# Supplementary material for: Stereocilium height changes can account for the calcium dependence of the outer-hair-cell bundle’s resting state
Source: PLoS One. 2025 May 23;20(5):e0314728. doi: 10.1371/journal.pone.0314728 (PMC12101656; doi:10.1371/journal.pone.0314728)
Supplement: S2 Code — Mathematical model code (Mathematica 13.3.1). [file pone.0314728.s002.nb]

(* Content-type: application/vnd.wolfram.mathematica *)

(*** Wolfram Notebook File ***)
(* http://www.wolfram.com/nb *)

(* CreatedBy='Mathematica 12.0' *)

(*CacheID: 234*)
(* Internal cache information:
NotebookFileLineBreakTest
NotebookFileLineBreakTest
NotebookDataPosition[       158,          7]
NotebookDataLength[    892331,      18010]
NotebookOptionsPosition[    880841,      17836]
NotebookOutlinePosition[    881253,      17853]
CellTagsIndexPosition[    881210,      17850]
WindowFrame->Normal*)

(* Beginning of Notebook Content *)
Notebook[{
Cell[BoxData[
 RowBox[{
  RowBox[{"(*", 
   RowBox[{
    RowBox[{"Geometrical", " ", "functions", " ", "\[Theta]"}], ",", "s", ",", 
    RowBox[{"P", " ", 
     RowBox[{"etc", "."}]}]}], "*)"}], "\[IndentingNewLine]", 
  RowBox[{
   RowBox[{
    RowBox[{"theta1", "[", 
     RowBox[{"l1_", ",", "x1_", ",", "t_"}], "]"}], ":=", 
    RowBox[{"ArcSin", "[", 
     RowBox[{
      RowBox[{"x1", "[", "t", "]"}], "/", "l1"}], "]"}]}], " ", 
   RowBox[{"(*", "\[Theta]1", "*)"}], "\[IndentingNewLine]", 
   RowBox[{
    RowBox[{"theta2", "[", 
     RowBox[{
     "a1_", ",", "c_", ",", "l1_", ",", "l2_", ",", "x1_", ",", "t_"}], " ", 
     "]"}], ":=", 
    RowBox[{
     RowBox[{"ArcSin", "[", 
      RowBox[{
       RowBox[{
        RowBox[{"(", 
         RowBox[{"a1", "/", "l2"}], ")"}], "*", 
        RowBox[{"Cos", "[", 
         RowBox[{"theta1", "[", 
          RowBox[{"l1", ",", "x1", ",", "t"}], "]"}], "]"}]}], "-", 
       RowBox[{"c", "/", "l2"}]}], "]"}], "+", 
     RowBox[{"theta1", "[", 
      RowBox[{"l1", ",", "x1", ",", "t"}], "]"}]}]}], 
   RowBox[{"(*", "\[Theta]2", "*)"}], "\[IndentingNewLine]", 
   RowBox[{
    RowBox[{"theta3", "[", 
     RowBox[{
     "a1_", ",", "a2_", ",", "c_", ",", "l1_", ",", "l2_", ",", "l3_", ",", 
      "x1_", ",", "t_"}], " ", "]"}], ":=", 
    RowBox[{
     RowBox[{"ArcSin", "[", 
      RowBox[{
       RowBox[{
        RowBox[{"(", 
         RowBox[{"a2", "/", "l3"}], ")"}], "*", 
        RowBox[{"Cos", "[", 
         RowBox[{"theta2", "[", 
          RowBox[{"a1", ",", "c", ",", "l1", ",", "l2", ",", "x1", ",", "t"}],
           "]"}], "]"}]}], "-", 
       RowBox[{"c", "/", "l3"}]}], "]"}], "+", 
     RowBox[{"theta2", "[", 
      RowBox[{"a1", ",", "c", ",", "l1", ",", "l2", ",", "x1", ",", "t"}], 
      "]"}]}]}], 
   RowBox[{"(*", "\[Theta]3", "*)"}], "\[IndentingNewLine]", 
   RowBox[{
    RowBox[{"x2", "[", 
     RowBox[{"a_", ",", "c_", ",", "l1_", ",", "l2_", ",", "x1_", ",", "t_"}],
      "]"}], ":=", 
    RowBox[{"l2", "*", 
     RowBox[{"Sin", "[", 
      RowBox[{"theta2", "[", 
       RowBox[{"a", ",", "c", ",", "l1", ",", "l2", ",", "x1", ",", "t"}], 
       "]"}], "]"}]}]}], 
   RowBox[{"(*", "X2", "*)"}], "\[IndentingNewLine]", 
   RowBox[{
    RowBox[{"x3", "[", 
     RowBox[{
     "a1_", ",", "a2_", ",", "c_", ",", "l1_", ",", "l2_", ",", "l3_", ",", 
      "x1_", ",", "t_"}], "]"}], ":=", 
    RowBox[{"l3", "*", 
     RowBox[{"Sin", "[", 
      RowBox[{"theta3", "[", 
       RowBox[{
       "a1", ",", "a2", ",", "c", ",", "l1", ",", "l2", ",", "l3", ",", "x1", 
        ",", "t"}], "]"}], "]"}]}]}], 
   RowBox[{"(*", "X3", "*)"}], "\[IndentingNewLine]", 
   RowBox[{
    RowBox[{"s1", "[", 
     RowBox[{
     "a1_", ",", "c_", ",", "l1_", ",", "l2_", ",", "x1_", ",", "t_"}], "]"}],
     ":=", 
    RowBox[{
     RowBox[{
      RowBox[{"-", "a1"}], "*", 
      RowBox[{"Sin", "[", 
       RowBox[{"theta1", "[", 
        RowBox[{"l1", ",", "x1", ",", "t"}], "]"}], "]"}]}], "+", 
     RowBox[{"l2", "*", 
      RowBox[{"Cos", "[", 
       RowBox[{
        RowBox[{"-", 
         RowBox[{"theta1", "[", 
          RowBox[{"l1", ",", "x1", ",", "t"}], "]"}]}], "+", 
        RowBox[{"theta2", "[", 
         RowBox[{"a1", ",", "c", ",", "l1", ",", "l2", ",", "x1", ",", "t"}], 
         "]"}]}], "]"}]}]}]}], 
   RowBox[{"(*", "s1", "*)"}], "\[IndentingNewLine]", 
   RowBox[{
    RowBox[{"s2", "[", 
     RowBox[{
     "a1_", ",", "a2_", ",", "c_", ",", "l1_", ",", "l2_", ",", "l3_", ",", 
      "x1_", ",", "t_"}], "]"}], ":=", 
    RowBox[{
     RowBox[{
      RowBox[{"-", "a2"}], "*", 
      RowBox[{"Sin", "[", 
       RowBox[{"theta2", "[", 
        RowBox[{"a1", ",", "c", ",", "l1", ",", "l2", ",", "x1", ",", "t"}], 
        "]"}], "]"}]}], "+", 
     RowBox[{"l3", "*", 
      RowBox[{"Cos", "[", 
       RowBox[{
        RowBox[{"-", 
         RowBox[{"theta2", "[", 
          RowBox[{"a1", ",", "c", ",", "l1", ",", "l2", ",", "x1", ",", "t"}],
           "]"}]}], "+", 
        RowBox[{"theta3", "[", 
         RowBox[{
         "a1", ",", "a2", ",", "c", ",", "l1", ",", "l2", ",", "l3", ",", 
          "x1", ",", "t"}], "]"}]}], "]"}]}]}]}], 
   RowBox[{"(*", "s2", "*)"}], "\[IndentingNewLine]", 
   RowBox[{
    RowBox[{"xgs1", "[", 
     RowBox[{
     "a1_", ",", "c_", ",", "l1_", ",", "l2_", ",", "b1_", ",", "x1_", ",", 
      "t_"}], "]"}], ":=", 
    RowBox[{"Sqrt", "[", 
     RowBox[{
      SuperscriptBox[
       RowBox[{"(", 
        RowBox[{"c", "/", "2."}], ")"}], "2"], "+", 
      SuperscriptBox[
       RowBox[{"(", 
        RowBox[{"b1", "-", 
         RowBox[{"s1", "[", 
          RowBox[{"a1", ",", "c", ",", "l1", ",", "l2", ",", "x1", ",", "t"}],
           "]"}]}], ")"}], "2"]}], "]"}]}], 
   RowBox[{"(*", "x1", "*)"}], "\[IndentingNewLine]", 
   RowBox[{
    RowBox[{"xgs2", "[", 
     RowBox[{
     "a1_", ",", "a2_", ",", "c_", ",", "l1_", ",", "l2_", ",", "l3_", ",", 
      "b1_", ",", "b2_", ",", "x1_", ",", "t_"}], "]"}], ":=", 
    RowBox[{"Sqrt", "[", 
     RowBox[{
      SuperscriptBox[
       RowBox[{"(", 
        RowBox[{"c", "/", "2."}], ")"}], "2"], "+", 
      SuperscriptBox[
       RowBox[{"(", 
        RowBox[{"b2", "-", 
         RowBox[{"s2", "[", 
          RowBox[{
          "a1", ",", "a2", ",", "c", ",", "l1", ",", "l2", ",", "l3", ",", 
           "x1", ",", "t"}], "]"}]}], ")"}], "2"]}], "]"}]}], 
   RowBox[{"(*", "x2", "*)"}], "\[IndentingNewLine]", 
   RowBox[{
    RowBox[{"p01", "[", 
     RowBox[{
     "a1_", ",", "c_", ",", "l1_", ",", "l2_", ",", "b1_", ",", "x1_", ",", 
      "t_", ",", "xh_", ",", "d_", ",", "kgs_", ",", "kb_", ",", "Temp_"}], 
     "]"}], ":=", 
    SuperscriptBox[
     RowBox[{"(", 
      RowBox[{"1.", "+", 
       RowBox[{"Exp", "[", 
        RowBox[{
         RowBox[{"-", 
          RowBox[{"(", 
           RowBox[{
            RowBox[{"xgs1", "[", 
             RowBox[{
             "a1", ",", "c", ",", "l1", ",", "l2", ",", "b1", ",", "x1", ",", 
              "t"}], "]"}], "-", "xh"}], ")"}]}], "*", "kgs", "*", 
         RowBox[{"d", "/", 
          RowBox[{"(", 
           RowBox[{"kb", "*", "Temp"}], ")"}]}]}], "]"}]}], ")"}], 
     RowBox[{"-", "1"}]]}], 
   RowBox[{"(*", "P\[Infinity]1", "*)"}], "\[IndentingNewLine]", 
   RowBox[{
    RowBox[{"p02", "[", 
     RowBox[{
     "a1_", ",", "a2_", ",", "c_", ",", "l1_", ",", "l2_", ",", "l3_", ",", 
      "b1_", ",", "b2_", ",", "x1_", ",", "t_", ",", "xh_", ",", "d_", ",", 
      "kgs_", ",", "kb_", ",", "Temp_"}], "]"}], ":=", 
    SuperscriptBox[
     RowBox[{"(", 
      RowBox[{"1.", "+", 
       RowBox[{"Exp", "[", 
        RowBox[{
         RowBox[{"-", 
          RowBox[{"(", 
           RowBox[{
            RowBox[{"xgs2", "[", 
             RowBox[{
             "a1", ",", "a2", ",", "c", ",", "l1", ",", "l2", ",", "l3", ",", 
              "b1", ",", "b2", ",", "x1", ",", "t"}], "]"}], "-", "xh"}], 
           ")"}]}], "*", "kgs", "*", 
         RowBox[{"d", "/", 
          RowBox[{"(", 
           RowBox[{"kb", "*", "Temp"}], ")"}]}]}], "]"}]}], ")"}], 
     RowBox[{"-", "1"}]]}], 
   RowBox[{"(*", "P\[Infinity]2", "*)"}], "\[IndentingNewLine]", 
   RowBox[{"(*", 
    RowBox[{
     RowBox[{
      RowBox[{"Lth2c", "[", 
       RowBox[{
       "a1_", ",", "a2_", ",", "c_", ",", "l1_", ",", "l2_", ",", "l3_", ",", 
        "b1_", ",", "b2_", ",", "k1th_", ",", "k2th_", ",", "k3th_", ",", 
        "kgs1_", ",", "kgs2_", ",", "x1_", ",", "theta1u_", ",", "theta2u_", 
        ",", "theta3u_", ",", "xgsu_", ",", "t_", ",", "xh_", ",", "d_", ",", 
        "kb_", ",", "temp_"}], "]"}], ":=", "\[IndentingNewLine]", 
      RowBox[{
       RowBox[{
        RowBox[{"-", "k1th"}], "*", 
        RowBox[{
         SuperscriptBox[
          RowBox[{"(", 
           RowBox[{
            RowBox[{"theta1", "[", 
             RowBox[{"l1", ",", "x1", ",", "t"}], "]"}], "-", "theta1u"}], 
           ")"}], "2"], "/", "2"}]}], "-", 
       RowBox[{"k2th", "*", 
        RowBox[{
         SuperscriptBox[
          RowBox[{"(", 
           RowBox[{
            RowBox[{"theta2", "[", 
             RowBox[{
             "a1", ",", "c", ",", "l1", ",", "l2", ",", "x1", ",", "t"}], 
             "]"}], "-", "theta2u"}], ")"}], "2"], "/", "2"}]}], "-", 
       RowBox[{"k3th", "*", 
        RowBox[{
         SuperscriptBox[
          RowBox[{"(", 
           RowBox[{
            RowBox[{"theta3", "[", 
             RowBox[{
             "a1", ",", "a2", ",", "c", ",", "l1", ",", "l2", ",", "l3", ",", 
              "x1", ",", "t"}], "]"}], "-", "theta3u"}], ")"}], "2"], "/", 
         "2"}]}]}]}], ";"}], "*)"}], "\[IndentingNewLine]", 
   RowBox[{
    RowBox[{
     RowBox[{"Lth2c", "[", 
      RowBox[{
      "a1_", ",", "a2_", ",", "c_", ",", "l1_", ",", "l2_", ",", "l3_", ",", 
       "b1_", ",", "b2_", ",", "k1th_", ",", "k2th_", ",", "k3th_", ",", 
       "x1_", ",", "theta1u_", ",", "theta2u_", ",", "theta3u_", ",", "t_"}], 
      "]"}], ":=", "\[IndentingNewLine]", 
     RowBox[{
      RowBox[{
       RowBox[{"-", "k1th"}], "*", 
       RowBox[{
        SuperscriptBox[
         RowBox[{"(", 
          RowBox[{
           RowBox[{"theta1", "[", 
            RowBox[{"l1", ",", "x1", ",", "t"}], "]"}], "-", "theta1u"}], 
          ")"}], "2"], "/", "2"}]}], "-", 
      RowBox[{"k2th", "*", 
       RowBox[{
        SuperscriptBox[
         RowBox[{"(", 
          RowBox[{
           RowBox[{"theta2", "[", 
            RowBox[{
            "a1", ",", "c", ",", "l1", ",", "l2", ",", "x1", ",", "t"}], 
            "]"}], "-", "theta2u"}], ")"}], "2"], "/", "2"}]}], "-", 
      RowBox[{"k3th", "*", 
       RowBox[{
        SuperscriptBox[
         RowBox[{"(", 
          RowBox[{
           RowBox[{"theta3", "[", 
            RowBox[{
            "a1", ",", "a2", ",", "c", ",", "l1", ",", "l2", ",", "l3", ",", 
             "x1", ",", "t"}], "]"}], "-", "theta3u"}], ")"}], "2"], "/", 
        "2"}]}]}]}], ";"}], " ", 
   RowBox[{"(*", 
    RowBox[{"Lagrangian", " ", 
     RowBox[{"W", ".", "O", ".", " ", "gating"}], " ", "springs"}], "*)"}], 
   "\[IndentingNewLine]", 
   RowBox[{
    RowBox[{
     RowBox[{"bfn1", "[", 
      RowBox[{
      "xgsrest_", ",", "a1_", ",", "c_", ",", "l1_", ",", "l2_", ",", "x1_", 
       ",", "t_"}], "]"}], ":=", 
     RowBox[{
      SuperscriptBox[
       RowBox[{"(", 
        RowBox[{
         SuperscriptBox["xgsrest", "2"], "-", 
         RowBox[{"0.25", "*", 
          SuperscriptBox["c", "2"]}]}], ")"}], 
       RowBox[{"1.", "/", "2."}]], "+", 
      RowBox[{"s1", "[", 
       RowBox[{"a1", ",", "c", ",", "l1", ",", "l2", ",", "x1", ",", "t"}], 
       "]"}]}]}], ";"}], " ", 
   RowBox[{"(*", "b1", "*)"}], "\[IndentingNewLine]", 
   RowBox[{
    RowBox[{
     RowBox[{"bfn2", "[", 
      RowBox[{
      "xgsrest_", ",", "a1_", ",", "a2_", ",", "c_", ",", "l1_", ",", "l2_", 
       ",", "l3_", ",", "x1_", ",", "t_"}], "]"}], ":=", 
     RowBox[{
      SuperscriptBox[
       RowBox[{"(", 
        RowBox[{
         SuperscriptBox["xgsrest", "2"], "-", 
         RowBox[{"0.25", "*", 
          SuperscriptBox["c", "2"]}]}], ")"}], 
       RowBox[{"1.", "/", "2."}]], "+", 
      RowBox[{"s2", "[", 
       RowBox[{
       "a1", ",", "a2", ",", "c", ",", "l1", ",", "l2", ",", "l3", ",", "x1", 
        ",", "t"}], "]"}]}]}], ";"}], 
   RowBox[{"(*", "b2", "*)"}]}]}]], "Input",
 CellChangeTimes->{{3.928597814708665*^9, 3.9285978307353277`*^9}, {
   3.928835595286984*^9, 3.9288357023600197`*^9}, {3.9288357881603813`*^9, 
   3.928835888740218*^9}, 3.928835921754945*^9, {3.9288362644017353`*^9, 
   3.928836323463011*^9}},
 CellLabel->"In[3]:=",ExpressionUUID->"db0edfdb-59c0-4e60-93ea-b06d80f9afff"],

Cell[BoxData[
 RowBox[{
  RowBox[{"(*", 
   RowBox[{
    RowBox[{
     RowBox[{"Initial", " ", "parameter", " ", "values"}], " ", "-", " ", 
     "heights"}], ",", " ", 
    RowBox[{"separation", " ", 
     RowBox[{"etc", "."}]}]}], "*)"}], "\[IndentingNewLine]", 
  RowBox[{
   RowBox[{
    RowBox[{"Johnsonfn", "[", "x_", "]"}], ":=", 
    SuperscriptBox[
     RowBox[{"(", 
      RowBox[{"1", "+", 
       RowBox[{"Exp", "[", 
        RowBox[{
         RowBox[{"(", 
          RowBox[{"40.", "-", "x"}], ")"}], "/", "17."}], "]"}]}], ")"}], 
     RowBox[{"-", "1"}]]}], 
   RowBox[{"(*", 
    RowBox[{
     RowBox[{"Johnson", "'"}], "s", " ", "fitted", " ", "function", " ", 
     "for", " ", "activation", " ", "curve"}], "*)"}], "\[IndentingNewLine]", 
   
   RowBox[{
    RowBox[{"rcp", "=", 
     RowBox[{"Johnsonfn", "[", "0", "]"}]}], ";", "0.068", ";"}], 
   RowBox[{"(*", 
    RowBox[{"Resting", " ", "open", " ", 
     RowBox[{"prob", ".", "in"}], " ", "perilymph", " ", "from", " ", 
     "Johnson"}], " ", "*)"}], "\[IndentingNewLine]", 
   RowBox[{
    RowBox[{"l1val", "=", 
     RowBox[{
      RowBox[{"(", "4.1", ")"}], "*", 
      SuperscriptBox["10", 
       RowBox[{"-", "6"}]], "*", 
      SuperscriptBox["10", "9"]}]}], ";"}], 
   RowBox[{"(*", 
    RowBox[{"Height", " ", "l1"}], "*)"}], "\[IndentingNewLine]", 
   RowBox[{
    RowBox[{"fac2", "=", 
     RowBox[{"4.1", "/", "2.1"}]}], ";", 
    RowBox[{"fac3", "=", 
     RowBox[{"4.1", "/", "1.3"}]}], ";"}], "\[IndentingNewLine]", 
   RowBox[{
    RowBox[{"l2val", "=", 
     RowBox[{"l1val", "/", "fac2"}]}], ";"}], 
   RowBox[{"(*", 
    RowBox[{"Height", " ", "l2"}], "*)"}], "\[IndentingNewLine]", 
   RowBox[{
    RowBox[{"l3val", "=", 
     RowBox[{"l1val", "/", "fac3"}]}], ";"}], 
   RowBox[{"(*", 
    RowBox[{"Height", " ", "l3"}], "*)"}], "\[IndentingNewLine]", 
   RowBox[{
    RowBox[{"cval", "=", "289."}], ";"}], 
   RowBox[{"(*", 
    RowBox[{"Width", " ", "c"}], "*)"}], "\[IndentingNewLine]", 
   RowBox[{
    RowBox[{"aval1", "=", "588."}], ";"}], 
   RowBox[{"(*", 
    RowBox[{"row", " ", "spacing", " ", "a1"}], "*)"}], "\[IndentingNewLine]", 
   RowBox[{
    RowBox[{"aval2", "=", "618."}], ";"}], 
   RowBox[{"(*", 
    RowBox[{"row", " ", "spacing", " ", "a2"}], "*)"}], "\[IndentingNewLine]", 
   RowBox[{
    RowBox[{"lam1val", "=", 
     RowBox[{"1.", "*", 
      SuperscriptBox["10", 
       RowBox[{"-", "21"}]]}]}], ";", 
    RowBox[{"lam2val", "=", "lam1val"}], ";", 
    RowBox[{"lam3val", "=", "lam1val"}], ";"}], 
   RowBox[{"(*", 
    RowBox[{"Pivot", " ", "damping", " ", 
     RowBox[{"coeff", ".", " ", 
      RowBox[{"(", 
       RowBox[{"NOT", " ", "USED"}], ")"}]}]}], "*)"}], "\[IndentingNewLine]", 
   RowBox[{
    RowBox[{"x1uval", "=", "0."}], ";", 
    RowBox[{"x2uval", "=", " ", "0."}], ";", 
    RowBox[{"x3uval", "=", " ", "0."}], ";"}], 
   RowBox[{"(*", 
    RowBox[{
    "unloaded", " ", "angular", " ", "displacement", " ", "\[Theta]u"}], " ", 
    "*)"}], "\[IndentingNewLine]", 
   RowBox[{
    RowBox[{"delxval", "=", "45."}], ";"}], 
   RowBox[{"(*", 
    RowBox[{
    "Mean", " ", "Offset", " ", "in", " ", "endolymph", " ", "from", " ", 
     "Tobin", " ", 
     RowBox[{"(", "nm", ")"}]}], "*)"}], "\[IndentingNewLine]", 
   RowBox[{
    RowBox[{"xgsrval", "=", 
     RowBox[{
      RowBox[{"186.", "*", 
       SuperscriptBox["10", 
        RowBox[{"-", "9"}]], "*", 
       SuperscriptBox["10", "9"]}], "+", 
      RowBox[{"0.5", "*", "cval"}]}]}], ";"}], 
   RowBox[{"(*", 
    RowBox[{
     RowBox[{
     "Resting", " ", "Gating", " ", "spring", " ", "length", " ", "in", " ", 
      "endolymph"}], "=", " ", 
     RowBox[{
      RowBox[{"Tiplink", " ", "length", " ", "from", " ", "Furness"}], " ", 
      "+", " ", 
      RowBox[{
       RowBox[{"1", "/", "2"}], " ", "width"}]}]}], " ", "*)"}], 
   "\[IndentingNewLine]", 
   RowBox[{
    RowBox[{"t1", "=", 
     RowBox[{"Range", "[", 
      RowBox[{"1", ",", "100", ",", "1"}], "]"}]}], ";"}], 
   "\[IndentingNewLine]", 
   RowBox[{
    RowBox[{"freq", "=", "4000."}], ";"}], "\[IndentingNewLine]", 
   RowBox[{
    RowBox[{"tp", "=", 
     RowBox[{"1.", "/", "freq"}]}], ";"}], "\[IndentingNewLine]", 
   RowBox[{
    RowBox[{"xhval", "=", "xgsrval"}], ";"}], 
   RowBox[{"(*", 
    RowBox[{
    "half", " ", "activation", " ", "length", " ", "in", " ", "endolymph"}], 
    "*)"}], "\[IndentingNewLine]", 
   RowBox[{
    RowBox[{"kbval", "=", 
     RowBox[{"1.381", "*", 
      SuperscriptBox["10", 
       RowBox[{"-", "23"}]], "*", 
      SuperscriptBox["10", "9"], "*", 
      SuperscriptBox["10", "9"]}]}], ";"}], " ", 
   RowBox[{"(*", 
    RowBox[{"Boltzmann", " ", "constant"}], "*)"}], "\[IndentingNewLine]", 
   RowBox[{
    RowBox[{"tempval", "=", "295.65"}], ";"}], 
   RowBox[{"(*", 
    RowBox[{"273.15", "+", "20."}], "*)"}], " ", 
   RowBox[{"(*", "Temperature", "*)"}], "\[IndentingNewLine]", 
   RowBox[{
    RowBox[{"dels", "=", 
     RowBox[{"40.", "*", 
      SuperscriptBox["10", 
       RowBox[{"-", "9"}]], "*", 
      SuperscriptBox["10", "9"]}]}], ";"}], 
   RowBox[{"(*", 
    RowBox[{"Distance", " ", 
     RowBox[{"b", "/", "w"}], " ", "Center", " ", "and", " ", "resting", " ", 
     "displacement", " ", "in", " ", "Johnson", " ", "activation", " ", 
     "curve"}], "*)"}], "\[IndentingNewLine]", 
   RowBox[{
    RowBox[{"nc", "=", "28"}], ";"}], 
   RowBox[{"(*", 
    RowBox[{
     RowBox[{"No", ".", " ", "of"}], " ", "columns"}], "*)"}], 
   "\[IndentingNewLine]", 
   RowBox[{
    RowBox[{"ntl", "=", "65"}], ";"}], 
   RowBox[{"(*", 
    RowBox[{"number", " ", "of", " ", "tiplinks"}], "*)"}], 
   "\[IndentingNewLine]", 
   RowBox[{
    RowBox[{"khb", "=", 
     RowBox[{"8.6", "*", 
      SuperscriptBox["10", 
       RowBox[{"-", "3"}]]}]}], ";"}], 
   RowBox[{"(*", 
    RowBox[{
    "Mean", " ", "Bundle", " ", "stiffness", " ", "with", " ", "gating", " ", 
     "springs", " ", "in", " ", 
     RowBox[{"N", "/", "m"}], " ", 
     RowBox[{"(", "Tobin", ")"}]}], "*)"}], "\[IndentingNewLine]", 
   RowBox[{
    RowBox[{"khbnogs", "=", 
     RowBox[{"5.5", "*", 
      SuperscriptBox["10", 
       RowBox[{"-", "3"}]]}]}], ";"}], 
   RowBox[{"(*", 
    RowBox[{
    "Mean", " ", "Bundle", " ", "stiffness", " ", "without", " ", "gating", 
     " ", "springs", " ", "in", " ", 
     RowBox[{"N", "/", "m"}], 
     RowBox[{"(", "Tobin", ")"}]}], "*)"}], "\[IndentingNewLine]", 
   RowBox[{
    RowBox[{"kthetatobin", "=", "1.2"}], " ", ";"}], 
   RowBox[{"(*", 
    RowBox[{"Tobins", " ", "mean", " ", "pivotal", " ", "stiffness", " ", 
     RowBox[{"(", 
      RowBox[{"fNm", "/", "rad"}], ")"}]}], "*)"}], "\[IndentingNewLine]", 
   RowBox[{
    RowBox[{"kgstobin", "=", 
     RowBox[{"3.7", "*", 
      SuperscriptBox["10", 
       RowBox[{"-", "3"}]]}]}], ";"}], 
   RowBox[{"(*", 
    RowBox[{
    "Tobins", " ", "mean", " ", "gating", " ", "spring", " ", "stiffness", 
     " ", 
     RowBox[{"(", 
      RowBox[{"N", "/", "m"}], ")"}]}], "*)"}], "\[IndentingNewLine]", 
   RowBox[{
    RowBox[{"tgstobin", "=", "0.054"}], ";"}], 
   RowBox[{"(*", 
    RowBox[{
    "Tobins", " ", "mean", " ", "resting", " ", "gating", " ", "spring", " ", 
     "tension", " ", "in", " ", "endolymph", " ", 
     RowBox[{"(", "pN", ")"}]}], "*)"}], "\[IndentingNewLine]", 
   RowBox[{
    RowBox[{"SetDirectory", "[", 
     RowBox[{"NotebookDirectory", "[", "]"}], "]"}], ";"}]}]}]], "Input",
 CellChangeTimes->{{3.9285979019882*^9, 3.9285979144072523`*^9}, {
   3.928597961357822*^9, 3.9285979629620533`*^9}, {3.928598007474463*^9, 
   3.9285980865056*^9}, {3.928836368062725*^9, 3.928836632271029*^9}, {
   3.928836662812405*^9, 3.928836899613596*^9}, {3.928836930869255*^9, 
   3.928836982009493*^9}, {3.928837226705884*^9, 3.928837242378553*^9}, {
   3.928837937548225*^9, 3.928837938747568*^9}, {3.928848053171495*^9, 
   3.9288480574653187`*^9}, {3.928930051968975*^9, 3.92893007231275*^9}, 
   3.929991922854259*^9, {3.929992159337895*^9, 3.929992195847197*^9}, {
   3.929992292513891*^9, 3.929992293333481*^9}, 3.929992372062845*^9},
 CellLabel->"In[17]:=",ExpressionUUID->"9d5a0a5e-2c1d-4c01-a0bc-b66ed36499b5"],

Cell[BoxData[{
 RowBox[{
  RowBox[{
   RowBox[{"Johnsondata1e", "=", 
    RowBox[{"Import", "[", "\"\<Johnson20111E.csv\>\"", "]"}]}], ";"}], 
  RowBox[{"(*", 
   RowBox[{
   "path", " ", "to", " ", "Johnson", " ", "activation", " ", "curve", " ", 
    "data"}], "*)"}]}], "\[IndentingNewLine]", 
 RowBox[{
  RowBox[{
   RowBox[{"Johnsondata1ea", "=", 
    RowBox[{"Import", "[", "\"\<Jd1e1b.csv\>\"", "]"}]}], ";"}], 
  RowBox[{"(*", 
   RowBox[{
    RowBox[{
    "path", " ", "to", " ", "Johnson", " ", "activation", " ", "curve", " ", 
     "data"}], ",", " ", "cycle1"}], "*)"}]}], "\[IndentingNewLine]", 
 RowBox[{
  RowBox[{
   RowBox[{"Johnsondata1eb", "=", 
    RowBox[{"Import", "[", "\"\<Jd1e2b.csv\>\"", "]"}]}], ";"}], 
  RowBox[{"(*", 
   RowBox[{
    RowBox[{
    "path", " ", "to", " ", "Johnson", " ", "activation", " ", "curve", " ", 
     "data"}], ",", " ", "cycle2"}], "*)"}]}], "\[IndentingNewLine]", 
 RowBox[{
  RowBox[{
   RowBox[{"Johnsonsine", "=", 
    RowBox[{"Import", "[", "\"\<Johnsonsine.csv\>\"", "]"}]}], ";"}], 
  RowBox[{"(*", 
   RowBox[{
   "path", " ", "to", " ", "Johnson", " ", "sine", " ", "displacement", " ", 
    "data"}], "*)"}]}], "\[IndentingNewLine]", 
 RowBox[{
  RowBox[{"Johnsondata1e1", "=", 
   RowBox[{"Sort", "[", 
    RowBox[{"Table", "[", 
     RowBox[{
      RowBox[{
       SuperscriptBox["10", "3"], 
       RowBox[{"Johnsondata1e", "[", 
        RowBox[{"[", 
         RowBox[{"n", ",", "1"}], "]"}], "]"}]}], ",", 
      RowBox[{"{", 
       RowBox[{"n", ",", "1", ",", 
        RowBox[{
         RowBox[{"Dimensions", "[", "Johnsondata1e", "]"}], "[", 
         RowBox[{"[", "1", "]"}], "]"}]}], "}"}]}], "]"}], "]"}]}], 
  ";"}], "\[IndentingNewLine]", 
 RowBox[{
  RowBox[{"Johnsondata1e2", "=", 
   RowBox[{"Sort", "[", 
    RowBox[{"Table", "[", 
     RowBox[{
      RowBox[{
       RowBox[{"Johnsondata1e", "[", 
        RowBox[{"[", 
         RowBox[{"n", ",", "2"}], "]"}], "]"}], "/", "1.51"}], ",", 
      RowBox[{"{", 
       RowBox[{"n", ",", "1", ",", 
        RowBox[{
         RowBox[{"Dimensions", "[", "Johnsondata1e", "]"}], "[", 
         RowBox[{"[", "1", "]"}], "]"}]}], "}"}]}], "]"}], "]"}]}], 
  ";"}], "\[IndentingNewLine]", 
 RowBox[{
  RowBox[{
   RowBox[{"Jd11", "=", 
    RowBox[{"Sort", "[", 
     RowBox[{"Table", "[", 
      RowBox[{
       RowBox[{
        SuperscriptBox["10", "3"], 
        RowBox[{"Johnsondata1ea", "[", 
         RowBox[{"[", 
          RowBox[{"n", ",", "1"}], "]"}], "]"}]}], ",", 
       RowBox[{"{", 
        RowBox[{"n", ",", "1", ",", 
         RowBox[{
          RowBox[{"Dimensions", "[", "Johnsondata1ea", "]"}], "[", 
          RowBox[{"[", "1", "]"}], "]"}]}], "}"}]}], "]"}], "]"}]}], ";"}], 
  RowBox[{"(*", 
   RowBox[{"Johnson", " ", "cycle", " ", "1", " ", "displacements"}], 
   "*)"}]}], "\[IndentingNewLine]", 
 RowBox[{
  RowBox[{
   RowBox[{"Jd12", "=", 
    RowBox[{"Sort", "[", 
     RowBox[{"Table", "[", 
      RowBox[{
       RowBox[{
        RowBox[{"Johnsondata1ea", "[", 
         RowBox[{"[", 
          RowBox[{"n", ",", "2"}], "]"}], "]"}], "/", "1.51"}], ",", 
       RowBox[{"{", 
        RowBox[{"n", ",", "1", ",", 
         RowBox[{
          RowBox[{"Dimensions", "[", "Johnsondata1ea", "]"}], "[", 
          RowBox[{"[", "1", "]"}], "]"}]}], "}"}]}], "]"}], "]"}]}], ";"}], 
  RowBox[{"(*", 
   RowBox[{
   "Johnson", " ", "cycle", " ", "1", " ", "currents", " ", "scaled", " ", 
    "wrt", " ", "max", " ", "value", " ", "1.51", " ", "nA"}], 
   "*)"}]}], "\[IndentingNewLine]", 
 RowBox[{
  RowBox[{
   RowBox[{"Jd21", "=", 
    RowBox[{"Sort", "[", 
     RowBox[{"Table", "[", 
      RowBox[{
       RowBox[{
        SuperscriptBox["10", "3"], 
        RowBox[{"Johnsondata1eb", "[", 
         RowBox[{"[", 
          RowBox[{"n", ",", "1"}], "]"}], "]"}]}], ",", 
       RowBox[{"{", 
        RowBox[{"n", ",", "1", ",", 
         RowBox[{
          RowBox[{"Dimensions", "[", "Johnsondata1eb", "]"}], "[", 
          RowBox[{"[", "1", "]"}], "]"}]}], "}"}]}], "]"}], "]"}]}], ";"}], 
  RowBox[{"(*", 
   RowBox[{"Johnson", " ", "cycle", " ", "2", " ", "displacements"}], 
   "*)"}]}], "\[IndentingNewLine]", 
 RowBox[{
  RowBox[{
   RowBox[{"Jd22", "=", 
    RowBox[{"Sort", "[", 
     RowBox[{"Table", "[", 
      RowBox[{
       RowBox[{
        RowBox[{"Johnsondata1eb", "[", 
         RowBox[{"[", 
          RowBox[{"n", ",", "2"}], "]"}], "]"}], "/", "1.51"}], ",", 
       RowBox[{"{", 
        RowBox[{"n", ",", "1", ",", 
         RowBox[{
          RowBox[{"Dimensions", "[", "Johnsondata1eb", "]"}], "[", 
          RowBox[{"[", "1", "]"}], "]"}]}], "}"}]}], "]"}], "]"}]}], ";"}], 
  RowBox[{"(*", 
   RowBox[{
   "Johnson", " ", "cycle", " ", "2", " ", "currents", " ", "scaled", " ", 
    "wrt", " ", "max", " ", "value", " ", "1.51", " ", "nA"}], 
   "*)"}]}], "\[IndentingNewLine]", 
 RowBox[{
  RowBox[{"Js1", "=", 
   RowBox[{"Sort", "[", 
    RowBox[{"Table", "[", 
     RowBox[{
      RowBox[{
       SuperscriptBox["10", 
        RowBox[{"-", "3"}]], 
       RowBox[{"Johnsonsine", "[", 
        RowBox[{"[", 
         RowBox[{"n", ",", "1"}], "]"}], "]"}]}], ",", 
      RowBox[{"{", 
       RowBox[{"n", ",", "1", ",", 
        RowBox[{
         RowBox[{"Dimensions", "[", "Johnsonsine", "]"}], "[", 
         RowBox[{"[", "1", "]"}], "]"}]}], "}"}]}], "]"}], "]"}]}], 
  ";"}], "\[IndentingNewLine]", 
 RowBox[{
  RowBox[{"Js2", "=", 
   RowBox[{"Sort", "[", 
    RowBox[{"Table", "[", 
     RowBox[{
      RowBox[{
       SuperscriptBox["10", 
        RowBox[{"-", "6"}]], 
       RowBox[{"Johnsonsine", "[", 
        RowBox[{"[", 
         RowBox[{"n", ",", "2"}], "]"}], "]"}]}], ",", 
      RowBox[{"{", 
       RowBox[{"n", ",", "1", ",", 
        RowBox[{
         RowBox[{"Dimensions", "[", "Johnsonsine", "]"}], "[", 
         RowBox[{"[", "1", "]"}], "]"}]}], "}"}]}], "]"}], "]"}]}], 
  ";"}], "\[IndentingNewLine]", 
 RowBox[{
  RowBox[{"nip", "=", "4"}], ";"}], "\[IndentingNewLine]", 
 RowBox[{
  RowBox[{"Johnsondata1e1int", "=", 
   RowBox[{"MovingAverage", "[", 
    RowBox[{
     RowBox[{"Table", "[", 
      RowBox[{
       RowBox[{"Johnsondata1e1", "[", 
        RowBox[{"[", "n", "]"}], "]"}], ",", 
       RowBox[{"{", 
        RowBox[{"n", ",", "1", ",", 
         RowBox[{
          RowBox[{"Dimensions", "[", "Johnsondata1e1", "]"}], "[", 
          RowBox[{"[", "1", "]"}], "]"}]}], "}"}]}], "]"}], ",", "nip"}], 
    "]"}]}], ";"}], "\[IndentingNewLine]", 
 RowBox[{
  RowBox[{"Johnsondata1e2int", "=", 
   RowBox[{"MovingAverage", "[", 
    RowBox[{
     RowBox[{"Table", "[", 
      RowBox[{
       RowBox[{"Johnsondata1e2", "[", 
        RowBox[{"[", "n", "]"}], "]"}], ",", 
       RowBox[{"{", 
        RowBox[{"n", ",", "1", ",", 
         RowBox[{
          RowBox[{"Dimensions", "[", "Johnsondata1e2", "]"}], "[", 
          RowBox[{"[", "1", "]"}], "]"}]}], "}"}]}], "]"}], ",", "nip"}], 
    "]"}]}], ";"}], "\[IndentingNewLine]", 
 RowBox[{
  RowBox[{
   RowBox[{"Dimensions", "[", "Johnsondata1e2int", "]"}], "[", 
   RowBox[{"[", "1", "]"}], "]"}], ";"}], "\[IndentingNewLine]", 
 RowBox[{
  RowBox[{"xd", "=", 
   RowBox[{"ListInterpolation", "[", 
    RowBox[{"Johnsondata1e1int", ",", 
     RowBox[{"{", 
      RowBox[{"{", 
       RowBox[{"0", ",", 
        RowBox[{
         RowBox[{"Dimensions", "[", "Johnsondata1e1", "]"}], "[", 
         RowBox[{"[", "1", "]"}], "]"}]}], "}"}], "}"}]}], "]"}]}], 
  ";"}], "\[IndentingNewLine]", 
 RowBox[{
  RowBox[{"f", "=", 
   RowBox[{"ListInterpolation", "[", 
    RowBox[{"Johnsondata1e2int", ",", 
     RowBox[{"{", 
      RowBox[{"{", 
       RowBox[{"0", ",", 
        RowBox[{
         RowBox[{"Dimensions", "[", "Johnsondata1e2", "]"}], "[", 
         RowBox[{"[", "1", "]"}], "]"}]}], "}"}], "}"}]}], "]"}]}], 
  ";"}], "\[IndentingNewLine]", 
 RowBox[{
  RowBox[{"{", 
   RowBox[{
    RowBox[{"Johnsondata1e1", "[", 
     RowBox[{"[", "1", "]"}], "]"}], ",", 
    RowBox[{"Johnsondata1e1", "[", 
     RowBox[{"[", 
      RowBox[{
       RowBox[{"Dimensions", "[", "Johnsondata1e", "]"}], "[", 
       RowBox[{"[", "1", "]"}], "]"}], "]"}], "]"}]}], "}"}], 
  ";"}], "\[IndentingNewLine]", 
 RowBox[{
  RowBox[{
   RowBox[{"Johnsonorg1", "=", 
    RowBox[{"Interpolation", "[", 
     RowBox[{
      RowBox[{"Table", "[", 
       RowBox[{
        RowBox[{"{", 
         RowBox[{
          RowBox[{"Jd11", "[", 
           RowBox[{"[", "n", "]"}], "]"}], ",", 
          RowBox[{"Jd12", "[", 
           RowBox[{"[", "n", "]"}], "]"}]}], "}"}], ",", 
        RowBox[{"{", 
         RowBox[{"n", ",", "1", ",", 
          RowBox[{
           RowBox[{"Dimensions", "[", "Jd11", "]"}], "[", 
           RowBox[{"[", "1", "]"}], "]"}]}], "}"}]}], "]"}], ",", 
      RowBox[{"InterpolationOrder", "\[Rule]", "5"}]}], "]"}]}], ";"}], 
  RowBox[{"(*", 
   RowBox[{
   "Interpolated", " ", "function", " ", "for", " ", "Johnson", " ", "cycle", 
    " ", "1"}], "*)"}]}], "\[IndentingNewLine]", 
 RowBox[{
  RowBox[{
   RowBox[{"Johnsonorg2", "=", 
    RowBox[{"Interpolation", "[", 
     RowBox[{
      RowBox[{"Table", "[", 
       RowBox[{
        RowBox[{"{", 
         RowBox[{
          RowBox[{"Jd21", "[", 
           RowBox[{"[", "n", "]"}], "]"}], ",", 
          RowBox[{"Jd22", "[", 
           RowBox[{"[", "n", "]"}], "]"}]}], "}"}], ",", 
        RowBox[{"{", 
         RowBox[{"n", ",", "1", ",", 
          RowBox[{
           RowBox[{"Dimensions", "[", "Jd21", "]"}], "[", 
           RowBox[{"[", "1", "]"}], "]"}]}], "}"}]}], "]"}], ",", 
      RowBox[{"InterpolationOrder", "\[Rule]", "5"}]}], "]"}]}], ";"}], 
  RowBox[{"(*", 
   RowBox[{
   "Interpolated", " ", "function", " ", "for", " ", "Johnson", " ", "cycle", 
    " ", "2"}], "*)"}]}]}], "Input",
 CellChangeTimes->{{3.9285979702974653`*^9, 3.928597971826275*^9}, {
  3.9288372514429483`*^9, 3.928837310852922*^9}, {3.928837348153503*^9, 
  3.928837364584844*^9}, {3.9288375240296583`*^9, 3.928837560329665*^9}, {
  3.928837600420486*^9, 3.92883760350251*^9}, {3.928837660676111*^9, 
  3.9288376882215223`*^9}, {3.928837723850443*^9, 3.9288378533090982`*^9}, {
  3.929992312575387*^9, 3.929992327569544*^9}},
 CellLabel->"In[45]:=",ExpressionUUID->"ba79b596-9cb7-49fe-8db7-2249300b6d8b"],

Cell[CellGroupData[{

Cell[BoxData[
 RowBox[{
  RowBox[{"ListPlot", "[", 
   RowBox[{"{", 
    RowBox[{"Johnsondata1ea", ",", "Johnsondata1eb", ",", "Johnsondata1e"}], 
    "}"}], "]"}], 
  RowBox[{"(*", "Johnsondata1e", "*)"}]}]], "Input",
 CellChangeTimes->{{3.92893009200401*^9, 3.928930127134203*^9}},
 CellLabel->"In[66]:=",ExpressionUUID->"61208287-f7d8-4e31-892f-acf79a324cf3"],

Cell[BoxData[
 GraphicsBox[{{}, 
   InterpretationBox[{
     TagBox[{
       TagBox[
        {RGBColor[0.368417, 0.506779, 0.709798], PointSize[
         0.009166666666666668], AbsoluteThickness[2], PointBox[CompressedData["
1:eJwty19IU3EYxvEfXmhZN4k4W0WaBlNDvSizST2mFs4EyyRbjVhLo2SVzAsX
WCzDNsGiDTfadClZc+Ys22obtXbM/kCUssVcEtOEUklMN+a245BqB/rwfXmu
3nTRler6OELIjtgxS9cfjGWnCEtyLf2rHGETO5aVIo9PFJXvVCAUZFgo0nfo
/d53d8HzkQofMVOEu9qVLlFjeNvq01gUOVXTUrpRCS5rvIg1PkiRlIjivkMN
w74z/bEoWWCmdeGnGjWJ0uOJ0j6KKDr5HpUOxJrx90VGD0W2l+c7i3vgipZ6
o6UaShZ/0dD20YijhcuCwuUOSnapXfmabUavlnGVEu7/oDAE7ZAlMaqRb/BO
Zn1/izTBUpJgqRXFCS5P25Zx+LljAe6YEpyC3HXtHO//fy1cEV5W45NpZK6Z
09bMvZAKjL03j/1AJ8+m4tkeIDvn9JG4plmcrGE8RGPZJtOGqXnQclNIbnqE
irrb1/l/fqFFPyfVzxkR9R4oGQkvwfWZYUKez//7xmwAPkvDpKVhGEgU37l1
LgifWPlNrDTDlFzrTxlcQYrfkOw3PIdWeFmc6QhhJEHnTNBZ0ZY3vXWXMIyO
sFsRdtvhsJXwuzgRONSVL2OhSVU7EaeJgE4VraSKHBjQJx8WByLY3d2c293s
xIzRbZ2opKHLrrqXXTWCs6ro+jIjjYJF/p5F/hvkTM03PdPQ8AzVfRmqG8Xm
C+wZyQANOswYRfyn8wvLr2j8A4uEGuo=
          "]]},
        Annotation[#, "Charting`Private`Tag#1"]& ], 
       TagBox[
        {RGBColor[0.880722, 0.611041, 0.142051], PointSize[
         0.009166666666666668], AbsoluteThickness[2], PointBox[CompressedData["
1:eJwBIQLe/SFib1JlAgAAACEAAAACAAAAx/NwukNSuL+AjxOrtsiXP9S4bQ68
Gba/gLXmvkiRkz/At4k2qQO0vwDMfLvn3JM/jPDEMgsQsr8ArInAbzePP2mM
8MQyC7C/AEwwwszJjz+MUDiutAysvwB26+EULpA/ghRRKhq+p7+AU0RaJHyQ
PzxMqE5ptKO/gKMX21LFkD/wB//lcFWfv4DxexxdHpo/GOvr1viGl7+A+dQB
Ce2ePxDmOp6H042/wKmDDXFppj8AuzW+4UV6vwCzX0wcn68/AB1CfJQeWD9g
LK2mx2m0P7AzJZ88PoQ/4KB4NR7Rvz8oniKvaXeSP8CfMVfKGs4/OEf3FfgA
mj/gmbUIiJDXP8A5VYsM7Z8/gLy9F16a4D9oIhvYpqeiP7yzXdaS/+Q/jIbv
RX+spD8y2JIaKx7oPxTbWXlGcag/IMUlZzuo7D+49aTYmBOsP/rnafG8YvA/
QEoPDGDYrz+VTqpbxxbyPzSm691CArI/nwqxvjBe8z82RN8fkCm0P9snIU4F
S/Q/XKizjWgutj/XcrXIBVz1P1xGp8+1Vbg/Keafwjvu9T9wR4unyGu6P1eS
nWmnpPY/hEhvf9uBvD+clBV7dAD3P4jmYsEoqb4/7gcAdaqS9z/Oc6PMnV/A
P0Ck9F8YuPc/WHSVOKdqwT+OYmoCpu/3P1IqGr4X/cE/YUHLmmsC+D+yS7bi
X6nCP4sfeMEuA/g/gPsFyg==
          "]]},
        Annotation[#, "Charting`Private`Tag#2"]& ], 
       TagBox[
        {RGBColor[0.560181, 0.691569, 0.194885], PointSize[
         0.009166666666666668], AbsoluteThickness[2], PointBox[CompressedData["
1:eJxdkn0s1AEYx68ymy7Ral7jpiSTdaslpfLNVeYqK0rDynkNecta73V5CfMS
5Tq/KBXuuvMyL8e4hEO1lrcop6RuLYxLuPNyL1Gil2vr2Z49++55vv98vo+F
f5R70GISiWQ33wsztZBy2yZAKKIbWtFZ1LugmPRX6NhU/9OySfnJlVUaTax7
coBGEYgM65oDubws9ITGZkmMyzX7mos3OOe1SzTal1nYUhPNEw34MmJqKPk4
LLVnRiYXaPyx/LSA/bQH/90TGi00TxhxE6Zr/I7ehwsSJy6JPFZk7GZRi6Fr
mBzJlnih3P6CWuBUicqUR6+GZfGoY/cWJ7AbQFPXX5hzz0TykS3n0j63gemT
K2ZLstFnnOLH5fWAvvl2H63tASrtnCVMl0/YLLQpmSHysfuNyb0Ro0EQh4rI
g3Yc6E+Hn/LjDoELyxVHw7nQnr37ktD9gqjItZ1WfD4mdL4laUnGIB/MchgT
lCCOmTNi9FyOF8vnZI1jZRgn2xZseysHb8DUc6M5H2KzMUI35yv2EamJ6v5i
yJay2Pe9ZVDfc/hofLocqybynFjUSXx1WyBQAV6gfsoZs8m/eYCssmdRTacw
qigLYuRWITcM0sKEaZQKpCZP86vBOUnj8gwU8CQPNLrsqMYHI/kR8oZpuP8G
ivOJ/p7SwmkcDPKip4fUgh0tdnCOVuBghovOpmt1YBCpsJQp0E3NHBccr4NU
72bvw5dK5N06trprSy3UWt/3LI5SYqi9V8ppEULnW2hpwCol2COtHAP/BpB+
lQrOO+Pb38znQPnS2928X4ngJZLts3sbceKOpWtDuAq7Ihid730aURDcJ3Bi
KRH7+vLaUc8mXL+6aD4PFcwOzBal+TX94a/8w6MJV+J+WMTWKPHDOjvBMbAZ
ORHRWhKmCqF8cUyPohmGsigrxlYVbHecK58hBFgzzHuc7jaFsGs7Z4jMh3i7
2mOeZz+69DIt8vSykXo/olXbVQJ2keDZ0uu3EOPV8sK6Qwzv0YzgOfc4vAtZ
P5qk1YEM8cLD00FyDTtdGvAMy6zr7V+nnxXF1ze1Erq1+Am/V6jH
          "]]},
        Annotation[#, "Charting`Private`Tag#3"]& ]},
      {"WolframDynamicHighlight", <|
       "Label" -> {"XYLabel"}, "Ball" -> {"IndicatedBall"}|>}], 
     DynamicBox[(Charting`HighlightActionBox["DynamicHighlight", {}, 
       Slot["HighlightElements"], 
       Slot["LayoutOptions"], 
       Slot["Meta"], 
       Charting`HighlightActionFunction["DynamicHighlight", {{
          Annotation[{
            Directive[
             PointSize[0.009166666666666668], 
             RGBColor[0.368417, 0.506779, 0.709798], 
             AbsoluteThickness[2]], 
            Point[CompressedData["
1:eJwty19IU3EYxvEfXmhZN4k4W0WaBlNDvSizST2mFs4EyyRbjVhLo2SVzAsX
WCzDNsGiDTfadClZc+Ys22obtXbM/kCUssVcEtOEUklMN+a245BqB/rwfXmu
3nTRler6OELIjtgxS9cfjGWnCEtyLf2rHGETO5aVIo9PFJXvVCAUZFgo0nfo
/d53d8HzkQofMVOEu9qVLlFjeNvq01gUOVXTUrpRCS5rvIg1PkiRlIjivkMN
w74z/bEoWWCmdeGnGjWJ0uOJ0j6KKDr5HpUOxJrx90VGD0W2l+c7i3vgipZ6
o6UaShZ/0dD20YijhcuCwuUOSnapXfmabUavlnGVEu7/oDAE7ZAlMaqRb/BO
Zn1/izTBUpJgqRXFCS5P25Zx+LljAe6YEpyC3HXtHO//fy1cEV5W45NpZK6Z
09bMvZAKjL03j/1AJ8+m4tkeIDvn9JG4plmcrGE8RGPZJtOGqXnQclNIbnqE
irrb1/l/fqFFPyfVzxkR9R4oGQkvwfWZYUKez//7xmwAPkvDpKVhGEgU37l1
LgifWPlNrDTDlFzrTxlcQYrfkOw3PIdWeFmc6QhhJEHnTNBZ0ZY3vXWXMIyO
sFsRdtvhsJXwuzgRONSVL2OhSVU7EaeJgE4VraSKHBjQJx8WByLY3d2c293s
xIzRbZ2opKHLrrqXXTWCs6ro+jIjjYJF/p5F/hvkTM03PdPQ8AzVfRmqG8Xm
C+wZyQANOswYRfyn8wvLr2j8A4uEGuo=
             "]]}, "Charting`Private`Tag#1"], 
          Annotation[{
            Directive[
             PointSize[0.009166666666666668], 
             RGBColor[0.880722, 0.611041, 0.142051], 
             AbsoluteThickness[2]], 
            Point[CompressedData["
1:eJwBIQLe/SFib1JlAgAAACEAAAACAAAAx/NwukNSuL+AjxOrtsiXP9S4bQ68
Gba/gLXmvkiRkz/At4k2qQO0vwDMfLvn3JM/jPDEMgsQsr8ArInAbzePP2mM
8MQyC7C/AEwwwszJjz+MUDiutAysvwB26+EULpA/ghRRKhq+p7+AU0RaJHyQ
PzxMqE5ptKO/gKMX21LFkD/wB//lcFWfv4DxexxdHpo/GOvr1viGl7+A+dQB
Ce2ePxDmOp6H042/wKmDDXFppj8AuzW+4UV6vwCzX0wcn68/AB1CfJQeWD9g
LK2mx2m0P7AzJZ88PoQ/4KB4NR7Rvz8oniKvaXeSP8CfMVfKGs4/OEf3FfgA
mj/gmbUIiJDXP8A5VYsM7Z8/gLy9F16a4D9oIhvYpqeiP7yzXdaS/+Q/jIbv
RX+spD8y2JIaKx7oPxTbWXlGcag/IMUlZzuo7D+49aTYmBOsP/rnafG8YvA/
QEoPDGDYrz+VTqpbxxbyPzSm691CArI/nwqxvjBe8z82RN8fkCm0P9snIU4F
S/Q/XKizjWgutj/XcrXIBVz1P1xGp8+1Vbg/Keafwjvu9T9wR4unyGu6P1eS
nWmnpPY/hEhvf9uBvD+clBV7dAD3P4jmYsEoqb4/7gcAdaqS9z/Oc6PMnV/A
P0Ck9F8YuPc/WHSVOKdqwT+OYmoCpu/3P1IqGr4X/cE/YUHLmmsC+D+yS7bi
X6nCP4sfeMEuA/g/gPsFyg==
             "]]}, "Charting`Private`Tag#2"], 
          Annotation[{
            Directive[
             PointSize[0.009166666666666668], 
             RGBColor[0.560181, 0.691569, 0.194885], 
             AbsoluteThickness[2]], 
            Point[CompressedData["
1:eJxdkn0s1AEYx68ymy7Ral7jpiSTdaslpfLNVeYqK0rDynkNecta73V5CfMS
5Tq/KBXuuvMyL8e4hEO1lrcop6RuLYxLuPNyL1Gil2vr2Z49++55vv98vo+F
f5R70GISiWQ33wsztZBy2yZAKKIbWtFZ1LugmPRX6NhU/9OySfnJlVUaTax7
coBGEYgM65oDubws9ITGZkmMyzX7mos3OOe1SzTal1nYUhPNEw34MmJqKPk4
LLVnRiYXaPyx/LSA/bQH/90TGi00TxhxE6Zr/I7ehwsSJy6JPFZk7GZRi6Fr
mBzJlnih3P6CWuBUicqUR6+GZfGoY/cWJ7AbQFPXX5hzz0TykS3n0j63gemT
K2ZLstFnnOLH5fWAvvl2H63tASrtnCVMl0/YLLQpmSHysfuNyb0Ro0EQh4rI
g3Yc6E+Hn/LjDoELyxVHw7nQnr37ktD9gqjItZ1WfD4mdL4laUnGIB/MchgT
lCCOmTNi9FyOF8vnZI1jZRgn2xZseysHb8DUc6M5H2KzMUI35yv2EamJ6v5i
yJay2Pe9ZVDfc/hofLocqybynFjUSXx1WyBQAV6gfsoZs8m/eYCssmdRTacw
qigLYuRWITcM0sKEaZQKpCZP86vBOUnj8gwU8CQPNLrsqMYHI/kR8oZpuP8G
ivOJ/p7SwmkcDPKip4fUgh0tdnCOVuBghovOpmt1YBCpsJQp0E3NHBccr4NU
72bvw5dK5N06trprSy3UWt/3LI5SYqi9V8ppEULnW2hpwCol2COtHAP/BpB+
lQrOO+Pb38znQPnS2928X4ngJZLts3sbceKOpWtDuAq7Ihid730aURDcJ3Bi
KRH7+vLaUc8mXL+6aD4PFcwOzBal+TX94a/8w6MJV+J+WMTWKPHDOjvBMbAZ
ORHRWhKmCqF8cUyPohmGsigrxlYVbHecK58hBFgzzHuc7jaFsGs7Z4jMh3i7
2mOeZz+69DIt8vSykXo/olXbVQJ2keDZ0uu3EOPV8sK6Qwzv0YzgOfc4vAtZ
P5qk1YEM8cLD00FyDTtdGvAMy6zr7V+nnxXF1ze1Erq1+Am/V6jH
             "]]}, "Charting`Private`Tag#3"]}}, <|
        "HighlightElements" -> <|
          "Label" -> {"XYLabel"}, "Ball" -> {"IndicatedBall"}|>, 
         "LayoutOptions" -> <|
          "PlotRange" -> {{-0.095263158, 0.14816176470588238`}, {
             0, 1.5458830982503868`}}, 
           "Frame" -> {{False, False}, {False, False}}, 
           "AxesOrigin" -> {0, 0}, "ImageSize" -> {360, 360/GoldenRatio}, 
           "Axes" -> {True, True}, "LabelStyle" -> {}, "AspectRatio" -> 
           GoldenRatio^(-1), "DefaultStyle" -> {
             Directive[
              PointSize[0.009166666666666668], 
              RGBColor[0.560181, 0.691569, 0.194885], 
              AbsoluteThickness[2]], 
             Directive[
              PointSize[0.009166666666666668], 
              RGBColor[0.880722, 0.611041, 0.142051], 
              AbsoluteThickness[2]], 
             Directive[
              PointSize[0.009166666666666668], 
              RGBColor[0.368417, 0.506779, 0.709798], 
              AbsoluteThickness[2]]}, 
           "HighlightLabelingFunctions" -> <|"CoordinatesToolOptions" -> ({
               Identity[
                Part[#, 1]], 
               Identity[
                Part[#, 2]]}& ), 
             "ScalingFunctions" -> {{Identity, Identity}, {
               Identity, Identity}}|>, "Primitives" -> {}, "GCFlag" -> 
           False|>, 
         "Meta" -> <|
          "DefaultHighlight" -> {"Dynamic", None}, "Index" -> {}, "Function" -> 
           ListPlot, "GroupHighlight" -> False|>|>]]& )[<|
       "HighlightElements" -> <|
         "Label" -> {"XYLabel"}, "Ball" -> {"IndicatedBall"}|>, 
        "LayoutOptions" -> <|
         "PlotRange" -> {{-0.095263158, 0.14816176470588238`}, {
            0, 1.5458830982503868`}}, 
          "Frame" -> {{False, False}, {False, False}}, "AxesOrigin" -> {0, 0},
           "ImageSize" -> {360, 360/GoldenRatio}, "Axes" -> {True, True}, 
          "LabelStyle" -> {}, "AspectRatio" -> GoldenRatio^(-1), 
          "DefaultStyle" -> {
            Directive[
             PointSize[0.009166666666666668], 
             RGBColor[0.560181, 0.691569, 0.194885], 
             AbsoluteThickness[2]], 
            Directive[
             PointSize[0.009166666666666668], 
             RGBColor[0.880722, 0.611041, 0.142051], 
             AbsoluteThickness[2]], 
            Directive[
             PointSize[0.009166666666666668], 
             RGBColor[0.368417, 0.506779, 0.709798], 
             AbsoluteThickness[2]]}, 
          "HighlightLabelingFunctions" -> <|"CoordinatesToolOptions" -> ({
              Identity[
               Part[#, 1]], 
              Identity[
               Part[#, 2]]}& ), 
            "ScalingFunctions" -> {{Identity, Identity}, {
              Identity, Identity}}|>, "Primitives" -> {}, "GCFlag" -> False|>,
         "Meta" -> <|
         "DefaultHighlight" -> {"Dynamic", None}, "Index" -> {}, "Function" -> 
          ListPlot, "GroupHighlight" -> False|>|>],
      ImageSizeCache->{{4.503599627370496*^15, -4.503599627370496*^15}, {
       4.503599627370496*^15, -4.503599627370496*^15}}]},
    Annotation[{{
       Annotation[{
         Directive[
          PointSize[0.009166666666666668], 
          RGBColor[0.368417, 0.506779, 0.709798], 
          AbsoluteThickness[2]], 
         Point[CompressedData["
1:eJwty19IU3EYxvEfXmhZN4k4W0WaBlNDvSizST2mFs4EyyRbjVhLo2SVzAsX
WCzDNsGiDTfadClZc+Ys22obtXbM/kCUssVcEtOEUklMN+a245BqB/rwfXmu
3nTRler6OELIjtgxS9cfjGWnCEtyLf2rHGETO5aVIo9PFJXvVCAUZFgo0nfo
/d53d8HzkQofMVOEu9qVLlFjeNvq01gUOVXTUrpRCS5rvIg1PkiRlIjivkMN
w74z/bEoWWCmdeGnGjWJ0uOJ0j6KKDr5HpUOxJrx90VGD0W2l+c7i3vgipZ6
o6UaShZ/0dD20YijhcuCwuUOSnapXfmabUavlnGVEu7/oDAE7ZAlMaqRb/BO
Zn1/izTBUpJgqRXFCS5P25Zx+LljAe6YEpyC3HXtHO//fy1cEV5W45NpZK6Z
09bMvZAKjL03j/1AJ8+m4tkeIDvn9JG4plmcrGE8RGPZJtOGqXnQclNIbnqE
irrb1/l/fqFFPyfVzxkR9R4oGQkvwfWZYUKez//7xmwAPkvDpKVhGEgU37l1
LgifWPlNrDTDlFzrTxlcQYrfkOw3PIdWeFmc6QhhJEHnTNBZ0ZY3vXWXMIyO
sFsRdtvhsJXwuzgRONSVL2OhSVU7EaeJgE4VraSKHBjQJx8WByLY3d2c293s
xIzRbZ2opKHLrrqXXTWCs6ro+jIjjYJF/p5F/hvkTM03PdPQ8AzVfRmqG8Xm
C+wZyQANOswYRfyn8wvLr2j8A4uEGuo=
          "]]}, "Charting`Private`Tag#1"], 
       Annotation[{
         Directive[
          PointSize[0.009166666666666668], 
          RGBColor[0.880722, 0.611041, 0.142051], 
          AbsoluteThickness[2]], 
         Point[CompressedData["
1:eJwBIQLe/SFib1JlAgAAACEAAAACAAAAx/NwukNSuL+AjxOrtsiXP9S4bQ68
Gba/gLXmvkiRkz/At4k2qQO0vwDMfLvn3JM/jPDEMgsQsr8ArInAbzePP2mM
8MQyC7C/AEwwwszJjz+MUDiutAysvwB26+EULpA/ghRRKhq+p7+AU0RaJHyQ
PzxMqE5ptKO/gKMX21LFkD/wB//lcFWfv4DxexxdHpo/GOvr1viGl7+A+dQB
Ce2ePxDmOp6H042/wKmDDXFppj8AuzW+4UV6vwCzX0wcn68/AB1CfJQeWD9g
LK2mx2m0P7AzJZ88PoQ/4KB4NR7Rvz8oniKvaXeSP8CfMVfKGs4/OEf3FfgA
mj/gmbUIiJDXP8A5VYsM7Z8/gLy9F16a4D9oIhvYpqeiP7yzXdaS/+Q/jIbv
RX+spD8y2JIaKx7oPxTbWXlGcag/IMUlZzuo7D+49aTYmBOsP/rnafG8YvA/
QEoPDGDYrz+VTqpbxxbyPzSm691CArI/nwqxvjBe8z82RN8fkCm0P9snIU4F
S/Q/XKizjWgutj/XcrXIBVz1P1xGp8+1Vbg/Keafwjvu9T9wR4unyGu6P1eS
nWmnpPY/hEhvf9uBvD+clBV7dAD3P4jmYsEoqb4/7gcAdaqS9z/Oc6PMnV/A
P0Ck9F8YuPc/WHSVOKdqwT+OYmoCpu/3P1IqGr4X/cE/YUHLmmsC+D+yS7bi
X6nCP4sfeMEuA/g/gPsFyg==
          "]]}, "Charting`Private`Tag#2"], 
       Annotation[{
         Directive[
          PointSize[0.009166666666666668], 
          RGBColor[0.560181, 0.691569, 0.194885], 
          AbsoluteThickness[2]], 
         Point[CompressedData["
1:eJxdkn0s1AEYx68ymy7Ral7jpiSTdaslpfLNVeYqK0rDynkNecta73V5CfMS
5Tq/KBXuuvMyL8e4hEO1lrcop6RuLYxLuPNyL1Gil2vr2Z49++55vv98vo+F
f5R70GISiWQ33wsztZBy2yZAKKIbWtFZ1LugmPRX6NhU/9OySfnJlVUaTax7
coBGEYgM65oDubws9ITGZkmMyzX7mos3OOe1SzTal1nYUhPNEw34MmJqKPk4
LLVnRiYXaPyx/LSA/bQH/90TGi00TxhxE6Zr/I7ehwsSJy6JPFZk7GZRi6Fr
mBzJlnih3P6CWuBUicqUR6+GZfGoY/cWJ7AbQFPXX5hzz0TykS3n0j63gemT
K2ZLstFnnOLH5fWAvvl2H63tASrtnCVMl0/YLLQpmSHysfuNyb0Ro0EQh4rI
g3Yc6E+Hn/LjDoELyxVHw7nQnr37ktD9gqjItZ1WfD4mdL4laUnGIB/MchgT
lCCOmTNi9FyOF8vnZI1jZRgn2xZseysHb8DUc6M5H2KzMUI35yv2EamJ6v5i
yJay2Pe9ZVDfc/hofLocqybynFjUSXx1WyBQAV6gfsoZs8m/eYCssmdRTacw
qigLYuRWITcM0sKEaZQKpCZP86vBOUnj8gwU8CQPNLrsqMYHI/kR8oZpuP8G
ivOJ/p7SwmkcDPKip4fUgh0tdnCOVuBghovOpmt1YBCpsJQp0E3NHBccr4NU
72bvw5dK5N06trprSy3UWt/3LI5SYqi9V8ppEULnW2hpwCol2COtHAP/BpB+
lQrOO+Pb38znQPnS2928X4ngJZLts3sbceKOpWtDuAq7Ihid730aURDcJ3Bi
KRH7+vLaUc8mXL+6aD4PFcwOzBal+TX94a/8w6MJV+J+WMTWKPHDOjvBMbAZ
ORHRWhKmCqF8cUyPohmGsigrxlYVbHecK58hBFgzzHuc7jaFsGs7Z4jMh3i7
2mOeZz+69DIt8vSykXo/olXbVQJ2keDZ0uu3EOPV8sK6Qwzv0YzgOfc4vAtZ
P5qk1YEM8cLD00FyDTtdGvAMy6zr7V+nnxXF1ze1Erq1+Am/V6jH
          "]]}, "Charting`Private`Tag#3"]}}, <|
     "HighlightElements" -> <|
       "Label" -> {"XYLabel"}, "Ball" -> {"IndicatedBall"}|>, 
      "LayoutOptions" -> <|
       "PlotRange" -> {{-0.095263158, 0.14816176470588238`}, {
          0, 1.5458830982503868`}}, 
        "Frame" -> {{False, False}, {False, False}}, "AxesOrigin" -> {0, 0}, 
        "ImageSize" -> {360, 360/GoldenRatio}, "Axes" -> {True, True}, 
        "LabelStyle" -> {}, "AspectRatio" -> GoldenRatio^(-1), "DefaultStyle" -> {
          Directive[
           PointSize[0.009166666666666668], 
           RGBColor[0.560181, 0.691569, 0.194885], 
           AbsoluteThickness[2]], 
          Directive[
           PointSize[0.009166666666666668], 
           RGBColor[0.880722, 0.611041, 0.142051], 
           AbsoluteThickness[2]], 
          Directive[
           PointSize[0.009166666666666668], 
           RGBColor[0.368417, 0.506779, 0.709798], 
           AbsoluteThickness[2]]}, 
        "HighlightLabelingFunctions" -> <|"CoordinatesToolOptions" -> ({
            Identity[
             Part[#, 1]], 
            Identity[
             Part[#, 2]]}& ), 
          "ScalingFunctions" -> {{Identity, Identity}, {
            Identity, Identity}}|>, "Primitives" -> {}, "GCFlag" -> False|>, 
      "Meta" -> <|
       "DefaultHighlight" -> {"Dynamic", None}, "Index" -> {}, "Function" -> 
        ListPlot, "GroupHighlight" -> False|>|>, 
     "DynamicHighlight"]], {{}, {}}},
  AspectRatio->NCache[GoldenRatio^(-1), 0.6180339887498948],
  Axes->{True, True},
  AxesLabel->{None, None},
  AxesOrigin->{0, 0},
  DisplayFunction->Identity,
  Frame->{{False, False}, {False, False}},
  FrameLabel->{{None, None}, {None, None}},
  FrameTicks->{{Automatic, Automatic}, {Automatic, Automatic}},
  GridLines->{None, None},
  GridLinesStyle->Directive[
    GrayLevel[0.5, 0.4]],
  Method->{
   "AxisPadding" -> Scaled[0.02], "DefaultBoundaryStyle" -> Automatic, 
    "DefaultGraphicsInteraction" -> {
     "Version" -> 1.2, "TrackMousePosition" -> {True, False}, 
      "Effects" -> {
       "Highlight" -> {"ratio" -> 2}, "HighlightPoint" -> {"ratio" -> 2}, 
        "Droplines" -> {
         "freeformCursorMode" -> True, 
          "placement" -> {"x" -> "All", "y" -> "None"}}}}, "DefaultMeshStyle" -> 
    AbsolutePointSize[6], "DefaultPlotStyle" -> {
      Directive[
       RGBColor[0.368417, 0.506779, 0.709798], 
       AbsoluteThickness[2]], 
      Directive[
       RGBColor[0.880722, 0.611041, 0.142051], 
       AbsoluteThickness[2]], 
      Directive[
       RGBColor[0.560181, 0.691569, 0.194885], 
       AbsoluteThickness[2]], 
      Directive[
       RGBColor[0.922526, 0.385626, 0.209179], 
       AbsoluteThickness[2]], 
      Directive[
       RGBColor[0.528488, 0.470624, 0.701351], 
       AbsoluteThickness[2]], 
      Directive[
       RGBColor[0.772079, 0.431554, 0.102387], 
       AbsoluteThickness[2]], 
      Directive[
       RGBColor[0.363898, 0.618501, 0.782349], 
       AbsoluteThickness[2]], 
      Directive[
       RGBColor[1, 0.75, 0], 
       AbsoluteThickness[2]], 
      Directive[
       RGBColor[0.647624, 0.37816, 0.614037], 
       AbsoluteThickness[2]], 
      Directive[
       RGBColor[0.571589, 0.586483, 0.], 
       AbsoluteThickness[2]], 
      Directive[
       RGBColor[0.915, 0.3325, 0.2125], 
       AbsoluteThickness[2]], 
      Directive[
       RGBColor[0.40082222609352647`, 0.5220066643438841, 0.85], 
       AbsoluteThickness[2]], 
      Directive[
       RGBColor[0.9728288904374106, 0.621644452187053, 0.07336199581899142], 
       AbsoluteThickness[2]], 
      Directive[
       RGBColor[0.736782672705901, 0.358, 0.5030266573755369], 
       AbsoluteThickness[2]], 
      Directive[
       RGBColor[0.28026441037696703`, 0.715, 0.4292089322474965], 
       AbsoluteThickness[2]]}, "DomainPadding" -> Scaled[0.02], 
    "PointSizeFunction" -> "SmallPointSize", "RangePadding" -> Scaled[0.05], 
    "OptimizePlotMarkers" -> True, "IncludeHighlighting" -> "CurrentPoint", 
    "HighlightStyle" -> Automatic, "OptimizePlotMarkers" -> True, 
    "CoordinatesToolOptions" -> {"DisplayFunction" -> ({
        Identity[
         Part[#, 1]], 
        Identity[
         Part[#, 2]]}& ), "CopiedValueFunction" -> ({
        Identity[
         Part[#, 1]], 
        Identity[
         Part[#, 2]]}& )}},
  PlotRange->{{-0.095263158, 0.14816176470588238`}, {0, 1.5458830982503868`}},
  
  PlotRangeClipping->True,
  PlotRangePadding->{{
     Scaled[0.02], 
     Scaled[0.02]}, {
     Scaled[0.02], 
     Scaled[0.05]}},
  Ticks->{Automatic, Automatic}]], "Output",
 CellChangeTimes->{
  3.928930075970839*^9, {3.928930119261524*^9, 3.928930128986334*^9}, 
   3.929992333022463*^9, 3.948818647592228*^9, 3.9490586965856323`*^9, 
   3.949695242581008*^9},
 CellLabel->"Out[66]=",ExpressionUUID->"bf5f0896-ad84-4ab8-84b7-abe71e1fa8e5"]
}, Open  ]],

Cell[CellGroupData[{

Cell[BoxData[{
 RowBox[{
  RowBox[{"nc", "=", "28"}], ";"}], "\[IndentingNewLine]", 
 RowBox[{
  RowBox[{
   RowBox[{"restx1nogsch", "=", 
    RowBox[{
     RowBox[{"x1", "[", "t", "]"}], "/.", 
     RowBox[{"FindRoot", "[", 
      RowBox[{
       RowBox[{
        RowBox[{"(", 
         RowBox[{"-", 
          RowBox[{"D", "[", 
           RowBox[{
            RowBox[{"Lth2c", "[", 
             RowBox[{
             "a1", ",", "a2", ",", "c", ",", "l1", ",", "l2", ",", "l3", ",", 
              "b1", ",", "b2", ",", "k1", ",", "k2", ",", "k3", ",", "x1", 
              ",", "theta1u", ",", "theta2u", ",", "theta3u", ",", "t"}], 
             "]"}], ",", 
            RowBox[{"x1", "[", "t", "]"}]}], "]"}]}], ")"}], "/.", 
        RowBox[{"{", 
         RowBox[{
          RowBox[{"a1", "\[Rule]", " ", "aval1"}], ",", 
          RowBox[{"a2", "\[Rule]", " ", "aval2"}], ",", 
          RowBox[{"c", "\[Rule]", " ", "cval"}], ",", 
          RowBox[{"l1", "\[Rule]", "l1val"}], ",", 
          RowBox[{"l2", "\[Rule]", " ", "l2val"}], ",", 
          RowBox[{"l3", "\[Rule]", " ", "l3val"}], ",", 
          RowBox[{"k1", "\[Rule]", "1"}], ",", 
          RowBox[{"k2", "\[Rule]", "1"}], ",", 
          RowBox[{"k3", "\[Rule]", " ", "1"}], ",", 
          RowBox[{"theta1u", "\[Rule]", "x1uval"}], ",", 
          RowBox[{"theta2u", "\[Rule]", "x2uval"}], ",", 
          RowBox[{"theta3u", "\[Rule]", " ", "x3uval"}]}], "}"}]}], ",", 
       RowBox[{"{", 
        RowBox[{
         RowBox[{"x1", "[", "t", "]"}], ",", 
         RowBox[{"-", "750."}]}], "}"}], ",", 
       RowBox[{"AccuracyGoal", "\[Rule]", "10"}]}], "]"}]}]}], ";"}], 
  RowBox[{"(*", 
   RowBox[{
   "Resting", " ", "displacement", " ", "without", " ", "gating", " ", 
    "springs", " ", 
    RowBox[{"(", "nm", ")"}]}], " ", "*)"}], 
  RowBox[{"(*", 
   RowBox[{"0.0000001", "*", 
    SuperscriptBox["10", "9"]}], "*)"}]}], "\[IndentingNewLine]", 
 RowBox[{"Print", "[", 
  RowBox[{"\"\<resting displacement w.o. GS (nm)=\>\"", ",", "restx1nogsch"}],
   "]"}], "\[IndentingNewLine]", 
 RowBox[{
  RowBox[{
   RowBox[{"restx1ch", "=", 
    RowBox[{"restx1nogsch", "-", "delxval"}]}], ";"}], 
  RowBox[{"(*", 
   RowBox[{
   "Resting", " ", "displacement", " ", "with", " ", "gating", " ", "springs",
     " ", 
    RowBox[{"(", "nm", ")"}]}], "*)"}]}], "\[IndentingNewLine]", 
 RowBox[{"Print", "[", 
  RowBox[{"\"\<resting displacement with GS (nm) =\>\"", ",", "restx1ch"}], 
  "]"}], "\[IndentingNewLine]", 
 RowBox[{
  RowBox[{
   RowBox[{"bvalue1ch", "=", " ", 
    RowBox[{
     RowBox[{"bfn1", "[", 
      RowBox[{
      "xgsrval", ",", "aval1", ",", "cval", ",", "l1val", ",", "l2val", ",", 
       "x1", ",", "t"}], "]"}], "/.", 
     RowBox[{"{", 
      RowBox[{
       RowBox[{"x1", "[", "t", "]"}], "\[Rule]", " ", "restx1ch"}], "}"}]}]}],
    ";"}], 
  RowBox[{"(*", 
   RowBox[{"b1", " ", "value", " ", "in", " ", "endolymph"}], " ", 
   "*)"}]}], "\[IndentingNewLine]", 
 RowBox[{
  RowBox[{
   RowBox[{"bvalue2ch", "=", " ", 
    RowBox[{
     RowBox[{"bfn2", "[", 
      RowBox[{
      "xgsrval", ",", "aval1", ",", "aval2", ",", "cval", ",", "l1val", ",", 
       "l2val", ",", "l3val", ",", "x1", ",", "t"}], "]"}], "/.", 
     RowBox[{"{", 
      RowBox[{
       RowBox[{"x1", "[", "t", "]"}], "\[Rule]", " ", "restx1ch"}], "}"}]}]}],
    ";"}], 
  RowBox[{"(*", 
   RowBox[{"b2", " ", "value", " ", "in", " ", "endolymph"}], " ", 
   "*)"}]}], "\[IndentingNewLine]", 
 RowBox[{"Print", "[", 
  RowBox[{"\"\<UTLD 1 (nm)=\>\"", ",", "bvalue1ch"}], 
  "]"}], "\[IndentingNewLine]", 
 RowBox[{
  RowBox[{"Print", "[", 
   RowBox[{"\"\<UTLD 2 (nm)=\>\"", ",", "bvalue2ch"}], "]"}], 
  "\[IndentingNewLine]", 
  RowBox[{"(*", 
   RowBox[{"pivot", " ", "stiffness", " ", "\[Kappa]"}], 
   "*)"}]}], "\[IndentingNewLine]", 
 RowBox[{
  RowBox[{"kthetaciliach", "=", 
   RowBox[{
    RowBox[{
     RowBox[{"(", 
      RowBox[{"khbnogs", "/", "nc"}], ")"}], "/", 
     RowBox[{"(", 
      RowBox[{
       SuperscriptBox[
        RowBox[{"(", 
         RowBox[{"D", "[", 
          RowBox[{
           RowBox[{"theta1", "[", 
            RowBox[{"l1", ",", "x1", ",", "t"}], " ", "]"}], ",", 
           RowBox[{"x1", "[", "t", "]"}]}], "]"}], ")"}], "2"], "+", 
       RowBox[{
        RowBox[{"theta1", "[", 
         RowBox[{"l1", ",", "x1", ",", "t"}], " ", "]"}], "*", 
        RowBox[{"D", "[", 
         RowBox[{
          RowBox[{"D", "[", 
           RowBox[{
            RowBox[{"theta1", "[", 
             RowBox[{"l1", ",", "x1", ",", "t"}], " ", "]"}], ",", 
            RowBox[{"x1", "[", "t", "]"}]}], "]"}], ",", 
          RowBox[{"x1", "[", "t", "]"}]}], "]"}]}], "+", 
       SuperscriptBox[
        RowBox[{"(", 
         RowBox[{"D", "[", 
          RowBox[{
           RowBox[{"theta2", "[", 
            RowBox[{
            "a1", ",", "c", ",", "l1", ",", "l2", ",", "x1", ",", "t"}], " ", 
            "]"}], ",", 
           RowBox[{"x1", "[", "t", "]"}]}], "]"}], ")"}], "2"], "+", 
       RowBox[{
        RowBox[{"theta2", "[", 
         RowBox[{"a1", ",", "c", ",", "l1", ",", "l2", ",", "x1", ",", "t"}], 
         " ", "]"}], "*", 
        RowBox[{"D", "[", 
         RowBox[{
          RowBox[{"D", "[", 
           RowBox[{
            RowBox[{"theta2", "[", 
             RowBox[{
             "a1", ",", "c", ",", "l1", ",", "l2", ",", "x1", ",", "t"}], " ",
              "]"}], ",", 
            RowBox[{"x1", "[", "t", "]"}]}], "]"}], ",", 
          RowBox[{"x1", "[", "t", "]"}]}], "]"}]}], "+", 
       SuperscriptBox[
        RowBox[{"(", 
         RowBox[{"D", "[", 
          RowBox[{
           RowBox[{"theta3", "[", 
            RowBox[{
            "a1", ",", "a2", ",", "c", ",", "l1", ",", "l2", ",", "l3", ",", 
             "x1", ",", "t"}], " ", "]"}], ",", 
           RowBox[{"x1", "[", "t", "]"}]}], "]"}], ")"}], "2"], "+", 
       RowBox[{
        RowBox[{"theta3", "[", 
         RowBox[{
         "a1", ",", "a2", ",", "c", ",", "l1", ",", "l2", ",", "l3", ",", 
          "x1", ",", "t"}], " ", "]"}], "*", 
        RowBox[{"D", "[", 
         RowBox[{
          RowBox[{"D", "[", 
           RowBox[{
            RowBox[{"theta3", "[", 
             RowBox[{
             "a1", ",", "a2", ",", "c", ",", "l1", ",", "l2", ",", "l3", ",", 
              "x1", ",", "t"}], " ", "]"}], ",", 
            RowBox[{"x1", "[", "t", "]"}]}], "]"}], ",", 
          RowBox[{"x1", "[", "t", "]"}]}], "]"}]}]}], ")"}]}], "/.", 
    RowBox[{"{", 
     RowBox[{
      RowBox[{"a1", "\[Rule]", " ", "aval1"}], ",", 
      RowBox[{"a2", "\[Rule]", " ", 
       RowBox[{"1", "*", "aval2"}]}], ",", 
      RowBox[{"c", "\[Rule]", " ", "cval"}], ",", 
      RowBox[{"l1", "\[Rule]", "l1val"}], ",", 
      RowBox[{"l2", "\[Rule]", " ", "l2val"}], ",", 
      RowBox[{"l3", "\[Rule]", " ", "l3val"}], ",", 
      RowBox[{"k1", "\[Rule]", "1"}], ",", 
      RowBox[{"k2", "\[Rule]", "1"}], ",", 
      RowBox[{"k3", "\[Rule]", "1"}], ",", 
      RowBox[{"kgs", "\[Rule]", "0"}], ",", 
      RowBox[{"\[Lambda]1", "\[Rule]", "lam1val"}], ",", 
      RowBox[{"\[Lambda]2", "\[Rule]", "lam2val"}], ",", 
      RowBox[{"x1u", "\[Rule]", "x1uval"}], ",", 
      RowBox[{"x2u", "\[Rule]", "x2uval"}], ",", 
      RowBox[{"x3u", "\[Rule]", "x3uval"}], ",", 
      RowBox[{
       RowBox[{"x1", "[", "t", "]"}], "\[Rule]", " ", "restx1nogsch"}], ",", 
      RowBox[{"kb", "\[Rule]", " ", "kbval"}], ",", 
      RowBox[{"temp", "\[Rule]", "tempval"}]}], "}"}]}]}], 
  ";"}], "\[IndentingNewLine]", 
 RowBox[{"Print", "[", 
  RowBox[{"\"\<Pivot stiffness (nN.nm/rad) =\>\"", ",", "kthetaciliach"}], 
  "]"}], "\[IndentingNewLine]", 
 RowBox[{
  RowBox[{"p01restval", "=", "0.5"}], ";", 
  RowBox[{"p02restval", "=", "0.5"}], ";"}]}], "Input",
 CellChangeTimes->{{3.9285981351795883`*^9, 3.928598136126687*^9}, {
   3.928598215077487*^9, 3.928598240335862*^9}, {3.9285982891607656`*^9, 
   3.9285983314569483`*^9}, {3.928599242318819*^9, 3.928599272168655*^9}, {
   3.928835940365505*^9, 3.928836052287291*^9}, {3.92883788235465*^9, 
   3.9288379575744543`*^9}, {3.9288380329529457`*^9, 3.928838045712215*^9}, {
   3.928838172990535*^9, 3.9288381974772987`*^9}, 3.928838262940948*^9, {
   3.928843969791213*^9, 3.928843994962995*^9}},
 CellLabel->"In[67]:=",ExpressionUUID->"8f49a912-92ca-4166-b9f0-d3923cec0a30"],

Cell[CellGroupData[{

Cell[BoxData[
 InterpretationBox[
  RowBox[{"\<\"resting displacement w.o. GS (nm)=\"\>", "\[InvisibleSpace]", 
   RowBox[{"-", "740.9794009729279`"}]}],
  SequenceForm["resting displacement w.o. GS (nm)=", -740.9794009729279],
  Editable->False]], "Print",
 CellChangeTimes->{{3.928599243841456*^9, 3.92859927300099*^9}, 
   3.9286042929176292`*^9, 3.928836061599244*^9, 3.928836165904697*^9, 
   3.9288381019760017`*^9, 3.928838174998334*^9, 3.928844014919257*^9, 
   3.928938575525044*^9, 3.929991614040703*^9, 3.9299923524601393`*^9, 
   3.948818647725613*^9, 3.9490586967957478`*^9, 3.9496952428628817`*^9},
 CellLabel->
  "During evaluation of \
In[67]:=",ExpressionUUID->"d0b4fbb6-2c53-44e2-8ddc-aaf301db9a8a"],

Cell[BoxData[
 InterpretationBox[
  RowBox[{"\<\"resting displacement with GS (nm) =\"\>", "\[InvisibleSpace]", 
   
   RowBox[{"-", "785.9794009729279`"}]}],
  SequenceForm["resting displacement with GS (nm) =", -785.9794009729279],
  Editable->False]], "Print",
 CellChangeTimes->{{3.928599243841456*^9, 3.92859927300099*^9}, 
   3.9286042929176292`*^9, 3.928836061599244*^9, 3.928836165904697*^9, 
   3.9288381019760017`*^9, 3.928838174998334*^9, 3.928844014919257*^9, 
   3.928938575525044*^9, 3.929991614040703*^9, 3.9299923524601393`*^9, 
   3.948818647725613*^9, 3.9490586967957478`*^9, 3.949695242869294*^9},
 CellLabel->
  "During evaluation of \
In[67]:=",ExpressionUUID->"d42ffd97-9962-4c3f-aa02-994762ee25a4"],

Cell[BoxData[
 InterpretationBox[
  RowBox[{"\<\"UTLD 1 (nm)=\"\>", "\[InvisibleSpace]", "2490.10283660233`"}],
  SequenceForm["UTLD 1 (nm)=", 2490.10283660233],
  Editable->False]], "Print",
 CellChangeTimes->{{3.928599243841456*^9, 3.92859927300099*^9}, 
   3.9286042929176292`*^9, 3.928836061599244*^9, 3.928836165904697*^9, 
   3.9288381019760017`*^9, 3.928838174998334*^9, 3.928844014919257*^9, 
   3.928938575525044*^9, 3.929991614040703*^9, 3.9299923524601393`*^9, 
   3.948818647725613*^9, 3.9490586967957478`*^9, 3.94969524287155*^9},
 CellLabel->
  "During evaluation of \
In[67]:=",ExpressionUUID->"311f0494-c832-40d5-9b60-a2951cc589c3"],

Cell[BoxData[
 InterpretationBox[
  RowBox[{"\<\"UTLD 2 (nm)=\"\>", "\[InvisibleSpace]", "1589.3060449803208`"}],
  SequenceForm["UTLD 2 (nm)=", 1589.3060449803208`],
  Editable->False]], "Print",
 CellChangeTimes->{{3.928599243841456*^9, 3.92859927300099*^9}, 
   3.9286042929176292`*^9, 3.928836061599244*^9, 3.928836165904697*^9, 
   3.9288381019760017`*^9, 3.928838174998334*^9, 3.928844014919257*^9, 
   3.928938575525044*^9, 3.929991614040703*^9, 3.9299923524601393`*^9, 
   3.948818647725613*^9, 3.9490586967957478`*^9, 3.949695242872813*^9},
 CellLabel->
  "During evaluation of \
In[67]:=",ExpressionUUID->"20a29ecd-e79f-430e-8eb0-501f9fbceb61"],

Cell[BoxData[
 InterpretationBox[
  RowBox[{"\<\"Pivot stiffness (nN.nm/rad) =\"\>", "\[InvisibleSpace]", 
   "1032.213379905849`"}],
  SequenceForm["Pivot stiffness (nN.nm/rad) =", 1032.213379905849],
  Editable->False]], "Print",
 CellChangeTimes->{{3.928599243841456*^9, 3.92859927300099*^9}, 
   3.9286042929176292`*^9, 3.928836061599244*^9, 3.928836165904697*^9, 
   3.9288381019760017`*^9, 3.928838174998334*^9, 3.928844014919257*^9, 
   3.928938575525044*^9, 3.929991614040703*^9, 3.9299923524601393`*^9, 
   3.948818647725613*^9, 3.9490586967957478`*^9, 3.949695242874092*^9},
 CellLabel->
  "During evaluation of \
In[67]:=",ExpressionUUID->"3e8d882f-0e35-49f3-a82b-48ed115a9947"]
}, Open  ]]
}, Open  ]],

Cell[CellGroupData[{

Cell[BoxData[
 RowBox[{
  RowBox[{"(*", " ", 
   RowBox[{"l1", " ", "=", " ", "l1mean"}], "*)"}], "\[IndentingNewLine]", 
  RowBox[{
   RowBox[{
    RowBox[{"nvarp", "=", "21"}], ";", 
    RowBox[{"l1vals", "=", 
     RowBox[{"ConstantArray", "[", 
      RowBox[{"0", ",", 
       RowBox[{"{", "nvarp", "}"}]}], "]"}]}], ";"}], "\[IndentingNewLine]", 
   RowBox[{
    RowBox[{"kappavals", "=", 
     RowBox[{"ConstantArray", "[", 
      RowBox[{"0", ",", 
       RowBox[{"{", "nvarp", "}"}]}], "]"}]}], ";"}], "\[IndentingNewLine]", 
   RowBox[{
    RowBox[{"kgsvals", "=", 
     RowBox[{"ConstantArray", "[", 
      RowBox[{"0", ",", 
       RowBox[{"{", "nvarp", "}"}]}], "]"}]}], ";"}], "\[IndentingNewLine]", 
   RowBox[{
    RowBox[{"dvals", "=", 
     RowBox[{"ConstantArray", "[", 
      RowBox[{"0", ",", 
       RowBox[{"{", "nvarp", "}"}]}], "]"}]}], ";"}], "\[IndentingNewLine]", 
   RowBox[{
    RowBox[{"delpvals", "=", 
     RowBox[{"ConstantArray", "[", 
      RowBox[{"0", ",", 
       RowBox[{"{", "nvarp", "}"}]}], "]"}]}], ";", 
    RowBox[{"offsetvals", "=", 
     RowBox[{"ConstantArray", "[", 
      RowBox[{"0", ",", 
       RowBox[{"{", "nvarp", "}"}]}], "]"}]}], ";"}], "\[IndentingNewLine]", 
   RowBox[{
    RowBox[{"x1pvals", "=", 
     RowBox[{"ConstantArray", "[", 
      RowBox[{"0", ",", 
       RowBox[{"{", "nvarp", "}"}]}], "]"}]}], ";", 
    RowBox[{"x1evals", "=", 
     RowBox[{"ConstantArray", "[", 
      RowBox[{"0", ",", 
       RowBox[{"{", "nvarp", "}"}]}], "]"}]}], ";", 
    RowBox[{"x1ssvals", "=", 
     RowBox[{"ConstantArray", "[", 
      RowBox[{"0", ",", 
       RowBox[{"{", "nvarp", "}"}]}], "]"}]}], ";"}], "\[IndentingNewLine]", 
   RowBox[{
    RowBox[{"x2ssvals", "=", 
     RowBox[{"ConstantArray", "[", 
      RowBox[{"0", ",", 
       RowBox[{"{", "nvarp", "}"}]}], "]"}]}], ";", 
    RowBox[{"xgsuvals", "=", 
     RowBox[{"ConstantArray", "[", 
      RowBox[{"0", ",", 
       RowBox[{"{", "nvarp", "}"}]}], "]"}]}], ";"}], "\[IndentingNewLine]", 
   RowBox[{
    RowBox[{"tpvals", "=", 
     RowBox[{"ConstantArray", "[", 
      RowBox[{"0", ",", 
       RowBox[{"{", "nvarp", "}"}]}], "]"}]}], ";", 
    RowBox[{"tevals", "=", 
     RowBox[{"ConstantArray", "[", 
      RowBox[{"0", ",", 
       RowBox[{"{", "nvarp", "}"}]}], "]"}]}], ";"}], "\[IndentingNewLine]", 
   RowBox[{
    RowBox[{"l2pvals", "=", 
     RowBox[{"ConstantArray", "[", 
      RowBox[{"0", ",", 
       RowBox[{"{", "nvarp", "}"}]}], "]"}]}], ";", 
    RowBox[{"l3pvals", "=", 
     RowBox[{"ConstantArray", "[", 
      RowBox[{"0", ",", 
       RowBox[{"{", "nvarp", "}"}]}], "]"}]}], ";", 
    RowBox[{"l2evals", "=", 
     RowBox[{"ConstantArray", "[", 
      RowBox[{"0", ",", 
       RowBox[{"{", "nvarp", "}"}]}], "]"}]}], ";", 
    RowBox[{"l3evals", "=", 
     RowBox[{"ConstantArray", "[", 
      RowBox[{"0", ",", 
       RowBox[{"{", "nvarp", "}"}]}], "]"}]}], ";"}], "\[IndentingNewLine]", 
   RowBox[{"For", "[", 
    RowBox[{
     RowBox[{"ii", "=", "11"}], ",", 
     RowBox[{"ii", "\[LessEqual]", "11"}], ",", 
     RowBox[{"ii", "++"}], ",", 
     RowBox[{"(*", 
      RowBox[{
       RowBox[{
       "ii", " ", "controls", " ", "the", " ", "value", " ", "of", " ", 
        "l1"}], ",", " ", 
       RowBox[{"now", " ", "set", " ", "to", " ", "mean"}]}], "*)"}], 
     RowBox[{"{", 
      RowBox[{
       RowBox[{"l1val", "=", 
        RowBox[{
         RowBox[{
          RowBox[{"(", 
           RowBox[{"4.1", "-", "0.632"}], ")"}], "*", 
          SuperscriptBox["10", 
           RowBox[{"-", "6"}]], "*", 
          SuperscriptBox["10", "9"]}], "+", 
         RowBox[{
          RowBox[{"(", 
           RowBox[{"ii", "-", "1"}], ")"}], "*", 
          RowBox[{"(", 
           RowBox[{"1.264", "*", 
            SuperscriptBox["10", 
             RowBox[{"-", "6"}]], "*", 
            RowBox[{
             SuperscriptBox["10", "9"], "/", 
             RowBox[{"(", 
              RowBox[{"nvarp", "-", "1"}], ")"}]}]}], ")"}]}]}]}], ";", 
       RowBox[{"l2val", "=", 
        RowBox[{"l1val", "/", "fac2"}]}], ";", 
       RowBox[{"l3val", "=", 
        RowBox[{"l1val", "/", "fac3"}]}], ";", "\[IndentingNewLine]", 
       RowBox[{"Print", "[", 
        RowBox[{"\"\<ii=\>\"", ",", "ii"}], "]"}], ";", "\[IndentingNewLine]", 
       RowBox[{"{", 
        RowBox[{"l1val", ",", "l2val", ",", "l3val"}], "}"}], ";", 
       "\[IndentingNewLine]", 
       RowBox[{
        RowBox[{"l1vals", "[", 
         RowBox[{"[", "ii", "]"}], "]"}], "=", "l1val"}], ";", 
       "\[IndentingNewLine]", 
       RowBox[{"(*", 
        RowBox[{
         RowBox[{"**", 
          RowBox[{"*", 
           SuperscriptBox["X1", "**"]}]}], ",", 
         SuperscriptBox["X1", "*"], ",", "b1", ",", "b2", ",", "\[Kappa]", 
         ",", " ", 
         RowBox[{
         "xh", " ", "are", " ", "recalculated", " ", "for", " ", "each", " ", 
          "l1"}]}], "*****)"}], "\[IndentingNewLine]", 
       RowBox[{"restx1nogsch", "=", 
        RowBox[{
         RowBox[{"x1", "[", "t", "]"}], "/.", 
         RowBox[{"FindRoot", "[", 
          RowBox[{
           RowBox[{
            RowBox[{"(", 
             RowBox[{"-", 
              RowBox[{"D", "[", 
               RowBox[{
                RowBox[{"Lth2c", "[", 
                 RowBox[{
                 "a1", ",", "a2", ",", "c", ",", "l1", ",", "l2", ",", "l3", 
                  ",", "b1", ",", "b2", ",", "k1", ",", "k2", ",", "k3", ",", 
                  "x1", ",", "theta1u", ",", "theta2u", ",", "theta3u", ",", 
                  "t"}], "]"}], ",", 
                RowBox[{"x1", "[", "t", "]"}]}], "]"}]}], ")"}], "/.", 
            RowBox[{"{", 
             RowBox[{
              RowBox[{"a1", "\[Rule]", " ", "aval1"}], ",", 
              RowBox[{"a2", "\[Rule]", " ", "aval2"}], ",", 
              RowBox[{"c", "\[Rule]", " ", "cval"}], ",", 
              RowBox[{"l1", "\[Rule]", "l1val"}], ",", 
              RowBox[{"l2", "\[Rule]", " ", "l2val"}], ",", 
              RowBox[{"l3", "\[Rule]", " ", "l3val"}], ",", 
              RowBox[{"k1", "\[Rule]", "1"}], ",", 
              RowBox[{"k2", "\[Rule]", "1"}], ",", 
              RowBox[{"k3", "\[Rule]", " ", "1"}], ",", 
              RowBox[{"kgs1", "\[Rule]", "0"}], ",", 
              RowBox[{"kgs2", "\[Rule]", " ", "0"}], ",", 
              RowBox[{"\[Lambda]1", "\[Rule]", "lam1val"}], ",", 
              RowBox[{"\[Lambda]2", "\[Rule]", "lam2val"}], ",", 
              RowBox[{"theta1u", "\[Rule]", "x1uval"}], ",", 
              RowBox[{"theta2u", "\[Rule]", "x2uval"}], ",", 
              RowBox[{"theta3u", "\[Rule]", " ", "x3uval"}], ",", 
              RowBox[{"xh", "\[Rule]", " ", "xhval2"}]}], "}"}]}], ",", 
           RowBox[{"{", 
            RowBox[{
             RowBox[{"x1", "[", "t", "]"}], ",", 
             RowBox[{"-", "800."}]}], "}"}]}], "]"}]}]}], ";", 
       RowBox[{"(*", 
        RowBox[{"0.0000001", "*", 
         SuperscriptBox["10", "9"]}], "*)"}], "\[IndentingNewLine]", 
       RowBox[{"restx1ch", "=", 
        RowBox[{"restx1nogsch", "-", "delxval"}]}], ";", 
       "\[IndentingNewLine]", 
       RowBox[{"(*", 
        RowBox[{"Print", "[", 
         RowBox[{
         "\"\<resting displacement with GS (m) =\>\"", ",", "restx1ch"}], 
         "]"}], "*)"}], "\[IndentingNewLine]", 
       RowBox[{"bvalue1ch", "=", " ", 
        RowBox[{
         RowBox[{"bfn1", "[", 
          RowBox[{
          "xgsrval", ",", "aval1", ",", "cval", ",", "l1val", ",", "l2val", 
           ",", "x1", ",", "t"}], "]"}], "/.", 
         RowBox[{"{", 
          RowBox[{
           RowBox[{"x1", "[", "t", "]"}], "\[Rule]", " ", "restx1ch"}], 
          "}"}]}]}], ";", "\[IndentingNewLine]", 
       RowBox[{"bvalue2ch", "=", " ", 
        RowBox[{
         RowBox[{"bfn2", "[", 
          RowBox[{
          "xgsrval", ",", "aval1", ",", "aval2", ",", "cval", ",", "l1val", 
           ",", "l2val", ",", "l3val", ",", "x1", ",", "t"}], "]"}], "/.", 
         RowBox[{"{", 
          RowBox[{
           RowBox[{"x1", "[", "t", "]"}], "\[Rule]", " ", "restx1ch"}], 
          "}"}]}]}], ";", "\[IndentingNewLine]", 
       RowBox[{"kthetaciliach", "=", 
        RowBox[{
         RowBox[{
          RowBox[{"(", 
           RowBox[{"khbnogs", "/", "nc"}], ")"}], "/", 
          RowBox[{"(", 
           RowBox[{
            SuperscriptBox[
             RowBox[{"(", 
              RowBox[{"D", "[", 
               RowBox[{
                RowBox[{"theta1", "[", 
                 RowBox[{"l1", ",", "x1", ",", "t"}], " ", "]"}], ",", 
                RowBox[{"x1", "[", "t", "]"}]}], "]"}], ")"}], "2"], "+", 
            RowBox[{
             RowBox[{"theta1", "[", 
              RowBox[{"l1", ",", "x1", ",", "t"}], " ", "]"}], "*", 
             RowBox[{"D", "[", 
              RowBox[{
               RowBox[{"D", "[", 
                RowBox[{
                 RowBox[{"theta1", "[", 
                  RowBox[{"l1", ",", "x1", ",", "t"}], " ", "]"}], ",", 
                 RowBox[{"x1", "[", "t", "]"}]}], "]"}], ",", 
               RowBox[{"x1", "[", "t", "]"}]}], "]"}]}], "+", 
            SuperscriptBox[
             RowBox[{"(", 
              RowBox[{"D", "[", 
               RowBox[{
                RowBox[{"theta2", "[", 
                 RowBox[{
                 "a1", ",", "c", ",", "l1", ",", "l2", ",", "x1", ",", "t"}], 
                 " ", "]"}], ",", 
                RowBox[{"x1", "[", "t", "]"}]}], "]"}], ")"}], "2"], "+", 
            RowBox[{
             RowBox[{"theta2", "[", 
              RowBox[{
              "a1", ",", "c", ",", "l1", ",", "l2", ",", "x1", ",", "t"}], 
              " ", "]"}], "*", 
             RowBox[{"D", "[", 
              RowBox[{
               RowBox[{"D", "[", 
                RowBox[{
                 RowBox[{"theta2", "[", 
                  RowBox[{
                  "a1", ",", "c", ",", "l1", ",", "l2", ",", "x1", ",", "t"}],
                   " ", "]"}], ",", 
                 RowBox[{"x1", "[", "t", "]"}]}], "]"}], ",", 
               RowBox[{"x1", "[", "t", "]"}]}], "]"}]}], "+", 
            SuperscriptBox[
             RowBox[{"(", 
              RowBox[{"D", "[", 
               RowBox[{
                RowBox[{"theta3", "[", 
                 RowBox[{
                 "a1", ",", "a2", ",", "c", ",", "l1", ",", "l2", ",", "l3", 
                  ",", "x1", ",", "t"}], " ", "]"}], ",", 
                RowBox[{"x1", "[", "t", "]"}]}], "]"}], ")"}], "2"], "+", 
            RowBox[{
             RowBox[{"theta3", "[", 
              RowBox[{
              "a1", ",", "a2", ",", "c", ",", "l1", ",", "l2", ",", "l3", ",",
                "x1", ",", "t"}], " ", "]"}], "*", 
             RowBox[{"D", "[", 
              RowBox[{
               RowBox[{"D", "[", 
                RowBox[{
                 RowBox[{"theta3", "[", 
                  RowBox[{
                  "a1", ",", "a2", ",", "c", ",", "l1", ",", "l2", ",", "l3", 
                   ",", "x1", ",", "t"}], " ", "]"}], ",", 
                 RowBox[{"x1", "[", "t", "]"}]}], "]"}], ",", 
               RowBox[{"x1", "[", "t", "]"}]}], "]"}]}]}], ")"}]}], "/.", 
         RowBox[{"{", 
          RowBox[{
           RowBox[{"a1", "\[Rule]", " ", "aval1"}], ",", 
           RowBox[{"a2", "\[Rule]", " ", 
            RowBox[{"1", "*", "aval2"}]}], ",", 
           RowBox[{"c", "\[Rule]", " ", "cval"}], ",", 
           RowBox[{"l1", "\[Rule]", "l1val"}], ",", 
           RowBox[{"l2", "\[Rule]", " ", "l2val"}], ",", 
           RowBox[{"l3", "\[Rule]", " ", "l3val"}], ",", 
           RowBox[{"k1", "\[Rule]", "1"}], ",", 
           RowBox[{"k2", "\[Rule]", "1"}], ",", 
           RowBox[{"k3", "\[Rule]", "1"}], ",", 
           RowBox[{"kgs", "\[Rule]", "0"}], ",", 
           RowBox[{"\[Lambda]1", "\[Rule]", "lam1val"}], ",", 
           RowBox[{"\[Lambda]2", "\[Rule]", "lam2val"}], ",", 
           RowBox[{"x1u", "\[Rule]", "x1uval"}], ",", 
           RowBox[{"x2u", "\[Rule]", "x2uval"}], ",", 
           RowBox[{"x3u", "\[Rule]", "x3uval"}], ",", 
           RowBox[{
            RowBox[{"x1", "[", "t", "]"}], "\[Rule]", " ", "restx1nogsch"}], 
           ",", 
           RowBox[{"kb", "\[Rule]", " ", "kbval"}], ",", 
           RowBox[{"temp", "\[Rule]", "tempval"}]}], "}"}]}]}], ";", 
       "\[IndentingNewLine]", 
       RowBox[{"xhval2", "=", 
        RowBox[{"xhval", "-", 
         RowBox[{"0.", "*", 
          SuperscriptBox["10", 
           RowBox[{"-", "2"}]], "*", 
          SuperscriptBox["10", 
           RowBox[{"-", "9"}]]}]}]}], ";", 
       RowBox[{"(*", 
        RowBox[{
         RowBox[{"delsol1", "=", 
          RowBox[{"1.665", "*", 
           SuperscriptBox["10", 
            RowBox[{"-", "9"}]]}]}], ";", 
         RowBox[{"delsoln2", "=", "1.672"}], ";"}], "*)"}], 
       "\[IndentingNewLine]", 
       RowBox[{
        RowBox[{"smalldeltafnlhs", "[", 
         RowBox[{"x1in_", ",", "delta_"}], "]"}], ":=", 
        RowBox[{"0.5", 
         RowBox[{"(", 
          RowBox[{
           SuperscriptBox[
            RowBox[{"(", 
             RowBox[{"1", "+", 
              RowBox[{"Exp", "[", 
               RowBox[{
                RowBox[{"-", 
                 RowBox[{"(", 
                  RowBox[{
                   RowBox[{"(", 
                    RowBox[{
                    RowBox[{"xgs1", "[", 
                    RowBox[{
                    "aval1", ",", "cval", ",", "l1val", ",", "l2val", ",", 
                    "b1", ",", "x1", ",", "t"}], "]"}], "/.", 
                    RowBox[{"{", 
                    RowBox[{
                    RowBox[{
                    RowBox[{"x1", "[", "t", "]"}], "\[Rule]", "x1in"}], ",", 
                    RowBox[{"b1", "\[Rule]", "bvalue1ch"}]}], "}"}]}], ")"}], 
                   "-", "xhval2"}], ")"}]}], "/", "delta"}], "]"}]}], ")"}], 
            RowBox[{"-", "1"}]], "+", 
           SuperscriptBox[
            RowBox[{"(", 
             RowBox[{"1", "+", 
              RowBox[{"Exp", "[", 
               RowBox[{
                RowBox[{"-", 
                 RowBox[{"(", 
                  RowBox[{
                   RowBox[{"(", 
                    RowBox[{
                    RowBox[{"xgs2", "[", 
                    RowBox[{
                    "aval1", ",", "aval2", ",", "cval", ",", "l1val", ",", 
                    "l2val", ",", "l3val", ",", "b1", ",", "b2", ",", "x1", 
                    ",", "t"}], "]"}], "/.", 
                    RowBox[{"{", 
                    RowBox[{
                    RowBox[{
                    RowBox[{"x1", "[", "t", "]"}], "\[Rule]", "x1in"}], ",", 
                    RowBox[{"b1", "\[Rule]", "bvalue1ch"}], ",", 
                    RowBox[{"b2", "\[Rule]", "bvalue2ch"}]}], "}"}]}], ")"}], 
                   "-", "xhval2"}], ")"}]}], "/", "delta"}], "]"}]}], ")"}], 
            RowBox[{"-", "1"}]]}], ")"}]}]}], ";", "\[IndentingNewLine]", 
       RowBox[{"(*", 
        RowBox[{
         RowBox[{"**", 
          RowBox[{"*", 
           SuperscriptBox["X1", "**"]}]}], ",", 
         SuperscriptBox["X1", "*"], ",", "b1", ",", "b2", ",", "\[Kappa]", 
         ",", 
         RowBox[{"xh", " ", "calculations", " ", "end", " ", "here"}]}], 
        "*****)"}], "\[IndentingNewLine]", 
       RowBox[{"(*", 
        RowBox[{
        "Estimating", " ", "initial", " ", "value", " ", "of", " ", 
         "\[Delta]"}], "*)"}], "\[IndentingNewLine]", 
       RowBox[{"xj0p9", "=", 
        RowBox[{"x", "/.", 
         RowBox[{"FindRoot", "[", 
          RowBox[{
           RowBox[{
            RowBox[{"Johnsonfn", "[", "x", "]"}], "\[Equal]", "0.9"}], ",", 
           RowBox[{"{", 
            RowBox[{"x", ",", "0"}], "}"}], ",", 
           RowBox[{"AccuracyGoal", "\[Rule]", "10"}]}], "]"}]}]}], ";", 
       RowBox[{"(*", 
        RowBox[{
         RowBox[{"xj0", ".9"}], "=", 
         RowBox[{
          RowBox[{
          "Point", " ", "on", " ", "Johnson", " ", "curve", " ", "where", " ",
            "P"}], "=", "0.9"}]}], "*)"}], "\[IndentingNewLine]", 
       RowBox[{"xj0p1", "=", 
        RowBox[{"x", "/.", 
         RowBox[{"FindRoot", "[", 
          RowBox[{
           RowBox[{
            RowBox[{"Johnsonfn", "[", "x", "]"}], "\[Equal]", "0.1"}], ",", 
           RowBox[{"{", 
            RowBox[{"x", ",", "0"}], "}"}], ",", 
           RowBox[{"AccuracyGoal", "\[Rule]", "10"}]}], "]"}]}]}], ";", 
       RowBox[{"(*", 
        RowBox[{
         RowBox[{"xj0", ".1"}], "=", 
         RowBox[{
          RowBox[{
          "Point", " ", "on", " ", "Johnson", " ", "curve", " ", "where", " ",
            "P"}], "=", "0.1"}]}], "*)"}], "\[IndentingNewLine]", 
       RowBox[{"delsolnini", "=", 
        RowBox[{"0.15", "*", 
         RowBox[{
          RowBox[{"(", 
           RowBox[{"xj0p9", "-", "xj0p1"}], ")"}], "/", "4.4"}]}]}], ";", 
       RowBox[{"(*", 
        RowBox[{
         RowBox[{"\[Delta]ini", "=", 
          RowBox[{"\[Gamma]", 
           RowBox[{
            RowBox[{"(", 
             RowBox[{
              RowBox[{"xj0", ".9"}], "-", 
              RowBox[{"xj0", ".1"}]}], ")"}], "/", "4.4"}]}]}], ",", " ", 
         RowBox[{"\[Gamma]", "=", 
          RowBox[{"0.15", " ", "is", " ", 
           RowBox[{"Tobin", "'"}], "s", " ", "projection", " ", 
           "factor"}]}]}], "*)"}], "\[IndentingNewLine]", 
       RowBox[{"delsolnp1", "=", 
        RowBox[{"0.9", "delsolnini"}]}], ";", 
       RowBox[{"delsolnp2", "=", 
        RowBox[{"0.95", "*", "delsolnini"}]}], ";", 
       RowBox[{"(*", " ", 
        RowBox[{
        "Limiting", " ", "values", " ", "of", " ", "\[Delta]", " ", "for", 
         " ", "rootfinding"}], " ", "*)"}], "\[IndentingNewLine]", 
       RowBox[{"(*", 
        RowBox[{
        "Bracketing", " ", "bisection", " ", "loop", " ", "for", " ", 
         "rootfinding", " ", "for", " ", "\[Delta]"}], "*)"}], 
       "\[IndentingNewLine]", 
       RowBox[{"For", "[", 
        RowBox[{
         RowBox[{"jj", "=", "1"}], ",", 
         RowBox[{"jj", "\[LessEqual]", "21"}], ",", 
         RowBox[{"jj", "++"}], ",", "\[IndentingNewLine]", 
         RowBox[{"{", 
          RowBox[{
           RowBox[{"delsolnp", "=", 
            RowBox[{"0.5", "*", 
             RowBox[{"(", 
              RowBox[{"delsolnp1", "+", "delsolnp2"}], ")"}]}]}], ";", 
           RowBox[{"(*", 
            RowBox[{"Trial", " ", "value"}], "*)"}], "\[IndentingNewLine]", 
           RowBox[{"(*", 
            RowBox[{
             RowBox[{"rcp", "=", 
              RowBox[{"Johnsonfn", "[", "0", "]"}]}], ";"}], "*)"}], 
           "\[IndentingNewLine]", 
           RowBox[{"at", "=", 
            RowBox[{"delsolnp", "*", 
             RowBox[{"Log", "[", 
              RowBox[{"(", 
               RowBox[{
                RowBox[{"1.", "/", "rcp"}], "-", "1."}], ")"}], "]"}]}]}], 
           ";", "\[IndentingNewLine]", 
           RowBox[{"dels", "=", 
            RowBox[{"40.", "*", 
             SuperscriptBox["10", 
              RowBox[{"-", "9"}]], "*", 
             SuperscriptBox["10", "9"]}]}], ";", 
           RowBox[{"(*", 
            RowBox[{"0", ";"}], "*)"}], "\[IndentingNewLine]", 
           RowBox[{"(*", 
            RowBox[{"Solving", " ", "heights", 
             RowBox[{"(", 
              RowBox[{"l2g", ",", "l3g"}], ")"}], " ", "and", " ", "resting", 
             " ", "position", " ", 
             RowBox[{"(", "x1pg", ")"}], " ", "in", " ", "perilymph"}], " ", 
            "*)"}], "\[IndentingNewLine]", 
           RowBox[{
            RowBox[{"eqfn1", "[", 
             RowBox[{"l2_", ",", "l3_", ",", "x1p_", ",", "xhps_"}], "]"}], ":=", 
            RowBox[{
             RowBox[{"(", 
              RowBox[{
               RowBox[{"xgs1", "[", 
                RowBox[{
                "aval1", ",", "cval", ",", "l1val", ",", "l2", ",", 
                 "bvalue1ch", ",", "x1", ",", "t"}], "]"}], "/.", 
               RowBox[{"{", 
                RowBox[{
                 RowBox[{"x1", "[", "t", "]"}], "\[Rule]", 
                 RowBox[{"(", "x1p", ")"}]}], "}"}]}], ")"}], "-", 
             RowBox[{"(", 
              RowBox[{"xhps", "-", "at"}], ")"}]}]}], ";", 
           "\[IndentingNewLine]", 
           RowBox[{
            RowBox[{"eqfn2", "[", 
             RowBox[{"l2_", ",", "l3_", ",", "x1p_", ",", "xhps_"}], "]"}], ":=", 
            RowBox[{
             RowBox[{"(", 
              RowBox[{
               RowBox[{"xgs2", "[", 
                RowBox[{
                "aval1", ",", "aval2", ",", "cval", ",", "l1val", ",", "l2", 
                 ",", "l3", ",", "bvalue1ch", ",", "bvalue2ch", ",", "x1", 
                 ",", "t"}], "]"}], "/.", 
               RowBox[{"{", 
                RowBox[{
                 RowBox[{"x1", "[", "t", "]"}], "\[Rule]", 
                 RowBox[{"(", "x1p", ")"}]}], "}"}]}], ")"}], "-", 
             RowBox[{"(", 
              RowBox[{"xhps", "-", "at"}], ")"}]}]}], ";", 
           "\[IndentingNewLine]", 
           RowBox[{
            RowBox[{"eqfn3", "[", 
             RowBox[{"l2_", ",", "l3_", ",", "x1p_", ",", "xhps_"}], "]"}], ":=", 
            RowBox[{
             RowBox[{"(", 
              RowBox[{
               RowBox[{"xgs1", "[", 
                RowBox[{
                "aval1", ",", "cval", ",", "l1val", ",", "l2", ",", 
                 "bvalue1ch", ",", "x1", ",", "t"}], "]"}], "/.", 
               RowBox[{"{", 
                RowBox[{
                 RowBox[{"x1", "[", "t", "]"}], "\[Rule]", 
                 RowBox[{"(", 
                  RowBox[{"x1p", "+", "dels"}], ")"}]}], "}"}]}], ")"}], "+", 
             
             RowBox[{"(", 
              RowBox[{
               RowBox[{"xgs2", "[", 
                RowBox[{
                "aval1", ",", "aval2", ",", "cval", ",", "l1val", ",", "l2", 
                 ",", "l3", ",", "bvalue1ch", ",", "bvalue2ch", ",", "x1", 
                 ",", "t"}], "]"}], "/.", 
               RowBox[{"{", 
                RowBox[{
                 RowBox[{"x1", "[", "t", "]"}], "\[Rule]", 
                 RowBox[{"(", 
                  RowBox[{"x1p", "+", "dels"}], ")"}]}], "}"}]}], ")"}], "-", 
             
             RowBox[{"2.", "*", "xhps"}]}]}], ";", "\[IndentingNewLine]", 
           RowBox[{
            RowBox[{"{", 
             RowBox[{"l2g", ",", "l3g", ",", "x1pg"}], "}"}], "=", 
            RowBox[{
             RowBox[{"{", 
              RowBox[{"l2", ",", "l3", ",", "x1p"}], "}"}], "/.", 
             RowBox[{"FindRoot", "[", 
              RowBox[{
               RowBox[{"{", 
                RowBox[{
                 RowBox[{"eqfn1", "[", 
                  RowBox[{"l2", ",", "l3", ",", "x1p", ",", "xhval2"}], "]"}],
                  ",", 
                 RowBox[{"eqfn2", "[", 
                  RowBox[{"l2", ",", "l3", ",", "x1p", ",", "xhval2"}], "]"}],
                  ",", 
                 RowBox[{"eqfn3", "[", 
                  RowBox[{"l2", ",", "l3", ",", "x1p", ",", "xhval2"}], 
                  "]"}]}], "}"}], ",", 
               RowBox[{"{", 
                RowBox[{
                 RowBox[{"{", 
                  RowBox[{"l2", ",", " ", "l2val"}], "}"}], ",", 
                 RowBox[{"{", 
                  RowBox[{"l3", ",", "l3val"}], "}"}], ",", 
                 RowBox[{"{", 
                  RowBox[{"x1p", ",", "restx1ch"}], "}"}]}], "}"}], ",", 
               RowBox[{"AccuracyGoal", "\[Rule]", " ", "4"}]}], "]"}]}]}], 
           ";", "\[IndentingNewLine]", "\[IndentingNewLine]", 
           RowBox[{"(*", 
            RowBox[{
            "Solving", " ", "for", " ", "resting", " ", "tension", " ", "in", 
             " ", "perilymph", " ", 
             RowBox[{"(", "tgsp", ")"}]}], " ", "*)"}], "\[IndentingNewLine]", 
           RowBox[{
            RowBox[{"eq1thch2", "[", "tgssoln_", "]"}], ":=", 
            RowBox[{
             RowBox[{"(", 
              RowBox[{
               RowBox[{"(", 
                RowBox[{
                 RowBox[{"(", 
                  RowBox[{"-", 
                   RowBox[{"D", "[", 
                    RowBox[{
                    RowBox[{"Lth2c", "[", 
                    RowBox[{
                    "aval1", ",", "aval2", ",", "cval", ",", "l1val", ",", 
                    "l2g", ",", "l3g", ",", "bvalue1ch", ",", "bvalue2ch", 
                    ",", "kthetaciliach", ",", "kthetaciliach", ",", 
                    "kthetaciliach", ",", "x1", ",", "x1uval", ",", "x2uval", 
                    ",", "x3uval", ",", "t"}], "]"}], ",", 
                    RowBox[{"x1", "[", "t", "]"}]}], "]"}]}], ")"}], "/.", 
                 RowBox[{"{", 
                  RowBox[{
                   RowBox[{"x1", "[", "t", "]"}], "\[Rule]", " ", "x1pg"}], 
                  "}"}]}], ")"}], "+", 
               RowBox[{"tgssoln", "*", 
                RowBox[{"(", 
                 RowBox[{
                  RowBox[{"D", "[", 
                   RowBox[{
                    RowBox[{"xgs1", "[", 
                    RowBox[{
                    "aval1", ",", "cval", ",", "l1val", ",", "l2g", ",", 
                    "bvalue1ch", ",", "x1", ",", "t"}], " ", "]"}], ",", 
                    RowBox[{"x1", "[", "t", "]"}]}], "]"}], "+", 
                  RowBox[{"D", "[", 
                   RowBox[{
                    RowBox[{"xgs2", "[", 
                    RowBox[{
                    "aval1", ",", "aval2", ",", "cval", ",", "l1val", ",", 
                    "l2g", ",", "l3g", ",", "bvalue1ch", ",", "bvalue2ch", 
                    ",", "x1", ",", "t"}], " ", "]"}], ",", 
                    RowBox[{"x1", "[", "t", "]"}]}], "]"}]}], ")"}]}]}], 
              ")"}], "/.", 
             RowBox[{"{", 
              RowBox[{
               RowBox[{"x1", "[", "t", "]"}], "\[Rule]", "x1pg"}], "}"}]}]}], 
           ";", "\[IndentingNewLine]", 
           RowBox[{"tgsp", "=", 
            RowBox[{"tgsval", "/.", 
             RowBox[{"FindRoot", "[", 
              RowBox[{
               RowBox[{"eq1thch2", "[", "tgsval", "]"}], ",", 
               RowBox[{"{", 
                RowBox[{"tgsval", ",", 
                 SuperscriptBox["10", 
                  RowBox[{"-", "3"}]]}], "}"}], ",", 
               RowBox[{"AccuracyGoal", "\[Rule]", "10"}]}], "]"}]}]}], ";", 
           "\[IndentingNewLine]", 
           RowBox[{"(*", 
            RowBox[{"calculating", " ", "kgsd"}], "*)"}], 
           "\[IndentingNewLine]", 
           RowBox[{"kgsdtrial", "=", 
            RowBox[{"kbval", "*", 
             RowBox[{"tempval", "/", "delsolnp"}]}]}], ";", 
           "\[IndentingNewLine]", 
           RowBox[{"Print", "[", 
            RowBox[{"\"\<\[Delta]=\>\"", ",", "delsolnp"}], "]"}], ";", 
           "\[IndentingNewLine]", 
           RowBox[{"{", 
            RowBox[{
             RowBox[{"(", 
              RowBox[{
               RowBox[{"xgs1", "[", 
                RowBox[{
                "aval1", ",", "cval", ",", "l1val", ",", "l2g", ",", 
                 "bvalue1ch", ",", "x1", ",", "t"}], " ", "]"}], "/.", 
               RowBox[{"{", 
                RowBox[{
                 RowBox[{"x1", "[", "t", "]"}], "\[Rule]", "x1pg"}], "}"}]}], 
              ")"}], ",", 
             RowBox[{"(", 
              RowBox[{
               RowBox[{"xgs2", "[", 
                RowBox[{
                "aval1", ",", "aval2", ",", "cval", ",", "l1val", ",", "l2g", 
                 ",", "l3g", ",", "bvalue1ch", ",", "bvalue2ch", ",", "x1", 
                 ",", "t"}], " ", "]"}], "/.", 
               RowBox[{"{", 
                RowBox[{
                 RowBox[{"x1", "[", "t", "]"}], "\[Rule]", "x1pg"}], "}"}]}], 
              ")"}]}], "}"}], ";", "\[IndentingNewLine]", 
           "\[IndentingNewLine]", 
           RowBox[{"xstarp", "=", 
            RowBox[{"(", 
             RowBox[{
              RowBox[{"xgs1", "[", 
               RowBox[{
               "aval1", ",", "cval", ",", "l1val", ",", "l2g", ",", 
                "bvalue1ch", ",", "x1", ",", "t"}], " ", "]"}], "/.", 
              RowBox[{"{", 
               RowBox[{
                RowBox[{"x1", "[", "t", "]"}], "\[Rule]", "x1pg"}], "}"}]}], 
             ")"}]}], ";", "\[IndentingNewLine]", 
           RowBox[{"xstarp2", "=", 
            RowBox[{"(", 
             RowBox[{
              RowBox[{"xgs2", "[", 
               RowBox[{
               "aval1", ",", "aval2", ",", "cval", ",", "l1val", ",", "l2g", 
                ",", "l3g", ",", "bvalue1ch", ",", "bvalue2ch", ",", "x1", 
                ",", "t"}], " ", "]"}], "/.", 
              RowBox[{"{", 
               RowBox[{
                RowBox[{"x1", "[", "t", "]"}], "\[Rule]", "x1pg"}], "}"}]}], 
             ")"}]}], ";", "\[IndentingNewLine]", 
           RowBox[{"(*", 
            RowBox[{
            "Solving", " ", "for", " ", "gating", " ", "spring", " ", 
             "stiffness", " ", 
             RowBox[{"(", "kgsp", ")"}], " ", "using", " ", "bundle", " ", 
             "stiffness", " ", "equation", " ", "in", " ", "perilymph"}], 
            "*)"}], "\[IndentingNewLine]", 
           RowBox[{
            RowBox[{"eq5thch2", "[", "kgs_", "]"}], ":=", 
            RowBox[{
             RowBox[{"(", 
              RowBox[{
               RowBox[{"kthetaciliach", "*", 
                RowBox[{"(", 
                 RowBox[{
                  SuperscriptBox[
                   RowBox[{"(", 
                    RowBox[{"D", "[", 
                    RowBox[{
                    RowBox[{"theta1", "[", 
                    RowBox[{"l1", ",", "x1", ",", "t"}], " ", "]"}], ",", 
                    RowBox[{"x1", "[", "t", "]"}]}], "]"}], ")"}], "2"], "+", 
                  
                  RowBox[{
                   RowBox[{"theta1", "[", 
                    RowBox[{"l1", ",", "x1", ",", "t"}], " ", "]"}], "*", 
                   RowBox[{"D", "[", 
                    RowBox[{
                    RowBox[{"(", 
                    RowBox[{"D", "[", 
                    RowBox[{
                    RowBox[{"theta1", "[", 
                    RowBox[{"l1", ",", "x1", ",", "t"}], " ", "]"}], ",", 
                    RowBox[{"x1", "[", "t", "]"}]}], "]"}], ")"}], ",", 
                    RowBox[{"x1", "[", "t", "]"}]}], "]"}]}], "+", 
                  SuperscriptBox[
                   RowBox[{"(", 
                    RowBox[{"D", "[", 
                    RowBox[{
                    RowBox[{"theta2", "[", 
                    RowBox[{
                    "a1", ",", "c", ",", "l1", ",", "l2", ",", "x1", ",", 
                    "t"}], " ", "]"}], ",", 
                    RowBox[{"x1", "[", "t", "]"}]}], "]"}], ")"}], "2"], "+", 
                  
                  RowBox[{
                   RowBox[{"theta2", "[", 
                    RowBox[{
                    "a1", ",", "c", ",", "l1", ",", "l2", ",", "x1", ",", 
                    "t"}], " ", "]"}], "*", 
                   RowBox[{"D", "[", 
                    RowBox[{
                    RowBox[{"D", "[", 
                    RowBox[{
                    RowBox[{"theta2", "[", 
                    RowBox[{
                    "a1", ",", "c", ",", "l1", ",", "l2", ",", "x1", ",", 
                    "t"}], " ", "]"}], ",", 
                    RowBox[{"x1", "[", "t", "]"}]}], "]"}], ",", 
                    RowBox[{"x1", "[", "t", "]"}]}], "]"}]}], "+", 
                  SuperscriptBox[
                   RowBox[{"(", 
                    RowBox[{"D", "[", 
                    RowBox[{
                    RowBox[{"theta3", "[", 
                    RowBox[{
                    "a1", ",", "a2", ",", "c", ",", "l1", ",", "l2", ",", 
                    "l3", ",", "x1", ",", "t"}], " ", "]"}], ",", 
                    RowBox[{"x1", "[", "t", "]"}]}], "]"}], ")"}], "2"], "+", 
                  
                  RowBox[{
                   RowBox[{"theta3", "[", 
                    RowBox[{
                    "a1", ",", "a2", ",", "c", ",", "l1", ",", "l2", ",", 
                    "l3", ",", "x1", ",", "t"}], " ", "]"}], "*", 
                   RowBox[{"D", "[", 
                    RowBox[{
                    RowBox[{"D", "[", 
                    RowBox[{
                    RowBox[{"theta3", "[", 
                    RowBox[{
                    "a1", ",", "a2", ",", "c", ",", "l1", ",", "l2", ",", 
                    "l3", ",", "x1", ",", "t"}], "]"}], ",", 
                    RowBox[{"x1", "[", "t", "]"}]}], "]"}], ",", 
                    RowBox[{"x1", "[", "t", "]"}]}], "]"}]}]}], ")"}]}], "+", 
               "\[IndentingNewLine]", 
               RowBox[{"kgs", "*", 
                RowBox[{"(", 
                 RowBox[{
                  SuperscriptBox[
                   RowBox[{"(", 
                    RowBox[{"D", "[", 
                    RowBox[{
                    RowBox[{"xgs1", "[", 
                    RowBox[{
                    "a1", ",", "c", ",", "l1", ",", "l2", ",", "b1", ",", 
                    "x1", ",", "t"}], " ", "]"}], ",", 
                    RowBox[{"x1", "[", "t", "]"}]}], "]"}], ")"}], "2"], "+", 
                  
                  SuperscriptBox[
                   RowBox[{"(", 
                    RowBox[{"D", "[", 
                    RowBox[{
                    RowBox[{"xgs2", "[", 
                    RowBox[{
                    "a1", ",", "a2", ",", "c", ",", "l1", ",", "l2", ",", 
                    "l3", ",", "b1", ",", "b2", ",", "x1", ",", "t"}], " ", 
                    "]"}], ",", 
                    RowBox[{"x1", "[", "t", "]"}]}], "]"}], ")"}], "2"]}], 
                 ")"}]}], "-", 
               RowBox[{"kgsdtrial", "*", 
                RowBox[{"(", 
                 RowBox[{
                  RowBox[{
                   RowBox[{"D", "[", 
                    RowBox[{
                    RowBox[{"p01", "[", 
                    RowBox[{
                    "a1", ",", "c", ",", "l1", ",", "l2", ",", "b1", ",", 
                    "x1", ",", "t", ",", "xh1", ",", "d", ",", "kgs1", ",", 
                    "kb", ",", "temp"}], "]"}], ",", 
                    RowBox[{"x1", "[", "t", "]"}]}], "]"}], "*", 
                   RowBox[{"D", "[", 
                    RowBox[{
                    RowBox[{"xgs1", "[", 
                    RowBox[{
                    "a1", ",", "c", ",", "l1", ",", "l2", ",", "b1", ",", 
                    "x1", ",", "t"}], " ", "]"}], ",", 
                    RowBox[{"x1", "[", "t", "]"}]}], "]"}]}], "+", 
                  RowBox[{
                   RowBox[{"D", "[", 
                    RowBox[{
                    RowBox[{"p02", "[", 
                    RowBox[{
                    "a1", ",", "a2", ",", "c", ",", "l1", ",", "l2", ",", 
                    "l3", ",", "b1", ",", "b2", ",", "x1", ",", "t", ",", 
                    "xh2", ",", "d", ",", "kgs2", ",", "kb", ",", "temp"}], 
                    "]"}], ",", 
                    RowBox[{"x1", "[", "t", "]"}]}], "]"}], "*", 
                   RowBox[{"D", "[", 
                    RowBox[{
                    RowBox[{"xgs2", "[", 
                    RowBox[{
                    "a1", ",", "a2", ",", "c", ",", "l1", ",", "l2", ",", 
                    "l3", ",", "b1", ",", "b2", ",", "x1", ",", "t"}], " ", 
                    "]"}], ",", 
                    RowBox[{"x1", "[", "t", "]"}]}], "]"}]}]}], ")"}]}], "+", 
               
               RowBox[{"tgsp", "*", 
                RowBox[{"D", "[", 
                 RowBox[{
                  RowBox[{"(", 
                   RowBox[{"D", "[", 
                    RowBox[{
                    RowBox[{"xgs1", "[", 
                    RowBox[{
                    "a1", ",", "c", ",", "l1", ",", "l2", ",", "b1", ",", 
                    "x1", ",", "t"}], " ", "]"}], ",", 
                    RowBox[{"x1", "[", "t", "]"}]}], "]"}], ")"}], ",", 
                  RowBox[{"x1", "[", "t", "]"}]}], "]"}]}], "+", 
               RowBox[{"tgsp", "*", 
                RowBox[{"D", "[", 
                 RowBox[{
                  RowBox[{"(", 
                   RowBox[{"D", "[", 
                    RowBox[{
                    RowBox[{"xgs2", "[", 
                    RowBox[{
                    "a1", ",", "a2", ",", "c", ",", "l1", ",", "l2", ",", 
                    "l3", ",", "b1", ",", "b2", ",", "x1", ",", "t"}], " ", 
                    "]"}], ",", 
                    RowBox[{"x1", "[", "t", "]"}]}], "]"}], ")"}], ",", 
                  RowBox[{"x1", "[", "t", "]"}]}], "]"}]}]}], ")"}], "/.", 
             RowBox[{"{", 
              RowBox[{
               RowBox[{"a1", "\[Rule]", " ", "aval1"}], ",", 
               RowBox[{"a2", "\[Rule]", " ", "aval2"}], ",", 
               RowBox[{"c", "\[Rule]", " ", "cval"}], ",", 
               RowBox[{"l1", "\[Rule]", "l1val"}], ",", 
               RowBox[{"l2", "\[Rule]", " ", "l2g"}], ",", 
               RowBox[{"l3", "\[Rule]", " ", "l3g"}], ",", 
               RowBox[{"kgs1", "\[Rule]", "kgs"}], ",", 
               RowBox[{"kgs2", "\[Rule]", "kgs"}], ",", 
               RowBox[{"b1", "\[Rule]", 
                RowBox[{"(", "bvalue1ch", ")"}]}], ",", 
               RowBox[{"b2", "\[Rule]", " ", 
                RowBox[{"(", "bvalue2ch", ")"}]}], ",", 
               RowBox[{"theta1u", "\[Rule]", "x1uval"}], ",", 
               RowBox[{"theta2u", "\[Rule]", "x2uval"}], ",", 
               RowBox[{"theta3u", "\[Rule]", " ", "x3uval"}], ",", 
               RowBox[{
                RowBox[{"x1", "[", "t", "]"}], "\[Rule]", " ", 
                RowBox[{"(", "x1pg", ")"}]}], ",", 
               RowBox[{"xh1", "\[Rule]", " ", "xhval2"}], ",", 
               RowBox[{"xh2", "\[Rule]", " ", "xhval2"}], ",", 
               RowBox[{"d", "\[Rule]", " ", 
                RowBox[{"(", 
                 RowBox[{"kgsdtrial", "/", "kgs"}], ")"}]}], ",", 
               RowBox[{"kb", "\[Rule]", " ", "kbval"}], ",", 
               RowBox[{"temp", "\[Rule]", "tempval"}]}], "}"}]}]}], ";", 
           "\[IndentingNewLine]", 
           RowBox[{"kgsp", "=", 
            RowBox[{"kgs", "/.", 
             RowBox[{"(", 
              RowBox[{"FindRoot", "[", 
               RowBox[{
                RowBox[{
                 RowBox[{"eq5thch2", "[", "kgs", "]"}], "==", 
                 RowBox[{"khb", "/", "nc"}]}], ",", 
                RowBox[{"{", 
                 RowBox[{"kgs", ",", 
                  RowBox[{"6.1", "*", 
                   SuperscriptBox["10", 
                    RowBox[{"-", "3"}]]}]}], "}"}], ",", 
                RowBox[{"AccuracyGoal", "\[Rule]", "10"}]}], "]"}], ")"}]}]}],
            ";", "\[IndentingNewLine]", 
           RowBox[{"(*", 
            RowBox[{"calculating", " ", "d", 
             RowBox[{"(", "dvalp", ")"}]}], "*)"}], "\[IndentingNewLine]", 
           RowBox[{"dvalp", "=", 
            RowBox[{"kgsdtrial", "/", "kgsp"}]}], ";", "\[IndentingNewLine]", 
           
           RowBox[{"(*", 
            RowBox[{"calculating", " ", "xu", 
             RowBox[{"(", "xgsup", ")"}]}], "*)"}], "\[IndentingNewLine]", 
           RowBox[{"xgsup", "=", 
            RowBox[{"xstarp", "-", 
             RowBox[{"rcp", "*", "dvalp"}], "-", 
             RowBox[{"tgsp", "/", "kgsp"}]}]}], ";", "\[IndentingNewLine]", 
           RowBox[{"(*", 
            RowBox[{
            "solving", " ", "bundle", " ", "resting", " ", "displacement", 
             " ", 
             RowBox[{"(", "restx1chnew", ")"}], " ", "in", " ", "endolymph", 
             " ", "for", " ", "the", " ", "trial", " ", "value", " ", "of", 
             " ", "\[Delta]"}], "*)"}], "\[IndentingNewLine]", 
           RowBox[{
            RowBox[{"eqme", "[", 
             RowBox[{
             "x1se_", ",", "kgsval_", ",", "dval_", ",", "xgsuval_", ",", 
              "rcp_"}], "]"}], ":=", 
            RowBox[{
             RowBox[{"(", 
              RowBox[{
               RowBox[{"(", 
                RowBox[{
                 RowBox[{"(", 
                  RowBox[{"-", 
                   RowBox[{"D", "[", 
                    RowBox[{
                    RowBox[{"Lth2c", "[", 
                    RowBox[{
                    "aval1", ",", "aval2", ",", "cval", ",", "l1val", ",", 
                    "l2val", ",", "l3val", ",", "bvalue1ch", ",", "bvalue2ch",
                     ",", "kthetaciliach", ",", "kthetaciliach", ",", 
                    "kthetaciliach", ",", "x1", ",", "x1uval", ",", "x2uval", 
                    ",", "x3uval", ",", "t"}], "]"}], ",", 
                    RowBox[{"x1", "[", "t", "]"}]}], "]"}]}], ")"}], "/.", 
                 RowBox[{"{", 
                  RowBox[{
                   RowBox[{"x1", "[", "t", "]"}], "\[Rule]", " ", "x1se"}], 
                  "}"}]}], ")"}], "+", 
               RowBox[{"kgsval", "*", 
                RowBox[{"(", 
                 RowBox[{
                  RowBox[{"(", 
                   RowBox[{
                    RowBox[{"xgs1", "[", 
                    RowBox[{
                    "aval1", ",", "cval", ",", "l1val", ",", "l2val", ",", 
                    "bvalue1ch", ",", "x1", ",", "t"}], " ", "]"}], "/.", 
                    RowBox[{"{", 
                    RowBox[{
                    RowBox[{"x1", "[", "t", "]"}], "\[Rule]", " ", "x1se"}], 
                    "}"}]}], ")"}], "-", "xgsuval", "-", 
                  RowBox[{"rcp", "*", "dval"}]}], ")"}], "*", 
                RowBox[{"D", "[", 
                 RowBox[{
                  RowBox[{"xgs1", "[", 
                   RowBox[{
                   "aval1", ",", "cval", ",", "l1val", ",", "l2val", ",", 
                    "bvalue1ch", ",", "x1", ",", "t"}], " ", "]"}], ",", 
                  RowBox[{"x1", "[", "t", "]"}]}], "]"}]}], "+", 
               RowBox[{"kgsval", "*", 
                RowBox[{"(", 
                 RowBox[{
                  RowBox[{"(", 
                   RowBox[{
                    RowBox[{"xgs2", "[", 
                    RowBox[{
                    "aval1", ",", "aval2", ",", "cval", ",", "l1val", ",", 
                    "l2val", ",", "l3val", ",", "bvalue1ch", ",", "bvalue2ch",
                     ",", "x1", ",", "t"}], " ", "]"}], "/.", 
                    RowBox[{"{", 
                    RowBox[{
                    RowBox[{"x1", "[", "t", "]"}], "\[Rule]", " ", "x1se"}], 
                    "}"}]}], ")"}], "-", "xgsuval", "-", 
                  RowBox[{"rcp", "*", "dval"}]}], ")"}], "*", 
                RowBox[{"D", "[", 
                 RowBox[{
                  RowBox[{"xgs2", "[", 
                   RowBox[{
                   "aval1", ",", "aval2", ",", "cval", ",", "l1val", ",", 
                    "l2val", ",", "l3val", ",", "bvalue1ch", ",", "bvalue2ch",
                     ",", "x1", ",", "t"}], " ", "]"}], ",", 
                  RowBox[{"x1", "[", "t", "]"}]}], "]"}]}]}], ")"}], "/.", 
             RowBox[{"{", 
              RowBox[{
               RowBox[{"x1", "[", "t", "]"}], "\[Rule]", "x1se"}], "}"}]}]}], 
           ";", "\[IndentingNewLine]", 
           RowBox[{"kgse", "=", "kgsp"}], ";", 
           RowBox[{"(*", "*)"}], "\[IndentingNewLine]", 
           RowBox[{"restx1chnew", "=", 
            RowBox[{"x1star0p5", "/.", 
             RowBox[{"FindRoot", "[", 
              RowBox[{
               RowBox[{"eqme", "[", 
                RowBox[{
                "x1star0p5", ",", "kgse", ",", "dvalp", ",", "xgsup", ",", 
                 "0.5"}], "]"}], ",", 
               RowBox[{"{", 
                RowBox[{"x1star0p5", ",", "restx1ch"}], "}"}], ",", 
               RowBox[{"AccuracyGoal", "\[Rule]", "10"}]}], "]"}]}]}], ";", 
           "\[IndentingNewLine]", 
           RowBox[{"(*", 
            RowBox[{"calculate", " ", "offset", " ", "in", " ", "endolymph"}],
             " ", "*)"}], "\[IndentingNewLine]", 
           RowBox[{"offset", "=", 
            RowBox[{"(", 
             RowBox[{"restx1nogsch", "-", " ", "restx1chnew"}], ")"}]}], ";", 
           "\[IndentingNewLine]", 
           RowBox[{"(*", 
            RowBox[{
            "calculate", " ", "resting", " ", "tension", " ", "in", " ", 
             "endolymph"}], " ", "*)"}], "\[IndentingNewLine]", 
           RowBox[{"tgse", "=", 
            RowBox[{"kgsp", "*", 
             RowBox[{"(", 
              RowBox[{
               RowBox[{"(", 
                RowBox[{
                 RowBox[{"xgs1", "[", 
                  RowBox[{
                  "aval1", ",", "cval", ",", "l1val", ",", "l2val", ",", 
                   "bvalue1ch", ",", "x1", ",", "t"}], " ", "]"}], "/.", 
                 RowBox[{"{", 
                  RowBox[{
                   RowBox[{"x1", "[", "t", "]"}], "\[Rule]", " ", 
                   "restx1chnew"}], "}"}]}], ")"}], "-", "xgsup", "-", 
               RowBox[{"rcp", "*", "dvalp"}]}], ")"}]}]}], ";", 
           "\[IndentingNewLine]", 
           RowBox[{"Print", "[", 
            RowBox[{
            "\"\<jj= \>\"", ",", "jj", ",", "\"\<offset=\>\"", ",", 
             "offset"}], "]"}], ";", "\[IndentingNewLine]", 
           RowBox[{"(*", 
            RowBox[{"Check", " ", "for", " ", 
             RowBox[{"convergence", ":", " ", 
              RowBox[{
               RowBox[{"44.9", " ", "nm"}], " ", "\[LessEqual]", " ", 
               "offset", " ", "\[LessEqual]", " ", 
               RowBox[{"45.1", " ", "nm"}]}]}]}], "*)"}], 
           "\[IndentingNewLine]", 
           RowBox[{"If", "[", 
            RowBox[{
             RowBox[{"(", 
              RowBox[{"offset", "<", "44.9"}], ")"}], ",", 
             RowBox[{"Print", "[", 
              RowBox[{
              "\"\<Offset <39 nm, value is \>\"", ",", " ", "offset"}], " ", 
              "]"}], ",", 
             RowBox[{"delsolnp2", "=", "delsolnp"}]}], "]"}], ";", 
           "\[IndentingNewLine]", 
           RowBox[{"If", "[", 
            RowBox[{
             RowBox[{"(", 
              RowBox[{"offset", ">", "45.1"}], ")"}], ",", 
             RowBox[{"Print", "[", 
              RowBox[{
              "\"\<Offset >50 nm, value is \>\"", ",", " ", "offset"}], " ", 
              "]"}], ",", 
             RowBox[{"delsolnp1", "=", "delsolnp"}]}], "]"}], ";", 
           "\[IndentingNewLine]", 
           RowBox[{"If", "[", 
            RowBox[{
             RowBox[{"(", 
              RowBox[{
               RowBox[{"(", 
                RowBox[{"offset", ">", "44.9"}], ")"}], "&&", 
               RowBox[{"(", 
                RowBox[{"offset", "<", "45.1"}], ")"}]}], ")"}], ",", 
             RowBox[{"{", 
              RowBox[{
               RowBox[{
                RowBox[{"kappavals", "[", 
                 RowBox[{"[", "ii", "]"}], "]"}], "=", "kthetaciliach"}], ";", 
               RowBox[{
                RowBox[{"kgsvals", "[", 
                 RowBox[{"[", "ii", "]"}], "]"}], "=", "kgsp"}], ";", 
               RowBox[{
                RowBox[{"dvals", "[", 
                 RowBox[{"[", "ii", "]"}], "]"}], "=", "dvalp"}], ";", 
               RowBox[{
                RowBox[{"delpvals", "[", 
                 RowBox[{"[", "ii", "]"}], "]"}], "=", "delsolnp"}], ";", 
               RowBox[{
                RowBox[{"offsetvals", "[", 
                 RowBox[{"[", "ii", "]"}], "]"}], "=", "offset"}], ";", 
               "\[IndentingNewLine]", 
               RowBox[{
                RowBox[{"x1pvals", "[", 
                 RowBox[{"[", "ii", "]"}], "]"}], "=", "x1pg"}], ";", 
               "\[IndentingNewLine]", 
               RowBox[{
                RowBox[{"x1evals", "[", 
                 RowBox[{"[", "ii", "]"}], "]"}], "=", "restx1ch"}], ";", 
               "\[IndentingNewLine]", 
               RowBox[{
                RowBox[{"x1ssvals", "[", 
                 RowBox[{"[", "ii", "]"}], "]"}], "=", "xstarp"}], ";", 
               "\[IndentingNewLine]", 
               RowBox[{
                RowBox[{"x2ssvals", "[", 
                 RowBox[{"[", "ii", "]"}], "]"}], "=", "xstarp2"}], ";", 
               "\[IndentingNewLine]", 
               RowBox[{
                RowBox[{"xgsuvals", "[", 
                 RowBox[{"[", "ii", "]"}], "]"}], "=", "xgsup"}], ";", 
               "\[IndentingNewLine]", 
               RowBox[{
                RowBox[{"tpvals", "[", 
                 RowBox[{"[", "ii", "]"}], "]"}], "=", "tgsp"}], ";", 
               "\[IndentingNewLine]", 
               RowBox[{
                RowBox[{"tevals", "[", 
                 RowBox[{"[", "ii", "]"}], "]"}], "=", 
                RowBox[{"kgsp", "*", 
                 RowBox[{"(", 
                  RowBox[{"xgsrval", "-", "xgsup", "-", 
                   RowBox[{"0.5", "*", "dvalp"}]}], ")"}]}]}], ";", 
               "\[IndentingNewLine]", 
               RowBox[{
                RowBox[{"l2pvals", "[", 
                 RowBox[{"[", "ii", "]"}], "]"}], "=", "l2g"}], ";", 
               RowBox[{
                RowBox[{"l3pvals", "[", 
                 RowBox[{"[", "ii", "]"}], "]"}], "=", "l3g"}], ";", 
               RowBox[{
                RowBox[{"l2evals", "[", 
                 RowBox[{"[", "ii", "]"}], "]"}], "=", "l2val"}], ";", 
               RowBox[{
                RowBox[{"l3evals", "[", 
                 RowBox[{"[", "ii", "]"}], "]"}], "=", "l3val"}], ";", 
               "\[IndentingNewLine]", 
               RowBox[{"Print", "[", 
                RowBox[{
                "\"\<Final Offset (nm) = \>\"", ",", "offset", ",", 
                 "\"\<\\n Final restx1ch, x1pg, (nm) = \>\"", ",", 
                 RowBox[{"{", 
                  RowBox[{"restx1ch", ",", "x1pg"}], "}"}], ",", 
                 "\"\<\\n Final \!\(\*SubscriptBox[\(\[Delta]\), \(P\)]\) - \
Initial \!\(\*SubscriptBox[\(\[Delta]\), \(P\)]\) (nm) = \>\"", ",", 
                 RowBox[{"(", 
                  RowBox[{"delsolnp", "-", "delsoln"}], ")"}], " ", ",", " ", 
                 "\"\<\\nFinal \!\(\*SubscriptBox[SuperscriptBox[\(X\), \
\(*\)], \(1  p\)]\)(nm) = \>\"", ",", "x1pg", " ", ",", " ", 
                 "\"\<\\nFinal \!\(\*SubscriptBox[\(l\), \(2  \
p\)]\)/\!\(\*SubscriptBox[\(l\), \(2  E\)]\) = \>\"", ",", 
                 RowBox[{"l2g", "/", "l2val"}], ",", 
                 "\"\<\\nFinal \!\(\*SubscriptBox[\(l\), \(3  \
p\)]\)/\!\(\*SubscriptBox[\(l\), \(3  E\)]\) = \>\"", ",", 
                 RowBox[{"l3g", "/", "l3val"}], ",", 
                 "\"\<\\nFinal \!\(\*SubscriptBox[SuperscriptBox[\(t\), \
\(*\)], \(p\)]\)/\!\(\*SubscriptBox[SuperscriptBox[\(t\), \(*\)], \(E\)]\) = \
\>\"", ",", 
                 RowBox[{"tgsp", "/", "tgse"}], ",", 
                 "\"\<\\nFinal \!\(\*SubscriptBox[\(k\), \(gs\)]\) = \>\"", 
                 ",", "kgsp"}], "]"}], ";", 
               RowBox[{"Break", "[", "]"}]}], "}"}]}], "]"}]}], "}"}]}], 
        "]"}]}], "}"}]}], "]"}], "\[IndentingNewLine]", 
   RowBox[{
    RowBox[{
     RowBox[{"smalldeltafnlhsgen", "[", 
      RowBox[{"x1in_", ",", "delta_", ",", "xh_", ",", "l2_", ",", "l3_"}], 
      "]"}], ":=", 
     RowBox[{"0.5", 
      RowBox[{"(", 
       RowBox[{
        SuperscriptBox[
         RowBox[{"(", 
          RowBox[{"1", "+", 
           RowBox[{"Exp", "[", 
            RowBox[{
             RowBox[{"-", 
              RowBox[{"(", 
               RowBox[{
                RowBox[{"(", 
                 RowBox[{
                  RowBox[{"xgs1", "[", 
                   RowBox[{
                   "aval1", ",", "cval", ",", "l1val", ",", "l2", ",", 
                    "bvalue1ch", ",", "x1", ",", "t"}], "]"}], "/.", 
                  RowBox[{"{", 
                   RowBox[{
                    RowBox[{"x1", "[", "t", "]"}], "\[Rule]", "x1in"}], 
                   "}"}]}], ")"}], "-", "xh"}], ")"}]}], "/", "delta"}], 
            "]"}]}], ")"}], 
         RowBox[{"-", "1"}]], "+", 
        SuperscriptBox[
         RowBox[{"(", 
          RowBox[{"1", "+", 
           RowBox[{"Exp", "[", 
            RowBox[{
             RowBox[{"-", 
              RowBox[{"(", 
               RowBox[{
                RowBox[{"(", 
                 RowBox[{
                  RowBox[{"xgs2", "[", 
                   RowBox[{
                   "aval1", ",", "aval2", ",", "cval", ",", "l1val", ",", 
                    "l2", ",", "l3", ",", "bvalue1ch", ",", "bvalue2ch", ",", 
                    "x1", ",", "t"}], "]"}], "/.", 
                  RowBox[{"{", 
                   RowBox[{
                    RowBox[{"x1", "[", "t", "]"}], "\[Rule]", "x1in"}], 
                   "}"}]}], ")"}], "-", "xh"}], ")"}]}], "/", "delta"}], 
            "]"}]}], ")"}], 
         RowBox[{"-", "1"}]]}], ")"}]}]}], ";"}]}]}]], "Input",
 CellChangeTimes->{{3.928599065061282*^9, 3.928599121324336*^9}, 
   3.928599178398625*^9, 3.928599218271388*^9, {3.928599354904882*^9, 
   3.9285993553438463`*^9}, {3.92859943588269*^9, 3.9285994362831087`*^9}, 
   3.9285995520934677`*^9, 3.928600137354772*^9, {3.928600207243497*^9, 
   3.928600233863224*^9}, {3.9286002647930717`*^9, 3.928600311019195*^9}, {
   3.9286003862005873`*^9, 3.928600424108774*^9}, 3.928838290203364*^9, {
   3.9288383431545486`*^9, 3.928838393207842*^9}, {3.928838979698748*^9, 
   3.928839024610022*^9}, {3.9288390552725353`*^9, 3.9288390747671127`*^9}, {
   3.9288440516037397`*^9, 3.928844074575403*^9}, {3.9288441419042797`*^9, 
   3.928844159161578*^9}, {3.928844241082633*^9, 3.928844337595231*^9}, {
   3.928844402112804*^9, 3.928844552360087*^9}, {3.9288452749220448`*^9, 
   3.928845376856881*^9}, {3.928845412932884*^9, 3.928845654471694*^9}, {
   3.928845717680416*^9, 3.928845731012532*^9}, {3.928845765720532*^9, 
   3.928845937654245*^9}, {3.928846269252718*^9, 3.9288463090855703`*^9}, {
   3.928846372538251*^9, 3.928846465930574*^9}, {3.9288465028335037`*^9, 
   3.92884656055591*^9}, 3.928846602405675*^9, {3.928846670510764*^9, 
   3.928846954190675*^9}, 3.928847046494845*^9, 3.9288471171709757`*^9, 
   3.928847181173648*^9, {3.92884721625102*^9, 3.928847216694274*^9}, {
   3.9299917557730007`*^9, 3.929991756713537*^9}},
 CellLabel->"In[79]:=",ExpressionUUID->"ff9735c4-2592-4c71-a27e-e9e88e1b9029"],

Cell[CellGroupData[{

Cell[BoxData[
 InterpretationBox[
  RowBox[{"\<\"ii=\"\>", "\[InvisibleSpace]", "11"}],
  SequenceForm["ii=", 11],
  Editable->False]], "Print",
 CellChangeTimes->{
  3.928600140622572*^9, 3.9286003130529613`*^9, 3.928604301527014*^9, 
   3.928604456653595*^9, 3.928838307864818*^9, 3.9288384201104183`*^9, 
   3.928839084019452*^9, 3.928844079395756*^9, 3.9288442508995247`*^9, {
   3.928845283218533*^9, 3.928845345091415*^9}, {3.928845891309957*^9, 
   3.928845899756353*^9}, 3.9288470552049313`*^9, 3.928847118421535*^9, 
   3.928847183294424*^9, 3.92884721829504*^9, 3.9289385836028833`*^9, 
   3.9299916200634813`*^9, 3.929991757925372*^9, 3.929992355419209*^9, 
   3.948818647832697*^9, 3.949058696860537*^9, 3.949695242989431*^9},
 CellLabel->
  "During evaluation of \
In[79]:=",ExpressionUUID->"d3ec5f64-17b1-4490-8b41-e57bc86ed9c3"],

Cell[BoxData[
 InterpretationBox[
  RowBox[{"\<\"\[Delta]=\"\>", "\[InvisibleSpace]", "2.3557743053599123`"}],
  SequenceForm["\[Delta]=", 2.3557743053599123`],
  Editable->False]], "Print",
 CellChangeTimes->{
  3.928600140622572*^9, 3.9286003130529613`*^9, 3.928604301527014*^9, 
   3.928604456653595*^9, 3.928838307864818*^9, 3.9288384201104183`*^9, 
   3.928839084019452*^9, 3.928844079395756*^9, 3.9288442508995247`*^9, {
   3.928845283218533*^9, 3.928845345091415*^9}, {3.928845891309957*^9, 
   3.928845899756353*^9}, 3.9288470552049313`*^9, 3.928847118421535*^9, 
   3.928847183294424*^9, 3.92884721829504*^9, 3.9289385836028833`*^9, 
   3.9299916200634813`*^9, 3.929991757925372*^9, 3.929992355419209*^9, 
   3.948818647832697*^9, 3.949058696860537*^9, 3.9496952429913683`*^9},
 CellLabel->
  "During evaluation of \
In[79]:=",ExpressionUUID->"030c259e-a2ca-4495-90ec-17d11c4f6ca3"],

Cell[BoxData[
 InterpretationBox[
  RowBox[{"\<\"jj= \"\>", "\[InvisibleSpace]", "1", 
   "\[InvisibleSpace]", "\<\"offset=\"\>", "\[InvisibleSpace]", 
   "27.695311041388436`"}],
  SequenceForm["jj= ", 1, "offset=", 27.695311041388436`],
  Editable->False]], "Print",
 CellChangeTimes->{
  3.928600140622572*^9, 3.9286003130529613`*^9, 3.928604301527014*^9, 
   3.928604456653595*^9, 3.928838307864818*^9, 3.9288384201104183`*^9, 
   3.928839084019452*^9, 3.928844079395756*^9, 3.9288442508995247`*^9, {
   3.928845283218533*^9, 3.928845345091415*^9}, {3.928845891309957*^9, 
   3.928845899756353*^9}, 3.9288470552049313`*^9, 3.928847118421535*^9, 
   3.928847183294424*^9, 3.92884721829504*^9, 3.9289385836028833`*^9, 
   3.9299916200634813`*^9, 3.929991757925372*^9, 3.929992355419209*^9, 
   3.948818647832697*^9, 3.949058696860537*^9, 3.9496952430396433`*^9},
 CellLabel->
  "During evaluation of \
In[79]:=",ExpressionUUID->"17d6a45c-bc4d-4aa5-8253-35a386718e4c"],

Cell[BoxData[
 InterpretationBox[
  RowBox[{"\<\"Offset <39 nm, value is \"\>", "\[InvisibleSpace]", 
   "27.695311041388436`"}],
  SequenceForm["Offset <39 nm, value is ", 27.695311041388436`],
  Editable->False]], "Print",
 CellChangeTimes->{
  3.928600140622572*^9, 3.9286003130529613`*^9, 3.928604301527014*^9, 
   3.928604456653595*^9, 3.928838307864818*^9, 3.9288384201104183`*^9, 
   3.928839084019452*^9, 3.928844079395756*^9, 3.9288442508995247`*^9, {
   3.928845283218533*^9, 3.928845345091415*^9}, {3.928845891309957*^9, 
   3.928845899756353*^9}, 3.9288470552049313`*^9, 3.928847118421535*^9, 
   3.928847183294424*^9, 3.92884721829504*^9, 3.9289385836028833`*^9, 
   3.9299916200634813`*^9, 3.929991757925372*^9, 3.929992355419209*^9, 
   3.948818647832697*^9, 3.949058696860537*^9, 3.949695243041209*^9},
 CellLabel->
  "During evaluation of \
In[79]:=",ExpressionUUID->"8e2105cb-39d1-432e-8d91-9248323a72bf"],

Cell[BoxData[
 InterpretationBox[
  RowBox[{"\<\"\[Delta]=\"\>", "\[InvisibleSpace]", "2.3876090932701812`"}],
  SequenceForm["\[Delta]=", 2.3876090932701812`],
  Editable->False]], "Print",
 CellChangeTimes->{
  3.928600140622572*^9, 3.9286003130529613`*^9, 3.928604301527014*^9, 
   3.928604456653595*^9, 3.928838307864818*^9, 3.9288384201104183`*^9, 
   3.928839084019452*^9, 3.928844079395756*^9, 3.9288442508995247`*^9, {
   3.928845283218533*^9, 3.928845345091415*^9}, {3.928845891309957*^9, 
   3.928845899756353*^9}, 3.9288470552049313`*^9, 3.928847118421535*^9, 
   3.928847183294424*^9, 3.92884721829504*^9, 3.9289385836028833`*^9, 
   3.9299916200634813`*^9, 3.929991757925372*^9, 3.929992355419209*^9, 
   3.948818647832697*^9, 3.949058696860537*^9, 3.94969524304246*^9},
 CellLabel->
  "During evaluation of \
In[79]:=",ExpressionUUID->"73f12e52-0d9b-41e2-8943-f38aa08da595"],

Cell[BoxData[
 InterpretationBox[
  RowBox[{"\<\"jj= \"\>", "\[InvisibleSpace]", "2", 
   "\[InvisibleSpace]", "\<\"offset=\"\>", "\[InvisibleSpace]", 
   "103.70503164784236`"}],
  SequenceForm["jj= ", 2, "offset=", 103.70503164784236`],
  Editable->False]], "Print",
 CellChangeTimes->{
  3.928600140622572*^9, 3.9286003130529613`*^9, 3.928604301527014*^9, 
   3.928604456653595*^9, 3.928838307864818*^9, 3.9288384201104183`*^9, 
   3.928839084019452*^9, 3.928844079395756*^9, 3.9288442508995247`*^9, {
   3.928845283218533*^9, 3.928845345091415*^9}, {3.928845891309957*^9, 
   3.928845899756353*^9}, 3.9288470552049313`*^9, 3.928847118421535*^9, 
   3.928847183294424*^9, 3.92884721829504*^9, 3.9289385836028833`*^9, 
   3.9299916200634813`*^9, 3.929991757925372*^9, 3.929992355419209*^9, 
   3.948818647832697*^9, 3.949058696860537*^9, 3.949695243044035*^9},
 CellLabel->
  "During evaluation of \
In[79]:=",ExpressionUUID->"c6d01bfe-5959-4c18-aa68-634514c28b5a"],

Cell[BoxData[
 InterpretationBox[
  RowBox[{"\<\"Offset >50 nm, value is \"\>", "\[InvisibleSpace]", 
   "103.70503164784236`"}],
  SequenceForm["Offset >50 nm, value is ", 103.70503164784236`],
  Editable->False]], "Print",
 CellChangeTimes->{
  3.928600140622572*^9, 3.9286003130529613`*^9, 3.928604301527014*^9, 
   3.928604456653595*^9, 3.928838307864818*^9, 3.9288384201104183`*^9, 
   3.928839084019452*^9, 3.928844079395756*^9, 3.9288442508995247`*^9, {
   3.928845283218533*^9, 3.928845345091415*^9}, {3.928845891309957*^9, 
   3.928845899756353*^9}, 3.9288470552049313`*^9, 3.928847118421535*^9, 
   3.928847183294424*^9, 3.92884721829504*^9, 3.9289385836028833`*^9, 
   3.9299916200634813`*^9, 3.929991757925372*^9, 3.929992355419209*^9, 
   3.948818647832697*^9, 3.949058696860537*^9, 3.94969524304533*^9},
 CellLabel->
  "During evaluation of \
In[79]:=",ExpressionUUID->"20792016-f022-449f-84df-a1a9a85a9a67"],

Cell[BoxData[
 InterpretationBox[
  RowBox[{"\<\"\[Delta]=\"\>", "\[InvisibleSpace]", "2.371691699315047`"}],
  SequenceForm["\[Delta]=", 2.371691699315047],
  Editable->False]], "Print",
 CellChangeTimes->{
  3.928600140622572*^9, 3.9286003130529613`*^9, 3.928604301527014*^9, 
   3.928604456653595*^9, 3.928838307864818*^9, 3.9288384201104183`*^9, 
   3.928839084019452*^9, 3.928844079395756*^9, 3.9288442508995247`*^9, {
   3.928845283218533*^9, 3.928845345091415*^9}, {3.928845891309957*^9, 
   3.928845899756353*^9}, 3.9288470552049313`*^9, 3.928847118421535*^9, 
   3.928847183294424*^9, 3.92884721829504*^9, 3.9289385836028833`*^9, 
   3.9299916200634813`*^9, 3.929991757925372*^9, 3.929992355419209*^9, 
   3.948818647832697*^9, 3.949058696860537*^9, 3.949695243046591*^9},
 CellLabel->
  "During evaluation of \
In[79]:=",ExpressionUUID->"33b1fab4-9710-479d-9652-b5ada17c1140"],

Cell[BoxData[
 InterpretationBox[
  RowBox[{"\<\"jj= \"\>", "\[InvisibleSpace]", "3", 
   "\[InvisibleSpace]", "\<\"offset=\"\>", "\[InvisibleSpace]", 
   "65.15491846337966`"}],
  SequenceForm["jj= ", 3, "offset=", 65.15491846337966],
  Editable->False]], "Print",
 CellChangeTimes->{
  3.928600140622572*^9, 3.9286003130529613`*^9, 3.928604301527014*^9, 
   3.928604456653595*^9, 3.928838307864818*^9, 3.9288384201104183`*^9, 
   3.928839084019452*^9, 3.928844079395756*^9, 3.9288442508995247`*^9, {
   3.928845283218533*^9, 3.928845345091415*^9}, {3.928845891309957*^9, 
   3.928845899756353*^9}, 3.9288470552049313`*^9, 3.928847118421535*^9, 
   3.928847183294424*^9, 3.92884721829504*^9, 3.9289385836028833`*^9, 
   3.9299916200634813`*^9, 3.929991757925372*^9, 3.929992355419209*^9, 
   3.948818647832697*^9, 3.949058696860537*^9, 3.949695243062572*^9},
 CellLabel->
  "During evaluation of \
In[79]:=",ExpressionUUID->"41e4739f-b020-45b2-9568-4bc76f0b99d1"],

Cell[BoxData[
 InterpretationBox[
  RowBox[{"\<\"Offset >50 nm, value is \"\>", "\[InvisibleSpace]", 
   "65.15491846337966`"}],
  SequenceForm["Offset >50 nm, value is ", 65.15491846337966],
  Editable->False]], "Print",
 CellChangeTimes->{
  3.928600140622572*^9, 3.9286003130529613`*^9, 3.928604301527014*^9, 
   3.928604456653595*^9, 3.928838307864818*^9, 3.9288384201104183`*^9, 
   3.928839084019452*^9, 3.928844079395756*^9, 3.9288442508995247`*^9, {
   3.928845283218533*^9, 3.928845345091415*^9}, {3.928845891309957*^9, 
   3.928845899756353*^9}, 3.9288470552049313`*^9, 3.928847118421535*^9, 
   3.928847183294424*^9, 3.92884721829504*^9, 3.9289385836028833`*^9, 
   3.9299916200634813`*^9, 3.929991757925372*^9, 3.929992355419209*^9, 
   3.948818647832697*^9, 3.949058696860537*^9, 3.9496952430641317`*^9},
 CellLabel->
  "During evaluation of \
In[79]:=",ExpressionUUID->"7d9a0cfb-89ea-4edb-bc5f-f6c760685123"],

Cell[BoxData[
 InterpretationBox[
  RowBox[{"\<\"\[Delta]=\"\>", "\[InvisibleSpace]", "2.3637330023374794`"}],
  SequenceForm["\[Delta]=", 2.3637330023374794`],
  Editable->False]], "Print",
 CellChangeTimes->{
  3.928600140622572*^9, 3.9286003130529613`*^9, 3.928604301527014*^9, 
   3.928604456653595*^9, 3.928838307864818*^9, 3.9288384201104183`*^9, 
   3.928839084019452*^9, 3.928844079395756*^9, 3.9288442508995247`*^9, {
   3.928845283218533*^9, 3.928845345091415*^9}, {3.928845891309957*^9, 
   3.928845899756353*^9}, 3.9288470552049313`*^9, 3.928847118421535*^9, 
   3.928847183294424*^9, 3.92884721829504*^9, 3.9289385836028833`*^9, 
   3.9299916200634813`*^9, 3.929991757925372*^9, 3.929992355419209*^9, 
   3.948818647832697*^9, 3.949058696860537*^9, 3.949695243065349*^9},
 CellLabel->
  "During evaluation of \
In[79]:=",ExpressionUUID->"6a979cfc-95c5-4a08-988d-7438660f5abd"],

Cell[BoxData[
 InterpretationBox[
  RowBox[{"\<\"jj= \"\>", "\[InvisibleSpace]", "4", 
   "\[InvisibleSpace]", "\<\"offset=\"\>", "\[InvisibleSpace]", 
   "46.296275259913386`"}],
  SequenceForm["jj= ", 4, "offset=", 46.296275259913386`],
  Editable->False]], "Print",
 CellChangeTimes->{
  3.928600140622572*^9, 3.9286003130529613`*^9, 3.928604301527014*^9, 
   3.928604456653595*^9, 3.928838307864818*^9, 3.9288384201104183`*^9, 
   3.928839084019452*^9, 3.928844079395756*^9, 3.9288442508995247`*^9, {
   3.928845283218533*^9, 3.928845345091415*^9}, {3.928845891309957*^9, 
   3.928845899756353*^9}, 3.9288470552049313`*^9, 3.928847118421535*^9, 
   3.928847183294424*^9, 3.92884721829504*^9, 3.9289385836028833`*^9, 
   3.9299916200634813`*^9, 3.929991757925372*^9, 3.929992355419209*^9, 
   3.948818647832697*^9, 3.949058696860537*^9, 3.949695243081563*^9},
 CellLabel->
  "During evaluation of \
In[79]:=",ExpressionUUID->"78d863ef-c4de-40b5-af01-647541c0f4ef"],

Cell[BoxData[
 InterpretationBox[
  RowBox[{"\<\"Offset >50 nm, value is \"\>", "\[InvisibleSpace]", 
   "46.296275259913386`"}],
  SequenceForm["Offset >50 nm, value is ", 46.296275259913386`],
  Editable->False]], "Print",
 CellChangeTimes->{
  3.928600140622572*^9, 3.9286003130529613`*^9, 3.928604301527014*^9, 
   3.928604456653595*^9, 3.928838307864818*^9, 3.9288384201104183`*^9, 
   3.928839084019452*^9, 3.928844079395756*^9, 3.9288442508995247`*^9, {
   3.928845283218533*^9, 3.928845345091415*^9}, {3.928845891309957*^9, 
   3.928845899756353*^9}, 3.9288470552049313`*^9, 3.928847118421535*^9, 
   3.928847183294424*^9, 3.92884721829504*^9, 3.9289385836028833`*^9, 
   3.9299916200634813`*^9, 3.929991757925372*^9, 3.929992355419209*^9, 
   3.948818647832697*^9, 3.949058696860537*^9, 3.949695243083132*^9},
 CellLabel->
  "During evaluation of \
In[79]:=",ExpressionUUID->"bb5fdecf-d0df-47ed-af90-773773cac2bc"],

Cell[BoxData[
 InterpretationBox[
  RowBox[{"\<\"\[Delta]=\"\>", "\[InvisibleSpace]", "2.3597536538486956`"}],
  SequenceForm["\[Delta]=", 2.3597536538486956`],
  Editable->False]], "Print",
 CellChangeTimes->{
  3.928600140622572*^9, 3.9286003130529613`*^9, 3.928604301527014*^9, 
   3.928604456653595*^9, 3.928838307864818*^9, 3.9288384201104183`*^9, 
   3.928839084019452*^9, 3.928844079395756*^9, 3.9288442508995247`*^9, {
   3.928845283218533*^9, 3.928845345091415*^9}, {3.928845891309957*^9, 
   3.928845899756353*^9}, 3.9288470552049313`*^9, 3.928847118421535*^9, 
   3.928847183294424*^9, 3.92884721829504*^9, 3.9289385836028833`*^9, 
   3.9299916200634813`*^9, 3.929991757925372*^9, 3.929992355419209*^9, 
   3.948818647832697*^9, 3.949058696860537*^9, 3.949695243088914*^9},
 CellLabel->
  "During evaluation of \
In[79]:=",ExpressionUUID->"6c49d1f4-a8c7-4135-9dac-5848a8900883"],

Cell[BoxData[
 InterpretationBox[
  RowBox[{"\<\"jj= \"\>", "\[InvisibleSpace]", "5", 
   "\[InvisibleSpace]", "\<\"offset=\"\>", "\[InvisibleSpace]", 
   "36.964521180546285`"}],
  SequenceForm["jj= ", 5, "offset=", 36.964521180546285`],
  Editable->False]], "Print",
 CellChangeTimes->{
  3.928600140622572*^9, 3.9286003130529613`*^9, 3.928604301527014*^9, 
   3.928604456653595*^9, 3.928838307864818*^9, 3.9288384201104183`*^9, 
   3.928839084019452*^9, 3.928844079395756*^9, 3.9288442508995247`*^9, {
   3.928845283218533*^9, 3.928845345091415*^9}, {3.928845891309957*^9, 
   3.928845899756353*^9}, 3.9288470552049313`*^9, 3.928847118421535*^9, 
   3.928847183294424*^9, 3.92884721829504*^9, 3.9289385836028833`*^9, 
   3.9299916200634813`*^9, 3.929991757925372*^9, 3.929992355419209*^9, 
   3.948818647832697*^9, 3.949058696860537*^9, 3.949695243114595*^9},
 CellLabel->
  "During evaluation of \
In[79]:=",ExpressionUUID->"15c0a371-e559-4cb6-b3d9-efbcc8f05221"],

Cell[BoxData[
 InterpretationBox[
  RowBox[{"\<\"Offset <39 nm, value is \"\>", "\[InvisibleSpace]", 
   "36.964521180546285`"}],
  SequenceForm["Offset <39 nm, value is ", 36.964521180546285`],
  Editable->False]], "Print",
 CellChangeTimes->{
  3.928600140622572*^9, 3.9286003130529613`*^9, 3.928604301527014*^9, 
   3.928604456653595*^9, 3.928838307864818*^9, 3.9288384201104183`*^9, 
   3.928839084019452*^9, 3.928844079395756*^9, 3.9288442508995247`*^9, {
   3.928845283218533*^9, 3.928845345091415*^9}, {3.928845891309957*^9, 
   3.928845899756353*^9}, 3.9288470552049313`*^9, 3.928847118421535*^9, 
   3.928847183294424*^9, 3.92884721829504*^9, 3.9289385836028833`*^9, 
   3.9299916200634813`*^9, 3.929991757925372*^9, 3.929992355419209*^9, 
   3.948818647832697*^9, 3.949058696860537*^9, 3.9496952431161957`*^9},
 CellLabel->
  "During evaluation of \
In[79]:=",ExpressionUUID->"07729cf7-64cc-4c5a-a726-da23ae6cf9d8"],

Cell[BoxData[
 InterpretationBox[
  RowBox[{"\<\"\[Delta]=\"\>", "\[InvisibleSpace]", "2.3617433280930875`"}],
  SequenceForm["\[Delta]=", 2.3617433280930875`],
  Editable->False]], "Print",
 CellChangeTimes->{
  3.928600140622572*^9, 3.9286003130529613`*^9, 3.928604301527014*^9, 
   3.928604456653595*^9, 3.928838307864818*^9, 3.9288384201104183`*^9, 
   3.928839084019452*^9, 3.928844079395756*^9, 3.9288442508995247`*^9, {
   3.928845283218533*^9, 3.928845345091415*^9}, {3.928845891309957*^9, 
   3.928845899756353*^9}, 3.9288470552049313`*^9, 3.928847118421535*^9, 
   3.928847183294424*^9, 3.92884721829504*^9, 3.9289385836028833`*^9, 
   3.9299916200634813`*^9, 3.929991757925372*^9, 3.929992355419209*^9, 
   3.948818647832697*^9, 3.949058696860537*^9, 3.9496952431175632`*^9},
 CellLabel->
  "During evaluation of \
In[79]:=",ExpressionUUID->"e9939bf3-a382-486f-9470-70c0a83c457e"],

Cell[BoxData[
 InterpretationBox[
  RowBox[{"\<\"jj= \"\>", "\[InvisibleSpace]", "6", 
   "\[InvisibleSpace]", "\<\"offset=\"\>", "\[InvisibleSpace]", 
   "41.62246287246728`"}],
  SequenceForm["jj= ", 6, "offset=", 41.62246287246728],
  Editable->False]], "Print",
 CellChangeTimes->{
  3.928600140622572*^9, 3.9286003130529613`*^9, 3.928604301527014*^9, 
   3.928604456653595*^9, 3.928838307864818*^9, 3.9288384201104183`*^9, 
   3.928839084019452*^9, 3.928844079395756*^9, 3.9288442508995247`*^9, {
   3.928845283218533*^9, 3.928845345091415*^9}, {3.928845891309957*^9, 
   3.928845899756353*^9}, 3.9288470552049313`*^9, 3.928847118421535*^9, 
   3.928847183294424*^9, 3.92884721829504*^9, 3.9289385836028833`*^9, 
   3.9299916200634813`*^9, 3.929991757925372*^9, 3.929992355419209*^9, 
   3.948818647832697*^9, 3.949058696860537*^9, 3.9496952431416073`*^9},
 CellLabel->
  "During evaluation of \
In[79]:=",ExpressionUUID->"71376ae2-15c0-4a1c-83d0-55bbc560d193"],

Cell[BoxData[
 InterpretationBox[
  RowBox[{"\<\"Offset <39 nm, value is \"\>", "\[InvisibleSpace]", 
   "41.62246287246728`"}],
  SequenceForm["Offset <39 nm, value is ", 41.62246287246728],
  Editable->False]], "Print",
 CellChangeTimes->{
  3.928600140622572*^9, 3.9286003130529613`*^9, 3.928604301527014*^9, 
   3.928604456653595*^9, 3.928838307864818*^9, 3.9288384201104183`*^9, 
   3.928839084019452*^9, 3.928844079395756*^9, 3.9288442508995247`*^9, {
   3.928845283218533*^9, 3.928845345091415*^9}, {3.928845891309957*^9, 
   3.928845899756353*^9}, 3.9288470552049313`*^9, 3.928847118421535*^9, 
   3.928847183294424*^9, 3.92884721829504*^9, 3.9289385836028833`*^9, 
   3.9299916200634813`*^9, 3.929991757925372*^9, 3.929992355419209*^9, 
   3.948818647832697*^9, 3.949058696860537*^9, 3.949695243143219*^9},
 CellLabel->
  "During evaluation of \
In[79]:=",ExpressionUUID->"d4f33859-de31-4f39-a6f2-2d980f0caf80"],

Cell[BoxData[
 InterpretationBox[
  RowBox[{"\<\"\[Delta]=\"\>", "\[InvisibleSpace]", "2.3627381652152835`"}],
  SequenceForm["\[Delta]=", 2.3627381652152835`],
  Editable->False]], "Print",
 CellChangeTimes->{
  3.928600140622572*^9, 3.9286003130529613`*^9, 3.928604301527014*^9, 
   3.928604456653595*^9, 3.928838307864818*^9, 3.9288384201104183`*^9, 
   3.928839084019452*^9, 3.928844079395756*^9, 3.9288442508995247`*^9, {
   3.928845283218533*^9, 3.928845345091415*^9}, {3.928845891309957*^9, 
   3.928845899756353*^9}, 3.9288470552049313`*^9, 3.928847118421535*^9, 
   3.928847183294424*^9, 3.92884721829504*^9, 3.9289385836028833`*^9, 
   3.9299916200634813`*^9, 3.929991757925372*^9, 3.929992355419209*^9, 
   3.948818647832697*^9, 3.949058696860537*^9, 3.949695243144513*^9},
 CellLabel->
  "During evaluation of \
In[79]:=",ExpressionUUID->"a39f156c-3e17-4eb3-9e2f-c5b432c61063"],

Cell[BoxData[
 InterpretationBox[
  RowBox[{"\<\"jj= \"\>", "\[InvisibleSpace]", "7", 
   "\[InvisibleSpace]", "\<\"offset=\"\>", "\[InvisibleSpace]", 
   "43.95737056896485`"}],
  SequenceForm["jj= ", 7, "offset=", 43.95737056896485],
  Editable->False]], "Print",
 CellChangeTimes->{
  3.928600140622572*^9, 3.9286003130529613`*^9, 3.928604301527014*^9, 
   3.928604456653595*^9, 3.928838307864818*^9, 3.9288384201104183`*^9, 
   3.928839084019452*^9, 3.928844079395756*^9, 3.9288442508995247`*^9, {
   3.928845283218533*^9, 3.928845345091415*^9}, {3.928845891309957*^9, 
   3.928845899756353*^9}, 3.9288470552049313`*^9, 3.928847118421535*^9, 
   3.928847183294424*^9, 3.92884721829504*^9, 3.9289385836028833`*^9, 
   3.9299916200634813`*^9, 3.929991757925372*^9, 3.929992355419209*^9, 
   3.948818647832697*^9, 3.949058696860537*^9, 3.9496952431638412`*^9},
 CellLabel->
  "During evaluation of \
In[79]:=",ExpressionUUID->"2ced074c-ee54-4d93-abed-6523316013da"],

Cell[BoxData[
 InterpretationBox[
  RowBox[{"\<\"Offset <39 nm, value is \"\>", "\[InvisibleSpace]", 
   "43.95737056896485`"}],
  SequenceForm["Offset <39 nm, value is ", 43.95737056896485],
  Editable->False]], "Print",
 CellChangeTimes->{
  3.928600140622572*^9, 3.9286003130529613`*^9, 3.928604301527014*^9, 
   3.928604456653595*^9, 3.928838307864818*^9, 3.9288384201104183`*^9, 
   3.928839084019452*^9, 3.928844079395756*^9, 3.9288442508995247`*^9, {
   3.928845283218533*^9, 3.928845345091415*^9}, {3.928845891309957*^9, 
   3.928845899756353*^9}, 3.9288470552049313`*^9, 3.928847118421535*^9, 
   3.928847183294424*^9, 3.92884721829504*^9, 3.9289385836028833`*^9, 
   3.9299916200634813`*^9, 3.929991757925372*^9, 3.929992355419209*^9, 
   3.948818647832697*^9, 3.949058696860537*^9, 3.9496952431654882`*^9},
 CellLabel->
  "During evaluation of \
In[79]:=",ExpressionUUID->"8916d60a-19df-4583-9f46-a1ae184de4d9"],

Cell[BoxData[
 InterpretationBox[
  RowBox[{"\<\"\[Delta]=\"\>", "\[InvisibleSpace]", "2.3632355837763814`"}],
  SequenceForm["\[Delta]=", 2.3632355837763814`],
  Editable->False]], "Print",
 CellChangeTimes->{
  3.928600140622572*^9, 3.9286003130529613`*^9, 3.928604301527014*^9, 
   3.928604456653595*^9, 3.928838307864818*^9, 3.9288384201104183`*^9, 
   3.928839084019452*^9, 3.928844079395756*^9, 3.9288442508995247`*^9, {
   3.928845283218533*^9, 3.928845345091415*^9}, {3.928845891309957*^9, 
   3.928845899756353*^9}, 3.9288470552049313`*^9, 3.928847118421535*^9, 
   3.928847183294424*^9, 3.92884721829504*^9, 3.9289385836028833`*^9, 
   3.9299916200634813`*^9, 3.929991757925372*^9, 3.929992355419209*^9, 
   3.948818647832697*^9, 3.949058696860537*^9, 3.949695243183647*^9},
 CellLabel->
  "During evaluation of \
In[79]:=",ExpressionUUID->"4bb57834-7fb0-45a6-80e8-7dbe8513fc56"],

Cell[BoxData[
 InterpretationBox[
  RowBox[{"\<\"jj= \"\>", "\[InvisibleSpace]", "8", 
   "\[InvisibleSpace]", "\<\"offset=\"\>", "\[InvisibleSpace]", 
   "45.126321458176676`"}],
  SequenceForm["jj= ", 8, "offset=", 45.126321458176676`],
  Editable->False]], "Print",
 CellChangeTimes->{
  3.928600140622572*^9, 3.9286003130529613`*^9, 3.928604301527014*^9, 
   3.928604456653595*^9, 3.928838307864818*^9, 3.9288384201104183`*^9, 
   3.928839084019452*^9, 3.928844079395756*^9, 3.9288442508995247`*^9, {
   3.928845283218533*^9, 3.928845345091415*^9}, {3.928845891309957*^9, 
   3.928845899756353*^9}, 3.9288470552049313`*^9, 3.928847118421535*^9, 
   3.928847183294424*^9, 3.92884721829504*^9, 3.9289385836028833`*^9, 
   3.9299916200634813`*^9, 3.929991757925372*^9, 3.929992355419209*^9, 
   3.948818647832697*^9, 3.949058696860537*^9, 3.9496952432002993`*^9},
 CellLabel->
  "During evaluation of \
In[79]:=",ExpressionUUID->"c150ffa8-34a6-49ab-a4a1-5edfee518295"],

Cell[BoxData[
 InterpretationBox[
  RowBox[{"\<\"Offset >50 nm, value is \"\>", "\[InvisibleSpace]", 
   "45.126321458176676`"}],
  SequenceForm["Offset >50 nm, value is ", 45.126321458176676`],
  Editable->False]], "Print",
 CellChangeTimes->{
  3.928600140622572*^9, 3.9286003130529613`*^9, 3.928604301527014*^9, 
   3.928604456653595*^9, 3.928838307864818*^9, 3.9288384201104183`*^9, 
   3.928839084019452*^9, 3.928844079395756*^9, 3.9288442508995247`*^9, {
   3.928845283218533*^9, 3.928845345091415*^9}, {3.928845891309957*^9, 
   3.928845899756353*^9}, 3.9288470552049313`*^9, 3.928847118421535*^9, 
   3.928847183294424*^9, 3.92884721829504*^9, 3.9289385836028833`*^9, 
   3.9299916200634813`*^9, 3.929991757925372*^9, 3.929992355419209*^9, 
   3.948818647832697*^9, 3.949058696860537*^9, 3.949695243201915*^9},
 CellLabel->
  "During evaluation of \
In[79]:=",ExpressionUUID->"45d32c3c-928f-47f4-b5d4-6ff5787c4882"],

Cell[BoxData[
 InterpretationBox[
  RowBox[{"\<\"\[Delta]=\"\>", "\[InvisibleSpace]", "2.3629868744958324`"}],
  SequenceForm["\[Delta]=", 2.3629868744958324`],
  Editable->False]], "Print",
 CellChangeTimes->{
  3.928600140622572*^9, 3.9286003130529613`*^9, 3.928604301527014*^9, 
   3.928604456653595*^9, 3.928838307864818*^9, 3.9288384201104183`*^9, 
   3.928839084019452*^9, 3.928844079395756*^9, 3.9288442508995247`*^9, {
   3.928845283218533*^9, 3.928845345091415*^9}, {3.928845891309957*^9, 
   3.928845899756353*^9}, 3.9288470552049313`*^9, 3.928847118421535*^9, 
   3.928847183294424*^9, 3.92884721829504*^9, 3.9289385836028833`*^9, 
   3.9299916200634813`*^9, 3.929991757925372*^9, 3.929992355419209*^9, 
   3.948818647832697*^9, 3.949058696860537*^9, 3.949695243203189*^9},
 CellLabel->
  "During evaluation of \
In[79]:=",ExpressionUUID->"a0421046-e175-44da-955e-29a26df56887"],

Cell[BoxData[
 InterpretationBox[
  RowBox[{"\<\"jj= \"\>", "\[InvisibleSpace]", "9", 
   "\[InvisibleSpace]", "\<\"offset=\"\>", "\[InvisibleSpace]", 
   "44.54172087853385`"}],
  SequenceForm["jj= ", 9, "offset=", 44.54172087853385],
  Editable->False]], "Print",
 CellChangeTimes->{
  3.928600140622572*^9, 3.9286003130529613`*^9, 3.928604301527014*^9, 
   3.928604456653595*^9, 3.928838307864818*^9, 3.9288384201104183`*^9, 
   3.928839084019452*^9, 3.928844079395756*^9, 3.9288442508995247`*^9, {
   3.928845283218533*^9, 3.928845345091415*^9}, {3.928845891309957*^9, 
   3.928845899756353*^9}, 3.9288470552049313`*^9, 3.928847118421535*^9, 
   3.928847183294424*^9, 3.92884721829504*^9, 3.9289385836028833`*^9, 
   3.9299916200634813`*^9, 3.929991757925372*^9, 3.929992355419209*^9, 
   3.948818647832697*^9, 3.949058696860537*^9, 3.94969524322466*^9},
 CellLabel->
  "During evaluation of \
In[79]:=",ExpressionUUID->"aeaf6400-a300-41c7-85ac-079786992edb"],

Cell[BoxData[
 InterpretationBox[
  RowBox[{"\<\"Offset <39 nm, value is \"\>", "\[InvisibleSpace]", 
   "44.54172087853385`"}],
  SequenceForm["Offset <39 nm, value is ", 44.54172087853385],
  Editable->False]], "Print",
 CellChangeTimes->{
  3.928600140622572*^9, 3.9286003130529613`*^9, 3.928604301527014*^9, 
   3.928604456653595*^9, 3.928838307864818*^9, 3.9288384201104183`*^9, 
   3.928839084019452*^9, 3.928844079395756*^9, 3.9288442508995247`*^9, {
   3.928845283218533*^9, 3.928845345091415*^9}, {3.928845891309957*^9, 
   3.928845899756353*^9}, 3.9288470552049313`*^9, 3.928847118421535*^9, 
   3.928847183294424*^9, 3.92884721829504*^9, 3.9289385836028833`*^9, 
   3.9299916200634813`*^9, 3.929991757925372*^9, 3.929992355419209*^9, 
   3.948818647832697*^9, 3.949058696860537*^9, 3.949695243226264*^9},
 CellLabel->
  "During evaluation of \
In[79]:=",ExpressionUUID->"7d7fc7ca-fe96-41d5-8817-b0676e04366a"],

Cell[BoxData[
 InterpretationBox[
  RowBox[{"\<\"\[Delta]=\"\>", "\[InvisibleSpace]", "2.363111229136107`"}],
  SequenceForm["\[Delta]=", 2.363111229136107],
  Editable->False]], "Print",
 CellChangeTimes->{
  3.928600140622572*^9, 3.9286003130529613`*^9, 3.928604301527014*^9, 
   3.928604456653595*^9, 3.928838307864818*^9, 3.9288384201104183`*^9, 
   3.928839084019452*^9, 3.928844079395756*^9, 3.9288442508995247`*^9, {
   3.928845283218533*^9, 3.928845345091415*^9}, {3.928845891309957*^9, 
   3.928845899756353*^9}, 3.9288470552049313`*^9, 3.928847118421535*^9, 
   3.928847183294424*^9, 3.92884721829504*^9, 3.9289385836028833`*^9, 
   3.9299916200634813`*^9, 3.929991757925372*^9, 3.929992355419209*^9, 
   3.948818647832697*^9, 3.949058696860537*^9, 3.949695243227515*^9},
 CellLabel->
  "During evaluation of \
In[79]:=",ExpressionUUID->"bda9d06b-3e7c-4d2e-aca2-0648b29d8ea3"],

Cell[BoxData[
 InterpretationBox[
  RowBox[{"\<\"jj= \"\>", "\[InvisibleSpace]", "10", 
   "\[InvisibleSpace]", "\<\"offset=\"\>", "\[InvisibleSpace]", 
   "44.83398985584256`"}],
  SequenceForm["jj= ", 10, "offset=", 44.83398985584256],
  Editable->False]], "Print",
 CellChangeTimes->{
  3.928600140622572*^9, 3.9286003130529613`*^9, 3.928604301527014*^9, 
   3.928604456653595*^9, 3.928838307864818*^9, 3.9288384201104183`*^9, 
   3.928839084019452*^9, 3.928844079395756*^9, 3.9288442508995247`*^9, {
   3.928845283218533*^9, 3.928845345091415*^9}, {3.928845891309957*^9, 
   3.928845899756353*^9}, 3.9288470552049313`*^9, 3.928847118421535*^9, 
   3.928847183294424*^9, 3.92884721829504*^9, 3.9289385836028833`*^9, 
   3.9299916200634813`*^9, 3.929991757925372*^9, 3.929992355419209*^9, 
   3.948818647832697*^9, 3.949058696860537*^9, 3.949695243244421*^9},
 CellLabel->
  "During evaluation of \
In[79]:=",ExpressionUUID->"49fd9152-bae0-4779-9d90-f45428e5eec1"],

Cell[BoxData[
 InterpretationBox[
  RowBox[{"\<\"Offset <39 nm, value is \"\>", "\[InvisibleSpace]", 
   "44.83398985584256`"}],
  SequenceForm["Offset <39 nm, value is ", 44.83398985584256],
  Editable->False]], "Print",
 CellChangeTimes->{
  3.928600140622572*^9, 3.9286003130529613`*^9, 3.928604301527014*^9, 
   3.928604456653595*^9, 3.928838307864818*^9, 3.9288384201104183`*^9, 
   3.928839084019452*^9, 3.928844079395756*^9, 3.9288442508995247`*^9, {
   3.928845283218533*^9, 3.928845345091415*^9}, {3.928845891309957*^9, 
   3.928845899756353*^9}, 3.9288470552049313`*^9, 3.928847118421535*^9, 
   3.928847183294424*^9, 3.92884721829504*^9, 3.9289385836028833`*^9, 
   3.9299916200634813`*^9, 3.929991757925372*^9, 3.929992355419209*^9, 
   3.948818647832697*^9, 3.949058696860537*^9, 3.949695243246031*^9},
 CellLabel->
  "During evaluation of \
In[79]:=",ExpressionUUID->"af972973-9b90-45b7-9e01-20e920ebe0cd"],

Cell[BoxData[
 InterpretationBox[
  RowBox[{"\<\"\[Delta]=\"\>", "\[InvisibleSpace]", "2.3631734064562444`"}],
  SequenceForm["\[Delta]=", 2.3631734064562444`],
  Editable->False]], "Print",
 CellChangeTimes->{
  3.928600140622572*^9, 3.9286003130529613`*^9, 3.928604301527014*^9, 
   3.928604456653595*^9, 3.928838307864818*^9, 3.9288384201104183`*^9, 
   3.928839084019452*^9, 3.928844079395756*^9, 3.9288442508995247`*^9, {
   3.928845283218533*^9, 3.928845345091415*^9}, {3.928845891309957*^9, 
   3.928845899756353*^9}, 3.9288470552049313`*^9, 3.928847118421535*^9, 
   3.928847183294424*^9, 3.92884721829504*^9, 3.9289385836028833`*^9, 
   3.9299916200634813`*^9, 3.929991757925372*^9, 3.929992355419209*^9, 
   3.948818647832697*^9, 3.949058696860537*^9, 3.949695243250187*^9},
 CellLabel->
  "During evaluation of \
In[79]:=",ExpressionUUID->"55af62dd-aad2-4ab9-836e-606f063b8722"],

Cell[BoxData[
 InterpretationBox[
  RowBox[{"\<\"jj= \"\>", "\[InvisibleSpace]", "11", 
   "\[InvisibleSpace]", "\<\"offset=\"\>", "\[InvisibleSpace]", 
   "44.98014782541736`"}],
  SequenceForm["jj= ", 11, "offset=", 44.98014782541736],
  Editable->False]], "Print",
 CellChangeTimes->{
  3.928600140622572*^9, 3.9286003130529613`*^9, 3.928604301527014*^9, 
   3.928604456653595*^9, 3.928838307864818*^9, 3.9288384201104183`*^9, 
   3.928839084019452*^9, 3.928844079395756*^9, 3.9288442508995247`*^9, {
   3.928845283218533*^9, 3.928845345091415*^9}, {3.928845891309957*^9, 
   3.928845899756353*^9}, 3.9288470552049313`*^9, 3.928847118421535*^9, 
   3.928847183294424*^9, 3.92884721829504*^9, 3.9289385836028833`*^9, 
   3.9299916200634813`*^9, 3.929991757925372*^9, 3.929992355419209*^9, 
   3.948818647832697*^9, 3.949058696860537*^9, 3.949695243271679*^9},
 CellLabel->
  "During evaluation of \
In[79]:=",ExpressionUUID->"30731bae-72fc-4902-9f48-10c861b073ab"],

Cell[BoxData[
 InterpretationBox[
  RowBox[{
   RowBox[{"\<\"Final Offset (nm) = \"\>", "\[InvisibleSpace]", 
    "44.98014782541736`", 
    "\[InvisibleSpace]", "\<\"\\n Final restx1ch, x1pg, (nm) = \"\>", 
    "\[InvisibleSpace]", 
    RowBox[{"{", 
     RowBox[{
      RowBox[{"-", "785.9794009729281`"}], ",", 
      RowBox[{"-", "759.83070457468`"}]}], "}"}], 
    "\[InvisibleSpace]", "\<\"\\n Final \\!\\(\\*SubscriptBox[\\(\[Delta]\\), \
\\(P\\)]\\) - Initial \\!\\(\\*SubscriptBox[\\(\[Delta]\\), \\(P\\)]\\) (nm) \
= \"\>", "\[InvisibleSpace]", "2.3631734064562444`"}], "\[VeryThinSpace]", 
   "-", 
   RowBox[{
   "delsoln", 
    "\[InvisibleSpace]", "\<\"\\nFinal \
\\!\\(\\*SubscriptBox[SuperscriptBox[\\(X\\), \\(*\\)], \\(1  p\\)]\\)(nm) = \
\"\>", "\[InvisibleSpace]", 
    RowBox[{"-", "759.83070457468`"}], 
    "\[InvisibleSpace]", "\<\"\\nFinal \\!\\(\\*SubscriptBox[\\(l\\), \\(2  p\
\\)]\\)/\\!\\(\\*SubscriptBox[\\(l\\), \\(2  E\\)]\\) = \"\>", 
    "\[InvisibleSpace]", "1.004738159494072`", 
    "\[InvisibleSpace]", "\<\"\\nFinal \\!\\(\\*SubscriptBox[\\(l\\), \\(3  p\
\\)]\\)/\\!\\(\\*SubscriptBox[\\(l\\), \\(3  E\\)]\\) = \"\>", 
    "\[InvisibleSpace]", "1.007493053726097`", 
    "\[InvisibleSpace]", "\<\"\\nFinal \
\\!\\(\\*SubscriptBox[SuperscriptBox[\\(t\\), \\(*\\)], \
\\(p\\)]\\)/\\!\\(\\*SubscriptBox[SuperscriptBox[\\(t\\), \\(*\\)], \
\\(E\\)]\\) = \"\>", "\[InvisibleSpace]", "0.5099513824084908`", 
    "\[InvisibleSpace]", "\<\"\\nFinal \\!\\(\\*SubscriptBox[\\(k\\), \
\\(gs\\)]\\) = \"\>", "\[InvisibleSpace]", "0.0028692778102208305`"}]}],
  SequenceForm[
  "Final Offset (nm) = ", 44.98014782541736, 
   "\n Final restx1ch, x1pg, (nm) = ", {-785.9794009729281, -759.83070457468},
    "\n Final \!\(\*SubscriptBox[\(\[Delta]\), \(P\)]\) - Initial \
\!\(\*SubscriptBox[\(\[Delta]\), \(P\)]\) (nm) = ", 
   2.3631734064562444` - $CellContext`delsoln, 
   "\nFinal \!\(\*SubscriptBox[SuperscriptBox[\(X\), \(*\)], \(1  p\)]\)(nm) \
= ", -759.83070457468, 
   "\nFinal \!\(\*SubscriptBox[\(l\), \(2  p\)]\)/\!\(\*SubscriptBox[\(l\), \
\(2  E\)]\) = ", 1.004738159494072, 
   "\nFinal \!\(\*SubscriptBox[\(l\), \(3  p\)]\)/\!\(\*SubscriptBox[\(l\), \
\(3  E\)]\) = ", 1.007493053726097, 
   "\nFinal \!\(\*SubscriptBox[SuperscriptBox[\(t\), \(*\)], \
\(p\)]\)/\!\(\*SubscriptBox[SuperscriptBox[\(t\), \(*\)], \(E\)]\) = ", 
   0.5099513824084908, "\nFinal \!\(\*SubscriptBox[\(k\), \(gs\)]\) = ", 
   0.0028692778102208305`],
  Editable->False]], "Print",
 CellChangeTimes->{
  3.928600140622572*^9, 3.9286003130529613`*^9, 3.928604301527014*^9, 
   3.928604456653595*^9, 3.928838307864818*^9, 3.9288384201104183`*^9, 
   3.928839084019452*^9, 3.928844079395756*^9, 3.9288442508995247`*^9, {
   3.928845283218533*^9, 3.928845345091415*^9}, {3.928845891309957*^9, 
   3.928845899756353*^9}, 3.9288470552049313`*^9, 3.928847118421535*^9, 
   3.928847183294424*^9, 3.92884721829504*^9, 3.9289385836028833`*^9, 
   3.9299916200634813`*^9, 3.929991757925372*^9, 3.929992355419209*^9, 
   3.948818647832697*^9, 3.949058696860537*^9, 3.94969524327355*^9},
 CellLabel->
  "During evaluation of \
In[79]:=",ExpressionUUID->"88e73fbe-86a6-404a-a8b2-e7a2a9dd956f"]
}, Open  ]]
}, Open  ]],

Cell[CellGroupData[{

Cell[BoxData[
 RowBox[{"{", 
  RowBox[{"l2g", ",", "l2val"}], "}"}]], "Input",
 CellChangeTimes->{{3.928600331736475*^9, 3.9286003361935987`*^9}},
 CellLabel->"In[90]:=",ExpressionUUID->"5803b4b4-9727-41c3-b41e-7b6968f6fb10"],

Cell[BoxData[
 RowBox[{"{", 
  RowBox[{"2109.9501349375514`", ",", "2100.`"}], "}"}]], "Output",
 CellChangeTimes->{3.928600336711681*^9, 3.928846512147182*^9, 
  3.928938589380937*^9, 3.948818648295927*^9, 3.949058697225739*^9, 
  3.9496952432877197`*^9},
 CellLabel->"Out[90]=",ExpressionUUID->"cb622ba1-b4f7-4dcd-9990-edf2ca95347f"]
}, Open  ]],

Cell[CellGroupData[{

Cell[BoxData[
 RowBox[{"{", 
  RowBox[{"l3g", ",", "l3val"}], "}"}]], "Input",
 CellChangeTimes->{{3.928600349701185*^9, 3.9286003524025517`*^9}},
 CellLabel->"In[91]:=",ExpressionUUID->"cd98cc8f-605c-4ce4-9b7d-7d3f963cb6e2"],

Cell[BoxData[
 RowBox[{"{", 
  RowBox[{"1309.7409698439262`", ",", "1300.`"}], "}"}]], "Output",
 CellChangeTimes->{3.928600353127009*^9, 3.928846509796115*^9, 
  3.94881864830443*^9, 3.9490586972650967`*^9, 3.949695243309566*^9},
 CellLabel->"Out[91]=",ExpressionUUID->"da5f59bd-012a-4620-a42a-f852f28b8b57"]
}, Open  ]],

Cell[CellGroupData[{

Cell[BoxData[
 RowBox[{
  RowBox[{"(*", 
   RowBox[{
   "Row", " ", "2", " ", "and", " ", "3", " ", "height", " ", "decrease"}], 
   "*)"}], "\[IndentingNewLine]", 
  RowBox[{
   RowBox[{"l2val", "-", "l2g"}], "\[IndentingNewLine]", 
   RowBox[{"l3val", "-", "l3g"}]}]}]], "Input",
 CellChangeTimes->{{3.94905615828318*^9, 3.949056179278714*^9}},
 CellLabel->"In[92]:=",ExpressionUUID->"ab894e43-4e48-40b0-94b7-40ee4c92b660"],

Cell[BoxData[
 RowBox[{"-", "9.950134937551411`"}]], "Output",
 CellChangeTimes->{3.9490561859980507`*^9, 3.949058697272933*^9, 
  3.949695243319611*^9},
 CellLabel->"Out[92]=",ExpressionUUID->"6d48b96c-8fab-4de1-a898-ce292886d585"],

Cell[BoxData[
 RowBox[{"-", "9.740969843926223`"}]], "Output",
 CellChangeTimes->{3.9490561859980507`*^9, 3.949058697272933*^9, 
  3.949695243321425*^9},
 CellLabel->"Out[93]=",ExpressionUUID->"4e4e931e-b638-4bc1-9ec1-79e462a3247d"]
}, Open  ]],

Cell[CellGroupData[{

Cell[BoxData[
 RowBox[{
  RowBox[{"-", "9.950134937551411`"}], "+", "9.740969843926223`"}]], "Input",
 CellChangeTimes->{{3.949058743423725*^9, 3.9490587454431133`*^9}},
 CellLabel->"In[94]:=",ExpressionUUID->"181fea1b-32f6-4854-8bc3-f6df05d7cfad"],

Cell[BoxData[
 RowBox[{"-", "0.2091650936251881`"}]], "Output",
 CellChangeTimes->{3.9490587460763483`*^9, 3.949695243343585*^9},
 CellLabel->"Out[94]=",ExpressionUUID->"f1a13e9a-a6ec-4662-9a0f-7bdbf40a8c8e"]
}, Open  ]],

Cell[CellGroupData[{

Cell[BoxData[
 RowBox[{"{", 
  RowBox[{
   RowBox[{"kgsp", "*", 
    RowBox[{"(", 
     RowBox[{"xstarp", "-", "xgsup", "-", 
      RowBox[{"rcp", "*", "dvalp"}]}], ")"}]}], ",", "tgsp"}], "}"}]], "Input",\

 CellChangeTimes->{3.9288465933461323`*^9},
 CellLabel->"In[95]:=",ExpressionUUID->"493e27a6-72e9-41df-ab5d-f87d5ee33b89"],

Cell[BoxData[
 RowBox[{"{", 
  RowBox[{"0.01661017539506989`", ",", "0.016610175395070027`"}], 
  "}"}]], "Output",
 CellChangeTimes->{3.9288465937936277`*^9, 3.948818648326717*^9, 
  3.949058697297825*^9, 3.949695243354246*^9},
 CellLabel->"Out[95]=",ExpressionUUID->"aeb91ff6-f1c6-4d77-8784-6b9ad4fb6489"]
}, Open  ]],

Cell[CellGroupData[{

Cell[BoxData[
 RowBox[{"{", 
  RowBox[{"x1pg", ",", "restx1ch"}], "}"}]], "Input",
 CellChangeTimes->{{3.928847093690673*^9, 3.9288470983238077`*^9}},
 CellLabel->"In[96]:=",ExpressionUUID->"f2a1c9b4-20c7-4fc3-8cef-2af2981beeec"],

Cell[BoxData[
 RowBox[{"{", 
  RowBox[{
   RowBox[{"-", "759.83070457468`"}], ",", 
   RowBox[{"-", "785.9794009729281`"}]}], "}"}]], "Output",
 CellChangeTimes->{3.928847098720085*^9, 3.9488186483353577`*^9, 
  3.949058697306015*^9, 3.949695243375493*^9},
 CellLabel->"Out[96]=",ExpressionUUID->"fb7324e9-8477-40ff-b8d9-af1f1a73d8bb"]
}, Open  ]],

Cell[CellGroupData[{

Cell[BoxData[
 RowBox[{"{", 
  RowBox[{"xstarp", ",", "xstarp2", ",", "xgsrval"}], "}"}]], "Input",
 CellChangeTimes->{{3.928846513974304*^9, 3.928846520328526*^9}, {
  3.928847088193028*^9, 3.92884709066567*^9}},
 CellLabel->"In[97]:=",ExpressionUUID->"ae7a3680-57c2-4eb9-85f8-70572e7f1505"],

Cell[BoxData[
 RowBox[{"{", 
  RowBox[{"324.9395919848091`", ",", "324.9395919848087`", ",", "330.5`"}], 
  "}"}]], "Output",
 CellChangeTimes->{3.92884652099666*^9, 3.928847091096878*^9, 
  3.948818648359076*^9, 3.949058697330414*^9, 3.949695243387586*^9},
 CellLabel->"Out[97]=",ExpressionUUID->"c0caabd6-724a-4bfb-81cc-b4dbe13175e5"]
}, Open  ]],

Cell[BoxData[{
 RowBox[{
  RowBox[{"TickSpec", "=", 
   RowBox[{"Table", "[", 
    RowBox[{
     RowBox[{"{", 
      RowBox[{
       RowBox[{
        RowBox[{"-", "0.3"}], "+", 
        RowBox[{"0.3", "i"}]}], ",", 
       RowBox[{
        RowBox[{"-", "0.3"}], "+", 
        RowBox[{"0.3", "i"}]}]}], "}"}], ",", 
     RowBox[{"{", 
      RowBox[{"i", ",", "0", ",", "2"}], "}"}]}], "]"}]}], 
  ";"}], "\[IndentingNewLine]", 
 RowBox[{
  RowBox[{"TickSpecx", "=", 
   RowBox[{"Table", "[", 
    RowBox[{
     RowBox[{"{", 
      RowBox[{
       RowBox[{
        RowBox[{"-", "900"}], "+", 
        RowBox[{"150", "i"}]}], ",", 
       RowBox[{
        RowBox[{"-", "900"}], "+", 
        RowBox[{"150", "i"}]}]}], "}"}], ",", 
     RowBox[{"{", 
      RowBox[{"i", ",", "0", ",", "2"}], "}"}]}], "]"}]}], 
  ";"}], "\[IndentingNewLine]", 
 RowBox[{
  RowBox[{"TickSpecification", "=", 
   RowBox[{"Table", "[", 
    RowBox[{
     RowBox[{"{", 
      RowBox[{
       RowBox[{"1200", "+", 
        RowBox[{"500", "i"}]}], ",", 
       RowBox[{"1200", "+", 
        RowBox[{"500", "i"}]}]}], "}"}], ",", 
     RowBox[{"{", 
      RowBox[{"i", ",", "0", ",", "2"}], "}"}]}], "]"}]}], 
  ";"}], "\[IndentingNewLine]", 
 RowBox[{
  RowBox[{"TickSpecification2", "=", 
   RowBox[{"Table", "[", 
    RowBox[{
     RowBox[{"{", 
      RowBox[{
       RowBox[{"310", "+", 
        RowBox[{"20", "i"}]}], ",", 
       RowBox[{"310", "+", 
        RowBox[{"20", "i"}]}]}], "}"}], ",", 
     RowBox[{"{", 
      RowBox[{"i", ",", "0", ",", "2"}], "}"}]}], "]"}]}], 
  ";"}], "\[IndentingNewLine]", 
 RowBox[{
  RowBox[{"Ticksp", "=", 
   RowBox[{"Table", "[", 
    RowBox[{
     RowBox[{"{", 
      RowBox[{
       RowBox[{"0.5", "i"}], ",", 
       RowBox[{"0.5", "i"}]}], "}"}], ",", 
     RowBox[{"{", 
      RowBox[{"i", ",", "0", ",", "2"}], "}"}]}], "]"}]}], ";"}]}], "Input",
 CellChangeTimes->{{3.9257394611484833`*^9, 3.925739498648574*^9}, {
  3.928600914109537*^9, 3.928600949512936*^9}},
 CellLabel->"In[98]:=",ExpressionUUID->"0d9097e1-d573-444b-ba19-633d7ce1530c"],

Cell[BoxData[{
 RowBox[{
  RowBox[{"npts", "=", "200"}], ";", 
  RowBox[{"Forcetable4", "=", 
   RowBox[{"ConstantArray", "[", 
    RowBox[{"0", ",", 
     RowBox[{"{", 
      RowBox[{"1", ",", "npts"}], "}"}]}], "]"}]}], ";", 
  RowBox[{"x1staticp", "=", 
   RowBox[{"ConstantArray", "[", 
    RowBox[{"0", ",", 
     RowBox[{
      RowBox[{"Dimensions", "[", "Forcetable4", "]"}], "[", 
      RowBox[{"[", "2", "]"}], "]"}]}], "]"}]}], ";"}], "\[IndentingNewLine]", 
 RowBox[{
  RowBox[{"x1statice", "=", 
   RowBox[{"ConstantArray", "[", 
    RowBox[{"0", ",", 
     RowBox[{
      RowBox[{"Dimensions", "[", "Forcetable4", "]"}], "[", 
      RowBox[{"[", "2", "]"}], "]"}]}], "]"}]}], ";"}], "\[IndentingNewLine]", 
 RowBox[{
  RowBox[{"x1woadapstaticnogs", "=", 
   RowBox[{"ConstantArray", "[", 
    RowBox[{"0", ",", 
     RowBox[{"{", 
      RowBox[{"1", ",", 
       RowBox[{
        RowBox[{"Dimensions", "[", "Forcetable4", "]"}], "[", 
        RowBox[{"[", "2", "]"}], "]"}]}], "}"}]}], "]"}]}], ";"}]}], "Input",
 CellChangeTimes->{{3.927297870081575*^9, 3.927297872389839*^9}, 
   3.9286046235921097`*^9, {3.928604674406638*^9, 3.928604714623653*^9}},
 CellLabel->
  "In[103]:=",ExpressionUUID->"3daf1f88-b183-4881-bbf6-3542022fe728"],

Cell[CellGroupData[{

Cell[BoxData[{
 RowBox[{
  RowBox[{"For", "[", 
   RowBox[{
    RowBox[{"i", "=", "1"}], ",", 
    RowBox[{"i", "\[LessEqual]", "npts"}], ",", 
    RowBox[{"i", "++"}], ",", 
    RowBox[{
     RowBox[{"Forcetable4", "[", 
      RowBox[{"[", 
       RowBox[{"1", ",", "i"}], "]"}], "]"}], "=", 
     RowBox[{
      RowBox[{"-", "2000"}], "+", 
      RowBox[{
       RowBox[{"(", 
        RowBox[{"i", "-", "1"}], ")"}], "*", "50"}]}]}]}], "]"}], 
  ";"}], "\[IndentingNewLine]", 
 RowBox[{
  RowBox[{
   RowBox[{"x1restp", "=", 
    RowBox[{"x1soln", "/.", 
     RowBox[{"FindRoot", "[", 
      RowBox[{
       RowBox[{"{", 
        RowBox[{"(", 
         RowBox[{
          RowBox[{"(", 
           RowBox[{
            RowBox[{"(", 
             RowBox[{
              RowBox[{"-", 
               RowBox[{"D", "[", 
                RowBox[{
                 RowBox[{"Lth2c", "[", 
                  RowBox[{
                  "aval1", ",", "aval2", ",", "cval", ",", "l1val", ",", 
                   "l2val", ",", "l3val", ",", "bvalue1ch", ",", "bvalue2ch", 
                   ",", "kthetaciliach", ",", "kthetaciliach", ",", 
                   "kthetaciliach", ",", "x1", ",", "x1uval", ",", "x2uval", 
                   ",", "x3uval", ",", "t"}], "]"}], ",", 
                 RowBox[{"x1", "[", "t", "]"}]}], "]"}]}], "+", 
              RowBox[{"kgsp", "*", 
               RowBox[{"(", 
                RowBox[{
                 RowBox[{"xgs1", "[", 
                  RowBox[{
                  "aval1", ",", "cval", ",", "l1val", ",", "l2g", ",", 
                   "bvalue1ch", ",", "x1", ",", "t"}], " ", "]"}], "-", 
                 "xgsup", "-", 
                 RowBox[{"dvalp", "*", 
                  RowBox[{"p01", "[", 
                   RowBox[{
                   "aval1", ",", "cval", ",", "l1val", ",", "l2g", ",", 
                    "bvalue1ch", ",", "x1", ",", "t", ",", "xhval2", ",", 
                    "dvalp", ",", "kgsp", ",", "kbval", ",", "tempval"}], 
                   "]"}]}]}], ")"}], "*", 
               RowBox[{"D", "[", 
                RowBox[{
                 RowBox[{"xgs1", "[", 
                  RowBox[{
                  "aval1", ",", "cval", ",", "l1val", ",", "l2g", ",", 
                   "bvalue1ch", ",", "x1", ",", "t"}], " ", "]"}], ",", 
                 RowBox[{"x1", "[", "t", "]"}]}], "]"}]}], "+", 
              RowBox[{"kgsp", "*", 
               RowBox[{"(", 
                RowBox[{
                 RowBox[{"xgs2", "[", 
                  RowBox[{
                  "aval1", ",", "aval2", ",", "cval", ",", "l1val", ",", 
                   "l2g", ",", "l3g", ",", "bvalue1ch", ",", "bvalue2ch", ",",
                    "x1", ",", "t"}], " ", "]"}], "-", "xgsup", "-", 
                 RowBox[{"dvalp", "*", 
                  RowBox[{"p02", "[", 
                   RowBox[{
                   "aval1", ",", "aval2", ",", "cval", ",", "l1val", ",", 
                    "l2g", ",", "l3g", ",", "bvalue1ch", ",", "bvalue2ch", 
                    ",", "x1", ",", "t", ",", "xhval2", ",", "dvalp", ",", 
                    "kgsp", ",", "kbval", ",", "tempval"}], "]"}]}]}], ")"}], 
               "*", 
               RowBox[{"D", "[", 
                RowBox[{
                 RowBox[{"xgs2", "[", 
                  RowBox[{
                  "aval1", ",", "aval2", ",", "cval", ",", "l1val", ",", 
                   "l2g", ",", "l3g", ",", "bvalue1ch", ",", "bvalue2ch", ",",
                    "x1", ",", "t"}], " ", "]"}], ",", 
                 RowBox[{"x1", "[", "t", "]"}]}], "]"}]}]}], ")"}], "/.", 
            RowBox[{"{", 
             RowBox[{
              RowBox[{"x1", "[", "t", "]"}], "\[Rule]", "x1soln"}], "}"}]}], 
           ")"}], "\[Equal]", "0"}], ")"}], "}"}], ",", 
       RowBox[{"{", 
        RowBox[{"x1soln", ",", "restx1ch"}], "}"}], ",", 
       RowBox[{"AccuracyGoal", "\[Rule]", "4"}]}], "]"}]}]}], ";"}], 
  "\[IndentingNewLine]"}], "\[IndentingNewLine]", 
 RowBox[{
  RowBox[{"x1reste", "=", 
   RowBox[{"x1soln", "/.", 
    RowBox[{"FindRoot", "[", 
     RowBox[{
      RowBox[{"{", 
       RowBox[{"(", 
        RowBox[{
         RowBox[{"(", 
          RowBox[{
           RowBox[{"(", 
            RowBox[{
             RowBox[{"-", 
              RowBox[{"D", "[", 
               RowBox[{
                RowBox[{"Lth2c", "[", 
                 RowBox[{
                 "aval1", ",", "aval2", ",", "cval", ",", "l1val", ",", 
                  "l2val", ",", "l3val", ",", "bvalue1ch", ",", "bvalue2ch", 
                  ",", "kthetaciliach", ",", "kthetaciliach", ",", 
                  "kthetaciliach", ",", "x1", ",", "x1uval", ",", "x2uval", 
                  ",", "x3uval", ",", "t"}], "]"}], ",", 
                RowBox[{"x1", "[", "t", "]"}]}], "]"}]}], "+", 
             RowBox[{"kgsp", "*", 
              RowBox[{"(", 
               RowBox[{
                RowBox[{"xgs1", "[", 
                 RowBox[{
                 "aval1", ",", "cval", ",", "l1val", ",", "l2val", ",", 
                  "bvalue1ch", ",", "x1", ",", "t"}], " ", "]"}], "-", 
                "xgsup", "-", 
                RowBox[{"dvalp", "*", 
                 RowBox[{"p01", "[", 
                  RowBox[{
                  "aval1", ",", "cval", ",", "l1val", ",", "l2val", ",", 
                   "bvalue1ch", ",", "x1", ",", "t", ",", "xhval2", ",", 
                   "dvalp", ",", "kgsp", ",", "kbval", ",", "tempval"}], 
                  "]"}]}]}], ")"}], "*", 
              RowBox[{"D", "[", 
               RowBox[{
                RowBox[{"xgs1", "[", 
                 RowBox[{
                 "aval1", ",", "cval", ",", "l1val", ",", "l2val", ",", 
                  "bvalue1ch", ",", "x1", ",", "t"}], " ", "]"}], ",", 
                RowBox[{"x1", "[", "t", "]"}]}], "]"}]}], "+", 
             RowBox[{"kgsp", "*", 
              RowBox[{"(", 
               RowBox[{
                RowBox[{"xgs2", "[", 
                 RowBox[{
                 "aval1", ",", "aval2", ",", "cval", ",", "l1val", ",", 
                  "l2val", ",", "l3val", ",", "bvalue1ch", ",", "bvalue2ch", 
                  ",", "x1", ",", "t"}], " ", "]"}], "-", "xgsup", "-", 
                RowBox[{"dvalp", "*", 
                 RowBox[{"p02", "[", 
                  RowBox[{
                  "aval1", ",", "aval2", ",", "cval", ",", "l1val", ",", 
                   "l2val", ",", "l3val", ",", "bvalue1ch", ",", "bvalue2ch", 
                   ",", "x1", ",", "t", ",", "xhval2", ",", "dvalp", ",", 
                   "kgsp", ",", "kbval", ",", "tempval"}], "]"}]}]}], ")"}], 
              "*", 
              RowBox[{"D", "[", 
               RowBox[{
                RowBox[{"xgs2", "[", 
                 RowBox[{
                 "aval1", ",", "aval2", ",", "cval", ",", "l1val", ",", 
                  "l2val", ",", "l3val", ",", "bvalue1ch", ",", "bvalue2ch", 
                  ",", "x1", ",", "t"}], " ", "]"}], ",", 
                RowBox[{"x1", "[", "t", "]"}]}], "]"}]}]}], ")"}], "/.", 
           RowBox[{"{", 
            RowBox[{
             RowBox[{"x1", "[", "t", "]"}], "\[Rule]", "x1soln"}], "}"}]}], 
          ")"}], "\[Equal]", "0"}], ")"}], "}"}], ",", 
      RowBox[{"{", 
       RowBox[{"x1soln", ",", "restx1ch"}], "}"}], ",", 
      RowBox[{"AccuracyGoal", "\[Rule]", "4"}]}], "]"}]}]}], 
  ";"}], "\[IndentingNewLine]", 
 RowBox[{"For", "[", 
  RowBox[{
   RowBox[{"i", "=", "1"}], ",", 
   RowBox[{"i", "<=", 
    RowBox[{
     RowBox[{"Dimensions", "[", "Forcetable4", "]"}], "[", 
     RowBox[{"[", "2", "]"}], "]"}]}], ",", 
   RowBox[{"i", "++"}], ",", 
   RowBox[{"{", "\[IndentingNewLine]", 
    RowBox[{
     RowBox[{
      RowBox[{"x1staticp", "[", 
       RowBox[{"[", "i", "]"}], "]"}], "=", 
      RowBox[{"x1soln", "/.", 
       RowBox[{"FindRoot", "[", 
        RowBox[{
         RowBox[{"{", 
          RowBox[{"(", 
           RowBox[{
            RowBox[{"(", 
             RowBox[{
              RowBox[{"(", 
               RowBox[{
                RowBox[{"-", 
                 RowBox[{"D", "[", 
                  RowBox[{
                   RowBox[{"Lth2c", "[", 
                    RowBox[{
                    "aval1", ",", "aval2", ",", "cval", ",", "l1val", ",", 
                    "l2g", ",", "l3g", ",", "bvalue1ch", ",", "bvalue2ch", 
                    ",", "kthetaciliach", ",", "kthetaciliach", ",", 
                    "kthetaciliach", ",", "x1", ",", "x1uval", ",", "x2uval", 
                    ",", "x3uval", ",", "t"}], "]"}], ",", 
                   RowBox[{"x1", "[", "t", "]"}]}], "]"}]}], "+", 
                RowBox[{"kgsp", "*", 
                 RowBox[{"(", 
                  RowBox[{
                   RowBox[{"xgs1", "[", 
                    RowBox[{
                    "aval1", ",", "cval", ",", "l1val", ",", "l2g", ",", 
                    "bvalue1ch", ",", "x1", ",", "t"}], " ", "]"}], "-", 
                   "xgsup", "-", 
                   RowBox[{"dvalp", "*", 
                    RowBox[{"p01", "[", 
                    RowBox[{
                    "aval1", ",", "cval", ",", "l1val", ",", "l2g", ",", 
                    "bvalue1ch", ",", "x1", ",", "t", ",", "xhval2", ",", 
                    "dvalp", ",", "kgsp", ",", "kbval", ",", "tempval"}], 
                    "]"}]}]}], ")"}], "*", 
                 RowBox[{"D", "[", 
                  RowBox[{
                   RowBox[{"xgs1", "[", 
                    RowBox[{
                    "aval1", ",", "cval", ",", "l1val", ",", "l2g", ",", 
                    "bvalue1ch", ",", "x1", ",", "t"}], " ", "]"}], ",", 
                   RowBox[{"x1", "[", "t", "]"}]}], "]"}]}], "+", 
                RowBox[{"kgsp", "*", 
                 RowBox[{"(", 
                  RowBox[{
                   RowBox[{"xgs2", "[", 
                    RowBox[{
                    "aval1", ",", "aval2", ",", "cval", ",", "l1val", ",", 
                    "l2g", ",", "l3g", ",", "bvalue1ch", ",", "bvalue2ch", 
                    ",", "x1", ",", "t"}], " ", "]"}], "-", "xgsup", "-", 
                   RowBox[{"dvalp", "*", 
                    RowBox[{"p02", "[", 
                    RowBox[{
                    "aval1", ",", "aval2", ",", "cval", ",", "l1val", ",", 
                    "l2g", ",", "l3g", ",", "bvalue1ch", ",", "bvalue2ch", 
                    ",", "x1", ",", "t", ",", "xhval2", ",", "dvalp", ",", 
                    "kgsp", ",", "kbval", ",", "tempval"}], "]"}]}]}], ")"}], 
                 "*", 
                 RowBox[{"D", "[", 
                  RowBox[{
                   RowBox[{"xgs2", "[", 
                    RowBox[{
                    "aval1", ",", "aval2", ",", "cval", ",", "l1val", ",", 
                    "l2g", ",", "l3g", ",", "bvalue1ch", ",", "bvalue2ch", 
                    ",", "x1", ",", "t"}], " ", "]"}], ",", 
                   RowBox[{"x1", "[", "t", "]"}]}], "]"}]}]}], ")"}], "/.", 
              RowBox[{"{", 
               RowBox[{
                RowBox[{"x1", "[", "t", "]"}], "\[Rule]", "x1soln"}], "}"}]}],
              ")"}], "\[Equal]", 
            RowBox[{"(", 
             RowBox[{
              RowBox[{"Forcetable4", "[", 
               RowBox[{"[", 
                RowBox[{"1", ",", "i"}], "]"}], "]"}], "*", 
              RowBox[{
               SuperscriptBox["10", 
                RowBox[{"-", "3"}]], "/", "nc"}]}], ")"}]}], ")"}], "}"}], 
         ",", 
         RowBox[{"{", 
          RowBox[{"x1soln", ",", "restx1ch"}], "}"}], ",", 
         RowBox[{"AccuracyGoal", "\[Rule]", "4"}]}], "]"}]}]}], ";"}], 
    "}"}]}], "]"}], "\[IndentingNewLine]", 
 RowBox[{"For", "[", 
  RowBox[{
   RowBox[{"i", "=", "1"}], ",", 
   RowBox[{"i", "<=", 
    RowBox[{
     RowBox[{"Dimensions", "[", "Forcetable4", "]"}], "[", 
     RowBox[{"[", "2", "]"}], "]"}]}], ",", 
   RowBox[{"i", "++"}], ",", 
   RowBox[{"{", 
    RowBox[{
     RowBox[{"x1staticsolnsnogs", "=", 
      RowBox[{"x1soln", "/.", 
       RowBox[{"FindRoot", "[", 
        RowBox[{
         RowBox[{"{", 
          RowBox[{"(", 
           RowBox[{
            RowBox[{"(", 
             RowBox[{
              RowBox[{"(", 
               RowBox[{"-", 
                RowBox[{"D", "[", 
                 RowBox[{
                  RowBox[{"Lth2c", "[", 
                   RowBox[{
                   "aval1", ",", "aval2", ",", "cval", ",", "l1val", ",", 
                    "l2val", ",", "l3val", ",", "bvalue1ch", ",", "bvalue2ch",
                     ",", "kthetaciliach", ",", "kthetaciliach", ",", 
                    "kthetaciliach", ",", "x1", ",", "x1uval", ",", "x2uval", 
                    ",", "x3uval", ",", "t"}], "]"}], ",", 
                  RowBox[{"x1", "[", "t", "]"}]}], "]"}]}], ")"}], "/.", 
              RowBox[{"{", 
               RowBox[{
                RowBox[{"x1", "[", "t", "]"}], "\[Rule]", "x1soln"}], "}"}]}],
              ")"}], "\[Equal]", 
            RowBox[{"(", 
             RowBox[{
              RowBox[{"Forcetable4", "[", 
               RowBox[{"[", 
                RowBox[{"1", ",", "i"}], "]"}], "]"}], "*", 
              RowBox[{
               SuperscriptBox["10", 
                RowBox[{"-", "3"}]], "/", "nc"}]}], ")"}]}], ")"}], "}"}], 
         ",", 
         RowBox[{"{", 
          RowBox[{"x1soln", ",", "restx1chnew"}], "}"}], ",", 
         RowBox[{"AccuracyGoal", "\[Rule]", "10"}]}], "]"}]}]}], ";", 
     RowBox[{
      RowBox[{"x1woadapstaticnogs", "[", 
       RowBox[{"[", 
        RowBox[{"1", ",", "i"}], "]"}], "]"}], "=", "x1staticsolnsnogs"}], 
     ";"}], "}"}]}], "]"}], "\[IndentingNewLine]", 
 RowBox[{"For", "[", 
  RowBox[{
   RowBox[{"i", "=", "1"}], ",", 
   RowBox[{"i", "<=", 
    RowBox[{
     RowBox[{"Dimensions", "[", "Forcetable4", "]"}], "[", 
     RowBox[{"[", "2", "]"}], "]"}]}], ",", 
   RowBox[{"i", "++"}], ",", 
   RowBox[{"{", "\[IndentingNewLine]", 
    RowBox[{
     RowBox[{
      RowBox[{"x1statice", "[", 
       RowBox[{"[", "i", "]"}], "]"}], "=", 
      RowBox[{"x1soln", "/.", 
       RowBox[{"FindRoot", "[", 
        RowBox[{
         RowBox[{"{", 
          RowBox[{"(", 
           RowBox[{
            RowBox[{"(", 
             RowBox[{
              RowBox[{"(", 
               RowBox[{
                RowBox[{"-", 
                 RowBox[{"D", "[", 
                  RowBox[{
                   RowBox[{"Lth2c", "[", 
                    RowBox[{
                    "aval1", ",", "aval2", ",", "cval", ",", "l1val", ",", 
                    "l2val", ",", "l3val", ",", "bvalue1ch", ",", "bvalue2ch",
                     ",", "kthetaciliach", ",", "kthetaciliach", ",", 
                    "kthetaciliach", ",", "x1", ",", "x1uval", ",", "x2uval", 
                    ",", "x3uval", ",", "t"}], "]"}], ",", 
                   RowBox[{"x1", "[", "t", "]"}]}], "]"}]}], "+", 
                RowBox[{"kgsp", "*", 
                 RowBox[{"(", 
                  RowBox[{
                   RowBox[{"xgs1", "[", 
                    RowBox[{
                    "aval1", ",", "cval", ",", "l1val", ",", "l2val", ",", 
                    "bvalue1ch", ",", "x1", ",", "t"}], " ", "]"}], "-", 
                   "xgsup", "-", 
                   RowBox[{"dvalp", "*", 
                    RowBox[{"p01", "[", 
                    RowBox[{
                    "aval1", ",", "cval", ",", "l1val", ",", "l2val", ",", 
                    "bvalue1ch", ",", "x1", ",", "t", ",", "xhval2", ",", 
                    "dvalp", ",", "kgsp", ",", "kbval", ",", "tempval"}], 
                    "]"}]}]}], ")"}], "*", 
                 RowBox[{"D", "[", 
                  RowBox[{
                   RowBox[{"xgs1", "[", 
                    RowBox[{
                    "aval1", ",", "cval", ",", "l1val", ",", "l2val", ",", 
                    "bvalue1ch", ",", "x1", ",", "t"}], " ", "]"}], ",", 
                   RowBox[{"x1", "[", "t", "]"}]}], "]"}]}], "+", 
                RowBox[{"kgsp", "*", 
                 RowBox[{"(", 
                  RowBox[{
                   RowBox[{"xgs2", "[", 
                    RowBox[{
                    "aval1", ",", "aval2", ",", "cval", ",", "l1val", ",", 
                    "l2val", ",", "l3val", ",", "bvalue1ch", ",", "bvalue2ch",
                     ",", "x1", ",", "t"}], " ", "]"}], "-", "xgsup", "-", 
                   RowBox[{"dvalp", "*", 
                    RowBox[{"p02", "[", 
                    RowBox[{
                    "aval1", ",", "aval2", ",", "cval", ",", "l1val", ",", 
                    "l2val", ",", "l3val", ",", "bvalue1ch", ",", "bvalue2ch",
                     ",", "x1", ",", "t", ",", "xhval2", ",", "dvalp", ",", 
                    "kgsp", ",", "kbval", ",", "tempval"}], "]"}]}]}], ")"}], 
                 "*", 
                 RowBox[{"D", "[", 
                  RowBox[{
                   RowBox[{"xgs2", "[", 
                    RowBox[{
                    "aval1", ",", "aval2", ",", "cval", ",", "l1val", ",", 
                    "l2val", ",", "l3val", ",", "bvalue1ch", ",", "bvalue2ch",
                     ",", "x1", ",", "t"}], " ", "]"}], ",", 
                   RowBox[{"x1", "[", "t", "]"}]}], "]"}]}]}], ")"}], "/.", 
              RowBox[{"{", 
               RowBox[{
                RowBox[{"x1", "[", "t", "]"}], "\[Rule]", "x1soln"}], "}"}]}],
              ")"}], "\[Equal]", 
            RowBox[{"(", 
             RowBox[{
              RowBox[{"Forcetable4", "[", 
               RowBox[{"[", 
                RowBox[{"1", ",", "i"}], "]"}], "]"}], "*", 
              RowBox[{
               SuperscriptBox["10", 
                RowBox[{"-", "3"}]], "/", "nc"}]}], ")"}]}], ")"}], "}"}], 
         ",", 
         RowBox[{"{", 
          RowBox[{"x1soln", ",", "restx1ch"}], "}"}], ",", 
         RowBox[{"AccuracyGoal", "\[Rule]", "4"}]}], "]"}]}]}], ";"}], 
    "}"}]}], "]"}]}], "Input",
 CellChangeTimes->{{3.92735987213503*^9, 3.927359891728544*^9}, {
   3.9273613878206673`*^9, 3.9273613956245193`*^9}, {3.927361525310111*^9, 
   3.927361526618907*^9}, {3.92736182846677*^9, 3.927361830074956*^9}, {
   3.9286039782420387`*^9, 3.9286040056188717`*^9}, {3.928604217928213*^9, 
   3.928604218901596*^9}, {3.928604490144619*^9, 3.928604501781138*^9}, {
   3.928604539237976*^9, 3.928604625903157*^9}, 3.9286047119817953`*^9, {
   3.92860476958403*^9, 3.9286048333942738`*^9}, 3.928838915864025*^9, {
   3.928843803526022*^9, 3.928843831443143*^9}, {3.928843862498824*^9, 
   3.928843908884097*^9}, {3.92893907284902*^9, 3.9289390778663263`*^9}},
 CellLabel->
  "In[106]:=",ExpressionUUID->"d1aadee9-7118-4dc9-a064-ba1d664103f7"],

Cell[BoxData[
 TemplateBox[{
  "FindRoot", "lstol", 
   "\"The line search decreased the step size to within tolerance specified \
by AccuracyGoal and PrecisionGoal but was unable to find a sufficient \
decrease in the merit function. You may need more than \
\\!\\(\\*RowBox[{\\\"MachinePrecision\\\"}]\\) digits of working precision to \
meet these tolerances.\"", 2, 110, 1, 22882466087480918096, "Local"},
  "MessageTemplate"]], "Message", "MSG",
 CellChangeTimes->{3.9286048388653517`*^9, 3.9288439234486017`*^9, 
  3.928938617273514*^9, 3.928938953326661*^9, 3.928939085773551*^9, 
  3.9299916319434233`*^9, 3.929991764846876*^9, 3.94881865009344*^9, 
  3.949058698979003*^9, 3.949695245146866*^9},
 CellLabel->
  "During evaluation of \
In[106]:=",ExpressionUUID->"0aa42f7c-c9fe-4595-8ad7-adb68f0ab677"],

Cell[BoxData[
 TemplateBox[{
  "FindRoot", "lstol", 
   "\"The line search decreased the step size to within tolerance specified \
by AccuracyGoal and PrecisionGoal but was unable to find a sufficient \
decrease in the merit function. You may need more than \
\\!\\(\\*RowBox[{\\\"MachinePrecision\\\"}]\\) digits of working precision to \
meet these tolerances.\"", 2, 110, 2, 22882466087480918096, "Local"},
  "MessageTemplate"]], "Message", "MSG",
 CellChangeTimes->{3.9286048388653517`*^9, 3.9288439234486017`*^9, 
  3.928938617273514*^9, 3.928938953326661*^9, 3.928939085773551*^9, 
  3.9299916319434233`*^9, 3.929991764846876*^9, 3.94881865009344*^9, 
  3.949058698979003*^9, 3.9496952451618767`*^9},
 CellLabel->
  "During evaluation of \
In[106]:=",ExpressionUUID->"e4942ff2-1977-4289-9251-c0dabc8712fd"],

Cell[BoxData[
 TemplateBox[{
  "FindRoot", "lstol", 
   "\"The line search decreased the step size to within tolerance specified \
by AccuracyGoal and PrecisionGoal but was unable to find a sufficient \
decrease in the merit function. You may need more than \
\\!\\(\\*RowBox[{\\\"MachinePrecision\\\"}]\\) digits of working precision to \
meet these tolerances.\"", 2, 110, 3, 22882466087480918096, "Local"},
  "MessageTemplate"]], "Message", "MSG",
 CellChangeTimes->{3.9286048388653517`*^9, 3.9288439234486017`*^9, 
  3.928938617273514*^9, 3.928938953326661*^9, 3.928939085773551*^9, 
  3.9299916319434233`*^9, 3.929991764846876*^9, 3.94881865009344*^9, 
  3.949058698979003*^9, 3.949695245290859*^9},
 CellLabel->
  "During evaluation of \
In[106]:=",ExpressionUUID->"1cc84612-82a1-41be-a768-379ebdbfd931"],

Cell[BoxData[
 TemplateBox[{
  "General", "stop", 
   "\"Further output of \\!\\(\\*StyleBox[RowBox[{\\\"FindRoot\\\", \
\\\"::\\\", \\\"lstol\\\"}], \\\"MessageName\\\"]\\) will be suppressed \
during this calculation.\"", 2, 110, 4, 22882466087480918096, "Local"},
  "MessageTemplate"]], "Message", "MSG",
 CellChangeTimes->{3.9286048388653517`*^9, 3.9288439234486017`*^9, 
  3.928938617273514*^9, 3.928938953326661*^9, 3.928939085773551*^9, 
  3.9299916319434233`*^9, 3.929991764846876*^9, 3.94881865009344*^9, 
  3.949058698979003*^9, 3.949695245298298*^9},
 CellLabel->
  "During evaluation of \
In[106]:=",ExpressionUUID->"0a898875-ba8c-4d62-8050-8785caab4dec"]
}, Open  ]],

Cell[CellGroupData[{

Cell[BoxData[
 RowBox[{
  RowBox[{"(*", 
   RowBox[{"Fig", ".2", "A"}], "*)"}], "\[IndentingNewLine]", 
  RowBox[{
   RowBox[{
    RowBox[{"Ticksx", "=", 
     RowBox[{"Table", "[", 
      RowBox[{
       RowBox[{"{", 
        RowBox[{
         RowBox[{
          RowBox[{"-", "900"}], "+", 
          RowBox[{"150", "i"}]}], ",", 
         RowBox[{
          RowBox[{"-", "900"}], "+", 
          RowBox[{"150", "i"}]}]}], "}"}], ",", 
       RowBox[{"{", 
        RowBox[{"i", ",", "0", ",", "2"}], "}"}]}], "]"}]}], ";"}], 
   "\[IndentingNewLine]", 
   RowBox[{
    RowBox[{"Ticksp", "=", 
     RowBox[{"Table", "[", 
      RowBox[{
       RowBox[{"{", 
        RowBox[{
         RowBox[{"0.5", "i"}], ",", 
         RowBox[{"0.5", "i"}]}], "}"}], ",", 
       RowBox[{"{", 
        RowBox[{"i", ",", "0", ",", "2"}], "}"}]}], "]"}]}], ";", 
    RowBox[{"Show", "[", 
     RowBox[{"{", 
      RowBox[{
       RowBox[{"Plot", "[", 
        RowBox[{
         RowBox[{"{", 
          RowBox[{"smalldeltafnlhsgen", "[", 
           RowBox[{
           "x1p", ",", "delsolnp", ",", "xhval2", ",", "l2g", ",", "l3g"}], 
           "]"}], "}"}], ",", 
         RowBox[{"{", 
          RowBox[{"x1p", ",", 
           RowBox[{"-", "900"}], ",", 
           RowBox[{"-", "600"}]}], "}"}], ",", 
         RowBox[{"PlotRange", "\[Rule]", 
          RowBox[{"{", 
           RowBox[{
            RowBox[{"{", 
             RowBox[{
              RowBox[{"-", "900"}], ",", 
              RowBox[{"-", "600"}]}], "}"}], ",", "Automatic"}], "}"}]}], ",",
          " ", 
         RowBox[{"PlotStyle", "\[Rule]", 
          RowBox[{"{", 
           RowBox[{
            RowBox[{"{", 
             RowBox[{"Thick", ",", "Red"}], "}"}], ",", 
            RowBox[{"{", 
             RowBox[{"Thick", ",", "Black", ",", "Dashed"}], "}"}], ",", 
            RowBox[{"{", 
             RowBox[{"Thick", ",", "Black", ",", "Dashed"}], "}"}]}], "}"}]}],
          ",", 
         RowBox[{"LabelStyle", "->", 
          RowBox[{"{", 
           RowBox[{
            RowBox[{"FontSize", "\[Rule]", "19"}], ",", 
            RowBox[{"FontFamily", "\[Rule]", " ", "\"\<Times\>\""}]}], 
           "}"}]}], ",", 
         RowBox[{"GridLines", "\[Rule]", 
          RowBox[{"{", 
           RowBox[{"{", 
            RowBox[{
             RowBox[{"{", 
              RowBox[{"x1pg", ",", 
               RowBox[{"{", 
                RowBox[{"Thick", ",", "Red"}], "}"}]}], "}"}], ",", 
             RowBox[{"{", 
              RowBox[{
               RowBox[{"x1pg", "+", "40"}], ",", 
               RowBox[{"{", 
                RowBox[{"Thick", ",", 
                 RowBox[{"Darker", "[", "Green", "]"}]}], "}"}]}], "}"}]}], 
            "}"}], "}"}]}], ",", " ", 
         RowBox[{"Frame", "\[Rule]", "True"}], ",", 
         RowBox[{"(*", 
          RowBox[{
           RowBox[{"FrameLabel", "\[Rule]", 
            RowBox[{"{", 
             RowBox[{
             "\"\<Displacement From Vertical (nm)\>\"", ",", 
              "\"\<Open Probability\>\""}], "}"}]}], ","}], "*)"}], " ", 
         RowBox[{"FrameStyle", "\[Rule]", "Black"}], ",", " ", 
         RowBox[{"LabelStyle", "->", 
          RowBox[{"{", 
           RowBox[{
            RowBox[{"FontSize", "\[Rule]", "19"}], ",", 
            RowBox[{"FontFamily", "\[Rule]", " ", "\"\<Times\>\""}]}], 
           "}"}]}], ",", 
         RowBox[{"AxesOrigin", "\[Rule]", 
          RowBox[{"{", 
           RowBox[{
            RowBox[{"-", "200"}], ",", "0"}], "}"}]}], ",", " ", 
         RowBox[{"PlotStyle", "\[Rule]", 
          RowBox[{"{", 
           RowBox[{
            RowBox[{"{", 
             RowBox[{"Thick", ",", "Red"}], "}"}], ",", 
            RowBox[{"{", 
             RowBox[{"Thick", ",", "Black"}], "}"}]}], "}"}]}], ",", 
         RowBox[{"AspectRatio", "\[Rule]", 
          RowBox[{"0.75", "/", "1"}]}], ",", 
         RowBox[{"FrameTicks", "\[Rule]", 
          RowBox[{"{", 
           RowBox[{
            RowBox[{"{", 
             RowBox[{"Ticksp", ",", "None"}], "}"}], ",", 
            RowBox[{"{", 
             RowBox[{"Ticksx", ",", "None"}], "}"}]}], "}"}]}]}], "]"}], ",", 
       
       RowBox[{"Plot", "[", 
        RowBox[{
         RowBox[{"{", 
          RowBox[{
           RowBox[{"Johnsonorg1", "[", 
            RowBox[{"x1p", "-", "x1pg"}], "]"}], ",", 
           RowBox[{"Johnsonorg2", "[", 
            RowBox[{"x1p", "-", "x1pg"}], "]"}]}], "}"}], ",", 
         RowBox[{"{", 
          RowBox[{"x1p", ",", 
           RowBox[{"-", "800"}], ",", 
           RowBox[{"-", "608"}]}], "}"}], ",", 
         RowBox[{"PlotRange", "\[Rule]", 
          RowBox[{"{", 
           RowBox[{
            RowBox[{"{", 
             RowBox[{
              RowBox[{"-", "900"}], ",", 
              RowBox[{"-", "600"}]}], "}"}], ",", "Automatic"}], "}"}]}], ",",
          " ", 
         RowBox[{"PlotStyle", "\[Rule]", 
          RowBox[{"{", 
           RowBox[{
            RowBox[{"{", 
             RowBox[{"Thick", ",", "Black", ",", "Dashed"}], "}"}], ",", 
            RowBox[{"{", 
             RowBox[{"Thick", ",", "Black", ",", "Dashed"}], "}"}]}], "}"}]}],
          ",", 
         RowBox[{"LabelStyle", "->", 
          RowBox[{"{", 
           RowBox[{
            RowBox[{"FontSize", "\[Rule]", "19"}], ",", 
            RowBox[{"FontFamily", "\[Rule]", " ", "\"\<Times\>\""}]}], 
           "}"}]}], ",", 
         RowBox[{"GridLines", "\[Rule]", 
          RowBox[{"{", 
           RowBox[{"{", 
            RowBox[{
             RowBox[{"{", 
              RowBox[{"x1pg", ",", 
               RowBox[{"{", 
                RowBox[{"Thick", ",", "Red"}], "}"}]}], "}"}], ",", 
             RowBox[{"{", 
              RowBox[{
               RowBox[{"x1pg", "+", "40"}], ",", 
               RowBox[{"{", 
                RowBox[{"Thick", ",", "Orange"}], "}"}]}], "}"}]}], "}"}], 
           "}"}]}], ",", " ", 
         RowBox[{"Frame", "\[Rule]", "True"}], ",", 
         RowBox[{"(*", 
          RowBox[{
           RowBox[{"FrameLabel", "\[Rule]", 
            RowBox[{"{", 
             RowBox[{
             "\"\<Displacement From Vertical (nm)\>\"", ",", 
              "\"\<Open Probability\>\""}], "}"}]}], ","}], " ", "*)"}], 
         RowBox[{"FrameStyle", "\[Rule]", "Black"}], ",", " ", 
         RowBox[{"LabelStyle", "->", 
          RowBox[{"{", 
           RowBox[{
            RowBox[{"FontSize", "\[Rule]", "19"}], ",", 
            RowBox[{"FontFamily", "\[Rule]", " ", "\"\<Times\>\""}]}], 
           "}"}]}], ",", 
         RowBox[{"AxesOrigin", "\[Rule]", 
          RowBox[{"{", 
           RowBox[{
            RowBox[{"-", "200"}], ",", "0"}], "}"}]}], ",", " ", 
         RowBox[{"PlotStyle", "\[Rule]", 
          RowBox[{"{", 
           RowBox[{
            RowBox[{"{", 
             RowBox[{"Thick", ",", "Red"}], "}"}], ",", 
            RowBox[{"{", 
             RowBox[{"Thick", ",", "Black"}], "}"}]}], "}"}]}], ",", 
         RowBox[{"AspectRatio", "\[Rule]", 
          RowBox[{"0.75", "/", "1"}]}]}], "]"}]}], "}"}], 
     "]"}]}]}]}]], "Input",
 CellChangeTimes->{{3.924534407403393*^9, 3.924534430867568*^9}, {
   3.924534544452012*^9, 3.9245345486963453`*^9}, {3.9245346459261513`*^9, 
   3.924534829483631*^9}, {3.924534865325005*^9, 3.9245348868982353`*^9}, {
   3.924542061950227*^9, 3.92454208699253*^9}, 3.924542128189818*^9, {
   3.9245450703625183`*^9, 3.9245450713063383`*^9}, {3.924545105593688*^9, 
   3.924545196103592*^9}, {3.924683369123221*^9, 3.92468337698328*^9}, {
   3.924683420015444*^9, 3.924683423487328*^9}, 3.925148734957877*^9, {
   3.92514959965447*^9, 3.925149600429626*^9}, {3.925149661296637*^9, 
   3.92514966251537*^9}, {3.9257631037448997`*^9, 3.925763136069618*^9}, {
   3.925763180567173*^9, 3.925763203600919*^9}, {3.925763235234415*^9, 
   3.925763299939205*^9}, {3.92576335568792*^9, 3.925763368120955*^9}, {
   3.925763415792178*^9, 3.925763454696143*^9}, {3.92576351650211*^9, 
   3.9257635196695538`*^9}, {3.925763552261537*^9, 3.9257635904175987`*^9}, {
   3.9257651029920273`*^9, 3.925765116185467*^9}, {3.926344614564075*^9, 
   3.926344666512012*^9}, {3.9263821269494677`*^9, 3.926382148590905*^9}, {
   3.927119476681426*^9, 3.927119536572011*^9}, {3.9271196093631783`*^9, 
   3.9271196264474573`*^9}, {3.927119835793689*^9, 3.927119839420208*^9}, {
   3.9278111394049807`*^9, 3.927811145722907*^9}, {3.928605254566698*^9, 
   3.928605261490015*^9}},
 CellLabel->
  "In[112]:=",ExpressionUUID->"7484815e-b542-47ed-8003-f4b54f9ec68d"],

Cell[BoxData[
 GraphicsBox[{
   InterpretationBox[{
     TagBox[{{{}, {}, 
        TagBox[
         {RGBColor[1, 0, 0], Thickness[Large], Opacity[1.], 
          LineBox[CompressedData["
1:eJwV1Xk8lF8XAHAkZY1SiexR+pXKlrIcSSWlRZK1hCRky5pCZsZsErJEJRWS
EEVEciokZMm+VrIvMwgl2/u8/8x8vp87z73nnuUZWTt3k0tcHBwcIsTH/78P
6FctLEuH40dBDp9K9UVdvkOetw8SrtC5ukPTZlH32xExKapUONaa61t0kxd1
HYwdQUgyHE0WaRpfmhZ1w8y5QjeLh6O37xbBXX5LulVu+1ftEw3HlPo/fd4V
y7om9zNEvFaH44ESxskwQ04QTzr9JH9VOM5ymvV/v8AJv5L/qszxhKOS9s2t
Fn6c4J122DRkZTgmViXbvEjjhLjc3rgIrnBkTQeea+Thgs7P4ptfLDDxCdMs
wPwrFzhMMxT7JphYfWV5IdCbG26N3uneSFhqg1OofzQ3JPXGxBxjM3GlDXX7
4xxuaKtP4no9zsSU3VuG/Ma5wTjrVc+tESZGcxWY6F9ZCRqOHXHSfUw8IO42
R7nCA6vblFZZtTLR6ey03puI1aBQp/w+ooWJKoJzm0perQb9ClWfj81MTNoH
K+ZaVsONPJ1fSk1MFGxq1ROR4YXJyNOlf+uZ+Di8dlNNHi90HA3wi6tiItf+
EbNXQ3yQVVw52FDCxPaO0oXoG4KgGe2+bR1h8eG+/IUUQShz2nDF9B0TrWPu
8iV9FYSu9Q4jLUVM/JWzu4gmLQQCHstjnQVMfHDv6GueCiFw2aIx1Z/LRF+x
DO0ZIWFQuv10YS6ViVNpesNfbopAnr2RjhbhtqNmGz/HioDe/smbN1KYuNeP
17g/SwTMB3WXl54wcWuidBilRwRoBzo4uZOZ+IXarm15YC0MzgivEkpkopBq
0PJNwXWQej5IRC6Ciazrr7N5PogS+VgpfPk2E5tnppqnukShZ+dtocxwJpYb
fH/NPScKYov3+TWYTJwPp9gm7lkPjPtvVxrRmHjKs0Lhbsp6cGubnvMMZWLA
V/s7Q1EbQMPEpfeDLxOP6UldfcoUg29vp37wEP7vTM9kdqYYuMte/37Mh4nF
uRHSg1/FIH2C1tV8jYkWF+2ceoQ3gfidtJZhDybufn7JgX1vEyxX/6wScWGi
3VGO0oZccag8ZP764gUmpo+rPbuwWhLePtZpizvPxD7RDep1KpKQsSi3WG3D
xHsxj3lu2khCeP74YQ1rIn9Ti79iXkvCaQVSB58FE088C8sptZOCDu5szjwT
JtJM+JJMv0rD2KcVp3gOE/uH1XaIuchCt/Swt9YhJjb9zlx1lywLtYG1CR4G
TDzoH/xAJUkWclQTfnXoE/EXVXT0NsiCz1Nlv5fARJkjauWCWnKwFGqRZL6P
iUffb9QtFZUHEf2XYxk7mBixu7N3z+AW8LipcX/8PyZW5ibvfL9CAeoLS47u
JuyxPJzoKaMAkbtq0vKVmMhdkZZ3wlIBhCWHbVGRiaHLPh2DdQqw5q9cc7MM
E0dbpOIqPiqCYHZcCcd6Ji4la8tUV24D12FJ14OiTHRIDvr5fGQb1GxJFQ9b
R+Tzet/GAgElCL//2o9/LdHfj1X7bE4rgQC9fs+GNUy8EcUW6utSAn4HvrT/
eJko8TrcR2BxO/CKB0WYLTJwqrh7Mtt+J7w/am9PX2Agk13LDXd2gleAoea7
eQa61CkMrCneCR1ta3tl/zGw7M71eJ91ypAZ/0x9fJaB2RuaXK0+K8Op9Q1d
pAkGNg42G0xL7oZ7wlv+y/3FwBSFgxleWXvguB4vR18vA1e4n1/54vMe4PRg
NW0gvClAwImvdw841xUG3fjBQJpn3E7YqALaEcbfjnQz0EypWplKUoEf/H4B
PS0M1LC37Si3V4Wtq6o+81cxcHhn5oUCA3UY+3zHUv8LAyMM1+bk2avDK9rZ
cf9KBvJrbj71PVQdtPl+rh2oIBxsRC/5oA6nBP/a4CcGBuq0aKce0IDr6xSn
vUsYKKck12pjtBdqpENlenIY2BWvHel8ax9E/TjyWpQwY1bHKDFtH5g9Fjx8
7CUDHY/3OHPU7IMfcgkuhVkM5A55Ke25cT/MKOS8ic4g4sk7vms8Zz9I7eg5
fiSFgT3mTOV7LC3w0NwfkBPPQPnGYv/18bqQ0vY4djqOgfquzYJ5qAtt/ryv
NAmnUF96MUd0Qe9t2wjGMHCL5/pf/boAa/b7WTdEMbCWpfTv9AhAtlYeTDEZ
GElOfKyYpgdjuso8aiEMnBD/mh8urQ8y32Pl/IMZOFQWfUtTUx9Mgxd13wUx
cObkyaWVp/XhXWmNn8FNBjpVXPnEQ9IHpp7LsOl1BiodU4tPGdKH7frpNT7e
DLTmLBMJLDoIlw/J3S1wYqBI2rQrK+AQTLQPNo9eZqAEb7taesIh8HfLEpMh
7PRVcTny7SGgxWsm0S4x0PtlyquJuUOQMXziuYUd0U+W9NMTNw4D63Zg6bwV
A98sYPau8CPg29I0CicZuPxRIri04SgsOScqe59gYPTWqlXDf44CdfmCZ7ox
A9UeLckekzKCe9tGZ4WPM9D1N9mqyMUIiq5zcvUaMvDoiaMqJ3iPwZKUshhZ
n4Hv7piEx588DpTLVINKdQaK0h2EdvKfhBudLGE+wpHnKpx4NE6C90mz7mNq
DKTKVwpLXDwJdnsVfOtUGMhqYUf/KTgJuqs+PWvZxcCXyl3aB9VOwd+0Jb5+
JaI+n6zXPB05BS4DPg2cUgxiHmt+d7qbgJ1l98ODkkT/rElLOE03ActaA2fK
ZgZ6btwcNPLEBAzfrFvBK8HAJOWwirAWE9gSlqsmLMbAIM/qEjc4Az0K4/FS
axnoFtjguk3MFE5fcjivxcPA9lWTma8GzoK5c+ZQyEriPuS0c1bcZmDrPu1V
wc3AzPTIgzvkzMAjgEw9vYLo56OcRUfOm0Hk7ZScyxwMTHeLUXZpM4Pa/D6u
mH903CQmkRDbdA6O81x6NsaiI0WuNnYdywJM+bP2qBBeOxSyXU3EEqyFZ4r9
xunYVXbtKlnNElzFKfVcY3RUvm/LmR9oCUzl1DmxYTpab2EybQSsoMqs/9ih
X3QU40lO5tlrDYbPLk08bKXjcVZN6KPX5yElmf9xYwsdK6oeKVb8OA+cibmn
eQkPDAgZ7xK6AEXhi6+8m+hYpSeYUXXlAuzwivU51kDH+CcbQWytLQjrlP/7
W0XHorljj1Y32kLrty0rTd/TMSQzfpTiYQdqNVX59BI6alc6TKQy7SCy3MOx
9B0dfznmDY2n2YFh4bvP24vpWN50+NFstx0UPTRlcBbSUfeayLNJY3tIciKv
eZlLR7mAD+af1B3AcenXJr5UOjKaonOiFB1hT+t/psYpdDRfjuGeM3CEhZfX
IiKf0vFm1oAEw94R7l5csWLjEzrm/XkfsP2xI2CZ3Jj8IzqO5RobOktdhk3M
i+91Eojz0HBgk6wT1Gz8bud5m44aewxeDBo6Q/yE4sO8cDqaXbf0WHB1Brsv
bq1/mHScuRRYqh/lDHPXl44FMejoJurCf6nDGRR7JNWZVDqSLdd3rnJ3geAU
61Wpt+jIf3xf3IonrqCyp+NFmw/x/M/mAw273cFkKVhAgPCrx3FN2hfcwata
4Sp409FF/IfP+G13yL3kqZzmRUevk0U3pcfcYXfi6txr7nRMtIibHzrrAcor
9r4RukL0B31XnONmT/iv+S4aWNPxYYz5gnCFFxg92Sfrb0XHRr+yNI5eL3B2
/37rhSXRL3cFWjYteUEG738H11rQ8V9AV+EXjWuwXfdj+fezdJQq/mSpmHEN
tj2bqLp+ko7J04axfAnesCXAuDlHn47X/+m6nkjwBdPWxt+DB+iY9Vu76ESR
L1DULddKEz41siAZ3OkLA5OOJ28DHVsDt+h4SvlBunPIlyvadAxTdAh/kuYH
O6xfl8hp0DEzyOeYP/qDKmxKi1Gi45bPfykLEoHg8PBRWfU2op4cclO3DwZC
zLzCLy7CxY07x81dAmG6QEXGU5GOduu/dT4oDoQ3u48nGsvT8Wq5bGX/+Ruw
Xy44gkeSjj/PRHypyLkJ+iv7ff2F6TiSs59DQj8EfuoLSpesoaNm/fkTe81D
ICRE/TMn4Zh7HXRPtxAonadsZArScbh2yknvfghoTykWPuSjI4fxW9XjsyGg
/t1p7iM3MQ/tV3j1Xt2CbW/HAgXnaPg0UsuwTJ8En2dFt5j8paFbi/5HtjUJ
HNV0auL+0HDN2vEoXT8SpL68vVlmlobz1rKsw5kkkEtTLlH5TcP0/r9Vq8TI
IHHXY+ncOA1LBGmO3rNkELo6HfLkJw03/Nsebl4fBlyPrp9s/UFD1WSxRtZk
GMzWc0gJEE76ckbxzToqdKsJFvv00FB3eytf+zkqZC4ozBh20rBmv1yUXy8V
jMLPXWE30VBUauOCGScdqC+KTmtX0tBYCfe/vMyE6916Mp6faRgU/CJ89g4T
3NZ8ZqVW0NCW4+M1/0ImmF1rZK4ppyFtj9qJnXzhoKg1Vt77gYgvZvKSQ044
lFVJ7qcX07Du1A25M6sjgGMkRK4lm4Y8O1tsTntHgt18+nUxwgyP8pAWRiSU
CzR8s8yiYZTrW8HrjyOBsUuW9P0FDc+mb14pWRcJoj4ffg2l0/DGRrf6lv+i
YBsHV+r8EyK++1kvdUaj4NQG0lbZeBr2SZskcpLuwqutL4Lt42goeXBnX8rD
u7B+X2NraiwNo/f7/nYpvAsdVvK07THE84d8JRxZd8Hh8ach1SgaZmzenrXG
Ogb8d3BnHGbSsDp9yvWibiwk61N2uAbTUGy3aOo5mXg4Z8j/IimIhk4Z5955
68eD0IkopYabNOxR9Jb75BAPNyweKmrcoOHKqPjR6efxYOGRL8MRQMNtQJ19
rXEP1ib1i8Z40dCx8uXObosEIM8dWiy+REM5I+nO1sr7oLVcHchyoOFsxT/h
55P3YYrb5J8M4b+XskvyxB+ArfD5PxQ74j7dKwtvXH0AOlt9J09eoKFhT/ho
6/qHMGua1v/LnIZdT3ktuLyS4HIOTy3/cRres3vH3JeVDMpHrvLpH6Oh0CnG
h63lyTDb3XjY34iG4lUjunu7kyGM/3FpnyGxX+jnd0WCjyHNUSu35BANz2h9
pph7PIa+zR4x7kDDfzW/R9drPwFbertlowoNE8vsH7awnsI2Gb14XsJSN0QK
DPhTYOJNWiPsoeEUZDW1b02B4L5rxzN30fDbsSffAy6mQBII6VJ2EP2u+jQx
riUFumb0Zfcq0jD0/MlrbpWpYGGXOZi4iYbZzSl/lqufQWRbXlaPGA3fbd7w
03X0GVScKLkmRzgpN+8CJ386qGrVLj/fQEP1pyO1j43SQVB0YuPbdTR8ILPl
fHl1OnwoVzVsFSTySRVeeN/8HJSUitPXcdFwbFfL6Q+8mWD76JPbOU4apryh
jgUoZ0Lc+hq1+xzEPPnw/75wJhNWcHWj3DIV7yxYrMp/mAndHUttexao+M5z
OZumlgVR4fq8p2apCJfeeXO6ZMMc+8uV8BEqLiRSY4yDcoBsudsMh6mIAptC
gmNzQLg8Tn96iIq21a+76jJzQDHRXsJ6kIrTvPfcazpzwMRgsea/PipmG2tk
a2rlQsa93buru6nIM/PPcn45F6wPxM/yNlCxUJzvsMST1zD4YrFXp56KUq9d
q2xKXoPXBoc6zzoqDii6i35qew200d3p7V+pWHn7KXV2TR7kx1ZZPK+iYu1a
hwbukDwQGll8Z1hGRV+T1YY9jvmA0Q4kagEVy55dX3frVAEUdbnOVb6h4u79
PqcPuhVAnqKPOx9h89qfVVvDC+BZEcXqdh4Rn53JwLnKAojoTVO9m0vFhAKd
+XP6hWCjMvwr6QUVM4woPpPab+Ffw1WDN4+ouHd1fvY542KYlvAt+pNExfpd
2h6J7sXAuhS0ex/hC40WYiuii6F3LmLzuwdUbHpaeedwazF8kc2Z/pBAxaH7
bXoJ9u/gnudUyte7VNy20yYjjFQC6iJ+K/upVOwcPbP38M9S0Bu7sG87YUPa
Q3rnCgSjz4ZX3cOoGFnU0rF1I8KFm+LNc2QqmmkIWCzoINCHS1KEQon7+NpJ
x4UjdH/gNtC8QcV7wSNB8Ts/AMUrOpTpQeRDcmOLfPBHiDQOfFPvTtRzufQb
O+YjJG5zGFlPOOzKX4WGjI/wskfdJPkqEZ/z0Fxjy0doN2qXzXemonX5mF/n
rk+wU17mQ48DFdVMH4T96/8EzY1Zy3ssqPint3virV05qD2dtrhsTsTTamNl
cbMcYry08h6co2KLCmquu1cOJiJfnFaZUdHkMtmz5Ws51J7oa+gyoSLZ0Kz1
/v4KqPginkI9Tvy+brJSadNnKCylGnYDkY+JoGDSSCU8eHExiqZIxb8H76qs
+V4DzpZGPtUKVAxJkQ7av1QDmryqFkKEB272hd6U/AqNjtyyMfJU1GQ8fW5k
/RX45J7lPJKh4nyFzTxH51cIuDdW90aciEfiz432rlowo/gJ9QtRcfPsfCJP
QD2IXLjNPPAnDJVPje7dlfMNMrdqSHKXhWHy43VrNq1qg2tqK7a+iSIsw3+I
XNYNQ5sNE6rswtA2bcPqg8k/gSTO93RoVxiSHbwj2wL7oOb3wfVXOMLwSL1K
Z3D/AOi7jjdlL1PwU7uJkylrAAr74mKmlygo7GfyRv7PADxtHl4XskjBWiaF
+mr1IFwvuLM2/h8Fk/Qbnkb+NwhKgZ1ryqcpOH8gfNNxj0EI47rGJztMQQ6e
pCtZM4NwQOTJclsDBavtaSUv2UMgEPS8X4hwxfsc57I/Q9AyklNtUE/BkLd2
l74tD4FzWWl8Ti0F5R0O6HesGYYYv+5dtGoKHl/WjE3YNQxD3WK2e8spWHxN
PaPl6jBEZNzB2EIKTmSUFBv3D4P5xvi06gIKls18TQgfGwZ5clI4J+EfRb0t
Zb+HodAmy/xqPgVvFqRek+UagV7h6gmDVxS0jWTZMqVGQN2PR3b6BQXvtdhf
lzcbga6DN2+ZPKLg0sPnpl44AusjFSdjkyiYsrI8yKtiBE501dm2P6QgV32p
xNWaEUBvOT3bBxS8HDD45nTbCKSmfl66mkDBITOXl23sEXBbtfYG/S7hrXHp
3yVHgaM6zRepFLzQfaWn12cU9m08NbCCcHR+2j/1wFHwsp87eySMghsu72on
hYxC3/wx9VoysX7CZmgNcxS+7Jj83XmLguq+T5KGH41CdISW559ACooahf1O
rRwFBZN6F2UPCqrIH9A7t2EMXkW3ctq5U7C+UVT8qsQY6DX2xMe6UVCXIqhz
U2YMrE3HPy24UvB9foNb+PYxuGvGt7n6CgXPW4nMOOqOAaeVQc1lewoqlF/a
I3xpDLrtC3c8NiPunxKz9nT2GDinlH5sOktBaeZWtcJXY/C3r8J8NeEOvfeK
4gVjIOrYTHY/Q8F2eafI2tIxOOY01aVzioLb//5jz9WPwVvXHbc7jhL9t1ck
//zUGMT6JI+v06Egw1d1ffCecYiOPSp4VpuCM5FDuFp9HCLyp3bEaRH9duTd
xQjNcQibMXAV20/Bwq3cUbdhHPx9hkc276VgW0c7r7XxOFj7qAwp7CHyfaEi
RNtpHLb4lPXuVaBgxpC19pb74yATe5UrYAtxHo+Ck2rSOEjmb5ArkidMLpnT
fTwOG2acLmrLUfAIY7f1sWfjsNpH8IeeNHHfm8ygfa/HYczbrPvoJgrGPZvZ
61Y1Dq+9h1qtBCkYmXVI8fTsOKCCV36yAAVzJLQ8B/6OQ23LfHQ/PwWdF/Sz
/OfHYUhzzQl3PgrukG7gjuFgweZF9bLQVRRc2BNATeNjQRiFlPOck4KzCV23
dKRYYB4nRf8zQ0Ybuz/yhgdZcOlIuqM24cgEK7tbh1jg9XePwa1pMibTnkwU
HGFBuOWhZb7fZDxYrLZa8jgLPki5+khNkDEj6pbXZ1MWbH/29uKhETLWD0+n
PrrEgoUC0/13e8h4XcU5x4PCgvM22rqV3WQUqrYPD6WyALm26C92kdFOzy01
is4CkvHvo5c7yThxZOj+s9ss4PsVZaHVRsZNRntmX8WyQEyozv9XAxm76E/V
jFJZoOZwtEC1nIyhbbH9kR9ZEMe7p9ipjIyP6PFRp8pY8DdbrPThJzJG2Lzr
EaxgQfHcYMWqj2T8KLbb6dYXFujfCWvpfE9Gxh17+vF6Fpwq+jRDKiSjcexL
mk83C1yEddWaXhDn71/mUpxlgXbs5w8bCG9QV1cP+8MCAfHTJy0y/n/+t6d9
f1mQKe/g3JNORqvV2boP5lnA0mAkD6WS0eKVceosBxu8bFoEFh+Rscf7JZcl
PxuuZ7j1K8SQMcdac3ZIig1Gu/56Od0lY1CE3mNRGTZI5N3ieBFNRrMuoUpd
WTa8K4mR2B1Fxmgt+8gIeTYs1Red3h9BRp6+g7B5GxtC//C8P0Ejo578mYzJ
3WygGzyK87tBxqm3qjORB9iQXRJmlBFIxkrqjc8p+mxo0nBb6rpOxjljWFdw
kA1SSjqO+gFkTL99Rbr1EBteCXaqC/qSUeX54YMrjdjQ0bKh+Yk7Gc1XtPhL
mLDhvysR62rtyFiXXS2hc5ENp3p9PnMQ9th/eUTejg2+VjaBqheJ/eKeufPa
swGNd/y6d4GMefpyqfUObDBVqXplb03G+JXNYyed2HBjfqXJ3Fky9mqUuq1z
Z8PX2zcjtxwlI4fD5Je3gWzguneIy8qQjGLSpTv8brBB84mgd9QRMjaoBJFV
b7Ih5c3Dc0uHyFgkFSL2PIjI7/cSqTZ9MvrdXpij3mLDtj1LmUxtMg60mbSt
p7KB3BT0ZWoXGR9wJJwJjGJDUc9hLSXCmr4p05ui2TAxJJR1QZmMn1c05hUQ
tlpMiqzZQfRPq0f8xF02qCiWnktTIqN0ptYq8zg2/PBb7reQJ2NKpM29pUQ2
aEuEcH3YQEaZYlPXV0+Jde6RRW7Ch2WTDZVT2EBhnZkzXE/G5kWHkOeEaz9s
nahfR8zjmtyVSalssHWq6/4hTMak515Bwc+IePOl3nLwE/Oz3bBnyws2VJ8s
cddbJmHixvL6pVw2eOzb6kJeImFOyb+0y6/YICof5Vi5SMKnfb6TdYStZx1s
Ti2QUG+z5EDSazawHggcs50j4Zs/gxc18tmwdsRKMeQ3CeeffNE9XsgGS/K/
rtJBElr4ndUSe8+GM3Yfl34PkJDZbWLrT/i4HkNmG+GJBa5/rYR1FzY5RPaR
UNsrNiK2lA1y3vtGbX+ScOrL4mm+D2wYtfef4+wkobcOjHR8Iup9cHa9QS0J
nVvV3CS/sMFH9v1e/68k5Gh9GneVsNsyxSKzhoTkFylGJYRti9c/FK0mYRrf
n3NWVWwwUFXf0v+ZhIEOI5uiq9kgKO+tEvaBhG75NypHvrIhiWvqRGUeCe2a
Q4WMv7GBB63+8RI2pe11ZxJ2u1meeuw1CSt9FQK/ENb5e2+hNpeEv3O94wwa
2dA1DhnN2STsSlUf1Ghig3j77ZW/0kkoJ7fKRKCFDfEvld4tPiDh/b5G9Zvt
xDy63r0MhM1UC+tyCTtuX1x76z5x31IuuQHCGqn1V7gTSTj55vikcQcbWhL9
NvLHk/Duya2HxDuJeoWVe4lFkfD51+l1aV1siLS+qKRKIWHy3pGy8O9sWP3i
RbQ/mYRS7SO6hYRvzc3Ml5BIWO3TGPSLsFcco9YwlIS7n0ee3veDmK/619fO
B5PQ9YDIsV7CYgY87+kBRD1ICXVKvWx49N8Lkx9XSVghGbshqo9Yvz5TrEC4
k+dhZz7hyEpQcHElYZC5r3sH4ZBLTX9mnEk4EPOEW76fDXaPFh/wO5FQwWJ6
NJew4rpTgxp2JLQV5hioGCDeN/+mA2+bkfAJeZ1q3RAbAnUe8n86S/RHFMf4
BGHDkEP3/5qSUOvOtM/aYTb0rowrsj9DwhZlgVlTwhtE9s7tO0VC0aRHb1oJ
B28N8B04SsLWi+DTNEK8b0wXPUCH6A9RrrzMMTZIxqdy+GiTkHH5fn0l4ZF2
48gMLRIqW1qV9REmX0h6uX4/CauctFQ2j7Oh0BlYoxokbC78vpNOWPbWLZd7
u0m4fVt5ixWLDVNZKx0n5UlYO8Ry62ezQbn+ZLAa4fvjn47PE3aeSrjnJ0fU
Z/24gMgEG35qKFcvypDw174uNW3C9aVmu/mkSLi0QN4aRTi74dk/OTES+toL
FKlPssFl5ugdUwESphxoSnCeYkPaxpj0eH4SPmbwC9wk3Luv50MHHwk/3tO8
dIewZZDXtC0vCReo8zWvCRutum9xlYeESeZ1PvOEt20akw/jIOGgqufRsN9s
6NOOKCyYDsWa+LpmxjQbhjoK2/t+h6IWZZXqA8Kj/r/+iRCOprN9sghP5Wnq
uE6Gom6nW1YdYY6dvz7IsEJxJs93cO0M8X8kqVlNHwzFprJjz2MImyz+7Lbq
CMUnYoGXwmbZYHZfYJnWHorBDkEfYghb7Nsr86YtFB1E3q96StjWJ9xOuDUU
Dyv7niklfHVcY7CsMRQvrDAfnSVM62ZO7PwaijfOFmja/WFDeOAbEauaUGSQ
aEfcCd/Z9FOFVh2K655H6N8gHHdWw6f3Syh2xOcuxhJO+fpjLq4iFK+YRzAr
Cae78EuUlYeiaKvBchPhF7wa2pNloXhcR8L2J+FXh5hBxz4R+ZhOGJ4jnP8r
/5H/x1CU+n19Lc9foj9u/cDUD6HopDG+bS3hd9L8vd8wFGMyBHZKES4tUV/B
QXhUZEZqO+H/AZc+DEo=
           "]]},
         Annotation[#, "Charting`Private`Tag#1"]& ]}, {}},
      {"WolframDynamicHighlight", <|
       "Label" -> {"XYLabel"}, "Ball" -> {"InterpolatedBall"}|>}], 
     DynamicBox[(Charting`HighlightActionBox["DynamicHighlight", {}, 
       Slot["HighlightElements"], 
       Slot["LayoutOptions"], 
       Slot["Meta"], 
       Charting`HighlightActionFunction["DynamicHighlight", {{{{}, {}, 
           Annotation[{
             Directive[
              Opacity[1.], 
              AbsoluteThickness[2], 
              Thickness[Large], 
              RGBColor[1, 0, 0]], 
             Line[CompressedData["
1:eJwV1Xk8lF8XAHAkZY1SiexR+pXKlrIcSSWlRZK1hCRky5pCZsZsErJEJRWS
EEVEciokZMm+VrIvMwgl2/u8/8x8vp87z73nnuUZWTt3k0tcHBwcIsTH/78P
6FctLEuH40dBDp9K9UVdvkOetw8SrtC5ukPTZlH32xExKapUONaa61t0kxd1
HYwdQUgyHE0WaRpfmhZ1w8y5QjeLh6O37xbBXX5LulVu+1ftEw3HlPo/fd4V
y7om9zNEvFaH44ESxskwQ04QTzr9JH9VOM5ymvV/v8AJv5L/qszxhKOS9s2t
Fn6c4J122DRkZTgmViXbvEjjhLjc3rgIrnBkTQeea+Thgs7P4ptfLDDxCdMs
wPwrFzhMMxT7JphYfWV5IdCbG26N3uneSFhqg1OofzQ3JPXGxBxjM3GlDXX7
4xxuaKtP4no9zsSU3VuG/Ma5wTjrVc+tESZGcxWY6F9ZCRqOHXHSfUw8IO42
R7nCA6vblFZZtTLR6ey03puI1aBQp/w+ooWJKoJzm0perQb9ClWfj81MTNoH
K+ZaVsONPJ1fSk1MFGxq1ROR4YXJyNOlf+uZ+Di8dlNNHi90HA3wi6tiItf+
EbNXQ3yQVVw52FDCxPaO0oXoG4KgGe2+bR1h8eG+/IUUQShz2nDF9B0TrWPu
8iV9FYSu9Q4jLUVM/JWzu4gmLQQCHstjnQVMfHDv6GueCiFw2aIx1Z/LRF+x
DO0ZIWFQuv10YS6ViVNpesNfbopAnr2RjhbhtqNmGz/HioDe/smbN1KYuNeP
17g/SwTMB3WXl54wcWuidBilRwRoBzo4uZOZ+IXarm15YC0MzgivEkpkopBq
0PJNwXWQej5IRC6Ciazrr7N5PogS+VgpfPk2E5tnppqnukShZ+dtocxwJpYb
fH/NPScKYov3+TWYTJwPp9gm7lkPjPtvVxrRmHjKs0Lhbsp6cGubnvMMZWLA
V/s7Q1EbQMPEpfeDLxOP6UldfcoUg29vp37wEP7vTM9kdqYYuMte/37Mh4nF
uRHSg1/FIH2C1tV8jYkWF+2ceoQ3gfidtJZhDybufn7JgX1vEyxX/6wScWGi
3VGO0oZccag8ZP764gUmpo+rPbuwWhLePtZpizvPxD7RDep1KpKQsSi3WG3D
xHsxj3lu2khCeP74YQ1rIn9Ti79iXkvCaQVSB58FE088C8sptZOCDu5szjwT
JtJM+JJMv0rD2KcVp3gOE/uH1XaIuchCt/Swt9YhJjb9zlx1lywLtYG1CR4G
TDzoH/xAJUkWclQTfnXoE/EXVXT0NsiCz1Nlv5fARJkjauWCWnKwFGqRZL6P
iUffb9QtFZUHEf2XYxk7mBixu7N3z+AW8LipcX/8PyZW5ibvfL9CAeoLS47u
JuyxPJzoKaMAkbtq0vKVmMhdkZZ3wlIBhCWHbVGRiaHLPh2DdQqw5q9cc7MM
E0dbpOIqPiqCYHZcCcd6Ji4la8tUV24D12FJ14OiTHRIDvr5fGQb1GxJFQ9b
R+Tzet/GAgElCL//2o9/LdHfj1X7bE4rgQC9fs+GNUy8EcUW6utSAn4HvrT/
eJko8TrcR2BxO/CKB0WYLTJwqrh7Mtt+J7w/am9PX2Agk13LDXd2gleAoea7
eQa61CkMrCneCR1ta3tl/zGw7M71eJ91ypAZ/0x9fJaB2RuaXK0+K8Op9Q1d
pAkGNg42G0xL7oZ7wlv+y/3FwBSFgxleWXvguB4vR18vA1e4n1/54vMe4PRg
NW0gvClAwImvdw841xUG3fjBQJpn3E7YqALaEcbfjnQz0EypWplKUoEf/H4B
PS0M1LC37Si3V4Wtq6o+81cxcHhn5oUCA3UY+3zHUv8LAyMM1+bk2avDK9rZ
cf9KBvJrbj71PVQdtPl+rh2oIBxsRC/5oA6nBP/a4CcGBuq0aKce0IDr6xSn
vUsYKKck12pjtBdqpENlenIY2BWvHel8ax9E/TjyWpQwY1bHKDFtH5g9Fjx8
7CUDHY/3OHPU7IMfcgkuhVkM5A55Ke25cT/MKOS8ic4g4sk7vms8Zz9I7eg5
fiSFgT3mTOV7LC3w0NwfkBPPQPnGYv/18bqQ0vY4djqOgfquzYJ5qAtt/ryv
NAmnUF96MUd0Qe9t2wjGMHCL5/pf/boAa/b7WTdEMbCWpfTv9AhAtlYeTDEZ
GElOfKyYpgdjuso8aiEMnBD/mh8urQ8y32Pl/IMZOFQWfUtTUx9Mgxd13wUx
cObkyaWVp/XhXWmNn8FNBjpVXPnEQ9IHpp7LsOl1BiodU4tPGdKH7frpNT7e
DLTmLBMJLDoIlw/J3S1wYqBI2rQrK+AQTLQPNo9eZqAEb7taesIh8HfLEpMh
7PRVcTny7SGgxWsm0S4x0PtlyquJuUOQMXziuYUd0U+W9NMTNw4D63Zg6bwV
A98sYPau8CPg29I0CicZuPxRIri04SgsOScqe59gYPTWqlXDf44CdfmCZ7ox
A9UeLckekzKCe9tGZ4WPM9D1N9mqyMUIiq5zcvUaMvDoiaMqJ3iPwZKUshhZ
n4Hv7piEx588DpTLVINKdQaK0h2EdvKfhBudLGE+wpHnKpx4NE6C90mz7mNq
DKTKVwpLXDwJdnsVfOtUGMhqYUf/KTgJuqs+PWvZxcCXyl3aB9VOwd+0Jb5+
JaI+n6zXPB05BS4DPg2cUgxiHmt+d7qbgJ1l98ODkkT/rElLOE03ActaA2fK
ZgZ6btwcNPLEBAzfrFvBK8HAJOWwirAWE9gSlqsmLMbAIM/qEjc4Az0K4/FS
axnoFtjguk3MFE5fcjivxcPA9lWTma8GzoK5c+ZQyEriPuS0c1bcZmDrPu1V
wc3AzPTIgzvkzMAjgEw9vYLo56OcRUfOm0Hk7ZScyxwMTHeLUXZpM4Pa/D6u
mH903CQmkRDbdA6O81x6NsaiI0WuNnYdywJM+bP2qBBeOxSyXU3EEqyFZ4r9
xunYVXbtKlnNElzFKfVcY3RUvm/LmR9oCUzl1DmxYTpab2EybQSsoMqs/9ih
X3QU40lO5tlrDYbPLk08bKXjcVZN6KPX5yElmf9xYwsdK6oeKVb8OA+cibmn
eQkPDAgZ7xK6AEXhi6+8m+hYpSeYUXXlAuzwivU51kDH+CcbQWytLQjrlP/7
W0XHorljj1Y32kLrty0rTd/TMSQzfpTiYQdqNVX59BI6alc6TKQy7SCy3MOx
9B0dfznmDY2n2YFh4bvP24vpWN50+NFstx0UPTRlcBbSUfeayLNJY3tIciKv
eZlLR7mAD+af1B3AcenXJr5UOjKaonOiFB1hT+t/psYpdDRfjuGeM3CEhZfX
IiKf0vFm1oAEw94R7l5csWLjEzrm/XkfsP2xI2CZ3Jj8IzqO5RobOktdhk3M
i+91Eojz0HBgk6wT1Gz8bud5m44aewxeDBo6Q/yE4sO8cDqaXbf0WHB1Brsv
bq1/mHScuRRYqh/lDHPXl44FMejoJurCf6nDGRR7JNWZVDqSLdd3rnJ3geAU
61Wpt+jIf3xf3IonrqCyp+NFmw/x/M/mAw273cFkKVhAgPCrx3FN2hfcwata
4Sp409FF/IfP+G13yL3kqZzmRUevk0U3pcfcYXfi6txr7nRMtIibHzrrAcor
9r4RukL0B31XnONmT/iv+S4aWNPxYYz5gnCFFxg92Sfrb0XHRr+yNI5eL3B2
/37rhSXRL3cFWjYteUEG738H11rQ8V9AV+EXjWuwXfdj+fezdJQq/mSpmHEN
tj2bqLp+ko7J04axfAnesCXAuDlHn47X/+m6nkjwBdPWxt+DB+iY9Vu76ESR
L1DULddKEz41siAZ3OkLA5OOJ28DHVsDt+h4SvlBunPIlyvadAxTdAh/kuYH
O6xfl8hp0DEzyOeYP/qDKmxKi1Gi45bPfykLEoHg8PBRWfU2op4cclO3DwZC
zLzCLy7CxY07x81dAmG6QEXGU5GOduu/dT4oDoQ3u48nGsvT8Wq5bGX/+Ruw
Xy44gkeSjj/PRHypyLkJ+iv7ff2F6TiSs59DQj8EfuoLSpesoaNm/fkTe81D
ICRE/TMn4Zh7HXRPtxAonadsZArScbh2yknvfghoTykWPuSjI4fxW9XjsyGg
/t1p7iM3MQ/tV3j1Xt2CbW/HAgXnaPg0UsuwTJ8En2dFt5j8paFbi/5HtjUJ
HNV0auL+0HDN2vEoXT8SpL68vVlmlobz1rKsw5kkkEtTLlH5TcP0/r9Vq8TI
IHHXY+ncOA1LBGmO3rNkELo6HfLkJw03/Nsebl4fBlyPrp9s/UFD1WSxRtZk
GMzWc0gJEE76ckbxzToqdKsJFvv00FB3eytf+zkqZC4ozBh20rBmv1yUXy8V
jMLPXWE30VBUauOCGScdqC+KTmtX0tBYCfe/vMyE6916Mp6faRgU/CJ89g4T
3NZ8ZqVW0NCW4+M1/0ImmF1rZK4ppyFtj9qJnXzhoKg1Vt77gYgvZvKSQ044
lFVJ7qcX07Du1A25M6sjgGMkRK4lm4Y8O1tsTntHgt18+nUxwgyP8pAWRiSU
CzR8s8yiYZTrW8HrjyOBsUuW9P0FDc+mb14pWRcJoj4ffg2l0/DGRrf6lv+i
YBsHV+r8EyK++1kvdUaj4NQG0lbZeBr2SZskcpLuwqutL4Lt42goeXBnX8rD
u7B+X2NraiwNo/f7/nYpvAsdVvK07THE84d8JRxZd8Hh8ach1SgaZmzenrXG
Ogb8d3BnHGbSsDp9yvWibiwk61N2uAbTUGy3aOo5mXg4Z8j/IimIhk4Z5955
68eD0IkopYabNOxR9Jb75BAPNyweKmrcoOHKqPjR6efxYOGRL8MRQMNtQJ19
rXEP1ib1i8Z40dCx8uXObosEIM8dWiy+REM5I+nO1sr7oLVcHchyoOFsxT/h
55P3YYrb5J8M4b+XskvyxB+ArfD5PxQ74j7dKwtvXH0AOlt9J09eoKFhT/ho
6/qHMGua1v/LnIZdT3ktuLyS4HIOTy3/cRres3vH3JeVDMpHrvLpH6Oh0CnG
h63lyTDb3XjY34iG4lUjunu7kyGM/3FpnyGxX+jnd0WCjyHNUSu35BANz2h9
pph7PIa+zR4x7kDDfzW/R9drPwFbertlowoNE8vsH7awnsI2Gb14XsJSN0QK
DPhTYOJNWiPsoeEUZDW1b02B4L5rxzN30fDbsSffAy6mQBII6VJ2EP2u+jQx
riUFumb0Zfcq0jD0/MlrbpWpYGGXOZi4iYbZzSl/lqufQWRbXlaPGA3fbd7w
03X0GVScKLkmRzgpN+8CJ386qGrVLj/fQEP1pyO1j43SQVB0YuPbdTR8ILPl
fHl1OnwoVzVsFSTySRVeeN/8HJSUitPXcdFwbFfL6Q+8mWD76JPbOU4apryh
jgUoZ0Lc+hq1+xzEPPnw/75wJhNWcHWj3DIV7yxYrMp/mAndHUttexao+M5z
OZumlgVR4fq8p2apCJfeeXO6ZMMc+8uV8BEqLiRSY4yDcoBsudsMh6mIAptC
gmNzQLg8Tn96iIq21a+76jJzQDHRXsJ6kIrTvPfcazpzwMRgsea/PipmG2tk
a2rlQsa93buru6nIM/PPcn45F6wPxM/yNlCxUJzvsMST1zD4YrFXp56KUq9d
q2xKXoPXBoc6zzoqDii6i35qew200d3p7V+pWHn7KXV2TR7kx1ZZPK+iYu1a
hwbukDwQGll8Z1hGRV+T1YY9jvmA0Q4kagEVy55dX3frVAEUdbnOVb6h4u79
PqcPuhVAnqKPOx9h89qfVVvDC+BZEcXqdh4Rn53JwLnKAojoTVO9m0vFhAKd
+XP6hWCjMvwr6QUVM4woPpPab+Ffw1WDN4+ouHd1fvY542KYlvAt+pNExfpd
2h6J7sXAuhS0ex/hC40WYiuii6F3LmLzuwdUbHpaeedwazF8kc2Z/pBAxaH7
bXoJ9u/gnudUyte7VNy20yYjjFQC6iJ+K/upVOwcPbP38M9S0Bu7sG87YUPa
Q3rnCgSjz4ZX3cOoGFnU0rF1I8KFm+LNc2QqmmkIWCzoINCHS1KEQon7+NpJ
x4UjdH/gNtC8QcV7wSNB8Ts/AMUrOpTpQeRDcmOLfPBHiDQOfFPvTtRzufQb
O+YjJG5zGFlPOOzKX4WGjI/wskfdJPkqEZ/z0Fxjy0doN2qXzXemonX5mF/n
rk+wU17mQ48DFdVMH4T96/8EzY1Zy3ssqPint3virV05qD2dtrhsTsTTamNl
cbMcYry08h6co2KLCmquu1cOJiJfnFaZUdHkMtmz5Ws51J7oa+gyoSLZ0Kz1
/v4KqPginkI9Tvy+brJSadNnKCylGnYDkY+JoGDSSCU8eHExiqZIxb8H76qs
+V4DzpZGPtUKVAxJkQ7av1QDmryqFkKEB272hd6U/AqNjtyyMfJU1GQ8fW5k
/RX45J7lPJKh4nyFzTxH51cIuDdW90aciEfiz432rlowo/gJ9QtRcfPsfCJP
QD2IXLjNPPAnDJVPje7dlfMNMrdqSHKXhWHy43VrNq1qg2tqK7a+iSIsw3+I
XNYNQ5sNE6rswtA2bcPqg8k/gSTO93RoVxiSHbwj2wL7oOb3wfVXOMLwSL1K
Z3D/AOi7jjdlL1PwU7uJkylrAAr74mKmlygo7GfyRv7PADxtHl4XskjBWiaF
+mr1IFwvuLM2/h8Fk/Qbnkb+NwhKgZ1ryqcpOH8gfNNxj0EI47rGJztMQQ6e
pCtZM4NwQOTJclsDBavtaSUv2UMgEPS8X4hwxfsc57I/Q9AyklNtUE/BkLd2
l74tD4FzWWl8Ti0F5R0O6HesGYYYv+5dtGoKHl/WjE3YNQxD3WK2e8spWHxN
PaPl6jBEZNzB2EIKTmSUFBv3D4P5xvi06gIKls18TQgfGwZ5clI4J+EfRb0t
Zb+HodAmy/xqPgVvFqRek+UagV7h6gmDVxS0jWTZMqVGQN2PR3b6BQXvtdhf
lzcbga6DN2+ZPKLg0sPnpl44AusjFSdjkyiYsrI8yKtiBE501dm2P6QgV32p
xNWaEUBvOT3bBxS8HDD45nTbCKSmfl66mkDBITOXl23sEXBbtfYG/S7hrXHp
3yVHgaM6zRepFLzQfaWn12cU9m08NbCCcHR+2j/1wFHwsp87eySMghsu72on
hYxC3/wx9VoysX7CZmgNcxS+7Jj83XmLguq+T5KGH41CdISW559ACooahf1O
rRwFBZN6F2UPCqrIH9A7t2EMXkW3ctq5U7C+UVT8qsQY6DX2xMe6UVCXIqhz
U2YMrE3HPy24UvB9foNb+PYxuGvGt7n6CgXPW4nMOOqOAaeVQc1lewoqlF/a
I3xpDLrtC3c8NiPunxKz9nT2GDinlH5sOktBaeZWtcJXY/C3r8J8NeEOvfeK
4gVjIOrYTHY/Q8F2eafI2tIxOOY01aVzioLb//5jz9WPwVvXHbc7jhL9t1ck
//zUGMT6JI+v06Egw1d1ffCecYiOPSp4VpuCM5FDuFp9HCLyp3bEaRH9duTd
xQjNcQibMXAV20/Bwq3cUbdhHPx9hkc276VgW0c7r7XxOFj7qAwp7CHyfaEi
RNtpHLb4lPXuVaBgxpC19pb74yATe5UrYAtxHo+Ck2rSOEjmb5ArkidMLpnT
fTwOG2acLmrLUfAIY7f1sWfjsNpH8IeeNHHfm8ygfa/HYczbrPvoJgrGPZvZ
61Y1Dq+9h1qtBCkYmXVI8fTsOKCCV36yAAVzJLQ8B/6OQ23LfHQ/PwWdF/Sz
/OfHYUhzzQl3PgrukG7gjuFgweZF9bLQVRRc2BNATeNjQRiFlPOck4KzCV23
dKRYYB4nRf8zQ0Ybuz/yhgdZcOlIuqM24cgEK7tbh1jg9XePwa1pMibTnkwU
HGFBuOWhZb7fZDxYrLZa8jgLPki5+khNkDEj6pbXZ1MWbH/29uKhETLWD0+n
PrrEgoUC0/13e8h4XcU5x4PCgvM22rqV3WQUqrYPD6WyALm26C92kdFOzy01
is4CkvHvo5c7yThxZOj+s9ss4PsVZaHVRsZNRntmX8WyQEyozv9XAxm76E/V
jFJZoOZwtEC1nIyhbbH9kR9ZEMe7p9ipjIyP6PFRp8pY8DdbrPThJzJG2Lzr
EaxgQfHcYMWqj2T8KLbb6dYXFujfCWvpfE9Gxh17+vF6Fpwq+jRDKiSjcexL
mk83C1yEddWaXhDn71/mUpxlgXbs5w8bCG9QV1cP+8MCAfHTJy0y/n/+t6d9
f1mQKe/g3JNORqvV2boP5lnA0mAkD6WS0eKVceosBxu8bFoEFh+Rscf7JZcl
PxuuZ7j1K8SQMcdac3ZIig1Gu/56Od0lY1CE3mNRGTZI5N3ieBFNRrMuoUpd
WTa8K4mR2B1Fxmgt+8gIeTYs1Red3h9BRp6+g7B5GxtC//C8P0Ejo578mYzJ
3WygGzyK87tBxqm3qjORB9iQXRJmlBFIxkrqjc8p+mxo0nBb6rpOxjljWFdw
kA1SSjqO+gFkTL99Rbr1EBteCXaqC/qSUeX54YMrjdjQ0bKh+Yk7Gc1XtPhL
mLDhvysR62rtyFiXXS2hc5ENp3p9PnMQ9th/eUTejg2+VjaBqheJ/eKeufPa
swGNd/y6d4GMefpyqfUObDBVqXplb03G+JXNYyed2HBjfqXJ3Fky9mqUuq1z
Z8PX2zcjtxwlI4fD5Je3gWzguneIy8qQjGLSpTv8brBB84mgd9QRMjaoBJFV
b7Ih5c3Dc0uHyFgkFSL2PIjI7/cSqTZ9MvrdXpij3mLDtj1LmUxtMg60mbSt
p7KB3BT0ZWoXGR9wJJwJjGJDUc9hLSXCmr4p05ui2TAxJJR1QZmMn1c05hUQ
tlpMiqzZQfRPq0f8xF02qCiWnktTIqN0ptYq8zg2/PBb7reQJ2NKpM29pUQ2
aEuEcH3YQEaZYlPXV0+Jde6RRW7Ch2WTDZVT2EBhnZkzXE/G5kWHkOeEaz9s
nahfR8zjmtyVSalssHWq6/4hTMak515Bwc+IePOl3nLwE/Oz3bBnyws2VJ8s
cddbJmHixvL6pVw2eOzb6kJeImFOyb+0y6/YICof5Vi5SMKnfb6TdYStZx1s
Ti2QUG+z5EDSazawHggcs50j4Zs/gxc18tmwdsRKMeQ3CeeffNE9XsgGS/K/
rtJBElr4ndUSe8+GM3Yfl34PkJDZbWLrT/i4HkNmG+GJBa5/rYR1FzY5RPaR
UNsrNiK2lA1y3vtGbX+ScOrL4mm+D2wYtfef4+wkobcOjHR8Iup9cHa9QS0J
nVvV3CS/sMFH9v1e/68k5Gh9GneVsNsyxSKzhoTkFylGJYRti9c/FK0mYRrf
n3NWVWwwUFXf0v+ZhIEOI5uiq9kgKO+tEvaBhG75NypHvrIhiWvqRGUeCe2a
Q4WMv7GBB63+8RI2pe11ZxJ2u1meeuw1CSt9FQK/ENb5e2+hNpeEv3O94wwa
2dA1DhnN2STsSlUf1Ghig3j77ZW/0kkoJ7fKRKCFDfEvld4tPiDh/b5G9Zvt
xDy63r0MhM1UC+tyCTtuX1x76z5x31IuuQHCGqn1V7gTSTj55vikcQcbWhL9
NvLHk/Duya2HxDuJeoWVe4lFkfD51+l1aV1siLS+qKRKIWHy3pGy8O9sWP3i
RbQ/mYRS7SO6hYRvzc3Ml5BIWO3TGPSLsFcco9YwlIS7n0ee3veDmK/619fO
B5PQ9YDIsV7CYgY87+kBRD1ICXVKvWx49N8Lkx9XSVghGbshqo9Yvz5TrEC4
k+dhZz7hyEpQcHElYZC5r3sH4ZBLTX9mnEk4EPOEW76fDXaPFh/wO5FQwWJ6
NJew4rpTgxp2JLQV5hioGCDeN/+mA2+bkfAJeZ1q3RAbAnUe8n86S/RHFMf4
BGHDkEP3/5qSUOvOtM/aYTb0rowrsj9DwhZlgVlTwhtE9s7tO0VC0aRHb1oJ
B28N8B04SsLWi+DTNEK8b0wXPUCH6A9RrrzMMTZIxqdy+GiTkHH5fn0l4ZF2
48gMLRIqW1qV9REmX0h6uX4/CauctFQ2j7Oh0BlYoxokbC78vpNOWPbWLZd7
u0m4fVt5ixWLDVNZKx0n5UlYO8Ry62ezQbn+ZLAa4fvjn47PE3aeSrjnJ0fU
Z/24gMgEG35qKFcvypDw174uNW3C9aVmu/mkSLi0QN4aRTi74dk/OTES+toL
FKlPssFl5ugdUwESphxoSnCeYkPaxpj0eH4SPmbwC9wk3Luv50MHHwk/3tO8
dIewZZDXtC0vCReo8zWvCRutum9xlYeESeZ1PvOEt20akw/jIOGgqufRsN9s
6NOOKCyYDsWa+LpmxjQbhjoK2/t+h6IWZZXqA8Kj/r/+iRCOprN9sghP5Wnq
uE6Gom6nW1YdYY6dvz7IsEJxJs93cO0M8X8kqVlNHwzFprJjz2MImyz+7Lbq
CMUnYoGXwmbZYHZfYJnWHorBDkEfYghb7Nsr86YtFB1E3q96StjWJ9xOuDUU
Dyv7niklfHVcY7CsMRQvrDAfnSVM62ZO7PwaijfOFmja/WFDeOAbEauaUGSQ
aEfcCd/Z9FOFVh2K655H6N8gHHdWw6f3Syh2xOcuxhJO+fpjLq4iFK+YRzAr
Cae78EuUlYeiaKvBchPhF7wa2pNloXhcR8L2J+FXh5hBxz4R+ZhOGJ4jnP8r
/5H/x1CU+n19Lc9foj9u/cDUD6HopDG+bS3hd9L8vd8wFGMyBHZKES4tUV/B
QXhUZEZqO+H/AZc+DEo=
              "]]}, "Charting`Private`Tag#1"]}}, {}}, <|
        "HighlightElements" -> <|
          "Label" -> {"XYLabel"}, "Ball" -> {"InterpolatedBall"}|>, 
         "LayoutOptions" -> <|
          "PlotRange" -> {{-900., -600.}, {0., 0.9990435223231179}}, 
           "Frame" -> {{True, True}, {True, True}}, 
           "AxesOrigin" -> {-200., 0.}, "ImageSize" -> {360, 270.}, 
           "Axes" -> {True, True}, 
           "LabelStyle" -> {FontSize -> 19, FontFamily -> "Times"}, 
           "AspectRatio" -> 0.75, "DefaultStyle" -> {
             Directive[
              Opacity[1.], 
              AbsoluteThickness[2], 
              Thickness[Large], 
              RGBColor[1, 0, 0]]}, 
           "HighlightLabelingFunctions" -> <|"CoordinatesToolOptions" -> ({
               Identity[
                Part[#, 1]], 
               Identity[
                Part[#, 2]]}& ), 
             "ScalingFunctions" -> {{Identity, Identity}, {
               Identity, Identity}}|>, "Primitives" -> {}, "GCFlag" -> 
           False|>, 
         "Meta" -> <|
          "DefaultHighlight" -> {"Dynamic", None}, "Index" -> {}, "Function" -> 
           Plot, "GroupHighlight" -> False|>|>]]& )[<|
       "HighlightElements" -> <|
         "Label" -> {"XYLabel"}, "Ball" -> {"InterpolatedBall"}|>, 
        "LayoutOptions" -> <|
         "PlotRange" -> {{-900., -600.}, {0., 0.9990435223231179}}, 
          "Frame" -> {{True, True}, {True, True}}, 
          "AxesOrigin" -> {-200., 0.}, "ImageSize" -> {360, 270.}, 
          "Axes" -> {True, True}, 
          "LabelStyle" -> {FontSize -> 19, FontFamily -> "Times"}, 
          "AspectRatio" -> 0.75, "DefaultStyle" -> {
            Directive[
             Opacity[1.], 
             AbsoluteThickness[2], 
             Thickness[Large], 
             RGBColor[1, 0, 0]]}, 
          "HighlightLabelingFunctions" -> <|"CoordinatesToolOptions" -> ({
              Identity[
               Part[#, 1]], 
              Identity[
               Part[#, 2]]}& ), 
            "ScalingFunctions" -> {{Identity, Identity}, {
              Identity, Identity}}|>, "Primitives" -> {}, "GCFlag" -> False|>,
         "Meta" -> <|
         "DefaultHighlight" -> {"Dynamic", None}, "Index" -> {}, "Function" -> 
          Plot, "GroupHighlight" -> False|>|>],
      ImageSizeCache->{{4.503599627370496*^15, -4.503599627370496*^15}, {
       4.503599627370496*^15, -4.503599627370496*^15}}]},
    Annotation[{{{{}, {}, 
        Annotation[{
          Directive[
           Opacity[1.], 
           AbsoluteThickness[2], 
           Thickness[Large], 
           RGBColor[1, 0, 0]], 
          Line[CompressedData["
1:eJwV1Xk8lF8XAHAkZY1SiexR+pXKlrIcSSWlRZK1hCRky5pCZsZsErJEJRWS
EEVEciokZMm+VrIvMwgl2/u8/8x8vp87z73nnuUZWTt3k0tcHBwcIsTH/78P
6FctLEuH40dBDp9K9UVdvkOetw8SrtC5ukPTZlH32xExKapUONaa61t0kxd1
HYwdQUgyHE0WaRpfmhZ1w8y5QjeLh6O37xbBXX5LulVu+1ftEw3HlPo/fd4V
y7om9zNEvFaH44ESxskwQ04QTzr9JH9VOM5ymvV/v8AJv5L/qszxhKOS9s2t
Fn6c4J122DRkZTgmViXbvEjjhLjc3rgIrnBkTQeea+Thgs7P4ptfLDDxCdMs
wPwrFzhMMxT7JphYfWV5IdCbG26N3uneSFhqg1OofzQ3JPXGxBxjM3GlDXX7
4xxuaKtP4no9zsSU3VuG/Ma5wTjrVc+tESZGcxWY6F9ZCRqOHXHSfUw8IO42
R7nCA6vblFZZtTLR6ey03puI1aBQp/w+ooWJKoJzm0perQb9ClWfj81MTNoH
K+ZaVsONPJ1fSk1MFGxq1ROR4YXJyNOlf+uZ+Di8dlNNHi90HA3wi6tiItf+
EbNXQ3yQVVw52FDCxPaO0oXoG4KgGe2+bR1h8eG+/IUUQShz2nDF9B0TrWPu
8iV9FYSu9Q4jLUVM/JWzu4gmLQQCHstjnQVMfHDv6GueCiFw2aIx1Z/LRF+x
DO0ZIWFQuv10YS6ViVNpesNfbopAnr2RjhbhtqNmGz/HioDe/smbN1KYuNeP
17g/SwTMB3WXl54wcWuidBilRwRoBzo4uZOZ+IXarm15YC0MzgivEkpkopBq
0PJNwXWQej5IRC6Ciazrr7N5PogS+VgpfPk2E5tnppqnukShZ+dtocxwJpYb
fH/NPScKYov3+TWYTJwPp9gm7lkPjPtvVxrRmHjKs0Lhbsp6cGubnvMMZWLA
V/s7Q1EbQMPEpfeDLxOP6UldfcoUg29vp37wEP7vTM9kdqYYuMte/37Mh4nF
uRHSg1/FIH2C1tV8jYkWF+2ceoQ3gfidtJZhDybufn7JgX1vEyxX/6wScWGi
3VGO0oZccag8ZP764gUmpo+rPbuwWhLePtZpizvPxD7RDep1KpKQsSi3WG3D
xHsxj3lu2khCeP74YQ1rIn9Ti79iXkvCaQVSB58FE088C8sptZOCDu5szjwT
JtJM+JJMv0rD2KcVp3gOE/uH1XaIuchCt/Swt9YhJjb9zlx1lywLtYG1CR4G
TDzoH/xAJUkWclQTfnXoE/EXVXT0NsiCz1Nlv5fARJkjauWCWnKwFGqRZL6P
iUffb9QtFZUHEf2XYxk7mBixu7N3z+AW8LipcX/8PyZW5ibvfL9CAeoLS47u
JuyxPJzoKaMAkbtq0vKVmMhdkZZ3wlIBhCWHbVGRiaHLPh2DdQqw5q9cc7MM
E0dbpOIqPiqCYHZcCcd6Ji4la8tUV24D12FJ14OiTHRIDvr5fGQb1GxJFQ9b
R+Tzet/GAgElCL//2o9/LdHfj1X7bE4rgQC9fs+GNUy8EcUW6utSAn4HvrT/
eJko8TrcR2BxO/CKB0WYLTJwqrh7Mtt+J7w/am9PX2Agk13LDXd2gleAoea7
eQa61CkMrCneCR1ta3tl/zGw7M71eJ91ypAZ/0x9fJaB2RuaXK0+K8Op9Q1d
pAkGNg42G0xL7oZ7wlv+y/3FwBSFgxleWXvguB4vR18vA1e4n1/54vMe4PRg
NW0gvClAwImvdw841xUG3fjBQJpn3E7YqALaEcbfjnQz0EypWplKUoEf/H4B
PS0M1LC37Si3V4Wtq6o+81cxcHhn5oUCA3UY+3zHUv8LAyMM1+bk2avDK9rZ
cf9KBvJrbj71PVQdtPl+rh2oIBxsRC/5oA6nBP/a4CcGBuq0aKce0IDr6xSn
vUsYKKck12pjtBdqpENlenIY2BWvHel8ax9E/TjyWpQwY1bHKDFtH5g9Fjx8
7CUDHY/3OHPU7IMfcgkuhVkM5A55Ke25cT/MKOS8ic4g4sk7vms8Zz9I7eg5
fiSFgT3mTOV7LC3w0NwfkBPPQPnGYv/18bqQ0vY4djqOgfquzYJ5qAtt/ryv
NAmnUF96MUd0Qe9t2wjGMHCL5/pf/boAa/b7WTdEMbCWpfTv9AhAtlYeTDEZ
GElOfKyYpgdjuso8aiEMnBD/mh8urQ8y32Pl/IMZOFQWfUtTUx9Mgxd13wUx
cObkyaWVp/XhXWmNn8FNBjpVXPnEQ9IHpp7LsOl1BiodU4tPGdKH7frpNT7e
DLTmLBMJLDoIlw/J3S1wYqBI2rQrK+AQTLQPNo9eZqAEb7taesIh8HfLEpMh
7PRVcTny7SGgxWsm0S4x0PtlyquJuUOQMXziuYUd0U+W9NMTNw4D63Zg6bwV
A98sYPau8CPg29I0CicZuPxRIri04SgsOScqe59gYPTWqlXDf44CdfmCZ7ox
A9UeLckekzKCe9tGZ4WPM9D1N9mqyMUIiq5zcvUaMvDoiaMqJ3iPwZKUshhZ
n4Hv7piEx588DpTLVINKdQaK0h2EdvKfhBudLGE+wpHnKpx4NE6C90mz7mNq
DKTKVwpLXDwJdnsVfOtUGMhqYUf/KTgJuqs+PWvZxcCXyl3aB9VOwd+0Jb5+
JaI+n6zXPB05BS4DPg2cUgxiHmt+d7qbgJ1l98ODkkT/rElLOE03ActaA2fK
ZgZ6btwcNPLEBAzfrFvBK8HAJOWwirAWE9gSlqsmLMbAIM/qEjc4Az0K4/FS
axnoFtjguk3MFE5fcjivxcPA9lWTma8GzoK5c+ZQyEriPuS0c1bcZmDrPu1V
wc3AzPTIgzvkzMAjgEw9vYLo56OcRUfOm0Hk7ZScyxwMTHeLUXZpM4Pa/D6u
mH903CQmkRDbdA6O81x6NsaiI0WuNnYdywJM+bP2qBBeOxSyXU3EEqyFZ4r9
xunYVXbtKlnNElzFKfVcY3RUvm/LmR9oCUzl1DmxYTpab2EybQSsoMqs/9ih
X3QU40lO5tlrDYbPLk08bKXjcVZN6KPX5yElmf9xYwsdK6oeKVb8OA+cibmn
eQkPDAgZ7xK6AEXhi6+8m+hYpSeYUXXlAuzwivU51kDH+CcbQWytLQjrlP/7
W0XHorljj1Y32kLrty0rTd/TMSQzfpTiYQdqNVX59BI6alc6TKQy7SCy3MOx
9B0dfznmDY2n2YFh4bvP24vpWN50+NFstx0UPTRlcBbSUfeayLNJY3tIciKv
eZlLR7mAD+af1B3AcenXJr5UOjKaonOiFB1hT+t/psYpdDRfjuGeM3CEhZfX
IiKf0vFm1oAEw94R7l5csWLjEzrm/XkfsP2xI2CZ3Jj8IzqO5RobOktdhk3M
i+91Eojz0HBgk6wT1Gz8bud5m44aewxeDBo6Q/yE4sO8cDqaXbf0WHB1Brsv
bq1/mHScuRRYqh/lDHPXl44FMejoJurCf6nDGRR7JNWZVDqSLdd3rnJ3geAU
61Wpt+jIf3xf3IonrqCyp+NFmw/x/M/mAw273cFkKVhAgPCrx3FN2hfcwata
4Sp409FF/IfP+G13yL3kqZzmRUevk0U3pcfcYXfi6txr7nRMtIibHzrrAcor
9r4RukL0B31XnONmT/iv+S4aWNPxYYz5gnCFFxg92Sfrb0XHRr+yNI5eL3B2
/37rhSXRL3cFWjYteUEG738H11rQ8V9AV+EXjWuwXfdj+fezdJQq/mSpmHEN
tj2bqLp+ko7J04axfAnesCXAuDlHn47X/+m6nkjwBdPWxt+DB+iY9Vu76ESR
L1DULddKEz41siAZ3OkLA5OOJ28DHVsDt+h4SvlBunPIlyvadAxTdAh/kuYH
O6xfl8hp0DEzyOeYP/qDKmxKi1Gi45bPfykLEoHg8PBRWfU2op4cclO3DwZC
zLzCLy7CxY07x81dAmG6QEXGU5GOduu/dT4oDoQ3u48nGsvT8Wq5bGX/+Ruw
Xy44gkeSjj/PRHypyLkJ+iv7ff2F6TiSs59DQj8EfuoLSpesoaNm/fkTe81D
ICRE/TMn4Zh7HXRPtxAonadsZArScbh2yknvfghoTykWPuSjI4fxW9XjsyGg
/t1p7iM3MQ/tV3j1Xt2CbW/HAgXnaPg0UsuwTJ8En2dFt5j8paFbi/5HtjUJ
HNV0auL+0HDN2vEoXT8SpL68vVlmlobz1rKsw5kkkEtTLlH5TcP0/r9Vq8TI
IHHXY+ncOA1LBGmO3rNkELo6HfLkJw03/Nsebl4fBlyPrp9s/UFD1WSxRtZk
GMzWc0gJEE76ckbxzToqdKsJFvv00FB3eytf+zkqZC4ozBh20rBmv1yUXy8V
jMLPXWE30VBUauOCGScdqC+KTmtX0tBYCfe/vMyE6916Mp6faRgU/CJ89g4T
3NZ8ZqVW0NCW4+M1/0ImmF1rZK4ppyFtj9qJnXzhoKg1Vt77gYgvZvKSQ044
lFVJ7qcX07Du1A25M6sjgGMkRK4lm4Y8O1tsTntHgt18+nUxwgyP8pAWRiSU
CzR8s8yiYZTrW8HrjyOBsUuW9P0FDc+mb14pWRcJoj4ffg2l0/DGRrf6lv+i
YBsHV+r8EyK++1kvdUaj4NQG0lbZeBr2SZskcpLuwqutL4Lt42goeXBnX8rD
u7B+X2NraiwNo/f7/nYpvAsdVvK07THE84d8JRxZd8Hh8ach1SgaZmzenrXG
Ogb8d3BnHGbSsDp9yvWibiwk61N2uAbTUGy3aOo5mXg4Z8j/IimIhk4Z5955
68eD0IkopYabNOxR9Jb75BAPNyweKmrcoOHKqPjR6efxYOGRL8MRQMNtQJ19
rXEP1ib1i8Z40dCx8uXObosEIM8dWiy+REM5I+nO1sr7oLVcHchyoOFsxT/h
55P3YYrb5J8M4b+XskvyxB+ArfD5PxQ74j7dKwtvXH0AOlt9J09eoKFhT/ho
6/qHMGua1v/LnIZdT3ktuLyS4HIOTy3/cRres3vH3JeVDMpHrvLpH6Oh0CnG
h63lyTDb3XjY34iG4lUjunu7kyGM/3FpnyGxX+jnd0WCjyHNUSu35BANz2h9
pph7PIa+zR4x7kDDfzW/R9drPwFbertlowoNE8vsH7awnsI2Gb14XsJSN0QK
DPhTYOJNWiPsoeEUZDW1b02B4L5rxzN30fDbsSffAy6mQBII6VJ2EP2u+jQx
riUFumb0Zfcq0jD0/MlrbpWpYGGXOZi4iYbZzSl/lqufQWRbXlaPGA3fbd7w
03X0GVScKLkmRzgpN+8CJ386qGrVLj/fQEP1pyO1j43SQVB0YuPbdTR8ILPl
fHl1OnwoVzVsFSTySRVeeN/8HJSUitPXcdFwbFfL6Q+8mWD76JPbOU4apryh
jgUoZ0Lc+hq1+xzEPPnw/75wJhNWcHWj3DIV7yxYrMp/mAndHUttexao+M5z
OZumlgVR4fq8p2apCJfeeXO6ZMMc+8uV8BEqLiRSY4yDcoBsudsMh6mIAptC
gmNzQLg8Tn96iIq21a+76jJzQDHRXsJ6kIrTvPfcazpzwMRgsea/PipmG2tk
a2rlQsa93buru6nIM/PPcn45F6wPxM/yNlCxUJzvsMST1zD4YrFXp56KUq9d
q2xKXoPXBoc6zzoqDii6i35qew200d3p7V+pWHn7KXV2TR7kx1ZZPK+iYu1a
hwbukDwQGll8Z1hGRV+T1YY9jvmA0Q4kagEVy55dX3frVAEUdbnOVb6h4u79
PqcPuhVAnqKPOx9h89qfVVvDC+BZEcXqdh4Rn53JwLnKAojoTVO9m0vFhAKd
+XP6hWCjMvwr6QUVM4woPpPab+Ffw1WDN4+ouHd1fvY542KYlvAt+pNExfpd
2h6J7sXAuhS0ex/hC40WYiuii6F3LmLzuwdUbHpaeedwazF8kc2Z/pBAxaH7
bXoJ9u/gnudUyte7VNy20yYjjFQC6iJ+K/upVOwcPbP38M9S0Bu7sG87YUPa
Q3rnCgSjz4ZX3cOoGFnU0rF1I8KFm+LNc2QqmmkIWCzoINCHS1KEQon7+NpJ
x4UjdH/gNtC8QcV7wSNB8Ts/AMUrOpTpQeRDcmOLfPBHiDQOfFPvTtRzufQb
O+YjJG5zGFlPOOzKX4WGjI/wskfdJPkqEZ/z0Fxjy0doN2qXzXemonX5mF/n
rk+wU17mQ48DFdVMH4T96/8EzY1Zy3ssqPint3virV05qD2dtrhsTsTTamNl
cbMcYry08h6co2KLCmquu1cOJiJfnFaZUdHkMtmz5Ws51J7oa+gyoSLZ0Kz1
/v4KqPginkI9Tvy+brJSadNnKCylGnYDkY+JoGDSSCU8eHExiqZIxb8H76qs
+V4DzpZGPtUKVAxJkQ7av1QDmryqFkKEB272hd6U/AqNjtyyMfJU1GQ8fW5k
/RX45J7lPJKh4nyFzTxH51cIuDdW90aciEfiz432rlowo/gJ9QtRcfPsfCJP
QD2IXLjNPPAnDJVPje7dlfMNMrdqSHKXhWHy43VrNq1qg2tqK7a+iSIsw3+I
XNYNQ5sNE6rswtA2bcPqg8k/gSTO93RoVxiSHbwj2wL7oOb3wfVXOMLwSL1K
Z3D/AOi7jjdlL1PwU7uJkylrAAr74mKmlygo7GfyRv7PADxtHl4XskjBWiaF
+mr1IFwvuLM2/h8Fk/Qbnkb+NwhKgZ1ryqcpOH8gfNNxj0EI47rGJztMQQ6e
pCtZM4NwQOTJclsDBavtaSUv2UMgEPS8X4hwxfsc57I/Q9AyklNtUE/BkLd2
l74tD4FzWWl8Ti0F5R0O6HesGYYYv+5dtGoKHl/WjE3YNQxD3WK2e8spWHxN
PaPl6jBEZNzB2EIKTmSUFBv3D4P5xvi06gIKls18TQgfGwZ5clI4J+EfRb0t
Zb+HodAmy/xqPgVvFqRek+UagV7h6gmDVxS0jWTZMqVGQN2PR3b6BQXvtdhf
lzcbga6DN2+ZPKLg0sPnpl44AusjFSdjkyiYsrI8yKtiBE501dm2P6QgV32p
xNWaEUBvOT3bBxS8HDD45nTbCKSmfl66mkDBITOXl23sEXBbtfYG/S7hrXHp
3yVHgaM6zRepFLzQfaWn12cU9m08NbCCcHR+2j/1wFHwsp87eySMghsu72on
hYxC3/wx9VoysX7CZmgNcxS+7Jj83XmLguq+T5KGH41CdISW559ACooahf1O
rRwFBZN6F2UPCqrIH9A7t2EMXkW3ctq5U7C+UVT8qsQY6DX2xMe6UVCXIqhz
U2YMrE3HPy24UvB9foNb+PYxuGvGt7n6CgXPW4nMOOqOAaeVQc1lewoqlF/a
I3xpDLrtC3c8NiPunxKz9nT2GDinlH5sOktBaeZWtcJXY/C3r8J8NeEOvfeK
4gVjIOrYTHY/Q8F2eafI2tIxOOY01aVzioLb//5jz9WPwVvXHbc7jhL9t1ck
//zUGMT6JI+v06Egw1d1ffCecYiOPSp4VpuCM5FDuFp9HCLyp3bEaRH9duTd
xQjNcQibMXAV20/Bwq3cUbdhHPx9hkc276VgW0c7r7XxOFj7qAwp7CHyfaEi
RNtpHLb4lPXuVaBgxpC19pb74yATe5UrYAtxHo+Ck2rSOEjmb5ArkidMLpnT
fTwOG2acLmrLUfAIY7f1sWfjsNpH8IeeNHHfm8ygfa/HYczbrPvoJgrGPZvZ
61Y1Dq+9h1qtBCkYmXVI8fTsOKCCV36yAAVzJLQ8B/6OQ23LfHQ/PwWdF/Sz
/OfHYUhzzQl3PgrukG7gjuFgweZF9bLQVRRc2BNATeNjQRiFlPOck4KzCV23
dKRYYB4nRf8zQ0Ybuz/yhgdZcOlIuqM24cgEK7tbh1jg9XePwa1pMibTnkwU
HGFBuOWhZb7fZDxYrLZa8jgLPki5+khNkDEj6pbXZ1MWbH/29uKhETLWD0+n
PrrEgoUC0/13e8h4XcU5x4PCgvM22rqV3WQUqrYPD6WyALm26C92kdFOzy01
is4CkvHvo5c7yThxZOj+s9ss4PsVZaHVRsZNRntmX8WyQEyozv9XAxm76E/V
jFJZoOZwtEC1nIyhbbH9kR9ZEMe7p9ipjIyP6PFRp8pY8DdbrPThJzJG2Lzr
EaxgQfHcYMWqj2T8KLbb6dYXFujfCWvpfE9Gxh17+vF6Fpwq+jRDKiSjcexL
mk83C1yEddWaXhDn71/mUpxlgXbs5w8bCG9QV1cP+8MCAfHTJy0y/n/+t6d9
f1mQKe/g3JNORqvV2boP5lnA0mAkD6WS0eKVceosBxu8bFoEFh+Rscf7JZcl
PxuuZ7j1K8SQMcdac3ZIig1Gu/56Od0lY1CE3mNRGTZI5N3ieBFNRrMuoUpd
WTa8K4mR2B1Fxmgt+8gIeTYs1Red3h9BRp6+g7B5GxtC//C8P0Ejo578mYzJ
3WygGzyK87tBxqm3qjORB9iQXRJmlBFIxkrqjc8p+mxo0nBb6rpOxjljWFdw
kA1SSjqO+gFkTL99Rbr1EBteCXaqC/qSUeX54YMrjdjQ0bKh+Yk7Gc1XtPhL
mLDhvysR62rtyFiXXS2hc5ENp3p9PnMQ9th/eUTejg2+VjaBqheJ/eKeufPa
swGNd/y6d4GMefpyqfUObDBVqXplb03G+JXNYyed2HBjfqXJ3Fky9mqUuq1z
Z8PX2zcjtxwlI4fD5Je3gWzguneIy8qQjGLSpTv8brBB84mgd9QRMjaoBJFV
b7Ih5c3Dc0uHyFgkFSL2PIjI7/cSqTZ9MvrdXpij3mLDtj1LmUxtMg60mbSt
p7KB3BT0ZWoXGR9wJJwJjGJDUc9hLSXCmr4p05ui2TAxJJR1QZmMn1c05hUQ
tlpMiqzZQfRPq0f8xF02qCiWnktTIqN0ptYq8zg2/PBb7reQJ2NKpM29pUQ2
aEuEcH3YQEaZYlPXV0+Jde6RRW7Ch2WTDZVT2EBhnZkzXE/G5kWHkOeEaz9s
nahfR8zjmtyVSalssHWq6/4hTMak515Bwc+IePOl3nLwE/Oz3bBnyws2VJ8s
cddbJmHixvL6pVw2eOzb6kJeImFOyb+0y6/YICof5Vi5SMKnfb6TdYStZx1s
Ti2QUG+z5EDSazawHggcs50j4Zs/gxc18tmwdsRKMeQ3CeeffNE9XsgGS/K/
rtJBElr4ndUSe8+GM3Yfl34PkJDZbWLrT/i4HkNmG+GJBa5/rYR1FzY5RPaR
UNsrNiK2lA1y3vtGbX+ScOrL4mm+D2wYtfef4+wkobcOjHR8Iup9cHa9QS0J
nVvV3CS/sMFH9v1e/68k5Gh9GneVsNsyxSKzhoTkFylGJYRti9c/FK0mYRrf
n3NWVWwwUFXf0v+ZhIEOI5uiq9kgKO+tEvaBhG75NypHvrIhiWvqRGUeCe2a
Q4WMv7GBB63+8RI2pe11ZxJ2u1meeuw1CSt9FQK/ENb5e2+hNpeEv3O94wwa
2dA1DhnN2STsSlUf1Ghig3j77ZW/0kkoJ7fKRKCFDfEvld4tPiDh/b5G9Zvt
xDy63r0MhM1UC+tyCTtuX1x76z5x31IuuQHCGqn1V7gTSTj55vikcQcbWhL9
NvLHk/Duya2HxDuJeoWVe4lFkfD51+l1aV1siLS+qKRKIWHy3pGy8O9sWP3i
RbQ/mYRS7SO6hYRvzc3Ml5BIWO3TGPSLsFcco9YwlIS7n0ee3veDmK/619fO
B5PQ9YDIsV7CYgY87+kBRD1ICXVKvWx49N8Lkx9XSVghGbshqo9Yvz5TrEC4
k+dhZz7hyEpQcHElYZC5r3sH4ZBLTX9mnEk4EPOEW76fDXaPFh/wO5FQwWJ6
NJew4rpTgxp2JLQV5hioGCDeN/+mA2+bkfAJeZ1q3RAbAnUe8n86S/RHFMf4
BGHDkEP3/5qSUOvOtM/aYTb0rowrsj9DwhZlgVlTwhtE9s7tO0VC0aRHb1oJ
B28N8B04SsLWi+DTNEK8b0wXPUCH6A9RrrzMMTZIxqdy+GiTkHH5fn0l4ZF2
48gMLRIqW1qV9REmX0h6uX4/CauctFQ2j7Oh0BlYoxokbC78vpNOWPbWLZd7
u0m4fVt5ixWLDVNZKx0n5UlYO8Ry62ezQbn+ZLAa4fvjn47PE3aeSrjnJ0fU
Z/24gMgEG35qKFcvypDw174uNW3C9aVmu/mkSLi0QN4aRTi74dk/OTES+toL
FKlPssFl5ugdUwESphxoSnCeYkPaxpj0eH4SPmbwC9wk3Luv50MHHwk/3tO8
dIewZZDXtC0vCReo8zWvCRutum9xlYeESeZ1PvOEt20akw/jIOGgqufRsN9s
6NOOKCyYDsWa+LpmxjQbhjoK2/t+h6IWZZXqA8Kj/r/+iRCOprN9sghP5Wnq
uE6Gom6nW1YdYY6dvz7IsEJxJs93cO0M8X8kqVlNHwzFprJjz2MImyz+7Lbq
CMUnYoGXwmbZYHZfYJnWHorBDkEfYghb7Nsr86YtFB1E3q96StjWJ9xOuDUU
Dyv7niklfHVcY7CsMRQvrDAfnSVM62ZO7PwaijfOFmja/WFDeOAbEauaUGSQ
aEfcCd/Z9FOFVh2K655H6N8gHHdWw6f3Syh2xOcuxhJO+fpjLq4iFK+YRzAr
Cae78EuUlYeiaKvBchPhF7wa2pNloXhcR8L2J+FXh5hBxz4R+ZhOGJ4jnP8r
/5H/x1CU+n19Lc9foj9u/cDUD6HopDG+bS3hd9L8vd8wFGMyBHZKES4tUV/B
QXhUZEZqO+H/AZc+DEo=
           "]]}, "Charting`Private`Tag#1"]}}, {}}, <|
     "HighlightElements" -> <|
       "Label" -> {"XYLabel"}, "Ball" -> {"InterpolatedBall"}|>, 
      "LayoutOptions" -> <|
       "PlotRange" -> {{-900., -600.}, {0., 0.9990435223231179}}, 
        "Frame" -> {{True, True}, {True, True}}, "AxesOrigin" -> {-200., 0.}, 
        "ImageSize" -> {360, 270.}, "Axes" -> {True, True}, 
        "LabelStyle" -> {FontSize -> 19, FontFamily -> "Times"}, 
        "AspectRatio" -> 0.75, "DefaultStyle" -> {
          Directive[
           Opacity[1.], 
           AbsoluteThickness[2], 
           Thickness[Large], 
           RGBColor[1, 0, 0]]}, 
        "HighlightLabelingFunctions" -> <|"CoordinatesToolOptions" -> ({
            Identity[
             Part[#, 1]], 
            Identity[
             Part[#, 2]]}& ), 
          "ScalingFunctions" -> {{Identity, Identity}, {
            Identity, Identity}}|>, "Primitives" -> {}, "GCFlag" -> False|>, 
      "Meta" -> <|
       "DefaultHighlight" -> {"Dynamic", None}, "Index" -> {}, "Function" -> 
        Plot, "GroupHighlight" -> False|>|>, "DynamicHighlight"]], 
   InterpretationBox[{
     TagBox[{{{}, {}, 
        TagBox[
         {GrayLevel[0], Thickness[Large], Opacity[1.], 
          Dashing[{Small, Small}], LineBox[CompressedData["
1:eJwd13k8lN/3AHBRQrIkS5KiPkiWtCDiSpKlhBakIvlK1qIkJHlmxlP2MciW
lCX7EkWprixtlFDWbNkNM6WQpN+Z3z/1er/w3Pvcc+4555Fz8rb+HzcXF5cU
/MP5nyn+4++/fyS+Wbz0hTs3Bjk51DqHgdt29l4rLo5BHQ8Z74XAnskloqce
x6A6Xa2kDUsk/pro86i8NgalnQ3apbtI4g7PnA7H3hhkUcjr7jdP4qAYt8Qo
sVhUN9v+6e8ciU9/l7ypJh2LdAxytangZ+PE58ZNsUih1ZyXMUvijGC/C8vV
YtG/+ZiM0p8kVjySu+y0SSzyM3Ti2wO2qDrOPW0Ri5jhO73xDIkNuao+BB2P
RR2yX/Z+/EFihmomEecUi0qM1ncw2SQ++iA67EEQPD+KqX8ZbPf1gKAcEYtS
259n/WGR2MVle3fKrVi0Ri5akADz9tqNiMXEItLN0VcAHMy23HQrIRYtPdLo
ip0mccWLMJnMlFh0+S/3vnXg9dYbfjWmx6KzMVlCSlMknlvOtV3yIeyn0+9K
MZPE+utilrQLYpHFZpMeTfAaxagB2xJ4/8cTuQcmSfz0YvuruEpYv0f9wLlx
ErvPB25cfBOLfH2NyjoH4HymJQ/9FqAjCYWdP0+AN3ZGttKE6aiyQ06zrZ/E
5SIZdVJr6WhR71/Vhz4Sj9nUq5lvoCMK39Oa2q8kjitWODijTkeMNPVPhZ0k
1pt605Z8go40LWXFtoF/eprQEuzpqIN79fGHHSQW87w2m+JIRzKuEx3320nM
PbPDp96NjjJ3ZPUnfiax7k2z66k36Kj8tTT75icSX1GYSH+YT0cnAvh3/Gsm
cVOYZe2FUjqaV5n3DQJrlvXv0nlCR3vpn+f8PpK4VqvsgkAtHdWdivnn3gTx
2nRk6lI3HbV9XyF84i2JHb4tDeQLxyG/zJ+WrW9IPGK9Zz5cIg5J2XyjW4Kv
Zr75FbIhDp2qxhLmr0kcsaeXP39bHBqiBcoa1EM8nrYY8JvGoZ/rv6sq15CY
6eUZqUPGIY9lA+tKMIlVAz5P8cTA7480r9AEN96+aDiUGIc+l5Z83feSxPMS
XD0TOXHo8cGLkXbPSfzF3dRc8m0c8vdlMckqEq/OSf6uKMJAbNu+DiGwQuFe
k5B1DOSq/7GOUUnimYW9L2bkGciOvzj13hMS96q95FXVZCCddK9DlRUkVlkI
H2WdZqAyyhltffCViIR1Sq4MpOxmsaWunMTquh2nrvsw0PrdaosfH5FY2Of6
ypAwBmJIy44dBzu2soZV6QwkyCXU1l1G4szSstrfqQxEGf778ixY1nZt97cc
Blp8N5U/Wkpia42bjGWPGOhyyddET7BHzFE9e8xAzPgmYqaExBf/ZzDW1sRA
Xx0L7f8Vk5h+u3GP0jgDvZj1WCVZROKTFu8cLOTiUYg80804j8SH0sw84xLj
EU/AxNas+yS+v3zPf1UpCaju91CAKljieqpoQUEColzre1+RQeK8n6s9qp8n
oOXX2jwb7pHY9YKf3O7+BMTr/6J09C7c9wcDvhSFRMTnR9+jnELi6qnjCWRl
IhLy0TEtjoP9nPLxCP1+B334vitZC1z33xGt+RVJKPqS+uRLOomn6qhepHQS
Erm0JbI5FupDi2LB3P4kJHpR6NP3aBKbHkIyQneS0FqvQdtdESQeGgyu+meU
jNa53XatopBY4JmLoWhpCuI9ep+hBU6oSnFMeJeCfug+xRUEiUu2b3m6eygF
vVs9IVUWSuKqEevzryRTUWCp6du8EBIL1ZolCYWkoq/zfMqpQSSeUJQ/ano8
DWWEhU0GXyax0V2N8d8i6WhrFsXLyJnE184EKXi6ZqDX8e9//j5AYpFfC01i
KlnI4ZOHocJ/JH64GLnTWyIXJbALbbO2wM8zHhgc25KLGoVZXlvAcdEKJ412
5CJti0sp8pvhfCr/PjxokYvWvL/yU1YO6oPwhttjtFzUUBecLbmBxP/a5GR5
/uQitcoYAX5xOB9e6aMKP/KQc/unTeRaqE/erh3/485HKbNrtFaCzx6ficdr
8hHf7vhzK8RIbHk9tPbtznw0WJpUvUwU6pPJ5JY9V/NRQv59rwVBOL+MNegv
TwFaulveMrmcxMoreqcY2oVo1fdZui/YnafI/qN5IZLav+foHx4SF3poblZ3
KEQao89bBcAO6zz1HWmFyFn9ddvWZSQWlLi2LO5LIXr7svPL+b9hWEZt4k14
cBH6IiqTyFoMw/ewVNxBRhEaPHfG5io4O/7jJbW8IrS48ls77U8Yvvs0qz74
SxFSs2R2ZP0OwzUGK1fv1ChGjP6lrm+/wnCIzd8ODVYxytixL8UdLJ4/MDLI
U4KKKIT9zM8w3LYj8LuRSAl6rcTXww0WOhL6zmprCVq4KPpV7kcYFq7mv0Y/
VYIcl23pc5gOwz0a12Osm0uQ51GX9NGpMNzrMe421VeCArIeOniD99/4WneP
VYLiTFX7g5lhuHVcI91SuBQ1xGoOpE2EYWsF5NFypBRtkzf91j0ShosMc3hM
P5ci568Pg+3AvI+vfWoZLUWpd/ik24fD8ItzPoyrC6VISPiNZctQGJb1NL4g
uqkMsf8Yv3gzGIb/9N4zCPUoQ+WfjZIqemH/ydHvNAUeIf1bBkeiv4ThBVlD
yhubcmTN1npm2BCGN3RI/IzXeIJWXvYVa8sJw2aSUR59M9Wo7tbxoqVbYdjC
wlzyTWgNCpyIFbl3IQz3TUVSF63qEeZaP+NuHobjrX1mWsm36N/ZpdQi5TD8
XP2K6O3hD+jAcfLWbQGIl5pnrZV3C1q3dGY2hknDt3LypmMuf0ZjNeqTQuBC
jfr3VqGfUSWVqz9ikoZLq74+/BP9GZ1Yff8tOUHD3E1pxwTyPyO6zHBqyBgN
a2UalIv1f0aCuu77Lw7RMG6c5Rk88AVx+V+NOdJDwzyS9bLWy9rRR10TalM3
DesH9hc4CLaju/+kAszBZdG7G09KtiO9sKfnDnbRMLtq+Yi0ajsKSPiriTpo
eKCb+vedTTv6WU58VWuj4V979/fuzGtHo9+jlYUaabjBSPXBswMdKGLs7FvG
exru6z7WRLPoQDv6drquBxuffmR6yKYDBTW2Zym9o2GzZImc164daE3ORrn9
b2hYJZUmdDu8A+mfKpb0r6Nhm09DIdHNHSi+4cPywWoaPuqr27DbvhPpPL/3
wBU8mxBou8y5E/U/8jFkPaNhqlcwb6tHJ1LOkAhZfErDAbc3KN0O7kQ48Mwf
iSoa9uD3dnh1rxMxt09/N6+gYanSm6FRg51of8rqvopCGp6Trubb5N+F1v5Z
tN0BXrb8boQi0YVGTjJbigpo2G7hWcahqC5ESr9vyMmHn+sq3WRldqEPSWRR
Ui4N74xL80ts7UK2d3iCr2fR8KpnXoNnNbuRV/xvmQNpNDxxgmdsWKQHGfwa
S6hJpeEaIr7LY2MPEj3eIaIP1jqSc1lQrQeVr32yXCuFhk/4JfgyzHvQ77jL
TKUkGpa5OSf6MqwHUeisZ4LxNGyCIl/uXv4VJUUPn2yLoOHztUyxzat6Udmt
vj1HwSNDaUoN63tRI9Ep1RIOfy8s2nJFpRctXW368vE2DQexlGx+H+5Fzo4V
1u9JGi4g1xymxfai7RpUs1cUGqb3Gk85SvehNy1bdEqCaHj0SWrRacl+NCvu
vC7Cg4ZLcNW+/aoDaMBK3dbLgoZdiJUzd1S+oYaOY2deq0J864azPXcPo8oM
L4/DYD3/jLKbe4dRnhsZ0KoCz7PueRe7fxhFLj5L6NtGw8yrb4WyrYbRsU2b
P85tpeH4G26udz2H0bfz35GSAg2LXEq59y5zGHHNRcrdkqXhI2JHJn4Kj6Af
L3PUhcESa8OvhkqMoCGyRi9+Aw1by2jSV20YQa+lf9llyNDwNwllJxHlERSl
f4peJQ3n+/ii0ND+ESRDU+aZkKDhw4ohuMRvBO0Rfz1kJkzDktpixu86RpCP
/6RNqxDEe+3Zi1m9I6igW/i9PZiSFzgfODSCNt23LfVYDfm6/4rUevYI4lOf
uB61ioZNS/cfl1s5ijpMVku2rKRhxgO9V+a7RpFf0FFTOy7IF1MTX/7wUVTS
d7V64B8VD/2zEz4UM4omDFPV3cB03Fl/K34UneEfFg9comINxljAbPooMk7w
G0xdpGKV+4/GostHkXhJUmD/PBVLUjZqPOgaReXf+grPf6fiF/fPKk3JjyHp
ErnFYTYVL1pt58tWHEMhQefMnMFhphaGdipjyFx8dMSRRcVyq03GinaPoUHj
6Y0np6j4ESViRtJkDInmLcYeGof9tN8UHHcfQ14X1/lpDFDxTPSI4vviMbT1
r7X+n2YqzlmhQOlWHkcui/GaoeCHizXce9XG0f0/HWr8YK3aiq9JGuNIeuHM
RsmPVHzqfGXTYe1xJDDnxrWziYoDVNKTEg+Mowl26Cu3t1R8hNo7/9RhHOUN
lRl31VDxvZIF/pv0caTSuOZIVRkViy1Gq9nOj6OtIyqK07FUbPlE+3Vx0wRS
pU/tq75ExWpxEmt84ydhHrfbYgRe8m6Ut7wziXT+1vM2XqRi3jvqJ1VSJpGx
69333d5UvEqXpjF4bxI56h85/seTinuexWjsL5hE9IkSVx03Kt6T3jHa/moS
zRpejq50ouKnl9ad0GJNopczCz3lR6kYv8iyUjBiIh86JXkHOPnSF64pYyba
oiFkW2JNxZvO87eWmjIR6SXXmm9FxWPnS1p2H2Eiy/GDb+8foWJ3w199CieZ
aLCXURFjTsWREiss87yZaMU7tSiP/VSceSFWUC6JiSpdK80nDKn4QP3g76wU
JnJbacjvCg5u/5CndJeJPhgdp5zbR8WHKassFB8wUcLLwICTCNZbV3aSv5CJ
lCreuJjoUrGFYWzVGcxE5vec0JadVLzZd1ro3SATtV2ays7bQcUZQs/Si4aY
6NR+fyENcIHEHrfYESbyGIn8qqdBxd/6lF9aTTBRlEpVoI065MPHiunn35mo
pVK48vY2KpaN78014ZpCtp+qt3/fDOud8pgxk5lC/+OWlH+xFuIVUuisbDWF
aLOXDn6fpeDb6uULhk+mUMZuxV0pXyg4tOS+0bFd08hMeWuGdyUF7zzndNQs
ZxqZpCw0MZ9Q8KYNj/QVc6fRQcHGhQvgo+sm5Xnyp5HRtNcx58cUHLsk7VtS
NI30y8pX2pVTcPoT/lO/KqbRTh0DL8MSCt5wbqLUvG4ayZjZ6Io/pODUQ9ex
ZP80kn6m5ErPoeCu/0S73w5Mo3UqCwxhsNQ/0+yAb9NIQihtmj+bgiV/WB7o
GJlGIi2DGUsPKFjxi9v/iKlptPykF99YOgW7fv2sl7gwjaYuUD8/TaTg7u42
wRwxFnq12rbAAPxlSCdQVJyFEkqViYYECm48LxUVIMFCBr8/bm+Jp2Cfx9qp
JutYiEFKR4zHUXDUbgvtNlkW0skpNpSKoeCnvhFXHm5lIWHz0HV3oyk4MTU3
Y1GZhYamj7E3g+1/zDkeUWGhSM2FNPUoCm4xL49nq7FQf73Rb+MICl7MmcNy
u1iINtRZfIWkYHer1U4a+ixkTxbAuEjBgrMDz+0RC21XuXH6Jtil6RmVYsBC
nb5bVkXSKDj+upDTJ0MWUuHxdsmkwHrZ8uG2B1moRW75htYQCr5e2Jwva8lC
sg5qt7dfg/OxrdZNdWQh3bRVDZX+FOxwccN03FkWsu0eW7YPnL2Z1/O2EwvR
bR5cs7pKwctNRXt8nVlohaXUBZ8rFHy+P+uTtisLMQ24TcovUTDv4asvI71Z
6Kn8lxXabhQ8VNH+8Np1FrIZuX4T2VPwMbb+JbFEFrpdqWhQr0PBc2W/tg81
sZC5geyNKzIUHPhzReIxHjbiFfOmpv4hcKe0z4ifHBslsem09WDt0f3PRsAq
Hx6HJS8Q+MHgJ/MT8mxkfWvp1p3fBBaW0k/dtZkN81NkFGOOwJut1vdNbWEj
TWZBYsQMgRk2F8SsldjofP1EbtAkgVd5l/p3qbHRwn2h/D8TBN64c8cIUmej
qJAdBQHgy7s/sjPB5boBRf7jBL7yr7DTczsbcZXxP7o8SuBF6zP9CxpsdOeu
UrXHNwIH89LnuHaz0ZurLh9OdRO4dvGi5hMdNtIgw68NdRGYv2zvEz5dNkq+
U7LFA1yi/987O7Bn1UJAYCcB33eNDxbAa/5EKSa3Exgd1RHX0mOjU8FPQtpb
CVyjy+OejNioPqpnmwM4YJdx/RBYLX1Z+0gLgauC9B+qGbDRMmyuOvuJwDNp
Crw14Oxl/Z1rmwmskyki1r+PjdgUvp3WjQQ+M+HEtdKIjeziVXs73xPYMoz6
0BT8Ksv61llwhZbfp3BwfENq38V3BPaJ5MkUOsBGOnwaEdFvCHxuH5eBkDEb
PZA6oSUJDjavGjwEFtwaOHj3NYFdP85wh4P7TOu1ixoInDXh9nTFQTaihNsN
N9YR+Lkk+vMTPJUSHHMMHLm77Ya6CRudKHig21NLYN3adTcugLc2TcVOviKg
PwjmtIM/CIXqC9QQWORIodh9UzaSouclHnxO4KB6aQ1ZczYqXDW1ob6awOMe
LI0jYEOqeqYh2NdDPPkG2MO/vETvGYEP44GMXnDNmRdvd1YR2FNsLDn+EBu5
bWv5s7EC4ne3OmH0MBv9y1wbmlYO8X+eYCBswUYMWRu+9eCYK//ZaYJfivas
lXhE4JUFcR2h4LXzw6qCpQS+2PZgk/gRNnpe99thvoDAj55vPb3REvJVf+/I
FbDka6c9+uCxJ8EeM/kE5qvUjjoFXpPPc206j8CJy29lJoJdYlfThx7C88J7
EldasdEfAUspJ3Bp3urD8uAYCv1uXw6BPzeWhewFP7sqmd+VTWCPYm8Xb7DI
Gbm65kwC35P7sO8jOKv9nJkFmPI2l2sErGOV3fz+AYGdhh2MFsHORtu+Ntwn
sPPMk9OK1mxUpbx7tvoegQvvi7Ovgi0yrwbpgBP4y6dug4c2POWuTCfw9VKZ
q2lgIVEk/OgugS8oMLfXgJ3mTJRyU+E+L1ie5DkK8XsQYasOTmmNaxQF77Fs
JitSCGzQsNi3ESySazNek0zg8gGXKR1w4PGUdSbgSyVLYwfBI8v6TD8kwX76
x8lj4OcnXfK67hA4p26u0gOstDKvyxHsWFdt5g9mPJoSGE0ksHXVOgoBdhO8
4j6TQOCXzSz2HbDUC0JFMJ7AWkm5716CKW6vT9EZBHaQqyl5A2ZJrIqUAvNE
6B34BG7wpk9tiYN8ShsOGgBryHzZkE8ncOhkm9w4OPXNOgsN8DGXEn822Fcu
o0gvlsC/PtSgJXBv01BvbQyB2xbqS5cfYyOzACVhM/CJ99adAuBNrcXeJ6IJ
bCdZekgCHHFjJr0nisBDm+2T14Pntmk1O4Gnf+hnbAJ/oLzY7h1J4IO9Pr1b
wToa3Gd/RRD4Y3KWhBo46+uB2EAw34n2VTvAIrdv1SwDd/guvtgNDtJs+h4W
Dvc7WkBjD3h0UEReCKx5bd5pL9g6+pg14zbk464XxxH4he6dUGnwr1/HBAzB
W8e6y+7dIjC56clNIzCDsfGbAljbqL/aGMy175xYIUlg6vqmahOw+1T2/p1g
11uBoWbgL0kTvlVhBFZPnBA6BDY0VstEYBcf6XOHwYU/LrXV0+D+uAmGWICl
0iuWHwJXsV65HAFTzH/vaqES+G/UPilLMHtu7/9swfh7RDzH9pkh8b0UAo91
5fVx3GBZV+8M/rrl/hzHO/6unJ0g4L68DOjlOC3XXOESOLdQ7///nu9E9Im5
UAI38/yS4fgydyvtOnjLcL4fZ/2+IoknPOAvN70ecPZnZn9y9NZNAg+uNcvk
7P/xyruSImD2wKEAzvvJlQ8cTAiB+raTpmDOia/jf/4yYHcb3jxT8LzghYf3
b8B9Su9dwTmvc1UFHUrge6fkdDnnqbNm157dwQRW9N6lyTn/advQD8+vQz5f
LuI3AGekN58zBhvv0azW4+xf1TPKJojANxfCX2mDq32fbe4PhPWy3KQ0wd5P
+atcwR3n/a12cuJxMPvbtQBYn+/QJVXw7aif/tzgh15bTyqD9T4bCoVfI/D5
eWdlRXCmU592qj+Bf+SpUTn56HNdKuqFH4FfX6jdtwasUOey+SB4esaQEAJ3
ClRUfrxC4OXjWeWcfDe4Y/Wt/zKBf8efn+QGCz26rc3jS+CyVP3XP+C+5I0t
Dh70hvvhWavKuX9n1M39m72gH14KZzeCRf2SVtuBeV80l3Puqz+PprabJ5zH
LStjDDaW9Y6McAe/ry0oBi84P5cXB8/a8qfkgwvzV1WmuRE4U6IzLge8ds/D
waILBJ4XyM1NBw8eHdD6dJ7A11SVaDHghGT1Jjsw071jLAJsOnDdadCFwHqH
DjjcApd4SUfO/I/AnwLmw0PBzhWu8kHgoPZYoxtgycXHT5aDuVmR4kHg4FtH
B8WdCSzBslvhB97RnHH17jnIl94QBV/wsARbUBHswqh0vgg+lBmhpe1E4J+R
q/Xcwf8muhrxWQK3MqidruAyja1OpuAV32oTXcDrXtZHnHSE+1JxONgJPO+l
8bfDgcBpm7pDHcEdsmmeNmD5pu7yM+AnH/h6P5+B5+1tEz/Ned/gyxbHwLbB
pjn2YD+1/hctp6H/Kde4nQQf7zVXtwI/Oltz1g68K+pJ+sdTkF9vmiNtOeep
v1nEAjxD8WPbgH9ORYU02kN92KsTznFr2gLbDMwWynTguOywy9m3J2E+SNjr
zTH976dPB8Em3yKecexTqGfYYAf1+aqsMef5Vqdzy4zAa40DRTjrb18tvrnW
lsDtxaoynP2JPA+J2we+cwO7cfbP9mDyYBsC942++HsK/FHG9rI++PuN8i+c
9y9qrB2qPkHgYQPVOc75RAWpH9cFvw2tcDwH9lRJqa86TuCnvzvXcs73UA+v
pjZ45SNF8QtglQif7MfHoB6vUTnH6Uer9vZK7Abf+HCZixO/iUnTsEdHYR5j
RU9z4vsupWJOA5z9dpU6p1/lmsu5llgT+PFfv1pOfpB/IjrUwHt9HQtvgl3z
500KraCe29hM08AH7Z2rtoFXSE2GcfKR95luspIlgf0UlN5z+tuIW45AzhGY
70K/X+Xkc720WOB/YOeWRCKb0+8CJuzlLQhcWfn8eQX4nPKJxnuHYZ5YOMN6
Djbsqtm7EbyJ2ERrAC/TSdogcwjiE2463gHuH18elWxO4DW/WysHwTjp4pIU
uD2kbobJye/fB/vEzQgczrexjHO/Fytn7wmbEDhOvDSIU296XJ1Eow4SuDfB
qZVTv55JfbgpCL59Q+A+p54G+Gc58RsTuCGCVugOtlMSbQ07APmkdWMqAKzd
EbSfl2OrJ/m3Of1R69gWHiN4n1K13HxOPRt9ybi5H+qNBX2ymlOPE7et4AK7
cQWXfeDU8znukcV9BH6Ws7ttBvzjcWnOLIL6MCoVZ3ScjR4myb66Dk7P7i22
BZ8OCu9ZDtZYOWDmCX6z73+iYvowf4g+4roDTm+UClTfC+fnrhQ9Az5WTI1/
rAv3Xf5izaoTbCRA/1GsB54M2hi0Bexn0zhkrkNg+2uvo23AhwZvWLhqw/Mb
S4/Wgbnrma4sLQIfkC9k9oOf5NgRfuA1Z9WllsDynjsrKZpQn7tbt+nYsNHv
uRG5jF0wb3f1uFaBs1db/OrcTmAu+b/Wn23he4L9VPgs+KfA5vw/YNFWReUx
dfg+auvKlbeDeeDOModZNZhPuefSfcBHN1e8WaMK815hRKz0Sejne2RSzbdC
v29WuBtuD+e5/tbjFiUCv7kcOlMNdl/61WwHLvsjzcMCf6n9uMJVkcDeu78e
P36KjQosCG/KfwRePxU6qXwa4uk8YfhcDvq3rvfQwhk2uvhj5LAm2G8+8gFy
YCNayDfb4k1w3z83OVHB5ak9XhkbCbynSG9MzBHu9+cPydQNMI88CN6rdxbi
ceDRj8PrIF/TpC6/Ogf9ubX4b4MUfA9Op89JOrPR7NkCPgNwsz1XvBd4S3CW
7A5JqO/d9M0b/8dGNx4nmkmIw/dXQ9azSBf4flQMut8rAvdPLnb7/QtsdLjC
v9AGvC3SbJWAG9T3/Vcqm4Xh/IrOSvmC6Q5eH14JEdjwXfJHE3foz4mOC9mC
0C+NiG5uT5jH+A5Ye/MRuDo8rajsIvTjhH2nx1bC90W/7xm1S2zUskXf9SxY
i4Zt8i9x5iet4KO8ME9gc5VcH4jfta15Wsth/jCrIMovw3y5UqGihAfu43Bb
ls4V6Nfx8ngrWOr7KZlX4MrS9V/WcxM4Intp1Wc/qHdIaoCxDPozPw5zvAr1
oWktczX458E9p6fAf+1F52hcBN7wsioy0B/q98Rqbi7w44Uo6VXX2Oj/AF9Z
Vzw=
           "]]},
         Annotation[#, "Charting`Private`Tag#1"]& ], 
        TagBox[
         {GrayLevel[0], Thickness[Large], Opacity[1.], 
          Dashing[{Small, Small}], LineBox[CompressedData["
1:eJwV13c8Vt8fAPAiskfLSJL8SigNIdKHiKIilVXZRTJDKULufTyPsndWUpI9
QkbpZGWVFWWGZD4jDYXod77/8Hq/7nPvPed8Pp/zOXebrZvxZbZVq1Zl4D//
/adv/L787x8Njfd8JRIvhIOtVZ09Fft6KPMbXAmHT89iWwWwP2pGDI+6h0O9
usqDLSs01JG7T2tDcDik2vgpqf+lodo1PTYKReFwOp/z2o0/NKRV1O/6iy0C
6uc/di7/pqEFMQ4PWf4IUNPMVqVgm6ZmaRiLRMCObgPO2HkaejuhYREiHwH/
/kQ+Kv5JQxqGg9UBZyPgxlFbrkPYqVb7dtldigD6/QNu6AcN9bN/eaHuEAG2
PWt69bClt1MPcntEwCfJ3sPt32nouKGpe+vtCDjtmPXYBHu7y/YcCoHHU+zD
MzxHQyUnjma13IuAIp3Nn+jf8P2bVxb2P8DjCacf8cKuujvrZZIeASkfX2Uu
sWjocXrzjGtWBNCcrD15sB9kFIsGlEWATWSmgCyDhhSR+ifJzghYN6h4zG6a
hl7K0c6rskeCp6dOSd8oHk/Og3ihg5GwaceBnybY/z6+EjFQjYSKT9uUP4zQ
0IC1luZd9Uj4q/Gv8v1nGspIV50c0YoEkqvqTd0QDZ13i9RwPx0JsamKnfl9
NHT59bm4r1ciofSt+Le7nTS0T7j3BjMuEkxuc+//10FDjokdvzoTI+GPwh9P
P2yfi4+flSZHwuHont832mlo5HyCgs+jSKi/GPnv2jsaOvvG4tRSXiR8mOMQ
NGmmIc4SpTTB+kj4uXlut9wbGvpUbPLG4UckOK8eFStCNGSzT3ZOcz4Sxic6
OJSxv/hdObVlIRJ6iouGtF7TkMBbj7UjK5FQruceZv6Khi7te0mP5IkCH08W
nVZJQykWzaIvpaPgm9nnTwLYdtc123r/FwWOR9rrYytoSCg27em8bBSYcxem
pL/A8c/dcEZXMQrUHrqerCijoVJN9rW7DkfB3xZG7mQxDbHZXVVeMokCr6Kh
BBfsLwUPSVeLKKDHvSN+FNHQxmsHuaYvRcGQdf6Ff4U09OrcGpWf9lFQM+/M
K1JAQxe9S6eueEZBoDTdSTeHhhI3rpweiIoC9tszuzIzaEh4YOYcoycK6hfG
b+/GjqnUL/HojwLy1ufWske4fva4867+HAVrbn1waUynodwrh/ZoTUUBp09N
8WQaju+hijT9pSjguhF9SC6Zht78C1ZP3R4NTb9C75Uk0dAx/4Dhz7LREOJN
HVDD7guXclLcEw083n53DB7QUNRK2/NfqtHA63XljXMCDQUTMSbShtEgcF3t
RGEMrod2rZKN/tHwfk4pSQWbItn8VomMhggPxdnX0TQUvViVbHsvGoQ8ZMI6
omgoZ6POt5n4aBB2F+ici6ChpDXWlsVF0bDBdcxMKZSGTlY4uu6ejAYxp3uO
lSSul0gh62TrGOA8mxGrgv3GKCXQ52oMfFevQmUEDbE+GnU6XY+BFv4Z0ZIg
GiKMV3wiyBjwLT7RnBOI8/GCPM9gdgwM/eGSS/GjIefjW8ikP/j3o1Im4thz
g4cHPrLFQnmLalCiLw199g4UUeCPhfAUx/7Y2zS0fwA9EpOOBdBsuhfmQ0Oe
815JvKdi4RGVOuvvha2eVBOQg3/v/lBk2ZOGtNsdFThfxMJt8xfavtglcQY9
T+piwVh+MvnmdRrqrJ14LTcUC+ztuifd3WlIl0dB1Uw4Di5v4sy3caah8IRr
Pvv942BXJumqY09DOs01KQlX44GOUnVa7WjoHIdCMLdPPBQMlosbY7/UoJ6I
CI6H/RumG61scf08fb+j93E8HCZObfW1piEnkcw8w8/xYGSzqaP4Ig0pe8ZV
jJsngM+WZ/u2nqchrh6/OulLifA2rvXnwjEa4qjKfV+RkATl4mxPb2DrXFH1
kMtLgicPVU1/6NCQa9Cm7HyUBIHZmZV0bRriKbxoOTWdBGqvAvw/a9EQfzFv
gLxGMuSPH+Bq0KChynJ15XcTyRBzIGVz5EEakrk1rJp2LBWsOp2P7vgfDX1l
n9pbJZUOK2mlXbNraKh5H9/iqj2PQV76xJeBCSo6zPO65e1oJtgPPfM3x5aI
lyd66ZmQksgl/vErFTHlz3dP/M4EAcEmo65xKvLh11nkE3gK35Z0a5rGqGhi
QfCVl9pTKO3ReVA2TEXfhdSeD8c8hSMhmoYRvVQkHXfZKFU/C27opM/wYcsp
aI4dM8mCwn//KPd6qOjYtQre3zZZIHXj9UvKBypKNd8u63UrC9jtjsj5dVGR
YcauspFnWdB0+DDH1fdU1LenTrGG+xkYf1OpPtpIRYXZz338ep6BzXDiquYG
Ktr4V/Lq4OgzcG9bOGb4n6fu5Bgwn0HYs+qOC/VU5DRXsN18bTY0WcOEVy0V
aZivkVBRywbo1BXOqqGiD4T1w0OPs0Gh5LwD7wsqOhfSwX6EzAH19PK8qHIq
Gks4v4EvJgf0w0W+i2Cn/v2y//ujHHB06vOTKaOiSre5xrUoBx5LX4rWeE5F
u+9HxFkv54B4jP0rt0IqMlG/aWzrngtrvTzXf8iiIv1HFvZZTnlg+Xf41UVs
nxy2y5K+eVBK6jt+fUpFkXNphZX388A2btur+Uwqeue3icMqPw9qytuviD3B
67fCMe7xPQ9uLMhXWabj8fZcXydN5sO7uwn2kw+pKMnygPamhHyQ4WEXdMe2
th3TU87Jhy7xfru7aVSkkNmdv9SRD3sO0/ifpFBR55ufPNlSBTDhP249nUhF
FwlHynxTAWisNeK9ji38kZttZLgAYiOqyxYTqOieXE/d358FcDQ9mocP2355
YbZzWyGkvdEs3RNHRdlSEdG/7xTC+TWpa72iqOgQRSlPX6oI6kPOF6yEUNHP
/Sc1RBeKQM93+MAdbEU3T8TkKoYWZ4fKJRoej4R/waxoMXQY3qr/Q6Uio3dH
PpgfKoaBjan93ylUVOzp4SrgVwzfH41zTt7F+SqUUCTEXQLeMS6hl7EnNEr5
nDeXwB9yXng8kIp0+9/Uz+0ugRUHri2jATg/fHYr3TlbAtx7FA4M3KGiTYEb
7ZLSS0CqytOq/RbOD5+iRknt5/A49+/4Kew1pjZmambPYUcqxanNB+dLPjwn
XJ6DQmCCd/NNKjLVn7yXnvgcVHSr79d5U9H1g0d5uOaew+kutooXHlQk+PKK
aXlOKXTW3ddQxv6qK2dRX1sK58o21JW6U5FHw5Y5toFSME/c8b7YjYrymeC9
jq8M7C31x3NdqOjk66Tea75l4DsTJZR+lYo4C+VIV/ty+CAgobkT24b9wotL
geWw58BTtwJHKnKpyG/2SimHEd+q9y8dqOiXQ0S3WE856PB/Ce27TEUhigmX
1I6/AL69StzrbaloX/GIQu7BCkjz7l0dbIHzperQtVn5KkCrNv+4ZoDfp9Cp
ePZ2DfyzWUkpkKOiJg79UDXXemgLKeLbg334zZLeWEA9JBXb+uXvoqKKtGD5
Z1H1oLT67YU8WSoSF7rZGFFWD47pEeI5O6goq8jC+ONKPXQMSyVmSlNRojP7
U1pCA2Rc0I5JEaeizTKW6rxfGsGN+MUmgf3kwMabv/80wuHcrOvJYlSU80Em
m0vwLfQu8honiVLRWZPUY0nqb4E36YNQ4iYqPm+UGPnFvwWvT5fDY9ZRUcGX
Ut9jZ5vg2HlayD0eKqJp3O7/MtUMU4Xqj9dh63Qk3cxb3QKhPKyXSdxUtFBa
0B4r3gJdr89/y+HCbrx8tv5kC1jLbTdt5aQi7kTv8eSSFrj975UMHzsVkZmB
X9aTrVCY/eN12FIwck7gUNmj8Q7EViznI+nBSHJO8fWYfwdMzkXICbQFI9Hd
6YKi7D2gncz/uSw/GA3X5FRx6/bBg4ivFh9Cg9GBrkfdZ2qGoCTk86Gz2Hbe
Hlct24egjegT7bofjI5u2/PebmQIVm6+622/F4yeJp2IMWMbBnvrMuNWWjA6
Ycy2OHFsGPbuo+jXksFo8c+v9QGtw9DUJaNW5BeMdku6coy3f4b5jfZioc7B
SDnc/NfDDyMwcdQqYz32ocFlj50DI9DrZiGffC0Y5Qo3b8oZHYGyZiONHKdg
FBNe9jedOQJedzRsmhyD0ZG+40dMuEZhbnxT9prLwSiDJXlkUm0U6M+bVe9c
CkZRbN5prJRRGD2jaOZ6Ohhpl0p8Oms6Bo2fzlm+3R2MXHOVhZynvsChjW/H
9QWD0fxwg9bMpa9Q+uVzvsMcBZ2s9DEez5wA8aJtf79+oyCfteQF3twJCPSz
07fH9pdMEFYsmgCDjZMT1iwKuv9Cwt+5agLGdJlbLRgUxDOoLP/6/QQI5/yN
OjlNQfKeOkG18xPg6i52Y98oBY2+fcyvqjMJu5aNjyx1UBDhfaaw4MMkXPkb
pxyE/clpi0rhp0nIWPq0hxt7vZFbYd7gJIgvWm4VaaegC77219PGJ4Hnt9Oq
A+8oqDpgx/FLPydh5ltQrVMzBZUvNYgeXD8FOeMleCuioKinpl9TT0+BQts6
w8oSCpraJciX9HIKYpU8pZWxTfO6YqXQFPxN6f5VUkxB9dyWg4/rpqDNJTYl
r4iCEqK+Fqe3TIGz4KaZhwUUdEJd9rXnpynINRajBOfg+f9PDN39MQVyfVur
z2ZQ0LE+rokzO6chWiswvOMRBTE777zxlpuGxewRm1PY/1MJqY7fPQ0ttx9x
6aVTUE27nVjHgWlwkthuopZGQUmtHz5LaU5DjtWOOakkvP75be80zKZh14TC
TmYUBVE0tR0Cg6ehfyrBygX7lGO50dGQabg3y5ZIj6Qgk0JuxurQabwen7hm
Iyjo9V1Bw9tR+HlL5MxkGAUp048pGqVMg5zwUP5oCAVJmOW68xRPg/zhMKWe
uxTEdjdp7c+P07A7mqH10oOCxALjdSa2zeDvJXMZHWwzulIVm8wMqC03cLa5
4/EaJ45I7pgBXce01gE3CvLbLXfBRG4GrI8Ynl9yoSCv3NeNtftnIHqmyFHN
iYIU9bdYJWjPwPxRr4gKWwrSeHvL8dLlGfDzGfHQxN5WVNru5zADbAUnzzXZ
UJBNW0p5ytUZEBT7n9gnawrKF1+7edhlBmRZPRm/LfH1N8MjDjdmwCJZpVz5
AgXtCww0TKHOwOsfi4OlZynISPx8XH7ODFyPJpP2Y7M4UKZI/gzI7BMwKzKm
oNYjOwWIwhmguW7rzj1DQcUuyn8vlc6A0bRec4YhBdWKGQ3J1MzA2HBsWaQB
BZFPG74sds4AR8uecGdtCrK4/Laxe2UGDNJtQeYABdW53G9Xtp6FDx6Mpzn7
KehMY1XGertZuKjtI7APu0UFLL5dngXnibAhjX0UNGlufib72iyEK1T6mipS
0FUZuCh6cxa6KgQr7slTEHVfZPVY2CyYdb7cO7edgmK/S/2cqJqFkQy9xJvY
1DynQwWvZuGqV9e/ZWkK4hUdV/FCs3BbZOo9D3bLiJ3634ZZSL603kVGioIU
HpdaLHXMwvD01WxTCQrK2OK3qmBiFi6ziUjXbKCgtJMq7U+F6KDsmsfUxZ4b
FWPfuZ4OnP1a1e3rKehG7mvWk410eFbsfG50HQXlRR/seSBOhxnr2uA1whRU
2LZxtYMMHVxfu8zq81PQwx7dKJoKHY7Is1d081GQ8e+fUyOH6CCYkEhexLaN
YFGVD9OhyLVuiysvBcUffXO3T5MOgf1mM/M8FPROuK59hzYdzugyywOwR846
GHgco4N0CUFwYdd98GRW6NHh+xYxoyhuCnquW1uyfIIOtSEFEuLYxPZPI18M
6BDzS3s6gwvn23X6QvEpOii9cw0qXUtBBikWWsfO0OGGX33pRw4KWnCLrDxu
RgfdKfO71tgfRIQd2SzoIHKOdWp6DQVdPrSkVXmBDhXy4pOL7BQkGSoVIWlF
h8V+NzFJNgoaML+m1HSZDv6HNvvbr5Do8p3ADanX6RA876E3N0+id2O/enzv
0SGoVYblhn36ZfMRzlA6BKR/jGf+IpHBz4Iz4WF08NHXmJj9SaKjaiglIZIO
TmlclInvJFrfHjEYEU+HU7oPaweYJPIP+NqxNYMOG+LbNBonSHRX04OXs4IO
QtcCvupgn0iL8TGvpAO/5v6wuq8kuhFZOJBbheM5kzCIxkn0qr2t4NQrOvzW
sPOtHiPRmx+0suBaOvR/XagoGiZR1qmx7I9tdHh0cKdSci+Jcvy2PIFROnhp
DFCksc+UiEW7j+H1OhbxMbuHRGmW6NWjL3Sgn/t9u+IDiYZvFzPXTOB88nr7
pqeLRH465IP2GTq0lTgYCrWT6MGVnex3ftIhrWrzo4T3JFr1Kzyk7BcdPGrb
v0tii4idbmXO02FTl0r87nckuv6/sDS7BTrYzK0d0m8l0dzEspHpCo7nQvWe
rhYSuRm7B8T/w/Nb7R5ojs3Oqfi4dxUD8oQ+bXdsJtFmS/sJc3YGzCs+c6K8
JRHbmWZxFy4GNKlcfMmHTcne+byUmwHJICQQ20ii+NDqG8s8DHDVq7fajH2q
qczMjI8BmoY+xRkN2MfLnPgEGLDeVIFdDvvKtsmMN4IMmLAcOVdcTyJLDvXl
m8IMuO96/M/rOhK5ZuSvndrAAKn8KcriaxJxDKbIdUkzQF9u1yO3ChJJqHwc
MgIGHE9efEd/QaKJgcv1x7QYoMfXtngV26l410V1bQboMF3P2ZeTiOvzliBZ
PQYcKSlda15KomeiOz9xGzLggJqm69EiEv07Hb1mzJIBEvqm6hufkSiq22Co
yJ8B4tWyjtFZJAoevT2aF8gAMYXFWEFs76+Kic+CGLBJIJXJ/ZREWoF+S2nB
DBDqGnu08phECobH84PDGbDGwpVr6iGJrEMe4r7FAMZVSk9VAokCF/hf/X7J
gFp+szxNbPeQzqHKGgbEF8sRjfEkgkDBrtsIr99C+96uOBLtul4vvlDHgFia
eOh0DB6P5c6bEy0MUMsqPCoaSSJTiYpG/08MEDQIEkuLINHB0VkJ+X4GjDPP
fduOfYXiNdozwIAw5cVUxXASxUTfS93xmQEjDToLuqEkkjH3PFz6lQHB432F
3jQSZeyuXOf7nQEXaHnBS1QSddR9TeD9yYC9CgGX7mKfiZHal/SLAX2eMrxh
wSQqylx/v/gPAwpEfo+uw47mSdFSW2RAUHVzRSKFRH+9un+jJQaYWqVESGJH
TDQ/O7bMAAV2tytPSBzPtqeOxAoDVmdpachh64mkCmf+Y0Cv/oYNRQSJZIsy
X9SvYkJAdOWb6iASmc+KCa6wMaFr25ot3YG4vnnU/czXMiGrofeHGXbY6r+p
17iY4Hc1u2U4gEQ8fC8nfLmZ8L/i0z4z/iQaddZnT+Blgo/mg+7Vd0g0v0GS
s0KQCZJWe+7tvUWi8/3aJ3JEmKCeyttY4UOi//FIv0gRZYLZwNRqLWwmtaAi
TIwJ0aaPb525SSIf9Zvh1zYzgcNI9Op1bxLdzNdWENnKBLom2/FSDxKRfSzq
gR1MqJLu5VB1IpFt872xvANM+Gj9XAtdJZHXLEfzHSUm/EyLvHMcm5oRzX/6
IBP2bDb4ZeaI8yPKopWuzIRH69H4rSsk0r5u1r1djQm0NTl11bYkSg75/PWO
JhNMJ+7chQskohnqk0KnmJAe5pP4ygKPTyRTZBZ7SsmzUB27o9D9a8NpJtwm
HIdUzEl0b07gjJ8RE9Kkzh7aa0qidJOHBoyzTBi3kJ2TOkuiqrELLRMWTNjN
tp3roTGur4mJt00XmHAje8vWLdhutvf9cy8yYe2fdafEzuD3/Th+0NOSCXJx
y8+EDUmkE1ebyGfLBPf2Lms2AxLpGoeFuFxlQuWNdzcD9UlkUzlPWDoxgU2y
KXzlBIk0Yj2yja4xIcb51cvF4yQKH+uNUHVhQjn3M9Efung9pwbviHgw4V9R
hqIHdhmzlVx3nQnHzVJ1WcdIpBZ0alrAkwlR/xIuuWC3ipsW83kxof9ptNes
Dok0x5vGeL2ZsP102P2r2N5XXAi+G0xw/kXNmNQm0Y7dC4kCN5lQmhJUeRk7
YlxkwtqHCcvadzq+HCVR3W++1y23mKA7e3PSBvvW4TlRZV8mhEdfX/msRSKT
TVWMDD8mSI06KAxqkijh/UVWYAATdPyNaR+O4PhaokenKEy4V7FTs0GNRHJv
Q35uj2JCdvT21SexR2M/nLgXzYQm5621XYdIZGESf38uhgmc20R0RlRJZPTB
52VtPBOCQjiPLynj9TBtkXVLwfG0+Gq47wCJBJMl82eymOD0N8MqVZ5E8uyJ
RkdeMyGkN01KBrsZLqAyxIRnRUmjOXIkaue5d3x3LRMm7KPtKnbh/PJ/SJFo
YILtu7sO3TtxPjd0TS+2MMEizdqNW4ZET++Hcxb3MsFAUzLAW4JEmdq7r7cz
mBBPqGz+vplE9GH+cxYsJow0Gr1wxf4dLaU5/g3nyymC5SCO6zO3W/jXDyZk
WExZWYji/YhT/gH3IhMWvUo0YQOJ7K0bVOY5WHCsonWwej3u7wOv3V3WsiBy
adxHFdu7y1n6CxcLdgSJFO9bR6K2hfC2Zl4WnInw2yYjRKJFNl49QpgFz7J1
2bj5SMRLMzz7UIIFP+hWaRReElWHWfIubmHBkb231Niwa/QPlBpvZcGH8tzr
S9wk2rB3XcXyNhasqhf6wlhLorhJt9xDO1lgsFYuwAnbaQs/HyHLgnh97c2T
nCTyvTwt2bKLBQqd3mdHOEhU/s9J44wCC0yH++u62HE+MDdFHt3HgoxtP60M
sevaS0p99rOAbs//t5UNny+4H5/JO8CCoFlQalhNolKPdX28yix4t8e8Qws7
31y4XEWFBaLXrzvXrCLRgVb7b9aqLLAru8+lji1TVJJ97hALCv48efLiH4Fs
9BIcN6mxYEG9RlMJO8JMI7oHWyfg42DRCr5uVC0frc6Cfg6ejTnLBJoyYa9j
12AB53o3SsoSgbpP5oo2AwsefIsO3ow9JfP1sIcmnt/7cmrSIoF4k+LXiWix
wDhkJSRxgUB7Sy5OXTjKgrR/YeGxvwlEb+McaNFhgTI9LyH0B4Eea0svHz3B
gubmjkRe7Kv9EYwm7ItZPx/c+06gtBM3mCf18fxtD6fQ5gjk0nte3dCABe8/
taaTLALFXYx4oXGKBQ4NM9l+swTKC1kt2GTEgsUMgdylGQItaD/euv8MC8ID
9+fdxqYc35+XhF2qfrvAZ5pA/KF7zzsY43iWcD/3msTj5x7IY51lQWKa7Evn
LwRizVS+qDVhgbzfyVezYwRSaHk7LGLKghpz9xon7GeHX/68hj2+oQI5jhLo
XU8mj7AZC/be12uw/0ygeBGOPENzFjTdvPL+4gCBdp6/pZR5gQX7aPdvjfcT
yHso6vskdlJikYwzNo/uuKzcRRa4VC7e9u0jUNnA4sZ87HVL4TuTPhLo9oHO
hPxLeH38XwR+7CZQ4M4XVmlWLGgIH5S3wvaSbbQfwN7zcPXHiS4C1TohELVm
wWpksHu+k0AVlkbhUdhPV4/0beggUF9DjAJhw4JvJNcB4zYCfQxxPu1gxwLz
uN3Dfa0Eypr5aPwEuzbTOMQG+/LqDMoodlxjymf3FgL9S7C9f9GeBWpc+0Ij
mvB1G87s85dZ8FjUREUE23t+fUksNt8u37G0t3j9JfLWfcD+fKJBtaCRQI9E
zzHPXmEBed/8a1s9geZVuRLNHFjASPaPPIe9309lIgnbJO+x+mAdjsfpgJIh
7F3vGFGztQTKTUIf7R1ZED20TsMTW+vt+0PZ2H8ZKlOLbwi03ldSgYn9XiDo
CA+2K3VL962rLFDZmjUdhQg0MecTibDTFdtixbBXJ7qw1jqxgEdzDh69JtCF
dYo/DbE9jTbNymIPH9aBLOxBa/X4ohoCbSj6Pi11jQW6HtZaqtj+Yykyydii
0TkJeq8I9MOVPBblzIJ8XsaWhpcEimkNeyTiwoKjFMUnR7GPdtk8SsN29ikt
0qjG4+vhCi5wZcEby5rmA5UEakzqe97jzgIn+a6lrWUEGpfetQzeLHhVv2D1
J49AmXqx7V7+LLD9fVw2O4VAQWsXtzdE4fk+DjVTxL5ltDJlEs2CQ0YdtLJk
Av25eD5jClso23T6TRKeT8SVCd5Y/DyLKzn9iXg/yEu0PROPx19DKPDFEUj4
hXtSTxJ+Hlmz1y2MQBvb2c0LHuN472Oz+RVKoP5F9t+qT1iQOXQsyhf77acd
8nXYfsrv5qj3CWSwSkG/NxPHa2qgJD2EQDJjK8K/s3C8DRaUuigECrVy0JXK
w89bp3TooD+BYoceNi8/ZwHTLOj9qzu4vhYTL3mWsuDRww47XWy57dEqU9hc
u13CTf0IdF71YGl7GQt69Z5+uXUb59uh/ZFxL1hw/Y5oeM0NAvk4xI8vVuF+
UH9lux724DGnNrtqFvTxlFW0exPoYlzQx1ZszcQzX0a8CGT4/anhg5csEHh+
T5Xdk0DHeU5E76phQc7U3zE9NwKph1W1bXnDAktFA58OVwLt/vub1wdb+MYD
fnPs93Zmxp3YPuzKqk4uOP5fQ5iBtTg/JN3CQq8RaEfXm8Mf6lgwdnZUpdMB
74+fBQT0G3G/SFJ8Z46tbxgkGYt9YvSO7dgVAum9AOkh7CJX8bAflwlkJ8/4
d+0tC/xDzo5ttMfxD03969fEArHXDaEW1jhf9svaXmthwR/XfcufrAgky98p
ko39STLVxRQ70oegfMWO9/c6fc6SQOY/PlItWlmw4ch2odMXCdTBnrb9YBsL
fjLCA9suEOgLe1CsI3Z36uI3fewOzcaXSdjRy52dehYEktpipbSELfQqMEbL
DO/XzZotee/wfuJMZ0emeP86J7GqF7tdwszrCPYtUe65ZexwP8Xz6iYEKthq
sFb/Pd7vFJIbKs8T6DCv0x5X7JODnMqq2OEduzdEYfMeHt508BzeP/x4pLqx
Z2ZPUJ+fJVCzP/X4d+yW5LLf+7DpYx5KQu0soC2FftpjTKDPR/ZdPI7tmPvn
eP4ZvF7d3Mm22HoX7CvlsTeeN33si81ZrZ4ka4THe/eQSA72hFMWT5YhgbjM
bwS/xm4QX+/7P2y5Rp/GbuwnLf6zj08TyDLiRN8ENnl75oI09mIv55s/2HZy
Jm3pp/B6aY8HcHfgeu9/c3grduoueVEx7NVqD7ZInCTQGTbasBL2yPSa8CQD
AqlcTRPWwkYP3FdEsefubpU9if3wxKBrgj6BTK3qZEyw/Rf0Pm/EbnpuxmOF
bZn93DD2BN5fFuoHrmBrmG9F67Cdk9ekuGBLcN/fG3WcQB8k5E97Yv+tmE8X
xA4/avfrJvago61wuB7uP+qsWF/satH3d/mwexpl9/pjJzUd+n5Pl0AcNndb
ArBv+2TacmMXOAQ5BGKbywp3U4/h/NV5x/OfVT/5aXNi74rdXPHf/aK0qeek
DoG+GoGnH/ZvlXMy7NjNf6Q1b2H3Tr6OvatNIJ0XzdLe2OUJ8hyrsM3DDLe6
Y8fpJXj7H8Xjuz19yAnb6zfbxF8tfH/G1xt22OeyXE18sSd8c/svYB8w7W9c
0CTQ8rfqq2ex163VVfHBvhJWLKuP/b28OGse8PnjiaaEJvazB5K1d7A71z/k
Usa+5Hd/cA02suU/KY/dpHVZeP0R/LxQl6n1/62/TJd8kgaut7vVJ9ZiK60F
3W3Yd2o71y3i+D9sE/VVPIzjaclkDGGfK6TElasT6GbcD652bJ7o74Ua2EY8
r1P/y68bpm3jBmoEunb2nt5D7JNjAacdVQn0qb1cxhybrYHuyFLB57PUbfG6
2C+yzIkb2BtfqGcfwJZ2OVBBKuN+3szdwoe98Hti2yMlfP/BvKhqXB9P+U//
6ttLINt8ISsh7IvfqgRtsCve1D1cxPUo3L1TbkqRQO47vcfGsf0SV1vN7yHQ
fQvukErss9vLmtbtxvkT/VjSHpuLU/rLAwXcrwfP7DfErpkKX5bCFuzvDVTD
litw3K8oTyBpSjJdGHvVIYkUg10EEh9hfqzH+0X55pDyLlkCtarSkkqwr638
6jDHfqYw1ZuO3VvXzuG4E/cfDcNhf+zQp4elWDvw9UiocsXWCslWu4FdvqN5
nxV23mnCjfwfgdjvx246im2771sIL/ZO9bA4JWyRDZeeRMsQqF4urHsndtt8
c40YNtevor7N2EF9yn3p2/F56pZisRC26svHP3Zil/8xt+PEZqYJCRRKE6hl
b8rCX7xfPrl7R1YZW/C2352f2Ob2M0dfbSNQxpfkP3Rs9+8Tp5Sxl98N1X3F
Dg78YlYoRSDr0/xDn7FTBUbsZLHFnDiNB7BLUwZdH23F9X6pfe8n7Fa5vlvi
2I3tidRe7LGKHjJGkkASq2rs//OCblcEH/aLpfrej9hCPe+TKFsItOedJb0f
e6dda+aKBJ5PgUPpf+87Mve26CZ2ttqkxgT2+YD66m+bCXTooVAiE9uZ/03j
VezZd0e7/mATya86x8QJdLCA6+8aPP+kXVWDF7C/nBb733rs4hflkx/E8PNE
zC5tx2469vz7KeyKxQ+l//WPz92Fy42iuH6ftqnrY8/b5HFpYt8qf8Zmg83/
7dn6ShHcXyf+id3GlvHPlNyP3awVHx2Hrc6XsSt3E65X00t3nmMbJ6UpyWDf
v+o1240dUJ6gv2kjPi+o/YqXwPkVrxN7PmIDgWiI+K2DndcVac2FfUYpb5s7
dj8z5MbiOnx+9t2wuR17zi/4rie2mjdTgB3XAxcvEUoXJlAVX8JGNWzlnX4Z
w0K437IinxZjnyrzyTfFnvr+2+S/fmOv7V3RIYjPl47mV5RxvUVbub6vFSCQ
g/zxb03Y2QynPnXshHnnaJH/9nNfh/FSftx/IqvHrmIzE6wXn/Lh/ble8rNY
Jws4dlzikMIO6jIuvYktUWou9ICXQJeWWCF92Podxjvu8+B6edJ4L7sLn7e4
jhm7cRHolw3l8J0PLHgZr3Vpai2BZvT0XJaxu2SOONpgj2sZnwzqwfWnpeJ/
lhPna/SiW1Ivrof2AyFtHAQqve41tvsj/l64tDf2GLbj52+WjdgXb+3KUVlD
oORtE92cffj8u3ZHWRE7/p7RHlwqwL4XJ412Ydcx2kMv9rOgonhz72Y2Aolk
M/WbBnC/B9HR2NUEur6kkR08iPvpuw10fuyY6u4u/SEWLF8Q/h28Cudf3duR
DcP4/DHDz7YK+2mtA30c+/+kKyGO
           "]]},
         Annotation[#, "Charting`Private`Tag#2"]& ]}, {}},
      {"WolframDynamicHighlight", <|
       "Label" -> {"XYLabel"}, "Ball" -> {"InterpolatedBall"}|>}], 
     DynamicBox[(Charting`HighlightActionBox["DynamicHighlight", {}, 
       Slot["HighlightElements"], 
       Slot["LayoutOptions"], 
       Slot["Meta"], 
       Charting`HighlightActionFunction["DynamicHighlight", {{{{}, {}, 
           Annotation[{
             Directive[
              Opacity[1.], 
              AbsoluteThickness[2], 
              Thickness[Large], 
              GrayLevel[0], 
              Dashing[{Small, Small}]], 
             Line[CompressedData["
1:eJwd13k8lN/3AHBRQrIkS5KiPkiWtCDiSpKlhBakIvlK1qIkJHlmxlP2MciW
lCX7EkWprixtlFDWbNkNM6WQpN+Z3z/1er/w3Pvcc+4555Fz8rb+HzcXF5cU
/MP5nyn+4++/fyS+Wbz0hTs3Bjk51DqHgdt29l4rLo5BHQ8Z74XAnskloqce
x6A6Xa2kDUsk/pro86i8NgalnQ3apbtI4g7PnA7H3hhkUcjr7jdP4qAYt8Qo
sVhUN9v+6e8ciU9/l7ypJh2LdAxytangZ+PE58ZNsUih1ZyXMUvijGC/C8vV
YtG/+ZiM0p8kVjySu+y0SSzyM3Ti2wO2qDrOPW0Ri5jhO73xDIkNuao+BB2P
RR2yX/Z+/EFihmomEecUi0qM1ncw2SQ++iA67EEQPD+KqX8ZbPf1gKAcEYtS
259n/WGR2MVle3fKrVi0Ri5akADz9tqNiMXEItLN0VcAHMy23HQrIRYtPdLo
ip0mccWLMJnMlFh0+S/3vnXg9dYbfjWmx6KzMVlCSlMknlvOtV3yIeyn0+9K
MZPE+utilrQLYpHFZpMeTfAaxagB2xJ4/8cTuQcmSfz0YvuruEpYv0f9wLlx
ErvPB25cfBOLfH2NyjoH4HymJQ/9FqAjCYWdP0+AN3ZGttKE6aiyQ06zrZ/E
5SIZdVJr6WhR71/Vhz4Sj9nUq5lvoCMK39Oa2q8kjitWODijTkeMNPVPhZ0k
1pt605Z8go40LWXFtoF/eprQEuzpqIN79fGHHSQW87w2m+JIRzKuEx3320nM
PbPDp96NjjJ3ZPUnfiax7k2z66k36Kj8tTT75icSX1GYSH+YT0cnAvh3/Gsm
cVOYZe2FUjqaV5n3DQJrlvXv0nlCR3vpn+f8PpK4VqvsgkAtHdWdivnn3gTx
2nRk6lI3HbV9XyF84i2JHb4tDeQLxyG/zJ+WrW9IPGK9Zz5cIg5J2XyjW4Kv
Zr75FbIhDp2qxhLmr0kcsaeXP39bHBqiBcoa1EM8nrYY8JvGoZ/rv6sq15CY
6eUZqUPGIY9lA+tKMIlVAz5P8cTA7480r9AEN96+aDiUGIc+l5Z83feSxPMS
XD0TOXHo8cGLkXbPSfzF3dRc8m0c8vdlMckqEq/OSf6uKMJAbNu+DiGwQuFe
k5B1DOSq/7GOUUnimYW9L2bkGciOvzj13hMS96q95FXVZCCddK9DlRUkVlkI
H2WdZqAyyhltffCViIR1Sq4MpOxmsaWunMTquh2nrvsw0PrdaosfH5FY2Of6
ypAwBmJIy44dBzu2soZV6QwkyCXU1l1G4szSstrfqQxEGf778ixY1nZt97cc
Blp8N5U/Wkpia42bjGWPGOhyyddET7BHzFE9e8xAzPgmYqaExBf/ZzDW1sRA
Xx0L7f8Vk5h+u3GP0jgDvZj1WCVZROKTFu8cLOTiUYg80804j8SH0sw84xLj
EU/AxNas+yS+v3zPf1UpCaju91CAKljieqpoQUEColzre1+RQeK8n6s9qp8n
oOXX2jwb7pHY9YKf3O7+BMTr/6J09C7c9wcDvhSFRMTnR9+jnELi6qnjCWRl
IhLy0TEtjoP9nPLxCP1+B334vitZC1z33xGt+RVJKPqS+uRLOomn6qhepHQS
Erm0JbI5FupDi2LB3P4kJHpR6NP3aBKbHkIyQneS0FqvQdtdESQeGgyu+meU
jNa53XatopBY4JmLoWhpCuI9ep+hBU6oSnFMeJeCfug+xRUEiUu2b3m6eygF
vVs9IVUWSuKqEevzryRTUWCp6du8EBIL1ZolCYWkoq/zfMqpQSSeUJQ/ano8
DWWEhU0GXyax0V2N8d8i6WhrFsXLyJnE184EKXi6ZqDX8e9//j5AYpFfC01i
KlnI4ZOHocJ/JH64GLnTWyIXJbALbbO2wM8zHhgc25KLGoVZXlvAcdEKJ412
5CJti0sp8pvhfCr/PjxokYvWvL/yU1YO6oPwhttjtFzUUBecLbmBxP/a5GR5
/uQitcoYAX5xOB9e6aMKP/KQc/unTeRaqE/erh3/485HKbNrtFaCzx6ficdr
8hHf7vhzK8RIbHk9tPbtznw0WJpUvUwU6pPJ5JY9V/NRQv59rwVBOL+MNegv
TwFaulveMrmcxMoreqcY2oVo1fdZui/YnafI/qN5IZLav+foHx4SF3poblZ3
KEQao89bBcAO6zz1HWmFyFn9ddvWZSQWlLi2LO5LIXr7svPL+b9hWEZt4k14
cBH6IiqTyFoMw/ewVNxBRhEaPHfG5io4O/7jJbW8IrS48ls77U8Yvvs0qz74
SxFSs2R2ZP0OwzUGK1fv1ChGjP6lrm+/wnCIzd8ODVYxytixL8UdLJ4/MDLI
U4KKKIT9zM8w3LYj8LuRSAl6rcTXww0WOhL6zmprCVq4KPpV7kcYFq7mv0Y/
VYIcl23pc5gOwz0a12Osm0uQ51GX9NGpMNzrMe421VeCArIeOniD99/4WneP
VYLiTFX7g5lhuHVcI91SuBQ1xGoOpE2EYWsF5NFypBRtkzf91j0ShosMc3hM
P5ci568Pg+3AvI+vfWoZLUWpd/ik24fD8ItzPoyrC6VISPiNZctQGJb1NL4g
uqkMsf8Yv3gzGIb/9N4zCPUoQ+WfjZIqemH/ydHvNAUeIf1bBkeiv4ThBVlD
yhubcmTN1npm2BCGN3RI/IzXeIJWXvYVa8sJw2aSUR59M9Wo7tbxoqVbYdjC
wlzyTWgNCpyIFbl3IQz3TUVSF63qEeZaP+NuHobjrX1mWsm36N/ZpdQi5TD8
XP2K6O3hD+jAcfLWbQGIl5pnrZV3C1q3dGY2hknDt3LypmMuf0ZjNeqTQuBC
jfr3VqGfUSWVqz9ikoZLq74+/BP9GZ1Yff8tOUHD3E1pxwTyPyO6zHBqyBgN
a2UalIv1f0aCuu77Lw7RMG6c5Rk88AVx+V+NOdJDwzyS9bLWy9rRR10TalM3
DesH9hc4CLaju/+kAszBZdG7G09KtiO9sKfnDnbRMLtq+Yi0ajsKSPiriTpo
eKCb+vedTTv6WU58VWuj4V979/fuzGtHo9+jlYUaabjBSPXBswMdKGLs7FvG
exru6z7WRLPoQDv6drquBxuffmR6yKYDBTW2Zym9o2GzZImc164daE3ORrn9
b2hYJZUmdDu8A+mfKpb0r6Nhm09DIdHNHSi+4cPywWoaPuqr27DbvhPpPL/3
wBU8mxBou8y5E/U/8jFkPaNhqlcwb6tHJ1LOkAhZfErDAbc3KN0O7kQ48Mwf
iSoa9uD3dnh1rxMxt09/N6+gYanSm6FRg51of8rqvopCGp6Trubb5N+F1v5Z
tN0BXrb8boQi0YVGTjJbigpo2G7hWcahqC5ESr9vyMmHn+sq3WRldqEPSWRR
Ui4N74xL80ts7UK2d3iCr2fR8KpnXoNnNbuRV/xvmQNpNDxxgmdsWKQHGfwa
S6hJpeEaIr7LY2MPEj3eIaIP1jqSc1lQrQeVr32yXCuFhk/4JfgyzHvQ77jL
TKUkGpa5OSf6MqwHUeisZ4LxNGyCIl/uXv4VJUUPn2yLoOHztUyxzat6Udmt
vj1HwSNDaUoN63tRI9Ep1RIOfy8s2nJFpRctXW368vE2DQexlGx+H+5Fzo4V
1u9JGi4g1xymxfai7RpUs1cUGqb3Gk85SvehNy1bdEqCaHj0SWrRacl+NCvu
vC7Cg4ZLcNW+/aoDaMBK3dbLgoZdiJUzd1S+oYaOY2deq0J864azPXcPo8oM
L4/DYD3/jLKbe4dRnhsZ0KoCz7PueRe7fxhFLj5L6NtGw8yrb4WyrYbRsU2b
P85tpeH4G26udz2H0bfz35GSAg2LXEq59y5zGHHNRcrdkqXhI2JHJn4Kj6Af
L3PUhcESa8OvhkqMoCGyRi9+Aw1by2jSV20YQa+lf9llyNDwNwllJxHlERSl
f4peJQ3n+/ii0ND+ESRDU+aZkKDhw4ohuMRvBO0Rfz1kJkzDktpixu86RpCP
/6RNqxDEe+3Zi1m9I6igW/i9PZiSFzgfODSCNt23LfVYDfm6/4rUevYI4lOf
uB61ioZNS/cfl1s5ijpMVku2rKRhxgO9V+a7RpFf0FFTOy7IF1MTX/7wUVTS
d7V64B8VD/2zEz4UM4omDFPV3cB03Fl/K34UneEfFg9comINxljAbPooMk7w
G0xdpGKV+4/GostHkXhJUmD/PBVLUjZqPOgaReXf+grPf6fiF/fPKk3JjyHp
ErnFYTYVL1pt58tWHEMhQefMnMFhphaGdipjyFx8dMSRRcVyq03GinaPoUHj
6Y0np6j4ESViRtJkDInmLcYeGof9tN8UHHcfQ14X1/lpDFDxTPSI4vviMbT1
r7X+n2YqzlmhQOlWHkcui/GaoeCHizXce9XG0f0/HWr8YK3aiq9JGuNIeuHM
RsmPVHzqfGXTYe1xJDDnxrWziYoDVNKTEg+Mowl26Cu3t1R8hNo7/9RhHOUN
lRl31VDxvZIF/pv0caTSuOZIVRkViy1Gq9nOj6OtIyqK07FUbPlE+3Vx0wRS
pU/tq75ExWpxEmt84ydhHrfbYgRe8m6Ut7wziXT+1vM2XqRi3jvqJ1VSJpGx
69333d5UvEqXpjF4bxI56h85/seTinuexWjsL5hE9IkSVx03Kt6T3jHa/moS
zRpejq50ouKnl9ad0GJNopczCz3lR6kYv8iyUjBiIh86JXkHOPnSF64pYyba
oiFkW2JNxZvO87eWmjIR6SXXmm9FxWPnS1p2H2Eiy/GDb+8foWJ3w199CieZ
aLCXURFjTsWREiss87yZaMU7tSiP/VSceSFWUC6JiSpdK80nDKn4QP3g76wU
JnJbacjvCg5u/5CndJeJPhgdp5zbR8WHKassFB8wUcLLwICTCNZbV3aSv5CJ
lCreuJjoUrGFYWzVGcxE5vec0JadVLzZd1ro3SATtV2ays7bQcUZQs/Si4aY
6NR+fyENcIHEHrfYESbyGIn8qqdBxd/6lF9aTTBRlEpVoI065MPHiunn35mo
pVK48vY2KpaN78014ZpCtp+qt3/fDOud8pgxk5lC/+OWlH+xFuIVUuisbDWF
aLOXDn6fpeDb6uULhk+mUMZuxV0pXyg4tOS+0bFd08hMeWuGdyUF7zzndNQs
ZxqZpCw0MZ9Q8KYNj/QVc6fRQcHGhQvgo+sm5Xnyp5HRtNcx58cUHLsk7VtS
NI30y8pX2pVTcPoT/lO/KqbRTh0DL8MSCt5wbqLUvG4ayZjZ6Io/pODUQ9ex
ZP80kn6m5ErPoeCu/0S73w5Mo3UqCwxhsNQ/0+yAb9NIQihtmj+bgiV/WB7o
GJlGIi2DGUsPKFjxi9v/iKlptPykF99YOgW7fv2sl7gwjaYuUD8/TaTg7u42
wRwxFnq12rbAAPxlSCdQVJyFEkqViYYECm48LxUVIMFCBr8/bm+Jp2Cfx9qp
JutYiEFKR4zHUXDUbgvtNlkW0skpNpSKoeCnvhFXHm5lIWHz0HV3oyk4MTU3
Y1GZhYamj7E3g+1/zDkeUWGhSM2FNPUoCm4xL49nq7FQf73Rb+MICl7MmcNy
u1iINtRZfIWkYHer1U4a+ixkTxbAuEjBgrMDz+0RC21XuXH6Jtil6RmVYsBC
nb5bVkXSKDj+upDTJ0MWUuHxdsmkwHrZ8uG2B1moRW75htYQCr5e2Jwva8lC
sg5qt7dfg/OxrdZNdWQh3bRVDZX+FOxwccN03FkWsu0eW7YPnL2Z1/O2EwvR
bR5cs7pKwctNRXt8nVlohaXUBZ8rFHy+P+uTtisLMQ24TcovUTDv4asvI71Z
6Kn8lxXabhQ8VNH+8Np1FrIZuX4T2VPwMbb+JbFEFrpdqWhQr0PBc2W/tg81
sZC5geyNKzIUHPhzReIxHjbiFfOmpv4hcKe0z4ifHBslsem09WDt0f3PRsAq
Hx6HJS8Q+MHgJ/MT8mxkfWvp1p3fBBaW0k/dtZkN81NkFGOOwJut1vdNbWEj
TWZBYsQMgRk2F8SsldjofP1EbtAkgVd5l/p3qbHRwn2h/D8TBN64c8cIUmej
qJAdBQHgy7s/sjPB5boBRf7jBL7yr7DTczsbcZXxP7o8SuBF6zP9CxpsdOeu
UrXHNwIH89LnuHaz0ZurLh9OdRO4dvGi5hMdNtIgw68NdRGYv2zvEz5dNkq+
U7LFA1yi/987O7Bn1UJAYCcB33eNDxbAa/5EKSa3Exgd1RHX0mOjU8FPQtpb
CVyjy+OejNioPqpnmwM4YJdx/RBYLX1Z+0gLgauC9B+qGbDRMmyuOvuJwDNp
Crw14Oxl/Z1rmwmskyki1r+PjdgUvp3WjQQ+M+HEtdKIjeziVXs73xPYMoz6
0BT8Ksv61llwhZbfp3BwfENq38V3BPaJ5MkUOsBGOnwaEdFvCHxuH5eBkDEb
PZA6oSUJDjavGjwEFtwaOHj3NYFdP85wh4P7TOu1ixoInDXh9nTFQTaihNsN
N9YR+Lkk+vMTPJUSHHMMHLm77Ya6CRudKHig21NLYN3adTcugLc2TcVOviKg
PwjmtIM/CIXqC9QQWORIodh9UzaSouclHnxO4KB6aQ1ZczYqXDW1ob6awOMe
LI0jYEOqeqYh2NdDPPkG2MO/vETvGYEP44GMXnDNmRdvd1YR2FNsLDn+EBu5
bWv5s7EC4ne3OmH0MBv9y1wbmlYO8X+eYCBswUYMWRu+9eCYK//ZaYJfivas
lXhE4JUFcR2h4LXzw6qCpQS+2PZgk/gRNnpe99thvoDAj55vPb3REvJVf+/I
FbDka6c9+uCxJ8EeM/kE5qvUjjoFXpPPc206j8CJy29lJoJdYlfThx7C88J7
EldasdEfAUspJ3Bp3urD8uAYCv1uXw6BPzeWhewFP7sqmd+VTWCPYm8Xb7DI
Gbm65kwC35P7sO8jOKv9nJkFmPI2l2sErGOV3fz+AYGdhh2MFsHORtu+Ntwn
sPPMk9OK1mxUpbx7tvoegQvvi7Ovgi0yrwbpgBP4y6dug4c2POWuTCfw9VKZ
q2lgIVEk/OgugS8oMLfXgJ3mTJRyU+E+L1ie5DkK8XsQYasOTmmNaxQF77Fs
JitSCGzQsNi3ESySazNek0zg8gGXKR1w4PGUdSbgSyVLYwfBI8v6TD8kwX76
x8lj4OcnXfK67hA4p26u0gOstDKvyxHsWFdt5g9mPJoSGE0ksHXVOgoBdhO8
4j6TQOCXzSz2HbDUC0JFMJ7AWkm5716CKW6vT9EZBHaQqyl5A2ZJrIqUAvNE
6B34BG7wpk9tiYN8ShsOGgBryHzZkE8ncOhkm9w4OPXNOgsN8DGXEn822Fcu
o0gvlsC/PtSgJXBv01BvbQyB2xbqS5cfYyOzACVhM/CJ99adAuBNrcXeJ6IJ
bCdZekgCHHFjJr0nisBDm+2T14Pntmk1O4Gnf+hnbAJ/oLzY7h1J4IO9Pr1b
wToa3Gd/RRD4Y3KWhBo46+uB2EAw34n2VTvAIrdv1SwDd/guvtgNDtJs+h4W
Dvc7WkBjD3h0UEReCKx5bd5pL9g6+pg14zbk464XxxH4he6dUGnwr1/HBAzB
W8e6y+7dIjC56clNIzCDsfGbAljbqL/aGMy175xYIUlg6vqmahOw+1T2/p1g
11uBoWbgL0kTvlVhBFZPnBA6BDY0VstEYBcf6XOHwYU/LrXV0+D+uAmGWICl
0iuWHwJXsV65HAFTzH/vaqES+G/UPilLMHtu7/9swfh7RDzH9pkh8b0UAo91
5fVx3GBZV+8M/rrl/hzHO/6unJ0g4L68DOjlOC3XXOESOLdQ7///nu9E9Im5
UAI38/yS4fgydyvtOnjLcL4fZ/2+IoknPOAvN70ecPZnZn9y9NZNAg+uNcvk
7P/xyruSImD2wKEAzvvJlQ8cTAiB+raTpmDOia/jf/4yYHcb3jxT8LzghYf3
b8B9Su9dwTmvc1UFHUrge6fkdDnnqbNm157dwQRW9N6lyTn/advQD8+vQz5f
LuI3AGekN58zBhvv0azW4+xf1TPKJojANxfCX2mDq32fbe4PhPWy3KQ0wd5P
+atcwR3n/a12cuJxMPvbtQBYn+/QJVXw7aif/tzgh15bTyqD9T4bCoVfI/D5
eWdlRXCmU592qj+Bf+SpUTn56HNdKuqFH4FfX6jdtwasUOey+SB4esaQEAJ3
ClRUfrxC4OXjWeWcfDe4Y/Wt/zKBf8efn+QGCz26rc3jS+CyVP3XP+C+5I0t
Dh70hvvhWavKuX9n1M39m72gH14KZzeCRf2SVtuBeV80l3Puqz+PprabJ5zH
LStjDDaW9Y6McAe/ry0oBi84P5cXB8/a8qfkgwvzV1WmuRE4U6IzLge8ds/D
waILBJ4XyM1NBw8eHdD6dJ7A11SVaDHghGT1Jjsw071jLAJsOnDdadCFwHqH
DjjcApd4SUfO/I/AnwLmw0PBzhWu8kHgoPZYoxtgycXHT5aDuVmR4kHg4FtH
B8WdCSzBslvhB97RnHH17jnIl94QBV/wsARbUBHswqh0vgg+lBmhpe1E4J+R
q/Xcwf8muhrxWQK3MqidruAyja1OpuAV32oTXcDrXtZHnHSE+1JxONgJPO+l
8bfDgcBpm7pDHcEdsmmeNmD5pu7yM+AnH/h6P5+B5+1tEz/Ned/gyxbHwLbB
pjn2YD+1/hctp6H/Kde4nQQf7zVXtwI/Oltz1g68K+pJ+sdTkF9vmiNtOeep
v1nEAjxD8WPbgH9ORYU02kN92KsTznFr2gLbDMwWynTguOywy9m3J2E+SNjr
zTH976dPB8Em3yKecexTqGfYYAf1+aqsMef5Vqdzy4zAa40DRTjrb18tvrnW
lsDtxaoynP2JPA+J2we+cwO7cfbP9mDyYBsC942++HsK/FHG9rI++PuN8i+c
9y9qrB2qPkHgYQPVOc75RAWpH9cFvw2tcDwH9lRJqa86TuCnvzvXcs73UA+v
pjZ45SNF8QtglQif7MfHoB6vUTnH6Uer9vZK7Abf+HCZixO/iUnTsEdHYR5j
RU9z4vsupWJOA5z9dpU6p1/lmsu5llgT+PFfv1pOfpB/IjrUwHt9HQtvgl3z
500KraCe29hM08AH7Z2rtoFXSE2GcfKR95luspIlgf0UlN5z+tuIW45AzhGY
70K/X+Xkc720WOB/YOeWRCKb0+8CJuzlLQhcWfn8eQX4nPKJxnuHYZ5YOMN6
Djbsqtm7EbyJ2ERrAC/TSdogcwjiE2463gHuH18elWxO4DW/WysHwTjp4pIU
uD2kbobJye/fB/vEzQgczrexjHO/Fytn7wmbEDhOvDSIU296XJ1Eow4SuDfB
qZVTv55JfbgpCL59Q+A+p54G+Gc58RsTuCGCVugOtlMSbQ07APmkdWMqAKzd
EbSfl2OrJ/m3Of1R69gWHiN4n1K13HxOPRt9ybi5H+qNBX2ymlOPE7et4AK7
cQWXfeDU8znukcV9BH6Ws7ttBvzjcWnOLIL6MCoVZ3ScjR4myb66Dk7P7i22
BZ8OCu9ZDtZYOWDmCX6z73+iYvowf4g+4roDTm+UClTfC+fnrhQ9Az5WTI1/
rAv3Xf5izaoTbCRA/1GsB54M2hi0Bexn0zhkrkNg+2uvo23AhwZvWLhqw/Mb
S4/Wgbnrma4sLQIfkC9k9oOf5NgRfuA1Z9WllsDynjsrKZpQn7tbt+nYsNHv
uRG5jF0wb3f1uFaBs1db/OrcTmAu+b/Wn23he4L9VPgs+KfA5vw/YNFWReUx
dfg+auvKlbeDeeDOModZNZhPuefSfcBHN1e8WaMK815hRKz0Sejne2RSzbdC
v29WuBtuD+e5/tbjFiUCv7kcOlMNdl/61WwHLvsjzcMCf6n9uMJVkcDeu78e
P36KjQosCG/KfwRePxU6qXwa4uk8YfhcDvq3rvfQwhk2uvhj5LAm2G8+8gFy
YCNayDfb4k1w3z83OVHB5ak9XhkbCbynSG9MzBHu9+cPydQNMI88CN6rdxbi
ceDRj8PrIF/TpC6/Ogf9ubX4b4MUfA9Op89JOrPR7NkCPgNwsz1XvBd4S3CW
7A5JqO/d9M0b/8dGNx4nmkmIw/dXQ9azSBf4flQMut8rAvdPLnb7/QtsdLjC
v9AGvC3SbJWAG9T3/Vcqm4Xh/IrOSvmC6Q5eH14JEdjwXfJHE3foz4mOC9mC
0C+NiG5uT5jH+A5Ye/MRuDo8rajsIvTjhH2nx1bC90W/7xm1S2zUskXf9SxY
i4Zt8i9x5iet4KO8ME9gc5VcH4jfta15Wsth/jCrIMovw3y5UqGihAfu43Bb
ls4V6Nfx8ngrWOr7KZlX4MrS9V/WcxM4Intp1Wc/qHdIaoCxDPozPw5zvAr1
oWktczX458E9p6fAf+1F52hcBN7wsioy0B/q98Rqbi7w44Uo6VXX2Oj/AF9Z
Vzw=
              "]]}, "Charting`Private`Tag#1"], 
           Annotation[{
             Directive[
              Opacity[1.], 
              AbsoluteThickness[2], 
              Thickness[Large], 
              GrayLevel[0], 
              Dashing[{Small, Small}]], 
             Line[CompressedData["
1:eJwV13c8Vt8fAPAiskfLSJL8SigNIdKHiKIilVXZRTJDKULufTyPsndWUpI9
QkbpZGWVFWWGZD4jDYXod77/8Hq/7nPvPed8Pp/zOXebrZvxZbZVq1Zl4D//
/adv/L787x8Njfd8JRIvhIOtVZ09Fft6KPMbXAmHT89iWwWwP2pGDI+6h0O9
usqDLSs01JG7T2tDcDik2vgpqf+lodo1PTYKReFwOp/z2o0/NKRV1O/6iy0C
6uc/di7/pqEFMQ4PWf4IUNPMVqVgm6ZmaRiLRMCObgPO2HkaejuhYREiHwH/
/kQ+Kv5JQxqGg9UBZyPgxlFbrkPYqVb7dtldigD6/QNu6AcN9bN/eaHuEAG2
PWt69bClt1MPcntEwCfJ3sPt32nouKGpe+vtCDjtmPXYBHu7y/YcCoHHU+zD
MzxHQyUnjma13IuAIp3Nn+jf8P2bVxb2P8DjCacf8cKuujvrZZIeASkfX2Uu
sWjocXrzjGtWBNCcrD15sB9kFIsGlEWATWSmgCyDhhSR+ifJzghYN6h4zG6a
hl7K0c6rskeCp6dOSd8oHk/Og3ihg5GwaceBnybY/z6+EjFQjYSKT9uUP4zQ
0IC1luZd9Uj4q/Gv8v1nGspIV50c0YoEkqvqTd0QDZ13i9RwPx0JsamKnfl9
NHT59bm4r1ciofSt+Le7nTS0T7j3BjMuEkxuc+//10FDjokdvzoTI+GPwh9P
P2yfi4+flSZHwuHont832mlo5HyCgs+jSKi/GPnv2jsaOvvG4tRSXiR8mOMQ
NGmmIc4SpTTB+kj4uXlut9wbGvpUbPLG4UckOK8eFStCNGSzT3ZOcz4Sxic6
OJSxv/hdObVlIRJ6iouGtF7TkMBbj7UjK5FQruceZv6Khi7te0mP5IkCH08W
nVZJQykWzaIvpaPgm9nnTwLYdtc123r/FwWOR9rrYytoSCg27em8bBSYcxem
pL/A8c/dcEZXMQrUHrqerCijoVJN9rW7DkfB3xZG7mQxDbHZXVVeMokCr6Kh
BBfsLwUPSVeLKKDHvSN+FNHQxmsHuaYvRcGQdf6Ff4U09OrcGpWf9lFQM+/M
K1JAQxe9S6eueEZBoDTdSTeHhhI3rpweiIoC9tszuzIzaEh4YOYcoycK6hfG
b+/GjqnUL/HojwLy1ufWske4fva4867+HAVrbn1waUynodwrh/ZoTUUBp09N
8WQaju+hijT9pSjguhF9SC6Zht78C1ZP3R4NTb9C75Uk0dAx/4Dhz7LREOJN
HVDD7guXclLcEw083n53DB7QUNRK2/NfqtHA63XljXMCDQUTMSbShtEgcF3t
RGEMrod2rZKN/tHwfk4pSQWbItn8VomMhggPxdnX0TQUvViVbHsvGoQ8ZMI6
omgoZ6POt5n4aBB2F+ici6ChpDXWlsVF0bDBdcxMKZSGTlY4uu6ejAYxp3uO
lSSul0gh62TrGOA8mxGrgv3GKCXQ52oMfFevQmUEDbE+GnU6XY+BFv4Z0ZIg
GiKMV3wiyBjwLT7RnBOI8/GCPM9gdgwM/eGSS/GjIefjW8ikP/j3o1Im4thz
g4cHPrLFQnmLalCiLw199g4UUeCPhfAUx/7Y2zS0fwA9EpOOBdBsuhfmQ0Oe
815JvKdi4RGVOuvvha2eVBOQg3/v/lBk2ZOGtNsdFThfxMJt8xfavtglcQY9
T+piwVh+MvnmdRrqrJ14LTcUC+ztuifd3WlIl0dB1Uw4Di5v4sy3caah8IRr
Pvv942BXJumqY09DOs01KQlX44GOUnVa7WjoHIdCMLdPPBQMlosbY7/UoJ6I
CI6H/RumG61scf08fb+j93E8HCZObfW1piEnkcw8w8/xYGSzqaP4Ig0pe8ZV
jJsngM+WZ/u2nqchrh6/OulLifA2rvXnwjEa4qjKfV+RkATl4mxPb2DrXFH1
kMtLgicPVU1/6NCQa9Cm7HyUBIHZmZV0bRriKbxoOTWdBGqvAvw/a9EQfzFv
gLxGMuSPH+Bq0KChynJ15XcTyRBzIGVz5EEakrk1rJp2LBWsOp2P7vgfDX1l
n9pbJZUOK2mlXbNraKh5H9/iqj2PQV76xJeBCSo6zPO65e1oJtgPPfM3x5aI
lyd66ZmQksgl/vErFTHlz3dP/M4EAcEmo65xKvLh11nkE3gK35Z0a5rGqGhi
QfCVl9pTKO3ReVA2TEXfhdSeD8c8hSMhmoYRvVQkHXfZKFU/C27opM/wYcsp
aI4dM8mCwn//KPd6qOjYtQre3zZZIHXj9UvKBypKNd8u63UrC9jtjsj5dVGR
YcauspFnWdB0+DDH1fdU1LenTrGG+xkYf1OpPtpIRYXZz338ep6BzXDiquYG
Ktr4V/Lq4OgzcG9bOGb4n6fu5Bgwn0HYs+qOC/VU5DRXsN18bTY0WcOEVy0V
aZivkVBRywbo1BXOqqGiD4T1w0OPs0Gh5LwD7wsqOhfSwX6EzAH19PK8qHIq
Gks4v4EvJgf0w0W+i2Cn/v2y//ujHHB06vOTKaOiSre5xrUoBx5LX4rWeE5F
u+9HxFkv54B4jP0rt0IqMlG/aWzrngtrvTzXf8iiIv1HFvZZTnlg+Xf41UVs
nxy2y5K+eVBK6jt+fUpFkXNphZX388A2btur+Uwqeue3icMqPw9qytuviD3B
67fCMe7xPQ9uLMhXWabj8fZcXydN5sO7uwn2kw+pKMnygPamhHyQ4WEXdMe2
th3TU87Jhy7xfru7aVSkkNmdv9SRD3sO0/ifpFBR55ufPNlSBTDhP249nUhF
FwlHynxTAWisNeK9ji38kZttZLgAYiOqyxYTqOieXE/d358FcDQ9mocP2355
YbZzWyGkvdEs3RNHRdlSEdG/7xTC+TWpa72iqOgQRSlPX6oI6kPOF6yEUNHP
/Sc1RBeKQM93+MAdbEU3T8TkKoYWZ4fKJRoej4R/waxoMXQY3qr/Q6Uio3dH
PpgfKoaBjan93ylUVOzp4SrgVwzfH41zTt7F+SqUUCTEXQLeMS6hl7EnNEr5
nDeXwB9yXng8kIp0+9/Uz+0ugRUHri2jATg/fHYr3TlbAtx7FA4M3KGiTYEb
7ZLSS0CqytOq/RbOD5+iRknt5/A49+/4Kew1pjZmambPYUcqxanNB+dLPjwn
XJ6DQmCCd/NNKjLVn7yXnvgcVHSr79d5U9H1g0d5uOaew+kutooXHlQk+PKK
aXlOKXTW3ddQxv6qK2dRX1sK58o21JW6U5FHw5Y5toFSME/c8b7YjYrymeC9
jq8M7C31x3NdqOjk66Tea75l4DsTJZR+lYo4C+VIV/ty+CAgobkT24b9wotL
geWw58BTtwJHKnKpyG/2SimHEd+q9y8dqOiXQ0S3WE856PB/Ce27TEUhigmX
1I6/AL69StzrbaloX/GIQu7BCkjz7l0dbIHzperQtVn5KkCrNv+4ZoDfp9Cp
ePZ2DfyzWUkpkKOiJg79UDXXemgLKeLbg334zZLeWEA9JBXb+uXvoqKKtGD5
Z1H1oLT67YU8WSoSF7rZGFFWD47pEeI5O6goq8jC+ONKPXQMSyVmSlNRojP7
U1pCA2Rc0I5JEaeizTKW6rxfGsGN+MUmgf3kwMabv/80wuHcrOvJYlSU80Em
m0vwLfQu8honiVLRWZPUY0nqb4E36YNQ4iYqPm+UGPnFvwWvT5fDY9ZRUcGX
Ut9jZ5vg2HlayD0eKqJp3O7/MtUMU4Xqj9dh63Qk3cxb3QKhPKyXSdxUtFBa
0B4r3gJdr89/y+HCbrx8tv5kC1jLbTdt5aQi7kTv8eSSFrj975UMHzsVkZmB
X9aTrVCY/eN12FIwck7gUNmj8Q7EViznI+nBSHJO8fWYfwdMzkXICbQFI9Hd
6YKi7D2gncz/uSw/GA3X5FRx6/bBg4ivFh9Cg9GBrkfdZ2qGoCTk86Gz2Hbe
Hlct24egjegT7bofjI5u2/PebmQIVm6+622/F4yeJp2IMWMbBnvrMuNWWjA6
Ycy2OHFsGPbuo+jXksFo8c+v9QGtw9DUJaNW5BeMdku6coy3f4b5jfZioc7B
SDnc/NfDDyMwcdQqYz32ocFlj50DI9DrZiGffC0Y5Qo3b8oZHYGyZiONHKdg
FBNe9jedOQJedzRsmhyD0ZG+40dMuEZhbnxT9prLwSiDJXlkUm0U6M+bVe9c
CkZRbN5prJRRGD2jaOZ6Ohhpl0p8Oms6Bo2fzlm+3R2MXHOVhZynvsChjW/H
9QWD0fxwg9bMpa9Q+uVzvsMcBZ2s9DEez5wA8aJtf79+oyCfteQF3twJCPSz
07fH9pdMEFYsmgCDjZMT1iwKuv9Cwt+5agLGdJlbLRgUxDOoLP/6/QQI5/yN
OjlNQfKeOkG18xPg6i52Y98oBY2+fcyvqjMJu5aNjyx1UBDhfaaw4MMkXPkb
pxyE/clpi0rhp0nIWPq0hxt7vZFbYd7gJIgvWm4VaaegC77219PGJ4Hnt9Oq
A+8oqDpgx/FLPydh5ltQrVMzBZUvNYgeXD8FOeMleCuioKinpl9TT0+BQts6
w8oSCpraJciX9HIKYpU8pZWxTfO6YqXQFPxN6f5VUkxB9dyWg4/rpqDNJTYl
r4iCEqK+Fqe3TIGz4KaZhwUUdEJd9rXnpynINRajBOfg+f9PDN39MQVyfVur
z2ZQ0LE+rokzO6chWiswvOMRBTE777zxlpuGxewRm1PY/1MJqY7fPQ0ttx9x
6aVTUE27nVjHgWlwkthuopZGQUmtHz5LaU5DjtWOOakkvP75be80zKZh14TC
TmYUBVE0tR0Cg6ehfyrBygX7lGO50dGQabg3y5ZIj6Qgk0JuxurQabwen7hm
Iyjo9V1Bw9tR+HlL5MxkGAUp048pGqVMg5zwUP5oCAVJmOW68xRPg/zhMKWe
uxTEdjdp7c+P07A7mqH10oOCxALjdSa2zeDvJXMZHWwzulIVm8wMqC03cLa5
4/EaJ45I7pgBXce01gE3CvLbLXfBRG4GrI8Ynl9yoSCv3NeNtftnIHqmyFHN
iYIU9bdYJWjPwPxRr4gKWwrSeHvL8dLlGfDzGfHQxN5WVNru5zADbAUnzzXZ
UJBNW0p5ytUZEBT7n9gnawrKF1+7edhlBmRZPRm/LfH1N8MjDjdmwCJZpVz5
AgXtCww0TKHOwOsfi4OlZynISPx8XH7ODFyPJpP2Y7M4UKZI/gzI7BMwKzKm
oNYjOwWIwhmguW7rzj1DQcUuyn8vlc6A0bRec4YhBdWKGQ3J1MzA2HBsWaQB
BZFPG74sds4AR8uecGdtCrK4/Laxe2UGDNJtQeYABdW53G9Xtp6FDx6Mpzn7
KehMY1XGertZuKjtI7APu0UFLL5dngXnibAhjX0UNGlufib72iyEK1T6mipS
0FUZuCh6cxa6KgQr7slTEHVfZPVY2CyYdb7cO7edgmK/S/2cqJqFkQy9xJvY
1DynQwWvZuGqV9e/ZWkK4hUdV/FCs3BbZOo9D3bLiJ3634ZZSL603kVGioIU
HpdaLHXMwvD01WxTCQrK2OK3qmBiFi6ziUjXbKCgtJMq7U+F6KDsmsfUxZ4b
FWPfuZ4OnP1a1e3rKehG7mvWk410eFbsfG50HQXlRR/seSBOhxnr2uA1whRU
2LZxtYMMHVxfu8zq81PQwx7dKJoKHY7Is1d081GQ8e+fUyOH6CCYkEhexLaN
YFGVD9OhyLVuiysvBcUffXO3T5MOgf1mM/M8FPROuK59hzYdzugyywOwR846
GHgco4N0CUFwYdd98GRW6NHh+xYxoyhuCnquW1uyfIIOtSEFEuLYxPZPI18M
6BDzS3s6gwvn23X6QvEpOii9cw0qXUtBBikWWsfO0OGGX33pRw4KWnCLrDxu
RgfdKfO71tgfRIQd2SzoIHKOdWp6DQVdPrSkVXmBDhXy4pOL7BQkGSoVIWlF
h8V+NzFJNgoaML+m1HSZDv6HNvvbr5Do8p3ADanX6RA876E3N0+id2O/enzv
0SGoVYblhn36ZfMRzlA6BKR/jGf+IpHBz4Iz4WF08NHXmJj9SaKjaiglIZIO
TmlclInvJFrfHjEYEU+HU7oPaweYJPIP+NqxNYMOG+LbNBonSHRX04OXs4IO
QtcCvupgn0iL8TGvpAO/5v6wuq8kuhFZOJBbheM5kzCIxkn0qr2t4NQrOvzW
sPOtHiPRmx+0suBaOvR/XagoGiZR1qmx7I9tdHh0cKdSci+Jcvy2PIFROnhp
DFCksc+UiEW7j+H1OhbxMbuHRGmW6NWjL3Sgn/t9u+IDiYZvFzPXTOB88nr7
pqeLRH465IP2GTq0lTgYCrWT6MGVnex3ftIhrWrzo4T3JFr1Kzyk7BcdPGrb
v0tii4idbmXO02FTl0r87nckuv6/sDS7BTrYzK0d0m8l0dzEspHpCo7nQvWe
rhYSuRm7B8T/w/Nb7R5ojs3Oqfi4dxUD8oQ+bXdsJtFmS/sJc3YGzCs+c6K8
JRHbmWZxFy4GNKlcfMmHTcne+byUmwHJICQQ20ii+NDqG8s8DHDVq7fajH2q
qczMjI8BmoY+xRkN2MfLnPgEGLDeVIFdDvvKtsmMN4IMmLAcOVdcTyJLDvXl
m8IMuO96/M/rOhK5ZuSvndrAAKn8KcriaxJxDKbIdUkzQF9u1yO3ChJJqHwc
MgIGHE9efEd/QaKJgcv1x7QYoMfXtngV26l410V1bQboMF3P2ZeTiOvzliBZ
PQYcKSlda15KomeiOz9xGzLggJqm69EiEv07Hb1mzJIBEvqm6hufkSiq22Co
yJ8B4tWyjtFZJAoevT2aF8gAMYXFWEFs76+Kic+CGLBJIJXJ/ZREWoF+S2nB
DBDqGnu08phECobH84PDGbDGwpVr6iGJrEMe4r7FAMZVSk9VAokCF/hf/X7J
gFp+szxNbPeQzqHKGgbEF8sRjfEkgkDBrtsIr99C+96uOBLtul4vvlDHgFia
eOh0DB6P5c6bEy0MUMsqPCoaSSJTiYpG/08MEDQIEkuLINHB0VkJ+X4GjDPP
fduOfYXiNdozwIAw5cVUxXASxUTfS93xmQEjDToLuqEkkjH3PFz6lQHB432F
3jQSZeyuXOf7nQEXaHnBS1QSddR9TeD9yYC9CgGX7mKfiZHal/SLAX2eMrxh
wSQqylx/v/gPAwpEfo+uw47mSdFSW2RAUHVzRSKFRH+9un+jJQaYWqVESGJH
TDQ/O7bMAAV2tytPSBzPtqeOxAoDVmdpachh64mkCmf+Y0Cv/oYNRQSJZIsy
X9SvYkJAdOWb6iASmc+KCa6wMaFr25ot3YG4vnnU/czXMiGrofeHGXbY6r+p
17iY4Hc1u2U4gEQ8fC8nfLmZ8L/i0z4z/iQaddZnT+Blgo/mg+7Vd0g0v0GS
s0KQCZJWe+7tvUWi8/3aJ3JEmKCeyttY4UOi//FIv0gRZYLZwNRqLWwmtaAi
TIwJ0aaPb525SSIf9Zvh1zYzgcNI9Op1bxLdzNdWENnKBLom2/FSDxKRfSzq
gR1MqJLu5VB1IpFt872xvANM+Gj9XAtdJZHXLEfzHSUm/EyLvHMcm5oRzX/6
IBP2bDb4ZeaI8yPKopWuzIRH69H4rSsk0r5u1r1djQm0NTl11bYkSg75/PWO
JhNMJ+7chQskohnqk0KnmJAe5pP4ygKPTyRTZBZ7SsmzUB27o9D9a8NpJtwm
HIdUzEl0b07gjJ8RE9Kkzh7aa0qidJOHBoyzTBi3kJ2TOkuiqrELLRMWTNjN
tp3roTGur4mJt00XmHAje8vWLdhutvf9cy8yYe2fdafEzuD3/Th+0NOSCXJx
y8+EDUmkE1ebyGfLBPf2Lms2AxLpGoeFuFxlQuWNdzcD9UlkUzlPWDoxgU2y
KXzlBIk0Yj2yja4xIcb51cvF4yQKH+uNUHVhQjn3M9Efung9pwbviHgw4V9R
hqIHdhmzlVx3nQnHzVJ1WcdIpBZ0alrAkwlR/xIuuWC3ipsW83kxof9ptNes
Dok0x5vGeL2ZsP102P2r2N5XXAi+G0xw/kXNmNQm0Y7dC4kCN5lQmhJUeRk7
YlxkwtqHCcvadzq+HCVR3W++1y23mKA7e3PSBvvW4TlRZV8mhEdfX/msRSKT
TVWMDD8mSI06KAxqkijh/UVWYAATdPyNaR+O4PhaokenKEy4V7FTs0GNRHJv
Q35uj2JCdvT21SexR2M/nLgXzYQm5621XYdIZGESf38uhgmc20R0RlRJZPTB
52VtPBOCQjiPLynj9TBtkXVLwfG0+Gq47wCJBJMl82eymOD0N8MqVZ5E8uyJ
RkdeMyGkN01KBrsZLqAyxIRnRUmjOXIkaue5d3x3LRMm7KPtKnbh/PJ/SJFo
YILtu7sO3TtxPjd0TS+2MMEizdqNW4ZET++Hcxb3MsFAUzLAW4JEmdq7r7cz
mBBPqGz+vplE9GH+cxYsJow0Gr1wxf4dLaU5/g3nyymC5SCO6zO3W/jXDyZk
WExZWYji/YhT/gH3IhMWvUo0YQOJ7K0bVOY5WHCsonWwej3u7wOv3V3WsiBy
adxHFdu7y1n6CxcLdgSJFO9bR6K2hfC2Zl4WnInw2yYjRKJFNl49QpgFz7J1
2bj5SMRLMzz7UIIFP+hWaRReElWHWfIubmHBkb231Niwa/QPlBpvZcGH8tzr
S9wk2rB3XcXyNhasqhf6wlhLorhJt9xDO1lgsFYuwAnbaQs/HyHLgnh97c2T
nCTyvTwt2bKLBQqd3mdHOEhU/s9J44wCC0yH++u62HE+MDdFHt3HgoxtP60M
sevaS0p99rOAbs//t5UNny+4H5/JO8CCoFlQalhNolKPdX28yix4t8e8Qws7
31y4XEWFBaLXrzvXrCLRgVb7b9aqLLAru8+lji1TVJJ97hALCv48efLiH4Fs
9BIcN6mxYEG9RlMJO8JMI7oHWyfg42DRCr5uVC0frc6Cfg6ejTnLBJoyYa9j
12AB53o3SsoSgbpP5oo2AwsefIsO3ow9JfP1sIcmnt/7cmrSIoF4k+LXiWix
wDhkJSRxgUB7Sy5OXTjKgrR/YeGxvwlEb+McaNFhgTI9LyH0B4Eea0svHz3B
gubmjkRe7Kv9EYwm7ItZPx/c+06gtBM3mCf18fxtD6fQ5gjk0nte3dCABe8/
taaTLALFXYx4oXGKBQ4NM9l+swTKC1kt2GTEgsUMgdylGQItaD/euv8MC8ID
9+fdxqYc35+XhF2qfrvAZ5pA/KF7zzsY43iWcD/3msTj5x7IY51lQWKa7Evn
LwRizVS+qDVhgbzfyVezYwRSaHk7LGLKghpz9xon7GeHX/68hj2+oQI5jhLo
XU8mj7AZC/be12uw/0ygeBGOPENzFjTdvPL+4gCBdp6/pZR5gQX7aPdvjfcT
yHso6vskdlJikYwzNo/uuKzcRRa4VC7e9u0jUNnA4sZ87HVL4TuTPhLo9oHO
hPxLeH38XwR+7CZQ4M4XVmlWLGgIH5S3wvaSbbQfwN7zcPXHiS4C1TohELVm
wWpksHu+k0AVlkbhUdhPV4/0beggUF9DjAJhw4JvJNcB4zYCfQxxPu1gxwLz
uN3Dfa0Eypr5aPwEuzbTOMQG+/LqDMoodlxjymf3FgL9S7C9f9GeBWpc+0Ij
mvB1G87s85dZ8FjUREUE23t+fUksNt8u37G0t3j9JfLWfcD+fKJBtaCRQI9E
zzHPXmEBed/8a1s9geZVuRLNHFjASPaPPIe9309lIgnbJO+x+mAdjsfpgJIh
7F3vGFGztQTKTUIf7R1ZED20TsMTW+vt+0PZ2H8ZKlOLbwi03ldSgYn9XiDo
CA+2K3VL962rLFDZmjUdhQg0MecTibDTFdtixbBXJ7qw1jqxgEdzDh69JtCF
dYo/DbE9jTbNymIPH9aBLOxBa/X4ohoCbSj6Pi11jQW6HtZaqtj+Yykyydii
0TkJeq8I9MOVPBblzIJ8XsaWhpcEimkNeyTiwoKjFMUnR7GPdtk8SsN29ikt
0qjG4+vhCi5wZcEby5rmA5UEakzqe97jzgIn+a6lrWUEGpfetQzeLHhVv2D1
J49AmXqx7V7+LLD9fVw2O4VAQWsXtzdE4fk+DjVTxL5ltDJlEs2CQ0YdtLJk
Av25eD5jClso23T6TRKeT8SVCd5Y/DyLKzn9iXg/yEu0PROPx19DKPDFEUj4
hXtSTxJ+Hlmz1y2MQBvb2c0LHuN472Oz+RVKoP5F9t+qT1iQOXQsyhf77acd
8nXYfsrv5qj3CWSwSkG/NxPHa2qgJD2EQDJjK8K/s3C8DRaUuigECrVy0JXK
w89bp3TooD+BYoceNi8/ZwHTLOj9qzu4vhYTL3mWsuDRww47XWy57dEqU9hc
u13CTf0IdF71YGl7GQt69Z5+uXUb59uh/ZFxL1hw/Y5oeM0NAvk4xI8vVuF+
UH9lux724DGnNrtqFvTxlFW0exPoYlzQx1ZszcQzX0a8CGT4/anhg5csEHh+
T5Xdk0DHeU5E76phQc7U3zE9NwKph1W1bXnDAktFA58OVwLt/vub1wdb+MYD
fnPs93Zmxp3YPuzKqk4uOP5fQ5iBtTg/JN3CQq8RaEfXm8Mf6lgwdnZUpdMB
74+fBQT0G3G/SFJ8Z46tbxgkGYt9YvSO7dgVAum9AOkh7CJX8bAflwlkJ8/4
d+0tC/xDzo5ttMfxD03969fEArHXDaEW1jhf9svaXmthwR/XfcufrAgky98p
ko39STLVxRQ70oegfMWO9/c6fc6SQOY/PlItWlmw4ch2odMXCdTBnrb9YBsL
fjLCA9suEOgLe1CsI3Z36uI3fewOzcaXSdjRy52dehYEktpipbSELfQqMEbL
DO/XzZotee/wfuJMZ0emeP86J7GqF7tdwszrCPYtUe65ZexwP8Xz6iYEKthq
sFb/Pd7vFJIbKs8T6DCv0x5X7JODnMqq2OEduzdEYfMeHt508BzeP/x4pLqx
Z2ZPUJ+fJVCzP/X4d+yW5LLf+7DpYx5KQu0soC2FftpjTKDPR/ZdPI7tmPvn
eP4ZvF7d3Mm22HoX7CvlsTeeN33si81ZrZ4ka4THe/eQSA72hFMWT5YhgbjM
bwS/xm4QX+/7P2y5Rp/GbuwnLf6zj08TyDLiRN8ENnl75oI09mIv55s/2HZy
Jm3pp/B6aY8HcHfgeu9/c3grduoueVEx7NVqD7ZInCTQGTbasBL2yPSa8CQD
AqlcTRPWwkYP3FdEsefubpU9if3wxKBrgj6BTK3qZEyw/Rf0Pm/EbnpuxmOF
bZn93DD2BN5fFuoHrmBrmG9F67Cdk9ekuGBLcN/fG3WcQB8k5E97Yv+tmE8X
xA4/avfrJvago61wuB7uP+qsWF/satH3d/mwexpl9/pjJzUd+n5Pl0AcNndb
ArBv+2TacmMXOAQ5BGKbywp3U4/h/NV5x/OfVT/5aXNi74rdXPHf/aK0qeek
DoG+GoGnH/ZvlXMy7NjNf6Q1b2H3Tr6OvatNIJ0XzdLe2OUJ8hyrsM3DDLe6
Y8fpJXj7H8Xjuz19yAnb6zfbxF8tfH/G1xt22OeyXE18sSd8c/svYB8w7W9c
0CTQ8rfqq2ex163VVfHBvhJWLKuP/b28OGse8PnjiaaEJvazB5K1d7A71z/k
Usa+5Hd/cA02suU/KY/dpHVZeP0R/LxQl6n1/62/TJd8kgaut7vVJ9ZiK60F
3W3Yd2o71y3i+D9sE/VVPIzjaclkDGGfK6TElasT6GbcD652bJ7o74Ua2EY8
r1P/y68bpm3jBmoEunb2nt5D7JNjAacdVQn0qb1cxhybrYHuyFLB57PUbfG6
2C+yzIkb2BtfqGcfwJZ2OVBBKuN+3szdwoe98Hti2yMlfP/BvKhqXB9P+U//
6ttLINt8ISsh7IvfqgRtsCve1D1cxPUo3L1TbkqRQO47vcfGsf0SV1vN7yHQ
fQvukErss9vLmtbtxvkT/VjSHpuLU/rLAwXcrwfP7DfErpkKX5bCFuzvDVTD
litw3K8oTyBpSjJdGHvVIYkUg10EEh9hfqzH+0X55pDyLlkCtarSkkqwr638
6jDHfqYw1ZuO3VvXzuG4E/cfDcNhf+zQp4elWDvw9UiocsXWCslWu4FdvqN5
nxV23mnCjfwfgdjvx246im2771sIL/ZO9bA4JWyRDZeeRMsQqF4urHsndtt8
c40YNtevor7N2EF9yn3p2/F56pZisRC26svHP3Zil/8xt+PEZqYJCRRKE6hl
b8rCX7xfPrl7R1YZW/C2352f2Ob2M0dfbSNQxpfkP3Rs9+8Tp5Sxl98N1X3F
Dg78YlYoRSDr0/xDn7FTBUbsZLHFnDiNB7BLUwZdH23F9X6pfe8n7Fa5vlvi
2I3tidRe7LGKHjJGkkASq2rs//OCblcEH/aLpfrej9hCPe+TKFsItOedJb0f
e6dda+aKBJ5PgUPpf+87Mve26CZ2ttqkxgT2+YD66m+bCXTooVAiE9uZ/03j
VezZd0e7/mATya86x8QJdLCA6+8aPP+kXVWDF7C/nBb733rs4hflkx/E8PNE
zC5tx2469vz7KeyKxQ+l//WPz92Fy42iuH6ftqnrY8/b5HFpYt8qf8Zmg83/
7dn6ShHcXyf+id3GlvHPlNyP3awVHx2Hrc6XsSt3E65X00t3nmMbJ6UpyWDf
v+o1240dUJ6gv2kjPi+o/YqXwPkVrxN7PmIDgWiI+K2DndcVac2FfUYpb5s7
dj8z5MbiOnx+9t2wuR17zi/4rie2mjdTgB3XAxcvEUoXJlAVX8JGNWzlnX4Z
w0K437IinxZjnyrzyTfFnvr+2+S/fmOv7V3RIYjPl47mV5RxvUVbub6vFSCQ
g/zxb03Y2QynPnXshHnnaJH/9nNfh/FSftx/IqvHrmIzE6wXn/Lh/ble8rNY
Jws4dlzikMIO6jIuvYktUWou9ICXQJeWWCF92Podxjvu8+B6edJ4L7sLn7e4
jhm7cRHolw3l8J0PLHgZr3Vpai2BZvT0XJaxu2SOONpgj2sZnwzqwfWnpeJ/
lhPna/SiW1Ivrof2AyFtHAQqve41tvsj/l64tDf2GLbj52+WjdgXb+3KUVlD
oORtE92cffj8u3ZHWRE7/p7RHlwqwL4XJ412Ydcx2kMv9rOgonhz72Y2Aolk
M/WbBnC/B9HR2NUEur6kkR08iPvpuw10fuyY6u4u/SEWLF8Q/h28Cudf3duR
DcP4/DHDz7YK+2mtA30c+/+kKyGO
              "]]}, "Charting`Private`Tag#2"]}}, {}}, <|
        "HighlightElements" -> <|
          "Label" -> {"XYLabel"}, "Ball" -> {"InterpolatedBall"}|>, 
         "LayoutOptions" -> <|
          "PlotRange" -> {{-900., -600.}, {0., 1.0295516049806515`}}, 
           "Frame" -> {{True, True}, {True, True}}, 
           "AxesOrigin" -> {-200., 0.}, "ImageSize" -> {360, 270.}, 
           "Axes" -> {True, True}, 
           "LabelStyle" -> {FontSize -> 19, FontFamily -> "Times"}, 
           "AspectRatio" -> 0.75, "DefaultStyle" -> {
             Directive[
              Opacity[1.], 
              AbsoluteThickness[2], 
              Thickness[Large], 
              GrayLevel[0], 
              Dashing[{Small, Small}]], 
             Directive[
              Opacity[1.], 
              AbsoluteThickness[2], 
              Thickness[Large], 
              GrayLevel[0], 
              Dashing[{Small, Small}]]}, 
           "HighlightLabelingFunctions" -> <|"CoordinatesToolOptions" -> ({
               Identity[
                Part[#, 1]], 
               Identity[
                Part[#, 2]]}& ), 
             "ScalingFunctions" -> {{Identity, Identity}, {
               Identity, Identity}}|>, "Primitives" -> {}, "GCFlag" -> 
           False|>, 
         "Meta" -> <|
          "DefaultHighlight" -> {"Dynamic", None}, "Index" -> {}, "Function" -> 
           Plot, "GroupHighlight" -> False|>|>]]& )[<|
       "HighlightElements" -> <|
         "Label" -> {"XYLabel"}, "Ball" -> {"InterpolatedBall"}|>, 
        "LayoutOptions" -> <|
         "PlotRange" -> {{-900., -600.}, {0., 1.0295516049806515`}}, 
          "Frame" -> {{True, True}, {True, True}}, 
          "AxesOrigin" -> {-200., 0.}, "ImageSize" -> {360, 270.}, 
          "Axes" -> {True, True}, 
          "LabelStyle" -> {FontSize -> 19, FontFamily -> "Times"}, 
          "AspectRatio" -> 0.75, "DefaultStyle" -> {
            Directive[
             Opacity[1.], 
             AbsoluteThickness[2], 
             Thickness[Large], 
             GrayLevel[0], 
             Dashing[{Small, Small}]], 
            Directive[
             Opacity[1.], 
             AbsoluteThickness[2], 
             Thickness[Large], 
             GrayLevel[0], 
             Dashing[{Small, Small}]]}, 
          "HighlightLabelingFunctions" -> <|"CoordinatesToolOptions" -> ({
              Identity[
               Part[#, 1]], 
              Identity[
               Part[#, 2]]}& ), 
            "ScalingFunctions" -> {{Identity, Identity}, {
              Identity, Identity}}|>, "Primitives" -> {}, "GCFlag" -> False|>,
         "Meta" -> <|
         "DefaultHighlight" -> {"Dynamic", None}, "Index" -> {}, "Function" -> 
          Plot, "GroupHighlight" -> False|>|>],
      ImageSizeCache->{{4.503599627370496*^15, -4.503599627370496*^15}, {
       4.503599627370496*^15, -4.503599627370496*^15}}]},
    Annotation[{{{{}, {}, 
        Annotation[{
          Directive[
           Opacity[1.], 
           AbsoluteThickness[2], 
           Thickness[Large], 
           GrayLevel[0], 
           Dashing[{Small, Small}]], 
          Line[CompressedData["
1:eJwd13k8lN/3AHBRQrIkS5KiPkiWtCDiSpKlhBakIvlK1qIkJHlmxlP2MciW
lCX7EkWprixtlFDWbNkNM6WQpN+Z3z/1er/w3Pvcc+4555Fz8rb+HzcXF5cU
/MP5nyn+4++/fyS+Wbz0hTs3Bjk51DqHgdt29l4rLo5BHQ8Z74XAnskloqce
x6A6Xa2kDUsk/pro86i8NgalnQ3apbtI4g7PnA7H3hhkUcjr7jdP4qAYt8Qo
sVhUN9v+6e8ciU9/l7ypJh2LdAxytangZ+PE58ZNsUih1ZyXMUvijGC/C8vV
YtG/+ZiM0p8kVjySu+y0SSzyM3Ti2wO2qDrOPW0Ri5jhO73xDIkNuao+BB2P
RR2yX/Z+/EFihmomEecUi0qM1ncw2SQ++iA67EEQPD+KqX8ZbPf1gKAcEYtS
259n/WGR2MVle3fKrVi0Ri5akADz9tqNiMXEItLN0VcAHMy23HQrIRYtPdLo
ip0mccWLMJnMlFh0+S/3vnXg9dYbfjWmx6KzMVlCSlMknlvOtV3yIeyn0+9K
MZPE+utilrQLYpHFZpMeTfAaxagB2xJ4/8cTuQcmSfz0YvuruEpYv0f9wLlx
ErvPB25cfBOLfH2NyjoH4HymJQ/9FqAjCYWdP0+AN3ZGttKE6aiyQ06zrZ/E
5SIZdVJr6WhR71/Vhz4Sj9nUq5lvoCMK39Oa2q8kjitWODijTkeMNPVPhZ0k
1pt605Z8go40LWXFtoF/eprQEuzpqIN79fGHHSQW87w2m+JIRzKuEx3320nM
PbPDp96NjjJ3ZPUnfiax7k2z66k36Kj8tTT75icSX1GYSH+YT0cnAvh3/Gsm
cVOYZe2FUjqaV5n3DQJrlvXv0nlCR3vpn+f8PpK4VqvsgkAtHdWdivnn3gTx
2nRk6lI3HbV9XyF84i2JHb4tDeQLxyG/zJ+WrW9IPGK9Zz5cIg5J2XyjW4Kv
Zr75FbIhDp2qxhLmr0kcsaeXP39bHBqiBcoa1EM8nrYY8JvGoZ/rv6sq15CY
6eUZqUPGIY9lA+tKMIlVAz5P8cTA7480r9AEN96+aDiUGIc+l5Z83feSxPMS
XD0TOXHo8cGLkXbPSfzF3dRc8m0c8vdlMckqEq/OSf6uKMJAbNu+DiGwQuFe
k5B1DOSq/7GOUUnimYW9L2bkGciOvzj13hMS96q95FXVZCCddK9DlRUkVlkI
H2WdZqAyyhltffCViIR1Sq4MpOxmsaWunMTquh2nrvsw0PrdaosfH5FY2Of6
ypAwBmJIy44dBzu2soZV6QwkyCXU1l1G4szSstrfqQxEGf778ixY1nZt97cc
Blp8N5U/Wkpia42bjGWPGOhyyddET7BHzFE9e8xAzPgmYqaExBf/ZzDW1sRA
Xx0L7f8Vk5h+u3GP0jgDvZj1WCVZROKTFu8cLOTiUYg80804j8SH0sw84xLj
EU/AxNas+yS+v3zPf1UpCaju91CAKljieqpoQUEColzre1+RQeK8n6s9qp8n
oOXX2jwb7pHY9YKf3O7+BMTr/6J09C7c9wcDvhSFRMTnR9+jnELi6qnjCWRl
IhLy0TEtjoP9nPLxCP1+B334vitZC1z33xGt+RVJKPqS+uRLOomn6qhepHQS
Erm0JbI5FupDi2LB3P4kJHpR6NP3aBKbHkIyQneS0FqvQdtdESQeGgyu+meU
jNa53XatopBY4JmLoWhpCuI9ep+hBU6oSnFMeJeCfug+xRUEiUu2b3m6eygF
vVs9IVUWSuKqEevzryRTUWCp6du8EBIL1ZolCYWkoq/zfMqpQSSeUJQ/ano8
DWWEhU0GXyax0V2N8d8i6WhrFsXLyJnE184EKXi6ZqDX8e9//j5AYpFfC01i
KlnI4ZOHocJ/JH64GLnTWyIXJbALbbO2wM8zHhgc25KLGoVZXlvAcdEKJ412
5CJti0sp8pvhfCr/PjxokYvWvL/yU1YO6oPwhttjtFzUUBecLbmBxP/a5GR5
/uQitcoYAX5xOB9e6aMKP/KQc/unTeRaqE/erh3/485HKbNrtFaCzx6ficdr
8hHf7vhzK8RIbHk9tPbtznw0WJpUvUwU6pPJ5JY9V/NRQv59rwVBOL+MNegv
TwFaulveMrmcxMoreqcY2oVo1fdZui/YnafI/qN5IZLav+foHx4SF3poblZ3
KEQao89bBcAO6zz1HWmFyFn9ddvWZSQWlLi2LO5LIXr7svPL+b9hWEZt4k14
cBH6IiqTyFoMw/ewVNxBRhEaPHfG5io4O/7jJbW8IrS48ls77U8Yvvs0qz74
SxFSs2R2ZP0OwzUGK1fv1ChGjP6lrm+/wnCIzd8ODVYxytixL8UdLJ4/MDLI
U4KKKIT9zM8w3LYj8LuRSAl6rcTXww0WOhL6zmprCVq4KPpV7kcYFq7mv0Y/
VYIcl23pc5gOwz0a12Osm0uQ51GX9NGpMNzrMe421VeCArIeOniD99/4WneP
VYLiTFX7g5lhuHVcI91SuBQ1xGoOpE2EYWsF5NFypBRtkzf91j0ShosMc3hM
P5ci568Pg+3AvI+vfWoZLUWpd/ik24fD8ItzPoyrC6VISPiNZctQGJb1NL4g
uqkMsf8Yv3gzGIb/9N4zCPUoQ+WfjZIqemH/ydHvNAUeIf1bBkeiv4ThBVlD
yhubcmTN1npm2BCGN3RI/IzXeIJWXvYVa8sJw2aSUR59M9Wo7tbxoqVbYdjC
wlzyTWgNCpyIFbl3IQz3TUVSF63qEeZaP+NuHobjrX1mWsm36N/ZpdQi5TD8
XP2K6O3hD+jAcfLWbQGIl5pnrZV3C1q3dGY2hknDt3LypmMuf0ZjNeqTQuBC
jfr3VqGfUSWVqz9ikoZLq74+/BP9GZ1Yff8tOUHD3E1pxwTyPyO6zHBqyBgN
a2UalIv1f0aCuu77Lw7RMG6c5Rk88AVx+V+NOdJDwzyS9bLWy9rRR10TalM3
DesH9hc4CLaju/+kAszBZdG7G09KtiO9sKfnDnbRMLtq+Yi0ajsKSPiriTpo
eKCb+vedTTv6WU58VWuj4V979/fuzGtHo9+jlYUaabjBSPXBswMdKGLs7FvG
exru6z7WRLPoQDv6drquBxuffmR6yKYDBTW2Zym9o2GzZImc164daE3ORrn9
b2hYJZUmdDu8A+mfKpb0r6Nhm09DIdHNHSi+4cPywWoaPuqr27DbvhPpPL/3
wBU8mxBou8y5E/U/8jFkPaNhqlcwb6tHJ1LOkAhZfErDAbc3KN0O7kQ48Mwf
iSoa9uD3dnh1rxMxt09/N6+gYanSm6FRg51of8rqvopCGp6Trubb5N+F1v5Z
tN0BXrb8boQi0YVGTjJbigpo2G7hWcahqC5ESr9vyMmHn+sq3WRldqEPSWRR
Ui4N74xL80ts7UK2d3iCr2fR8KpnXoNnNbuRV/xvmQNpNDxxgmdsWKQHGfwa
S6hJpeEaIr7LY2MPEj3eIaIP1jqSc1lQrQeVr32yXCuFhk/4JfgyzHvQ77jL
TKUkGpa5OSf6MqwHUeisZ4LxNGyCIl/uXv4VJUUPn2yLoOHztUyxzat6Udmt
vj1HwSNDaUoN63tRI9Ep1RIOfy8s2nJFpRctXW368vE2DQexlGx+H+5Fzo4V
1u9JGi4g1xymxfai7RpUs1cUGqb3Gk85SvehNy1bdEqCaHj0SWrRacl+NCvu
vC7Cg4ZLcNW+/aoDaMBK3dbLgoZdiJUzd1S+oYaOY2deq0J864azPXcPo8oM
L4/DYD3/jLKbe4dRnhsZ0KoCz7PueRe7fxhFLj5L6NtGw8yrb4WyrYbRsU2b
P85tpeH4G26udz2H0bfz35GSAg2LXEq59y5zGHHNRcrdkqXhI2JHJn4Kj6Af
L3PUhcESa8OvhkqMoCGyRi9+Aw1by2jSV20YQa+lf9llyNDwNwllJxHlERSl
f4peJQ3n+/ii0ND+ESRDU+aZkKDhw4ohuMRvBO0Rfz1kJkzDktpixu86RpCP
/6RNqxDEe+3Zi1m9I6igW/i9PZiSFzgfODSCNt23LfVYDfm6/4rUevYI4lOf
uB61ioZNS/cfl1s5ijpMVku2rKRhxgO9V+a7RpFf0FFTOy7IF1MTX/7wUVTS
d7V64B8VD/2zEz4UM4omDFPV3cB03Fl/K34UneEfFg9comINxljAbPooMk7w
G0xdpGKV+4/GostHkXhJUmD/PBVLUjZqPOgaReXf+grPf6fiF/fPKk3JjyHp
ErnFYTYVL1pt58tWHEMhQefMnMFhphaGdipjyFx8dMSRRcVyq03GinaPoUHj
6Y0np6j4ESViRtJkDInmLcYeGof9tN8UHHcfQ14X1/lpDFDxTPSI4vviMbT1
r7X+n2YqzlmhQOlWHkcui/GaoeCHizXce9XG0f0/HWr8YK3aiq9JGuNIeuHM
RsmPVHzqfGXTYe1xJDDnxrWziYoDVNKTEg+Mowl26Cu3t1R8hNo7/9RhHOUN
lRl31VDxvZIF/pv0caTSuOZIVRkViy1Gq9nOj6OtIyqK07FUbPlE+3Vx0wRS
pU/tq75ExWpxEmt84ydhHrfbYgRe8m6Ut7wziXT+1vM2XqRi3jvqJ1VSJpGx
69333d5UvEqXpjF4bxI56h85/seTinuexWjsL5hE9IkSVx03Kt6T3jHa/moS
zRpejq50ouKnl9ad0GJNopczCz3lR6kYv8iyUjBiIh86JXkHOPnSF64pYyba
oiFkW2JNxZvO87eWmjIR6SXXmm9FxWPnS1p2H2Eiy/GDb+8foWJ3w199CieZ
aLCXURFjTsWREiss87yZaMU7tSiP/VSceSFWUC6JiSpdK80nDKn4QP3g76wU
JnJbacjvCg5u/5CndJeJPhgdp5zbR8WHKassFB8wUcLLwICTCNZbV3aSv5CJ
lCreuJjoUrGFYWzVGcxE5vec0JadVLzZd1ro3SATtV2ays7bQcUZQs/Si4aY
6NR+fyENcIHEHrfYESbyGIn8qqdBxd/6lF9aTTBRlEpVoI065MPHiunn35mo
pVK48vY2KpaN78014ZpCtp+qt3/fDOud8pgxk5lC/+OWlH+xFuIVUuisbDWF
aLOXDn6fpeDb6uULhk+mUMZuxV0pXyg4tOS+0bFd08hMeWuGdyUF7zzndNQs
ZxqZpCw0MZ9Q8KYNj/QVc6fRQcHGhQvgo+sm5Xnyp5HRtNcx58cUHLsk7VtS
NI30y8pX2pVTcPoT/lO/KqbRTh0DL8MSCt5wbqLUvG4ayZjZ6Io/pODUQ9ex
ZP80kn6m5ErPoeCu/0S73w5Mo3UqCwxhsNQ/0+yAb9NIQihtmj+bgiV/WB7o
GJlGIi2DGUsPKFjxi9v/iKlptPykF99YOgW7fv2sl7gwjaYuUD8/TaTg7u42
wRwxFnq12rbAAPxlSCdQVJyFEkqViYYECm48LxUVIMFCBr8/bm+Jp2Cfx9qp
JutYiEFKR4zHUXDUbgvtNlkW0skpNpSKoeCnvhFXHm5lIWHz0HV3oyk4MTU3
Y1GZhYamj7E3g+1/zDkeUWGhSM2FNPUoCm4xL49nq7FQf73Rb+MICl7MmcNy
u1iINtRZfIWkYHer1U4a+ixkTxbAuEjBgrMDz+0RC21XuXH6Jtil6RmVYsBC
nb5bVkXSKDj+upDTJ0MWUuHxdsmkwHrZ8uG2B1moRW75htYQCr5e2Jwva8lC
sg5qt7dfg/OxrdZNdWQh3bRVDZX+FOxwccN03FkWsu0eW7YPnL2Z1/O2EwvR
bR5cs7pKwctNRXt8nVlohaXUBZ8rFHy+P+uTtisLMQ24TcovUTDv4asvI71Z
6Kn8lxXabhQ8VNH+8Np1FrIZuX4T2VPwMbb+JbFEFrpdqWhQr0PBc2W/tg81
sZC5geyNKzIUHPhzReIxHjbiFfOmpv4hcKe0z4ifHBslsem09WDt0f3PRsAq
Hx6HJS8Q+MHgJ/MT8mxkfWvp1p3fBBaW0k/dtZkN81NkFGOOwJut1vdNbWEj
TWZBYsQMgRk2F8SsldjofP1EbtAkgVd5l/p3qbHRwn2h/D8TBN64c8cIUmej
qJAdBQHgy7s/sjPB5boBRf7jBL7yr7DTczsbcZXxP7o8SuBF6zP9CxpsdOeu
UrXHNwIH89LnuHaz0ZurLh9OdRO4dvGi5hMdNtIgw68NdRGYv2zvEz5dNkq+
U7LFA1yi/987O7Bn1UJAYCcB33eNDxbAa/5EKSa3Exgd1RHX0mOjU8FPQtpb
CVyjy+OejNioPqpnmwM4YJdx/RBYLX1Z+0gLgauC9B+qGbDRMmyuOvuJwDNp
Crw14Oxl/Z1rmwmskyki1r+PjdgUvp3WjQQ+M+HEtdKIjeziVXs73xPYMoz6
0BT8Ksv61llwhZbfp3BwfENq38V3BPaJ5MkUOsBGOnwaEdFvCHxuH5eBkDEb
PZA6oSUJDjavGjwEFtwaOHj3NYFdP85wh4P7TOu1ixoInDXh9nTFQTaihNsN
N9YR+Lkk+vMTPJUSHHMMHLm77Ya6CRudKHig21NLYN3adTcugLc2TcVOviKg
PwjmtIM/CIXqC9QQWORIodh9UzaSouclHnxO4KB6aQ1ZczYqXDW1ob6awOMe
LI0jYEOqeqYh2NdDPPkG2MO/vETvGYEP44GMXnDNmRdvd1YR2FNsLDn+EBu5
bWv5s7EC4ne3OmH0MBv9y1wbmlYO8X+eYCBswUYMWRu+9eCYK//ZaYJfivas
lXhE4JUFcR2h4LXzw6qCpQS+2PZgk/gRNnpe99thvoDAj55vPb3REvJVf+/I
FbDka6c9+uCxJ8EeM/kE5qvUjjoFXpPPc206j8CJy29lJoJdYlfThx7C88J7
EldasdEfAUspJ3Bp3urD8uAYCv1uXw6BPzeWhewFP7sqmd+VTWCPYm8Xb7DI
Gbm65kwC35P7sO8jOKv9nJkFmPI2l2sErGOV3fz+AYGdhh2MFsHORtu+Ntwn
sPPMk9OK1mxUpbx7tvoegQvvi7Ovgi0yrwbpgBP4y6dug4c2POWuTCfw9VKZ
q2lgIVEk/OgugS8oMLfXgJ3mTJRyU+E+L1ie5DkK8XsQYasOTmmNaxQF77Fs
JitSCGzQsNi3ESySazNek0zg8gGXKR1w4PGUdSbgSyVLYwfBI8v6TD8kwX76
x8lj4OcnXfK67hA4p26u0gOstDKvyxHsWFdt5g9mPJoSGE0ksHXVOgoBdhO8
4j6TQOCXzSz2HbDUC0JFMJ7AWkm5716CKW6vT9EZBHaQqyl5A2ZJrIqUAvNE
6B34BG7wpk9tiYN8ShsOGgBryHzZkE8ncOhkm9w4OPXNOgsN8DGXEn822Fcu
o0gvlsC/PtSgJXBv01BvbQyB2xbqS5cfYyOzACVhM/CJ99adAuBNrcXeJ6IJ
bCdZekgCHHFjJr0nisBDm+2T14Pntmk1O4Gnf+hnbAJ/oLzY7h1J4IO9Pr1b
wToa3Gd/RRD4Y3KWhBo46+uB2EAw34n2VTvAIrdv1SwDd/guvtgNDtJs+h4W
Dvc7WkBjD3h0UEReCKx5bd5pL9g6+pg14zbk464XxxH4he6dUGnwr1/HBAzB
W8e6y+7dIjC56clNIzCDsfGbAljbqL/aGMy175xYIUlg6vqmahOw+1T2/p1g
11uBoWbgL0kTvlVhBFZPnBA6BDY0VstEYBcf6XOHwYU/LrXV0+D+uAmGWICl
0iuWHwJXsV65HAFTzH/vaqES+G/UPilLMHtu7/9swfh7RDzH9pkh8b0UAo91
5fVx3GBZV+8M/rrl/hzHO/6unJ0g4L68DOjlOC3XXOESOLdQ7///nu9E9Im5
UAI38/yS4fgydyvtOnjLcL4fZ/2+IoknPOAvN70ecPZnZn9y9NZNAg+uNcvk
7P/xyruSImD2wKEAzvvJlQ8cTAiB+raTpmDOia/jf/4yYHcb3jxT8LzghYf3
b8B9Su9dwTmvc1UFHUrge6fkdDnnqbNm157dwQRW9N6lyTn/advQD8+vQz5f
LuI3AGekN58zBhvv0azW4+xf1TPKJojANxfCX2mDq32fbe4PhPWy3KQ0wd5P
+atcwR3n/a12cuJxMPvbtQBYn+/QJVXw7aif/tzgh15bTyqD9T4bCoVfI/D5
eWdlRXCmU592qj+Bf+SpUTn56HNdKuqFH4FfX6jdtwasUOey+SB4esaQEAJ3
ClRUfrxC4OXjWeWcfDe4Y/Wt/zKBf8efn+QGCz26rc3jS+CyVP3XP+C+5I0t
Dh70hvvhWavKuX9n1M39m72gH14KZzeCRf2SVtuBeV80l3Puqz+PprabJ5zH
LStjDDaW9Y6McAe/ry0oBi84P5cXB8/a8qfkgwvzV1WmuRE4U6IzLge8ds/D
waILBJ4XyM1NBw8eHdD6dJ7A11SVaDHghGT1Jjsw071jLAJsOnDdadCFwHqH
DjjcApd4SUfO/I/AnwLmw0PBzhWu8kHgoPZYoxtgycXHT5aDuVmR4kHg4FtH
B8WdCSzBslvhB97RnHH17jnIl94QBV/wsARbUBHswqh0vgg+lBmhpe1E4J+R
q/Xcwf8muhrxWQK3MqidruAyja1OpuAV32oTXcDrXtZHnHSE+1JxONgJPO+l
8bfDgcBpm7pDHcEdsmmeNmD5pu7yM+AnH/h6P5+B5+1tEz/Ned/gyxbHwLbB
pjn2YD+1/hctp6H/Kde4nQQf7zVXtwI/Oltz1g68K+pJ+sdTkF9vmiNtOeep
v1nEAjxD8WPbgH9ORYU02kN92KsTznFr2gLbDMwWynTguOywy9m3J2E+SNjr
zTH976dPB8Em3yKecexTqGfYYAf1+aqsMef5Vqdzy4zAa40DRTjrb18tvrnW
lsDtxaoynP2JPA+J2we+cwO7cfbP9mDyYBsC942++HsK/FHG9rI++PuN8i+c
9y9qrB2qPkHgYQPVOc75RAWpH9cFvw2tcDwH9lRJqa86TuCnvzvXcs73UA+v
pjZ45SNF8QtglQif7MfHoB6vUTnH6Uer9vZK7Abf+HCZixO/iUnTsEdHYR5j
RU9z4vsupWJOA5z9dpU6p1/lmsu5llgT+PFfv1pOfpB/IjrUwHt9HQtvgl3z
500KraCe29hM08AH7Z2rtoFXSE2GcfKR95luspIlgf0UlN5z+tuIW45AzhGY
70K/X+Xkc720WOB/YOeWRCKb0+8CJuzlLQhcWfn8eQX4nPKJxnuHYZ5YOMN6
Djbsqtm7EbyJ2ERrAC/TSdogcwjiE2463gHuH18elWxO4DW/WysHwTjp4pIU
uD2kbobJye/fB/vEzQgczrexjHO/Fytn7wmbEDhOvDSIU296XJ1Eow4SuDfB
qZVTv55JfbgpCL59Q+A+p54G+Gc58RsTuCGCVugOtlMSbQ07APmkdWMqAKzd
EbSfl2OrJ/m3Of1R69gWHiN4n1K13HxOPRt9ybi5H+qNBX2ymlOPE7et4AK7
cQWXfeDU8znukcV9BH6Ws7ttBvzjcWnOLIL6MCoVZ3ScjR4myb66Dk7P7i22
BZ8OCu9ZDtZYOWDmCX6z73+iYvowf4g+4roDTm+UClTfC+fnrhQ9Az5WTI1/
rAv3Xf5izaoTbCRA/1GsB54M2hi0Bexn0zhkrkNg+2uvo23AhwZvWLhqw/Mb
S4/Wgbnrma4sLQIfkC9k9oOf5NgRfuA1Z9WllsDynjsrKZpQn7tbt+nYsNHv
uRG5jF0wb3f1uFaBs1db/OrcTmAu+b/Wn23he4L9VPgs+KfA5vw/YNFWReUx
dfg+auvKlbeDeeDOModZNZhPuefSfcBHN1e8WaMK815hRKz0Sejne2RSzbdC
v29WuBtuD+e5/tbjFiUCv7kcOlMNdl/61WwHLvsjzcMCf6n9uMJVkcDeu78e
P36KjQosCG/KfwRePxU6qXwa4uk8YfhcDvq3rvfQwhk2uvhj5LAm2G8+8gFy
YCNayDfb4k1w3z83OVHB5ak9XhkbCbynSG9MzBHu9+cPydQNMI88CN6rdxbi
ceDRj8PrIF/TpC6/Ogf9ubX4b4MUfA9Op89JOrPR7NkCPgNwsz1XvBd4S3CW
7A5JqO/d9M0b/8dGNx4nmkmIw/dXQ9azSBf4flQMut8rAvdPLnb7/QtsdLjC
v9AGvC3SbJWAG9T3/Vcqm4Xh/IrOSvmC6Q5eH14JEdjwXfJHE3foz4mOC9mC
0C+NiG5uT5jH+A5Ye/MRuDo8rajsIvTjhH2nx1bC90W/7xm1S2zUskXf9SxY
i4Zt8i9x5iet4KO8ME9gc5VcH4jfta15Wsth/jCrIMovw3y5UqGihAfu43Bb
ls4V6Nfx8ngrWOr7KZlX4MrS9V/WcxM4Intp1Wc/qHdIaoCxDPozPw5zvAr1
oWktczX458E9p6fAf+1F52hcBN7wsioy0B/q98Rqbi7w44Uo6VXX2Oj/AF9Z
Vzw=
           "]]}, "Charting`Private`Tag#1"], 
        Annotation[{
          Directive[
           Opacity[1.], 
           AbsoluteThickness[2], 
           Thickness[Large], 
           GrayLevel[0], 
           Dashing[{Small, Small}]], 
          Line[CompressedData["
1:eJwV13c8Vt8fAPAiskfLSJL8SigNIdKHiKIilVXZRTJDKULufTyPsndWUpI9
QkbpZGWVFWWGZD4jDYXod77/8Hq/7nPvPed8Pp/zOXebrZvxZbZVq1Zl4D//
/adv/L787x8Njfd8JRIvhIOtVZ09Fft6KPMbXAmHT89iWwWwP2pGDI+6h0O9
usqDLSs01JG7T2tDcDik2vgpqf+lodo1PTYKReFwOp/z2o0/NKRV1O/6iy0C
6uc/di7/pqEFMQ4PWf4IUNPMVqVgm6ZmaRiLRMCObgPO2HkaejuhYREiHwH/
/kQ+Kv5JQxqGg9UBZyPgxlFbrkPYqVb7dtldigD6/QNu6AcN9bN/eaHuEAG2
PWt69bClt1MPcntEwCfJ3sPt32nouKGpe+vtCDjtmPXYBHu7y/YcCoHHU+zD
MzxHQyUnjma13IuAIp3Nn+jf8P2bVxb2P8DjCacf8cKuujvrZZIeASkfX2Uu
sWjocXrzjGtWBNCcrD15sB9kFIsGlEWATWSmgCyDhhSR+ifJzghYN6h4zG6a
hl7K0c6rskeCp6dOSd8oHk/Og3ihg5GwaceBnybY/z6+EjFQjYSKT9uUP4zQ
0IC1luZd9Uj4q/Gv8v1nGspIV50c0YoEkqvqTd0QDZ13i9RwPx0JsamKnfl9
NHT59bm4r1ciofSt+Le7nTS0T7j3BjMuEkxuc+//10FDjokdvzoTI+GPwh9P
P2yfi4+flSZHwuHont832mlo5HyCgs+jSKi/GPnv2jsaOvvG4tRSXiR8mOMQ
NGmmIc4SpTTB+kj4uXlut9wbGvpUbPLG4UckOK8eFStCNGSzT3ZOcz4Sxic6
OJSxv/hdObVlIRJ6iouGtF7TkMBbj7UjK5FQruceZv6Khi7te0mP5IkCH08W
nVZJQykWzaIvpaPgm9nnTwLYdtc123r/FwWOR9rrYytoSCg27em8bBSYcxem
pL/A8c/dcEZXMQrUHrqerCijoVJN9rW7DkfB3xZG7mQxDbHZXVVeMokCr6Kh
BBfsLwUPSVeLKKDHvSN+FNHQxmsHuaYvRcGQdf6Ff4U09OrcGpWf9lFQM+/M
K1JAQxe9S6eueEZBoDTdSTeHhhI3rpweiIoC9tszuzIzaEh4YOYcoycK6hfG
b+/GjqnUL/HojwLy1ufWske4fva4867+HAVrbn1waUynodwrh/ZoTUUBp09N
8WQaju+hijT9pSjguhF9SC6Zht78C1ZP3R4NTb9C75Uk0dAx/4Dhz7LREOJN
HVDD7guXclLcEw083n53DB7QUNRK2/NfqtHA63XljXMCDQUTMSbShtEgcF3t
RGEMrod2rZKN/tHwfk4pSQWbItn8VomMhggPxdnX0TQUvViVbHsvGoQ8ZMI6
omgoZ6POt5n4aBB2F+ici6ChpDXWlsVF0bDBdcxMKZSGTlY4uu6ejAYxp3uO
lSSul0gh62TrGOA8mxGrgv3GKCXQ52oMfFevQmUEDbE+GnU6XY+BFv4Z0ZIg
GiKMV3wiyBjwLT7RnBOI8/GCPM9gdgwM/eGSS/GjIefjW8ikP/j3o1Im4thz
g4cHPrLFQnmLalCiLw199g4UUeCPhfAUx/7Y2zS0fwA9EpOOBdBsuhfmQ0Oe
815JvKdi4RGVOuvvha2eVBOQg3/v/lBk2ZOGtNsdFThfxMJt8xfavtglcQY9
T+piwVh+MvnmdRrqrJ14LTcUC+ztuifd3WlIl0dB1Uw4Di5v4sy3caah8IRr
Pvv942BXJumqY09DOs01KQlX44GOUnVa7WjoHIdCMLdPPBQMlosbY7/UoJ6I
CI6H/RumG61scf08fb+j93E8HCZObfW1piEnkcw8w8/xYGSzqaP4Ig0pe8ZV
jJsngM+WZ/u2nqchrh6/OulLifA2rvXnwjEa4qjKfV+RkATl4mxPb2DrXFH1
kMtLgicPVU1/6NCQa9Cm7HyUBIHZmZV0bRriKbxoOTWdBGqvAvw/a9EQfzFv
gLxGMuSPH+Bq0KChynJ15XcTyRBzIGVz5EEakrk1rJp2LBWsOp2P7vgfDX1l
n9pbJZUOK2mlXbNraKh5H9/iqj2PQV76xJeBCSo6zPO65e1oJtgPPfM3x5aI
lyd66ZmQksgl/vErFTHlz3dP/M4EAcEmo65xKvLh11nkE3gK35Z0a5rGqGhi
QfCVl9pTKO3ReVA2TEXfhdSeD8c8hSMhmoYRvVQkHXfZKFU/C27opM/wYcsp
aI4dM8mCwn//KPd6qOjYtQre3zZZIHXj9UvKBypKNd8u63UrC9jtjsj5dVGR
YcauspFnWdB0+DDH1fdU1LenTrGG+xkYf1OpPtpIRYXZz338ep6BzXDiquYG
Ktr4V/Lq4OgzcG9bOGb4n6fu5Bgwn0HYs+qOC/VU5DRXsN18bTY0WcOEVy0V
aZivkVBRywbo1BXOqqGiD4T1w0OPs0Gh5LwD7wsqOhfSwX6EzAH19PK8qHIq
Gks4v4EvJgf0w0W+i2Cn/v2y//ujHHB06vOTKaOiSre5xrUoBx5LX4rWeE5F
u+9HxFkv54B4jP0rt0IqMlG/aWzrngtrvTzXf8iiIv1HFvZZTnlg+Xf41UVs
nxy2y5K+eVBK6jt+fUpFkXNphZX388A2btur+Uwqeue3icMqPw9qytuviD3B
67fCMe7xPQ9uLMhXWabj8fZcXydN5sO7uwn2kw+pKMnygPamhHyQ4WEXdMe2
th3TU87Jhy7xfru7aVSkkNmdv9SRD3sO0/ifpFBR55ufPNlSBTDhP249nUhF
FwlHynxTAWisNeK9ji38kZttZLgAYiOqyxYTqOieXE/d358FcDQ9mocP2355
YbZzWyGkvdEs3RNHRdlSEdG/7xTC+TWpa72iqOgQRSlPX6oI6kPOF6yEUNHP
/Sc1RBeKQM93+MAdbEU3T8TkKoYWZ4fKJRoej4R/waxoMXQY3qr/Q6Uio3dH
PpgfKoaBjan93ylUVOzp4SrgVwzfH41zTt7F+SqUUCTEXQLeMS6hl7EnNEr5
nDeXwB9yXng8kIp0+9/Uz+0ugRUHri2jATg/fHYr3TlbAtx7FA4M3KGiTYEb
7ZLSS0CqytOq/RbOD5+iRknt5/A49+/4Kew1pjZmambPYUcqxanNB+dLPjwn
XJ6DQmCCd/NNKjLVn7yXnvgcVHSr79d5U9H1g0d5uOaew+kutooXHlQk+PKK
aXlOKXTW3ddQxv6qK2dRX1sK58o21JW6U5FHw5Y5toFSME/c8b7YjYrymeC9
jq8M7C31x3NdqOjk66Tea75l4DsTJZR+lYo4C+VIV/ty+CAgobkT24b9wotL
geWw58BTtwJHKnKpyG/2SimHEd+q9y8dqOiXQ0S3WE856PB/Ce27TEUhigmX
1I6/AL69StzrbaloX/GIQu7BCkjz7l0dbIHzperQtVn5KkCrNv+4ZoDfp9Cp
ePZ2DfyzWUkpkKOiJg79UDXXemgLKeLbg334zZLeWEA9JBXb+uXvoqKKtGD5
Z1H1oLT67YU8WSoSF7rZGFFWD47pEeI5O6goq8jC+ONKPXQMSyVmSlNRojP7
U1pCA2Rc0I5JEaeizTKW6rxfGsGN+MUmgf3kwMabv/80wuHcrOvJYlSU80Em
m0vwLfQu8honiVLRWZPUY0nqb4E36YNQ4iYqPm+UGPnFvwWvT5fDY9ZRUcGX
Ut9jZ5vg2HlayD0eKqJp3O7/MtUMU4Xqj9dh63Qk3cxb3QKhPKyXSdxUtFBa
0B4r3gJdr89/y+HCbrx8tv5kC1jLbTdt5aQi7kTv8eSSFrj975UMHzsVkZmB
X9aTrVCY/eN12FIwck7gUNmj8Q7EViznI+nBSHJO8fWYfwdMzkXICbQFI9Hd
6YKi7D2gncz/uSw/GA3X5FRx6/bBg4ivFh9Cg9GBrkfdZ2qGoCTk86Gz2Hbe
Hlct24egjegT7bofjI5u2/PebmQIVm6+622/F4yeJp2IMWMbBnvrMuNWWjA6
Ycy2OHFsGPbuo+jXksFo8c+v9QGtw9DUJaNW5BeMdku6coy3f4b5jfZioc7B
SDnc/NfDDyMwcdQqYz32ocFlj50DI9DrZiGffC0Y5Qo3b8oZHYGyZiONHKdg
FBNe9jedOQJedzRsmhyD0ZG+40dMuEZhbnxT9prLwSiDJXlkUm0U6M+bVe9c
CkZRbN5prJRRGD2jaOZ6Ohhpl0p8Oms6Bo2fzlm+3R2MXHOVhZynvsChjW/H
9QWD0fxwg9bMpa9Q+uVzvsMcBZ2s9DEez5wA8aJtf79+oyCfteQF3twJCPSz
07fH9pdMEFYsmgCDjZMT1iwKuv9Cwt+5agLGdJlbLRgUxDOoLP/6/QQI5/yN
OjlNQfKeOkG18xPg6i52Y98oBY2+fcyvqjMJu5aNjyx1UBDhfaaw4MMkXPkb
pxyE/clpi0rhp0nIWPq0hxt7vZFbYd7gJIgvWm4VaaegC77219PGJ4Hnt9Oq
A+8oqDpgx/FLPydh5ltQrVMzBZUvNYgeXD8FOeMleCuioKinpl9TT0+BQts6
w8oSCpraJciX9HIKYpU8pZWxTfO6YqXQFPxN6f5VUkxB9dyWg4/rpqDNJTYl
r4iCEqK+Fqe3TIGz4KaZhwUUdEJd9rXnpynINRajBOfg+f9PDN39MQVyfVur
z2ZQ0LE+rokzO6chWiswvOMRBTE777zxlpuGxewRm1PY/1MJqY7fPQ0ttx9x
6aVTUE27nVjHgWlwkthuopZGQUmtHz5LaU5DjtWOOakkvP75be80zKZh14TC
TmYUBVE0tR0Cg6ehfyrBygX7lGO50dGQabg3y5ZIj6Qgk0JuxurQabwen7hm
Iyjo9V1Bw9tR+HlL5MxkGAUp048pGqVMg5zwUP5oCAVJmOW68xRPg/zhMKWe
uxTEdjdp7c+P07A7mqH10oOCxALjdSa2zeDvJXMZHWwzulIVm8wMqC03cLa5
4/EaJ45I7pgBXce01gE3CvLbLXfBRG4GrI8Ynl9yoSCv3NeNtftnIHqmyFHN
iYIU9bdYJWjPwPxRr4gKWwrSeHvL8dLlGfDzGfHQxN5WVNru5zADbAUnzzXZ
UJBNW0p5ytUZEBT7n9gnawrKF1+7edhlBmRZPRm/LfH1N8MjDjdmwCJZpVz5
AgXtCww0TKHOwOsfi4OlZynISPx8XH7ODFyPJpP2Y7M4UKZI/gzI7BMwKzKm
oNYjOwWIwhmguW7rzj1DQcUuyn8vlc6A0bRec4YhBdWKGQ3J1MzA2HBsWaQB
BZFPG74sds4AR8uecGdtCrK4/Laxe2UGDNJtQeYABdW53G9Xtp6FDx6Mpzn7
KehMY1XGertZuKjtI7APu0UFLL5dngXnibAhjX0UNGlufib72iyEK1T6mipS
0FUZuCh6cxa6KgQr7slTEHVfZPVY2CyYdb7cO7edgmK/S/2cqJqFkQy9xJvY
1DynQwWvZuGqV9e/ZWkK4hUdV/FCs3BbZOo9D3bLiJ3634ZZSL603kVGioIU
HpdaLHXMwvD01WxTCQrK2OK3qmBiFi6ziUjXbKCgtJMq7U+F6KDsmsfUxZ4b
FWPfuZ4OnP1a1e3rKehG7mvWk410eFbsfG50HQXlRR/seSBOhxnr2uA1whRU
2LZxtYMMHVxfu8zq81PQwx7dKJoKHY7Is1d081GQ8e+fUyOH6CCYkEhexLaN
YFGVD9OhyLVuiysvBcUffXO3T5MOgf1mM/M8FPROuK59hzYdzugyywOwR846
GHgco4N0CUFwYdd98GRW6NHh+xYxoyhuCnquW1uyfIIOtSEFEuLYxPZPI18M
6BDzS3s6gwvn23X6QvEpOii9cw0qXUtBBikWWsfO0OGGX33pRw4KWnCLrDxu
RgfdKfO71tgfRIQd2SzoIHKOdWp6DQVdPrSkVXmBDhXy4pOL7BQkGSoVIWlF
h8V+NzFJNgoaML+m1HSZDv6HNvvbr5Do8p3ADanX6RA876E3N0+id2O/enzv
0SGoVYblhn36ZfMRzlA6BKR/jGf+IpHBz4Iz4WF08NHXmJj9SaKjaiglIZIO
TmlclInvJFrfHjEYEU+HU7oPaweYJPIP+NqxNYMOG+LbNBonSHRX04OXs4IO
QtcCvupgn0iL8TGvpAO/5v6wuq8kuhFZOJBbheM5kzCIxkn0qr2t4NQrOvzW
sPOtHiPRmx+0suBaOvR/XagoGiZR1qmx7I9tdHh0cKdSci+Jcvy2PIFROnhp
DFCksc+UiEW7j+H1OhbxMbuHRGmW6NWjL3Sgn/t9u+IDiYZvFzPXTOB88nr7
pqeLRH465IP2GTq0lTgYCrWT6MGVnex3ftIhrWrzo4T3JFr1Kzyk7BcdPGrb
v0tii4idbmXO02FTl0r87nckuv6/sDS7BTrYzK0d0m8l0dzEspHpCo7nQvWe
rhYSuRm7B8T/w/Nb7R5ojs3Oqfi4dxUD8oQ+bXdsJtFmS/sJc3YGzCs+c6K8
JRHbmWZxFy4GNKlcfMmHTcne+byUmwHJICQQ20ii+NDqG8s8DHDVq7fajH2q
qczMjI8BmoY+xRkN2MfLnPgEGLDeVIFdDvvKtsmMN4IMmLAcOVdcTyJLDvXl
m8IMuO96/M/rOhK5ZuSvndrAAKn8KcriaxJxDKbIdUkzQF9u1yO3ChJJqHwc
MgIGHE9efEd/QaKJgcv1x7QYoMfXtngV26l410V1bQboMF3P2ZeTiOvzliBZ
PQYcKSlda15KomeiOz9xGzLggJqm69EiEv07Hb1mzJIBEvqm6hufkSiq22Co
yJ8B4tWyjtFZJAoevT2aF8gAMYXFWEFs76+Kic+CGLBJIJXJ/ZREWoF+S2nB
DBDqGnu08phECobH84PDGbDGwpVr6iGJrEMe4r7FAMZVSk9VAokCF/hf/X7J
gFp+szxNbPeQzqHKGgbEF8sRjfEkgkDBrtsIr99C+96uOBLtul4vvlDHgFia
eOh0DB6P5c6bEy0MUMsqPCoaSSJTiYpG/08MEDQIEkuLINHB0VkJ+X4GjDPP
fduOfYXiNdozwIAw5cVUxXASxUTfS93xmQEjDToLuqEkkjH3PFz6lQHB432F
3jQSZeyuXOf7nQEXaHnBS1QSddR9TeD9yYC9CgGX7mKfiZHal/SLAX2eMrxh
wSQqylx/v/gPAwpEfo+uw47mSdFSW2RAUHVzRSKFRH+9un+jJQaYWqVESGJH
TDQ/O7bMAAV2tytPSBzPtqeOxAoDVmdpachh64mkCmf+Y0Cv/oYNRQSJZIsy
X9SvYkJAdOWb6iASmc+KCa6wMaFr25ot3YG4vnnU/czXMiGrofeHGXbY6r+p
17iY4Hc1u2U4gEQ8fC8nfLmZ8L/i0z4z/iQaddZnT+Blgo/mg+7Vd0g0v0GS
s0KQCZJWe+7tvUWi8/3aJ3JEmKCeyttY4UOi//FIv0gRZYLZwNRqLWwmtaAi
TIwJ0aaPb525SSIf9Zvh1zYzgcNI9Op1bxLdzNdWENnKBLom2/FSDxKRfSzq
gR1MqJLu5VB1IpFt872xvANM+Gj9XAtdJZHXLEfzHSUm/EyLvHMcm5oRzX/6
IBP2bDb4ZeaI8yPKopWuzIRH69H4rSsk0r5u1r1djQm0NTl11bYkSg75/PWO
JhNMJ+7chQskohnqk0KnmJAe5pP4ygKPTyRTZBZ7SsmzUB27o9D9a8NpJtwm
HIdUzEl0b07gjJ8RE9Kkzh7aa0qidJOHBoyzTBi3kJ2TOkuiqrELLRMWTNjN
tp3roTGur4mJt00XmHAje8vWLdhutvf9cy8yYe2fdafEzuD3/Th+0NOSCXJx
y8+EDUmkE1ebyGfLBPf2Lms2AxLpGoeFuFxlQuWNdzcD9UlkUzlPWDoxgU2y
KXzlBIk0Yj2yja4xIcb51cvF4yQKH+uNUHVhQjn3M9Efung9pwbviHgw4V9R
hqIHdhmzlVx3nQnHzVJ1WcdIpBZ0alrAkwlR/xIuuWC3ipsW83kxof9ptNes
Dok0x5vGeL2ZsP102P2r2N5XXAi+G0xw/kXNmNQm0Y7dC4kCN5lQmhJUeRk7
YlxkwtqHCcvadzq+HCVR3W++1y23mKA7e3PSBvvW4TlRZV8mhEdfX/msRSKT
TVWMDD8mSI06KAxqkijh/UVWYAATdPyNaR+O4PhaokenKEy4V7FTs0GNRHJv
Q35uj2JCdvT21SexR2M/nLgXzYQm5621XYdIZGESf38uhgmc20R0RlRJZPTB
52VtPBOCQjiPLynj9TBtkXVLwfG0+Gq47wCJBJMl82eymOD0N8MqVZ5E8uyJ
RkdeMyGkN01KBrsZLqAyxIRnRUmjOXIkaue5d3x3LRMm7KPtKnbh/PJ/SJFo
YILtu7sO3TtxPjd0TS+2MMEizdqNW4ZET++Hcxb3MsFAUzLAW4JEmdq7r7cz
mBBPqGz+vplE9GH+cxYsJow0Gr1wxf4dLaU5/g3nyymC5SCO6zO3W/jXDyZk
WExZWYji/YhT/gH3IhMWvUo0YQOJ7K0bVOY5WHCsonWwej3u7wOv3V3WsiBy
adxHFdu7y1n6CxcLdgSJFO9bR6K2hfC2Zl4WnInw2yYjRKJFNl49QpgFz7J1
2bj5SMRLMzz7UIIFP+hWaRReElWHWfIubmHBkb231Niwa/QPlBpvZcGH8tzr
S9wk2rB3XcXyNhasqhf6wlhLorhJt9xDO1lgsFYuwAnbaQs/HyHLgnh97c2T
nCTyvTwt2bKLBQqd3mdHOEhU/s9J44wCC0yH++u62HE+MDdFHt3HgoxtP60M
sevaS0p99rOAbs//t5UNny+4H5/JO8CCoFlQalhNolKPdX28yix4t8e8Qws7
31y4XEWFBaLXrzvXrCLRgVb7b9aqLLAru8+lji1TVJJ97hALCv48efLiH4Fs
9BIcN6mxYEG9RlMJO8JMI7oHWyfg42DRCr5uVC0frc6Cfg6ejTnLBJoyYa9j
12AB53o3SsoSgbpP5oo2AwsefIsO3ow9JfP1sIcmnt/7cmrSIoF4k+LXiWix
wDhkJSRxgUB7Sy5OXTjKgrR/YeGxvwlEb+McaNFhgTI9LyH0B4Eea0svHz3B
gubmjkRe7Kv9EYwm7ItZPx/c+06gtBM3mCf18fxtD6fQ5gjk0nte3dCABe8/
taaTLALFXYx4oXGKBQ4NM9l+swTKC1kt2GTEgsUMgdylGQItaD/euv8MC8ID
9+fdxqYc35+XhF2qfrvAZ5pA/KF7zzsY43iWcD/3msTj5x7IY51lQWKa7Evn
LwRizVS+qDVhgbzfyVezYwRSaHk7LGLKghpz9xon7GeHX/68hj2+oQI5jhLo
XU8mj7AZC/be12uw/0ygeBGOPENzFjTdvPL+4gCBdp6/pZR5gQX7aPdvjfcT
yHso6vskdlJikYwzNo/uuKzcRRa4VC7e9u0jUNnA4sZ87HVL4TuTPhLo9oHO
hPxLeH38XwR+7CZQ4M4XVmlWLGgIH5S3wvaSbbQfwN7zcPXHiS4C1TohELVm
wWpksHu+k0AVlkbhUdhPV4/0beggUF9DjAJhw4JvJNcB4zYCfQxxPu1gxwLz
uN3Dfa0Eypr5aPwEuzbTOMQG+/LqDMoodlxjymf3FgL9S7C9f9GeBWpc+0Ij
mvB1G87s85dZ8FjUREUE23t+fUksNt8u37G0t3j9JfLWfcD+fKJBtaCRQI9E
zzHPXmEBed/8a1s9geZVuRLNHFjASPaPPIe9309lIgnbJO+x+mAdjsfpgJIh
7F3vGFGztQTKTUIf7R1ZED20TsMTW+vt+0PZ2H8ZKlOLbwi03ldSgYn9XiDo
CA+2K3VL962rLFDZmjUdhQg0MecTibDTFdtixbBXJ7qw1jqxgEdzDh69JtCF
dYo/DbE9jTbNymIPH9aBLOxBa/X4ohoCbSj6Pi11jQW6HtZaqtj+Yykyydii
0TkJeq8I9MOVPBblzIJ8XsaWhpcEimkNeyTiwoKjFMUnR7GPdtk8SsN29ikt
0qjG4+vhCi5wZcEby5rmA5UEakzqe97jzgIn+a6lrWUEGpfetQzeLHhVv2D1
J49AmXqx7V7+LLD9fVw2O4VAQWsXtzdE4fk+DjVTxL5ltDJlEs2CQ0YdtLJk
Av25eD5jClso23T6TRKeT8SVCd5Y/DyLKzn9iXg/yEu0PROPx19DKPDFEUj4
hXtSTxJ+Hlmz1y2MQBvb2c0LHuN472Oz+RVKoP5F9t+qT1iQOXQsyhf77acd
8nXYfsrv5qj3CWSwSkG/NxPHa2qgJD2EQDJjK8K/s3C8DRaUuigECrVy0JXK
w89bp3TooD+BYoceNi8/ZwHTLOj9qzu4vhYTL3mWsuDRww47XWy57dEqU9hc
u13CTf0IdF71YGl7GQt69Z5+uXUb59uh/ZFxL1hw/Y5oeM0NAvk4xI8vVuF+
UH9lux724DGnNrtqFvTxlFW0exPoYlzQx1ZszcQzX0a8CGT4/anhg5csEHh+
T5Xdk0DHeU5E76phQc7U3zE9NwKph1W1bXnDAktFA58OVwLt/vub1wdb+MYD
fnPs93Zmxp3YPuzKqk4uOP5fQ5iBtTg/JN3CQq8RaEfXm8Mf6lgwdnZUpdMB
74+fBQT0G3G/SFJ8Z46tbxgkGYt9YvSO7dgVAum9AOkh7CJX8bAflwlkJ8/4
d+0tC/xDzo5ttMfxD03969fEArHXDaEW1jhf9svaXmthwR/XfcufrAgky98p
ko39STLVxRQ70oegfMWO9/c6fc6SQOY/PlItWlmw4ch2odMXCdTBnrb9YBsL
fjLCA9suEOgLe1CsI3Z36uI3fewOzcaXSdjRy52dehYEktpipbSELfQqMEbL
DO/XzZotee/wfuJMZ0emeP86J7GqF7tdwszrCPYtUe65ZexwP8Xz6iYEKthq
sFb/Pd7vFJIbKs8T6DCv0x5X7JODnMqq2OEduzdEYfMeHt508BzeP/x4pLqx
Z2ZPUJ+fJVCzP/X4d+yW5LLf+7DpYx5KQu0soC2FftpjTKDPR/ZdPI7tmPvn
eP4ZvF7d3Mm22HoX7CvlsTeeN33si81ZrZ4ka4THe/eQSA72hFMWT5YhgbjM
bwS/xm4QX+/7P2y5Rp/GbuwnLf6zj08TyDLiRN8ENnl75oI09mIv55s/2HZy
Jm3pp/B6aY8HcHfgeu9/c3grduoueVEx7NVqD7ZInCTQGTbasBL2yPSa8CQD
AqlcTRPWwkYP3FdEsefubpU9if3wxKBrgj6BTK3qZEyw/Rf0Pm/EbnpuxmOF
bZn93DD2BN5fFuoHrmBrmG9F67Cdk9ekuGBLcN/fG3WcQB8k5E97Yv+tmE8X
xA4/avfrJvago61wuB7uP+qsWF/satH3d/mwexpl9/pjJzUd+n5Pl0AcNndb
ArBv+2TacmMXOAQ5BGKbywp3U4/h/NV5x/OfVT/5aXNi74rdXPHf/aK0qeek
DoG+GoGnH/ZvlXMy7NjNf6Q1b2H3Tr6OvatNIJ0XzdLe2OUJ8hyrsM3DDLe6
Y8fpJXj7H8Xjuz19yAnb6zfbxF8tfH/G1xt22OeyXE18sSd8c/svYB8w7W9c
0CTQ8rfqq2ex163VVfHBvhJWLKuP/b28OGse8PnjiaaEJvazB5K1d7A71z/k
Usa+5Hd/cA02suU/KY/dpHVZeP0R/LxQl6n1/62/TJd8kgaut7vVJ9ZiK60F
3W3Yd2o71y3i+D9sE/VVPIzjaclkDGGfK6TElasT6GbcD652bJ7o74Ua2EY8
r1P/y68bpm3jBmoEunb2nt5D7JNjAacdVQn0qb1cxhybrYHuyFLB57PUbfG6
2C+yzIkb2BtfqGcfwJZ2OVBBKuN+3szdwoe98Hti2yMlfP/BvKhqXB9P+U//
6ttLINt8ISsh7IvfqgRtsCve1D1cxPUo3L1TbkqRQO47vcfGsf0SV1vN7yHQ
fQvukErss9vLmtbtxvkT/VjSHpuLU/rLAwXcrwfP7DfErpkKX5bCFuzvDVTD
litw3K8oTyBpSjJdGHvVIYkUg10EEh9hfqzH+0X55pDyLlkCtarSkkqwr638
6jDHfqYw1ZuO3VvXzuG4E/cfDcNhf+zQp4elWDvw9UiocsXWCslWu4FdvqN5
nxV23mnCjfwfgdjvx246im2771sIL/ZO9bA4JWyRDZeeRMsQqF4urHsndtt8
c40YNtevor7N2EF9yn3p2/F56pZisRC26svHP3Zil/8xt+PEZqYJCRRKE6hl
b8rCX7xfPrl7R1YZW/C2352f2Ob2M0dfbSNQxpfkP3Rs9+8Tp5Sxl98N1X3F
Dg78YlYoRSDr0/xDn7FTBUbsZLHFnDiNB7BLUwZdH23F9X6pfe8n7Fa5vlvi
2I3tidRe7LGKHjJGkkASq2rs//OCblcEH/aLpfrej9hCPe+TKFsItOedJb0f
e6dda+aKBJ5PgUPpf+87Mve26CZ2ttqkxgT2+YD66m+bCXTooVAiE9uZ/03j
VezZd0e7/mATya86x8QJdLCA6+8aPP+kXVWDF7C/nBb733rs4hflkx/E8PNE
zC5tx2469vz7KeyKxQ+l//WPz92Fy42iuH6ftqnrY8/b5HFpYt8qf8Zmg83/
7dn6ShHcXyf+id3GlvHPlNyP3awVHx2Hrc6XsSt3E65X00t3nmMbJ6UpyWDf
v+o1240dUJ6gv2kjPi+o/YqXwPkVrxN7PmIDgWiI+K2DndcVac2FfUYpb5s7
dj8z5MbiOnx+9t2wuR17zi/4rie2mjdTgB3XAxcvEUoXJlAVX8JGNWzlnX4Z
w0K437IinxZjnyrzyTfFnvr+2+S/fmOv7V3RIYjPl47mV5RxvUVbub6vFSCQ
g/zxb03Y2QynPnXshHnnaJH/9nNfh/FSftx/IqvHrmIzE6wXn/Lh/ble8rNY
Jws4dlzikMIO6jIuvYktUWou9ICXQJeWWCF92Podxjvu8+B6edJ4L7sLn7e4
jhm7cRHolw3l8J0PLHgZr3Vpai2BZvT0XJaxu2SOONpgj2sZnwzqwfWnpeJ/
lhPna/SiW1Ivrof2AyFtHAQqve41tvsj/l64tDf2GLbj52+WjdgXb+3KUVlD
oORtE92cffj8u3ZHWRE7/p7RHlwqwL4XJ412Ydcx2kMv9rOgonhz72Y2Aolk
M/WbBnC/B9HR2NUEur6kkR08iPvpuw10fuyY6u4u/SEWLF8Q/h28Cudf3duR
DcP4/DHDz7YK+2mtA30c+/+kKyGO
           "]]}, "Charting`Private`Tag#2"]}}, {}}, <|
     "HighlightElements" -> <|
       "Label" -> {"XYLabel"}, "Ball" -> {"InterpolatedBall"}|>, 
      "LayoutOptions" -> <|
       "PlotRange" -> {{-900., -600.}, {0., 1.0295516049806515`}}, 
        "Frame" -> {{True, True}, {True, True}}, "AxesOrigin" -> {-200., 0.}, 
        "ImageSize" -> {360, 270.}, "Axes" -> {True, True}, 
        "LabelStyle" -> {FontSize -> 19, FontFamily -> "Times"}, 
        "AspectRatio" -> 0.75, "DefaultStyle" -> {
          Directive[
           Opacity[1.], 
           AbsoluteThickness[2], 
           Thickness[Large], 
           GrayLevel[0], 
           Dashing[{Small, Small}]], 
          Directive[
           Opacity[1.], 
           AbsoluteThickness[2], 
           Thickness[Large], 
           GrayLevel[0], 
           Dashing[{Small, Small}]]}, 
        "HighlightLabelingFunctions" -> <|"CoordinatesToolOptions" -> ({
            Identity[
             Part[#, 1]], 
            Identity[
             Part[#, 2]]}& ), 
          "ScalingFunctions" -> {{Identity, Identity}, {
            Identity, Identity}}|>, "Primitives" -> {}, "GCFlag" -> False|>, 
      "Meta" -> <|
       "DefaultHighlight" -> {"Dynamic", None}, "Index" -> {}, "Function" -> 
        Plot, "GroupHighlight" -> False|>|>, "DynamicHighlight"]]},
  AspectRatio->0.75,
  Axes->{True, True},
  AxesLabel->{None, None},
  AxesOrigin->{-200., 0.},
  DisplayFunction->Identity,
  Frame->{{True, True}, {True, True}},
  FrameLabel->{{None, None}, {None, None}},
  FrameStyle->GrayLevel[0],
  FrameTicks->{{{{0., 
       FormBox["0.`", TraditionalForm]}, {0.5, 
       FormBox["0.5`", TraditionalForm]}, {1., 
       FormBox["1.`", TraditionalForm]}}, {}}, {{{-900, 
       FormBox[
        RowBox[{"-", "900"}], TraditionalForm]}, {-750, 
       FormBox[
        RowBox[{"-", "750"}], TraditionalForm]}, {-600, 
       FormBox[
        RowBox[{"-", "600"}], TraditionalForm]}}, {}}},
  GridLines->{{{-759.83070457468, {
       Thickness[Large], 
       RGBColor[1, 0, 0]}}, {-719.83070457468, {
       Thickness[Large], 
       RGBColor[0, 
        Rational[2, 3], 0]}}}, {{-759.83070457468, {
       Thickness[Large], 
       RGBColor[1, 0, 0]}}, {-719.83070457468, {
       Thickness[Large], 
       RGBColor[0, 
        Rational[2, 3], 0]}}}},
  GridLinesStyle->Directive[
    GrayLevel[0.5, 0.4]],
  ImagePadding->All,
  LabelStyle->{FontSize -> 19, FontFamily -> "Times"},
  Method->{
   "DefaultBoundaryStyle" -> Automatic, 
    "DefaultGraphicsInteraction" -> {
     "Version" -> 1.2, "TrackMousePosition" -> {True, False}, 
      "Effects" -> {
       "Highlight" -> {"ratio" -> 2}, "HighlightPoint" -> {"ratio" -> 2}, 
        "Droplines" -> {
         "freeformCursorMode" -> True, 
          "placement" -> {"x" -> "All", "y" -> "None"}}}}, "DefaultMeshStyle" -> 
    AbsolutePointSize[6], "ScalingFunctions" -> None, 
    "CoordinatesToolOptions" -> {"DisplayFunction" -> ({
        (Identity[#]& )[
         Part[#, 1]], 
        (Identity[#]& )[
         Part[#, 2]]}& ), "CopiedValueFunction" -> ({
        (Identity[#]& )[
         Part[#, 1]], 
        (Identity[#]& )[
         Part[#, 2]]}& )}},
  PlotRange->{{-900., -600.}, {0., 0.9990435223231179}},
  PlotRangeClipping->True,
  PlotRangePadding->{{0, 0}, {
     Scaled[0.05], 
     Scaled[0.05]}},
  Ticks->{Automatic, Automatic}]], "Output",
 CellChangeTimes->{3.9278111766700993`*^9, 3.9278117585033484`*^9, 
  3.92781206483782*^9, 3.928601976607239*^9, 3.928604070214563*^9, 
  3.928604317820417*^9, 3.928604393726819*^9, 3.928604512921282*^9, 
  3.928604843905217*^9, 3.928605264884935*^9, 3.928843930558138*^9, 
  3.929991768518096*^9, 3.9488186524336023`*^9, 3.949058701244993*^9, 
  3.949695247464155*^9},
 CellLabel->
  "Out[113]=",ExpressionUUID->"4bd38a6a-8670-4693-8c0f-1c3c958c151a"]
}, Open  ]],

Cell[CellGroupData[{

Cell[BoxData[
 RowBox[{
  RowBox[{"(*", 
   RowBox[{"Fig", ".2", "B"}], "*)"}], "\[IndentingNewLine]", 
  RowBox[{
   RowBox[{
    RowBox[{"Ticksx", "=", 
     RowBox[{"Table", "[", 
      RowBox[{
       RowBox[{"{", 
        RowBox[{
         RowBox[{
          RowBox[{"-", "900"}], "+", 
          RowBox[{"150", "i"}]}], ",", 
         RowBox[{
          RowBox[{"-", "900"}], "+", 
          RowBox[{"150", "i"}]}]}], "}"}], ",", 
       RowBox[{"{", 
        RowBox[{"i", ",", "0", ",", "2"}], "}"}]}], "]"}]}], ";"}], 
   "\[IndentingNewLine]", 
   RowBox[{
    RowBox[{"TicksF", "=", 
     RowBox[{"Table", "[", 
      RowBox[{
       RowBox[{"{", 
        RowBox[{
         RowBox[{
          RowBox[{"-", "800"}], "+", 
          RowBox[{"400", "i"}]}], ",", 
         RowBox[{
          RowBox[{"-", "800"}], "+", 
          RowBox[{"400", "i"}]}]}], "}"}], ",", 
       RowBox[{"{", 
        RowBox[{"i", ",", "0", ",", "5"}], "}"}]}], "]"}]}], ";", 
    RowBox[{"Show", "[", 
     RowBox[{
      RowBox[{"{", 
       RowBox[{
        RowBox[{"ListLinePlot", "[", 
         RowBox[{
          RowBox[{"{", 
           RowBox[{"Table", "[", 
            RowBox[{
             RowBox[{"{", 
              RowBox[{
               RowBox[{"(", 
                RowBox[{"x1woadapstaticnogs", "[", 
                 RowBox[{"[", 
                  RowBox[{"1", ",", "n"}], "]"}], "]"}], ")"}], ",", 
               RowBox[{"Forcetable4", "[", 
                RowBox[{"[", 
                 RowBox[{"1", ",", "n"}], "]"}], "]"}]}], "}"}], ",", 
             RowBox[{"{", 
              RowBox[{"n", ",", "1", ",", "65"}], "}"}]}], "]"}], "}"}], ",", 
          
          RowBox[{"PlotRange", "\[Rule]", " ", 
           RowBox[{"{", 
            RowBox[{
             RowBox[{"{", 
              RowBox[{
               RowBox[{"-", "900"}], ",", 
               RowBox[{"-", "600"}]}], "}"}], ",", 
             RowBox[{"{", 
              RowBox[{
               RowBox[{"-", "900"}], ",", "800"}], "}"}]}], "}"}]}], ",", 
          RowBox[{"AxesOrigin", "\[Rule]", 
           RowBox[{"{", 
            RowBox[{"0", ",", 
             RowBox[{"-", "5500"}]}], "}"}]}], ",", " ", 
          RowBox[{"PlotStyle", "\[Rule]", 
           RowBox[{"{", 
            RowBox[{"{", 
             RowBox[{
              RowBox[{"Thickness", "[", "0.01", "]"}], ",", "Magenta"}], 
             "}"}], "}"}]}], ",", 
          RowBox[{"GridLines", "\[Rule]", 
           RowBox[{"{", 
            RowBox[{
             RowBox[{"{", 
              RowBox[{"{", 
               RowBox[{"restx1nogsch", ",", 
                RowBox[{"{", 
                 RowBox[{"Thick", ",", "Magenta"}], "}"}]}], "}"}], "}"}], 
             ",", 
             RowBox[{"{", 
              RowBox[{"{", 
               RowBox[{
                RowBox[{"-", "5000"}], ",", 
                RowBox[{"{", 
                 RowBox[{"Thick", ",", "Red"}], "}"}]}], "}"}], "}"}]}], 
            "}"}]}]}], "]"}], ",", 
        RowBox[{"Plot", "[", 
         RowBox[{
          RowBox[{"{", 
           RowBox[{
            RowBox[{
             SuperscriptBox["10", "3"], 
             RowBox[{"(", 
              RowBox[{"khbnogs", "-", "0.002"}], ")"}], "*", 
             RowBox[{"(", 
              RowBox[{"x", "-", "restx1nogsch"}], ")"}]}], ",", 
            RowBox[{
             SuperscriptBox["10", "3"], 
             RowBox[{"(", 
              RowBox[{"khbnogs", "+", "0.002"}], ")"}], "*", 
             RowBox[{"(", 
              RowBox[{"x", "-", "restx1nogsch"}], ")"}]}]}], "}"}], ",", 
          RowBox[{"{", 
           RowBox[{"x", ",", 
            RowBox[{"-", "920"}], ",", 
            RowBox[{"-", "600"}]}], "}"}], ",", 
          RowBox[{"Filling", "\[Rule]", 
           RowBox[{"{", 
            RowBox[{
             RowBox[{"1", "\[Rule]", 
              RowBox[{"{", "2", "}"}]}], ",", "Gray"}], "}"}]}], ",", 
          RowBox[{"PlotStyle", "\[Rule]", 
           RowBox[{"{", 
            RowBox[{
             RowBox[{"{", 
              RowBox[{"Thick", ",", "Black", ",", "Dashed"}], "}"}], ",", 
             RowBox[{"{", 
              RowBox[{"Thick", ",", "Black", ",", "Dashed"}], "}"}]}], 
            "}"}]}]}], "]"}]}], "}"}], ",", " ", 
      RowBox[{"PlotStyle", "\[Rule]", 
       RowBox[{"{", 
        RowBox[{"{", 
         RowBox[{
          RowBox[{"Thickness", "[", "0.02", "]"}], ",", "Black", ",", 
          RowBox[{"Dashing", "[", "0.04", "]"}]}], "}"}], "}"}]}], ",", 
      RowBox[{"LabelStyle", "->", 
       RowBox[{"{", 
        RowBox[{
         RowBox[{"FontSize", "\[Rule]", "19"}], ",", 
         RowBox[{"FontFamily", "\[Rule]", " ", "\"\<Times\>\""}]}], "}"}]}], 
      ",", 
      RowBox[{"Frame", "\[Rule]", "True"}], ",", 
      RowBox[{"(*", 
       RowBox[{
        RowBox[{"FrameLabel", "\[Rule]", 
         RowBox[{"{", 
          RowBox[{
          "\"\<Displacement From Vertical (nm)\>\"", ",", 
           "\"\<Force (pN)\>\""}], "}"}]}], ","}], " ", "*)"}], 
      RowBox[{"FrameStyle", "\[Rule]", "Black"}], ",", 
      RowBox[{"AspectRatio", "\[Rule]", 
       RowBox[{"0.75", "/", "1"}]}], ",", 
      RowBox[{"FrameTicks", "\[Rule]", 
       RowBox[{"{", 
        RowBox[{
         RowBox[{"{", 
          RowBox[{"TicksF", ",", "None"}], "}"}], ",", 
         RowBox[{"{", 
          RowBox[{"Ticksx", ",", "None"}], "}"}]}], "}"}]}]}], 
     "]"}]}]}]}]], "Input",
 CellChangeTimes->{{3.924538035559482*^9, 3.924538036459423*^9}, {
  3.924538068168377*^9, 3.924538117899516*^9}, {3.924538359174255*^9, 
  3.924538372348557*^9}, {3.92454216715937*^9, 3.924542168972164*^9}, {
  3.925148846873855*^9, 3.925148847103294*^9}, {3.925149622078233*^9, 
  3.925149622867896*^9}, {3.9257636820985107`*^9, 3.9257637281666203`*^9}, {
  3.925763773912915*^9, 3.9257637860928583`*^9}, {3.9257638583393917`*^9, 
  3.925763926570163*^9}, {3.925763967778206*^9, 3.925763974453197*^9}, {
  3.925764018122562*^9, 3.925764052685121*^9}, {3.925764109144451*^9, 
  3.925764119463238*^9}, {3.925764188720776*^9, 3.925764193457603*^9}, {
  3.926382448249318*^9, 3.9263825954030123`*^9}, {3.928605517322771*^9, 
  3.928605520245892*^9}},
 CellLabel->
  "In[114]:=",ExpressionUUID->"5009f494-6e26-428c-9c08-4a31683f810c"],

Cell[BoxData[
 GraphicsBox[{{{}, 
    InterpretationBox[{
      TagBox[{{}, {}, 
        TagBox[
         {RGBColor[1, 0, 1], PointSize[
           NCache[
            Rational[1, 60], 0.016666666666666666`]], Thickness[0.01], 
          LineBox[CompressedData["
1:eJxTTMoPSmViYGBQBmIQzVrRr68h2XOAAQQUeg5wmDPaK1zthvAndB1gVP4p
fHUClM/QeYCPe0qNmw+UX9B+IFx/uXsJO5T/oPXAgYvHXOIOdUH4AS0Hnj3z
cWGphfIPNB2IfR4vnmYO5Rs0Hphz8Gd/88dOCN+h/sCyN+8aYlZD+Qo1B7bP
/rr3QwqUz1B5QFZ4rbSDHJT/oPRAjNzSfK/rHVDziw6cW546gX8ClO+Qf+Bg
YVlovweUz5B5IORj2vSTDDD1SQc4vK/p79vRDpWPPMBYWP0zpwDG9zygn6x7
4ao6jM/AoDPx9YQf99pg8g6PY59JXp0K40c6PD3S7pXt0wYz38FbsYZ5NxNM
PtNBTWy32pEdrTD3OWjOmDC9La8V5n6HaollVkwqrTD/OaRc4P5mdrMF5n+H
NbpOG1X6WmDh42AY7xx62qkFFn4OXYy9Z7S+N8PC18H2tSaz8+pmWPg78Ers
eSYc3wyLHwfuzW1pc4WaYfHncNquovj+0SYIv6DdQfO2CcOtCiifodMBAEQ7
uv0=
           "]]},
         Annotation[#, "Charting`Private`Tag#1"]& ]},
       {"WolframDynamicHighlight", <|
        "Label" -> {"XYLabel"}, "Ball" -> {"InterpolatedBall"}|>}], 
      DynamicBox[(Charting`HighlightActionBox["DynamicHighlight", {}, 
        Slot["HighlightElements"], 
        Slot["LayoutOptions"], 
        Slot["Meta"], 
        Charting`HighlightActionFunction["DynamicHighlight", {{{}, {}, 
           Annotation[{
             Hue[0.67, 0.6, 0.6], 
             Directive[
              PointSize[
               Rational[1, 60]], 
              AbsoluteThickness[2], 
              Thickness[0.01], 
              RGBColor[1, 0, 1]], 
             Line[CompressedData["
1:eJxTTMoPSmViYGBQBmIQzVrRr68h2XOAAQQUeg5wmDPaK1zthvAndB1gVP4p
fHUClM/QeYCPe0qNmw+UX9B+IFx/uXsJO5T/oPXAgYvHXOIOdUH4AS0Hnj3z
cWGphfIPNB2IfR4vnmYO5Rs0Hphz8Gd/88dOCN+h/sCyN+8aYlZD+Qo1B7bP
/rr3QwqUz1B5QFZ4rbSDHJT/oPRAjNzSfK/rHVDziw6cW546gX8ClO+Qf+Bg
YVlovweUz5B5IORj2vSTDDD1SQc4vK/p79vRDpWPPMBYWP0zpwDG9zygn6x7
4ao6jM/AoDPx9YQf99pg8g6PY59JXp0K40c6PD3S7pXt0wYz38FbsYZ5NxNM
PtNBTWy32pEdrTD3OWjOmDC9La8V5n6HaollVkwqrTD/OaRc4P5mdrMF5n+H
NbpOG1X6WmDh42AY7xx62qkFFn4OXYy9Z7S+N8PC18H2tSaz8+pmWPg78Ers
eSYc3wyLHwfuzW1pc4WaYfHncNquovj+0SYIv6DdQfO2CcOtCiifodMBAEQ7
uv0=
              "]]}, "Charting`Private`Tag#1"]}}, <|
         "HighlightElements" -> <|
           "Label" -> {"XYLabel"}, "Ball" -> {"InterpolatedBall"}|>, 
          "LayoutOptions" -> <|
           "PlotRange" -> {{-900., -600.}, {-900., 800.}}, 
            "Frame" -> {{False, False}, {False, False}}, 
            "AxesOrigin" -> {0., -5500.}, 
            "ImageSize" -> {360, 360/GoldenRatio}, "Axes" -> {True, True}, 
            "LabelStyle" -> {}, "AspectRatio" -> GoldenRatio^(-1), 
            "DefaultStyle" -> {
              Directive[
               PointSize[
                Rational[1, 60]], 
               AbsoluteThickness[2], 
               Thickness[0.01], 
               RGBColor[1, 0, 1]]}, 
            "HighlightLabelingFunctions" -> <|"CoordinatesToolOptions" -> ({
                Identity[
                 Part[#, 1]], 
                Identity[
                 Part[#, 2]]}& ), 
              "ScalingFunctions" -> {{Identity, Identity}, {
                Identity, Identity}}|>, "Primitives" -> {}, "GCFlag" -> 
            False|>, 
          "Meta" -> <|
           "DefaultHighlight" -> {"Dynamic", None}, "Index" -> {}, "Function" -> 
            ListLinePlot, "GroupHighlight" -> False|>|>]]& )[<|
        "HighlightElements" -> <|
          "Label" -> {"XYLabel"}, "Ball" -> {"InterpolatedBall"}|>, 
         "LayoutOptions" -> <|
          "PlotRange" -> {{-900., -600.}, {-900., 800.}}, 
           "Frame" -> {{False, False}, {False, False}}, 
           "AxesOrigin" -> {0., -5500.}, 
           "ImageSize" -> {360, 360/GoldenRatio}, "Axes" -> {True, True}, 
           "LabelStyle" -> {}, "AspectRatio" -> GoldenRatio^(-1), 
           "DefaultStyle" -> {
             Directive[
              PointSize[
               Rational[1, 60]], 
              AbsoluteThickness[2], 
              Thickness[0.01], 
              RGBColor[1, 0, 1]]}, 
           "HighlightLabelingFunctions" -> <|"CoordinatesToolOptions" -> ({
               Identity[
                Part[#, 1]], 
               Identity[
                Part[#, 2]]}& ), 
             "ScalingFunctions" -> {{Identity, Identity}, {
               Identity, Identity}}|>, "Primitives" -> {}, "GCFlag" -> 
           False|>, 
         "Meta" -> <|
          "DefaultHighlight" -> {"Dynamic", None}, "Index" -> {}, "Function" -> 
           ListLinePlot, "GroupHighlight" -> False|>|>],
       ImageSizeCache->{{4.503599627370496*^15, -4.503599627370496*^15}, {
        4.503599627370496*^15, -4.503599627370496*^15}}]},
     Annotation[{{{}, {}, 
        Annotation[{
          Hue[0.67, 0.6, 0.6], 
          Directive[
           PointSize[
            Rational[1, 60]], 
           AbsoluteThickness[2], 
           Thickness[0.01], 
           RGBColor[1, 0, 1]], 
          Line[CompressedData["
1:eJxTTMoPSmViYGBQBmIQzVrRr68h2XOAAQQUeg5wmDPaK1zthvAndB1gVP4p
fHUClM/QeYCPe0qNmw+UX9B+IFx/uXsJO5T/oPXAgYvHXOIOdUH4AS0Hnj3z
cWGphfIPNB2IfR4vnmYO5Rs0Hphz8Gd/88dOCN+h/sCyN+8aYlZD+Qo1B7bP
/rr3QwqUz1B5QFZ4rbSDHJT/oPRAjNzSfK/rHVDziw6cW546gX8ClO+Qf+Bg
YVlovweUz5B5IORj2vSTDDD1SQc4vK/p79vRDpWPPMBYWP0zpwDG9zygn6x7
4ao6jM/AoDPx9YQf99pg8g6PY59JXp0K40c6PD3S7pXt0wYz38FbsYZ5NxNM
PtNBTWy32pEdrTD3OWjOmDC9La8V5n6HaollVkwqrTD/OaRc4P5mdrMF5n+H
NbpOG1X6WmDh42AY7xx62qkFFn4OXYy9Z7S+N8PC18H2tSaz8+pmWPg78Ers
eSYc3wyLHwfuzW1pc4WaYfHncNquovj+0SYIv6DdQfO2CcOtCiifodMBAEQ7
uv0=
           "]]}, "Charting`Private`Tag#1"]}}, <|
      "HighlightElements" -> <|
        "Label" -> {"XYLabel"}, "Ball" -> {"InterpolatedBall"}|>, 
       "LayoutOptions" -> <|
        "PlotRange" -> {{-900., -600.}, {-900., 800.}}, 
         "Frame" -> {{False, False}, {False, False}}, 
         "AxesOrigin" -> {0., -5500.}, "ImageSize" -> {360, 360/GoldenRatio}, 
         "Axes" -> {True, True}, "LabelStyle" -> {}, "AspectRatio" -> 
         GoldenRatio^(-1), "DefaultStyle" -> {
           Directive[
            PointSize[
             Rational[1, 60]], 
            AbsoluteThickness[2], 
            Thickness[0.01], 
            RGBColor[1, 0, 1]]}, 
         "HighlightLabelingFunctions" -> <|"CoordinatesToolOptions" -> ({
             Identity[
              Part[#, 1]], 
             Identity[
              Part[#, 2]]}& ), 
           "ScalingFunctions" -> {{Identity, Identity}, {
             Identity, Identity}}|>, "Primitives" -> {}, "GCFlag" -> False|>, 
       "Meta" -> <|
        "DefaultHighlight" -> {"Dynamic", None}, "Index" -> {}, "Function" -> 
         ListLinePlot, "GroupHighlight" -> False|>|>, 
      "DynamicHighlight"]], {{}, {}}}, 
   InterpretationBox[{
     TagBox[{GraphicsComplexBox[CompressedData["
1:eJxd1Hs01HkbAPChJLbad71tLtskXUYUKpKN4ZvQzS2XJbtlsbOryD23mh9+
Y2bMGOaHocWwMi4VyaVyWfIQesslIZQuVJJs2yqaUq3X+57zfv94n3Oe85zn
r+c853nOR8c32IWlSKPRpAv5n/o4JuPTfLMIgpxYuRkSDgTAaj1IEYFnh+3O
y89IsL6XZm/nIYL9ed41KgwSlkRuy/XfIAL57tQOhYgEGKx87il8kwy3xUmP
otrjYbqJvzysMRkuMhsH1y2Nhw+Orq9mBcmQEabSNVpBgH21apuVazIM6y0v
GzdiQ1nNkIqAngyhxucynteeArnZ7digKSFwhwMvbDkcC6lU9RPNK0IoYRYl
PHgQDWqBcNKHFIK1pRL/TkwUFI4/jTrnLITtaZ8zW+mRwN72NuSKlhCMivxZ
9KIIsFUwyDz6QgClLp99m/aEg6fMpbK7SgBbWhbr3GgPheinKbssTgtgGSl7
0eUYAomlb1/bHRBAS+NQo9GTEzDCtJWqrxQAZ9ZBL3vqOGh7toQnjiWBOUv9
jUjXHyps9KxrLyTBcvcOc7dNLDhwuyRuMiIJMidlv/5zpy/0P3R8UWudBLrH
z8sa/joKpdee7LVflgQeCoPqs588wX/92b7T9/gQvuS8jU2QK+xgnOwqL+VD
8/lqI2X5QXD4aNJUGMqHebvz9/o3IHBx075nYsUHb1pNv274BiiMm50SLeXD
b5oTlTe8N6O/942deNbHg70NxfHdEmu0N0uuNVzAA6e+Nlkc3wGNXPlwLe04
D+QzJWOhNW7oh8OM1ImdPBhRazf70tILTeb4d1ks4UHwBPdYY7k3aqnIUvDs
5cLEQ6b92L98Ec/utc+X+VzQSWMp309ioaxK43rRL1zY3Va6e57jjzLyC81L
TLgLf5SlnWMfgPL0dQ2aFbnwWN3jpYVyEHqTdObr/K5EkMo1tHhECDIJ2K6n
mZMIPTceUJtGQ1GLdr2xl18ivB0y2OvjHY68wtwv5hgkQlvmxNu8oQg0um+1
S9RHDmjVRYVlmkaiqumeV5rtHPDTyty6viYKBa8pv+yZzoFtCzcKWBWDvp3M
f5n1IwfK3Mft6sJikSOPrZ6rzwEN1dvLcv84hZxLecHm70lQXS8uMnNgIx1e
4CIakOD6hV328CCBNtKH1UZLRPBU6D4ps+BAXVZMPf0BCdvPvMxfqkYgsvOK
ckiNCPROHGnN9efAYu14yZaXJKx52Hi24BIbBa4If7SihwS7QxrSkAgCVRZu
UKyrF8GBo2MVZwgO6PstUjSZJmEljSELJNgo3eXdwVV3SbCISMiz2EMgu1uv
Q5RvkOBseCmnqJhA+1b8MD/SKIJH360vzhRwgKnUXlc7Q4I47b6sj8VGxTO1
ijnDJNQqmeYX6hPocGCVbvItEjqb/XJVUwhkssmwgXOdhB7pXLblNQKtbJN/
PnFNBJtcbQpWijlgN7hREvNuYd59kyLuYTaqaNd49P19EqIdqXz3NQTyZaot
cugiQbT0Wm5TPIGYH1IzbdsX5o+75UxXEUjfo/tRS8vCPm4F2cm3CDSXb/vZ
dMEXhzsD9IE0DnRaDiZ4yUm4+LfPBm9XNjI2vNlpMULC3bCmNUYaBJoobv3L
oJuEyS1T35yJJVCrjxWH0UHCHyqkVmcZgS41s7sKW0kIje7WZLURqOTP1dOj
C/eqNArXrO4l0P88W32XYOTPSbBn5/ISug0tJdiz2w3RfeOhGdizCjunGEZN
OvZs19OrtI3v07Bn3gNqz/cbpGHPmCaOJ94HU9gz/zsfi3Jsxdizqu/ZW6E6
BXsWcL1p/v0uEfbMc+C5kJAJsWdXW3sOq+sKsGdBfcOTm6v52DPP5M4dKXQe
9uyyDrtdoSgRe2bto/7VdVUO9mx7az+dFpOAPRPRnIKcFeOxZ9t7WbP3h05j
zwy9yjLNx2KwZ2LT1os7yiKxZzXu9H26ieHYswajd8esMkKwZ/Z1SPlJ+3Hs
2UsetT/9zk/Ys9Erd9b6vTuCPYsvvZGibH8Ie1ap1uerMbkDe+bswppxd2Ni
zxavH1TJeOGKPXuhJI2OlHljz6ROKxbPGfyMPSMY/Y1T9EDs2aff+WZyeQj2
zC19QMt7bQT27OZF2ckCtSjs2b3Is577bGKxZ0u4OpdvWrGxZ2bnKjr0VsVj
zxqe+cl1yhOwZ117vJ4t0eVgzy58+OXr31oSsWeGqa7c39142DNr2/iqti4+
9myda5tOwk8C7FkaZ7+j/pgQe1aSXl7v8Z0Ie5b0nnHMbCoFezYX/2RAiSXG
nr2y6G/24VLYM99vabE/SyXYs1rLde5vvqGwZ1Z8K2eyU4I9M4nLsDrZI8ae
DTTFql5wprBnmw29zf/xVII9W0UzFzZli7FntkSPkaMphT3z/cwYVwqgsGfF
Cq+3Dv0pwZ4lQeolnzgx9ow4Gm29Vo/CnuU+7JUPHaGwZww6u884msKe+U5d
LWuYkWDP2grMWo3DxNgzqWP3QcE6CntW371RYbcHhT2zWd43Ig2lsGdfGGy6
eYugsGe7R7WOlcsl2LPHVEqnNECMPbvQEdXL1KawZx22vdxZVwp7doh7+sdD
QRT2TKO4zyHuFIU9m7vMtllFUsjAz6D3ri4faP8NS+b/9/8GBgcPvA==
        "], {{{}, {}, {}, {}, {}, {}, 
          {GrayLevel[0], Opacity[0.2], EdgeForm[None], 
           GraphicsGroupBox[
            PolygonBox[{{155, 29, 30, 31, 32, 33, 34, 35, 36, 37, 38, 39, 40, 
             41, 42, 43, 44, 45, 46, 47, 48, 49, 72, 66, 61, 57, 54, 52, 73, 
             67, 62, 58, 55, 74, 68, 63, 59, 75, 69, 64, 76, 70, 77, 50, 127, 
             154, 147, 153, 141, 146, 152, 136, 140, 145, 151, 132, 135, 139, 
             144, 150, 129, 131, 134, 138, 143, 149, 126, 125, 124, 123, 122, 
             121, 120, 119, 118, 117, 116, 115, 114, 113, 112, 111, 110, 109, 
             108, 107, 106, 156}}]]}, 
          {GrayLevel[0], Opacity[0.2], EdgeForm[None], 
           GraphicsGroupBox[
            PolygonBox[{{78, 148, 142, 137, 133, 130, 128, 79, 80, 81, 82, 83,
              84, 85, 86, 87, 88, 89, 90, 91, 92, 93, 94, 95, 96, 97, 98, 99, 
             100, 101, 102, 103, 104, 105, 156, 155, 28, 27, 26, 25, 24, 23, 
             22, 21, 20, 19, 18, 17, 16, 15, 14, 13, 12, 11, 10, 9, 8, 7, 6, 
             5, 4, 3, 2, 51, 53, 56, 60, 65, 71, 1}}]]}, {}, {}}, {{}, {}, {}, 
          TagBox[
           {GrayLevel[0], Thickness[Large], Opacity[1.], 
            Dashing[{Small, Small}], 
            LineBox[{1, 71, 65, 60, 56, 53, 51, 2, 3, 4, 5, 6, 7, 8, 9, 10, 
             11, 12, 13, 14, 15, 16, 17, 18, 19, 20, 21, 22, 23, 24, 25, 26, 
             27, 28, 155, 29, 30, 31, 32, 33, 34, 35, 36, 37, 38, 39, 40, 41, 
             42, 43, 44, 45, 46, 47, 48, 49, 72, 66, 61, 57, 54, 52, 73, 67, 
             62, 58, 55, 74, 68, 63, 59, 75, 69, 64, 76, 70, 77, 50}]},
           Annotation[#, "Charting`Private`Tag#1"]& ], 
          TagBox[
           {GrayLevel[0], Thickness[Large], Opacity[1.], 
            Dashing[{Small, Small}], 
            LineBox[{78, 148, 142, 137, 133, 130, 128, 79, 80, 81, 82, 83, 84,
              85, 86, 87, 88, 89, 90, 91, 92, 93, 94, 95, 96, 97, 98, 99, 100,
              101, 102, 103, 104, 105, 156, 106, 107, 108, 109, 110, 111, 112,
              113, 114, 115, 116, 117, 118, 119, 120, 121, 122, 123, 124, 125,
              126, 149, 143, 138, 134, 131, 129, 150, 144, 139, 135, 132, 151,
              145, 140, 136, 152, 146, 141, 153, 147, 154, 127}]},
           Annotation[#, "Charting`Private`Tag#2"]& ]}}], {}},
      {"WolframDynamicHighlight", <|
       "Label" -> {"XYLabel"}, "Ball" -> {"InterpolatedBall"}|>}], 
     DynamicBox[(Charting`HighlightActionBox["DynamicHighlight", {}, 
       Slot["HighlightElements"], 
       Slot["LayoutOptions"], 
       Slot["Meta"], 
       Charting`HighlightActionFunction["DynamicHighlight", {
         GraphicsComplex[CompressedData["
1:eJxd1Hs01HkbAPChJLbad71tLtskXUYUKpKN4ZvQzS2XJbtlsbOryD23mh9+
Y2bMGOaHocWwMi4VyaVyWfIQesslIZQuVJJs2yqaUq3X+57zfv94n3Oe85zn
r+c853nOR8c32IWlSKPRpAv5n/o4JuPTfLMIgpxYuRkSDgTAaj1IEYFnh+3O
y89IsL6XZm/nIYL9ed41KgwSlkRuy/XfIAL57tQOhYgEGKx87il8kwy3xUmP
otrjYbqJvzysMRkuMhsH1y2Nhw+Orq9mBcmQEabSNVpBgH21apuVazIM6y0v
GzdiQ1nNkIqAngyhxucynteeArnZ7digKSFwhwMvbDkcC6lU9RPNK0IoYRYl
PHgQDWqBcNKHFIK1pRL/TkwUFI4/jTrnLITtaZ8zW+mRwN72NuSKlhCMivxZ
9KIIsFUwyDz6QgClLp99m/aEg6fMpbK7SgBbWhbr3GgPheinKbssTgtgGSl7
0eUYAomlb1/bHRBAS+NQo9GTEzDCtJWqrxQAZ9ZBL3vqOGh7toQnjiWBOUv9
jUjXHyps9KxrLyTBcvcOc7dNLDhwuyRuMiIJMidlv/5zpy/0P3R8UWudBLrH
z8sa/joKpdee7LVflgQeCoPqs588wX/92b7T9/gQvuS8jU2QK+xgnOwqL+VD
8/lqI2X5QXD4aNJUGMqHebvz9/o3IHBx075nYsUHb1pNv274BiiMm50SLeXD
b5oTlTe8N6O/942deNbHg70NxfHdEmu0N0uuNVzAA6e+Nlkc3wGNXPlwLe04
D+QzJWOhNW7oh8OM1ImdPBhRazf70tILTeb4d1ks4UHwBPdYY7k3aqnIUvDs
5cLEQ6b92L98Ec/utc+X+VzQSWMp309ioaxK43rRL1zY3Va6e57jjzLyC81L
TLgLf5SlnWMfgPL0dQ2aFbnwWN3jpYVyEHqTdObr/K5EkMo1tHhECDIJ2K6n
mZMIPTceUJtGQ1GLdr2xl18ivB0y2OvjHY68wtwv5hgkQlvmxNu8oQg0um+1
S9RHDmjVRYVlmkaiqumeV5rtHPDTyty6viYKBa8pv+yZzoFtCzcKWBWDvp3M
f5n1IwfK3Mft6sJikSOPrZ6rzwEN1dvLcv84hZxLecHm70lQXS8uMnNgIx1e
4CIakOD6hV328CCBNtKH1UZLRPBU6D4ps+BAXVZMPf0BCdvPvMxfqkYgsvOK
ckiNCPROHGnN9efAYu14yZaXJKx52Hi24BIbBa4If7SihwS7QxrSkAgCVRZu
UKyrF8GBo2MVZwgO6PstUjSZJmEljSELJNgo3eXdwVV3SbCISMiz2EMgu1uv
Q5RvkOBseCmnqJhA+1b8MD/SKIJH360vzhRwgKnUXlc7Q4I47b6sj8VGxTO1
ijnDJNQqmeYX6hPocGCVbvItEjqb/XJVUwhkssmwgXOdhB7pXLblNQKtbJN/
PnFNBJtcbQpWijlgN7hREvNuYd59kyLuYTaqaNd49P19EqIdqXz3NQTyZaot
cugiQbT0Wm5TPIGYH1IzbdsX5o+75UxXEUjfo/tRS8vCPm4F2cm3CDSXb/vZ
dMEXhzsD9IE0DnRaDiZ4yUm4+LfPBm9XNjI2vNlpMULC3bCmNUYaBJoobv3L
oJuEyS1T35yJJVCrjxWH0UHCHyqkVmcZgS41s7sKW0kIje7WZLURqOTP1dOj
C/eqNArXrO4l0P88W32XYOTPSbBn5/ISug0tJdiz2w3RfeOhGdizCjunGEZN
OvZs19OrtI3v07Bn3gNqz/cbpGHPmCaOJ94HU9gz/zsfi3Jsxdizqu/ZW6E6
BXsWcL1p/v0uEfbMc+C5kJAJsWdXW3sOq+sKsGdBfcOTm6v52DPP5M4dKXQe
9uyyDrtdoSgRe2bto/7VdVUO9mx7az+dFpOAPRPRnIKcFeOxZ9t7WbP3h05j
zwy9yjLNx2KwZ2LT1os7yiKxZzXu9H26ieHYswajd8esMkKwZ/Z1SPlJ+3Hs
2UsetT/9zk/Ys9Erd9b6vTuCPYsvvZGibH8Ie1ap1uerMbkDe+bswppxd2Ni
zxavH1TJeOGKPXuhJI2OlHljz6ROKxbPGfyMPSMY/Y1T9EDs2aff+WZyeQj2
zC19QMt7bQT27OZF2ckCtSjs2b3Is577bGKxZ0u4OpdvWrGxZ2bnKjr0VsVj
zxqe+cl1yhOwZ117vJ4t0eVgzy58+OXr31oSsWeGqa7c39142DNr2/iqti4+
9myda5tOwk8C7FkaZ7+j/pgQe1aSXl7v8Z0Ie5b0nnHMbCoFezYX/2RAiSXG
nr2y6G/24VLYM99vabE/SyXYs1rLde5vvqGwZ1Z8K2eyU4I9M4nLsDrZI8ae
DTTFql5wprBnmw29zf/xVII9W0UzFzZli7FntkSPkaMphT3z/cwYVwqgsGfF
Cq+3Dv0pwZ4lQeolnzgx9ow4Gm29Vo/CnuU+7JUPHaGwZww6u884msKe+U5d
LWuYkWDP2grMWo3DxNgzqWP3QcE6CntW371RYbcHhT2zWd43Ig2lsGdfGGy6
eYugsGe7R7WOlcsl2LPHVEqnNECMPbvQEdXL1KawZx22vdxZVwp7doh7+sdD
QRT2TKO4zyHuFIU9m7vMtllFUsjAz6D3ri4faP8NS+b/9/8GBgcPvA==
          "], {{{}, {}, {}, {}, {}, {}, {
             EdgeForm[], 
             Directive[
              GrayLevel[0], 
              Opacity[0.2]], 
             GraphicsGroup[{
               
               Polygon[{{155, 29, 30, 31, 32, 33, 34, 35, 36, 37, 38, 39, 40, 
                41, 42, 43, 44, 45, 46, 47, 48, 49, 72, 66, 61, 57, 54, 52, 
                73, 67, 62, 58, 55, 74, 68, 63, 59, 75, 69, 64, 76, 70, 77, 
                50, 127, 154, 147, 153, 141, 146, 152, 136, 140, 145, 151, 
                132, 135, 139, 144, 150, 129, 131, 134, 138, 143, 149, 126, 
                125, 124, 123, 122, 121, 120, 119, 118, 117, 116, 115, 114, 
                113, 112, 111, 110, 109, 108, 107, 106, 156}}]}]}, {
             EdgeForm[], 
             Directive[
              GrayLevel[0], 
              Opacity[0.2]], 
             GraphicsGroup[{
               
               Polygon[{{78, 148, 142, 137, 133, 130, 128, 79, 80, 81, 82, 83,
                 84, 85, 86, 87, 88, 89, 90, 91, 92, 93, 94, 95, 96, 97, 98, 
                99, 100, 101, 102, 103, 104, 105, 156, 155, 28, 27, 26, 25, 
                24, 23, 22, 21, 20, 19, 18, 17, 16, 15, 14, 13, 12, 11, 10, 9,
                 8, 7, 6, 5, 4, 3, 2, 51, 53, 56, 60, 65, 71, 
                1}}]}]}, {}, {}}, {{}, {}, {}, 
            Annotation[{
              Directive[
               Opacity[1.], 
               AbsoluteThickness[2], 
               Thickness[Large], 
               GrayLevel[0], 
               Dashing[{Small, Small}]], 
              
              Line[{1, 71, 65, 60, 56, 53, 51, 2, 3, 4, 5, 6, 7, 8, 9, 10, 11,
                12, 13, 14, 15, 16, 17, 18, 19, 20, 21, 22, 23, 24, 25, 26, 
               27, 28, 155, 29, 30, 31, 32, 33, 34, 35, 36, 37, 38, 39, 40, 
               41, 42, 43, 44, 45, 46, 47, 48, 49, 72, 66, 61, 57, 54, 52, 73,
                67, 62, 58, 55, 74, 68, 63, 59, 75, 69, 64, 76, 70, 77, 50}]},
              "Charting`Private`Tag#1"], 
            Annotation[{
              Directive[
               Opacity[1.], 
               AbsoluteThickness[2], 
               Thickness[Large], 
               GrayLevel[0], 
               Dashing[{Small, Small}]], 
              
              Line[{78, 148, 142, 137, 133, 130, 128, 79, 80, 81, 82, 83, 84, 
               85, 86, 87, 88, 89, 90, 91, 92, 93, 94, 95, 96, 97, 98, 99, 
               100, 101, 102, 103, 104, 105, 156, 106, 107, 108, 109, 110, 
               111, 112, 113, 114, 115, 116, 117, 118, 119, 120, 121, 122, 
               123, 124, 125, 126, 149, 143, 138, 134, 131, 129, 150, 144, 
               139, 135, 132, 151, 145, 140, 136, 152, 146, 141, 153, 147, 
               154, 127}]}, "Charting`Private`Tag#2"]}}], {}}, <|
        "HighlightElements" -> <|
          "Label" -> {"XYLabel"}, "Ball" -> {"InterpolatedBall"}|>, 
         "LayoutOptions" -> <|
          "PlotRange" -> {{-920, -600}, {-1342.654443723447, 
             1057.345458317369}}, "Frame" -> {{False, False}, {False, False}},
            "AxesOrigin" -> {-593.3333333333347, 0}, 
           "ImageSize" -> {360, 360/GoldenRatio}, "Axes" -> {True, True}, 
           "LabelStyle" -> {}, "AspectRatio" -> GoldenRatio^(-1), 
           "DefaultStyle" -> {
             Directive[
              Opacity[1.], 
              AbsoluteThickness[2], 
              Thickness[Large], 
              GrayLevel[0], 
              Dashing[{Small, Small}]], 
             Directive[
              Opacity[1.], 
              AbsoluteThickness[2], 
              Thickness[Large], 
              GrayLevel[0], 
              Dashing[{Small, Small}]]}, 
           "HighlightLabelingFunctions" -> <|"CoordinatesToolOptions" -> ({
               Identity[
                Part[#, 1]], 
               Identity[
                Part[#, 2]]}& ), 
             "ScalingFunctions" -> {{Identity, Identity}, {
               Identity, Identity}}|>, 
           "Primitives" -> {{{{}, {}, {}, {}, {}, {}, {
                EdgeForm[], 
                Directive[
                 GrayLevel[0], 
                 Opacity[0.2]], 
                GraphicsGroup[{{
                   Polygon[CompressedData["
1:eJxdlAlM01ccxyu3uGFCJpYqYGGWYxY2IawLFB7KtSjIUcaxA0vXqYPJKZfr
H/iXFlSgf64SSqnI5YKck4VDjgcrMI52TeUaCMICQUDnULTCNje2ZG/JXvLy
8pKX99739/t+P9So2CCuFolECtubf690Dl01ZZ0DSf8MN2Z1xovNPIMceNN0
rXUk8h3w2nf5qxW1EPp012UqSk4BH7GGMlslhOfU8pqMHD8w/91OX+GXQqjZ
rl+Ov8sCn4TTCtbeF8J54yHGQbcIsC65OOGqJ4Sxa4JLPY2RYKBZvC9MJYBr
C8yzyz9EAaH3U/ZBmQBSC7n6c7lcIG517Mq7IIAe8tsef/IvgmJZtUu9kwBG
Q7GF5Gw0qLSzpvdrCeDDw6EbrvqXwbPcskOyiWwo1ZApQiwOOEWftDWVZEPl
yAPCZikeDFh0OUZwsuHzGboPOzIRRCSENEno2VBeuva8ciYJLPkeDUr5jQ8p
nSkJpc7JoG1L+cR0iA85lNJ3re6mgFjzxvawIj58bzkXRpukgQ/WZRvi83x4
J2TVuzMhHfgLeYcr7PiQbPjjGxWPr4KA28JYl1c4NLQS1TL8eGDcbTorQoPD
ptfstyODecB7+nhJ2kscBsw51QrCeYCpO9TZsY1DUeFcjZrLA3YcbS2nLRy+
RaLVxGA8oGORWXJiA4fmCz23qlp4oFOc1mX2AIcnyzZkBsYYcLQfHXedx+FU
Qq+5AxkDzUPkxY/ncJjqT8hCzDFQt92hJZnFYYeus6zaDgNFQS/PmEzh0DUp
q9L1NAZijBIXjZQ49A4kS+OSMLBWN/grXYHD9RObR8rSMRDFNNb2m8BhnkFf
RW8mBsJj2qxvjOFwvJ9TYZiPAe+xp3H6I3t67FsktXUYGGS782nDOHy8H6eM
38EAc6eg1GtoT98qS7LVhgEnG/tu/vc4VEp3y936MNDSz5uoHsRhfKrClCvH
gF2oYnFgYE8/q6r8xhgG6n85urUEcdjqkGj6rQoDVGGMNmlvH3zAu3x2+r/9
E9f7/WwBgc7vtvM8TXAC3XeAbjM6hhHoPXKd2i/jKoH+QzPjqR1TCfRfzzfV
89J4AukJFHx9PvAygfRG/UFb1Y0mUD0qFlSamU8JVK8uxfF9HqEEquewl0rw
IphA9Z7sTTdsCCBQP7wwpYO/M4H6hX2WeuqYLYH6KfVXnLlmSaB+NwynqJgW
BPJDh5tlyLMjBPKLU0ax+xWlCPnJhORyvbdchPyWCwta2Bki5Ed5FWPQMUGE
/PqQyB+XRouQn3czf57U5YqQ33Nf0S4xNvNRHuqLGrtCP8pDeSnkf+hvt3wd
5ckyWE7N+vwaytspr8w2+UQOyqN9QbDgHkuI8tqwc+HQzYFslOeJ0xEretZ8
lPfuFY6G2piFeMD4pnnY1iQT8UJPQG0fdechnvyUfCvM1zMd8Wa0qeZKlXEK
4hGraJISeSwJ8er3ezkMjSYO8Qyj3e/ZNItBvJOeM9LZpX+BePhIV5qaXBOJ
eKljNb2/+FEw+JenAUHc7RAWE/yft38BBaPAUQ==
                    "]]}}]}, {
                EdgeForm[], 
                Directive[
                 GrayLevel[0], 
                 Opacity[0.2]], 
                GraphicsGroup[{{
                   Polygon[CompressedData["
1:eJxdVHtMU1cYvyWbiJFlIkk3Y6NMpDYKVQe6gaXa0SpYHoLMuinEak1FqWAR
KAMGvejt41aovc2mqHG0UrBKsBVQUvSjCv4BDgvIYzoFKoRKNjcdlqmEdUs8
f+wkJydfzuv7fo8vRHw0VeKHYZjAN/9dnyoM7+Zuk7D0YWnYhTcUvLnAn93g
i7eMLDl0xUtB8F3vbPYtEsRTzdbWvyjY9tGeuUcOEi7RXqwd/J2CxppQvxs3
SVgdkRnzsZsCZVeTf46dBC7BTVF2UbCSMRQ0Uuu7/yVWdPAcBYdhKQt0JNSd
L78fEUsBb1gvFOwioae1sHc81wDz8tdVS0NJaBAkK8Lsp2GgcUKkeamFaHcz
tnJGD3+2EYHHHFrI7A+aiA/Xw99Jab9Nq7XAiUzKnjlaBULbgrvcNC1IXW/N
Z/mVYLUPBqgZWrj2bclasOnA+0VPkWxKA4fvtM3NRJNwqso29mmTBkT9E5pS
kwaCjsDxfUoNNDt/3k1nqqFm3F1Ql6IBWe+QZ7WNgJJ1r3KalvjOa7uidIyT
wKeFGzMm1XA9pKSDZq4AkSm18f41NfD20RfdWYBDoVsXvalYDeudfQxMUQ4V
llcvBAlqILFkWYpfGTzi8M/Rg337DyTTvwwWwzJRu7xiVAUR31iNMaMKaIhj
8Vouq6Byg/NqlDUfEnpqv/fkqcCeztjGrJBD369Jky08FbSyXx/iGnLAcmts
q3ChCoQ3NvuPdWSBdMVPvcXDBDw/WRV/2nUAosKOd1+xEDDS5Fq+//VeSHwb
2VaTS0CZ5Z7OX7gDUncuG47kEtAY1Cv+xBMF4fvDHzxkEoD9N2I5/4/fn8/E
7H1MeSh6b05QP9wXuhn9d7vexvb3bkf5yOfVx8XJ0lC+u2gD9Ol3IlQPM6ve
1PpHBqrX6DH9uHijGOERmN4Zs3OVBOEVI6G/JJlShCc+ncg6M5WF8G53DDrY
Y9mIj4VK02R3Ug7ia037ByH3OnIRn5bUWXHbV3LEN9sslTDMeUgP6/WzRicj
H+mFF/sh4VIUID3Vcszljx8XIr2dGDpyec3uIqTH3M/rDBMt3yG9DrECrePs
EqRnw7GA7pGGUqT3qxzHwGfzy5AfeipVTwo6ypBfvFtOddLyypGf4s9n2gPC
lMhvok7+xuvPlMiPbk26x7QJR35lZe91Vktx5OeEjNGGH0px5PcnX6+4ZFTj
qB+sSou7GFyJo36R6Opn9OtxeN9PZMmSagOFwz/kAVmi
                    "]]}}]}, {}, {}}, {{}, {}, {}, 
               Annotation[{
                 Directive[
                  Opacity[1.], 
                  AbsoluteThickness[2], 
                  Thickness[Large], 
                  GrayLevel[0], 
                  Dashing[{Small, Small}]], 
                 Line[CompressedData["
1:eJwdkndQk3ccxgEHo447SmVU4CjIKpEqVG1J8CdCsApoGSVQKwUu11Q2QRma
V3hfsgOIECgJpJgwRBQZcoAX4AtltBJAUdkiqIiAVhExdSBN+9w999zz5+ee
xyoizp+uo6Wl5afxf/kgNe/DWrsIYo/SpXn5BLyTea3u0XTf23fN7+YSYNSl
Xo1pE4F9gGepUQ4Bh7YcX5tQimDqB+tyMZ+AWrmNTnOLCA6fmKkpxAjA+xp1
4xtE4BDzU6eUQcAO81HD6QoRPBIEzSvIBETBdgfIEgGtx2vv9cc4eIzl+lCD
RfBdSViDvi0OG0/vkjJsRKA+kN2jnZQBw7VPaIJXQhjM4U0ld6fDUit3c6JS
CFcpyuEv9NLhrV/A8xW+EPIS9VXTNRj41Bt07Q8QwqjD5upZZxZUN4zo882F
kOByKe9J0xlQ7xtMi10UAHs0+rJTSBpkn69/aNoogApKWcbkZAoYRsOpcFwA
Hu4buLdTk0E++yj50jEB7M5dFXeanwbWruX4RjMBOJcx6OZlSeClTRKfeMqH
Sv/ViNaDTKAp/Gv76/jg1LHeqrc7AVIeZX1LPsuHTbjiqcovHjIrl19QD/Oh
QzmidH4YAxMUr2JjIz4QK74ORYsnwZLWwcyc4YEb3fiVyI4BNZ4OHk2XebA5
qMct0J4Ohwcrzs0n8UA8r/jt070RcOe+39MmDx7YnaxS3Hh5AirbHnr7bOJB
sPaw8coHGjCsLw6dHeMCc2OVp2dsAHxte0p1pZIL7VX1zrrqI+D73rVVnsCF
NWrV2B0bBP6BlmOu+7kQptVwx45pA6RI0q17dlzQ+l/uFPm5lUWRHhd+N52r
7Q37En08NBPzeIgD3jfK0/vzPZB3gdpstJQDR4e6FOe4vmii8W1b7kkOqF9X
zCQ0BKLjIbbZc3s5MGHYvW+reyialzBU5I0ciJtj/6q8EoY6agq0abfYMHef
4jPzZwTiUF+Eb5WxwSqXrjvOo6OCWpcW0S9sONBVeWCNYKA8mdytwpWt+VWB
pcQnCpU42pHaddjwwDh4gawbi17xCj+TqTKhWG1ixsHikWvUbgdTSSYM9E6e
t59OQB2WLS6hkZmwPELyDg9jotDEoKsSUiZ0ieeWS0aS0PSh7f7J7wkwa05O
FO85jeqWBp6bdhMQaSb+yrohGcVZXLlOu0DALs1mUdtS0TfzsoWCnwmoDpql
NiemIT8Oy1jqSICJweAm6bMz6FglJ87tHxwMrHPK9vmyUJ/7cEaoGoerH8Nt
wgJYiDq8Iz/1DQ7Hxl3L2CEsRNnQ3dz0Goec3HHFEJ2FHCPX6bgu4WCkZauI
xlhovWV6vtMCDhb3lRdLr7FQc0Fqi/kkDrsLF2R6hhhy2flXH3kCh3uJrRbO
Jhiq6TaZ+nEchxS/87IgCwyVv27SkYzi0LRhj0zuiKEL/m+ObLuHAzkpo4R8
EEPRW5hTWwZwoH5vUhyfhKG58s6XpH4c5p0WPy9Mw1AExXCdrwoHkV6btDUd
QyHRdXbCmzj0tUdKDbIwRL35Il63V8Oz85qkrBxDneH7CdseHJ7p42Z91Rii
vM0We3Vr+GYDJUt1GHK133mD+AOHgeJ3Re5tGLrWzlLJO3FISOk3pXdhyDG4
f6qjQ8MfWFokvImhir+3L00DDrXOTNP6Wxiy4kSv09L0gE+oRaPDGPoXjuGI
XQ==
                  "]]}, "Charting`Private`Tag#1"], 
               Annotation[{
                 Directive[
                  Opacity[1.], 
                  AbsoluteThickness[2], 
                  Thickness[Large], 
                  GrayLevel[0], 
                  Dashing[{Small, Small}]], 
                 Line[CompressedData["
1:eJwdUHs01HkcHQpbu9ldpyhrFpUR7ehhtIox36yRSpM81qSHkFKEHp5rPH7z
fpkfJntWky1CB8kzj5KPCR0Z0pBHtvLoQU5ZhUG17ezec+6555577z/XMjjK
O1SXQCAwtPxPnydkffrSJAGzx8mk3EU5LObSP2/T+p3DpqdKNXJY2aL5fOau
BIInb5U0zMjBw/Dwl6E7EijQmdrc/04O5XnrdevqJbDRLtDpuzE5YB01BtFV
EqDxaV5YhxysiANGw4Xa/XZC4gmFHMLBzAakErh+Oa3TzkUOroMZnu7+EnjY
EK9+eTYL9GO3XApbL4Ey9/0JpKpM6Ct/xRS9F8OOsVsEq/kMmG7krzh3RwyB
vUavdpMzYIHh83ZWKAYqhXFmPgoHz8rlLTQfMYQ9+ngthy6Dkqr+ZUKiGCoO
sTZDpRQ0jg8TIydFEH6v8cv8Dgmk45Wja2pEwOx9JUrOF4FRBMQEYSK4pew6
aGIthLyXY3HXvUQQqR6Y2FjJB9aWD9E1ptq+uMNBSuQBXYd88ei4EKotWa06
1zjAzPcu76wQgmuQyff3lrMhfky6wzlJCFuVPURCQhpwij5Mue8RgoSwP9JL
NxWGqHSFyUpt3h06+6Q/CcyZzec5IwKwCyi56DSSAGVuNq61xQKQbVPecCiJ
hT0PC1MmLgigyo/oYc05Dz1PGeO1rgJo2DR3ipYVDUV3R3d5fiMAzzpkMNp6
GsLWXVUnDfLhDQ/fnfnoODiQYlSlRXwYrnlkETJ3BPZ9pDTmneVDatF9qYHn
AfD2NR+k0PhQbqQOXj3hAOQQcvdjaz4Q/ocLNS9ldlLyFR+8vENn/Hyp6B+P
kTMv1DxYuq5vWda4D9qVrTEduMKDcT1FfGx+IBqqWbibcZoHiv2GSxfJJ9Dh
g6T01z/zIJnUc2eSGIEmcsJUzvo8+HSb76jRRKPmsmwdZjcXfDN7TQMtLiCe
+1TQt7lcaL+RH3PFKA5ll9vXS05yYTD2KtPDLRFl5eY5FVK4oM+1rG6nsdBl
W2tyky4XHK+XtdkYp6L3gt9X5ao40PAiRGNZmoYo4Vtt1uRwQPVLwAt9azZq
Nq+3DwjhQPHCyVV/NnNQwDm/GzlkDtil+3Bv+/LQsIeZd9xHNrjSUytaVHxU
Md31dk0rG9b6tFimHReiqB9Lq5mZbMhg72bYjojQ9oncN9nH2FCYWVrv/6sE
MXgsk0u2bBDMk045TkqRVxEvymkeg8XU0V69UBnqcOlLC9Bg8ByXdijCZci9
z0qeMIdByxVHpf05GaLqtdbVzmAggPSbQSkyZBuyRJcyjYExwUnU+IcMLTVP
lf/0BgNKShYtpkuG6rIT6ol/YVDrstbv/Q84srdr73AewqC4La6bao6jstbV
zw49wUDB6NwrXIujgpla3ZwBDJKPxrta2OAo03tur/FjDOjJXZsY23AUYXj+
mWEXBr2NicuLvXD0ukD5N7kTgzZ6N3fWB0fBVKMl+1QY1Hda6ez0x9HBiApr
8QMMLj3t1vQfwZH7g6log/sYBH8mvdQLx5EyiMYmtWFwgJt07EAkjqgL6Rfp
rRi4rVAPKc7iiLLBroF9DwMSkaW2j8fRzSaWKk+JweoC9b6U33Bk69/5rLkZ
g6/JG9ofJOOo8J3Z9DBo/6xmuRljOLLkRSwhaP1b556mIC6O/gUUHIj+
                  "]]}, "Charting`Private`Tag#2"]}}, {}}, "GCFlag" -> True|>, 
         "Meta" -> <|
          "DefaultHighlight" -> {"Dynamic", None}, "Index" -> {}, "Function" -> 
           Plot, "GroupHighlight" -> False|>|>]]& )[<|
       "HighlightElements" -> <|
         "Label" -> {"XYLabel"}, "Ball" -> {"InterpolatedBall"}|>, 
        "LayoutOptions" -> <|
         "PlotRange" -> {{-920, -600}, {-1342.654443723447, 
            1057.345458317369}}, "Frame" -> {{False, False}, {False, False}}, 
          "AxesOrigin" -> {-593.3333333333347, 0}, 
          "ImageSize" -> {360, 360/GoldenRatio}, "Axes" -> {True, True}, 
          "LabelStyle" -> {}, "AspectRatio" -> GoldenRatio^(-1), 
          "DefaultStyle" -> {
            Directive[
             Opacity[1.], 
             AbsoluteThickness[2], 
             Thickness[Large], 
             GrayLevel[0], 
             Dashing[{Small, Small}]], 
            Directive[
             Opacity[1.], 
             AbsoluteThickness[2], 
             Thickness[Large], 
             GrayLevel[0], 
             Dashing[{Small, Small}]]}, 
          "HighlightLabelingFunctions" -> <|"CoordinatesToolOptions" -> ({
              Identity[
               Part[#, 1]], 
              Identity[
               Part[#, 2]]}& ), 
            "ScalingFunctions" -> {{Identity, Identity}, {
              Identity, Identity}}|>, 
          "Primitives" -> {{{{}, {}, {}, {}, {}, {}, {
               EdgeForm[], 
               Directive[
                GrayLevel[0], 
                Opacity[0.2]], 
               GraphicsGroup[{{
                  Polygon[CompressedData["
1:eJxdlAlM01ccxyu3uGFCJpYqYGGWYxY2IawLFB7KtSjIUcaxA0vXqYPJKZfr
H/iXFlSgf64SSqnI5YKck4VDjgcrMI52TeUaCMICQUDnULTCNje2ZG/JXvLy
8pKX99739/t+P9So2CCuFolECtubf690Dl01ZZ0DSf8MN2Z1xovNPIMceNN0
rXUk8h3w2nf5qxW1EPp012UqSk4BH7GGMlslhOfU8pqMHD8w/91OX+GXQqjZ
rl+Ov8sCn4TTCtbeF8J54yHGQbcIsC65OOGqJ4Sxa4JLPY2RYKBZvC9MJYBr
C8yzyz9EAaH3U/ZBmQBSC7n6c7lcIG517Mq7IIAe8tsef/IvgmJZtUu9kwBG
Q7GF5Gw0qLSzpvdrCeDDw6EbrvqXwbPcskOyiWwo1ZApQiwOOEWftDWVZEPl
yAPCZikeDFh0OUZwsuHzGboPOzIRRCSENEno2VBeuva8ciYJLPkeDUr5jQ8p
nSkJpc7JoG1L+cR0iA85lNJ3re6mgFjzxvawIj58bzkXRpukgQ/WZRvi83x4
J2TVuzMhHfgLeYcr7PiQbPjjGxWPr4KA28JYl1c4NLQS1TL8eGDcbTorQoPD
ptfstyODecB7+nhJ2kscBsw51QrCeYCpO9TZsY1DUeFcjZrLA3YcbS2nLRy+
RaLVxGA8oGORWXJiA4fmCz23qlp4oFOc1mX2AIcnyzZkBsYYcLQfHXedx+FU
Qq+5AxkDzUPkxY/ncJjqT8hCzDFQt92hJZnFYYeus6zaDgNFQS/PmEzh0DUp
q9L1NAZijBIXjZQ49A4kS+OSMLBWN/grXYHD9RObR8rSMRDFNNb2m8BhnkFf
RW8mBsJj2qxvjOFwvJ9TYZiPAe+xp3H6I3t67FsktXUYGGS782nDOHy8H6eM
38EAc6eg1GtoT98qS7LVhgEnG/tu/vc4VEp3y936MNDSz5uoHsRhfKrClCvH
gF2oYnFgYE8/q6r8xhgG6n85urUEcdjqkGj6rQoDVGGMNmlvH3zAu3x2+r/9
E9f7/WwBgc7vtvM8TXAC3XeAbjM6hhHoPXKd2i/jKoH+QzPjqR1TCfRfzzfV
89J4AukJFHx9PvAygfRG/UFb1Y0mUD0qFlSamU8JVK8uxfF9HqEEquewl0rw
IphA9Z7sTTdsCCBQP7wwpYO/M4H6hX2WeuqYLYH6KfVXnLlmSaB+NwynqJgW
BPJDh5tlyLMjBPKLU0ax+xWlCPnJhORyvbdchPyWCwta2Bki5Ed5FWPQMUGE
/PqQyB+XRouQn3czf57U5YqQ33Nf0S4xNvNRHuqLGrtCP8pDeSnkf+hvt3wd
5ckyWE7N+vwaytspr8w2+UQOyqN9QbDgHkuI8tqwc+HQzYFslOeJ0xEretZ8
lPfuFY6G2piFeMD4pnnY1iQT8UJPQG0fdechnvyUfCvM1zMd8Wa0qeZKlXEK
4hGraJISeSwJ8er3ezkMjSYO8Qyj3e/ZNItBvJOeM9LZpX+BePhIV5qaXBOJ
eKljNb2/+FEw+JenAUHc7RAWE/yft38BBaPAUQ==
                   "]]}}]}, {
               EdgeForm[], 
               Directive[
                GrayLevel[0], 
                Opacity[0.2]], 
               GraphicsGroup[{{
                  Polygon[CompressedData["
1:eJxdVHtMU1cYvyWbiJFlIkk3Y6NMpDYKVQe6gaXa0SpYHoLMuinEak1FqWAR
KAMGvejt41aovc2mqHG0UrBKsBVQUvSjCv4BDgvIYzoFKoRKNjcdlqmEdUs8
f+wkJydfzuv7fo8vRHw0VeKHYZjAN/9dnyoM7+Zuk7D0YWnYhTcUvLnAn93g
i7eMLDl0xUtB8F3vbPYtEsRTzdbWvyjY9tGeuUcOEi7RXqwd/J2CxppQvxs3
SVgdkRnzsZsCZVeTf46dBC7BTVF2UbCSMRQ0Uuu7/yVWdPAcBYdhKQt0JNSd
L78fEUsBb1gvFOwioae1sHc81wDz8tdVS0NJaBAkK8Lsp2GgcUKkeamFaHcz
tnJGD3+2EYHHHFrI7A+aiA/Xw99Jab9Nq7XAiUzKnjlaBULbgrvcNC1IXW/N
Z/mVYLUPBqgZWrj2bclasOnA+0VPkWxKA4fvtM3NRJNwqso29mmTBkT9E5pS
kwaCjsDxfUoNNDt/3k1nqqFm3F1Ql6IBWe+QZ7WNgJJ1r3KalvjOa7uidIyT
wKeFGzMm1XA9pKSDZq4AkSm18f41NfD20RfdWYBDoVsXvalYDeudfQxMUQ4V
llcvBAlqILFkWYpfGTzi8M/Rg337DyTTvwwWwzJRu7xiVAUR31iNMaMKaIhj
8Vouq6Byg/NqlDUfEnpqv/fkqcCeztjGrJBD369Jky08FbSyXx/iGnLAcmts
q3ChCoQ3NvuPdWSBdMVPvcXDBDw/WRV/2nUAosKOd1+xEDDS5Fq+//VeSHwb
2VaTS0CZ5Z7OX7gDUncuG47kEtAY1Cv+xBMF4fvDHzxkEoD9N2I5/4/fn8/E
7H1MeSh6b05QP9wXuhn9d7vexvb3bkf5yOfVx8XJ0lC+u2gD9Ol3IlQPM6ve
1PpHBqrX6DH9uHijGOERmN4Zs3OVBOEVI6G/JJlShCc+ncg6M5WF8G53DDrY
Y9mIj4VK02R3Ug7ia037ByH3OnIRn5bUWXHbV3LEN9sslTDMeUgP6/WzRicj
H+mFF/sh4VIUID3Vcszljx8XIr2dGDpyec3uIqTH3M/rDBMt3yG9DrECrePs
EqRnw7GA7pGGUqT3qxzHwGfzy5AfeipVTwo6ypBfvFtOddLyypGf4s9n2gPC
lMhvok7+xuvPlMiPbk26x7QJR35lZe91Vktx5OeEjNGGH0px5PcnX6+4ZFTj
qB+sSou7GFyJo36R6Opn9OtxeN9PZMmSagOFwz/kAVmi
                   "]]}}]}, {}, {}}, {{}, {}, {}, 
              Annotation[{
                Directive[
                 Opacity[1.], 
                 AbsoluteThickness[2], 
                 Thickness[Large], 
                 GrayLevel[0], 
                 Dashing[{Small, Small}]], 
                Line[CompressedData["
1:eJwdkndQk3ccxgEHo447SmVU4CjIKpEqVG1J8CdCsApoGSVQKwUu11Q2QRma
V3hfsgOIECgJpJgwRBQZcoAX4AtltBJAUdkiqIiAVhExdSBN+9w999zz5+ee
xyoizp+uo6Wl5afxf/kgNe/DWrsIYo/SpXn5BLyTea3u0XTf23fN7+YSYNSl
Xo1pE4F9gGepUQ4Bh7YcX5tQimDqB+tyMZ+AWrmNTnOLCA6fmKkpxAjA+xp1
4xtE4BDzU6eUQcAO81HD6QoRPBIEzSvIBETBdgfIEgGtx2vv9cc4eIzl+lCD
RfBdSViDvi0OG0/vkjJsRKA+kN2jnZQBw7VPaIJXQhjM4U0ld6fDUit3c6JS
CFcpyuEv9NLhrV/A8xW+EPIS9VXTNRj41Bt07Q8QwqjD5upZZxZUN4zo882F
kOByKe9J0xlQ7xtMi10UAHs0+rJTSBpkn69/aNoogApKWcbkZAoYRsOpcFwA
Hu4buLdTk0E++yj50jEB7M5dFXeanwbWruX4RjMBOJcx6OZlSeClTRKfeMqH
Sv/ViNaDTKAp/Gv76/jg1LHeqrc7AVIeZX1LPsuHTbjiqcovHjIrl19QD/Oh
QzmidH4YAxMUr2JjIz4QK74ORYsnwZLWwcyc4YEb3fiVyI4BNZ4OHk2XebA5
qMct0J4Ohwcrzs0n8UA8r/jt070RcOe+39MmDx7YnaxS3Hh5AirbHnr7bOJB
sPaw8coHGjCsLw6dHeMCc2OVp2dsAHxte0p1pZIL7VX1zrrqI+D73rVVnsCF
NWrV2B0bBP6BlmOu+7kQptVwx45pA6RI0q17dlzQ+l/uFPm5lUWRHhd+N52r
7Q37En08NBPzeIgD3jfK0/vzPZB3gdpstJQDR4e6FOe4vmii8W1b7kkOqF9X
zCQ0BKLjIbbZc3s5MGHYvW+reyialzBU5I0ciJtj/6q8EoY6agq0abfYMHef
4jPzZwTiUF+Eb5WxwSqXrjvOo6OCWpcW0S9sONBVeWCNYKA8mdytwpWt+VWB
pcQnCpU42pHaddjwwDh4gawbi17xCj+TqTKhWG1ixsHikWvUbgdTSSYM9E6e
t59OQB2WLS6hkZmwPELyDg9jotDEoKsSUiZ0ieeWS0aS0PSh7f7J7wkwa05O
FO85jeqWBp6bdhMQaSb+yrohGcVZXLlOu0DALs1mUdtS0TfzsoWCnwmoDpql
NiemIT8Oy1jqSICJweAm6bMz6FglJ87tHxwMrHPK9vmyUJ/7cEaoGoerH8Nt
wgJYiDq8Iz/1DQ7Hxl3L2CEsRNnQ3dz0Goec3HHFEJ2FHCPX6bgu4WCkZauI
xlhovWV6vtMCDhb3lRdLr7FQc0Fqi/kkDrsLF2R6hhhy2flXH3kCh3uJrRbO
Jhiq6TaZ+nEchxS/87IgCwyVv27SkYzi0LRhj0zuiKEL/m+ObLuHAzkpo4R8
EEPRW5hTWwZwoH5vUhyfhKG58s6XpH4c5p0WPy9Mw1AExXCdrwoHkV6btDUd
QyHRdXbCmzj0tUdKDbIwRL35Il63V8Oz85qkrBxDneH7CdseHJ7p42Z91Rii
vM0We3Vr+GYDJUt1GHK133mD+AOHgeJ3Re5tGLrWzlLJO3FISOk3pXdhyDG4
f6qjQ8MfWFokvImhir+3L00DDrXOTNP6Wxiy4kSv09L0gE+oRaPDGPoXjuGI
XQ==
                 "]]}, "Charting`Private`Tag#1"], 
              Annotation[{
                Directive[
                 Opacity[1.], 
                 AbsoluteThickness[2], 
                 Thickness[Large], 
                 GrayLevel[0], 
                 Dashing[{Small, Small}]], 
                Line[CompressedData["
1:eJwdUHs01HkcHQpbu9ldpyhrFpUR7ehhtIox36yRSpM81qSHkFKEHp5rPH7z
fpkfJntWky1CB8kzj5KPCR0Z0pBHtvLoQU5ZhUG17ezec+6555577z/XMjjK
O1SXQCAwtPxPnydkffrSJAGzx8mk3EU5LObSP2/T+p3DpqdKNXJY2aL5fOau
BIInb5U0zMjBw/Dwl6E7EijQmdrc/04O5XnrdevqJbDRLtDpuzE5YB01BtFV
EqDxaV5YhxysiANGw4Xa/XZC4gmFHMLBzAakErh+Oa3TzkUOroMZnu7+EnjY
EK9+eTYL9GO3XApbL4Ey9/0JpKpM6Ct/xRS9F8OOsVsEq/kMmG7krzh3RwyB
vUavdpMzYIHh83ZWKAYqhXFmPgoHz8rlLTQfMYQ9+ngthy6Dkqr+ZUKiGCoO
sTZDpRQ0jg8TIydFEH6v8cv8Dgmk45Wja2pEwOx9JUrOF4FRBMQEYSK4pew6
aGIthLyXY3HXvUQQqR6Y2FjJB9aWD9E1ptq+uMNBSuQBXYd88ei4EKotWa06
1zjAzPcu76wQgmuQyff3lrMhfky6wzlJCFuVPURCQhpwij5Mue8RgoSwP9JL
NxWGqHSFyUpt3h06+6Q/CcyZzec5IwKwCyi56DSSAGVuNq61xQKQbVPecCiJ
hT0PC1MmLgigyo/oYc05Dz1PGeO1rgJo2DR3ipYVDUV3R3d5fiMAzzpkMNp6
GsLWXVUnDfLhDQ/fnfnoODiQYlSlRXwYrnlkETJ3BPZ9pDTmneVDatF9qYHn
AfD2NR+k0PhQbqQOXj3hAOQQcvdjaz4Q/ocLNS9ldlLyFR+8vENn/Hyp6B+P
kTMv1DxYuq5vWda4D9qVrTEduMKDcT1FfGx+IBqqWbibcZoHiv2GSxfJJ9Dh
g6T01z/zIJnUc2eSGIEmcsJUzvo8+HSb76jRRKPmsmwdZjcXfDN7TQMtLiCe
+1TQt7lcaL+RH3PFKA5ll9vXS05yYTD2KtPDLRFl5eY5FVK4oM+1rG6nsdBl
W2tyky4XHK+XtdkYp6L3gt9X5ao40PAiRGNZmoYo4Vtt1uRwQPVLwAt9azZq
Nq+3DwjhQPHCyVV/NnNQwDm/GzlkDtil+3Bv+/LQsIeZd9xHNrjSUytaVHxU
Md31dk0rG9b6tFimHReiqB9Lq5mZbMhg72bYjojQ9oncN9nH2FCYWVrv/6sE
MXgsk0u2bBDMk045TkqRVxEvymkeg8XU0V69UBnqcOlLC9Bg8ByXdijCZci9
z0qeMIdByxVHpf05GaLqtdbVzmAggPSbQSkyZBuyRJcyjYExwUnU+IcMLTVP
lf/0BgNKShYtpkuG6rIT6ol/YVDrstbv/Q84srdr73AewqC4La6bao6jstbV
zw49wUDB6NwrXIujgpla3ZwBDJKPxrta2OAo03tur/FjDOjJXZsY23AUYXj+
mWEXBr2NicuLvXD0ukD5N7kTgzZ6N3fWB0fBVKMl+1QY1Hda6ez0x9HBiApr
8QMMLj3t1vQfwZH7g6log/sYBH8mvdQLx5EyiMYmtWFwgJt07EAkjqgL6Rfp
rRi4rVAPKc7iiLLBroF9DwMSkaW2j8fRzSaWKk+JweoC9b6U33Bk69/5rLkZ
g6/JG9ofJOOo8J3Z9DBo/6xmuRljOLLkRSwhaP1b556mIC6O/gUUHIj+
                 "]]}, "Charting`Private`Tag#2"]}}, {}}, "GCFlag" -> True|>, 
        "Meta" -> <|
         "DefaultHighlight" -> {"Dynamic", None}, "Index" -> {}, "Function" -> 
          Plot, "GroupHighlight" -> False|>|>],
      ImageSizeCache->{{4.503599627370496*^15, -4.503599627370496*^15}, {
       4.503599627370496*^15, -4.503599627370496*^15}}]},
    Annotation[{
      GraphicsComplex[CompressedData["
1:eJxd1Hs01HkbAPChJLbad71tLtskXUYUKpKN4ZvQzS2XJbtlsbOryD23mh9+
Y2bMGOaHocWwMi4VyaVyWfIQesslIZQuVJJs2yqaUq3X+57zfv94n3Oe85zn
r+c853nOR8c32IWlSKPRpAv5n/o4JuPTfLMIgpxYuRkSDgTAaj1IEYFnh+3O
y89IsL6XZm/nIYL9ed41KgwSlkRuy/XfIAL57tQOhYgEGKx87il8kwy3xUmP
otrjYbqJvzysMRkuMhsH1y2Nhw+Orq9mBcmQEabSNVpBgH21apuVazIM6y0v
GzdiQ1nNkIqAngyhxucynteeArnZ7digKSFwhwMvbDkcC6lU9RPNK0IoYRYl
PHgQDWqBcNKHFIK1pRL/TkwUFI4/jTrnLITtaZ8zW+mRwN72NuSKlhCMivxZ
9KIIsFUwyDz6QgClLp99m/aEg6fMpbK7SgBbWhbr3GgPheinKbssTgtgGSl7
0eUYAomlb1/bHRBAS+NQo9GTEzDCtJWqrxQAZ9ZBL3vqOGh7toQnjiWBOUv9
jUjXHyps9KxrLyTBcvcOc7dNLDhwuyRuMiIJMidlv/5zpy/0P3R8UWudBLrH
z8sa/joKpdee7LVflgQeCoPqs588wX/92b7T9/gQvuS8jU2QK+xgnOwqL+VD
8/lqI2X5QXD4aNJUGMqHebvz9/o3IHBx075nYsUHb1pNv274BiiMm50SLeXD
b5oTlTe8N6O/942deNbHg70NxfHdEmu0N0uuNVzAA6e+Nlkc3wGNXPlwLe04
D+QzJWOhNW7oh8OM1ImdPBhRazf70tILTeb4d1ks4UHwBPdYY7k3aqnIUvDs
5cLEQ6b92L98Ec/utc+X+VzQSWMp309ioaxK43rRL1zY3Va6e57jjzLyC81L
TLgLf5SlnWMfgPL0dQ2aFbnwWN3jpYVyEHqTdObr/K5EkMo1tHhECDIJ2K6n
mZMIPTceUJtGQ1GLdr2xl18ivB0y2OvjHY68wtwv5hgkQlvmxNu8oQg0um+1
S9RHDmjVRYVlmkaiqumeV5rtHPDTyty6viYKBa8pv+yZzoFtCzcKWBWDvp3M
f5n1IwfK3Mft6sJikSOPrZ6rzwEN1dvLcv84hZxLecHm70lQXS8uMnNgIx1e
4CIakOD6hV328CCBNtKH1UZLRPBU6D4ps+BAXVZMPf0BCdvPvMxfqkYgsvOK
ckiNCPROHGnN9efAYu14yZaXJKx52Hi24BIbBa4If7SihwS7QxrSkAgCVRZu
UKyrF8GBo2MVZwgO6PstUjSZJmEljSELJNgo3eXdwVV3SbCISMiz2EMgu1uv
Q5RvkOBseCmnqJhA+1b8MD/SKIJH360vzhRwgKnUXlc7Q4I47b6sj8VGxTO1
ijnDJNQqmeYX6hPocGCVbvItEjqb/XJVUwhkssmwgXOdhB7pXLblNQKtbJN/
PnFNBJtcbQpWijlgN7hREvNuYd59kyLuYTaqaNd49P19EqIdqXz3NQTyZaot
cugiQbT0Wm5TPIGYH1IzbdsX5o+75UxXEUjfo/tRS8vCPm4F2cm3CDSXb/vZ
dMEXhzsD9IE0DnRaDiZ4yUm4+LfPBm9XNjI2vNlpMULC3bCmNUYaBJoobv3L
oJuEyS1T35yJJVCrjxWH0UHCHyqkVmcZgS41s7sKW0kIje7WZLURqOTP1dOj
C/eqNArXrO4l0P88W32XYOTPSbBn5/ISug0tJdiz2w3RfeOhGdizCjunGEZN
OvZs19OrtI3v07Bn3gNqz/cbpGHPmCaOJ94HU9gz/zsfi3Jsxdizqu/ZW6E6
BXsWcL1p/v0uEfbMc+C5kJAJsWdXW3sOq+sKsGdBfcOTm6v52DPP5M4dKXQe
9uyyDrtdoSgRe2bto/7VdVUO9mx7az+dFpOAPRPRnIKcFeOxZ9t7WbP3h05j
zwy9yjLNx2KwZ2LT1os7yiKxZzXu9H26ieHYswajd8esMkKwZ/Z1SPlJ+3Hs
2UsetT/9zk/Ys9Erd9b6vTuCPYsvvZGibH8Ie1ap1uerMbkDe+bswppxd2Ni
zxavH1TJeOGKPXuhJI2OlHljz6ROKxbPGfyMPSMY/Y1T9EDs2aff+WZyeQj2
zC19QMt7bQT27OZF2ckCtSjs2b3Is577bGKxZ0u4OpdvWrGxZ2bnKjr0VsVj
zxqe+cl1yhOwZ117vJ4t0eVgzy58+OXr31oSsWeGqa7c39142DNr2/iqti4+
9myda5tOwk8C7FkaZ7+j/pgQe1aSXl7v8Z0Ie5b0nnHMbCoFezYX/2RAiSXG
nr2y6G/24VLYM99vabE/SyXYs1rLde5vvqGwZ1Z8K2eyU4I9M4nLsDrZI8ae
DTTFql5wprBnmw29zf/xVII9W0UzFzZli7FntkSPkaMphT3z/cwYVwqgsGfF
Cq+3Dv0pwZ4lQeolnzgx9ow4Gm29Vo/CnuU+7JUPHaGwZww6u884msKe+U5d
LWuYkWDP2grMWo3DxNgzqWP3QcE6CntW371RYbcHhT2zWd43Ig2lsGdfGGy6
eYugsGe7R7WOlcsl2LPHVEqnNECMPbvQEdXL1KawZx22vdxZVwp7doh7+sdD
QRT2TKO4zyHuFIU9m7vMtllFUsjAz6D3ri4faP8NS+b/9/8GBgcPvA==
       "], {{{}, {}, {}, {}, {}, {}, {
          EdgeForm[], 
          Directive[
           GrayLevel[0], 
           Opacity[0.2]], 
          GraphicsGroup[{
            
            Polygon[{{155, 29, 30, 31, 32, 33, 34, 35, 36, 37, 38, 39, 40, 41,
              42, 43, 44, 45, 46, 47, 48, 49, 72, 66, 61, 57, 54, 52, 73, 67, 
             62, 58, 55, 74, 68, 63, 59, 75, 69, 64, 76, 70, 77, 50, 127, 154,
              147, 153, 141, 146, 152, 136, 140, 145, 151, 132, 135, 139, 144,
              150, 129, 131, 134, 138, 143, 149, 126, 125, 124, 123, 122, 121,
              120, 119, 118, 117, 116, 115, 114, 113, 112, 111, 110, 109, 108,
              107, 106, 156}}]}]}, {
          EdgeForm[], 
          Directive[
           GrayLevel[0], 
           Opacity[0.2]], 
          GraphicsGroup[{
            
            Polygon[{{78, 148, 142, 137, 133, 130, 128, 79, 80, 81, 82, 83, 
             84, 85, 86, 87, 88, 89, 90, 91, 92, 93, 94, 95, 96, 97, 98, 99, 
             100, 101, 102, 103, 104, 105, 156, 155, 28, 27, 26, 25, 24, 23, 
             22, 21, 20, 19, 18, 17, 16, 15, 14, 13, 12, 11, 10, 9, 8, 7, 6, 
             5, 4, 3, 2, 51, 53, 56, 60, 65, 71, 
             1}}]}]}, {}, {}}, {{}, {}, {}, 
         Annotation[{
           Directive[
            Opacity[1.], 
            AbsoluteThickness[2], 
            Thickness[Large], 
            GrayLevel[0], 
            Dashing[{Small, Small}]], 
           
           Line[{1, 71, 65, 60, 56, 53, 51, 2, 3, 4, 5, 6, 7, 8, 9, 10, 11, 
            12, 13, 14, 15, 16, 17, 18, 19, 20, 21, 22, 23, 24, 25, 26, 27, 
            28, 155, 29, 30, 31, 32, 33, 34, 35, 36, 37, 38, 39, 40, 41, 42, 
            43, 44, 45, 46, 47, 48, 49, 72, 66, 61, 57, 54, 52, 73, 67, 62, 
            58, 55, 74, 68, 63, 59, 75, 69, 64, 76, 70, 77, 50}]}, 
          "Charting`Private`Tag#1"], 
         Annotation[{
           Directive[
            Opacity[1.], 
            AbsoluteThickness[2], 
            Thickness[Large], 
            GrayLevel[0], 
            Dashing[{Small, Small}]], 
           
           Line[{78, 148, 142, 137, 133, 130, 128, 79, 80, 81, 82, 83, 84, 85,
             86, 87, 88, 89, 90, 91, 92, 93, 94, 95, 96, 97, 98, 99, 100, 101,
             102, 103, 104, 105, 156, 106, 107, 108, 109, 110, 111, 112, 113, 
            114, 115, 116, 117, 118, 119, 120, 121, 122, 123, 124, 125, 126, 
            149, 143, 138, 134, 131, 129, 150, 144, 139, 135, 132, 151, 145, 
            140, 136, 152, 146, 141, 153, 147, 154, 127}]}, 
          "Charting`Private`Tag#2"]}}], {}}, <|
     "HighlightElements" -> <|
       "Label" -> {"XYLabel"}, "Ball" -> {"InterpolatedBall"}|>, 
      "LayoutOptions" -> <|
       "PlotRange" -> {{-920, -600}, {-1342.654443723447, 1057.345458317369}},
         "Frame" -> {{False, False}, {False, False}}, 
        "AxesOrigin" -> {-593.3333333333347, 0}, 
        "ImageSize" -> {360, 360/GoldenRatio}, "Axes" -> {True, True}, 
        "LabelStyle" -> {}, "AspectRatio" -> GoldenRatio^(-1), "DefaultStyle" -> {
          Directive[
           Opacity[1.], 
           AbsoluteThickness[2], 
           Thickness[Large], 
           GrayLevel[0], 
           Dashing[{Small, Small}]], 
          Directive[
           Opacity[1.], 
           AbsoluteThickness[2], 
           Thickness[Large], 
           GrayLevel[0], 
           Dashing[{Small, Small}]]}, 
        "HighlightLabelingFunctions" -> <|"CoordinatesToolOptions" -> ({
            Identity[
             Part[#, 1]], 
            Identity[
             Part[#, 2]]}& ), 
          "ScalingFunctions" -> {{Identity, Identity}, {
            Identity, Identity}}|>, 
        "Primitives" -> {{{{}, {}, {}, {}, {}, {}, {
             EdgeForm[], 
             Directive[
              GrayLevel[0], 
              Opacity[0.2]], 
             GraphicsGroup[{{
                Polygon[CompressedData["
1:eJxdlAlM01ccxyu3uGFCJpYqYGGWYxY2IawLFB7KtSjIUcaxA0vXqYPJKZfr
H/iXFlSgf64SSqnI5YKck4VDjgcrMI52TeUaCMICQUDnULTCNje2ZG/JXvLy
8pKX99739/t+P9So2CCuFolECtubf690Dl01ZZ0DSf8MN2Z1xovNPIMceNN0
rXUk8h3w2nf5qxW1EPp012UqSk4BH7GGMlslhOfU8pqMHD8w/91OX+GXQqjZ
rl+Ov8sCn4TTCtbeF8J54yHGQbcIsC65OOGqJ4Sxa4JLPY2RYKBZvC9MJYBr
C8yzyz9EAaH3U/ZBmQBSC7n6c7lcIG517Mq7IIAe8tsef/IvgmJZtUu9kwBG
Q7GF5Gw0qLSzpvdrCeDDw6EbrvqXwbPcskOyiWwo1ZApQiwOOEWftDWVZEPl
yAPCZikeDFh0OUZwsuHzGboPOzIRRCSENEno2VBeuva8ciYJLPkeDUr5jQ8p
nSkJpc7JoG1L+cR0iA85lNJ3re6mgFjzxvawIj58bzkXRpukgQ/WZRvi83x4
J2TVuzMhHfgLeYcr7PiQbPjjGxWPr4KA28JYl1c4NLQS1TL8eGDcbTorQoPD
ptfstyODecB7+nhJ2kscBsw51QrCeYCpO9TZsY1DUeFcjZrLA3YcbS2nLRy+
RaLVxGA8oGORWXJiA4fmCz23qlp4oFOc1mX2AIcnyzZkBsYYcLQfHXedx+FU
Qq+5AxkDzUPkxY/ncJjqT8hCzDFQt92hJZnFYYeus6zaDgNFQS/PmEzh0DUp
q9L1NAZijBIXjZQ49A4kS+OSMLBWN/grXYHD9RObR8rSMRDFNNb2m8BhnkFf
RW8mBsJj2qxvjOFwvJ9TYZiPAe+xp3H6I3t67FsktXUYGGS782nDOHy8H6eM
38EAc6eg1GtoT98qS7LVhgEnG/tu/vc4VEp3y936MNDSz5uoHsRhfKrClCvH
gF2oYnFgYE8/q6r8xhgG6n85urUEcdjqkGj6rQoDVGGMNmlvH3zAu3x2+r/9
E9f7/WwBgc7vtvM8TXAC3XeAbjM6hhHoPXKd2i/jKoH+QzPjqR1TCfRfzzfV
89J4AukJFHx9PvAygfRG/UFb1Y0mUD0qFlSamU8JVK8uxfF9HqEEquewl0rw
IphA9Z7sTTdsCCBQP7wwpYO/M4H6hX2WeuqYLYH6KfVXnLlmSaB+NwynqJgW
BPJDh5tlyLMjBPKLU0ax+xWlCPnJhORyvbdchPyWCwta2Bki5Ed5FWPQMUGE
/PqQyB+XRouQn3czf57U5YqQ33Nf0S4xNvNRHuqLGrtCP8pDeSnkf+hvt3wd
5ckyWE7N+vwaytspr8w2+UQOyqN9QbDgHkuI8tqwc+HQzYFslOeJ0xEretZ8
lPfuFY6G2piFeMD4pnnY1iQT8UJPQG0fdechnvyUfCvM1zMd8Wa0qeZKlXEK
4hGraJISeSwJ8er3ezkMjSYO8Qyj3e/ZNItBvJOeM9LZpX+BePhIV5qaXBOJ
eKljNb2/+FEw+JenAUHc7RAWE/yft38BBaPAUQ==
                 "]]}}]}, {
             EdgeForm[], 
             Directive[
              GrayLevel[0], 
              Opacity[0.2]], 
             GraphicsGroup[{{
                Polygon[CompressedData["
1:eJxdVHtMU1cYvyWbiJFlIkk3Y6NMpDYKVQe6gaXa0SpYHoLMuinEak1FqWAR
KAMGvejt41aovc2mqHG0UrBKsBVQUvSjCv4BDgvIYzoFKoRKNjcdlqmEdUs8
f+wkJydfzuv7fo8vRHw0VeKHYZjAN/9dnyoM7+Zuk7D0YWnYhTcUvLnAn93g
i7eMLDl0xUtB8F3vbPYtEsRTzdbWvyjY9tGeuUcOEi7RXqwd/J2CxppQvxs3
SVgdkRnzsZsCZVeTf46dBC7BTVF2UbCSMRQ0Uuu7/yVWdPAcBYdhKQt0JNSd
L78fEUsBb1gvFOwioae1sHc81wDz8tdVS0NJaBAkK8Lsp2GgcUKkeamFaHcz
tnJGD3+2EYHHHFrI7A+aiA/Xw99Jab9Nq7XAiUzKnjlaBULbgrvcNC1IXW/N
Z/mVYLUPBqgZWrj2bclasOnA+0VPkWxKA4fvtM3NRJNwqso29mmTBkT9E5pS
kwaCjsDxfUoNNDt/3k1nqqFm3F1Ql6IBWe+QZ7WNgJJ1r3KalvjOa7uidIyT
wKeFGzMm1XA9pKSDZq4AkSm18f41NfD20RfdWYBDoVsXvalYDeudfQxMUQ4V
llcvBAlqILFkWYpfGTzi8M/Rg337DyTTvwwWwzJRu7xiVAUR31iNMaMKaIhj
8Vouq6Byg/NqlDUfEnpqv/fkqcCeztjGrJBD369Jky08FbSyXx/iGnLAcmts
q3ChCoQ3NvuPdWSBdMVPvcXDBDw/WRV/2nUAosKOd1+xEDDS5Fq+//VeSHwb
2VaTS0CZ5Z7OX7gDUncuG47kEtAY1Cv+xBMF4fvDHzxkEoD9N2I5/4/fn8/E
7H1MeSh6b05QP9wXuhn9d7vexvb3bkf5yOfVx8XJ0lC+u2gD9Ol3IlQPM6ve
1PpHBqrX6DH9uHijGOERmN4Zs3OVBOEVI6G/JJlShCc+ncg6M5WF8G53DDrY
Y9mIj4VK02R3Ug7ia037ByH3OnIRn5bUWXHbV3LEN9sslTDMeUgP6/WzRicj
H+mFF/sh4VIUID3Vcszljx8XIr2dGDpyec3uIqTH3M/rDBMt3yG9DrECrePs
EqRnw7GA7pGGUqT3qxzHwGfzy5AfeipVTwo6ypBfvFtOddLyypGf4s9n2gPC
lMhvok7+xuvPlMiPbk26x7QJR35lZe91Vktx5OeEjNGGH0px5PcnX6+4ZFTj
qB+sSou7GFyJo36R6Opn9OtxeN9PZMmSagOFwz/kAVmi
                 "]]}}]}, {}, {}}, {{}, {}, {}, 
            Annotation[{
              Directive[
               Opacity[1.], 
               AbsoluteThickness[2], 
               Thickness[Large], 
               GrayLevel[0], 
               Dashing[{Small, Small}]], 
              Line[CompressedData["
1:eJwdkndQk3ccxgEHo447SmVU4CjIKpEqVG1J8CdCsApoGSVQKwUu11Q2QRma
V3hfsgOIECgJpJgwRBQZcoAX4AtltBJAUdkiqIiAVhExdSBN+9w999zz5+ee
xyoizp+uo6Wl5afxf/kgNe/DWrsIYo/SpXn5BLyTea3u0XTf23fN7+YSYNSl
Xo1pE4F9gGepUQ4Bh7YcX5tQimDqB+tyMZ+AWrmNTnOLCA6fmKkpxAjA+xp1
4xtE4BDzU6eUQcAO81HD6QoRPBIEzSvIBETBdgfIEgGtx2vv9cc4eIzl+lCD
RfBdSViDvi0OG0/vkjJsRKA+kN2jnZQBw7VPaIJXQhjM4U0ld6fDUit3c6JS
CFcpyuEv9NLhrV/A8xW+EPIS9VXTNRj41Bt07Q8QwqjD5upZZxZUN4zo882F
kOByKe9J0xlQ7xtMi10UAHs0+rJTSBpkn69/aNoogApKWcbkZAoYRsOpcFwA
Hu4buLdTk0E++yj50jEB7M5dFXeanwbWruX4RjMBOJcx6OZlSeClTRKfeMqH
Sv/ViNaDTKAp/Gv76/jg1LHeqrc7AVIeZX1LPsuHTbjiqcovHjIrl19QD/Oh
QzmidH4YAxMUr2JjIz4QK74ORYsnwZLWwcyc4YEb3fiVyI4BNZ4OHk2XebA5
qMct0J4Ohwcrzs0n8UA8r/jt070RcOe+39MmDx7YnaxS3Hh5AirbHnr7bOJB
sPaw8coHGjCsLw6dHeMCc2OVp2dsAHxte0p1pZIL7VX1zrrqI+D73rVVnsCF
NWrV2B0bBP6BlmOu+7kQptVwx45pA6RI0q17dlzQ+l/uFPm5lUWRHhd+N52r
7Q37En08NBPzeIgD3jfK0/vzPZB3gdpstJQDR4e6FOe4vmii8W1b7kkOqF9X
zCQ0BKLjIbbZc3s5MGHYvW+reyialzBU5I0ciJtj/6q8EoY6agq0abfYMHef
4jPzZwTiUF+Eb5WxwSqXrjvOo6OCWpcW0S9sONBVeWCNYKA8mdytwpWt+VWB
pcQnCpU42pHaddjwwDh4gawbi17xCj+TqTKhWG1ixsHikWvUbgdTSSYM9E6e
t59OQB2WLS6hkZmwPELyDg9jotDEoKsSUiZ0ieeWS0aS0PSh7f7J7wkwa05O
FO85jeqWBp6bdhMQaSb+yrohGcVZXLlOu0DALs1mUdtS0TfzsoWCnwmoDpql
NiemIT8Oy1jqSICJweAm6bMz6FglJ87tHxwMrHPK9vmyUJ/7cEaoGoerH8Nt
wgJYiDq8Iz/1DQ7Hxl3L2CEsRNnQ3dz0Goec3HHFEJ2FHCPX6bgu4WCkZauI
xlhovWV6vtMCDhb3lRdLr7FQc0Fqi/kkDrsLF2R6hhhy2flXH3kCh3uJrRbO
Jhiq6TaZ+nEchxS/87IgCwyVv27SkYzi0LRhj0zuiKEL/m+ObLuHAzkpo4R8
EEPRW5hTWwZwoH5vUhyfhKG58s6XpH4c5p0WPy9Mw1AExXCdrwoHkV6btDUd
QyHRdXbCmzj0tUdKDbIwRL35Il63V8Oz85qkrBxDneH7CdseHJ7p42Z91Rii
vM0We3Vr+GYDJUt1GHK133mD+AOHgeJ3Re5tGLrWzlLJO3FISOk3pXdhyDG4
f6qjQ8MfWFokvImhir+3L00DDrXOTNP6Wxiy4kSv09L0gE+oRaPDGPoXjuGI
XQ==
               "]]}, "Charting`Private`Tag#1"], 
            Annotation[{
              Directive[
               Opacity[1.], 
               AbsoluteThickness[2], 
               Thickness[Large], 
               GrayLevel[0], 
               Dashing[{Small, Small}]], 
              Line[CompressedData["
1:eJwdUHs01HkcHQpbu9ldpyhrFpUR7ehhtIox36yRSpM81qSHkFKEHp5rPH7z
fpkfJntWky1CB8kzj5KPCR0Z0pBHtvLoQU5ZhUG17ezec+6555577z/XMjjK
O1SXQCAwtPxPnydkffrSJAGzx8mk3EU5LObSP2/T+p3DpqdKNXJY2aL5fOau
BIInb5U0zMjBw/Dwl6E7EijQmdrc/04O5XnrdevqJbDRLtDpuzE5YB01BtFV
EqDxaV5YhxysiANGw4Xa/XZC4gmFHMLBzAakErh+Oa3TzkUOroMZnu7+EnjY
EK9+eTYL9GO3XApbL4Ey9/0JpKpM6Ct/xRS9F8OOsVsEq/kMmG7krzh3RwyB
vUavdpMzYIHh83ZWKAYqhXFmPgoHz8rlLTQfMYQ9+ngthy6Dkqr+ZUKiGCoO
sTZDpRQ0jg8TIydFEH6v8cv8Dgmk45Wja2pEwOx9JUrOF4FRBMQEYSK4pew6
aGIthLyXY3HXvUQQqR6Y2FjJB9aWD9E1ptq+uMNBSuQBXYd88ei4EKotWa06
1zjAzPcu76wQgmuQyff3lrMhfky6wzlJCFuVPURCQhpwij5Mue8RgoSwP9JL
NxWGqHSFyUpt3h06+6Q/CcyZzec5IwKwCyi56DSSAGVuNq61xQKQbVPecCiJ
hT0PC1MmLgigyo/oYc05Dz1PGeO1rgJo2DR3ipYVDUV3R3d5fiMAzzpkMNp6
GsLWXVUnDfLhDQ/fnfnoODiQYlSlRXwYrnlkETJ3BPZ9pDTmneVDatF9qYHn
AfD2NR+k0PhQbqQOXj3hAOQQcvdjaz4Q/ocLNS9ldlLyFR+8vENn/Hyp6B+P
kTMv1DxYuq5vWda4D9qVrTEduMKDcT1FfGx+IBqqWbibcZoHiv2GSxfJJ9Dh
g6T01z/zIJnUc2eSGIEmcsJUzvo8+HSb76jRRKPmsmwdZjcXfDN7TQMtLiCe
+1TQt7lcaL+RH3PFKA5ll9vXS05yYTD2KtPDLRFl5eY5FVK4oM+1rG6nsdBl
W2tyky4XHK+XtdkYp6L3gt9X5ao40PAiRGNZmoYo4Vtt1uRwQPVLwAt9azZq
Nq+3DwjhQPHCyVV/NnNQwDm/GzlkDtil+3Bv+/LQsIeZd9xHNrjSUytaVHxU
Md31dk0rG9b6tFimHReiqB9Lq5mZbMhg72bYjojQ9oncN9nH2FCYWVrv/6sE
MXgsk0u2bBDMk045TkqRVxEvymkeg8XU0V69UBnqcOlLC9Bg8ByXdijCZci9
z0qeMIdByxVHpf05GaLqtdbVzmAggPSbQSkyZBuyRJcyjYExwUnU+IcMLTVP
lf/0BgNKShYtpkuG6rIT6ol/YVDrstbv/Q84srdr73AewqC4La6bao6jstbV
zw49wUDB6NwrXIujgpla3ZwBDJKPxrta2OAo03tur/FjDOjJXZsY23AUYXj+
mWEXBr2NicuLvXD0ukD5N7kTgzZ6N3fWB0fBVKMl+1QY1Hda6ez0x9HBiApr
8QMMLj3t1vQfwZH7g6log/sYBH8mvdQLx5EyiMYmtWFwgJt07EAkjqgL6Rfp
rRi4rVAPKc7iiLLBroF9DwMSkaW2j8fRzSaWKk+JweoC9b6U33Bk69/5rLkZ
g6/JG9ofJOOo8J3Z9DBo/6xmuRljOLLkRSwhaP1b556mIC6O/gUUHIj+
               "]]}, "Charting`Private`Tag#2"]}}, {}}, "GCFlag" -> True|>, 
      "Meta" -> <|
       "DefaultHighlight" -> {"Dynamic", None}, "Index" -> {}, "Function" -> 
        Plot, "GroupHighlight" -> False|>|>, "DynamicHighlight"]]},
  PlotStyle -> {{
     Thickness[0.02], 
     GrayLevel[0], 
     Dashing[0.04]}},
  AspectRatio->0.75,
  Axes->{True, True},
  AxesLabel->{None, None},
  AxesOrigin->{0., -5500.},
  DisplayFunction->Identity,
  Frame->True,
  FrameLabel->{{None, None}, {None, None}},
  FrameStyle->GrayLevel[0],
  FrameTicks->{{{{-800, 
       FormBox[
        RowBox[{"-", "800"}], TraditionalForm]}, {-400, 
       FormBox[
        RowBox[{"-", "400"}], TraditionalForm]}, {0, 
       FormBox["0", TraditionalForm]}, {400, 
       FormBox["400", TraditionalForm]}, {800, 
       FormBox["800", TraditionalForm]}, {1200, 
       FormBox["1200", TraditionalForm]}}, None}, {{{-900, 
       FormBox[
        RowBox[{"-", "900"}], TraditionalForm]}, {-750, 
       FormBox[
        RowBox[{"-", "750"}], TraditionalForm]}, {-600, 
       FormBox[
        RowBox[{"-", "600"}], TraditionalForm]}}, None}},
  GridLines->{{{-740.9794009729281, {
       Thickness[Large], 
       RGBColor[1, 0, 1]}}}, {{-5000, {
       Thickness[Large], 
       RGBColor[1, 0, 0]}}}},
  GridLinesStyle->Directive[
    GrayLevel[0.5, 0.4]],
  LabelStyle->{FontSize -> 19, FontFamily -> "Times"},
  Method->{
   "AxisPadding" -> Scaled[0.02], "DefaultBoundaryStyle" -> Automatic, 
    "DefaultGraphicsInteraction" -> {
     "Version" -> 1.2, "TrackMousePosition" -> {True, False}, 
      "Effects" -> {
       "Highlight" -> {"ratio" -> 2}, "HighlightPoint" -> {"ratio" -> 2}, 
        "Droplines" -> {
         "freeformCursorMode" -> True, 
          "placement" -> {"x" -> "All", "y" -> "None"}}}}, "DefaultMeshStyle" -> 
    AbsolutePointSize[6], "DefaultPlotStyle" -> {
      Directive[
       RGBColor[0.368417, 0.506779, 0.709798], 
       AbsoluteThickness[2]], 
      Directive[
       RGBColor[0.880722, 0.611041, 0.142051], 
       AbsoluteThickness[2]], 
      Directive[
       RGBColor[0.560181, 0.691569, 0.194885], 
       AbsoluteThickness[2]], 
      Directive[
       RGBColor[0.922526, 0.385626, 0.209179], 
       AbsoluteThickness[2]], 
      Directive[
       RGBColor[0.528488, 0.470624, 0.701351], 
       AbsoluteThickness[2]], 
      Directive[
       RGBColor[0.772079, 0.431554, 0.102387], 
       AbsoluteThickness[2]], 
      Directive[
       RGBColor[0.363898, 0.618501, 0.782349], 
       AbsoluteThickness[2]], 
      Directive[
       RGBColor[1, 0.75, 0], 
       AbsoluteThickness[2]], 
      Directive[
       RGBColor[0.647624, 0.37816, 0.614037], 
       AbsoluteThickness[2]], 
      Directive[
       RGBColor[0.571589, 0.586483, 0.], 
       AbsoluteThickness[2]], 
      Directive[
       RGBColor[0.915, 0.3325, 0.2125], 
       AbsoluteThickness[2]], 
      Directive[
       RGBColor[0.40082222609352647`, 0.5220066643438841, 0.85], 
       AbsoluteThickness[2]], 
      Directive[
       RGBColor[0.9728288904374106, 0.621644452187053, 0.07336199581899142], 
       AbsoluteThickness[2]], 
      Directive[
       RGBColor[0.736782672705901, 0.358, 0.5030266573755369], 
       AbsoluteThickness[2]], 
      Directive[
       RGBColor[0.28026441037696703`, 0.715, 0.4292089322474965], 
       AbsoluteThickness[2]]}, "DomainPadding" -> Scaled[0.02], 
    "RangePadding" -> Scaled[0.05], "OptimizePlotMarkers" -> True, 
    "IncludeHighlighting" -> "CurrentSet", "HighlightStyle" -> Automatic, 
    "OptimizePlotMarkers" -> True, 
    "CoordinatesToolOptions" -> {"DisplayFunction" -> ({
        Identity[
         Part[#, 1]], 
        Identity[
         Part[#, 2]]}& ), "CopiedValueFunction" -> ({
        Identity[
         Part[#, 1]], 
        Identity[
         Part[#, 2]]}& )}},
  PlotRange->{{-900., -600.}, {-900., 800.}},
  PlotRangeClipping->True,
  PlotRangePadding->{{0, 0}, {0, 0}},
  Ticks->{Automatic, Automatic}]], "Output",
 CellChangeTimes->{
  3.924538050463992*^9, {3.924538093259478*^9, 3.924538119482588*^9}, {
   3.924538346252249*^9, 3.92453837301471*^9}, {3.924542163430155*^9, 
   3.924542169805353*^9}, 3.925148848395904*^9, {3.9257636918064203`*^9, 
   3.925763716395858*^9}, {3.925763775640944*^9, 3.92576378714604*^9}, {
   3.9257638642588177`*^9, 3.925763927516993*^9}, 3.92576412522733*^9, 
   3.925764195234908*^9, {3.926382451240535*^9, 3.926382596281207*^9}, 
   3.9286048594334087`*^9, 3.928604933421975*^9, 3.92860552082749*^9, 
   3.928938627559795*^9, 3.928938983424025*^9, 3.928939097089902*^9, 
   3.929991771447962*^9, 3.9488186526999598`*^9, 3.949058701514179*^9, 
   3.949695247729271*^9},
 CellLabel->"Out[115]=",ImageCache->GraphicsData["CompressedBitmap", "\<\
eJztfQe4JcdVZvnd8MLMG4VRmlFqWdIojoJHkpXVI1mjbMVRttRKY4WRbAVb
lpxaDjLGgeAoHK5twAQTdhkwxoRHsjEwBtYIFrPAZVkQLLCEJdmEffsqn1N9
qvrc6jsz2u/b+333zpvu6jr/+evUqVPVFa6664n773v4riceuOeu4pLH7nrt
/Q/c83ix5TWPrVzqvUSI/plCzPxrIforfy8L0fZzrhD//9aevLVd/Q5GKz9L
K9965VutfAuX7vfkz0xh//s9Kn2vEOBzKchqRubQU0l745WfkclUrFdp+oUR
IIXJ+zM+qZUv1uKkI5MU5CqTlQ7iG4W/O4LA9qIzGhDwDsiRqXmoDXbRx4kV
R/vsErXXaP1eg0GohDMEiP2j6fpLgIQlL60W4KOlDQuTZNl8LfgZxflgHNzy
XD2lFRuBBPK7t0dlb4lVHn1hxe/TUfyTce2tCVjzp7RfvcfI05LFY8LlapPZ
UkaSAE9Udn11exACWfIgB7XAJaSyH+h7ZXCvEhbLG3SCikqga2AP3oPVr7LY
lYMRfQhA/r13F1yvY/MxCm4b5ncrlas0EU9oyeHjtjrvHQcmr82q2/3Q0FYn
MM16XeC90tGoipfyrovCXXNlGzgrAbSGbLn6vdgF2eM+ASRDFcOcZiIs2YXd
yp+WZgyxV0KiTAVeEuADrC5EIJ+d1+BCVbWQRvVTRTVP3/MUPtmkSX6pajvj
TaCwiOcwXxbpqi6QHtUJCtEsIqNrg4K53UqcviderzkqCI5QqRoyakpMBIIS
A5SC96xSESpAqSY8sorSRK+ysjyWPpQX1JgojB6htrr0iOfIgTMcVTDxHA1Y
oTQVrBa7gD8KuJYHo4Zk8c7H05WNdMA9us9Q6xBWQSVkFX1P6gtKmnLOh6rf
fhXkON9FmA43G2wrbZTvUgHwcE8RogvchCPt3tbYHHQYWBsclTkxE+kXYQvU
0obvLfRlKFvmOzstsaBOhhkhC1qgOajVVX1vj3Bnill3KlQEHGZVw6wSIlE6
oy5pdRGLVHBUBNMndFCXnqAVUQkPV/dQ+Utps9nCHtKqQmEku1rV3qiRTse1
e4ArbU/iaS0fmhWpgE5Olj2laEWkK2C6mbjeyGUY7xOatqo2vkrH3XHDDgqg
TXfpD+sEZK00wXrdFDJAVAhTw6lS2p10mlbYWETZlpXhkLIcBG0hnl9FqECl
q5sqEHK9OTQ9vK74dDdwMBXB2+O5ECVAWgWiQ+ARrgLe2G2UGpN4Y+x+YK09
4bCG6cYwnY9cgjprANdMwCMiXQXTqUupBuEwfa8I7ilQCZeXD+aByTIl0vUh
YxI4GAN1n93GsG6/9Hj0IRLNgfrBkngQ1YNePF1TEzV+ZZrKViuMU4dVVJe2
OOBqLJhqSA5Rvw3foVAmnOA0MM12zh5Zi3wmai27hGNoHkHydUS2psks4DUu
xQnLRoZnBpfHzXR9KFf+PYhrXhFikNX4kmTorccYG62W9k5EHaGixt7uAjuh
jRAuBBmllNffc+U0oYWCsQeZViFWzM9of1ALMFYnTISRcMQUiyhdgoYKJJMy
DQ1QPElDz/3F1dq8FIC5LFtFDyXyaDPSXQDRSCN4Iu2C4B1ZpbxPFduuKg7d
h7Payvtj8xXrxk0twNBEbfOZX3bQXNo2p07pRlFTg2TlpLrBcmzVbB/3WIDu
YK0QRLdsMzIalg3RuwSikhb1OYMmYy3GNHXCjTHpzikeCgbNv4SixOihadQp
rM19k77RNRmDvCDUlEpQ9cqqpN/dtZecuqTf6jSayUO8nqF9L8E8jMutGrIm
AnG/EHTpU70ynUsfppPU7U7mdKBtjWFEJEcwgNd2RqO1HSDbFXlGAAuEo0oJ
8wVGQLdF6wnwlJI5ltBEAi2hgnep0b7pWEIn+owlmJGKikiOYMxGs0UwhHAk
5GhRT6qFuvR6cLeCdw8SDkkyF6q3kGkBdNCBKgv1xupFQKUxiIc8unGQHKEz
WjTNure7gXsbaA7mH+S1qW1SqtNrBiBqMXULUImp3g/hA4TYk0VetSWfj6cr
9pQKoPDpVkBPLMQWQLnpqVoAUdDYB8zGpAV2OQPg1vDG7jEJInuMj3olYQy7
AMnkMxPGvFCLalIt1CX4MqiCd/fVuUiAtU08JJTrx5TLMQmUCxjiKAJpCBVw
VS6dMVTkZCbswHXi1ljIgx5u0tITFgKznZaF0L2iVqW8weDZZxILZS6zvmBc
PoOoph0wUdajEw+hBci/lwzeGfkHsGcnPDEqsic4bzcklJzZo5IIJxyrqUGy
Mq1U1ZCu/tKvSekGaMFnpsDLRArZgi8ih2AYVXISOCqoNxYgBDDbubhIorR3
D4FmfOLBuOYlzCdhBlCehD7hQDLUohB0tz4xkDyG6dSlp4AOFbw7R4BYTRQN
NedowpH9JipD9IjIFIHUA0Gz1i7GwnsZeacAiqC8JnzNUoNkMs8urJvh+6gp
LRL5ELYj70dtZ9B0Of6yyjqEXROwUb7eWJqND9V8Uos05qcCIlEJkS/Yh0AV
LfddwFhOQZt5FchghJ31AR4qCOHoocTLGkoZqnLUMB0o/kQLEtQeypPH32Z0
AEb1BKgWyawmqhrp9hSt2EaQeIirJvJBtga7YEjjxMSbZgY0YFSpEsVXwnTq
0tNOD9Gr4N05Qq1gwZ3Kbc2uQGWMpRQh2ZT/eDFxaozlIYeLWlxDWVkCCFcx
Kr+Kp1hj7p6qUSr5m7VeUPORfc40vdYeJAAJbN9pyTbrImuYERW3GJ/xoiLP
zHIzljxuZGUMo9WiElgqQre6Lb9otx+sj0wqrS494FG53PVio2TTY0tIZXjA
VJCYafAUj6imU+3KHuXRzJVOTPYuYPLE+hSkp/JAVMfVTPaGRMmvengYV5oC
URLpSpgO2sjICpEfVQrx5gatWpI57r8rgD1CJI66lT1NpTGT7QBLlZOPGbRp
+kjTtBUsINSbRbPIg2Rj2WH3ENXDZnIafGgkGu2s9xNZgh8juKEKeq89wo1Z
ALOdTqJUX0XfG7vHKYuILMIDMtWEssa9Baay6lIQzisAZpuGULBWQvXbmlV7
ClD0QlOyBoxhYlidK3hjVxNmRqa2x5JPlg+NUxtadEG0scNx8GjpH6XXzyoU
jzQTjAQM/ymHbvySNRAFcnUpouvReFC4S7AjsciupMosJ36YTlLLq6ZPVRgk
EH0N0UeWNJbgHpm/obYUhNbmOUprDeS18md/jWYE0VCva1cTJT7bRTpYphtS
QxXsbqPGLP03VWBEiU0tbF6dgDukIdXgORKufo5cJV9Y6lRh6nJ0ZbZ2WdAj
qKsInuc6AtDjUMOQlLFRfu/dz4spSbP4OQSmcqemqVH1c1VckkzX87dr4rbZ
SaYidCjw01F2qSZvLVElE1W3hOnmukMCGylRFbiwohbjedViF3Nn9mbRlaOx
7Yuq7zPalGD9aNqtCnFgEj1PfxiaM35KcWNrJIxQlpxwf622fKlLeocU3Mnd
VyceCfChRnhXEelAZzIP0FvSGcjE8p4p7d3JF9psSZVxbR7xj6kyVlW6tI+t
9SJrI9amGwmwY9d+OF3t0s2oR3qVAB8F7wn/RGlz2bd019xngUi3UDqkMq/C
KzgJgmfwE1orT93ISgtyng4HiwCI+rlVJS/tfz+mbg+s2pUAG9ddED7rf15c
u++9SG69TV0o0c/T8icwNZh8xRI2iU3OWywvo58ntZksxZ6ekQ8vLD8nnhO9
57aKrdtWrsmvuFv+zvmnS/PVoEoNylZm9b+D9LW6LEuc+JM4sfqcF2JYtbxT
7BS9bbWoN61ck19xl/rtXSWANzSzGWqokLqkbE1Z8TpNyy3PPPMMTvJJl+R8
ROALh4pDFYkSggGy4/Pi8xSQnTazYJNBL6XMByIzV2AkhNUayM4lsZQEEvXx
m3OBzOxUyWVZSAyQlhe+LL5sy8igGUI0L6x8nxPaaygJF3YEIUVcdaO4UdIg
FjWI535Q/KCjpPKU7DDCxYy+tijAp5uRKDQ9na2EEvKCSglActeikM7vBKmv
s61XKnCyqO6LiVcVcabKFD/Q2SJLWU3U5Htj4m/KEDo09BqrgEJRrY0KvTFD
6JzOTJpesuy10AEUWgi4edP1GcLnCZqpUgbCpdAlk/XIybguQ/hCnG5UEe/2
Vv+szTb61ufqDCCrJ69+z9lsqbcA6tIrM4AsMivdnSadAO3XIAbkqgwga5jV
71VEszGMAbkyA8heTBuZCMgVGUD2YVbTBBAUK6lLl2cA2ZdZZSdi5LIMIGuZ
RXN7OsYpOzOyP7P6akaGFoT9WhDZNnpA3DSIEhnAiEbGwmudjBzhB8ZrqnQj
QSkMdhih9roXnlMpDmI2mMZxrhXgo/K+lC30RJ2yFPROCMqma5tFsCf3yDzQ
I5IG3Xudr063JMB4xX5O6fXp4pZkpJW+hK308TplJRpDZ+othFXE6kdG7GB2
XI3zUNNzlsDz1ONgh3ULIWA9QIYH9fZxtB3M9FtR2rawaTs2qjL2OKldnhNb
9dYtj5qhyBpcXxbelMyjVXC7xHQdwvSud8bouphN1zGerrAsUUuhX2c09k6e
fMdl+Tdjx+WSYmhvx9BhTLevGRpAhgorSWl54YRMNUCruqCGkKl1rGB/ypDe
EqYzREEOJf2p91PzNB6V7V6OqMMniioVURDskuNjM5uoDV5nC4rUObJbben5
oF+pLiQUB9sCh/ZY2kepclp0hBW+7iXbVBBifTnQEuWsLp0/IXm0la1OkLLH
9uVd45g7ghkQ3BaPCZvMnTcpc9DXOHbMGHbZYGdIPwTpHgtC62lsdeuZO5IZ
Vdyq0+2AUgcx5s6dlLlQ0TrJXDB4PBMnpIbppr65rJ5yLFk8ihlkGBZhVyDO
4jlar3wWK3l1QhYrIh1Senfu1epd49HMsOSWSQg+W0OcDsGwHqcIaU2327Y9
9eweYyr3iqtMhjQTsXuWlstnN6x8NUBfEFqOCTZa0yXyGxH51US6mshvRKQr
YTpVqorsY5lhUYJshFRdOlPD4JNdCUz2yIEMQkYqZEmYHiJ71+246ek8znsG
SV/UM9xM0AmCEYdiQtul7ITauM80MKEHKeRVMAvP5kO2NwmbRMXD3FNSAYqX
QUWIQYZnrEW94xNmvFe9Ozsy7qyRO7mZHhiTmZVWML8RnLAkSoGlyufgumTL
XmpXHarWI4p21T6KJl9kzGqQ9WjmmODN9Jigkr6LeDf9qtDLK5Fgp3qKd5fP
nt7jUeWr3M6szGcD83XFTfQgqJKpMudHIsdpHiCL8i7Yk7y2z4LFkU5pQzRh
kLtnm755R+BJzIjOdNlQLirjl2uR7OHM2UpgzuRHZqsUGhJkmZ7W7iSrhPl6
sk5hvgWKknWGFskg6wQPzlVFNepKMaTq9O7cxclTciozjIpScjqbEvMOoICU
UNvQzO05Nl7GjIJujbFxGpuNEzwbdYoNuHHDbmbjNOYQrWYDnVNi1dJiTmWz
crxnJbQR1DJRE2In9CmQpCqfpNOZoYIiSR+jiRfPqNxPYTN0HMEQmI+HEdIM
ISZ302ZOnrAzmK88byYGGaPDsxs1jMneLjn+gupVAVHIT5seBsEVO16tQbJS
TMipj5tezhypvXGSkVrjoPkkIiJ6BGE6qG2cmKJEJ/YGyiFTyuiyN5DvCp/F
HMvdOslYrnH3/Pd5CDDgtrBPg3eYDW5n40ojaLtq/x1P5tnMId2tk4yJmVZi
sjdZrrZTZEZ6syN/TxGBC2TCnWsoV1zBdJOP2pzDjP5vmIRd08Lw2S0jBJT2
6dS6x6HDspjOzX0Mna2Og7u3i6fzPOYAboJOhFRdMr6ST2dNAK5htpH1kNBY
KaWLhtLT3zIlLGJFhx8hP5/Z27hhEtdqHGb+CLkCqVwhPCCVUrmCwnfljiJI
S/+C7AJm/+R6gj/K7WUZKP3qz/M36/4KbISxvQZVqQuYB3dbDM9ZyRxG1ZwN
IWfy+4IAiyEnbXgaVI0IqiitczaoqJo80abuX1tfyOy8XO9H3iwnV1kl84ip
KGKMEykEAZra65JiJOIcx+Aeab/gpY2tqWT+Pga/iDlseZ0m7zlDmr3uyeM3
uNrVoUlGY88byWlqowuwY8JSkGUp8ndM8HOXXjFZN2UDJFoxsGFCauhZZzw9
Q79UAvpCPSWdjL0HoiuWPUVb0lWwnaKj2RRpR48GvcciOg0NqNg++y3SGfHu
LkIhWNsfwpLX/HTBS5j9iChNR7FpOq7Jh8RTqaseb3i/Fslpp5Ku4PXCGLBZ
Q8ApxvpxBFKEn4J6KTNW2Bpj7Eg2Y9r70wvvdQgQXRJu9v2oidtaBPY/lmi7
YF+KhIZjFqCPCCTysbWOncuZY5uanQFkx6qpySjYLJ3oWapNFlY1029QXJU2
F73d4lwJ0ttnloRf3q1Xbc/ZbEdEMnl9f6f6FcxGH6heAKxjp+HhbNX9moMr
440mFcHKBvMFmy3VGVSXDskAchUzLLyWAEK9y1aXDs4AcjWzOK4x6QQIgKKd
zvUZQK5hxjNXxztnTSA5q0evjRcNihpagJRI3kEZQK5nts0TATkwA8gNzH7z
1XEbWRLgoy4dkAFkK7NReaUBDIFEO6A5jNzE9N8aSGM1B+rV5djozcxaq+W7
9q3Zc8oRfgvTiV7lhdM9j5xKcetkjrMZV+yfIfR2Jt1RoftlCH0V0yFeExO6
NkPoHUznFxW6b4bQivnKQwsdUtFQacWsyZB/F9O/AflSLgxJnPzFDPl3e9I5
bi0WlZRI3qoMIPcy3dqV6agEA1nIAHIfs8JdQTj6aNM3nwFkG9PXXT4JkLkM
IK9m+r2JgMxmAHmAWTQUEDOXwoFw8gYZQB6MFw16k39ZmpHuQB5i+kwDZBsE
Eo1KhhlAHmb6UQ1kCIE0opIcG32E2WLpsYGBlW+jko1ORo7w18RLAdVUIBxG
JV54TqV41ITgba/ujOPcKMBHe88MoY8xm62o0F6G0MeZbdUVMaEzGUKfYDq/
qNCXZAh9/URt0BAKLYSPCv49Q/STk7U6G4FIcnz0mxkY3sDk/DIiFqCmYH0j
A8PTzCK4hMBAzcb5lwwMb2Q2MxcT3p1q7/45A8ObmC0MF8M/ZWB4C7MsuBj+
MQPDW5kNzCuYGP4hA0PNLAsKAxV25GB4WzxORw09hYGKOHLK4u3M1ucV8WBD
+q2c6vAOZht0ERYN4wzZTcupBe9kekUgOowyFjMJf9dkztCKUp//nSHvW5iN
0BZC3t9nyHs3k1pK3t9lyHsPk09K3t9myHsvk8+LfTxh5RXCxxN/lSH6fUxq
legZFcmgt/xS7l9myP02JsX2Rb1oiSH+PAPDtzPb783MGOKFDAzfwWwzSma7
9WcZGD4Q76KgNiOBoYIY/jQDwweJNoNqvy9gYvgfGRg+xGw8uBj+JAPDR5jt
9wXeJpMxRA6GjzLrJoWB2v8lpyye82WRdIl64uYQYrANunSROdXhu5guMRBt
Y4hNRnROLfg4k3klekZKM1v8oj1j/3uG5E8wm6ALCXl/nCHvk0ySKXnjDHmf
YjJLyfujDHmfZvK5mZD3hxnyPsPkU8sbwPBBZl3J//x+htzvYfJq5G4UuJ4q
uV/PkPu9TH7Pj/uoCnL+uxkYPsvk/Ny4r0YYfmcyDKIndwfbaaV8H7MkziHQ
UK3X8xMysqSSy/kdGy0ku/+40Bsbqx0kPhVv6FHQdXYcZg1h/nYGTD3Q2IdY
lS9ddnDtMv6Un0LxWQLuCML9WgZcMwIsx/3dfnDmnZpsdOoAa2vswMX6X/Kx
FkTedqt9Jf0TzHjvLI/VrROk4pwOWEcQ6xyB9ePxuBDZAIWVioc62EANsS7o
vOGWE+JjcXtFNnCWD17gaiEbN+VUfrDJh4Vp6bROCpppq6MK6FS9K+pUgpyi
B5P2HVbgBB3WEbOZOdNjddcorL+VgRUs5xnb5MFCaClDerJPMVuk8whov5kB
Tc8HVis0l4QfEDBvj6TDKgImW0udgvYbGdDMbI8C5gMc6XqB2yhrZeo4jo8y
S/1cAutXM7DqeWYDiEt+a5WAcEgfnijwQGc7yI/i5NcycK7D/O1UuWt8cBGJ
7Ui3lnWArzAQVCP0qxn4zOTSUjQbH4Tvg8zyPYcOWhW+r+TjWwJ5wQantnI/
wCxf4CHD4BY15F/KwGrKuhDA6yx4rA7DB5ll/XICK7Xd3S9nYD3YY7WNueV1
B8T6IWa5n0405FSA9EsZWA/1WOuAB8mzs9GPMG2Ai/UXM7AeTmAF9mX9gB2s
abWBBFbbkqnPL2RgPUL93y1ikMkln6XKSeeH+iYfZtrCaUzMP5+B2Sz9qWA+
fQIraKPsTm52AJ1rH2hJOLUGNge/ntig2q0NwtezHSoB4dfeP5mdIMzU+uMc
OzlZPyMxlwEfqI1930T2MQiD6LXyao5/MBvuVFD3AYHvvczyB/ig31b4cnyC
4a+A+KhOk8EXe6ngytpEzmsF+CxNCRfVXr0n3vFE5fpyAtfPZeAyW0zVBF+o
4wbKM+xkovKkcP1sBq5NHpdr3wcEX8bPxAYVwvYd4fqZDFxm27ZSgIWdYMDO
9insy7vWcSS9qxM6pkF+ZP7ipzLw6W0J0fo+yR/o8riuxfvjRYrGDQKIlclW
1YIvZEA0u9sWVk0FmMBnzuKTZuiq7buYxW0wbxc4NFaYfzID84UEvpmma3XD
iM8yi3+TSQfyILc8/vEMzOYoFIl3i03e92GnC+USk1KQHZxKYKUWSe3IwLpF
uHyoZqW2GN4eb1bQ+NGpRBNNYf2xfF4LmDfVxLydCCeoMcRTmFj/cz7WCuZt
mh2LU0l/G9MGuFj/UwbWLZ7X2iafJ5oirg1wsf5oBtZLCawm7EaDic8yQ0oK
KxUG52C9nMAK9ve2obz1ra0h5cnx8BdhzbEBfWpjX+K0zb68TPWQEhPakBmc
3HTT0kNJOrKqvzlqsxJ082V7Grr5mpGavJVpBADpDuGNSCHNqfw3q//Pw3HO
TYZjO1HIOiw7Sba18M1Or4UAnx/JwHarZ0yWaq0YI5xoYgIxKmUK1w9n4LpN
uHxcfEf1b97ELFMK1w/l4ypFs9FBY4dPM8vxVALX5/Jx2VgTNjC1AI7wqYka
brQnrvxIvcX3s/Hpgz3dSYjyKxGq2hjMSDMLXG3S2kEPyFnrZNwuXBrro2D7
71TmmkigciVArPp9bJVNh8k+Db0y0gNsnlbbdNTe2ntjXhSaWZ+usun2dUDu
8E+4qjP08abj5c1ME9Vt4uBxoJHj5bNT50WvOh3WAkuTZlMK+04e00Ztbqfp
nYMkyK+ltjTJ9IbGjeMBPZmVl2frFnxZK1sZNbb51ni9Qv3yk5gdje/WcqdI
LHFonTM0vVZQmf4Y3FfKr6bvyb/toYGj4Po+DuPd/mEoWMUnpihRX467RuRE
Zh/oM1OnMbXblNlsqwzuyf+3nVOpH20Y4t4O5r3CYaltnlRvfeCZcY3R65g1
/QRmpP5pLXeKrEaYG3vm6BNDIlufVeBemKeyvb0c0Ed0KhjS2uDMIt0JueSu
JExwOYaaf2rqXIJJC0tBuhKmS23DmtqFMLJVqsp7jQP9Wo3CTjlQgxHUbKQn
mDWey+dIy506nzQXxjmOBcGFWYBdiOaOjDXMP7UVoefzUZ9bqD8KiB9n1vXj
dbodRH6Iz09quVPkM8EL8jKRej8CeVCySpjHvJeVxLTKKfMokfMswfNjTD9A
8UyNKOwynss2jqL7AJuoIKzoyjzgaZhIj4DJ1Z4650IfY1Z5ijpqgINf5Y/0
lIzsg4vql9hxWlmebunhZwloXsIbiSMxK5gOhLBhOmT/Zv+VcSPdolMLOIXa
Jpn3jDsj5DoFfYreADIu/1b75fAb/SMJIg7Uhg9di0RN7US3G89mLGC6BafH
4x6Bzd36ADQCyo0FFK0zkkkz2Q/tesSv+UxiS0ETqxqrtnMYK/hEgjqUzlP3
ev1ELegDC2TvXQ1yPsn0ARsJwj6hZTAIMyYisS6Zr1infnHRg3QpYqVW1Okj
pi/frKm74KRFpd4bdF4yFyi0ArqgWZXcDsCJBNsf1/nx2a6hHtQRgDqdogYi
X11EaSiNMjpFEZFFOdFE0VQgmcxywqJBYozvtxVK3RsGrsSVZUu3zZXGdqZ7
oUrtY1rGFEuth6lQ9WJ1nJ4CPjvA9EQtPFFaNUgmceUclLkk/L6yunjepG8Q
75P7cNG/jPoemWxoApXGd2kx/NKQalXmK9ZVTVUDDz6KqZ8oDYLlrAMNSyFy
Tn+U2b5T6wLp3+kfQvH29onGMNCGx/KjFPuIBsgohg2YIqkS+8jzF8fhmjLb
dxFPUBOxH5xoTMNxWwvgCj6sZbG57UNUhXBdtYqgDak3AFrU8EaCT+ira9HO
ZwnzbfCJJJi4EK0Ge3CiMY3BB0B+js8PaVkMPs35MbUAbc//A2Q+Kxwc98SC
J9MZ3QPMim8OVEd7B1PLqr5Ty2UQG5wSp/gxG8tVTV5eNMQaK5VwrBTbKUTv
f7i13h5vDBFQI0XfoeWyiUUBoNQlcepbAQVNwcFCqiuRTfW7hUM3sk9QHcXt
TIewgTko9+1aLoNqczZLJYBrmQLPsIHavUdwyhzfI1wutX0C9MtcJJfYThK5
jqPTtDsU36blMmg/HlOi6EqMWSI+pkA7TFeJiWlH6Tzt7xPubh0ILE1iG8k9
wvQtXObfr0UzmD/Bo0r2X9roHxHpKPqJYurXIFkp+H2VGaKq+06/sT6ZixSw
BMCiCVl6wpMM7rYx3c7RRNMJSsHhNgbALQVvXGOAldIYMZMoAOhOOId/osuJ
4ykjjD+nn7DvsGDv0OZi32Xdx3Q1R/l+vgPRJ9ouPtUnYrUURaZ3WBGqFoim
eDpECTUkq31FY4bQGGhUEXlYnNFi9fTrMYy+Hcmy8+Wo3uE9aX/jpjVR9FOh
A9/f6MVNzguX6n/CqZ+kX7UI8OzQgngCFYQZHqDqBsKfODu0guk82WZQFUV5
1ETAe5g+RTON5knIPFTnjx++aHZRX7H0NFSEegVUzzS5VFOK0iVOE0U+PyEX
pZvs6FaZzIyySlT2KfK1491MP3Okpx9OMFf088OYk3TKWgDfMiH3lKlWDQ64
x5BSrzXAGW9Jx+LfTBqyS/gENVmyinsVNFnyGGLI771aBoNkvSTNvWatTeIK
6FvAnBPvdZERRo4rHYM8KANFshLHlVYwXYPbQoAgkeL2bqYfobg18T+f2wLg
l7oo7BS3szFeEi8la5hBouWtYLrINDJVOH7Shy5P/DYNbJPjyLyX6RU2EGR+
q5bBIFOvOXXOWCKSOiV4tEmj9pWa9xU5dVtxEpmDNML0fdqjcPSBOQuFpeU+
Zj2n6Hs3mz6zxBM5RIq7lN6ROl3559o5N/OZSkFw7ufF6QmoquaMwlTUzE3u
gSuaQ3QEj/zUQtdM/UaAQ+fLdEpUVan+q6GlaKNlSNOimpDUVKTU6auezu/1
KGr7ZOI9INoh6PaJhjEctbXwRSbRvEOL41MLqYgPDUQo01YWne+amkQYmXAn
9QETYn+EYE/vgNC3kwTtS47bmfXbEEiNx0tgb2cTuEmnrCGB8biTJhAc1QpZ
sgQuJgjUj9JzlP3cbLOUyY4dqBmvxh+ht0O3ETWbWj/50vQAfGmVfoZN42m0
jorCxTg9Us+ZSj0a1lhFgV5SMR/SsyS8G6qEjXa9ArUF6yncoVX5Iagy6DS5
F0K3xmswWtZZ+Nrv8qOGw+pJKSwoCvXZtaqaWy5ggD2yEs2JbIVJNw5QOV7W
OuE/5p9weoDeTG31vYVZMQui207x8lY2L6c7gBp14ahwn4O8EqWl7MBQRQRp
Pq5ia+05nFCR2rn7zWwV3xZilRrYCkHuCpg4lxGZKRfrmzKw/rjHavOH71gd
htuYpnM48fZqSLjiN2Zg/TyB1Zjl9RDrq+I2gHYhOIzASg0O5vD6BQKrdm5q
9rr9uFXIicMjkS1QmKmOUY7d/rRw+UiMleJDX0NjslTQdH3aPlw8qvEPIP7n
LAd8d+Ixm43J0PQ7sMGtW+i7lWkTh3p8cCBH4XtLBr4vq/+jKTcyb2pQ9Xqm
CRyh06FDs3Kq01c8dV8W2PwRruuYRUvhejofVymarRkKlK6NFymK0wsC11P5
uGD4A1/0O1yJg7HRyzgK1xvycdUCdLtB0xjy1VqOGhc6H01+ZP7lyveJDIhm
W8sSQpz11IVepLVID8fU1UoQ0SI+moF1p36mEKD1BmGabWlSZ1ujYjZYYS+H
xPraDKy/4bHWOG83FcB6nq3M0j+U6FZQyy9ekwFX77Pbh3BlntQuTUOijbmC
aR3ribCeipceyVDB7BJdwHyot8LmvaXFYB3XlUyjWR8Po5AKD2eo8Afq/2if
9VqgJsl1pC5nGg0X7vYMuH+kn9kgmgaJIv/Lmdaxjon1oXysFZE3alIvY5pB
AmsBsT6YgdWcZyHzsU0abDZCrK17j1FYqWi6A681zJtaeGWPDm7bRvCgeBT9
LMSaY69jz6vFa/fJqCHWRN1CNqCxDqmIWUblOR7gTzydrjkGTZxzYldpiK27
RQKIYdC8mMninxIQg9lWMusNHmVroR/sgwa393ZOxXlBP1MIXXFUeYOx5ULg
5qq1gClcD2Tg+guPy31a9lZ33aOLCedJlTSF9f4MrPq8wcbe6ir2miGc0EXx
mJpq+hG+V2fg+wfP21k2OTWVf3O8jNGwyHofU8N932uhI6B7MiCaIyltjArb
BrSDwmZm0QbU1aAoSgDZbtGSQ2cBsVKjdyWzmNcxY+o787HKfJznoSbKl8yi
P5AZUN+RgfWfPK/WDshtbC+Mx0ZoVHQ/ZuT8qgys/+Kx1gJXqS9DrK+I2wAa
BtkvHhtVEOvtGVi/SWAFc6St27JuszU+5mK9LQPrv6n/o06VtFtqx/KLmCHy
WibcWzPg/h/haHQfg3UtxGpaKamS7ZLYkz1aR1bWxs24gHJvycCv65i6OIDN
PdV81RbQ2Uw7oYBTMXQO8dqR6Qcl8OsDAai9PZtpKfsSgKlAOsew1X1qah+1
D8tZTNPQgNHJlDYP2erlOAtIbAlxUrvjnsm0BECse5Y6uijbhKnllaaZ2yGA
Oz6TaQkHEOBuzgVnJvvXojleiIY0Qb1K9qMpcDflgltDgBsQzJ3DLGoK3I25
4MD+he6a6TdJsKXwm7Wfx+w37U/g25qLT7/cRhu1y3vUEOA5zMLV+NB5RbUw
cep1uTjV/pjqNfWAgKbXfMiKeTqzi2xAbhR4Zz4F8tpckPrUmkYvSk0tMeEK
6q28jFnia4mQlZpV+cpc4IV+UIJ+yl4zzRDqu5zKjLH3icfYCPBVHQEXUAAY
2KsDwK2drb3l7xyB8MqOCCuIkGqATmF2sdbEY6gaAr6iI+AaCqBmSZzMtIEE
4BEEfHku4CP0gxK3BU1ugPuyeIuJXjUvMgFflgv4SAIwKEIHZBOzxwUAU6d+
lp0BH00A7vnGS35sf+a0tFW4ikZhBrPkaosv2yrM4mqZkY0G5N+mQUNdmk3M
UGq1j1HDA4xkUJ3tIswq2VKADzVwaU4gkcGMcxsnMOPrADt0PbKBzvYWKttm
U6e6hdSA4fFM+1jt7aO2z1Jx9qW5wE/3BLvTGake1/FM49ibAHdJLrgz9IOF
aLogdE7GsczSp8Bt6QjOhonQ36Ko5hhmUVPgLu4Izlb5aOt1DLNY98JBrP0U
8ufCXJD6VCRyy3Y0lHkcM9IOQEpwMm/VWm3OBQnORbJFbW0QMWl3pG17D7kX
HWkrkGUuyHMIkGAfcTcguJEZYQO381yQH2r7z8sFrB9s7ASuCJjRmaIezQnM
KGuBAE4dGHpuLvALPNO1fTBxTJYFoiL7o+KVDQ1zzxtTAsSQSpyTq4SOgBq7
XCuFZnwFdC7spcwIbI6IZqhjL8/OBW7aZ1nDt4hma1VbIEcwfS4X8Fm5gE0w
VIpmUaLm9QimH55lAj6zI2D7f3WNWnlcMJvcOcKWwbv8qjNgYxIFFEC9Dzt8
MpOgzlGSgGsLrqtJFAL0IqgNmSYzicZZomrFcbaHeCUBklpqeiTTDABIaEay
/5HvDczAlATo4gfQStlJ4dbvtha9AVkDBR3I7OK+Xl1Em7PKf0uVSmeKejdH
MovdtHRrBfickQvSjJdKELV9kNGqqf8dnI7OwqYZAT49F/AdBDgzp3GH8JVA
gjyEGZhR+E7LxVdhfKr5pyZorGMGZDokaBxIWsifU3NB3q0frESzcUIgD2IG
X/OYwcJJOyUX4V36wQIiBGNabiLoQfFKg8a0NMLGuSond8SHGKTeUh3IdJNg
WnEYd6Pm/cRcwHd7Qkf2GnWaY0uRu0rTJwBTZ8SckAs4OOgm2hAdzHSbYPFN
aPMI8PG5gLcRgPueYeetDmGaBBfwcbmA9fy4RldsrFLpTJGbPZhpGlzgx+YC
NzN1JejKPkhNK/E7oO3HNJIZJvRjcqGbRSp2iihsvqxQ259Z6+lODn5QmEGg
XXbGbPbyt8HKNiAA9Qz2YdoHBXiGAJxtH2axEnT2KcBEGzyAViG/4Qya6y2g
7Nr3pH6wgCCp/tbeUVbnYRtsQcLWsZgGQNtawCYOtRh7RetWHzbBshoaz1AI
8NkwBQJrew3M3XQhwj5xf4vGMPoEuKNzwZn1hRLY2F6jDiTel1lnKHBH5YIz
64ZL0ZxmLwdXCguO6zWpYj0yF9xb1MXGhjPK/VKt0tp48RLNaWOfwsL95ICt
hdNc/lkqJgmQZmUyqjcLzKIP2C0cgsNzUb+bQKid8sBOvpfp3PDlqolaz4Hs
MUPfq4rusFywZgM127ArxqntSeajdjCAdmAH0MgDXA7OBWm26SwEWLIMRvuc
L5pLl3m9TWxT4KiRvfUdwZWCbmnqABxVzMubxKZkQLSuIzjUVlOLhGc9c2E0
1AruoI7gCkE3MUHvkpxdQ4EbQ3AH5oIL9gGGxYq6oAtExbDgrhJXJcEdkAvu
OwhwICh120usJioEBY4KaLPBfVBdVMN9tv2T35FKpTNF/QjK/y0QIKkgNrt4
zUEaEuSSaDYtrvdANS0zRJFrwAMIWNqwmqebXXtHHlCBhbsVxjaY7RElDTGt
F+tfeL94v8SsQsLsSvtpdRHtbCHrA7WzxQxRsPMG0w6xw16T9xWm7MI0xzgT
a4WHEJBqoIyHW/TNQnm/6avv31F+DeVrX9G3jagtGCD3lu80p2Tslyv3M/rB
AsoN3tHIPoJYo4V+9kviS07AvlNQ1lZv47UHMPa2Cgut8WD8vHi+XNbJ5UeC
tntjTQ7CbPRXiuZGvlRVJZqOwfLXxdfrFUCFAAs61+QCMkfXy8xGApmg88iw
p0E0F4NlWW9LUdqiVIAWcwH9gAdU22tmRnhl8rF1uE/4jnnjgGU9NW0sec7L
Qi6+z2F8KtP4stU+LEEJakDgo5rYeTY+5QPADmWFTb4/Bv4TOt/wJb8qUTnU
IdOtBJoS2YoF8AKBOTbK+zBtS0GOtX16Xwz6J9XFPtzPCRwBJluHZWORK0aS
xFxaCbNszHqsebYW3k1Z+5Z1pVLp5V3qfbDfilLd/CktdQvIx9SzgdJCMm/N
ZEUD6xQQ8iEbuR7WV9sfQvQWoNkBUt5eArdHcdwwmemG9BHulX8pyIMJIaMt
GV1O2sz6Y3BPquH3T1VZgj3MHNT5wFBWvrYXteJAi9FXxVcnxKlf8QwgrY67
yFndSge/73AI1mZlm0BlwZJTCbZvuF4BuzwW4+UVx7+08uXjrTQmyIpz0qua
vC43oX6RgDoLTBeMkyrIM4Bz6ZZl4zmjfnvjlV/XmM5MqgM0Qse52Sp2FNyT
SMFRyCrfn9UCa9Ec4Fo+S5y1/DXxNeBJBspgpBI25ltpeFfSS/j9GkQEUgH1
n0+FuO/UAkuAi1z3HT2PLVBgiVDAHiojwa6AWv6m+KYEOjTecOVPdRkUwpLB
rohPAW8/27uCWvjjCtTNX9CqFUIX1JJJVRgLdmBXrFoMAFpj5dBk3vvFi7UR
qoxHIVrz8r8gaLZS1ceYSmjuKr/VGPyv6KS1BWrBvrDScbGN47PiWVUtpc33
NFhoFvqvT0TAlgTYugm2NyLSFTCdP4BJ3dS7q81JlscEeBuG9IwjN/htMvmI
fDQJHbUF0e3+aegoXQBd77o2XIKwLfT3ivfaVkfCNW6lslA/HoEKi5qseYlj
Z0YJqL+uLg4qCFPa7UoUbOcjqIh45ZqqberSx0KQZluCAgqnjjbjHjNs3Ii8
JhWvFZ1WNdOF6rn6N1ox/FVG5ooZjD8vPl86rM9NgLVow6rSUSujh+4vXd96
NehKuOZwBagkuHbgPhoBVzLBtaabcwLUzd80j9lSrlYapHljjcYSbbusrn4k
gq9JCvfQ1gCQ3ZjOCpWgVqrFLKjUAJdtdNXdD00DW5nAZnacc55TmpmuEgMI
CpfoByOo6mmh+m3zmHWLHtVQNe/Sx1A+8Dt3NbDn9WNS4M5vzH1DUuQ8iAys
ZIu4As60hgPbwNg6Xgmb0ft2NdLf0Y/JqEH5PYlU++Q5FCXJr4yk/lr8taoV
z4vnqRVs6tK3RkBXBLYCYuOeCknq0Lchp6pAnxOfs0EgUMO18lKVW8QtprpH
9PiWXaAHSkfqMUChswQFw2/pBaT16FjWjzrYPIYxZZ6NKNMKMu37SUtyz+rO
gD7rAPR1lO1b9LKvafMwHTuJ3GFQl94eolehQOLEPwSXOlUtaPsp9Hr55MA5
ZBC6OEOC6BcIOOqSH2xqD2QqQpmaSLc0oTK6b9mvA0VgKciKIhPNEhISpcCI
CROxYz2hHnq4RLWSY6CH7RnZ3p1SWUvYwtajIvCNCD2WiHTlhHrMej1gx2kW
1Gkz5mU7g1IvOVQmh8zWRlW5U6eNYW/0k1SlCPpJFF7bm4WVoAfAmvEC182W
12zlWCkUNfhuxr+lAuttvkpgTWpBVRCzKUtBlADSNui2UhrpweI5VwIyWjAd
KWtCUqt+8x2RnbJBKtTzCEdWNYXhDRElK0KXEuqiqR/CdLbkSsEqPLuVjVRT
th4r6rnRVjghTteiYTghzuqn3fmwDIBIFQsr/nWhlhI2aZCRQ5SU2wmGSBI6
FYIY92nqRE63XS/ACxswR6SwMtSlx0iNRK8SYblpixoWollQxURKIbsfxJWi
plpSG6aNBZg9qy69NlTKjICGpaGeMiU1Es1yD4cVE0qVBDCklPZ9fThRT74W
WPA61EiHR2gdCOdgtkqDN5zvC8abKQUWJ1LAlYp8E20749YGPPqHQ/RmrBxK
cfVh6BWAtqEUCMb2KQWozgGlwJyf6GUn+9uYDFVdWgG9gSh5PFMl3MiwvF1b
7JTrZhQIOMWIoU/f1n2rE1haUCKVGhZlXnBZvGGdqu3T/nioKOa9CcxUF8XM
k4BV25WFeW9g32xL/zUUseIwW84WQtOvsKoXW6JXQc3XtmPfh8AON7ywb+v0
2/W5sP2Q2O1EQ+mejPvdIKxh2zwfDHUIXtNS2MxmXhCbLJoZNYmDnCqKljMZ
r4n2+O/7Zn2tFQOadVfyCtPdGZh1rnOl8I2DMGSozaTNu28zU8KaAZh+NkAh
h7CvLWOe8s4MjHpOTh/OP5LluoaYTb3g+doksGk3sbwqA4ueszSAWOzUGbFI
NIUGUC2a/qEWoSO+NQPQ+iYgNfdohRU7v6V1RXe0s3tzBqCDaUAqSl1DREBg
DZqtmbChdR916aYMQIeo32ED0GaxWbpoqtRmfQDjMFHbk2VjOhRjgsrvXAHR
UnA7bNZgsi/GlFNwZq70Bqi0qcfPbRVbk74LbGwQLiS0u/Ov7wROE0bG2PVp
4jQ3P2eRYG7OTw204KSCvVgfcGs+PhgS2dKRVmQX+1h8qAbMe/Jqe23g+wWu
YTKOvxS+o6MFXZkPuISAwT4zwTQ1ajfWAQIn8JGV8u8SsXpZBsjD4iAtU7Kk
SUenQM7I0gWzdCoE6ZIMSIe3QwpdnaslZtnNDtE0kmbrdHEGuEJfK5rg+hYc
MeHSleve3hDd43MxfBdl4DuCwAeWyLlp99T0RGrx1Bqio2najpEAH3Vpcwbg
lxKAZwjAYKpguE4AMbyG8JOm9S2nAlgvgEIdf1l08v8qyCWmNFIuk8JJrQ5R
ly7MwHmUJ9bis90y2EhbP0htWEBttQbje9sAbbO6dwJ8fBxc61oqvRawL4HA
5bagAXLBvZJ/QQa+Ewh8w3g1QqW9jy9tt2YI9Dxc62jmoVYi9AVnZAA+MQ44
1lVyhOptLObDrkchfH/fOSwF4PQMgBvjAFvrzzrMXin/N/CtRIHYOzUD3Enq
dwDB2fjBmiVV7NSpatSy8ybIkzNAnuxBwggXgmytO9TZVKBNqhDIjdkglScK
w94asGsrBHfnd9TIL/j83EddOiED8Eke8Nim68cBt447HEB0LADDGPCJ+YAt
2NDOQsBU5UK7qgDAYePUbPU7AC4gYGof0ERFQ2HKgfHekTS5SsDeUUcbDgHv
IAC3him60g0gYPndoZ4meiZK1HEZwE/xwJ0tU8CN30X7ylOVb50PA8KWDAE2
LVktwl5KkaHEqV4Jl44yl0Trhvyy3olNDazBDVA1tJjrOywD+MsI4CAcDzrQ
7b76pTigqUF+rjl2gA/JALyJADxDAE4sHafOjkYdnmiHbH0GYL2hF3oRYX2q
bBUXmfFOYaJgiHM2hvOgDJyne2KlCy3UE/oain9WMeMfcy67bVBhI1gI8FGX
/EIiPuBzCHCrmX2FQ+OdsGaDd0AGuHPj4Frr0OFER4Y6bCob3HkEuEVmbHO4
D8bC7eMlWNeTUZcOzAB3fhwcs5IMYBwjv3qqMdGbUSD2ywB5gfptxN6qdeRW
kALbYLTLZRbiVAJ8dG3KAF564NDlKeCrmZ2GYwmQcHKd8DF+4cD6WUiTgiWH
XlBowN3Q5HgcBkjZcDJIgdgdZgC+gADcJwBz9zU5zpsI1ThVCHA/H7BNAwVQ
gFs7EscSPZ9oKzXTjeEw0KIAt1bCDfJ39bJjocAIs+01BIf2XuJWtKPjrdSS
AJ8crJsnw9raX9hAYDUlX3bFepFwOietlNuGUVjBYUuum6AuvSQD8CsIwKCR
dED2mqhaDWBEIL9qQ7wZom/zHxmY9cEPjTlX6sXi2nhtQt3yY32Qao0INmmu
K2P6XoUAPuwfMzBvwZht6CbzTe0hhirZKbjHoj66NVO7Adh8pU7/kAFRn0Si
pqvBD4TYWrf0GVp92+DKZ6VMas3D32VABNuDO1ZMiaMtjKmqZI73skzBqoRw
/U0GrqviuFCA3/OUuWtgoqWrRaak0WCncVG1AK7/rzKwgt3LQ6ytYclJPqR2
uKhXWP8zA9fVBK5EzUBd441EP4SagJeD6xr1O4C43AZp+zKj/ZO8Gw9PJhgL
8PnLDHzXenww+oL4WmMLgM8GRDAadLFzPj4yNEbNd3ynUVw39Jly8+FwH9xD
zsX7+eVNRsYU3tY6cwpuwlX/Jdp5UluXjPNRU4EHtZlma406k2irTVszMvnb
IPQPM+BeOxnc1gpmjhC2b04LBdRXsMrK/f0MrNdNhrW1sp3lnVWyIfq9DKzX
M7FSjRMVcryc6NZRvaTfzcB6QxwrGonmNk5n+JDO5QdGyior9/kMrFsJrD3v
IB3WA5jV6zTPq4vrqXVwv52BVZ8/3AiP5aab9i1qa306Pd5HQg1WDpc3YXw2
v7UAX2sdOoNo8E0delwAl5WDT5983YiDFb6DJ6o3Azgn0zZScHjPhfFfy8Bp
VqKuFcD+1jHrypm+fKX91oq/WKMUDIN/JQPrHQTW9cy6cgGBy8wulDKdH8rB
dWccV2sdKXFfR10SdF/nSxnQqji01uqxWaez++zC6iExFVbGL2bgMiueIC6Z
p4o318WLFFWPC+LNypIAbzl/PgPf3R5fDfKH+Fqrx/k63Q7wPGxKHL6fy8bX
q2DeVDycOLYFVY9zib7FtLDeRWClYuGDmFXmPKKfQS2b7oC1NfShTm+h6hDA
Gp7ecn1XrHfHsaJRt5b65PpE5xNYzfJnq7t1Uzlw75kMbmv10tUfzXGXLSU1
9+GLGXDNsTijNrjcBugS3LlQH9MXKoQPYqqV749lwL0vDhfFwdx26VLfLtn4
QkKj2qUfzYC7jYBLhcKHMOuZhqu2G7DtFdkd+uEMrHotX2MF7mfl1SPSoZyr
W5cQ3QpqLePnMvDdj/HZkHMR4GutTFt0OjRWCNZIuc/3Z+B7QOOrBP4ofC9l
1p5X+FCdaks74XtEX1sUwO4KZjW5mOhCzE6Jt9fEcbXWB4MLLecC85xcl+EH
MnC9lsDFrQdbiLbbtDG23ts2JoeyR+PQWl/mbMHtiV3sQK2Z+t4MaGonA310
Nox4VWeuYEa8l3j23DWqw0Wtl23sPcjA/LjHXIugA8qtIddolLA9lh6q5ytJ
YcU1tshjQ+xVAB45P+4wZsW5Vv4Cz1xaQY0t6NhljsFRsw0Pj9ce9F70asIL
UrtMNLak42NtjXeoU34pIq8kemfAY9dW7gcysD6exurmwXLr1ZXxntqSAJ/G
3nUMrE9MhrW1PgFeXZRu5q6XXbG+Tl+rmVgnsYGw94MW8ObYgDksryKw1oLX
MiFeryKwaifVt/lZH5ZD7ZMEXCrgPZJJ7Stx4KHo7BNdDGrs7V0Z+PVRfwOI
3wXBxzKr2Y2+qXIBCFjh69xCDr6nMD4UBB/rq1Zy3sFN6rexvYNyAdT2Du/I
wKnPq1MTB+FH4TTT31qn/N/kebzeyqI6Ox4OH99b9TUUQR3DdE03EZ0IaueH
t2bgquO4WuvKDfGmaARxvTkD1zMELm59uN53CsN9IEYCfN6UgettBC5quxXg
b5J14waiQ0EdT5DDodpHTwwhVuvX1ErWOJ2ojwiK2fUtTIvwQ5DOHIjv8BCp
+QIbmDVka7SRUcw6z5MPkdyvEjXeRzNrzVbcH5I5qYNCiP7G0xlw307A7RNw
E6WPepbqV51BbBYdURtJVALM0340H3UFUVMR0gaCZMog7mz2jiQ2MMxWWtGN
/bH4NoHggi0vXFm3kOzS3ekLf7vAhSaxVlbu9gys75wMa2tdu8PXNWq6VG3l
5ux79ay+VjKxtta1231L4PKjtqG4PwPruwis1MhwotVCndDbCKym1aoE+GwL
sW7SQAqhDUUlnpG/ene2vr0h2z752MxYpV8yBEgFzAFpKmltkoGkI8iVX+cS
peZbCGp6BDXHM4vx1njfbAypeXWEmgoCoY6mMHvgWvXHIN0Y0EEO0+/lnx0F
MsYCnCgCRmbch7HFnj7rtrGDosrmZKZ7uR13aqCpIjjZ/IFNQmuQ1vKk52k3
TnFStOhtHBsbwUraZPpePOeSR+C3YgKtwkNAYKvPexVBoBletYM4ahFmFw7n
vaaQpLEhwuytHPKn9yFt9B+VlrNYc/uV/+dssPke/TgCGRDXWnNf5YMd21jI
GJLar+TeXOLM0W7yWlgBS5hO0UHVwshOqso8zTaxdXBPAWBs6vnt+tpQAK93
EnPk5A4XeQ2I2NCsfUCu+TYHKIvChhUpBnTdbrymK/1zbkA8Sr1KZ6hfgjcW
HeIoheYkXorCVvO7jx55KABO5MtvcXAmJHDWExGmQ0TMx4jQUWrDzlSayMFh
KmPGVsX6CFRMILfl2IYtb6SA+CrkOLjRwcgirqGbLBXr28aC0FvzxSQ8YtkM
7j5AcEd190Ekk+zubyOGTMBuWI6aG3L5TPBSw3SRWj3yeTRsUZWJqrB9gmjG
yRn62OohJBPOMNkYt0k0HnGvTmfHIpQ4ah+f6xyiPA6pdEjlBWZ+ejoKWSbI
B6ROfWM4yg/paxJ9MM8Id55OYAY99+h01M4LiIZrHDTDs945zo09a7uRv8pz
KP30DGP4Uf/vE+wlWK5guhkvNUw3gumi513wKa7hs704xa3t093E0NocYRnX
OmiYYkTKgepXnZFpP4VA4wghB0UbVzOEvpQ3SZyFUsJ0jBMsPkiIHBAUn8gc
v7qH6DsOCWi5FMtMKIpXO+AmUmsaHP+Evwqm45NYwqyocZQTmXZKkRjs1qHi
q4bLpUj0rmAo/0rYGKoD1DESpg9WCPyZ8AwlZPLG3UjRUpTK2m2CKX5D36Wc
QilayE60byjm0u1bY8usWj1NjMGqNaOQ9KO8CvJBqbJlj1K/gOqb95pUTUY0
JUqjAslk3gNCTPQArtUYuyczSv+H9bWy8QRNf2uzt8339d2z5g2wVCEc+pbX
JDNSvl5I3iyKPgRXRtRPlAblOrilUYNkUvTkpaH0mbU3yTL4iL4G1UyVQau/
edj329z4gMFP7lvW2EH4aA2oFiDcn5B0gkzc6FGmakiHhSPlKdK5R2gyDtr6
KJEVNfac6OYhm38Ed/MUXdSb780OmuF5A+ZAJeSGxXuA5xLmy+D5uXhWiOdT
J7JrvESf2iXuAgcN8exmtFs/Ej2Om6KaGvFNcLsEktVi+tx+l/olD96S2p7O
bC2363TUbgyI0vMcIkPpMViVsYMtelWTjhc/n+rQZs+nhSXbK8Bn62Sdh+Tv
ak+g+5zjIBgCj8W6Kv3MgGDV1P/FT6A6mlvHevATEEjVcTQ88SDxrsD06aC7
avJ5nMZk/aGCb8YVqyYdU/elkF4pb9r0flpfs3QqloBRJtunh+IvsMaWKvk5
18FAnKL4qxDJEZ4CqpWgFZXlpLTS8RdEmcvyZ/Q1iuXW1ukh38sL92SUoxMu
GmuwbHa0rwXwBBNSTFCXFeJKeRNRzDhp8rv1NcTpGenIyg0/bPedOThgqV/i
E691znJwDLcnYH5qwFlFcIaUnkJnrgbJZN5djidmDFx8j76GqKbG20HA5Voz
yqS3+2drgTtz1Nu0QoCI4RQHFxVFIwgDZxlwSqMm0kEnAUaOtONCeSw7We7D
PVCZQb9agIMPuIIj9KcxY7InCIb1MA96qSD/LuTVkxwyw7Q50aEUIDabkGaU
TtV0vW0cHvRUN0zOlJevYM4JomuYjkH0Z/U1SfQHgqxQh/llzAby9X5caIPN
jzr8tXFKgDmawoJVbgFM6ksyrVz8AFBbEk8gD2DG+lodEvdMaj7TtQhLnWa6
tZF83aZmftReqo097IOzC0rAR0XoWUA9h3E+UDrT9S6JdDVMl5BLlENjtxpV
pozXJdqdtI/lbzKcts2IeNx78zC0lpCcisc4aIh71Ne0vEkOqNdOifilgukW
CB0pUzWVqulkEqd/I/fNeMFq+IZqksNwm5i2/igxXLFAQDvaQTN8m+NaLCk2
cSV/KLJnwQ1kgOY1dWiAKkNTQpQzQZnPE6xE37+wnAnKKjiyTVHGbSgfJd6r
zBNG1iBYn3bhZoNJ4fKBKLcUTYmXgIiXfjwdAhk5UVs5C8ZUi+8TTjSH29aB
jMfiL/5Qm7TBQcPcQn2lTgluKWpKmC4yv2oM7oW0KRNf8Pk77ijqGZ2Y7yeg
JuiVvsEumCKHOSh6wS5G7g1Vg15zxgnkguTW8FJTvCTmSpb2NjVJxcw2grJd
nozZfD9AcEgNu5/BjNp0nNyHwxry3x7xtunIkEZz4gpUP/42oelBFS0Rs6zl
VeN5S4oq/Vx0qiqDyR8kmKQG1s9ktlRP+JaKOgTBvUQyvqwUIFponMaySSca
Q3DxhkXRANNaGsw0Kqij9SV2alstCOZnm/esYXOm7X7OowqzlnXxXObAxZui
fTjX6oxNtusiBJZtBIJp41Q1NtPGK4H5VSStSRDY99lSJDLmjOt1bc48a688
PlDkbKZ5BmQqEqj3a41TWE6j1SwSFKhGZUZZ2SBkVQnSy0LmZB7hffn/kfnX
VMeRAN1HBnU/7KlzH4q6c5gh0pt1Ojh4Rr44WBtSpw8iUq8IxyJwTn6lS220
BYti5BOV/N9+XhWbzMQOxOKZNCs74gy0thJv9C2tY2DOM+CY9oXDX8T043Fc
rS86nvKD8g4XtczWNwd8XD9B4DqX2UsEuFwvkToZNwfX59UvOrBHftVwLtcZ
POXL01o1eSKu9/V8fD+J8dmyqeXVRI1Dnv9pAp9xVpUArUEOvi9ofHbMC7lt
YHfJMd2n/ZB6uGaYHFL3fY9JeSRHjWrRbABavRiow/ZEwdSWrqUA9TrnQJ7P
E/ipXTzOZvqgd6jf+fCcdonR4liymHv5eAuIlzr4kFvHNF63ZUelePQNbmXl
5pkFBXOH4DVuiNZ36nRo8oKCCZoj9zmXDfMLk8FsZfNtxDiQaoH4zP2Uh+TS
UZAS4Sma1vsMwRy1WSmftC8SCKnO3Xnp8QdLnClhcpfuTIQ/TSCkOk0l0ylR
CAedEP6M+m0E9LXQfY+LmN7mbUQLTg2J8oH9LKauVk/oayjG2DxRjXDnsO80
+fLrw895QO5DAbqQ6Une7uuDo+g8NppfjktupeKZTpK/REi+iOkD6k6SvxyX
jAyU0vktnST/ivqlT1xPGCDVLcpE8BWPANZ+1Uu5kFlJ3zQFBMr+bTBoqzhq
D0qmFT49DTS1aIZ7CM1mZm18agr20asgGuqcOq6zenIaaArR0nInPBWqta+f
lt2EaNBG4pQVJwYOM9H86mRoWmv1453Q/Lq+Blte0m64zfBjndDsJNCANUNu
mPZiphW/thOar6rfIUQjvxbJZcyK/ZpOIPTSCXS4Si1Mr+lyJg0Pd0LwmxrB
SIBBR4vgCmYF3t4JwfP6WiGAQV7GrKwPdpL8O3HJrRXzgU6Sf5eQfDmzEt7f
SfJ/jUtutbRtnSSrA7JE42S+GrDeWtvu64Tg6x5BuNlaqtyphY+dEJBBDmoe
Lk3z4Wre3VMoETecrdJR54Vc6i0zOQ5XTQNNJZqNFYWGeh9NbaHWraSophOh
oTxVYpO0TDS/Pxma1pH62zuh+W9MNJcza/VtndD8QRwNCnK4Xu6WTmj+kEBD
BTlXMWv4zZ3Q/JH6bQQ5Y4PkGk9JsmLf2AnEWP02gpy18up16RDDIdjaCcEf
awRhkAMRtFbgGzoh+DN9ba0ABnlN3CBRZb2uk+QXCMnX6hxbX5xd20nyn8cl
t1bCqztJ/gtCcsLSkM6v7CRZHWGLj1uzoQa7tl3ZCcFfegRw3c5OwH5rQH/F
FBDgPjAV5FzNDPIvm0KJtAc5VzMD/0ungaYSLU3nNcwaesk0SopqOu0uhhN5
qos7ofkrJpqEFSNuXtEJzV9PhqbVo13YCc3/0tdGBBpkNy1eztXwzZ3Q/A2B
BgQ5dmq528u8reNwQSc0f6t+hxCNjTMkkpt8AVlayIp9ficQf6d+3aRdKbwU
Zk3ELcwQ47xOCP5eI6gFWP4aIGh1bud0QvDP+hraCv9mZmU9u5Pkf4lLbq2Y
Z3aS/A1C8i1MnV/eSfI345JbQ4zTO0n+V/WLTtiyc4Payts5oNM6Ifg3jwAG
OS8ABK1hxcumgIAMclDzcCOz5p06hRLBaKjzr25ihhWnTANNLVqazpvi3KCw
4qRplBTVdKLGiuupNnZC8++ToWn1Xid0QvMf+lrdhobr0Y7vhOb/6GsVgUbm
aNd7w/Y06eWO7YRmmUBDBTm3p7lxHu+Y7mheov5sbI1uI507mZ7v6O5I9MwU
t1AEhTsV0+Ud1R1Gz8Mohf8oGHcxfd2R3WGYTW5QU3wn07kd0V38PCG+YtbY
orv4hbj4Vvd1WHfxqwjxdzG1P7S7eL1wZxgGQzJLWSfvYPqqg7sjWfRI4IJo
66zuZPqp9dNCEg2OnOsE5CQd1kHTKqZohBRCanVeB04NUiVaGt87mY7sgKkV
HIJErRdPsISc237dIa1hQmoxb8fS2u6QzAEvJRNSqxPcpzukvQlIVMjNdYx7
d4e0DwEJxE8umruH6SHXdIe0r/qzscPg2MB5NdNDLnZHslb96RbTSgSFMEsp
7md6xVXdYeznYRTCfyCMVk+40B3GOn1jKIClvjrt9eyJ4mK+u/j1cfGt2s92
F38wIf5+Zj0ddhd/SFx8q3/vdxd/qPoTnQFhoxfpTLcxieh1R3KYJ8IisFEL
cuv3enIChzWE9VN+J18GAJEUApyiQ21RdF+UnAEkx5EyIYxDCRjUbj33pR1W
R/GlaGlm7/PlEU4IWt4kNnU0h1bx2wjtV3nxy6Xpmk4o/vDJxKOqutBdfMEU
T7npue7ijyDEU/EM5ahmu4t/KSGeil0eIirgoLt4fUgCGafIa48QSve7Sz0K
S4UxiVwX8hpC15nuUo/2UgvhP1jqEEaH6msk4k3rZAaVsKu5RvJH/dkrQc4m
ClSJS/OA2ToApwOr/SubjsqPsdpf3TCboqKtLLV6fUcqVut4j0DKVZ6M2t5s
L5wOVlaUzoTklWiuThgLsAh2X6ZGJ0Q10u7QmgXae3dWwrTtiTU0CbFUDxKq
mEbYwZMfPeoztGnCKqIyiGyZonuUq2SKUQyG0NZYC3z2p2tL5Iex9Yq6cWKc
JfXiKqg4x8Y1k5DMZjBFcLv2pAzCR9W9yOYzlbxqxrAKkdq3ph+Sxdj7Q93Y
SOj/SDxc09uwR52f2b4ovK0ojJztpvSfSzwHtp2h9NePNk7a5Ja/2WsQ6g8j
3MQahg06S4jLWmItwCeypZN8Lnbm59jrTT8XybMC98I8FSbGXk/qht4RUFlF
KRLR9qvb6KE3UVtN31MQtT2Tw5OlAJ/IblijxD0lO7JJppTH2fcO0lOIli5A
Yk3GBhrGkqcHBziKgmFCL/UQtYsa2BCQY6dh5qNJiDmJkJXolCSIgVXd2UaU
mIGXGxqNy19+2s9R7EH9ScNLbFBZwHSMDSohZyg/aqu/e1s4A5u+BPq2Y52J
p0O6R7dPNZYZmrOyTHgIZQ1z4zJ0MoGOYiix/CdiVZW8ujqmFE3SEpGuhOkm
PAKxINIho40cNOm5ZVCod8lspzCxZilVMcHmpA5Lz1VMuOk0pe2IYKUm0tVN
VnojIl0B0zE2nVY3TiXwUQzd1coQ6V0Su5GPCfXLtnTKaNsOLKzgEwnCUDou
YWZLywLml3irEY0mlWeg6gx1+HfCOlCd8fTsgvMGGeRs0jcKQh80RpGobzrU
Tp7kjWjoeStxGveIdFG69LNButj5gCV8PMEeEgNOa1y2Gi/L3+fVn72v77XX
XkvoxmlLMWCKx53mK+7e6a6FPOouW6ODAOJMSw+5U2EPY45aRoJCmF/pxRTw
8bYjFmsD21Pjf9YsOfBjkExtmXLvziZUsxGPJoburFJB44DQOnEYA9Saeypc
acVwT99bxj+/qK8e5zWDEkslVTh0odsaw5z39LmCtGZmUAc6BT3sNUsUzhDo
xsUM62vNwFy2Yz6ReHqWQDX74oVLnfo3/+KAayyijsB1OSx0hFtNB25w+JS6
NYzBpasfsvFJ0dNuN1OZ4whlgo2Cl2LA57orSPoXvoIoHa3gsVEFVVcP5lAD
BVBJRk802PUNKBU4B4r+kr5qjpcsmopS0UBjkKRsURSaIufEKHSZ23VIaobs
h4qsdXvXGJ5WSBJDIwgBdUaFljUIFVXPUUMW3POxaG3BoGxSW11WfWhsywI2
QYnuKlLZhBNUoSOBiTOSULqkWjXxNCIldUSAKUTK4RQwj8SYEaqvRvOqLR33
dKik5hS/6OnIG4QloDmVR0VoXrfJUk4A+Pkwg4LIIGW7vwxVpU9k8aO7Rhmo
aLynGhmRM3lQRVLAPObj+lTZ+ixhfWZjWBIH3tRQeOKkOQTSjG/XgiAkUOBX
kAJV8ISi2QzKFVRuRqWSQFRARBGbHYN7YfFB2eQ9WhPVCIAjAkJSQghLbRAi
1lX759rVj7wspQrkK0CNpkUVAFF4rwSIoCQSUeQ17DiRv2IjdWoLrUlkUGKe
BrAEAJTUPU1l9IiXiMGU/lG6yQiw/yrE3uhdj0BuJIOraQXUcwOvwEg0FVhM
KDCgs6UU+DWtgO6DNOYfqCe0p+9VQLlEtLpQiPh0iUr4OQqgFShsFroj1Ycw
5BfMYqksPSDyqO3jtG6mO1gIerbJyGCzs01q4QmHTdrISIfzcVx+QW+4INDs
1GjA+0Crj5ipnH7us7+mwqYrTa4HqfTyr5myKeO3SB7Uz7m76JZ4yf8FhfMe
uQ==\
\>", "ImageResolution" -> \
144.],ExpressionUUID->"0d7808a2-6ea0-4fb4-8d9f-d0ff5e296eee"]
}, Open  ]],

Cell[CellGroupData[{

Cell[BoxData[
 RowBox[{
  RowBox[{"(*", 
   RowBox[{"Fig", ".2", "C"}], "*)"}], "\[IndentingNewLine]", 
  RowBox[{
   RowBox[{
    RowBox[{"Ticksx", "=", 
     RowBox[{"Table", "[", 
      RowBox[{
       RowBox[{"{", 
        RowBox[{
         RowBox[{
          RowBox[{"-", "900"}], "+", 
          RowBox[{"150", "i"}]}], ",", 
         RowBox[{
          RowBox[{"-", "900"}], "+", 
          RowBox[{"150", "i"}]}]}], "}"}], ",", 
       RowBox[{"{", 
        RowBox[{"i", ",", "0", ",", "2"}], "}"}]}], "]"}]}], ";"}], 
   "\[IndentingNewLine]", 
   RowBox[{
    RowBox[{"Ticksp", "=", 
     RowBox[{"Table", "[", 
      RowBox[{
       RowBox[{"{", 
        RowBox[{
         RowBox[{"0.5", "i"}], ",", 
         RowBox[{"0.5", "i"}]}], "}"}], ",", 
       RowBox[{"{", 
        RowBox[{"i", ",", "0", ",", "2"}], "}"}]}], "]"}]}], ";"}], 
   "\[IndentingNewLine]", 
   RowBox[{"Show", "[", 
    RowBox[{
     RowBox[{"{", 
      RowBox[{
       RowBox[{"ListLinePlot", "[", 
        RowBox[{
         RowBox[{"{", 
          RowBox[{"Table", "[", 
           RowBox[{
            RowBox[{"{", 
             RowBox[{
              RowBox[{"(", 
               RowBox[{"x1staticp", "[", 
                RowBox[{"[", "n", "]"}], "]"}], ")"}], ",", 
              RowBox[{"Forcetable4", "[", 
               RowBox[{"[", 
                RowBox[{"1", ",", "n"}], "]"}], "]"}]}], "}"}], ",", 
            RowBox[{"{", 
             RowBox[{"n", ",", "1", ",", "65"}], "}"}]}], "]"}], "}"}], ",", 
         RowBox[{"PlotRange", "\[Rule]", " ", 
          RowBox[{"{", 
           RowBox[{
            RowBox[{"{", 
             RowBox[{
              RowBox[{"-", "900"}], ",", 
              RowBox[{"-", "600"}]}], "}"}], ",", 
            RowBox[{"{", 
             RowBox[{
              RowBox[{"-", "900"}], ",", "800"}], "}"}]}], "}"}]}], ",", 
         RowBox[{"AxesOrigin", "\[Rule]", 
          RowBox[{"{", 
           RowBox[{"0", ",", 
            RowBox[{"-", "5550"}]}], "}"}]}], ",", " ", 
         RowBox[{"PlotStyle", "\[Rule]", 
          RowBox[{"{", 
           RowBox[{
            RowBox[{"{", 
             RowBox[{
              RowBox[{"Thickness", "[", "0.01", "]"}], ",", "Red"}], "}"}], 
            ",", 
            RowBox[{"{", 
             RowBox[{
              RowBox[{"Thickness", "[", "0.01", "]"}], ",", "Magenta"}], 
             "}"}]}], "}"}]}], ",", 
         RowBox[{"GridLines", "\[Rule]", 
          RowBox[{"{", 
           RowBox[{
            RowBox[{"{", 
             RowBox[{"{", 
              RowBox[{"x1pg", ",", 
               RowBox[{"{", 
                RowBox[{"Thick", ",", "Red"}], "}"}]}], "}"}], "}"}], ",", 
            RowBox[{"{", 
             RowBox[{"{", 
              RowBox[{
               RowBox[{"-", "1000"}], ",", 
               RowBox[{"{", 
                RowBox[{"Thick", ",", "Red"}], "}"}]}], "}"}], "}"}]}], 
           "}"}]}]}], "]"}], ",", 
       RowBox[{"Plot", "[", 
        RowBox[{
         RowBox[{"{", 
          RowBox[{
           RowBox[{
            SuperscriptBox["10", "3"], 
            RowBox[{"(", 
             RowBox[{"khb", "-", "0.0023"}], ")"}], "*", 
            RowBox[{"(", 
             RowBox[{"x", "-", "x1pg"}], ")"}]}], ",", 
           RowBox[{
            SuperscriptBox["10", "3"], 
            RowBox[{"(", 
             RowBox[{"khb", "+", "0.0023"}], ")"}], "*", 
            RowBox[{"(", 
             RowBox[{"x", "-", "x1pg"}], ")"}]}]}], "}"}], ",", 
         RowBox[{"{", 
          RowBox[{"x", ",", 
           RowBox[{"-", "900"}], ",", 
           RowBox[{"-", "600"}]}], "}"}], ",", 
         RowBox[{"Filling", "\[Rule]", 
          RowBox[{"{", 
           RowBox[{
            RowBox[{"1", "\[Rule]", 
             RowBox[{"{", "2", "}"}]}], ",", "Gray"}], "}"}]}], ",", 
         RowBox[{"PlotStyle", "\[Rule]", 
          RowBox[{"{", 
           RowBox[{
            RowBox[{"{", 
             RowBox[{"Thick", ",", "Black", ",", "Dashed"}], "}"}], ",", 
            RowBox[{"{", 
             RowBox[{"Thick", ",", "Black", ",", "Dashed"}], "}"}]}], 
           "}"}]}]}], "]"}]}], "}"}], ",", " ", 
     RowBox[{"PlotStyle", "\[Rule]", 
      RowBox[{"{", 
       RowBox[{"{", 
        RowBox[{
         RowBox[{"Thickness", "[", "0.02", "]"}], ",", "Black", ",", 
         RowBox[{"Dashing", "[", "0.04", "]"}]}], "}"}], "}"}]}], ",", 
     RowBox[{"LabelStyle", "->", 
      RowBox[{"{", 
       RowBox[{
        RowBox[{"FontSize", "\[Rule]", "19"}], ",", 
        RowBox[{"FontFamily", "\[Rule]", " ", "\"\<Times\>\""}]}], "}"}]}], 
     ",", 
     RowBox[{"Frame", "\[Rule]", "True"}], ",", 
     RowBox[{"(*", 
      RowBox[{
       RowBox[{"FrameLabel", "\[Rule]", 
        RowBox[{"{", 
         RowBox[{
         "\"\<Displacement From Vertical (nm)\>\"", ",", 
          "\"\<Force (pN)\>\""}], "}"}]}], ","}], " ", "*)"}], 
     RowBox[{"FrameStyle", "\[Rule]", "Black"}], ",", 
     RowBox[{"AspectRatio", "\[Rule]", 
      RowBox[{"0.75", "/", "1"}]}], ",", 
     RowBox[{"FrameTicks", "\[Rule]", 
      RowBox[{"{", 
       RowBox[{
        RowBox[{"{", 
         RowBox[{"TicksF", ",", "None"}], "}"}], ",", 
        RowBox[{"{", 
         RowBox[{"Ticksx", ",", "None"}], "}"}]}], "}"}]}]}], 
    "]"}]}]}]], "Input",
 CellChangeTimes->{{3.924536660673011*^9, 3.924536767029078*^9}, {
   3.92453683996277*^9, 3.9245368877119303`*^9}, {3.924536994365444*^9, 
   3.924537049637232*^9}, {3.924537081831534*^9, 3.9245371646286783`*^9}, {
   3.924537270291636*^9, 3.924537311631312*^9}, {3.924537761578464*^9, 
   3.924537812858767*^9}, {3.9245378807448587`*^9, 3.924537880923483*^9}, 
   3.924538023781355*^9, {3.9245421843804207`*^9, 3.924542185899705*^9}, 
   3.925148891433708*^9, {3.925763742809636*^9, 3.925763762209916*^9}, {
   3.925763792534636*^9, 3.925763850143083*^9}, {3.925763936656674*^9, 
   3.9257639377348747`*^9}, {3.925763976862672*^9, 3.9257639820732603`*^9}, {
   3.925764156555385*^9, 3.925764181574215*^9}, {3.9263830795583143`*^9, 
   3.926383090165585*^9}, {3.9286048866202908`*^9, 3.9286049245650787`*^9}, {
   3.92860550508844*^9, 3.928605510607814*^9}},
 CellLabel->
  "In[116]:=",ExpressionUUID->"79af87dc-26c5-48a1-9470-700a5db4e552"],

Cell[BoxData[
 GraphicsBox[{{{}, 
    InterpretationBox[{
      TagBox[{{}, {}, 
        TagBox[
         {RGBColor[1, 0, 0], PointSize[
           NCache[
            Rational[1, 60], 0.016666666666666666`]], Thickness[0.01], 
          LineBox[CompressedData["
1:eJxTTMoPSmViYGBQBmIQfXqVFUfx564DDCCg0HNgY/X5PbXHoPwJXQcszruq
lc+E8hk6D/xfUq0WnwPlF7QfuKnzZ5apPZT/oPWATopl9C9BKD+g5YBtpoDZ
2iedEP6BpgOvlgS+890O5Rs0HljO88b0TieU71B/YGmB5fLwGChfoeYAj8TB
3fv1oHyGygNsz2fsF2aE8h+UHmA/lnog6HIH1PyiA+tEPpVVL4XyHfIPzLeZ
odVTDuUzZB6o/bqnr8kTpj7pwF77P3OipWHykQfOLZ5WLPy2Hcr3PCCyvMBj
6T4Yn4Eh7ohxH/cEuLxDseyXcodEGD/SIcg7g8feqB1mvsOEO1dvsTDD5DMd
5jd/YZ5yuQ3mPoc50Wu3fFncBnO/g8SMU3dMStpg/nNgmnOnPdWlDeZ/B3dL
hoPTRNpg4ePw7N9tlitPWmHh5/CxKfGU0tZWWPg68IVx6TS3tsLC3yFu1ur1
H0NbYfHj4KPBr5ipBuU/aHXwVe/4+PhbC4Rf0O4w2Xgpc+xxKJ+h0wEAB3bB
8Q==
           "]]},
         Annotation[#, "Charting`Private`Tag#1"]& ]},
[truncated: 492,498 more chars]
