# Supplementary material for: Stereocilium height changes can account for the calcium dependence of the outer-hair-cell bundle’s resting state
Source: PLoS One. 2025 May 23;20(5):e0314728. doi: 10.1371/journal.pone.0314728 (PMC12101656; doi:10.1371/journal.pone.0314728)
Supplement: S4 Data — Experimental data used for fitting mathematical model. [file pone.0314728.s004.csv]

-0.09500525762355415	0.02322659892241985
-0.08633017875920085	0.019108902599034305
-0.07818086225026288	0.019397373979881394
-0.07055730809674027	0.015242455542837874
-0.06267087276550999	0.015521621395270913
-0.054784437434279715	0.01580078724770395
-0.04637223974763406	0.016098564156965534
-0.038485804416403785	0.016377730009398572
-0.030599369085173522	0.02550645338395574
-0.02297581493165088	0.03020109246903635
-0.01456361724500524	0.04377320566148368
-0.006414300736067302	0.06176079208657903
0.0014721345951629883	0.07973907298325988
0.0098843322818086	0.12428463750314078
0.018033648790746565	0.23519257791053683
0.025394321766561506	0.36819649553799927
0.031177707676130373	0.518843695039223
0.03643533123028392	0.656197947200432
0.040378548895899063	0.7536826628700111
0.047739221871714005	0.8955361380195974
0.054837013669821244	1.0241059713575837
0.062197686645636185	1.1305612164186745
0.07034700315457415	1.210495705498637
0.07875920084121976	1.268315606301704
0.08664563617245008	1.3349664535700663
0.09505783385909566	1.3706624605678235
0.10320715036803363	1.4151987195592903
0.1113564668769716	1.4376110847454475
0.11976866456361723	1.4733070917432047
0.1279179810725552	1.482445120646176
0.13606729758149316	1.4960079283102092
0.14053627760252368	1.5005909010543166
0.14579390115667717	1.5007770116226051
