# Supplementary material for: Stereocilium height changes can account for the calcium dependence of the outer-hair-cell bundle’s resting state
Source: PLoS One. 2025 May 23;20(5):e0314728. doi: 10.1371/journal.pone.0314728 (PMC12101656; doi:10.1371/journal.pone.0314728)
Supplement: S5 Data — Experimental data used for fitting mathematical model. [file pone.0314728.s005.csv]

10.600706713780918	0.0026189981292870645
12.014134275618373	-0.05624610268135524
13.427561837455828	-0.09452296819787984
16.077738515901057	-0.11518914986489301
18.904593639575968	-0.07997817501558926
21.024734982332152	-0.03592288505508212
21.73144876325088	0.028762211598420295
23.144876325088337	0.08460299314071919
25.795053003533564	0.11687798794429431
28.091872791519428	0.13151631677405945
30.388692579505292	0.09615464560382456
32.50883392226148	0.04020993556433175
34.45229681978798	-0.03337663687383083
36.042402826855124	-0.08048222822697984
37.102473498233216	-0.13051340677613807
40.1060070671378	-0.18354292246934115
42.22614840989399	-0.1659582207441281
43.81625441696113	-0.12188734150904182
45.22968197879859	-0.06310538349615466
45.936395759717314	-0.02783205154853463
47.17314487632508	0.01624922053627101
48.05653710247349	0.05739970900020783
49.29328621908127	0.09265745167324878
50.35335689045936	0.11909686135938473
51.943462897526494	0.13375597588858862
53.533568904593636	0.13370920806485137
55.12367491166077	0.10719185200581996
56.36042402826855	0.07186135938474325
57.243816254416956	0.03654125961338592
58.127208480565365	0.0012211598420286685
59.18727915194346	-0.0311629598836001
60.24734982332155	-0.06648825607981709
60.954063604240275	-0.09592080648513826
62.01413427561837	-0.12536374974017886
63.07420494699645	-0.15186551652463107
64.13427561837455	-0.17248493036790694
65.37102473498231	-0.17840365828310126
66.78445229681977	-0.1637393473290377
68.37455830388691	-0.1314331739763044
69.78798586572437	-0.09323945125753488
70.67137809187278	-0.055030139264186345
71.55477031802118	-0.016820827270837724
72.26148409893992	0.00962897526501763
72.96819787985864	0.03901995427146121
73.67491166077737	0.06841093327790476
74.55830388692577	0.09485553938890039
75.4416961130742	0.11541779255871955
76.67844522968196	0.1330284764082311
77.91519434628974	0.13887445437538967
79.1519434628975	0.13589690293078358
80.21201413427559	0.11821866555809599
80.91872791519432	0.09466846809395131
81.44876325088337	0.0770058199958428
81.97879858657242	0.053460818956557826
82.50883392226146	0.04462170027021403
82.86219081272083	0.01814071918520052
83.21554770318019	0.00636562045312819
83.74558303886924	-0.017179380586156784
84.09893992932861	-0.037778008729993845
84.45229681978796	-0.04661193099147792
84.80565371024734	-0.05838702972355028
85.51236749116606	-0.07899605071710672
86.0424028268551	-0.08783516940345046
87.1024734982332	-0.09374870089378515
88.86925795053001	-0.08203595926002918
89.92932862190811	-0.07324360839742264
91.51943462897525	-0.05564331739763054
93.28621908127207	-0.03804822282269807
94.69964664310953	-0.02338391186863445
95.93639575971729	-0.00871440448971117
97.52650176678442	0.00006235709831631242
99.6466431095406	-5.551115123125783e-17
