# Supplementary material for: Stereocilium height changes can account for the calcium dependence of the outer-hair-cell bundle’s resting state
Source: PLoS One. 2025 May 23;20(5):e0314728. doi: 10.1371/journal.pone.0314728 (PMC12101656; doi:10.1371/journal.pone.0314728)
Supplement: S7 Code — Mathematical model code using a minimum value for the row-1 height consistent with experimental data (Mathematica 13.3.1). [file pone.0314728.s007.nb]

(* Content-type: application/vnd.wolfram.mathematica *)

(*** Wolfram Notebook File ***)
(* http://www.wolfram.com/nb *)

(* CreatedBy='Mathematica 12.0' *)

(*CacheID: 234*)
(* Internal cache information:
NotebookFileLineBreakTest
NotebookFileLineBreakTest
NotebookDataPosition[       158,          7]
NotebookDataLength[    933972,      19074]
NotebookOptionsPosition[    916183,      18788]
NotebookOutlinePosition[    916595,      18805]
CellTagsIndexPosition[    916552,      18802]
WindowFrame->Normal*)

(* Beginning of Notebook Content *)
Notebook[{
Cell[BoxData[
 RowBox[{
  RowBox[{"(*", 
   RowBox[{
    RowBox[{"Geometrical", " ", "functions", " ", "\[Theta]"}], ",", "s", ",", 
    RowBox[{"P", " ", 
     RowBox[{"etc", "."}]}]}], "*)"}], "\[IndentingNewLine]", 
  RowBox[{
   RowBox[{
    RowBox[{"theta1", "[", 
     RowBox[{"l1_", ",", "x1_", ",", "t_"}], "]"}], ":=", 
    RowBox[{"ArcSin", "[", 
     RowBox[{
      RowBox[{"x1", "[", "t", "]"}], "/", "l1"}], "]"}]}], " ", 
   RowBox[{"(*", "\[Theta]1", "*)"}], "\[IndentingNewLine]", 
   RowBox[{
    RowBox[{"theta2", "[", 
     RowBox[{
     "a1_", ",", "c_", ",", "l1_", ",", "l2_", ",", "x1_", ",", "t_"}], " ", 
     "]"}], ":=", 
    RowBox[{
     RowBox[{"ArcSin", "[", 
      RowBox[{
       RowBox[{
        RowBox[{"(", 
         RowBox[{"a1", "/", "l2"}], ")"}], "*", 
        RowBox[{"Cos", "[", 
         RowBox[{"theta1", "[", 
          RowBox[{"l1", ",", "x1", ",", "t"}], "]"}], "]"}]}], "-", 
       RowBox[{"c", "/", "l2"}]}], "]"}], "+", 
     RowBox[{"theta1", "[", 
      RowBox[{"l1", ",", "x1", ",", "t"}], "]"}]}]}], 
   RowBox[{"(*", "\[Theta]2", "*)"}], "\[IndentingNewLine]", 
   RowBox[{
    RowBox[{"theta3", "[", 
     RowBox[{
     "a1_", ",", "a2_", ",", "c_", ",", "l1_", ",", "l2_", ",", "l3_", ",", 
      "x1_", ",", "t_"}], " ", "]"}], ":=", 
    RowBox[{
     RowBox[{"ArcSin", "[", 
      RowBox[{
       RowBox[{
        RowBox[{"(", 
         RowBox[{"a2", "/", "l3"}], ")"}], "*", 
        RowBox[{"Cos", "[", 
         RowBox[{"theta2", "[", 
          RowBox[{"a1", ",", "c", ",", "l1", ",", "l2", ",", "x1", ",", "t"}],
           "]"}], "]"}]}], "-", 
       RowBox[{"c", "/", "l3"}]}], "]"}], "+", 
     RowBox[{"theta2", "[", 
      RowBox[{"a1", ",", "c", ",", "l1", ",", "l2", ",", "x1", ",", "t"}], 
      "]"}]}]}], 
   RowBox[{"(*", "\[Theta]3", "*)"}], "\[IndentingNewLine]", 
   RowBox[{
    RowBox[{"x2", "[", 
     RowBox[{"a_", ",", "c_", ",", "l1_", ",", "l2_", ",", "x1_", ",", "t_"}],
      "]"}], ":=", 
    RowBox[{"l2", "*", 
     RowBox[{"Sin", "[", 
      RowBox[{"theta2", "[", 
       RowBox[{"a", ",", "c", ",", "l1", ",", "l2", ",", "x1", ",", "t"}], 
       "]"}], "]"}]}]}], 
   RowBox[{"(*", "X2", "*)"}], "\[IndentingNewLine]", 
   RowBox[{
    RowBox[{"x3", "[", 
     RowBox[{
     "a1_", ",", "a2_", ",", "c_", ",", "l1_", ",", "l2_", ",", "l3_", ",", 
      "x1_", ",", "t_"}], "]"}], ":=", 
    RowBox[{"l3", "*", 
     RowBox[{"Sin", "[", 
      RowBox[{"theta3", "[", 
       RowBox[{
       "a1", ",", "a2", ",", "c", ",", "l1", ",", "l2", ",", "l3", ",", "x1", 
        ",", "t"}], "]"}], "]"}]}]}], 
   RowBox[{"(*", "X3", "*)"}], "\[IndentingNewLine]", 
   RowBox[{
    RowBox[{"s1", "[", 
     RowBox[{
     "a1_", ",", "c_", ",", "l1_", ",", "l2_", ",", "x1_", ",", "t_"}], "]"}],
     ":=", 
    RowBox[{
     RowBox[{
      RowBox[{"-", "a1"}], "*", 
      RowBox[{"Sin", "[", 
       RowBox[{"theta1", "[", 
        RowBox[{"l1", ",", "x1", ",", "t"}], "]"}], "]"}]}], "+", 
     RowBox[{"l2", "*", 
      RowBox[{"Cos", "[", 
       RowBox[{
        RowBox[{"-", 
         RowBox[{"theta1", "[", 
          RowBox[{"l1", ",", "x1", ",", "t"}], "]"}]}], "+", 
        RowBox[{"theta2", "[", 
         RowBox[{"a1", ",", "c", ",", "l1", ",", "l2", ",", "x1", ",", "t"}], 
         "]"}]}], "]"}]}]}]}], 
   RowBox[{"(*", "s1", "*)"}], "\[IndentingNewLine]", 
   RowBox[{
    RowBox[{"s2", "[", 
     RowBox[{
     "a1_", ",", "a2_", ",", "c_", ",", "l1_", ",", "l2_", ",", "l3_", ",", 
      "x1_", ",", "t_"}], "]"}], ":=", 
    RowBox[{
     RowBox[{
      RowBox[{"-", "a2"}], "*", 
      RowBox[{"Sin", "[", 
       RowBox[{"theta2", "[", 
        RowBox[{"a1", ",", "c", ",", "l1", ",", "l2", ",", "x1", ",", "t"}], 
        "]"}], "]"}]}], "+", 
     RowBox[{"l3", "*", 
      RowBox[{"Cos", "[", 
       RowBox[{
        RowBox[{"-", 
         RowBox[{"theta2", "[", 
          RowBox[{"a1", ",", "c", ",", "l1", ",", "l2", ",", "x1", ",", "t"}],
           "]"}]}], "+", 
        RowBox[{"theta3", "[", 
         RowBox[{
         "a1", ",", "a2", ",", "c", ",", "l1", ",", "l2", ",", "l3", ",", 
          "x1", ",", "t"}], "]"}]}], "]"}]}]}]}], 
   RowBox[{"(*", "s2", "*)"}], "\[IndentingNewLine]", 
   RowBox[{
    RowBox[{"xgs1", "[", 
     RowBox[{
     "a1_", ",", "c_", ",", "l1_", ",", "l2_", ",", "b1_", ",", "x1_", ",", 
      "t_"}], "]"}], ":=", 
    RowBox[{"Sqrt", "[", 
     RowBox[{
      SuperscriptBox[
       RowBox[{"(", 
        RowBox[{"c", "/", "2."}], ")"}], "2"], "+", 
      SuperscriptBox[
       RowBox[{"(", 
        RowBox[{"b1", "-", 
         RowBox[{"s1", "[", 
          RowBox[{"a1", ",", "c", ",", "l1", ",", "l2", ",", "x1", ",", "t"}],
           "]"}]}], ")"}], "2"]}], "]"}]}], 
   RowBox[{"(*", "x1", "*)"}], "\[IndentingNewLine]", 
   RowBox[{
    RowBox[{"xgs2", "[", 
     RowBox[{
     "a1_", ",", "a2_", ",", "c_", ",", "l1_", ",", "l2_", ",", "l3_", ",", 
      "b1_", ",", "b2_", ",", "x1_", ",", "t_"}], "]"}], ":=", 
    RowBox[{"Sqrt", "[", 
     RowBox[{
      SuperscriptBox[
       RowBox[{"(", 
        RowBox[{"c", "/", "2."}], ")"}], "2"], "+", 
      SuperscriptBox[
       RowBox[{"(", 
        RowBox[{"b2", "-", 
         RowBox[{"s2", "[", 
          RowBox[{
          "a1", ",", "a2", ",", "c", ",", "l1", ",", "l2", ",", "l3", ",", 
           "x1", ",", "t"}], "]"}]}], ")"}], "2"]}], "]"}]}], 
   RowBox[{"(*", "x2", "*)"}], "\[IndentingNewLine]", 
   RowBox[{
    RowBox[{"p01", "[", 
     RowBox[{
     "a1_", ",", "c_", ",", "l1_", ",", "l2_", ",", "b1_", ",", "x1_", ",", 
      "t_", ",", "xh_", ",", "d_", ",", "kgs_", ",", "kb_", ",", "Temp_"}], 
     "]"}], ":=", 
    SuperscriptBox[
     RowBox[{"(", 
      RowBox[{"1.", "+", 
       RowBox[{"Exp", "[", 
        RowBox[{
         RowBox[{"-", 
          RowBox[{"(", 
           RowBox[{
            RowBox[{"xgs1", "[", 
             RowBox[{
             "a1", ",", "c", ",", "l1", ",", "l2", ",", "b1", ",", "x1", ",", 
              "t"}], "]"}], "-", "xh"}], ")"}]}], "*", "kgs", "*", 
         RowBox[{"d", "/", 
          RowBox[{"(", 
           RowBox[{"kb", "*", "Temp"}], ")"}]}]}], "]"}]}], ")"}], 
     RowBox[{"-", "1"}]]}], 
   RowBox[{"(*", "P\[Infinity]1", "*)"}], "\[IndentingNewLine]", 
   RowBox[{
    RowBox[{"p02", "[", 
     RowBox[{
     "a1_", ",", "a2_", ",", "c_", ",", "l1_", ",", "l2_", ",", "l3_", ",", 
      "b1_", ",", "b2_", ",", "x1_", ",", "t_", ",", "xh_", ",", "d_", ",", 
      "kgs_", ",", "kb_", ",", "Temp_"}], "]"}], ":=", 
    SuperscriptBox[
     RowBox[{"(", 
      RowBox[{"1.", "+", 
       RowBox[{"Exp", "[", 
        RowBox[{
         RowBox[{"-", 
          RowBox[{"(", 
           RowBox[{
            RowBox[{"xgs2", "[", 
             RowBox[{
             "a1", ",", "a2", ",", "c", ",", "l1", ",", "l2", ",", "l3", ",", 
              "b1", ",", "b2", ",", "x1", ",", "t"}], "]"}], "-", "xh"}], 
           ")"}]}], "*", "kgs", "*", 
         RowBox[{"d", "/", 
          RowBox[{"(", 
           RowBox[{"kb", "*", "Temp"}], ")"}]}]}], "]"}]}], ")"}], 
     RowBox[{"-", "1"}]]}], 
   RowBox[{"(*", "P\[Infinity]2", "*)"}], "\[IndentingNewLine]", 
   RowBox[{"(*", 
    RowBox[{
     RowBox[{
      RowBox[{"Lth2c", "[", 
       RowBox[{
       "a1_", ",", "a2_", ",", "c_", ",", "l1_", ",", "l2_", ",", "l3_", ",", 
        "b1_", ",", "b2_", ",", "k1th_", ",", "k2th_", ",", "k3th_", ",", 
        "kgs1_", ",", "kgs2_", ",", "x1_", ",", "theta1u_", ",", "theta2u_", 
        ",", "theta3u_", ",", "xgsu_", ",", "t_", ",", "xh_", ",", "d_", ",", 
        "kb_", ",", "temp_"}], "]"}], ":=", "\[IndentingNewLine]", 
      RowBox[{
       RowBox[{
        RowBox[{"-", "k1th"}], "*", 
        RowBox[{
         SuperscriptBox[
          RowBox[{"(", 
           RowBox[{
            RowBox[{"theta1", "[", 
             RowBox[{"l1", ",", "x1", ",", "t"}], "]"}], "-", "theta1u"}], 
           ")"}], "2"], "/", "2"}]}], "-", 
       RowBox[{"k2th", "*", 
        RowBox[{
         SuperscriptBox[
          RowBox[{"(", 
           RowBox[{
            RowBox[{"theta2", "[", 
             RowBox[{
             "a1", ",", "c", ",", "l1", ",", "l2", ",", "x1", ",", "t"}], 
             "]"}], "-", "theta2u"}], ")"}], "2"], "/", "2"}]}], "-", 
       RowBox[{"k3th", "*", 
        RowBox[{
         SuperscriptBox[
          RowBox[{"(", 
           RowBox[{
            RowBox[{"theta3", "[", 
             RowBox[{
             "a1", ",", "a2", ",", "c", ",", "l1", ",", "l2", ",", "l3", ",", 
              "x1", ",", "t"}], "]"}], "-", "theta3u"}], ")"}], "2"], "/", 
         "2"}]}]}]}], ";"}], "*)"}], "\[IndentingNewLine]", 
   RowBox[{
    RowBox[{
     RowBox[{"Lth2c", "[", 
      RowBox[{
      "a1_", ",", "a2_", ",", "c_", ",", "l1_", ",", "l2_", ",", "l3_", ",", 
       "b1_", ",", "b2_", ",", "k1th_", ",", "k2th_", ",", "k3th_", ",", 
       "x1_", ",", "theta1u_", ",", "theta2u_", ",", "theta3u_", ",", "t_"}], 
      "]"}], ":=", "\[IndentingNewLine]", 
     RowBox[{
      RowBox[{
       RowBox[{"-", "k1th"}], "*", 
       RowBox[{
        SuperscriptBox[
         RowBox[{"(", 
          RowBox[{
           RowBox[{"theta1", "[", 
            RowBox[{"l1", ",", "x1", ",", "t"}], "]"}], "-", "theta1u"}], 
          ")"}], "2"], "/", "2"}]}], "-", 
      RowBox[{"k2th", "*", 
       RowBox[{
        SuperscriptBox[
         RowBox[{"(", 
          RowBox[{
           RowBox[{"theta2", "[", 
            RowBox[{
            "a1", ",", "c", ",", "l1", ",", "l2", ",", "x1", ",", "t"}], 
            "]"}], "-", "theta2u"}], ")"}], "2"], "/", "2"}]}], "-", 
      RowBox[{"k3th", "*", 
       RowBox[{
        SuperscriptBox[
         RowBox[{"(", 
          RowBox[{
           RowBox[{"theta3", "[", 
            RowBox[{
            "a1", ",", "a2", ",", "c", ",", "l1", ",", "l2", ",", "l3", ",", 
             "x1", ",", "t"}], "]"}], "-", "theta3u"}], ")"}], "2"], "/", 
        "2"}]}]}]}], ";"}], " ", 
   RowBox[{"(*", 
    RowBox[{"Lagrangian", " ", 
     RowBox[{"W", ".", "O", ".", " ", "gating"}], " ", "springs"}], "*)"}], 
   "\[IndentingNewLine]", 
   RowBox[{
    RowBox[{
     RowBox[{"bfn1", "[", 
      RowBox[{
      "xgsrest_", ",", "a1_", ",", "c_", ",", "l1_", ",", "l2_", ",", "x1_", 
       ",", "t_"}], "]"}], ":=", 
     RowBox[{
      SuperscriptBox[
       RowBox[{"(", 
        RowBox[{
         SuperscriptBox["xgsrest", "2"], "-", 
         RowBox[{"0.25", "*", 
          SuperscriptBox["c", "2"]}]}], ")"}], 
       RowBox[{"1.", "/", "2."}]], "+", 
      RowBox[{"s1", "[", 
       RowBox[{"a1", ",", "c", ",", "l1", ",", "l2", ",", "x1", ",", "t"}], 
       "]"}]}]}], ";"}], " ", 
   RowBox[{"(*", "b1", "*)"}], "\[IndentingNewLine]", 
   RowBox[{
    RowBox[{
     RowBox[{"bfn2", "[", 
      RowBox[{
      "xgsrest_", ",", "a1_", ",", "a2_", ",", "c_", ",", "l1_", ",", "l2_", 
       ",", "l3_", ",", "x1_", ",", "t_"}], "]"}], ":=", 
     RowBox[{
      SuperscriptBox[
       RowBox[{"(", 
        RowBox[{
         SuperscriptBox["xgsrest", "2"], "-", 
         RowBox[{"0.25", "*", 
          SuperscriptBox["c", "2"]}]}], ")"}], 
       RowBox[{"1.", "/", "2."}]], "+", 
      RowBox[{"s2", "[", 
       RowBox[{
       "a1", ",", "a2", ",", "c", ",", "l1", ",", "l2", ",", "l3", ",", "x1", 
        ",", "t"}], "]"}]}]}], ";"}], 
   RowBox[{"(*", "b2", "*)"}]}]}]], "Input",
 CellChangeTimes->{{3.928597814708665*^9, 3.9285978307353277`*^9}, {
   3.928835595286984*^9, 3.9288357023600197`*^9}, {3.9288357881603813`*^9, 
   3.928835888740218*^9}, 3.928835921754945*^9, {3.9288362644017353`*^9, 
   3.928836323463011*^9}},
 CellLabel->"In[1]:=",ExpressionUUID->"db0edfdb-59c0-4e60-93ea-b06d80f9afff"],

Cell[BoxData[
 RowBox[{
  RowBox[{"(*", 
   RowBox[{
    RowBox[{
     RowBox[{"Initial", " ", "parameter", " ", "values"}], " ", "-", " ", 
     "heights"}], ",", " ", 
    RowBox[{"separation", " ", 
     RowBox[{"etc", "."}]}]}], "*)"}], "\[IndentingNewLine]", 
  RowBox[{
   RowBox[{
    RowBox[{"Johnsonfn", "[", "x_", "]"}], ":=", 
    SuperscriptBox[
     RowBox[{"(", 
      RowBox[{"1", "+", 
       RowBox[{"Exp", "[", 
        RowBox[{
         RowBox[{"(", 
          RowBox[{"40.", "-", "x"}], ")"}], "/", "17."}], "]"}]}], ")"}], 
     RowBox[{"-", "1"}]]}], 
   RowBox[{"(*", 
    RowBox[{
     RowBox[{"Johnson", "'"}], "s", " ", "fitted", " ", "function", " ", 
     "for", " ", "activation", " ", "curve"}], "*)"}], "\[IndentingNewLine]", 
   
   RowBox[{
    RowBox[{"rcp", "=", 
     RowBox[{"Johnsonfn", "[", "0", "]"}]}], ";", "0.068", ";"}], 
   RowBox[{"(*", 
    RowBox[{"Resting", " ", "open", " ", 
     RowBox[{"prob", ".", "in"}], " ", "perilymph", " ", "from", " ", 
     "Johnson"}], " ", "*)"}], "\[IndentingNewLine]", 
   RowBox[{
    RowBox[{"dl1", "=", 
     RowBox[{"-", "632"}]}], ";", 
    RowBox[{"dl2", "=", "0"}], ";", 
    RowBox[{"dl3", "=", "0"}], ";"}], "\[IndentingNewLine]", 
   RowBox[{
    RowBox[{"l1val", "=", 
     RowBox[{
      RowBox[{
       RowBox[{"(", "4.1", ")"}], "*", 
       SuperscriptBox["10", 
        RowBox[{"-", "6"}]], "*", 
       SuperscriptBox["10", "9"]}], "+", "dl1"}]}], ";"}], 
   RowBox[{"(*", 
    RowBox[{"Height", " ", "l1"}], "*)"}], "\[IndentingNewLine]", 
   RowBox[{
    RowBox[{"fac2", "=", 
     RowBox[{"4.1", "/", "2.1"}]}], ";", 
    RowBox[{"fac3", "=", 
     RowBox[{"4.1", "/", "1.3"}]}], ";"}], "\[IndentingNewLine]", 
   RowBox[{
    RowBox[{"l2val", "=", "2100"}], ";", 
    RowBox[{"l1val", "/", "fac2"}], ";"}], 
   RowBox[{"(*", 
    RowBox[{"Height", " ", "l2"}], "*)"}], "\[IndentingNewLine]", 
   RowBox[{
    RowBox[{"l3val", "=", "1300"}], ";", 
    RowBox[{"l1val", "/", "fac3"}], ";"}], 
   RowBox[{"(*", 
    RowBox[{"Height", " ", "l3"}], "*)"}], "\[IndentingNewLine]", 
   RowBox[{
    RowBox[{"cval", "=", "289."}], ";"}], 
   RowBox[{"(*", 
    RowBox[{"Width", " ", "c"}], "*)"}], "\[IndentingNewLine]", 
   RowBox[{
    RowBox[{"aval1", "=", "588."}], ";"}], 
   RowBox[{"(*", 
    RowBox[{"row", " ", "spacing", " ", "a1"}], "*)"}], "\[IndentingNewLine]", 
   RowBox[{
    RowBox[{"aval2", "=", "618."}], ";"}], 
   RowBox[{"(*", 
    RowBox[{"row", " ", "spacing", " ", "a2"}], "*)"}], "\[IndentingNewLine]", 
   RowBox[{
    RowBox[{"lam1val", "=", 
     RowBox[{"1.", "*", 
      SuperscriptBox["10", 
       RowBox[{"-", "21"}]]}]}], ";", 
    RowBox[{"lam2val", "=", "lam1val"}], ";", 
    RowBox[{"lam3val", "=", "lam1val"}], ";"}], 
   RowBox[{"(*", 
    RowBox[{"Pivot", " ", "damping", " ", 
     RowBox[{"coeff", ".", " ", 
      RowBox[{"(", 
       RowBox[{"NOT", " ", "USED"}], ")"}]}]}], "*)"}], "\[IndentingNewLine]", 
   RowBox[{
    RowBox[{"x1uval", "=", "0."}], ";", 
    RowBox[{"x2uval", "=", " ", "0."}], ";", 
    RowBox[{"x3uval", "=", " ", "0."}], ";"}], 
   RowBox[{"(*", 
    RowBox[{
    "unloaded", " ", "angular", " ", "displacement", " ", "\[Theta]u"}], " ", 
    "*)"}], "\[IndentingNewLine]", 
   RowBox[{
    RowBox[{"delxval", "=", "45."}], ";"}], 
   RowBox[{"(*", 
    RowBox[{
    "Mean", " ", "Offset", " ", "in", " ", "endolymph", " ", "from", " ", 
     "Tobin", " ", 
     RowBox[{"(", "nm", ")"}]}], "*)"}], "\[IndentingNewLine]", 
   RowBox[{
    RowBox[{"xgsrval", "=", 
     RowBox[{
      RowBox[{"186.", "*", 
       SuperscriptBox["10", 
        RowBox[{"-", "9"}]], "*", 
       SuperscriptBox["10", "9"]}], "+", 
      RowBox[{"0.5", "*", "cval"}]}]}], ";"}], 
   RowBox[{"(*", 
    RowBox[{
     RowBox[{
     "Resting", " ", "Gating", " ", "spring", " ", "length", " ", "in", " ", 
      "endolymph"}], "=", " ", 
     RowBox[{
      RowBox[{"Tiplink", " ", "length", " ", "from", " ", "Furness"}], " ", 
      "+", " ", 
      RowBox[{
       RowBox[{"1", "/", "2"}], " ", "width"}]}]}], " ", "*)"}], 
   "\[IndentingNewLine]", 
   RowBox[{
    RowBox[{"t1", "=", 
     RowBox[{"Range", "[", 
      RowBox[{"1", ",", "100", ",", "1"}], "]"}]}], ";"}], 
   "\[IndentingNewLine]", 
   RowBox[{
    RowBox[{"freq", "=", "4000."}], ";"}], "\[IndentingNewLine]", 
   RowBox[{
    RowBox[{"tp", "=", 
     RowBox[{"1.", "/", "freq"}]}], ";"}], "\[IndentingNewLine]", 
   RowBox[{
    RowBox[{"xhval", "=", "xgsrval"}], ";"}], 
   RowBox[{"(*", 
    RowBox[{
    "half", " ", "activation", " ", "length", " ", "in", " ", "endolymph"}], 
    "*)"}], "\[IndentingNewLine]", 
   RowBox[{
    RowBox[{"kbval", "=", 
     RowBox[{"1.381", "*", 
      SuperscriptBox["10", 
       RowBox[{"-", "23"}]], "*", 
      SuperscriptBox["10", "9"], "*", 
      SuperscriptBox["10", "9"]}]}], ";"}], " ", 
   RowBox[{"(*", 
    RowBox[{"Boltzmann", " ", "constant"}], "*)"}], "\[IndentingNewLine]", 
   RowBox[{
    RowBox[{"tempval", "=", "295.65"}], ";"}], 
   RowBox[{"(*", 
    RowBox[{"273.15", "+", "20."}], "*)"}], " ", 
   RowBox[{"(*", "Temperature", "*)"}], "\[IndentingNewLine]", 
   RowBox[{
    RowBox[{"dels", "=", 
     RowBox[{"40.", "*", 
      SuperscriptBox["10", 
       RowBox[{"-", "9"}]], "*", 
      SuperscriptBox["10", "9"]}]}], ";"}], 
   RowBox[{"(*", 
    RowBox[{"Distance", " ", 
     RowBox[{"b", "/", "w"}], " ", "Center", " ", "and", " ", "resting", " ", 
     "displacement", " ", "in", " ", "Johnson", " ", "activation", " ", 
     "curve"}], "*)"}], "\[IndentingNewLine]", 
   RowBox[{
    RowBox[{"nc", "=", "28"}], ";"}], 
   RowBox[{"(*", 
    RowBox[{
     RowBox[{"No", ".", " ", "of"}], " ", "columns"}], "*)"}], 
   "\[IndentingNewLine]", 
   RowBox[{
    RowBox[{"ntl", "=", "65"}], ";"}], 
   RowBox[{"(*", 
    RowBox[{"number", " ", "of", " ", "tiplinks"}], "*)"}], 
   "\[IndentingNewLine]", 
   RowBox[{
    RowBox[{"khb", "=", 
     RowBox[{"8.6", "*", 
      SuperscriptBox["10", 
       RowBox[{"-", "3"}]]}]}], ";"}], 
   RowBox[{"(*", 
    RowBox[{
    "Mean", " ", "Bundle", " ", "stiffness", " ", "with", " ", "gating", " ", 
     "springs", " ", "in", " ", 
     RowBox[{"N", "/", "m"}], " ", 
     RowBox[{"(", "Tobin", ")"}]}], "*)"}], "\[IndentingNewLine]", 
   RowBox[{
    RowBox[{"khbnogs", "=", 
     RowBox[{"5.5", "*", 
      SuperscriptBox["10", 
       RowBox[{"-", "3"}]]}]}], ";"}], 
   RowBox[{"(*", 
    RowBox[{
    "Mean", " ", "Bundle", " ", "stiffness", " ", "without", " ", "gating", 
     " ", "springs", " ", "in", " ", 
     RowBox[{"N", "/", "m"}], 
     RowBox[{"(", "Tobin", ")"}]}], "*)"}], "\[IndentingNewLine]", 
   RowBox[{
    RowBox[{"kthetatobin", "=", "1.2"}], " ", ";"}], 
   RowBox[{"(*", 
    RowBox[{"Tobins", " ", "mean", " ", "pivotal", " ", "stiffness", " ", 
     RowBox[{"(", 
      RowBox[{"fNm", "/", "rad"}], ")"}]}], "*)"}], "\[IndentingNewLine]", 
   RowBox[{
    RowBox[{"kgstobin", "=", 
     RowBox[{"3.7", "*", 
      SuperscriptBox["10", 
       RowBox[{"-", "3"}]]}]}], ";"}], 
   RowBox[{"(*", 
    RowBox[{
    "Tobins", " ", "mean", " ", "gating", " ", "spring", " ", "stiffness", 
     " ", 
     RowBox[{"(", 
      RowBox[{"N", "/", "m"}], ")"}]}], "*)"}], "\[IndentingNewLine]", 
   RowBox[{
    RowBox[{"tgstobin", "=", "0.054"}], ";"}], 
   RowBox[{"(*", 
    RowBox[{
    "Tobins", " ", "mean", " ", "resting", " ", "gating", " ", "spring", " ", 
     "tension", " ", "in", " ", "endolymph", " ", 
     RowBox[{"(", "pN", ")"}]}], "*)"}], "\[IndentingNewLine]", 
   RowBox[{
    RowBox[{"SetDirectory", "[", 
     RowBox[{"NotebookDirectory", "[", "]"}], "]"}], ";"}]}]}]], "Input",
 CellChangeTimes->{{3.9285979019882*^9, 3.9285979144072523`*^9}, {
   3.928597961357822*^9, 3.9285979629620533`*^9}, {3.928598007474463*^9, 
   3.9285980865056*^9}, {3.928836368062725*^9, 3.928836632271029*^9}, {
   3.928836662812405*^9, 3.928836899613596*^9}, {3.928836930869255*^9, 
   3.928836982009493*^9}, {3.928837226705884*^9, 3.928837242378553*^9}, {
   3.928837937548225*^9, 3.928837938747568*^9}, {3.928848053171495*^9, 
   3.9288480574653187`*^9}, {3.928930051968975*^9, 3.92893007231275*^9}, 
   3.929991922854259*^9, {3.929992159337895*^9, 3.929992195847197*^9}, {
   3.929992292513891*^9, 3.929992293333481*^9}, 3.929992372062845*^9, {
   3.947985302444816*^9, 3.947985306347193*^9}, {3.947985955090968*^9, 
   3.947985964762038*^9}, {3.947986123665888*^9, 3.947986148802711*^9}},
 CellLabel->"In[15]:=",ExpressionUUID->"9d5a0a5e-2c1d-4c01-a0bc-b66ed36499b5"],

Cell[CellGroupData[{

Cell[BoxData[
 RowBox[{"{", 
  RowBox[{"l1val", ",", "l2val", ",", "l3val"}], "}"}]], "Input",
 CellChangeTimes->{{3.948538941576187*^9, 3.9485389529865026`*^9}},
 CellLabel->"In[44]:=",ExpressionUUID->"eb07ff27-25ff-4407-bd25-47ebc763944f"],

Cell[BoxData[
 RowBox[{"{", 
  RowBox[{"3468.`", ",", "2100", ",", "1300"}], "}"}]], "Output",
 CellChangeTimes->{3.9485389533394117`*^9, 3.9488189776945972`*^9, 
  3.9490563690795393`*^9},
 CellLabel->"Out[44]=",ExpressionUUID->"44226982-9283-45b7-8921-2d02e5afb5e8"]
}, Open  ]],

Cell[BoxData[{
 RowBox[{
  RowBox[{
   RowBox[{"Johnsondata1e", "=", 
    RowBox[{"Import", "[", "\"\<Johnson20111E.csv\>\"", "]"}]}], ";"}], 
  RowBox[{"(*", 
   RowBox[{
   "path", " ", "to", " ", "Johnson", " ", "activation", " ", "curve", " ", 
    "data"}], "*)"}]}], "\[IndentingNewLine]", 
 RowBox[{
  RowBox[{
   RowBox[{"Johnsondata1ea", "=", 
    RowBox[{"Import", "[", "\"\<Jd1e1b.csv\>\"", "]"}]}], ";"}], 
  RowBox[{"(*", 
   RowBox[{
    RowBox[{
    "path", " ", "to", " ", "Johnson", " ", "activation", " ", "curve", " ", 
     "data"}], ",", " ", "cycle1"}], "*)"}]}], "\[IndentingNewLine]", 
 RowBox[{
  RowBox[{
   RowBox[{"Johnsondata1eb", "=", 
    RowBox[{"Import", "[", "\"\<Jd1e2b.csv\>\"", "]"}]}], ";"}], 
  RowBox[{"(*", 
   RowBox[{
    RowBox[{
    "path", " ", "to", " ", "Johnson", " ", "activation", " ", "curve", " ", 
     "data"}], ",", " ", "cycle2"}], "*)"}]}], "\[IndentingNewLine]", 
 RowBox[{
  RowBox[{
   RowBox[{"Johnsonsine", "=", 
    RowBox[{"Import", "[", "\"\<Johnsonsine.csv\>\"", "]"}]}], ";"}], 
  RowBox[{"(*", 
   RowBox[{
   "path", " ", "to", " ", "Johnson", " ", "sine", " ", "displacement", " ", 
    "data"}], "*)"}]}], "\[IndentingNewLine]", 
 RowBox[{
  RowBox[{"Johnsondata1e1", "=", 
   RowBox[{"Sort", "[", 
    RowBox[{"Table", "[", 
     RowBox[{
      RowBox[{
       SuperscriptBox["10", "3"], 
       RowBox[{"Johnsondata1e", "[", 
        RowBox[{"[", 
         RowBox[{"n", ",", "1"}], "]"}], "]"}]}], ",", 
      RowBox[{"{", 
       RowBox[{"n", ",", "1", ",", 
        RowBox[{
         RowBox[{"Dimensions", "[", "Johnsondata1e", "]"}], "[", 
         RowBox[{"[", "1", "]"}], "]"}]}], "}"}]}], "]"}], "]"}]}], 
  ";"}], "\[IndentingNewLine]", 
 RowBox[{
  RowBox[{"Johnsondata1e2", "=", 
   RowBox[{"Sort", "[", 
    RowBox[{"Table", "[", 
     RowBox[{
      RowBox[{
       RowBox[{"Johnsondata1e", "[", 
        RowBox[{"[", 
         RowBox[{"n", ",", "2"}], "]"}], "]"}], "/", "1.51"}], ",", 
      RowBox[{"{", 
       RowBox[{"n", ",", "1", ",", 
        RowBox[{
         RowBox[{"Dimensions", "[", "Johnsondata1e", "]"}], "[", 
         RowBox[{"[", "1", "]"}], "]"}]}], "}"}]}], "]"}], "]"}]}], 
  ";"}], "\[IndentingNewLine]", 
 RowBox[{
  RowBox[{
   RowBox[{"Jd11", "=", 
    RowBox[{"Sort", "[", 
     RowBox[{"Table", "[", 
      RowBox[{
       RowBox[{
        SuperscriptBox["10", "3"], 
        RowBox[{"Johnsondata1ea", "[", 
         RowBox[{"[", 
          RowBox[{"n", ",", "1"}], "]"}], "]"}]}], ",", 
       RowBox[{"{", 
        RowBox[{"n", ",", "1", ",", 
         RowBox[{
          RowBox[{"Dimensions", "[", "Johnsondata1ea", "]"}], "[", 
          RowBox[{"[", "1", "]"}], "]"}]}], "}"}]}], "]"}], "]"}]}], ";"}], 
  RowBox[{"(*", 
   RowBox[{"Johnson", " ", "cycle", " ", "1", " ", "displacements"}], 
   "*)"}]}], "\[IndentingNewLine]", 
 RowBox[{
  RowBox[{
   RowBox[{"Jd12", "=", 
    RowBox[{"Sort", "[", 
     RowBox[{"Table", "[", 
      RowBox[{
       RowBox[{
        RowBox[{"Johnsondata1ea", "[", 
         RowBox[{"[", 
          RowBox[{"n", ",", "2"}], "]"}], "]"}], "/", "1.51"}], ",", 
       RowBox[{"{", 
        RowBox[{"n", ",", "1", ",", 
         RowBox[{
          RowBox[{"Dimensions", "[", "Johnsondata1ea", "]"}], "[", 
          RowBox[{"[", "1", "]"}], "]"}]}], "}"}]}], "]"}], "]"}]}], ";"}], 
  RowBox[{"(*", 
   RowBox[{
   "Johnson", " ", "cycle", " ", "1", " ", "currents", " ", "scaled", " ", 
    "wrt", " ", "max", " ", "value", " ", "1.51", " ", "nA"}], 
   "*)"}]}], "\[IndentingNewLine]", 
 RowBox[{
  RowBox[{
   RowBox[{"Jd21", "=", 
    RowBox[{"Sort", "[", 
     RowBox[{"Table", "[", 
      RowBox[{
       RowBox[{
        SuperscriptBox["10", "3"], 
        RowBox[{"Johnsondata1eb", "[", 
         RowBox[{"[", 
          RowBox[{"n", ",", "1"}], "]"}], "]"}]}], ",", 
       RowBox[{"{", 
        RowBox[{"n", ",", "1", ",", 
         RowBox[{
          RowBox[{"Dimensions", "[", "Johnsondata1eb", "]"}], "[", 
          RowBox[{"[", "1", "]"}], "]"}]}], "}"}]}], "]"}], "]"}]}], ";"}], 
  RowBox[{"(*", 
   RowBox[{"Johnson", " ", "cycle", " ", "2", " ", "displacements"}], 
   "*)"}]}], "\[IndentingNewLine]", 
 RowBox[{
  RowBox[{
   RowBox[{"Jd22", "=", 
    RowBox[{"Sort", "[", 
     RowBox[{"Table", "[", 
      RowBox[{
       RowBox[{
        RowBox[{"Johnsondata1eb", "[", 
         RowBox[{"[", 
          RowBox[{"n", ",", "2"}], "]"}], "]"}], "/", "1.51"}], ",", 
       RowBox[{"{", 
        RowBox[{"n", ",", "1", ",", 
         RowBox[{
          RowBox[{"Dimensions", "[", "Johnsondata1eb", "]"}], "[", 
          RowBox[{"[", "1", "]"}], "]"}]}], "}"}]}], "]"}], "]"}]}], ";"}], 
  RowBox[{"(*", 
   RowBox[{
   "Johnson", " ", "cycle", " ", "2", " ", "currents", " ", "scaled", " ", 
    "wrt", " ", "max", " ", "value", " ", "1.51", " ", "nA"}], 
   "*)"}]}], "\[IndentingNewLine]", 
 RowBox[{
  RowBox[{"Js1", "=", 
   RowBox[{"Sort", "[", 
    RowBox[{"Table", "[", 
     RowBox[{
      RowBox[{
       SuperscriptBox["10", 
        RowBox[{"-", "3"}]], 
       RowBox[{"Johnsonsine", "[", 
        RowBox[{"[", 
         RowBox[{"n", ",", "1"}], "]"}], "]"}]}], ",", 
      RowBox[{"{", 
       RowBox[{"n", ",", "1", ",", 
        RowBox[{
         RowBox[{"Dimensions", "[", "Johnsonsine", "]"}], "[", 
         RowBox[{"[", "1", "]"}], "]"}]}], "}"}]}], "]"}], "]"}]}], 
  ";"}], "\[IndentingNewLine]", 
 RowBox[{
  RowBox[{"Js2", "=", 
   RowBox[{"Sort", "[", 
    RowBox[{"Table", "[", 
     RowBox[{
      RowBox[{
       SuperscriptBox["10", 
        RowBox[{"-", "6"}]], 
       RowBox[{"Johnsonsine", "[", 
        RowBox[{"[", 
         RowBox[{"n", ",", "2"}], "]"}], "]"}]}], ",", 
      RowBox[{"{", 
       RowBox[{"n", ",", "1", ",", 
        RowBox[{
         RowBox[{"Dimensions", "[", "Johnsonsine", "]"}], "[", 
         RowBox[{"[", "1", "]"}], "]"}]}], "}"}]}], "]"}], "]"}]}], 
  ";"}], "\[IndentingNewLine]", 
 RowBox[{
  RowBox[{"nip", "=", "4"}], ";"}], "\[IndentingNewLine]", 
 RowBox[{
  RowBox[{"Johnsondata1e1int", "=", 
   RowBox[{"MovingAverage", "[", 
    RowBox[{
     RowBox[{"Table", "[", 
      RowBox[{
       RowBox[{"Johnsondata1e1", "[", 
        RowBox[{"[", "n", "]"}], "]"}], ",", 
       RowBox[{"{", 
        RowBox[{"n", ",", "1", ",", 
         RowBox[{
          RowBox[{"Dimensions", "[", "Johnsondata1e1", "]"}], "[", 
          RowBox[{"[", "1", "]"}], "]"}]}], "}"}]}], "]"}], ",", "nip"}], 
    "]"}]}], ";"}], "\[IndentingNewLine]", 
 RowBox[{
  RowBox[{"Johnsondata1e2int", "=", 
   RowBox[{"MovingAverage", "[", 
    RowBox[{
     RowBox[{"Table", "[", 
      RowBox[{
       RowBox[{"Johnsondata1e2", "[", 
        RowBox[{"[", "n", "]"}], "]"}], ",", 
       RowBox[{"{", 
        RowBox[{"n", ",", "1", ",", 
         RowBox[{
          RowBox[{"Dimensions", "[", "Johnsondata1e2", "]"}], "[", 
          RowBox[{"[", "1", "]"}], "]"}]}], "}"}]}], "]"}], ",", "nip"}], 
    "]"}]}], ";"}], "\[IndentingNewLine]", 
 RowBox[{
  RowBox[{
   RowBox[{"Dimensions", "[", "Johnsondata1e2int", "]"}], "[", 
   RowBox[{"[", "1", "]"}], "]"}], ";"}], "\[IndentingNewLine]", 
 RowBox[{
  RowBox[{"xd", "=", 
   RowBox[{"ListInterpolation", "[", 
    RowBox[{"Johnsondata1e1int", ",", 
     RowBox[{"{", 
      RowBox[{"{", 
       RowBox[{"0", ",", 
        RowBox[{
         RowBox[{"Dimensions", "[", "Johnsondata1e1", "]"}], "[", 
         RowBox[{"[", "1", "]"}], "]"}]}], "}"}], "}"}]}], "]"}]}], 
  ";"}], "\[IndentingNewLine]", 
 RowBox[{
  RowBox[{"f", "=", 
   RowBox[{"ListInterpolation", "[", 
    RowBox[{"Johnsondata1e2int", ",", 
     RowBox[{"{", 
      RowBox[{"{", 
       RowBox[{"0", ",", 
        RowBox[{
         RowBox[{"Dimensions", "[", "Johnsondata1e2", "]"}], "[", 
         RowBox[{"[", "1", "]"}], "]"}]}], "}"}], "}"}]}], "]"}]}], 
  ";"}], "\[IndentingNewLine]", 
 RowBox[{
  RowBox[{"{", 
   RowBox[{
    RowBox[{"Johnsondata1e1", "[", 
     RowBox[{"[", "1", "]"}], "]"}], ",", 
    RowBox[{"Johnsondata1e1", "[", 
     RowBox[{"[", 
      RowBox[{
       RowBox[{"Dimensions", "[", "Johnsondata1e", "]"}], "[", 
       RowBox[{"[", "1", "]"}], "]"}], "]"}], "]"}]}], "}"}], 
  ";"}], "\[IndentingNewLine]", 
 RowBox[{
  RowBox[{
   RowBox[{"Johnsonorg1", "=", 
    RowBox[{"Interpolation", "[", 
     RowBox[{
      RowBox[{"Table", "[", 
       RowBox[{
        RowBox[{"{", 
         RowBox[{
          RowBox[{"Jd11", "[", 
           RowBox[{"[", "n", "]"}], "]"}], ",", 
          RowBox[{"Jd12", "[", 
           RowBox[{"[", "n", "]"}], "]"}]}], "}"}], ",", 
        RowBox[{"{", 
         RowBox[{"n", ",", "1", ",", 
          RowBox[{
           RowBox[{"Dimensions", "[", "Jd11", "]"}], "[", 
           RowBox[{"[", "1", "]"}], "]"}]}], "}"}]}], "]"}], ",", 
      RowBox[{"InterpolationOrder", "\[Rule]", "5"}]}], "]"}]}], ";"}], 
  RowBox[{"(*", 
   RowBox[{
   "Interpolated", " ", "function", " ", "for", " ", "Johnson", " ", "cycle", 
    " ", "1"}], "*)"}]}], "\[IndentingNewLine]", 
 RowBox[{
  RowBox[{
   RowBox[{"Johnsonorg2", "=", 
    RowBox[{"Interpolation", "[", 
     RowBox[{
      RowBox[{"Table", "[", 
       RowBox[{
        RowBox[{"{", 
         RowBox[{
          RowBox[{"Jd21", "[", 
           RowBox[{"[", "n", "]"}], "]"}], ",", 
          RowBox[{"Jd22", "[", 
           RowBox[{"[", "n", "]"}], "]"}]}], "}"}], ",", 
        RowBox[{"{", 
         RowBox[{"n", ",", "1", ",", 
          RowBox[{
           RowBox[{"Dimensions", "[", "Jd21", "]"}], "[", 
           RowBox[{"[", "1", "]"}], "]"}]}], "}"}]}], "]"}], ",", 
      RowBox[{"InterpolationOrder", "\[Rule]", "5"}]}], "]"}]}], ";"}], 
  RowBox[{"(*", 
   RowBox[{
   "Interpolated", " ", "function", " ", "for", " ", "Johnson", " ", "cycle", 
    " ", "2"}], "*)"}]}]}], "Input",
 CellChangeTimes->{{3.9285979702974653`*^9, 3.928597971826275*^9}, {
  3.9288372514429483`*^9, 3.928837310852922*^9}, {3.928837348153503*^9, 
  3.928837364584844*^9}, {3.9288375240296583`*^9, 3.928837560329665*^9}, {
  3.928837600420486*^9, 3.92883760350251*^9}, {3.928837660676111*^9, 
  3.9288376882215223`*^9}, {3.928837723850443*^9, 3.9288378533090982`*^9}, {
  3.929992312575387*^9, 3.929992327569544*^9}},
 CellLabel->"In[45]:=",ExpressionUUID->"ba79b596-9cb7-49fe-8db7-2249300b6d8b"],

Cell[CellGroupData[{

Cell[BoxData[
 RowBox[{
  RowBox[{"ListPlot", "[", 
   RowBox[{"{", 
    RowBox[{"Johnsondata1ea", ",", "Johnsondata1eb", ",", "Johnsondata1e"}], 
    "}"}], "]"}], 
  RowBox[{"(*", "Johnsondata1e", "*)"}]}]], "Input",
 CellChangeTimes->{{3.92893009200401*^9, 3.928930127134203*^9}},
 CellLabel->"In[66]:=",ExpressionUUID->"61208287-f7d8-4e31-892f-acf79a324cf3"],

Cell[BoxData[
 GraphicsBox[{{}, 
   InterpretationBox[{
     TagBox[{
       TagBox[
        {RGBColor[0.368417, 0.506779, 0.709798], PointSize[
         0.009166666666666668], AbsoluteThickness[2], PointBox[CompressedData["
1:eJwty19IU3EYxvEfXmhZN4k4W0WaBlNDvSizST2mFs4EyyRbjVhLo2SVzAsX
WCzDNsGiDTfadClZc+Ys22obtXbM/kCUssVcEtOEUklMN+a245BqB/rwfXmu
3nTRler6OELIjtgxS9cfjGWnCEtyLf2rHGETO5aVIo9PFJXvVCAUZFgo0nfo
/d53d8HzkQofMVOEu9qVLlFjeNvq01gUOVXTUrpRCS5rvIg1PkiRlIjivkMN
w74z/bEoWWCmdeGnGjWJ0uOJ0j6KKDr5HpUOxJrx90VGD0W2l+c7i3vgipZ6
o6UaShZ/0dD20YijhcuCwuUOSnapXfmabUavlnGVEu7/oDAE7ZAlMaqRb/BO
Zn1/izTBUpJgqRXFCS5P25Zx+LljAe6YEpyC3HXtHO//fy1cEV5W45NpZK6Z
09bMvZAKjL03j/1AJ8+m4tkeIDvn9JG4plmcrGE8RGPZJtOGqXnQclNIbnqE
irrb1/l/fqFFPyfVzxkR9R4oGQkvwfWZYUKez//7xmwAPkvDpKVhGEgU37l1
LgifWPlNrDTDlFzrTxlcQYrfkOw3PIdWeFmc6QhhJEHnTNBZ0ZY3vXWXMIyO
sFsRdtvhsJXwuzgRONSVL2OhSVU7EaeJgE4VraSKHBjQJx8WByLY3d2c293s
xIzRbZ2opKHLrrqXXTWCs6ro+jIjjYJF/p5F/hvkTM03PdPQ8AzVfRmqG8Xm
C+wZyQANOswYRfyn8wvLr2j8A4uEGuo=
          "]]},
        Annotation[#, "Charting`Private`Tag#1"]& ], 
       TagBox[
        {RGBColor[0.880722, 0.611041, 0.142051], PointSize[
         0.009166666666666668], AbsoluteThickness[2], PointBox[CompressedData["
1:eJwBIQLe/SFib1JlAgAAACEAAAACAAAAx/NwukNSuL+AjxOrtsiXP9S4bQ68
Gba/gLXmvkiRkz/At4k2qQO0vwDMfLvn3JM/jPDEMgsQsr8ArInAbzePP2mM
8MQyC7C/AEwwwszJjz+MUDiutAysvwB26+EULpA/ghRRKhq+p7+AU0RaJHyQ
PzxMqE5ptKO/gKMX21LFkD/wB//lcFWfv4DxexxdHpo/GOvr1viGl7+A+dQB
Ce2ePxDmOp6H042/wKmDDXFppj8AuzW+4UV6vwCzX0wcn68/AB1CfJQeWD9g
LK2mx2m0P7AzJZ88PoQ/4KB4NR7Rvz8oniKvaXeSP8CfMVfKGs4/OEf3FfgA
mj/gmbUIiJDXP8A5VYsM7Z8/gLy9F16a4D9oIhvYpqeiP7yzXdaS/+Q/jIbv
RX+spD8y2JIaKx7oPxTbWXlGcag/IMUlZzuo7D+49aTYmBOsP/rnafG8YvA/
QEoPDGDYrz+VTqpbxxbyPzSm691CArI/nwqxvjBe8z82RN8fkCm0P9snIU4F
S/Q/XKizjWgutj/XcrXIBVz1P1xGp8+1Vbg/Keafwjvu9T9wR4unyGu6P1eS
nWmnpPY/hEhvf9uBvD+clBV7dAD3P4jmYsEoqb4/7gcAdaqS9z/Oc6PMnV/A
P0Ck9F8YuPc/WHSVOKdqwT+OYmoCpu/3P1IqGr4X/cE/YUHLmmsC+D+yS7bi
X6nCP4sfeMEuA/g/gPsFyg==
          "]]},
        Annotation[#, "Charting`Private`Tag#2"]& ], 
       TagBox[
        {RGBColor[0.560181, 0.691569, 0.194885], PointSize[
         0.009166666666666668], AbsoluteThickness[2], PointBox[CompressedData["
1:eJxdkn0s1AEYx68ymy7Ral7jpiSTdaslpfLNVeYqK0rDynkNecta73V5CfMS
5Tq/KBXuuvMyL8e4hEO1lrcop6RuLYxLuPNyL1Gil2vr2Z49++55vv98vo+F
f5R70GISiWQ33wsztZBy2yZAKKIbWtFZ1LugmPRX6NhU/9OySfnJlVUaTax7
coBGEYgM65oDubws9ITGZkmMyzX7mos3OOe1SzTal1nYUhPNEw34MmJqKPk4
LLVnRiYXaPyx/LSA/bQH/90TGi00TxhxE6Zr/I7ehwsSJy6JPFZk7GZRi6Fr
mBzJlnih3P6CWuBUicqUR6+GZfGoY/cWJ7AbQFPXX5hzz0TykS3n0j63gemT
K2ZLstFnnOLH5fWAvvl2H63tASrtnCVMl0/YLLQpmSHysfuNyb0Ro0EQh4rI
g3Yc6E+Hn/LjDoELyxVHw7nQnr37ktD9gqjItZ1WfD4mdL4laUnGIB/MchgT
lCCOmTNi9FyOF8vnZI1jZRgn2xZseysHb8DUc6M5H2KzMUI35yv2EamJ6v5i
yJay2Pe9ZVDfc/hofLocqybynFjUSXx1WyBQAV6gfsoZs8m/eYCssmdRTacw
qigLYuRWITcM0sKEaZQKpCZP86vBOUnj8gwU8CQPNLrsqMYHI/kR8oZpuP8G
ivOJ/p7SwmkcDPKip4fUgh0tdnCOVuBghovOpmt1YBCpsJQp0E3NHBccr4NU
72bvw5dK5N06trprSy3UWt/3LI5SYqi9V8ppEULnW2hpwCol2COtHAP/BpB+
lQrOO+Pb38znQPnS2928X4ngJZLts3sbceKOpWtDuAq7Ihid730aURDcJ3Bi
KRH7+vLaUc8mXL+6aD4PFcwOzBal+TX94a/8w6MJV+J+WMTWKPHDOjvBMbAZ
ORHRWhKmCqF8cUyPohmGsigrxlYVbHecK58hBFgzzHuc7jaFsGs7Z4jMh3i7
2mOeZz+69DIt8vSykXo/olXbVQJ2keDZ0uu3EOPV8sK6Qwzv0YzgOfc4vAtZ
P5qk1YEM8cLD00FyDTtdGvAMy6zr7V+nnxXF1ze1Erq1+Am/V6jH
          "]]},
        Annotation[#, "Charting`Private`Tag#3"]& ]},
      {"WolframDynamicHighlight", <|
       "Label" -> {"XYLabel"}, "Ball" -> {"IndicatedBall"}|>}], 
     DynamicBox[(Charting`HighlightActionBox["DynamicHighlight", {}, 
       Slot["HighlightElements"], 
       Slot["LayoutOptions"], 
       Slot["Meta"], 
       Charting`HighlightActionFunction["DynamicHighlight", {{
          Annotation[{
            Directive[
             PointSize[0.009166666666666668], 
             RGBColor[0.368417, 0.506779, 0.709798], 
             AbsoluteThickness[2]], 
            Point[CompressedData["
1:eJwty19IU3EYxvEfXmhZN4k4W0WaBlNDvSizST2mFs4EyyRbjVhLo2SVzAsX
WCzDNsGiDTfadClZc+Ys22obtXbM/kCUssVcEtOEUklMN+a245BqB/rwfXmu
3nTRler6OELIjtgxS9cfjGWnCEtyLf2rHGETO5aVIo9PFJXvVCAUZFgo0nfo
/d53d8HzkQofMVOEu9qVLlFjeNvq01gUOVXTUrpRCS5rvIg1PkiRlIjivkMN
w74z/bEoWWCmdeGnGjWJ0uOJ0j6KKDr5HpUOxJrx90VGD0W2l+c7i3vgipZ6
o6UaShZ/0dD20YijhcuCwuUOSnapXfmabUavlnGVEu7/oDAE7ZAlMaqRb/BO
Zn1/izTBUpJgqRXFCS5P25Zx+LljAe6YEpyC3HXtHO//fy1cEV5W45NpZK6Z
09bMvZAKjL03j/1AJ8+m4tkeIDvn9JG4plmcrGE8RGPZJtOGqXnQclNIbnqE
irrb1/l/fqFFPyfVzxkR9R4oGQkvwfWZYUKez//7xmwAPkvDpKVhGEgU37l1
LgifWPlNrDTDlFzrTxlcQYrfkOw3PIdWeFmc6QhhJEHnTNBZ0ZY3vXWXMIyO
sFsRdtvhsJXwuzgRONSVL2OhSVU7EaeJgE4VraSKHBjQJx8WByLY3d2c293s
xIzRbZ2opKHLrrqXXTWCs6ro+jIjjYJF/p5F/hvkTM03PdPQ8AzVfRmqG8Xm
C+wZyQANOswYRfyn8wvLr2j8A4uEGuo=
             "]]}, "Charting`Private`Tag#1"], 
          Annotation[{
            Directive[
             PointSize[0.009166666666666668], 
             RGBColor[0.880722, 0.611041, 0.142051], 
             AbsoluteThickness[2]], 
            Point[CompressedData["
1:eJwBIQLe/SFib1JlAgAAACEAAAACAAAAx/NwukNSuL+AjxOrtsiXP9S4bQ68
Gba/gLXmvkiRkz/At4k2qQO0vwDMfLvn3JM/jPDEMgsQsr8ArInAbzePP2mM
8MQyC7C/AEwwwszJjz+MUDiutAysvwB26+EULpA/ghRRKhq+p7+AU0RaJHyQ
PzxMqE5ptKO/gKMX21LFkD/wB//lcFWfv4DxexxdHpo/GOvr1viGl7+A+dQB
Ce2ePxDmOp6H042/wKmDDXFppj8AuzW+4UV6vwCzX0wcn68/AB1CfJQeWD9g
LK2mx2m0P7AzJZ88PoQ/4KB4NR7Rvz8oniKvaXeSP8CfMVfKGs4/OEf3FfgA
mj/gmbUIiJDXP8A5VYsM7Z8/gLy9F16a4D9oIhvYpqeiP7yzXdaS/+Q/jIbv
RX+spD8y2JIaKx7oPxTbWXlGcag/IMUlZzuo7D+49aTYmBOsP/rnafG8YvA/
QEoPDGDYrz+VTqpbxxbyPzSm691CArI/nwqxvjBe8z82RN8fkCm0P9snIU4F
S/Q/XKizjWgutj/XcrXIBVz1P1xGp8+1Vbg/Keafwjvu9T9wR4unyGu6P1eS
nWmnpPY/hEhvf9uBvD+clBV7dAD3P4jmYsEoqb4/7gcAdaqS9z/Oc6PMnV/A
P0Ck9F8YuPc/WHSVOKdqwT+OYmoCpu/3P1IqGr4X/cE/YUHLmmsC+D+yS7bi
X6nCP4sfeMEuA/g/gPsFyg==
             "]]}, "Charting`Private`Tag#2"], 
          Annotation[{
            Directive[
             PointSize[0.009166666666666668], 
             RGBColor[0.560181, 0.691569, 0.194885], 
             AbsoluteThickness[2]], 
            Point[CompressedData["
1:eJxdkn0s1AEYx68ymy7Ral7jpiSTdaslpfLNVeYqK0rDynkNecta73V5CfMS
5Tq/KBXuuvMyL8e4hEO1lrcop6RuLYxLuPNyL1Gil2vr2Z49++55vv98vo+F
f5R70GISiWQ33wsztZBy2yZAKKIbWtFZ1LugmPRX6NhU/9OySfnJlVUaTax7
coBGEYgM65oDubws9ITGZkmMyzX7mos3OOe1SzTal1nYUhPNEw34MmJqKPk4
LLVnRiYXaPyx/LSA/bQH/90TGi00TxhxE6Zr/I7ehwsSJy6JPFZk7GZRi6Fr
mBzJlnih3P6CWuBUicqUR6+GZfGoY/cWJ7AbQFPXX5hzz0TykS3n0j63gemT
K2ZLstFnnOLH5fWAvvl2H63tASrtnCVMl0/YLLQpmSHysfuNyb0Ro0EQh4rI
g3Yc6E+Hn/LjDoELyxVHw7nQnr37ktD9gqjItZ1WfD4mdL4laUnGIB/MchgT
lCCOmTNi9FyOF8vnZI1jZRgn2xZseysHb8DUc6M5H2KzMUI35yv2EamJ6v5i
yJay2Pe9ZVDfc/hofLocqybynFjUSXx1WyBQAV6gfsoZs8m/eYCssmdRTacw
qigLYuRWITcM0sKEaZQKpCZP86vBOUnj8gwU8CQPNLrsqMYHI/kR8oZpuP8G
ivOJ/p7SwmkcDPKip4fUgh0tdnCOVuBghovOpmt1YBCpsJQp0E3NHBccr4NU
72bvw5dK5N06trprSy3UWt/3LI5SYqi9V8ppEULnW2hpwCol2COtHAP/BpB+
lQrOO+Pb38znQPnS2928X4ngJZLts3sbceKOpWtDuAq7Ihid730aURDcJ3Bi
KRH7+vLaUc8mXL+6aD4PFcwOzBal+TX94a/8w6MJV+J+WMTWKPHDOjvBMbAZ
ORHRWhKmCqF8cUyPohmGsigrxlYVbHecK58hBFgzzHuc7jaFsGs7Z4jMh3i7
2mOeZz+69DIt8vSykXo/olXbVQJ2keDZ0uu3EOPV8sK6Qwzv0YzgOfc4vAtZ
P5qk1YEM8cLD00FyDTtdGvAMy6zr7V+nnxXF1ze1Erq1+Am/V6jH
             "]]}, "Charting`Private`Tag#3"]}}, <|
        "HighlightElements" -> <|
          "Label" -> {"XYLabel"}, "Ball" -> {"IndicatedBall"}|>, 
         "LayoutOptions" -> <|
          "PlotRange" -> {{-0.095263158, 0.14816176470588238`}, {
             0, 1.5458830982503868`}}, 
           "Frame" -> {{False, False}, {False, False}}, 
           "AxesOrigin" -> {0, 0}, "ImageSize" -> {360, 360/GoldenRatio}, 
           "Axes" -> {True, True}, "LabelStyle" -> {}, "AspectRatio" -> 
           GoldenRatio^(-1), "DefaultStyle" -> {
             Directive[
              PointSize[0.009166666666666668], 
              RGBColor[0.560181, 0.691569, 0.194885], 
              AbsoluteThickness[2]], 
             Directive[
              PointSize[0.009166666666666668], 
              RGBColor[0.880722, 0.611041, 0.142051], 
              AbsoluteThickness[2]], 
             Directive[
              PointSize[0.009166666666666668], 
              RGBColor[0.368417, 0.506779, 0.709798], 
              AbsoluteThickness[2]]}, 
           "HighlightLabelingFunctions" -> <|"CoordinatesToolOptions" -> ({
               Identity[
                Part[#, 1]], 
               Identity[
                Part[#, 2]]}& ), 
             "ScalingFunctions" -> {{Identity, Identity}, {
               Identity, Identity}}|>, "Primitives" -> {}, "GCFlag" -> 
           False|>, 
         "Meta" -> <|
          "DefaultHighlight" -> {"Dynamic", None}, "Index" -> {}, "Function" -> 
           ListPlot, "GroupHighlight" -> False|>|>]]& )[<|
       "HighlightElements" -> <|
         "Label" -> {"XYLabel"}, "Ball" -> {"IndicatedBall"}|>, 
        "LayoutOptions" -> <|
         "PlotRange" -> {{-0.095263158, 0.14816176470588238`}, {
            0, 1.5458830982503868`}}, 
          "Frame" -> {{False, False}, {False, False}}, "AxesOrigin" -> {0, 0},
           "ImageSize" -> {360, 360/GoldenRatio}, "Axes" -> {True, True}, 
          "LabelStyle" -> {}, "AspectRatio" -> GoldenRatio^(-1), 
          "DefaultStyle" -> {
            Directive[
             PointSize[0.009166666666666668], 
             RGBColor[0.560181, 0.691569, 0.194885], 
             AbsoluteThickness[2]], 
            Directive[
             PointSize[0.009166666666666668], 
             RGBColor[0.880722, 0.611041, 0.142051], 
             AbsoluteThickness[2]], 
            Directive[
             PointSize[0.009166666666666668], 
             RGBColor[0.368417, 0.506779, 0.709798], 
             AbsoluteThickness[2]]}, 
          "HighlightLabelingFunctions" -> <|"CoordinatesToolOptions" -> ({
              Identity[
               Part[#, 1]], 
              Identity[
               Part[#, 2]]}& ), 
            "ScalingFunctions" -> {{Identity, Identity}, {
              Identity, Identity}}|>, "Primitives" -> {}, "GCFlag" -> False|>,
         "Meta" -> <|
         "DefaultHighlight" -> {"Dynamic", None}, "Index" -> {}, "Function" -> 
          ListPlot, "GroupHighlight" -> False|>|>],
      ImageSizeCache->{{4.503599627370496*^15, -4.503599627370496*^15}, {
       4.503599627370496*^15, -4.503599627370496*^15}}]},
    Annotation[{{
       Annotation[{
         Directive[
          PointSize[0.009166666666666668], 
          RGBColor[0.368417, 0.506779, 0.709798], 
          AbsoluteThickness[2]], 
         Point[CompressedData["
1:eJwty19IU3EYxvEfXmhZN4k4W0WaBlNDvSizST2mFs4EyyRbjVhLo2SVzAsX
WCzDNsGiDTfadClZc+Ys22obtXbM/kCUssVcEtOEUklMN+a245BqB/rwfXmu
3nTRler6OELIjtgxS9cfjGWnCEtyLf2rHGETO5aVIo9PFJXvVCAUZFgo0nfo
/d53d8HzkQofMVOEu9qVLlFjeNvq01gUOVXTUrpRCS5rvIg1PkiRlIjivkMN
w74z/bEoWWCmdeGnGjWJ0uOJ0j6KKDr5HpUOxJrx90VGD0W2l+c7i3vgipZ6
o6UaShZ/0dD20YijhcuCwuUOSnapXfmabUavlnGVEu7/oDAE7ZAlMaqRb/BO
Zn1/izTBUpJgqRXFCS5P25Zx+LljAe6YEpyC3HXtHO//fy1cEV5W45NpZK6Z
09bMvZAKjL03j/1AJ8+m4tkeIDvn9JG4plmcrGE8RGPZJtOGqXnQclNIbnqE
irrb1/l/fqFFPyfVzxkR9R4oGQkvwfWZYUKez//7xmwAPkvDpKVhGEgU37l1
LgifWPlNrDTDlFzrTxlcQYrfkOw3PIdWeFmc6QhhJEHnTNBZ0ZY3vXWXMIyO
sFsRdtvhsJXwuzgRONSVL2OhSVU7EaeJgE4VraSKHBjQJx8WByLY3d2c293s
xIzRbZ2opKHLrrqXXTWCs6ro+jIjjYJF/p5F/hvkTM03PdPQ8AzVfRmqG8Xm
C+wZyQANOswYRfyn8wvLr2j8A4uEGuo=
          "]]}, "Charting`Private`Tag#1"], 
       Annotation[{
         Directive[
          PointSize[0.009166666666666668], 
          RGBColor[0.880722, 0.611041, 0.142051], 
          AbsoluteThickness[2]], 
         Point[CompressedData["
1:eJwBIQLe/SFib1JlAgAAACEAAAACAAAAx/NwukNSuL+AjxOrtsiXP9S4bQ68
Gba/gLXmvkiRkz/At4k2qQO0vwDMfLvn3JM/jPDEMgsQsr8ArInAbzePP2mM
8MQyC7C/AEwwwszJjz+MUDiutAysvwB26+EULpA/ghRRKhq+p7+AU0RaJHyQ
PzxMqE5ptKO/gKMX21LFkD/wB//lcFWfv4DxexxdHpo/GOvr1viGl7+A+dQB
Ce2ePxDmOp6H042/wKmDDXFppj8AuzW+4UV6vwCzX0wcn68/AB1CfJQeWD9g
LK2mx2m0P7AzJZ88PoQ/4KB4NR7Rvz8oniKvaXeSP8CfMVfKGs4/OEf3FfgA
mj/gmbUIiJDXP8A5VYsM7Z8/gLy9F16a4D9oIhvYpqeiP7yzXdaS/+Q/jIbv
RX+spD8y2JIaKx7oPxTbWXlGcag/IMUlZzuo7D+49aTYmBOsP/rnafG8YvA/
QEoPDGDYrz+VTqpbxxbyPzSm691CArI/nwqxvjBe8z82RN8fkCm0P9snIU4F
S/Q/XKizjWgutj/XcrXIBVz1P1xGp8+1Vbg/Keafwjvu9T9wR4unyGu6P1eS
nWmnpPY/hEhvf9uBvD+clBV7dAD3P4jmYsEoqb4/7gcAdaqS9z/Oc6PMnV/A
P0Ck9F8YuPc/WHSVOKdqwT+OYmoCpu/3P1IqGr4X/cE/YUHLmmsC+D+yS7bi
X6nCP4sfeMEuA/g/gPsFyg==
          "]]}, "Charting`Private`Tag#2"], 
       Annotation[{
         Directive[
          PointSize[0.009166666666666668], 
          RGBColor[0.560181, 0.691569, 0.194885], 
          AbsoluteThickness[2]], 
         Point[CompressedData["
1:eJxdkn0s1AEYx68ymy7Ral7jpiSTdaslpfLNVeYqK0rDynkNecta73V5CfMS
5Tq/KBXuuvMyL8e4hEO1lrcop6RuLYxLuPNyL1Gil2vr2Z49++55vv98vo+F
f5R70GISiWQ33wsztZBy2yZAKKIbWtFZ1LugmPRX6NhU/9OySfnJlVUaTax7
coBGEYgM65oDubws9ITGZkmMyzX7mos3OOe1SzTal1nYUhPNEw34MmJqKPk4
LLVnRiYXaPyx/LSA/bQH/90TGi00TxhxE6Zr/I7ehwsSJy6JPFZk7GZRi6Fr
mBzJlnih3P6CWuBUicqUR6+GZfGoY/cWJ7AbQFPXX5hzz0TykS3n0j63gemT
K2ZLstFnnOLH5fWAvvl2H63tASrtnCVMl0/YLLQpmSHysfuNyb0Ro0EQh4rI
g3Yc6E+Hn/LjDoELyxVHw7nQnr37ktD9gqjItZ1WfD4mdL4laUnGIB/MchgT
lCCOmTNi9FyOF8vnZI1jZRgn2xZseysHb8DUc6M5H2KzMUI35yv2EamJ6v5i
yJay2Pe9ZVDfc/hofLocqybynFjUSXx1WyBQAV6gfsoZs8m/eYCssmdRTacw
qigLYuRWITcM0sKEaZQKpCZP86vBOUnj8gwU8CQPNLrsqMYHI/kR8oZpuP8G
ivOJ/p7SwmkcDPKip4fUgh0tdnCOVuBghovOpmt1YBCpsJQp0E3NHBccr4NU
72bvw5dK5N06trprSy3UWt/3LI5SYqi9V8ppEULnW2hpwCol2COtHAP/BpB+
lQrOO+Pb38znQPnS2928X4ngJZLts3sbceKOpWtDuAq7Ihid730aURDcJ3Bi
KRH7+vLaUc8mXL+6aD4PFcwOzBal+TX94a/8w6MJV+J+WMTWKPHDOjvBMbAZ
ORHRWhKmCqF8cUyPohmGsigrxlYVbHecK58hBFgzzHuc7jaFsGs7Z4jMh3i7
2mOeZz+69DIt8vSykXo/olXbVQJ2keDZ0uu3EOPV8sK6Qwzv0YzgOfc4vAtZ
P5qk1YEM8cLD00FyDTtdGvAMy6zr7V+nnxXF1ze1Erq1+Am/V6jH
          "]]}, "Charting`Private`Tag#3"]}}, <|
     "HighlightElements" -> <|
       "Label" -> {"XYLabel"}, "Ball" -> {"IndicatedBall"}|>, 
      "LayoutOptions" -> <|
       "PlotRange" -> {{-0.095263158, 0.14816176470588238`}, {
          0, 1.5458830982503868`}}, 
        "Frame" -> {{False, False}, {False, False}}, "AxesOrigin" -> {0, 0}, 
        "ImageSize" -> {360, 360/GoldenRatio}, "Axes" -> {True, True}, 
        "LabelStyle" -> {}, "AspectRatio" -> GoldenRatio^(-1), "DefaultStyle" -> {
          Directive[
           PointSize[0.009166666666666668], 
           RGBColor[0.560181, 0.691569, 0.194885], 
           AbsoluteThickness[2]], 
          Directive[
           PointSize[0.009166666666666668], 
           RGBColor[0.880722, 0.611041, 0.142051], 
           AbsoluteThickness[2]], 
          Directive[
           PointSize[0.009166666666666668], 
           RGBColor[0.368417, 0.506779, 0.709798], 
           AbsoluteThickness[2]]}, 
        "HighlightLabelingFunctions" -> <|"CoordinatesToolOptions" -> ({
            Identity[
             Part[#, 1]], 
            Identity[
             Part[#, 2]]}& ), 
          "ScalingFunctions" -> {{Identity, Identity}, {
            Identity, Identity}}|>, "Primitives" -> {}, "GCFlag" -> False|>, 
      "Meta" -> <|
       "DefaultHighlight" -> {"Dynamic", None}, "Index" -> {}, "Function" -> 
        ListPlot, "GroupHighlight" -> False|>|>, 
     "DynamicHighlight"]], {{}, {}}},
  AspectRatio->NCache[GoldenRatio^(-1), 0.6180339887498948],
  Axes->{True, True},
  AxesLabel->{None, None},
  AxesOrigin->{0, 0},
  DisplayFunction->Identity,
  Frame->{{False, False}, {False, False}},
  FrameLabel->{{None, None}, {None, None}},
  FrameTicks->{{Automatic, Automatic}, {Automatic, Automatic}},
  GridLines->{None, None},
  GridLinesStyle->Directive[
    GrayLevel[0.5, 0.4]],
  Method->{
   "AxisPadding" -> Scaled[0.02], "DefaultBoundaryStyle" -> Automatic, 
    "DefaultGraphicsInteraction" -> {
     "Version" -> 1.2, "TrackMousePosition" -> {True, False}, 
      "Effects" -> {
       "Highlight" -> {"ratio" -> 2}, "HighlightPoint" -> {"ratio" -> 2}, 
        "Droplines" -> {
         "freeformCursorMode" -> True, 
          "placement" -> {"x" -> "All", "y" -> "None"}}}}, "DefaultMeshStyle" -> 
    AbsolutePointSize[6], "DefaultPlotStyle" -> {
      Directive[
       RGBColor[0.368417, 0.506779, 0.709798], 
       AbsoluteThickness[2]], 
      Directive[
       RGBColor[0.880722, 0.611041, 0.142051], 
       AbsoluteThickness[2]], 
      Directive[
       RGBColor[0.560181, 0.691569, 0.194885], 
       AbsoluteThickness[2]], 
      Directive[
       RGBColor[0.922526, 0.385626, 0.209179], 
       AbsoluteThickness[2]], 
      Directive[
       RGBColor[0.528488, 0.470624, 0.701351], 
       AbsoluteThickness[2]], 
      Directive[
       RGBColor[0.772079, 0.431554, 0.102387], 
       AbsoluteThickness[2]], 
      Directive[
       RGBColor[0.363898, 0.618501, 0.782349], 
       AbsoluteThickness[2]], 
      Directive[
       RGBColor[1, 0.75, 0], 
       AbsoluteThickness[2]], 
      Directive[
       RGBColor[0.647624, 0.37816, 0.614037], 
       AbsoluteThickness[2]], 
      Directive[
       RGBColor[0.571589, 0.586483, 0.], 
       AbsoluteThickness[2]], 
      Directive[
       RGBColor[0.915, 0.3325, 0.2125], 
       AbsoluteThickness[2]], 
      Directive[
       RGBColor[0.40082222609352647`, 0.5220066643438841, 0.85], 
       AbsoluteThickness[2]], 
      Directive[
       RGBColor[0.9728288904374106, 0.621644452187053, 0.07336199581899142], 
       AbsoluteThickness[2]], 
      Directive[
       RGBColor[0.736782672705901, 0.358, 0.5030266573755369], 
       AbsoluteThickness[2]], 
      Directive[
       RGBColor[0.28026441037696703`, 0.715, 0.4292089322474965], 
       AbsoluteThickness[2]]}, "DomainPadding" -> Scaled[0.02], 
    "PointSizeFunction" -> "SmallPointSize", "RangePadding" -> Scaled[0.05], 
    "OptimizePlotMarkers" -> True, "IncludeHighlighting" -> "CurrentPoint", 
    "HighlightStyle" -> Automatic, "OptimizePlotMarkers" -> True, 
    "CoordinatesToolOptions" -> {"DisplayFunction" -> ({
        Identity[
         Part[#, 1]], 
        Identity[
         Part[#, 2]]}& ), "CopiedValueFunction" -> ({
        Identity[
         Part[#, 1]], 
        Identity[
         Part[#, 2]]}& )}},
  PlotRange->{{-0.095263158, 0.14816176470588238`}, {0, 1.5458830982503868`}},
  
  PlotRangeClipping->True,
  PlotRangePadding->{{
     Scaled[0.02], 
     Scaled[0.02]}, {
     Scaled[0.02], 
     Scaled[0.05]}},
  Ticks->{Automatic, Automatic}]], "Output",
 CellChangeTimes->{
  3.928930075970839*^9, {3.928930119261524*^9, 3.928930128986334*^9}, 
   3.929992333022463*^9, 3.947985323302435*^9, 3.947985981475315*^9, 
   3.948818978909412*^9, 3.9490563701310997`*^9},
 CellLabel->"Out[66]=",ExpressionUUID->"66c6b4de-d40a-4601-ae01-2e7184ea7f73"]
}, Open  ]],

Cell[CellGroupData[{

Cell[BoxData[{
 RowBox[{
  RowBox[{"nc", "=", "28"}], ";"}], "\[IndentingNewLine]", 
 RowBox[{
  RowBox[{
   RowBox[{"restx1nogsch", "=", 
    RowBox[{
     RowBox[{"x1", "[", "t", "]"}], "/.", 
     RowBox[{"FindRoot", "[", 
      RowBox[{
       RowBox[{
        RowBox[{"(", 
         RowBox[{"-", 
          RowBox[{"D", "[", 
           RowBox[{
            RowBox[{"Lth2c", "[", 
             RowBox[{
             "a1", ",", "a2", ",", "c", ",", "l1", ",", "l2", ",", "l3", ",", 
              "b1", ",", "b2", ",", "k1", ",", "k2", ",", "k3", ",", "x1", 
              ",", "theta1u", ",", "theta2u", ",", "theta3u", ",", "t"}], 
             "]"}], ",", 
            RowBox[{"x1", "[", "t", "]"}]}], "]"}]}], ")"}], "/.", 
        RowBox[{"{", 
         RowBox[{
          RowBox[{"a1", "\[Rule]", " ", "aval1"}], ",", 
          RowBox[{"a2", "\[Rule]", " ", "aval2"}], ",", 
          RowBox[{"c", "\[Rule]", " ", "cval"}], ",", 
          RowBox[{"l1", "\[Rule]", "l1val"}], ",", 
          RowBox[{"l2", "\[Rule]", " ", "l2val"}], ",", 
          RowBox[{"l3", "\[Rule]", " ", "l3val"}], ",", 
          RowBox[{"k1", "\[Rule]", "1"}], ",", 
          RowBox[{"k2", "\[Rule]", "1"}], ",", 
          RowBox[{"k3", "\[Rule]", " ", "1"}], ",", 
          RowBox[{"theta1u", "\[Rule]", "x1uval"}], ",", 
          RowBox[{"theta2u", "\[Rule]", "x2uval"}], ",", 
          RowBox[{"theta3u", "\[Rule]", " ", "x3uval"}]}], "}"}]}], ",", 
       RowBox[{"{", 
        RowBox[{
         RowBox[{"x1", "[", "t", "]"}], ",", 
         RowBox[{"-", "750."}]}], "}"}], ",", 
       RowBox[{"AccuracyGoal", "\[Rule]", "10"}]}], "]"}]}]}], ";"}], 
  RowBox[{"(*", 
   RowBox[{
   "Resting", " ", "displacement", " ", "without", " ", "gating", " ", 
    "springs", " ", 
    RowBox[{"(", "nm", ")"}]}], " ", "*)"}], 
  RowBox[{"(*", 
   RowBox[{"0.0000001", "*", 
    SuperscriptBox["10", "9"]}], "*)"}]}], "\[IndentingNewLine]", 
 RowBox[{"Print", "[", 
  RowBox[{"\"\<resting displacement w.o. GS (nm)=\>\"", ",", "restx1nogsch"}],
   "]"}], "\[IndentingNewLine]", 
 RowBox[{
  RowBox[{
   RowBox[{"restx1ch", "=", 
    RowBox[{"restx1nogsch", "-", "delxval"}]}], ";"}], 
  RowBox[{"(*", 
   RowBox[{
   "Resting", " ", "displacement", " ", "with", " ", "gating", " ", "springs",
     " ", 
    RowBox[{"(", "nm", ")"}]}], "*)"}]}], "\[IndentingNewLine]", 
 RowBox[{"Print", "[", 
  RowBox[{"\"\<resting displacement with GS (nm) =\>\"", ",", "restx1ch"}], 
  "]"}], "\[IndentingNewLine]", 
 RowBox[{
  RowBox[{
   RowBox[{"bvalue1ch", "=", " ", 
    RowBox[{
     RowBox[{"bfn1", "[", 
      RowBox[{
      "xgsrval", ",", "aval1", ",", "cval", ",", "l1val", ",", "l2val", ",", 
       "x1", ",", "t"}], "]"}], "/.", 
     RowBox[{"{", 
      RowBox[{
       RowBox[{"x1", "[", "t", "]"}], "\[Rule]", " ", "restx1ch"}], "}"}]}]}],
    ";"}], 
  RowBox[{"(*", 
   RowBox[{"b1", " ", "value", " ", "in", " ", "endolymph"}], " ", 
   "*)"}]}], "\[IndentingNewLine]", 
 RowBox[{
  RowBox[{
   RowBox[{"bvalue2ch", "=", " ", 
    RowBox[{
     RowBox[{"bfn2", "[", 
      RowBox[{
      "xgsrval", ",", "aval1", ",", "aval2", ",", "cval", ",", "l1val", ",", 
       "l2val", ",", "l3val", ",", "x1", ",", "t"}], "]"}], "/.", 
     RowBox[{"{", 
      RowBox[{
       RowBox[{"x1", "[", "t", "]"}], "\[Rule]", " ", "restx1ch"}], "}"}]}]}],
    ";"}], 
  RowBox[{"(*", 
   RowBox[{"b2", " ", "value", " ", "in", " ", "endolymph"}], " ", 
   "*)"}]}], "\[IndentingNewLine]", 
 RowBox[{"Print", "[", 
  RowBox[{"\"\<UTLD 1 (nm)=\>\"", ",", "bvalue1ch"}], 
  "]"}], "\[IndentingNewLine]", 
 RowBox[{
  RowBox[{"Print", "[", 
   RowBox[{"\"\<UTLD 2 (nm)=\>\"", ",", "bvalue2ch"}], "]"}], 
  "\[IndentingNewLine]", 
  RowBox[{"(*", 
   RowBox[{"pivot", " ", "stiffness", " ", "\[Kappa]"}], 
   "*)"}]}], "\[IndentingNewLine]", 
 RowBox[{
  RowBox[{"kthetaciliach", "=", 
   RowBox[{
    RowBox[{
     RowBox[{"(", 
      RowBox[{"khbnogs", "/", "nc"}], ")"}], "/", 
     RowBox[{"(", 
      RowBox[{
       SuperscriptBox[
        RowBox[{"(", 
         RowBox[{"D", "[", 
          RowBox[{
           RowBox[{"theta1", "[", 
            RowBox[{"l1", ",", "x1", ",", "t"}], " ", "]"}], ",", 
           RowBox[{"x1", "[", "t", "]"}]}], "]"}], ")"}], "2"], "+", 
       RowBox[{
        RowBox[{"theta1", "[", 
         RowBox[{"l1", ",", "x1", ",", "t"}], " ", "]"}], "*", 
        RowBox[{"D", "[", 
         RowBox[{
          RowBox[{"D", "[", 
           RowBox[{
            RowBox[{"theta1", "[", 
             RowBox[{"l1", ",", "x1", ",", "t"}], " ", "]"}], ",", 
            RowBox[{"x1", "[", "t", "]"}]}], "]"}], ",", 
          RowBox[{"x1", "[", "t", "]"}]}], "]"}]}], "+", 
       SuperscriptBox[
        RowBox[{"(", 
         RowBox[{"D", "[", 
          RowBox[{
           RowBox[{"theta2", "[", 
            RowBox[{
            "a1", ",", "c", ",", "l1", ",", "l2", ",", "x1", ",", "t"}], " ", 
            "]"}], ",", 
           RowBox[{"x1", "[", "t", "]"}]}], "]"}], ")"}], "2"], "+", 
       RowBox[{
        RowBox[{"theta2", "[", 
         RowBox[{"a1", ",", "c", ",", "l1", ",", "l2", ",", "x1", ",", "t"}], 
         " ", "]"}], "*", 
        RowBox[{"D", "[", 
         RowBox[{
          RowBox[{"D", "[", 
           RowBox[{
            RowBox[{"theta2", "[", 
             RowBox[{
             "a1", ",", "c", ",", "l1", ",", "l2", ",", "x1", ",", "t"}], " ",
              "]"}], ",", 
            RowBox[{"x1", "[", "t", "]"}]}], "]"}], ",", 
          RowBox[{"x1", "[", "t", "]"}]}], "]"}]}], "+", 
       SuperscriptBox[
        RowBox[{"(", 
         RowBox[{"D", "[", 
          RowBox[{
           RowBox[{"theta3", "[", 
            RowBox[{
            "a1", ",", "a2", ",", "c", ",", "l1", ",", "l2", ",", "l3", ",", 
             "x1", ",", "t"}], " ", "]"}], ",", 
           RowBox[{"x1", "[", "t", "]"}]}], "]"}], ")"}], "2"], "+", 
       RowBox[{
        RowBox[{"theta3", "[", 
         RowBox[{
         "a1", ",", "a2", ",", "c", ",", "l1", ",", "l2", ",", "l3", ",", 
          "x1", ",", "t"}], " ", "]"}], "*", 
        RowBox[{"D", "[", 
         RowBox[{
          RowBox[{"D", "[", 
           RowBox[{
            RowBox[{"theta3", "[", 
             RowBox[{
             "a1", ",", "a2", ",", "c", ",", "l1", ",", "l2", ",", "l3", ",", 
              "x1", ",", "t"}], " ", "]"}], ",", 
            RowBox[{"x1", "[", "t", "]"}]}], "]"}], ",", 
          RowBox[{"x1", "[", "t", "]"}]}], "]"}]}]}], ")"}]}], "/.", 
    RowBox[{"{", 
     RowBox[{
      RowBox[{"a1", "\[Rule]", " ", "aval1"}], ",", 
      RowBox[{"a2", "\[Rule]", " ", 
       RowBox[{"1", "*", "aval2"}]}], ",", 
      RowBox[{"c", "\[Rule]", " ", "cval"}], ",", 
      RowBox[{"l1", "\[Rule]", "l1val"}], ",", 
      RowBox[{"l2", "\[Rule]", " ", "l2val"}], ",", 
      RowBox[{"l3", "\[Rule]", " ", "l3val"}], ",", 
      RowBox[{"k1", "\[Rule]", "1"}], ",", 
      RowBox[{"k2", "\[Rule]", "1"}], ",", 
      RowBox[{"k3", "\[Rule]", "1"}], ",", 
      RowBox[{"kgs", "\[Rule]", "0"}], ",", 
      RowBox[{"\[Lambda]1", "\[Rule]", "lam1val"}], ",", 
      RowBox[{"\[Lambda]2", "\[Rule]", "lam2val"}], ",", 
      RowBox[{"x1u", "\[Rule]", "x1uval"}], ",", 
      RowBox[{"x2u", "\[Rule]", "x2uval"}], ",", 
      RowBox[{"x3u", "\[Rule]", "x3uval"}], ",", 
      RowBox[{
       RowBox[{"x1", "[", "t", "]"}], "\[Rule]", " ", "restx1nogsch"}], ",", 
      RowBox[{"kb", "\[Rule]", " ", "kbval"}], ",", 
      RowBox[{"temp", "\[Rule]", "tempval"}]}], "}"}]}]}], 
  ";"}], "\[IndentingNewLine]", 
 RowBox[{"Print", "[", 
  RowBox[{"\"\<Pivot stiffness (nN.nm/rad) =\>\"", ",", "kthetaciliach"}], 
  "]"}], "\[IndentingNewLine]", 
 RowBox[{
  RowBox[{"p01restval", "=", "0.5"}], ";", 
  RowBox[{"p02restval", "=", "0.5"}], ";"}]}], "Input",
 CellChangeTimes->{{3.9285981351795883`*^9, 3.928598136126687*^9}, {
   3.928598215077487*^9, 3.928598240335862*^9}, {3.9285982891607656`*^9, 
   3.9285983314569483`*^9}, {3.928599242318819*^9, 3.928599272168655*^9}, {
   3.928835940365505*^9, 3.928836052287291*^9}, {3.92883788235465*^9, 
   3.9288379575744543`*^9}, {3.9288380329529457`*^9, 3.928838045712215*^9}, {
   3.928838172990535*^9, 3.9288381974772987`*^9}, 3.928838262940948*^9, {
   3.928843969791213*^9, 3.928843994962995*^9}},
 CellLabel->"In[67]:=",ExpressionUUID->"8f49a912-92ca-4166-b9f0-d3923cec0a30"],

Cell[CellGroupData[{

Cell[BoxData[
 InterpretationBox[
  RowBox[{"\<\"resting displacement w.o. GS (nm)=\"\>", "\[InvisibleSpace]", 
   RowBox[{"-", "626.760137213199`"}]}],
  SequenceForm["resting displacement w.o. GS (nm)=", -626.760137213199],
  Editable->False]], "Print",
 CellChangeTimes->{{3.928599243841456*^9, 3.92859927300099*^9}, 
   3.9286042929176292`*^9, 3.928836061599244*^9, 3.928836165904697*^9, 
   3.9288381019760017`*^9, 3.928838174998334*^9, 3.928844014919257*^9, 
   3.928938575525044*^9, 3.929991614040703*^9, 3.9299923524601393`*^9, 
   3.940255406028111*^9, 3.9405347876580143`*^9, 3.94798532733138*^9, 
   3.9479857776496*^9, 3.947985984532507*^9, 3.947986067168007*^9, 
   3.947986156595524*^9, 3.947986219646508*^9, 3.947992882678708*^9, 
   3.947993101902413*^9, 3.948023035776083*^9, 3.9484906762482347`*^9, 
   3.9484908448377857`*^9, 3.948539034432577*^9, 3.948818979255847*^9, 
   3.949056370330554*^9},
 CellLabel->
  "During evaluation of \
In[67]:=",ExpressionUUID->"280181d5-b263-40d1-ac6a-a8ca711ebbff"],

Cell[BoxData[
 InterpretationBox[
  RowBox[{"\<\"resting displacement with GS (nm) =\"\>", "\[InvisibleSpace]", 
   
   RowBox[{"-", "671.760137213199`"}]}],
  SequenceForm["resting displacement with GS (nm) =", -671.760137213199],
  Editable->False]], "Print",
 CellChangeTimes->{{3.928599243841456*^9, 3.92859927300099*^9}, 
   3.9286042929176292`*^9, 3.928836061599244*^9, 3.928836165904697*^9, 
   3.9288381019760017`*^9, 3.928838174998334*^9, 3.928844014919257*^9, 
   3.928938575525044*^9, 3.929991614040703*^9, 3.9299923524601393`*^9, 
   3.940255406028111*^9, 3.9405347876580143`*^9, 3.94798532733138*^9, 
   3.9479857776496*^9, 3.947985984532507*^9, 3.947986067168007*^9, 
   3.947986156595524*^9, 3.947986219646508*^9, 3.947992882678708*^9, 
   3.947993101902413*^9, 3.948023035776083*^9, 3.9484906762482347`*^9, 
   3.9484908448377857`*^9, 3.948539034432577*^9, 3.948818979255847*^9, 
   3.949056370333263*^9},
 CellLabel->
  "During evaluation of \
In[67]:=",ExpressionUUID->"f4569406-4de6-4ff0-8a90-e4c313730282"],

Cell[BoxData[
 InterpretationBox[
  RowBox[{"\<\"UTLD 1 (nm)=\"\>", "\[InvisibleSpace]", "2491.310910978534`"}],
  
  SequenceForm["UTLD 1 (nm)=", 2491.310910978534],
  Editable->False]], "Print",
 CellChangeTimes->{{3.928599243841456*^9, 3.92859927300099*^9}, 
   3.9286042929176292`*^9, 3.928836061599244*^9, 3.928836165904697*^9, 
   3.9288381019760017`*^9, 3.928838174998334*^9, 3.928844014919257*^9, 
   3.928938575525044*^9, 3.929991614040703*^9, 3.9299923524601393`*^9, 
   3.940255406028111*^9, 3.9405347876580143`*^9, 3.94798532733138*^9, 
   3.9479857776496*^9, 3.947985984532507*^9, 3.947986067168007*^9, 
   3.947986156595524*^9, 3.947986219646508*^9, 3.947992882678708*^9, 
   3.947993101902413*^9, 3.948023035776083*^9, 3.9484906762482347`*^9, 
   3.9484908448377857`*^9, 3.948539034432577*^9, 3.948818979255847*^9, 
   3.9490563703385363`*^9},
 CellLabel->
  "During evaluation of \
In[67]:=",ExpressionUUID->"3825c220-01e6-43df-a958-3014d9089332"],

Cell[BoxData[
 InterpretationBox[
  RowBox[{"\<\"UTLD 2 (nm)=\"\>", "\[InvisibleSpace]", "1590.6517774266363`"}],
  SequenceForm["UTLD 2 (nm)=", 1590.6517774266363`],
  Editable->False]], "Print",
 CellChangeTimes->{{3.928599243841456*^9, 3.92859927300099*^9}, 
   3.9286042929176292`*^9, 3.928836061599244*^9, 3.928836165904697*^9, 
   3.9288381019760017`*^9, 3.928838174998334*^9, 3.928844014919257*^9, 
   3.928938575525044*^9, 3.929991614040703*^9, 3.9299923524601393`*^9, 
   3.940255406028111*^9, 3.9405347876580143`*^9, 3.94798532733138*^9, 
   3.9479857776496*^9, 3.947985984532507*^9, 3.947986067168007*^9, 
   3.947986156595524*^9, 3.947986219646508*^9, 3.947992882678708*^9, 
   3.947993101902413*^9, 3.948023035776083*^9, 3.9484906762482347`*^9, 
   3.9484908448377857`*^9, 3.948539034432577*^9, 3.948818979255847*^9, 
   3.94905637034031*^9},
 CellLabel->
  "During evaluation of \
In[67]:=",ExpressionUUID->"3d111dc7-8c89-47b0-9f54-11f3b97324b2"],

Cell[BoxData[
 InterpretationBox[
  RowBox[{"\<\"Pivot stiffness (nN.nm/rad) =\"\>", "\[InvisibleSpace]", 
   "738.5160674151555`"}],
  SequenceForm["Pivot stiffness (nN.nm/rad) =", 738.5160674151555],
  Editable->False]], "Print",
 CellChangeTimes->{{3.928599243841456*^9, 3.92859927300099*^9}, 
   3.9286042929176292`*^9, 3.928836061599244*^9, 3.928836165904697*^9, 
   3.9288381019760017`*^9, 3.928838174998334*^9, 3.928844014919257*^9, 
   3.928938575525044*^9, 3.929991614040703*^9, 3.9299923524601393`*^9, 
   3.940255406028111*^9, 3.9405347876580143`*^9, 3.94798532733138*^9, 
   3.9479857776496*^9, 3.947985984532507*^9, 3.947986067168007*^9, 
   3.947986156595524*^9, 3.947986219646508*^9, 3.947992882678708*^9, 
   3.947993101902413*^9, 3.948023035776083*^9, 3.9484906762482347`*^9, 
   3.9484908448377857`*^9, 3.948539034432577*^9, 3.948818979255847*^9, 
   3.949056370342063*^9},
 CellLabel->
  "During evaluation of \
In[67]:=",ExpressionUUID->"a14a20af-0761-4d36-ab8a-492c74a7e01d"]
}, Open  ]]
}, Open  ]],

Cell[CellGroupData[{

Cell[BoxData[
 RowBox[{"{", 
  RowBox[{"l1val", ",", "l2val", ",", "l3val"}], "}"}]], "Input",
 CellChangeTimes->{{3.9479860295868473`*^9, 3.947986036949472*^9}},
 CellLabel->"In[79]:=",ExpressionUUID->"616f5ed1-77ad-4bab-884c-fe4a71479548"],

Cell[BoxData[
 RowBox[{"{", 
  RowBox[{"3468.`", ",", "2100", ",", "1300"}], "}"}]], "Output",
 CellChangeTimes->{3.947986037315222*^9, 3.948818979300035*^9, 
  3.949056370350069*^9},
 CellLabel->"Out[79]=",ExpressionUUID->"b13bb984-2a96-467b-a1bc-cf5e518ed097"]
}, Open  ]],

Cell[CellGroupData[{

Cell[BoxData[
 RowBox[{
  RowBox[{"(*", " ", 
   RowBox[{"l1", " ", "=", " ", "l1mean"}], "*)"}], "\[IndentingNewLine]", 
  RowBox[{
   RowBox[{
    RowBox[{"nvarp", "=", "21"}], ";", 
    RowBox[{"l1vals", "=", 
     RowBox[{"ConstantArray", "[", 
      RowBox[{"0", ",", 
       RowBox[{"{", "nvarp", "}"}]}], "]"}]}], ";"}], "\[IndentingNewLine]", 
   RowBox[{
    RowBox[{"kappavals", "=", 
     RowBox[{"ConstantArray", "[", 
      RowBox[{"0", ",", 
       RowBox[{"{", "nvarp", "}"}]}], "]"}]}], ";"}], "\[IndentingNewLine]", 
   RowBox[{
    RowBox[{"kgsvals", "=", 
     RowBox[{"ConstantArray", "[", 
      RowBox[{"0", ",", 
       RowBox[{"{", "nvarp", "}"}]}], "]"}]}], ";"}], "\[IndentingNewLine]", 
   RowBox[{
    RowBox[{"dvals", "=", 
     RowBox[{"ConstantArray", "[", 
      RowBox[{"0", ",", 
       RowBox[{"{", "nvarp", "}"}]}], "]"}]}], ";"}], "\[IndentingNewLine]", 
   RowBox[{
    RowBox[{"delpvals", "=", 
     RowBox[{"ConstantArray", "[", 
      RowBox[{"0", ",", 
       RowBox[{"{", "nvarp", "}"}]}], "]"}]}], ";", 
    RowBox[{"offsetvals", "=", 
     RowBox[{"ConstantArray", "[", 
      RowBox[{"0", ",", 
       RowBox[{"{", "nvarp", "}"}]}], "]"}]}], ";"}], "\[IndentingNewLine]", 
   RowBox[{
    RowBox[{"x1pvals", "=", 
     RowBox[{"ConstantArray", "[", 
      RowBox[{"0", ",", 
       RowBox[{"{", "nvarp", "}"}]}], "]"}]}], ";", 
    RowBox[{"x1evals", "=", 
     RowBox[{"ConstantArray", "[", 
      RowBox[{"0", ",", 
       RowBox[{"{", "nvarp", "}"}]}], "]"}]}], ";", 
    RowBox[{"x1ssvals", "=", 
     RowBox[{"ConstantArray", "[", 
      RowBox[{"0", ",", 
       RowBox[{"{", "nvarp", "}"}]}], "]"}]}], ";"}], "\[IndentingNewLine]", 
   RowBox[{
    RowBox[{"x2ssvals", "=", 
     RowBox[{"ConstantArray", "[", 
      RowBox[{"0", ",", 
       RowBox[{"{", "nvarp", "}"}]}], "]"}]}], ";", 
    RowBox[{"xgsuvals", "=", 
     RowBox[{"ConstantArray", "[", 
      RowBox[{"0", ",", 
       RowBox[{"{", "nvarp", "}"}]}], "]"}]}], ";"}], "\[IndentingNewLine]", 
   RowBox[{
    RowBox[{"tpvals", "=", 
     RowBox[{"ConstantArray", "[", 
      RowBox[{"0", ",", 
       RowBox[{"{", "nvarp", "}"}]}], "]"}]}], ";", 
    RowBox[{"tevals", "=", 
     RowBox[{"ConstantArray", "[", 
      RowBox[{"0", ",", 
       RowBox[{"{", "nvarp", "}"}]}], "]"}]}], ";"}], "\[IndentingNewLine]", 
   RowBox[{
    RowBox[{"l2pvals", "=", 
     RowBox[{"ConstantArray", "[", 
      RowBox[{"0", ",", 
       RowBox[{"{", "nvarp", "}"}]}], "]"}]}], ";", 
    RowBox[{"l3pvals", "=", 
     RowBox[{"ConstantArray", "[", 
      RowBox[{"0", ",", 
       RowBox[{"{", "nvarp", "}"}]}], "]"}]}], ";", 
    RowBox[{"l2evals", "=", 
     RowBox[{"ConstantArray", "[", 
      RowBox[{"0", ",", 
       RowBox[{"{", "nvarp", "}"}]}], "]"}]}], ";", 
    RowBox[{"l3evals", "=", 
     RowBox[{"ConstantArray", "[", 
      RowBox[{"0", ",", 
       RowBox[{"{", "nvarp", "}"}]}], "]"}]}], ";"}], "\[IndentingNewLine]", 
   RowBox[{"For", "[", 
    RowBox[{
     RowBox[{"ii", "=", "11"}], ",", 
     RowBox[{"ii", "\[LessEqual]", "11"}], ",", 
     RowBox[{"ii", "++"}], ",", 
     RowBox[{"(*", 
      RowBox[{
       RowBox[{
       "ii", " ", "controls", " ", "the", " ", "value", " ", "of", " ", 
        "l1"}], ",", " ", 
       RowBox[{"now", " ", "set", " ", "to", " ", "mean"}]}], "*)"}], 
     RowBox[{"{", 
      RowBox[{"(*", 
       RowBox[{
        RowBox[{"l1val", "=", 
         RowBox[{
          RowBox[{
           RowBox[{"(", 
            RowBox[{"4.1", "-", "0.632"}], ")"}], "*", 
           SuperscriptBox["10", 
            RowBox[{"-", "6"}]], "*", 
           SuperscriptBox["10", "9"]}], "+", 
          RowBox[{
           RowBox[{"(", 
            RowBox[{"ii", "-", "1"}], ")"}], "*", 
           RowBox[{"(", 
            RowBox[{"1.264", "*", 
             SuperscriptBox["10", 
              RowBox[{"-", "6"}]], "*", 
             RowBox[{
              SuperscriptBox["10", "9"], "/", 
              RowBox[{"(", 
               RowBox[{"nvarp", "-", "1"}], ")"}]}]}], ")"}]}]}]}], ";", 
        RowBox[{"l2val", "=", 
         RowBox[{"l1val", "/", "fac2"}]}], ";", 
        RowBox[{"l3val", "=", 
         RowBox[{"l1val", "/", "fac3"}]}], ";"}], "*)"}], 
      "\[IndentingNewLine]", 
      RowBox[{
       RowBox[{"Print", "[", 
        RowBox[{"\"\<ii=\>\"", ",", "ii"}], "]"}], ";", "\[IndentingNewLine]", 
       RowBox[{"{", 
        RowBox[{"l1val", ",", "l2val", ",", "l3val"}], "}"}], ";", 
       "\[IndentingNewLine]", 
       RowBox[{
        RowBox[{"l1vals", "[", 
         RowBox[{"[", "ii", "]"}], "]"}], "=", "l1val"}], ";", 
       "\[IndentingNewLine]", 
       RowBox[{"(*", 
        RowBox[{
         RowBox[{"**", 
          RowBox[{"*", 
           SuperscriptBox["X1", "**"]}]}], ",", 
         SuperscriptBox["X1", "*"], ",", "b1", ",", "b2", ",", "\[Kappa]", 
         ",", " ", 
         RowBox[{
         "xh", " ", "are", " ", "recalculated", " ", "for", " ", "each", " ", 
          "l1"}]}], "*****)"}], "\[IndentingNewLine]", 
       RowBox[{"restx1nogsch", "=", 
        RowBox[{
         RowBox[{"x1", "[", "t", "]"}], "/.", 
         RowBox[{"FindRoot", "[", 
          RowBox[{
           RowBox[{
            RowBox[{"(", 
             RowBox[{"-", 
              RowBox[{"D", "[", 
               RowBox[{
                RowBox[{"Lth2c", "[", 
                 RowBox[{
                 "a1", ",", "a2", ",", "c", ",", "l1", ",", "l2", ",", "l3", 
                  ",", "b1", ",", "b2", ",", "k1", ",", "k2", ",", "k3", ",", 
                  "x1", ",", "theta1u", ",", "theta2u", ",", "theta3u", ",", 
                  "t"}], "]"}], ",", 
                RowBox[{"x1", "[", "t", "]"}]}], "]"}]}], ")"}], "/.", 
            RowBox[{"{", 
             RowBox[{
              RowBox[{"a1", "\[Rule]", " ", "aval1"}], ",", 
              RowBox[{"a2", "\[Rule]", " ", "aval2"}], ",", 
              RowBox[{"c", "\[Rule]", " ", "cval"}], ",", 
              RowBox[{"l1", "\[Rule]", "l1val"}], ",", 
              RowBox[{"l2", "\[Rule]", " ", "l2val"}], ",", 
              RowBox[{"l3", "\[Rule]", " ", "l3val"}], ",", 
              RowBox[{"k1", "\[Rule]", "1"}], ",", 
              RowBox[{"k2", "\[Rule]", "1"}], ",", 
              RowBox[{"k3", "\[Rule]", " ", "1"}], ",", 
              RowBox[{"kgs1", "\[Rule]", "0"}], ",", 
              RowBox[{"kgs2", "\[Rule]", " ", "0"}], ",", 
              RowBox[{"\[Lambda]1", "\[Rule]", "lam1val"}], ",", 
              RowBox[{"\[Lambda]2", "\[Rule]", "lam2val"}], ",", 
              RowBox[{"theta1u", "\[Rule]", "x1uval"}], ",", 
              RowBox[{"theta2u", "\[Rule]", "x2uval"}], ",", 
              RowBox[{"theta3u", "\[Rule]", " ", "x3uval"}], ",", 
              RowBox[{"xh", "\[Rule]", " ", "xhval2"}]}], "}"}]}], ",", 
           RowBox[{"{", 
            RowBox[{
             RowBox[{"x1", "[", "t", "]"}], ",", 
             RowBox[{"-", "800."}]}], "}"}]}], "]"}]}]}], ";", 
       RowBox[{"(*", 
        RowBox[{"0.0000001", "*", 
         SuperscriptBox["10", "9"]}], "*)"}], "\[IndentingNewLine]", 
       RowBox[{"restx1ch", "=", 
        RowBox[{"restx1nogsch", "-", "delxval"}]}], ";", 
       "\[IndentingNewLine]", 
       RowBox[{"(*", 
        RowBox[{"Print", "[", 
         RowBox[{
         "\"\<resting displacement with GS (m) =\>\"", ",", "restx1ch"}], 
         "]"}], "*)"}], "\[IndentingNewLine]", 
       RowBox[{"bvalue1ch", "=", " ", 
        RowBox[{
         RowBox[{"bfn1", "[", 
          RowBox[{
          "xgsrval", ",", "aval1", ",", "cval", ",", "l1val", ",", "l2val", 
           ",", "x1", ",", "t"}], "]"}], "/.", 
         RowBox[{"{", 
          RowBox[{
           RowBox[{"x1", "[", "t", "]"}], "\[Rule]", " ", "restx1ch"}], 
          "}"}]}]}], ";", "\[IndentingNewLine]", 
       RowBox[{"bvalue2ch", "=", " ", 
        RowBox[{
         RowBox[{"bfn2", "[", 
          RowBox[{
          "xgsrval", ",", "aval1", ",", "aval2", ",", "cval", ",", "l1val", 
           ",", "l2val", ",", "l3val", ",", "x1", ",", "t"}], "]"}], "/.", 
         RowBox[{"{", 
          RowBox[{
           RowBox[{"x1", "[", "t", "]"}], "\[Rule]", " ", "restx1ch"}], 
          "}"}]}]}], ";", "\[IndentingNewLine]", 
       RowBox[{"kthetaciliach", "=", 
        RowBox[{
         RowBox[{
          RowBox[{"(", 
           RowBox[{"khbnogs", "/", "nc"}], ")"}], "/", 
          RowBox[{"(", 
           RowBox[{
            SuperscriptBox[
             RowBox[{"(", 
              RowBox[{"D", "[", 
               RowBox[{
                RowBox[{"theta1", "[", 
                 RowBox[{"l1", ",", "x1", ",", "t"}], " ", "]"}], ",", 
                RowBox[{"x1", "[", "t", "]"}]}], "]"}], ")"}], "2"], "+", 
            RowBox[{
             RowBox[{"theta1", "[", 
              RowBox[{"l1", ",", "x1", ",", "t"}], " ", "]"}], "*", 
             RowBox[{"D", "[", 
              RowBox[{
               RowBox[{"D", "[", 
                RowBox[{
                 RowBox[{"theta1", "[", 
                  RowBox[{"l1", ",", "x1", ",", "t"}], " ", "]"}], ",", 
                 RowBox[{"x1", "[", "t", "]"}]}], "]"}], ",", 
               RowBox[{"x1", "[", "t", "]"}]}], "]"}]}], "+", 
            SuperscriptBox[
             RowBox[{"(", 
              RowBox[{"D", "[", 
               RowBox[{
                RowBox[{"theta2", "[", 
                 RowBox[{
                 "a1", ",", "c", ",", "l1", ",", "l2", ",", "x1", ",", "t"}], 
                 " ", "]"}], ",", 
                RowBox[{"x1", "[", "t", "]"}]}], "]"}], ")"}], "2"], "+", 
            RowBox[{
             RowBox[{"theta2", "[", 
              RowBox[{
              "a1", ",", "c", ",", "l1", ",", "l2", ",", "x1", ",", "t"}], 
              " ", "]"}], "*", 
             RowBox[{"D", "[", 
              RowBox[{
               RowBox[{"D", "[", 
                RowBox[{
                 RowBox[{"theta2", "[", 
                  RowBox[{
                  "a1", ",", "c", ",", "l1", ",", "l2", ",", "x1", ",", "t"}],
                   " ", "]"}], ",", 
                 RowBox[{"x1", "[", "t", "]"}]}], "]"}], ",", 
               RowBox[{"x1", "[", "t", "]"}]}], "]"}]}], "+", 
            SuperscriptBox[
             RowBox[{"(", 
              RowBox[{"D", "[", 
               RowBox[{
                RowBox[{"theta3", "[", 
                 RowBox[{
                 "a1", ",", "a2", ",", "c", ",", "l1", ",", "l2", ",", "l3", 
                  ",", "x1", ",", "t"}], " ", "]"}], ",", 
                RowBox[{"x1", "[", "t", "]"}]}], "]"}], ")"}], "2"], "+", 
            RowBox[{
             RowBox[{"theta3", "[", 
              RowBox[{
              "a1", ",", "a2", ",", "c", ",", "l1", ",", "l2", ",", "l3", ",",
                "x1", ",", "t"}], " ", "]"}], "*", 
             RowBox[{"D", "[", 
              RowBox[{
               RowBox[{"D", "[", 
                RowBox[{
                 RowBox[{"theta3", "[", 
                  RowBox[{
                  "a1", ",", "a2", ",", "c", ",", "l1", ",", "l2", ",", "l3", 
                   ",", "x1", ",", "t"}], " ", "]"}], ",", 
                 RowBox[{"x1", "[", "t", "]"}]}], "]"}], ",", 
               RowBox[{"x1", "[", "t", "]"}]}], "]"}]}]}], ")"}]}], "/.", 
         RowBox[{"{", 
          RowBox[{
           RowBox[{"a1", "\[Rule]", " ", "aval1"}], ",", 
           RowBox[{"a2", "\[Rule]", " ", 
            RowBox[{"1", "*", "aval2"}]}], ",", 
           RowBox[{"c", "\[Rule]", " ", "cval"}], ",", 
           RowBox[{"l1", "\[Rule]", "l1val"}], ",", 
           RowBox[{"l2", "\[Rule]", " ", "l2val"}], ",", 
           RowBox[{"l3", "\[Rule]", " ", "l3val"}], ",", 
           RowBox[{"k1", "\[Rule]", "1"}], ",", 
           RowBox[{"k2", "\[Rule]", "1"}], ",", 
           RowBox[{"k3", "\[Rule]", "1"}], ",", 
           RowBox[{"kgs", "\[Rule]", "0"}], ",", 
           RowBox[{"\[Lambda]1", "\[Rule]", "lam1val"}], ",", 
           RowBox[{"\[Lambda]2", "\[Rule]", "lam2val"}], ",", 
           RowBox[{"x1u", "\[Rule]", "x1uval"}], ",", 
           RowBox[{"x2u", "\[Rule]", "x2uval"}], ",", 
           RowBox[{"x3u", "\[Rule]", "x3uval"}], ",", 
           RowBox[{
            RowBox[{"x1", "[", "t", "]"}], "\[Rule]", " ", "restx1nogsch"}], 
           ",", 
           RowBox[{"kb", "\[Rule]", " ", "kbval"}], ",", 
           RowBox[{"temp", "\[Rule]", "tempval"}]}], "}"}]}]}], ";", 
       "\[IndentingNewLine]", 
       RowBox[{"xhval2", "=", 
        RowBox[{"xhval", "-", 
         RowBox[{"0.", "*", 
          SuperscriptBox["10", 
           RowBox[{"-", "2"}]], "*", 
          SuperscriptBox["10", 
           RowBox[{"-", "9"}]]}]}]}], ";", 
       RowBox[{"(*", 
        RowBox[{
         RowBox[{"delsol1", "=", 
          RowBox[{"1.665", "*", 
           SuperscriptBox["10", 
            RowBox[{"-", "9"}]]}]}], ";", 
         RowBox[{"delsoln2", "=", "1.672"}], ";"}], "*)"}], 
       "\[IndentingNewLine]", 
       RowBox[{
        RowBox[{"smalldeltafnlhs", "[", 
         RowBox[{"x1in_", ",", "delta_"}], "]"}], ":=", 
        RowBox[{"0.5", 
         RowBox[{"(", 
          RowBox[{
           SuperscriptBox[
            RowBox[{"(", 
             RowBox[{"1", "+", 
              RowBox[{"Exp", "[", 
               RowBox[{
                RowBox[{"-", 
                 RowBox[{"(", 
                  RowBox[{
                   RowBox[{"(", 
                    RowBox[{
                    RowBox[{"xgs1", "[", 
                    RowBox[{
                    "aval1", ",", "cval", ",", "l1val", ",", "l2val", ",", 
                    "b1", ",", "x1", ",", "t"}], "]"}], "/.", 
                    RowBox[{"{", 
                    RowBox[{
                    RowBox[{
                    RowBox[{"x1", "[", "t", "]"}], "\[Rule]", "x1in"}], ",", 
                    RowBox[{"b1", "\[Rule]", "bvalue1ch"}]}], "}"}]}], ")"}], 
                   "-", "xhval2"}], ")"}]}], "/", "delta"}], "]"}]}], ")"}], 
            RowBox[{"-", "1"}]], "+", 
           SuperscriptBox[
            RowBox[{"(", 
             RowBox[{"1", "+", 
              RowBox[{"Exp", "[", 
               RowBox[{
                RowBox[{"-", 
                 RowBox[{"(", 
                  RowBox[{
                   RowBox[{"(", 
                    RowBox[{
                    RowBox[{"xgs2", "[", 
                    RowBox[{
                    "aval1", ",", "aval2", ",", "cval", ",", "l1val", ",", 
                    "l2val", ",", "l3val", ",", "b1", ",", "b2", ",", "x1", 
                    ",", "t"}], "]"}], "/.", 
                    RowBox[{"{", 
                    RowBox[{
                    RowBox[{
                    RowBox[{"x1", "[", "t", "]"}], "\[Rule]", "x1in"}], ",", 
                    RowBox[{"b1", "\[Rule]", "bvalue1ch"}], ",", 
                    RowBox[{"b2", "\[Rule]", "bvalue2ch"}]}], "}"}]}], ")"}], 
                   "-", "xhval2"}], ")"}]}], "/", "delta"}], "]"}]}], ")"}], 
            RowBox[{"-", "1"}]]}], ")"}]}]}], ";", "\[IndentingNewLine]", 
       RowBox[{"(*", 
        RowBox[{
         RowBox[{"**", 
          RowBox[{"*", 
           SuperscriptBox["X1", "**"]}]}], ",", 
         SuperscriptBox["X1", "*"], ",", "b1", ",", "b2", ",", "\[Kappa]", 
         ",", 
         RowBox[{"xh", " ", "calculations", " ", "end", " ", "here"}]}], 
        "*****)"}], "\[IndentingNewLine]", 
       RowBox[{"(*", 
        RowBox[{
        "Estimating", " ", "initial", " ", "value", " ", "of", " ", 
         "\[Delta]"}], "*)"}], "\[IndentingNewLine]", 
       RowBox[{"xj0p9", "=", 
        RowBox[{"x", "/.", 
         RowBox[{"FindRoot", "[", 
          RowBox[{
           RowBox[{
            RowBox[{"Johnsonfn", "[", "x", "]"}], "\[Equal]", "0.9"}], ",", 
           RowBox[{"{", 
            RowBox[{"x", ",", "0"}], "}"}], ",", 
           RowBox[{"AccuracyGoal", "\[Rule]", "10"}]}], "]"}]}]}], ";", 
       RowBox[{"(*", 
        RowBox[{
         RowBox[{"xj0", ".9"}], "=", 
         RowBox[{
          RowBox[{
          "Point", " ", "on", " ", "Johnson", " ", "curve", " ", "where", " ",
            "P"}], "=", "0.9"}]}], "*)"}], "\[IndentingNewLine]", 
       RowBox[{"xj0p1", "=", 
        RowBox[{"x", "/.", 
         RowBox[{"FindRoot", "[", 
          RowBox[{
           RowBox[{
            RowBox[{"Johnsonfn", "[", "x", "]"}], "\[Equal]", "0.1"}], ",", 
           RowBox[{"{", 
            RowBox[{"x", ",", "0"}], "}"}], ",", 
           RowBox[{"AccuracyGoal", "\[Rule]", "10"}]}], "]"}]}]}], ";", 
       RowBox[{"(*", 
        RowBox[{
         RowBox[{"xj0", ".1"}], "=", 
         RowBox[{
          RowBox[{
          "Point", " ", "on", " ", "Johnson", " ", "curve", " ", "where", " ",
            "P"}], "=", "0.1"}]}], "*)"}], "\[IndentingNewLine]", 
       RowBox[{"delsolnini", "=", 
        RowBox[{"0.15", "*", 
         RowBox[{
          RowBox[{"(", 
           RowBox[{"xj0p9", "-", "xj0p1"}], ")"}], "/", "4.4"}]}]}], ";", 
       RowBox[{"(*", 
        RowBox[{
         RowBox[{"\[Delta]ini", "=", 
          RowBox[{"\[Gamma]", 
           RowBox[{
            RowBox[{"(", 
             RowBox[{
              RowBox[{"xj0", ".9"}], "-", 
              RowBox[{"xj0", ".1"}]}], ")"}], "/", "4.4"}]}]}], ",", " ", 
         RowBox[{"\[Gamma]", "=", 
          RowBox[{"0.15", " ", "is", " ", 
           RowBox[{"Tobin", "'"}], "s", " ", "projection", " ", 
           "factor"}]}]}], "*)"}], "\[IndentingNewLine]", 
       RowBox[{"delsolnp1", "=", 
        RowBox[{"0.92", "delsolnini"}]}], ";", 
       RowBox[{"delsolnp2", "=", 
        RowBox[{"1.1", "*", "delsolnini"}]}], ";", 
       RowBox[{"(*", " ", 
        RowBox[{
        "Limiting", " ", "values", " ", "of", " ", "\[Delta]", " ", "for", 
         " ", "rootfinding"}], " ", "*)"}], "\[IndentingNewLine]", 
       RowBox[{"(*", 
        RowBox[{
        "Bracketing", " ", "bisection", " ", "loop", " ", "for", " ", 
         "rootfinding", " ", "for", " ", "\[Delta]"}], "*)"}], 
       "\[IndentingNewLine]", 
       RowBox[{"For", "[", 
        RowBox[{
         RowBox[{"jj", "=", "1"}], ",", 
         RowBox[{"jj", "\[LessEqual]", "21"}], ",", 
         RowBox[{"jj", "++"}], ",", "\[IndentingNewLine]", 
         RowBox[{"{", 
          RowBox[{
           RowBox[{"delsolnp", "=", 
            RowBox[{"0.5", "*", 
             RowBox[{"(", 
              RowBox[{"delsolnp1", "+", "delsolnp2"}], ")"}]}]}], ";", 
           RowBox[{"(*", 
            RowBox[{"Trial", " ", "value"}], "*)"}], "\[IndentingNewLine]", 
           RowBox[{"(*", 
            RowBox[{
             RowBox[{"rcp", "=", 
              RowBox[{"Johnsonfn", "[", "0", "]"}]}], ";"}], "*)"}], 
           "\[IndentingNewLine]", 
           RowBox[{"at", "=", 
            RowBox[{"delsolnp", "*", 
             RowBox[{"Log", "[", 
              RowBox[{"(", 
               RowBox[{
                RowBox[{"1.", "/", "rcp"}], "-", "1."}], ")"}], "]"}]}]}], 
           ";", "\[IndentingNewLine]", 
           RowBox[{"dels", "=", 
            RowBox[{"40.", "*", 
             SuperscriptBox["10", 
              RowBox[{"-", "9"}]], "*", 
             SuperscriptBox["10", "9"]}]}], ";", 
           RowBox[{"(*", 
            RowBox[{"0", ";"}], "*)"}], "\[IndentingNewLine]", 
           RowBox[{"(*", 
            RowBox[{"Solving", " ", "heights", 
             RowBox[{"(", 
              RowBox[{"l2g", ",", "l3g"}], ")"}], " ", "and", " ", "resting", 
             " ", "position", " ", 
             RowBox[{"(", "x1pg", ")"}], " ", "in", " ", "perilymph"}], " ", 
            "*)"}], "\[IndentingNewLine]", 
           RowBox[{
            RowBox[{"eqfn1", "[", 
             RowBox[{"l2_", ",", "l3_", ",", "x1p_", ",", "xhps_"}], "]"}], ":=", 
            RowBox[{
             RowBox[{"(", 
              RowBox[{
               RowBox[{"xgs1", "[", 
                RowBox[{
                "aval1", ",", "cval", ",", "l1val", ",", "l2", ",", 
                 "bvalue1ch", ",", "x1", ",", "t"}], "]"}], "/.", 
               RowBox[{"{", 
                RowBox[{
                 RowBox[{"x1", "[", "t", "]"}], "\[Rule]", 
                 RowBox[{"(", "x1p", ")"}]}], "}"}]}], ")"}], "-", 
             RowBox[{"(", 
              RowBox[{"xhps", "-", "at"}], ")"}]}]}], ";", 
           "\[IndentingNewLine]", 
           RowBox[{
            RowBox[{"eqfn2", "[", 
             RowBox[{"l2_", ",", "l3_", ",", "x1p_", ",", "xhps_"}], "]"}], ":=", 
            RowBox[{
             RowBox[{"(", 
              RowBox[{
               RowBox[{"xgs2", "[", 
                RowBox[{
                "aval1", ",", "aval2", ",", "cval", ",", "l1val", ",", "l2", 
                 ",", "l3", ",", "bvalue1ch", ",", "bvalue2ch", ",", "x1", 
                 ",", "t"}], "]"}], "/.", 
               RowBox[{"{", 
                RowBox[{
                 RowBox[{"x1", "[", "t", "]"}], "\[Rule]", 
                 RowBox[{"(", "x1p", ")"}]}], "}"}]}], ")"}], "-", 
             RowBox[{"(", 
              RowBox[{"xhps", "-", "at"}], ")"}]}]}], ";", 
           "\[IndentingNewLine]", 
           RowBox[{
            RowBox[{"eqfn3", "[", 
             RowBox[{"l2_", ",", "l3_", ",", "x1p_", ",", "xhps_"}], "]"}], ":=", 
            RowBox[{
             RowBox[{"(", 
              RowBox[{
               RowBox[{"xgs1", "[", 
                RowBox[{
                "aval1", ",", "cval", ",", "l1val", ",", "l2", ",", 
                 "bvalue1ch", ",", "x1", ",", "t"}], "]"}], "/.", 
               RowBox[{"{", 
                RowBox[{
                 RowBox[{"x1", "[", "t", "]"}], "\[Rule]", 
                 RowBox[{"(", 
                  RowBox[{"x1p", "+", "dels"}], ")"}]}], "}"}]}], ")"}], "+", 
             
             RowBox[{"(", 
              RowBox[{
               RowBox[{"xgs2", "[", 
                RowBox[{
                "aval1", ",", "aval2", ",", "cval", ",", "l1val", ",", "l2", 
                 ",", "l3", ",", "bvalue1ch", ",", "bvalue2ch", ",", "x1", 
                 ",", "t"}], "]"}], "/.", 
               RowBox[{"{", 
                RowBox[{
                 RowBox[{"x1", "[", "t", "]"}], "\[Rule]", 
                 RowBox[{"(", 
                  RowBox[{"x1p", "+", "dels"}], ")"}]}], "}"}]}], ")"}], "-", 
             
             RowBox[{"2.", "*", "xhps"}]}]}], ";", "\[IndentingNewLine]", 
           RowBox[{
            RowBox[{"{", 
             RowBox[{"l2g", ",", "l3g", ",", "x1pg"}], "}"}], "=", 
            RowBox[{
             RowBox[{"{", 
              RowBox[{"l2", ",", "l3", ",", "x1p"}], "}"}], "/.", 
             RowBox[{"FindRoot", "[", 
              RowBox[{
               RowBox[{"{", 
                RowBox[{
                 RowBox[{"eqfn1", "[", 
                  RowBox[{"l2", ",", "l3", ",", "x1p", ",", "xhval2"}], "]"}],
                  ",", 
                 RowBox[{"eqfn2", "[", 
                  RowBox[{"l2", ",", "l3", ",", "x1p", ",", "xhval2"}], "]"}],
                  ",", 
                 RowBox[{"eqfn3", "[", 
                  RowBox[{"l2", ",", "l3", ",", "x1p", ",", "xhval2"}], 
                  "]"}]}], "}"}], ",", 
               RowBox[{"{", 
                RowBox[{
                 RowBox[{"{", 
                  RowBox[{"l2", ",", " ", "l2val"}], "}"}], ",", 
                 RowBox[{"{", 
                  RowBox[{"l3", ",", "l3val"}], "}"}], ",", 
                 RowBox[{"{", 
                  RowBox[{"x1p", ",", "restx1ch"}], "}"}]}], "}"}], ",", 
               RowBox[{"AccuracyGoal", "\[Rule]", " ", "4"}]}], "]"}]}]}], 
           ";", "\[IndentingNewLine]", "\[IndentingNewLine]", 
           RowBox[{"(*", 
            RowBox[{
            "Solving", " ", "for", " ", "resting", " ", "tension", " ", "in", 
             " ", "perilymph", " ", 
             RowBox[{"(", "tgsp", ")"}]}], " ", "*)"}], "\[IndentingNewLine]", 
           RowBox[{
            RowBox[{"eq1thch2", "[", "tgssoln_", "]"}], ":=", 
            RowBox[{
             RowBox[{"(", 
              RowBox[{
               RowBox[{"(", 
                RowBox[{
                 RowBox[{"(", 
                  RowBox[{"-", 
                   RowBox[{"D", "[", 
                    RowBox[{
                    RowBox[{"Lth2c", "[", 
                    RowBox[{
                    "aval1", ",", "aval2", ",", "cval", ",", "l1val", ",", 
                    "l2g", ",", "l3g", ",", "bvalue1ch", ",", "bvalue2ch", 
                    ",", "kthetaciliach", ",", "kthetaciliach", ",", 
                    "kthetaciliach", ",", "x1", ",", "x1uval", ",", "x2uval", 
                    ",", "x3uval", ",", "t"}], "]"}], ",", 
                    RowBox[{"x1", "[", "t", "]"}]}], "]"}]}], ")"}], "/.", 
                 RowBox[{"{", 
                  RowBox[{
                   RowBox[{"x1", "[", "t", "]"}], "\[Rule]", " ", "x1pg"}], 
                  "}"}]}], ")"}], "+", 
               RowBox[{"tgssoln", "*", 
                RowBox[{"(", 
                 RowBox[{
                  RowBox[{"D", "[", 
                   RowBox[{
                    RowBox[{"xgs1", "[", 
                    RowBox[{
                    "aval1", ",", "cval", ",", "l1val", ",", "l2g", ",", 
                    "bvalue1ch", ",", "x1", ",", "t"}], " ", "]"}], ",", 
                    RowBox[{"x1", "[", "t", "]"}]}], "]"}], "+", 
                  RowBox[{"D", "[", 
                   RowBox[{
                    RowBox[{"xgs2", "[", 
                    RowBox[{
                    "aval1", ",", "aval2", ",", "cval", ",", "l1val", ",", 
                    "l2g", ",", "l3g", ",", "bvalue1ch", ",", "bvalue2ch", 
                    ",", "x1", ",", "t"}], " ", "]"}], ",", 
                    RowBox[{"x1", "[", "t", "]"}]}], "]"}]}], ")"}]}]}], 
              ")"}], "/.", 
             RowBox[{"{", 
              RowBox[{
               RowBox[{"x1", "[", "t", "]"}], "\[Rule]", "x1pg"}], "}"}]}]}], 
           ";", "\[IndentingNewLine]", 
           RowBox[{"tgsp", "=", 
            RowBox[{"tgsval", "/.", 
             RowBox[{"FindRoot", "[", 
              RowBox[{
               RowBox[{"eq1thch2", "[", "tgsval", "]"}], ",", 
               RowBox[{"{", 
                RowBox[{"tgsval", ",", 
                 SuperscriptBox["10", 
                  RowBox[{"-", "3"}]]}], "}"}], ",", 
               RowBox[{"AccuracyGoal", "\[Rule]", "10"}]}], "]"}]}]}], ";", 
           "\[IndentingNewLine]", 
           RowBox[{"(*", 
            RowBox[{"calculating", " ", "kgsd"}], "*)"}], 
           "\[IndentingNewLine]", 
           RowBox[{"kgsdtrial", "=", 
            RowBox[{"kbval", "*", 
             RowBox[{"tempval", "/", "delsolnp"}]}]}], ";", 
           "\[IndentingNewLine]", 
           RowBox[{"Print", "[", 
            RowBox[{"\"\<\[Delta]=\>\"", ",", "delsolnp"}], "]"}], ";", 
           "\[IndentingNewLine]", 
           RowBox[{"{", 
            RowBox[{
             RowBox[{"(", 
              RowBox[{
               RowBox[{"xgs1", "[", 
                RowBox[{
                "aval1", ",", "cval", ",", "l1val", ",", "l2g", ",", 
                 "bvalue1ch", ",", "x1", ",", "t"}], " ", "]"}], "/.", 
               RowBox[{"{", 
                RowBox[{
                 RowBox[{"x1", "[", "t", "]"}], "\[Rule]", "x1pg"}], "}"}]}], 
              ")"}], ",", 
             RowBox[{"(", 
              RowBox[{
               RowBox[{"xgs2", "[", 
                RowBox[{
                "aval1", ",", "aval2", ",", "cval", ",", "l1val", ",", "l2g", 
                 ",", "l3g", ",", "bvalue1ch", ",", "bvalue2ch", ",", "x1", 
                 ",", "t"}], " ", "]"}], "/.", 
               RowBox[{"{", 
                RowBox[{
                 RowBox[{"x1", "[", "t", "]"}], "\[Rule]", "x1pg"}], "}"}]}], 
              ")"}]}], "}"}], ";", "\[IndentingNewLine]", 
           "\[IndentingNewLine]", 
           RowBox[{"xstarp", "=", 
            RowBox[{"(", 
             RowBox[{
              RowBox[{"xgs1", "[", 
               RowBox[{
               "aval1", ",", "cval", ",", "l1val", ",", "l2g", ",", 
                "bvalue1ch", ",", "x1", ",", "t"}], " ", "]"}], "/.", 
              RowBox[{"{", 
               RowBox[{
                RowBox[{"x1", "[", "t", "]"}], "\[Rule]", "x1pg"}], "}"}]}], 
             ")"}]}], ";", "\[IndentingNewLine]", 
           RowBox[{"xstarp2", "=", 
            RowBox[{"(", 
             RowBox[{
              RowBox[{"xgs2", "[", 
               RowBox[{
               "aval1", ",", "aval2", ",", "cval", ",", "l1val", ",", "l2g", 
                ",", "l3g", ",", "bvalue1ch", ",", "bvalue2ch", ",", "x1", 
                ",", "t"}], " ", "]"}], "/.", 
              RowBox[{"{", 
               RowBox[{
                RowBox[{"x1", "[", "t", "]"}], "\[Rule]", "x1pg"}], "}"}]}], 
             ")"}]}], ";", "\[IndentingNewLine]", 
           RowBox[{"(*", 
            RowBox[{
            "Solving", " ", "for", " ", "gating", " ", "spring", " ", 
             "stiffness", " ", 
             RowBox[{"(", "kgsp", ")"}], " ", "using", " ", "bundle", " ", 
             "stiffness", " ", "equation", " ", "in", " ", "perilymph"}], 
            "*)"}], "\[IndentingNewLine]", 
           RowBox[{
            RowBox[{"eq5thch2", "[", "kgs_", "]"}], ":=", 
            RowBox[{
             RowBox[{"(", 
              RowBox[{
               RowBox[{"kthetaciliach", "*", 
                RowBox[{"(", 
                 RowBox[{
                  SuperscriptBox[
                   RowBox[{"(", 
                    RowBox[{"D", "[", 
                    RowBox[{
                    RowBox[{"theta1", "[", 
                    RowBox[{"l1", ",", "x1", ",", "t"}], " ", "]"}], ",", 
                    RowBox[{"x1", "[", "t", "]"}]}], "]"}], ")"}], "2"], "+", 
                  
                  RowBox[{
                   RowBox[{"theta1", "[", 
                    RowBox[{"l1", ",", "x1", ",", "t"}], " ", "]"}], "*", 
                   RowBox[{"D", "[", 
                    RowBox[{
                    RowBox[{"(", 
                    RowBox[{"D", "[", 
                    RowBox[{
                    RowBox[{"theta1", "[", 
                    RowBox[{"l1", ",", "x1", ",", "t"}], " ", "]"}], ",", 
                    RowBox[{"x1", "[", "t", "]"}]}], "]"}], ")"}], ",", 
                    RowBox[{"x1", "[", "t", "]"}]}], "]"}]}], "+", 
                  SuperscriptBox[
                   RowBox[{"(", 
                    RowBox[{"D", "[", 
                    RowBox[{
                    RowBox[{"theta2", "[", 
                    RowBox[{
                    "a1", ",", "c", ",", "l1", ",", "l2", ",", "x1", ",", 
                    "t"}], " ", "]"}], ",", 
                    RowBox[{"x1", "[", "t", "]"}]}], "]"}], ")"}], "2"], "+", 
                  
                  RowBox[{
                   RowBox[{"theta2", "[", 
                    RowBox[{
                    "a1", ",", "c", ",", "l1", ",", "l2", ",", "x1", ",", 
                    "t"}], " ", "]"}], "*", 
                   RowBox[{"D", "[", 
                    RowBox[{
                    RowBox[{"D", "[", 
                    RowBox[{
                    RowBox[{"theta2", "[", 
                    RowBox[{
                    "a1", ",", "c", ",", "l1", ",", "l2", ",", "x1", ",", 
                    "t"}], " ", "]"}], ",", 
                    RowBox[{"x1", "[", "t", "]"}]}], "]"}], ",", 
                    RowBox[{"x1", "[", "t", "]"}]}], "]"}]}], "+", 
                  SuperscriptBox[
                   RowBox[{"(", 
                    RowBox[{"D", "[", 
                    RowBox[{
                    RowBox[{"theta3", "[", 
                    RowBox[{
                    "a1", ",", "a2", ",", "c", ",", "l1", ",", "l2", ",", 
                    "l3", ",", "x1", ",", "t"}], " ", "]"}], ",", 
                    RowBox[{"x1", "[", "t", "]"}]}], "]"}], ")"}], "2"], "+", 
                  
                  RowBox[{
                   RowBox[{"theta3", "[", 
                    RowBox[{
                    "a1", ",", "a2", ",", "c", ",", "l1", ",", "l2", ",", 
                    "l3", ",", "x1", ",", "t"}], " ", "]"}], "*", 
                   RowBox[{"D", "[", 
                    RowBox[{
                    RowBox[{"D", "[", 
                    RowBox[{
                    RowBox[{"theta3", "[", 
                    RowBox[{
                    "a1", ",", "a2", ",", "c", ",", "l1", ",", "l2", ",", 
                    "l3", ",", "x1", ",", "t"}], "]"}], ",", 
                    RowBox[{"x1", "[", "t", "]"}]}], "]"}], ",", 
                    RowBox[{"x1", "[", "t", "]"}]}], "]"}]}]}], ")"}]}], "+", 
               "\[IndentingNewLine]", 
               RowBox[{"kgs", "*", 
                RowBox[{"(", 
                 RowBox[{
                  SuperscriptBox[
                   RowBox[{"(", 
                    RowBox[{"D", "[", 
                    RowBox[{
                    RowBox[{"xgs1", "[", 
                    RowBox[{
                    "a1", ",", "c", ",", "l1", ",", "l2", ",", "b1", ",", 
                    "x1", ",", "t"}], " ", "]"}], ",", 
                    RowBox[{"x1", "[", "t", "]"}]}], "]"}], ")"}], "2"], "+", 
                  
                  SuperscriptBox[
                   RowBox[{"(", 
                    RowBox[{"D", "[", 
                    RowBox[{
                    RowBox[{"xgs2", "[", 
                    RowBox[{
                    "a1", ",", "a2", ",", "c", ",", "l1", ",", "l2", ",", 
                    "l3", ",", "b1", ",", "b2", ",", "x1", ",", "t"}], " ", 
                    "]"}], ",", 
                    RowBox[{"x1", "[", "t", "]"}]}], "]"}], ")"}], "2"]}], 
                 ")"}]}], "-", 
               RowBox[{"kgsdtrial", "*", 
                RowBox[{"(", 
                 RowBox[{
                  RowBox[{
                   RowBox[{"D", "[", 
                    RowBox[{
                    RowBox[{"p01", "[", 
                    RowBox[{
                    "a1", ",", "c", ",", "l1", ",", "l2", ",", "b1", ",", 
                    "x1", ",", "t", ",", "xh1", ",", "d", ",", "kgs1", ",", 
                    "kb", ",", "temp"}], "]"}], ",", 
                    RowBox[{"x1", "[", "t", "]"}]}], "]"}], "*", 
                   RowBox[{"D", "[", 
                    RowBox[{
                    RowBox[{"xgs1", "[", 
                    RowBox[{
                    "a1", ",", "c", ",", "l1", ",", "l2", ",", "b1", ",", 
                    "x1", ",", "t"}], " ", "]"}], ",", 
                    RowBox[{"x1", "[", "t", "]"}]}], "]"}]}], "+", 
                  RowBox[{
                   RowBox[{"D", "[", 
                    RowBox[{
                    RowBox[{"p02", "[", 
                    RowBox[{
                    "a1", ",", "a2", ",", "c", ",", "l1", ",", "l2", ",", 
                    "l3", ",", "b1", ",", "b2", ",", "x1", ",", "t", ",", 
                    "xh2", ",", "d", ",", "kgs2", ",", "kb", ",", "temp"}], 
                    "]"}], ",", 
                    RowBox[{"x1", "[", "t", "]"}]}], "]"}], "*", 
                   RowBox[{"D", "[", 
                    RowBox[{
                    RowBox[{"xgs2", "[", 
                    RowBox[{
                    "a1", ",", "a2", ",", "c", ",", "l1", ",", "l2", ",", 
                    "l3", ",", "b1", ",", "b2", ",", "x1", ",", "t"}], " ", 
                    "]"}], ",", 
                    RowBox[{"x1", "[", "t", "]"}]}], "]"}]}]}], ")"}]}], "+", 
               
               RowBox[{"tgsp", "*", 
                RowBox[{"D", "[", 
                 RowBox[{
                  RowBox[{"(", 
                   RowBox[{"D", "[", 
                    RowBox[{
                    RowBox[{"xgs1", "[", 
                    RowBox[{
                    "a1", ",", "c", ",", "l1", ",", "l2", ",", "b1", ",", 
                    "x1", ",", "t"}], " ", "]"}], ",", 
                    RowBox[{"x1", "[", "t", "]"}]}], "]"}], ")"}], ",", 
                  RowBox[{"x1", "[", "t", "]"}]}], "]"}]}], "+", 
               RowBox[{"tgsp", "*", 
                RowBox[{"D", "[", 
                 RowBox[{
                  RowBox[{"(", 
                   RowBox[{"D", "[", 
                    RowBox[{
                    RowBox[{"xgs2", "[", 
                    RowBox[{
                    "a1", ",", "a2", ",", "c", ",", "l1", ",", "l2", ",", 
                    "l3", ",", "b1", ",", "b2", ",", "x1", ",", "t"}], " ", 
                    "]"}], ",", 
                    RowBox[{"x1", "[", "t", "]"}]}], "]"}], ")"}], ",", 
                  RowBox[{"x1", "[", "t", "]"}]}], "]"}]}]}], ")"}], "/.", 
             RowBox[{"{", 
              RowBox[{
               RowBox[{"a1", "\[Rule]", " ", "aval1"}], ",", 
               RowBox[{"a2", "\[Rule]", " ", "aval2"}], ",", 
               RowBox[{"c", "\[Rule]", " ", "cval"}], ",", 
               RowBox[{"l1", "\[Rule]", "l1val"}], ",", 
               RowBox[{"l2", "\[Rule]", " ", "l2g"}], ",", 
               RowBox[{"l3", "\[Rule]", " ", "l3g"}], ",", 
               RowBox[{"kgs1", "\[Rule]", "kgs"}], ",", 
               RowBox[{"kgs2", "\[Rule]", "kgs"}], ",", 
               RowBox[{"b1", "\[Rule]", 
                RowBox[{"(", "bvalue1ch", ")"}]}], ",", 
               RowBox[{"b2", "\[Rule]", " ", 
                RowBox[{"(", "bvalue2ch", ")"}]}], ",", 
               RowBox[{"theta1u", "\[Rule]", "x1uval"}], ",", 
               RowBox[{"theta2u", "\[Rule]", "x2uval"}], ",", 
               RowBox[{"theta3u", "\[Rule]", " ", "x3uval"}], ",", 
               RowBox[{
                RowBox[{"x1", "[", "t", "]"}], "\[Rule]", " ", 
                RowBox[{"(", "x1pg", ")"}]}], ",", 
               RowBox[{"xh1", "\[Rule]", " ", "xhval2"}], ",", 
               RowBox[{"xh2", "\[Rule]", " ", "xhval2"}], ",", 
               RowBox[{"d", "\[Rule]", " ", 
                RowBox[{"(", 
                 RowBox[{"kgsdtrial", "/", "kgs"}], ")"}]}], ",", 
               RowBox[{"kb", "\[Rule]", " ", "kbval"}], ",", 
               RowBox[{"temp", "\[Rule]", "tempval"}]}], "}"}]}]}], ";", 
           "\[IndentingNewLine]", 
           RowBox[{"kgsp", "=", 
            RowBox[{"kgs", "/.", 
             RowBox[{"(", 
              RowBox[{"FindRoot", "[", 
               RowBox[{
                RowBox[{
                 RowBox[{"eq5thch2", "[", "kgs", "]"}], "==", 
                 RowBox[{"khb", "/", "nc"}]}], ",", 
                RowBox[{"{", 
                 RowBox[{"kgs", ",", 
                  RowBox[{"6.1", "*", 
                   SuperscriptBox["10", 
                    RowBox[{"-", "3"}]]}]}], "}"}], ",", 
                RowBox[{"AccuracyGoal", "\[Rule]", "10"}]}], "]"}], ")"}]}]}],
            ";", "\[IndentingNewLine]", 
           RowBox[{"(*", 
            RowBox[{"calculating", " ", "d", 
             RowBox[{"(", "dvalp", ")"}]}], "*)"}], "\[IndentingNewLine]", 
           RowBox[{"dvalp", "=", 
            RowBox[{"kgsdtrial", "/", "kgsp"}]}], ";", "\[IndentingNewLine]", 
           
           RowBox[{"(*", 
            RowBox[{"calculating", " ", "xu", 
             RowBox[{"(", "xgsup", ")"}]}], "*)"}], "\[IndentingNewLine]", 
           RowBox[{"xgsup", "=", 
            RowBox[{"xstarp", "-", 
             RowBox[{"rcp", "*", "dvalp"}], "-", 
             RowBox[{"tgsp", "/", "kgsp"}]}]}], ";", "\[IndentingNewLine]", 
           RowBox[{"(*", 
            RowBox[{
            "solving", " ", "bundle", " ", "resting", " ", "displacement", 
             " ", 
             RowBox[{"(", "restx1chnew", ")"}], " ", "in", " ", "endolymph", 
             " ", "for", " ", "the", " ", "trial", " ", "value", " ", "of", 
             " ", "\[Delta]"}], "*)"}], "\[IndentingNewLine]", 
           RowBox[{
            RowBox[{"eqme", "[", 
             RowBox[{
             "x1se_", ",", "kgsval_", ",", "dval_", ",", "xgsuval_", ",", 
              "rcp_"}], "]"}], ":=", 
            RowBox[{
             RowBox[{"(", 
              RowBox[{
               RowBox[{"(", 
                RowBox[{
                 RowBox[{"(", 
                  RowBox[{"-", 
                   RowBox[{"D", "[", 
                    RowBox[{
                    RowBox[{"Lth2c", "[", 
                    RowBox[{
                    "aval1", ",", "aval2", ",", "cval", ",", "l1val", ",", 
                    "l2val", ",", "l3val", ",", "bvalue1ch", ",", "bvalue2ch",
                     ",", "kthetaciliach", ",", "kthetaciliach", ",", 
                    "kthetaciliach", ",", "x1", ",", "x1uval", ",", "x2uval", 
                    ",", "x3uval", ",", "t"}], "]"}], ",", 
                    RowBox[{"x1", "[", "t", "]"}]}], "]"}]}], ")"}], "/.", 
                 RowBox[{"{", 
                  RowBox[{
                   RowBox[{"x1", "[", "t", "]"}], "\[Rule]", " ", "x1se"}], 
                  "}"}]}], ")"}], "+", 
               RowBox[{"kgsval", "*", 
                RowBox[{"(", 
                 RowBox[{
                  RowBox[{"(", 
                   RowBox[{
                    RowBox[{"xgs1", "[", 
                    RowBox[{
                    "aval1", ",", "cval", ",", "l1val", ",", "l2val", ",", 
                    "bvalue1ch", ",", "x1", ",", "t"}], " ", "]"}], "/.", 
                    RowBox[{"{", 
                    RowBox[{
                    RowBox[{"x1", "[", "t", "]"}], "\[Rule]", " ", "x1se"}], 
                    "}"}]}], ")"}], "-", "xgsuval", "-", 
                  RowBox[{"rcp", "*", "dval"}]}], ")"}], "*", 
                RowBox[{"D", "[", 
                 RowBox[{
                  RowBox[{"xgs1", "[", 
                   RowBox[{
                   "aval1", ",", "cval", ",", "l1val", ",", "l2val", ",", 
                    "bvalue1ch", ",", "x1", ",", "t"}], " ", "]"}], ",", 
                  RowBox[{"x1", "[", "t", "]"}]}], "]"}]}], "+", 
               RowBox[{"kgsval", "*", 
                RowBox[{"(", 
                 RowBox[{
                  RowBox[{"(", 
                   RowBox[{
                    RowBox[{"xgs2", "[", 
                    RowBox[{
                    "aval1", ",", "aval2", ",", "cval", ",", "l1val", ",", 
                    "l2val", ",", "l3val", ",", "bvalue1ch", ",", "bvalue2ch",
                     ",", "x1", ",", "t"}], " ", "]"}], "/.", 
                    RowBox[{"{", 
                    RowBox[{
                    RowBox[{"x1", "[", "t", "]"}], "\[Rule]", " ", "x1se"}], 
                    "}"}]}], ")"}], "-", "xgsuval", "-", 
                  RowBox[{"rcp", "*", "dval"}]}], ")"}], "*", 
                RowBox[{"D", "[", 
                 RowBox[{
                  RowBox[{"xgs2", "[", 
                   RowBox[{
                   "aval1", ",", "aval2", ",", "cval", ",", "l1val", ",", 
                    "l2val", ",", "l3val", ",", "bvalue1ch", ",", "bvalue2ch",
                     ",", "x1", ",", "t"}], " ", "]"}], ",", 
                  RowBox[{"x1", "[", "t", "]"}]}], "]"}]}]}], ")"}], "/.", 
             RowBox[{"{", 
              RowBox[{
               RowBox[{"x1", "[", "t", "]"}], "\[Rule]", "x1se"}], "}"}]}]}], 
           ";", "\[IndentingNewLine]", 
           RowBox[{"kgse", "=", "kgsp"}], ";", 
           RowBox[{"(*", "*)"}], "\[IndentingNewLine]", 
           RowBox[{"restx1chnew", "=", 
            RowBox[{"x1star0p5", "/.", 
             RowBox[{"FindRoot", "[", 
              RowBox[{
               RowBox[{"eqme", "[", 
                RowBox[{
                "x1star0p5", ",", "kgse", ",", "dvalp", ",", "xgsup", ",", 
                 "0.5"}], "]"}], ",", 
               RowBox[{"{", 
                RowBox[{"x1star0p5", ",", "restx1ch"}], "}"}], ",", 
               RowBox[{"AccuracyGoal", "\[Rule]", "10"}]}], "]"}]}]}], ";", 
           "\[IndentingNewLine]", 
           RowBox[{"(*", 
            RowBox[{"calculate", " ", "offset", " ", "in", " ", "endolymph"}],
             " ", "*)"}], "\[IndentingNewLine]", 
           RowBox[{"offset", "=", 
            RowBox[{"(", 
             RowBox[{"restx1nogsch", "-", " ", "restx1chnew"}], ")"}]}], ";", 
           "\[IndentingNewLine]", 
           RowBox[{"(*", 
            RowBox[{
            "calculate", " ", "resting", " ", "tension", " ", "in", " ", 
             "endolymph"}], " ", "*)"}], "\[IndentingNewLine]", 
           RowBox[{"tgse", "=", 
            RowBox[{"kgsp", "*", 
             RowBox[{"(", 
              RowBox[{
               RowBox[{"(", 
                RowBox[{
                 RowBox[{"xgs1", "[", 
                  RowBox[{
                  "aval1", ",", "cval", ",", "l1val", ",", "l2val", ",", 
                   "bvalue1ch", ",", "x1", ",", "t"}], " ", "]"}], "/.", 
                 RowBox[{"{", 
                  RowBox[{
                   RowBox[{"x1", "[", "t", "]"}], "\[Rule]", " ", 
                   "restx1chnew"}], "}"}]}], ")"}], "-", "xgsup", "-", 
               RowBox[{"0.5", "*", "dvalp"}]}], ")"}]}]}], ";", 
           "\[IndentingNewLine]", 
           RowBox[{"Print", "[", 
            RowBox[{
            "\"\<jj= \>\"", ",", "jj", ",", "\"\<offset=\>\"", ",", 
             "offset"}], "]"}], ";", "\[IndentingNewLine]", 
           RowBox[{"(*", 
            RowBox[{"Check", " ", "for", " ", 
             RowBox[{"convergence", ":", " ", 
              RowBox[{
               RowBox[{"44.9", " ", "nm"}], " ", "\[LessEqual]", " ", 
               "offset", " ", "\[LessEqual]", " ", 
               RowBox[{"45.1", " ", "nm"}]}]}]}], "*)"}], 
           "\[IndentingNewLine]", 
           RowBox[{"If", "[", 
            RowBox[{
             RowBox[{"(", 
              RowBox[{"offset", "<", "44.9"}], ")"}], ",", 
             RowBox[{"Print", "[", 
              RowBox[{
              "\"\<Offset <39 nm, value is \>\"", ",", " ", "offset"}], " ", 
              "]"}], ",", 
             RowBox[{"delsolnp2", "=", "delsolnp"}]}], "]"}], ";", 
           "\[IndentingNewLine]", 
           RowBox[{"If", "[", 
            RowBox[{
             RowBox[{"(", 
              RowBox[{"offset", ">", "45.1"}], ")"}], ",", 
             RowBox[{"Print", "[", 
              RowBox[{
              "\"\<Offset >50 nm, value is \>\"", ",", " ", "offset"}], " ", 
              "]"}], ",", 
             RowBox[{"delsolnp1", "=", "delsolnp"}]}], "]"}], ";", 
           "\[IndentingNewLine]", 
           RowBox[{"If", "[", 
            RowBox[{
             RowBox[{"(", 
              RowBox[{
               RowBox[{"(", 
                RowBox[{"offset", ">", "44.9"}], ")"}], "&&", 
               RowBox[{"(", 
                RowBox[{"offset", "<", "45.1"}], ")"}]}], ")"}], ",", 
             RowBox[{"{", 
              RowBox[{
               RowBox[{
                RowBox[{"kappavals", "[", 
                 RowBox[{"[", "ii", "]"}], "]"}], "=", "kthetaciliach"}], ";", 
               RowBox[{
                RowBox[{"kgsvals", "[", 
                 RowBox[{"[", "ii", "]"}], "]"}], "=", "kgsp"}], ";", 
               RowBox[{
                RowBox[{"dvals", "[", 
                 RowBox[{"[", "ii", "]"}], "]"}], "=", "dvalp"}], ";", 
               RowBox[{
                RowBox[{"delpvals", "[", 
                 RowBox[{"[", "ii", "]"}], "]"}], "=", "delsolnp"}], ";", 
               RowBox[{
                RowBox[{"offsetvals", "[", 
                 RowBox[{"[", "ii", "]"}], "]"}], "=", "offset"}], ";", 
               "\[IndentingNewLine]", 
               RowBox[{
                RowBox[{"x1pvals", "[", 
                 RowBox[{"[", "ii", "]"}], "]"}], "=", "x1pg"}], ";", 
               "\[IndentingNewLine]", 
               RowBox[{
                RowBox[{"x1evals", "[", 
                 RowBox[{"[", "ii", "]"}], "]"}], "=", "restx1ch"}], ";", 
               "\[IndentingNewLine]", 
               RowBox[{
                RowBox[{"x1ssvals", "[", 
                 RowBox[{"[", "ii", "]"}], "]"}], "=", "xstarp"}], ";", 
               "\[IndentingNewLine]", 
               RowBox[{
                RowBox[{"x2ssvals", "[", 
                 RowBox[{"[", "ii", "]"}], "]"}], "=", "xstarp2"}], ";", 
               "\[IndentingNewLine]", 
               RowBox[{
                RowBox[{"xgsuvals", "[", 
                 RowBox[{"[", "ii", "]"}], "]"}], "=", "xgsup"}], ";", 
               "\[IndentingNewLine]", 
               RowBox[{
                RowBox[{"tpvals", "[", 
                 RowBox[{"[", "ii", "]"}], "]"}], "=", "tgsp"}], ";", 
               "\[IndentingNewLine]", 
               RowBox[{
                RowBox[{"tevals", "[", 
                 RowBox[{"[", "ii", "]"}], "]"}], "=", 
                RowBox[{"kgsp", "*", 
                 RowBox[{"(", 
                  RowBox[{"xgsrval", "-", "xgsup", "-", 
                   RowBox[{"0.5", "*", "dvalp"}]}], ")"}]}]}], ";", 
               "\[IndentingNewLine]", 
               RowBox[{
                RowBox[{"l2pvals", "[", 
                 RowBox[{"[", "ii", "]"}], "]"}], "=", "l2g"}], ";", 
               RowBox[{
                RowBox[{"l3pvals", "[", 
                 RowBox[{"[", "ii", "]"}], "]"}], "=", "l3g"}], ";", 
               RowBox[{
                RowBox[{"l2evals", "[", 
                 RowBox[{"[", "ii", "]"}], "]"}], "=", "l2val"}], ";", 
               RowBox[{
                RowBox[{"l3evals", "[", 
                 RowBox[{"[", "ii", "]"}], "]"}], "=", "l3val"}], ";", 
               "\[IndentingNewLine]", 
               RowBox[{"Print", "[", 
                RowBox[{
                "\"\<Final Offset (nm) = \>\"", ",", "offset", ",", 
                 "\"\<\\n Final restx1ch, x1pg, (nm) = \>\"", ",", 
                 RowBox[{"{", 
                  RowBox[{"restx1ch", ",", "x1pg"}], "}"}], ",", 
                 "\"\<\\n Final \!\(\*SubscriptBox[\(\[Delta]\), \(P\)]\) - \
Initial \!\(\*SubscriptBox[\(\[Delta]\), \(P\)]\) (nm) = \>\"", ",", 
                 RowBox[{"(", 
                  RowBox[{"delsolnp", "-", "delsoln"}], ")"}], " ", ",", " ", 
                 "\"\<\\nFinal \!\(\*SubscriptBox[SuperscriptBox[\(X\), \
\(*\)], \(1  p\)]\)(nm) = \>\"", ",", "x1pg", " ", ",", " ", 
                 "\"\<\\nFinal \!\(\*SubscriptBox[\(l\), \(2  \
p\)]\)/\!\(\*SubscriptBox[\(l\), \(2  E\)]\) = \>\"", ",", 
                 RowBox[{"l2g", "/", "l2val"}], ",", 
                 "\"\<\\nFinal \!\(\*SubscriptBox[\(l\), \(3  \
p\)]\)/\!\(\*SubscriptBox[\(l\), \(3  E\)]\) = \>\"", ",", 
                 RowBox[{"l3g", "/", "l3val"}], ",", 
                 "\"\<\\nFinal \!\(\*SubscriptBox[SuperscriptBox[\(t\), \
\(*\)], \(p\)]\)/\!\(\*SubscriptBox[SuperscriptBox[\(t\), \(*\)], \(E\)]\) = \
\>\"", ",", 
                 RowBox[{"tgsp", "/", "tgse"}], ",", 
                 "\"\<\\nFinal \!\(\*SubscriptBox[\(k\), \(gs\)]\) = \>\"", 
                 ",", "kgsp"}], "]"}], ";", 
               RowBox[{"Break", "[", "]"}]}], "}"}]}], "]"}]}], "}"}]}], 
        "]"}]}], "}"}]}], "]"}], "\[IndentingNewLine]", 
   RowBox[{
    RowBox[{
     RowBox[{"smalldeltafnlhsgen", "[", 
      RowBox[{"x1in_", ",", "delta_", ",", "xh_", ",", "l2_", ",", "l3_"}], 
      "]"}], ":=", 
     RowBox[{"0.5", 
      RowBox[{"(", 
       RowBox[{
        SuperscriptBox[
         RowBox[{"(", 
          RowBox[{"1", "+", 
           RowBox[{"Exp", "[", 
            RowBox[{
             RowBox[{"-", 
              RowBox[{"(", 
               RowBox[{
                RowBox[{"(", 
                 RowBox[{
                  RowBox[{"xgs1", "[", 
                   RowBox[{
                   "aval1", ",", "cval", ",", "l1val", ",", "l2", ",", 
                    "bvalue1ch", ",", "x1", ",", "t"}], "]"}], "/.", 
                  RowBox[{"{", 
                   RowBox[{
                    RowBox[{"x1", "[", "t", "]"}], "\[Rule]", "x1in"}], 
                   "}"}]}], ")"}], "-", "xh"}], ")"}]}], "/", "delta"}], 
            "]"}]}], ")"}], 
         RowBox[{"-", "1"}]], "+", 
        SuperscriptBox[
         RowBox[{"(", 
          RowBox[{"1", "+", 
           RowBox[{"Exp", "[", 
            RowBox[{
             RowBox[{"-", 
              RowBox[{"(", 
               RowBox[{
                RowBox[{"(", 
                 RowBox[{
                  RowBox[{"xgs2", "[", 
                   RowBox[{
                   "aval1", ",", "aval2", ",", "cval", ",", "l1val", ",", 
                    "l2", ",", "l3", ",", "bvalue1ch", ",", "bvalue2ch", ",", 
                    "x1", ",", "t"}], "]"}], "/.", 
                  RowBox[{"{", 
                   RowBox[{
                    RowBox[{"x1", "[", "t", "]"}], "\[Rule]", "x1in"}], 
                   "}"}]}], ")"}], "-", "xh"}], ")"}]}], "/", "delta"}], 
            "]"}]}], ")"}], 
         RowBox[{"-", "1"}]]}], ")"}]}]}], ";"}]}]}]], "Input",
 CellChangeTimes->{{3.928599065061282*^9, 3.928599121324336*^9}, 
   3.928599178398625*^9, 3.928599218271388*^9, {3.928599354904882*^9, 
   3.9285993553438463`*^9}, {3.92859943588269*^9, 3.9285994362831087`*^9}, 
   3.9285995520934677`*^9, 3.928600137354772*^9, {3.928600207243497*^9, 
   3.928600233863224*^9}, {3.9286002647930717`*^9, 3.928600311019195*^9}, {
   3.9286003862005873`*^9, 3.928600424108774*^9}, 3.928838290203364*^9, {
   3.9288383431545486`*^9, 3.928838393207842*^9}, {3.928838979698748*^9, 
   3.928839024610022*^9}, {3.9288390552725353`*^9, 3.9288390747671127`*^9}, {
   3.9288440516037397`*^9, 3.928844074575403*^9}, {3.9288441419042797`*^9, 
   3.928844159161578*^9}, {3.928844241082633*^9, 3.928844337595231*^9}, {
   3.928844402112804*^9, 3.928844552360087*^9}, {3.9288452749220448`*^9, 
   3.928845376856881*^9}, {3.928845412932884*^9, 3.928845654471694*^9}, {
   3.928845717680416*^9, 3.928845731012532*^9}, {3.928845765720532*^9, 
   3.928845937654245*^9}, {3.928846269252718*^9, 3.9288463090855703`*^9}, {
   3.928846372538251*^9, 3.928846465930574*^9}, {3.9288465028335037`*^9, 
   3.92884656055591*^9}, 3.928846602405675*^9, {3.928846670510764*^9, 
   3.928846954190675*^9}, 3.928847046494845*^9, 3.9288471171709757`*^9, 
   3.928847181173648*^9, {3.92884721625102*^9, 3.928847216694274*^9}, {
   3.9299917557730007`*^9, 3.929991756713537*^9}, {3.9405357716501207`*^9, 
   3.940535773461763*^9}, 3.947985761005121*^9, 3.9479859271655407`*^9, 
   3.9479860773834953`*^9, {3.947986195009286*^9, 3.947986394172708*^9}, {
   3.947986439026697*^9, 3.947986441288913*^9}},
 CellLabel->"In[80]:=",ExpressionUUID->"ff9735c4-2592-4c71-a27e-e9e88e1b9029"],

Cell[CellGroupData[{

Cell[BoxData[
 InterpretationBox[
  RowBox[{"\<\"ii=\"\>", "\[InvisibleSpace]", "11"}],
  SequenceForm["ii=", 11],
  Editable->False]], "Print",
 CellChangeTimes->{
  3.947986078085305*^9, 3.9479861598125153`*^9, {3.947986198533249*^9, 
   3.947986241121014*^9}, {3.9479862727192287`*^9, 3.9479863948441267`*^9}, 
   3.947986442052681*^9, 3.947992887768743*^9, 3.947993105133424*^9, 
   3.9480230461889*^9, 3.948490679600786*^9, 3.9484908492941713`*^9, 
   3.9485391468704348`*^9, 3.948818979432539*^9, 3.949056370414175*^9},
 CellLabel->
  "During evaluation of \
In[80]:=",ExpressionUUID->"544e1833-36ca-4050-8c4d-f4d9a85051c4"],

Cell[BoxData[
 InterpretationBox[
  RowBox[{"\<\"\[Delta]=\"\>", "\[InvisibleSpace]", "2.5722508631497423`"}],
  SequenceForm["\[Delta]=", 2.5722508631497423`],
  Editable->False]], "Print",
 CellChangeTimes->{
  3.947986078085305*^9, 3.9479861598125153`*^9, {3.947986198533249*^9, 
   3.947986241121014*^9}, {3.9479862727192287`*^9, 3.9479863948441267`*^9}, 
   3.947986442052681*^9, 3.947992887768743*^9, 3.947993105133424*^9, 
   3.9480230461889*^9, 3.948490679600786*^9, 3.9484908492941713`*^9, 
   3.9485391468704348`*^9, 3.948818979432539*^9, 3.949056370455678*^9},
 CellLabel->
  "During evaluation of \
In[80]:=",ExpressionUUID->"5dfa1ff1-3f4c-4602-ac07-f8a2bf0832de"],

Cell[BoxData[
 InterpretationBox[
  RowBox[{"\<\"jj= \"\>", "\[InvisibleSpace]", "1", 
   "\[InvisibleSpace]", "\<\"offset=\"\>", "\[InvisibleSpace]", 
   RowBox[{"-", "293.70145724078793`"}]}],
  SequenceForm["jj= ", 1, "offset=", -293.70145724078793`],
  Editable->False]], "Print",
 CellChangeTimes->{
  3.947986078085305*^9, 3.9479861598125153`*^9, {3.947986198533249*^9, 
   3.947986241121014*^9}, {3.9479862727192287`*^9, 3.9479863948441267`*^9}, 
   3.947986442052681*^9, 3.947992887768743*^9, 3.947993105133424*^9, 
   3.9480230461889*^9, 3.948490679600786*^9, 3.9484908492941713`*^9, 
   3.9485391468704348`*^9, 3.948818979432539*^9, 3.949056370471105*^9},
 CellLabel->
  "During evaluation of \
In[80]:=",ExpressionUUID->"b5c776e2-23be-448d-a499-781418208215"],

Cell[BoxData[
 InterpretationBox[
  RowBox[{"\<\"Offset <39 nm, value is \"\>", "\[InvisibleSpace]", 
   RowBox[{"-", "293.70145724078793`"}]}],
  SequenceForm["Offset <39 nm, value is ", -293.70145724078793`],
  Editable->False]], "Print",
 CellChangeTimes->{
  3.947986078085305*^9, 3.9479861598125153`*^9, {3.947986198533249*^9, 
   3.947986241121014*^9}, {3.9479862727192287`*^9, 3.9479863948441267`*^9}, 
   3.947986442052681*^9, 3.947992887768743*^9, 3.947993105133424*^9, 
   3.9480230461889*^9, 3.948490679600786*^9, 3.9484908492941713`*^9, 
   3.9485391468704348`*^9, 3.948818979432539*^9, 3.949056370472674*^9},
 CellLabel->
  "During evaluation of \
In[80]:=",ExpressionUUID->"70fdacdc-401a-4134-a857-5e224a9c9b62"],

Cell[BoxData[
 InterpretationBox[
  RowBox[{"\<\"\[Delta]=\"\>", "\[InvisibleSpace]", "2.686856099626711`"}],
  SequenceForm["\[Delta]=", 2.686856099626711],
  Editable->False]], "Print",
 CellChangeTimes->{
  3.947986078085305*^9, 3.9479861598125153`*^9, {3.947986198533249*^9, 
   3.947986241121014*^9}, {3.9479862727192287`*^9, 3.9479863948441267`*^9}, 
   3.947986442052681*^9, 3.947992887768743*^9, 3.947993105133424*^9, 
   3.9480230461889*^9, 3.948490679600786*^9, 3.9484908492941713`*^9, 
   3.9485391468704348`*^9, 3.948818979432539*^9, 3.949056370474288*^9},
 CellLabel->
  "During evaluation of \
In[80]:=",ExpressionUUID->"117008b4-05e2-429d-b986-280875468b7e"],

Cell[BoxData[
 InterpretationBox[
  RowBox[{"\<\"jj= \"\>", "\[InvisibleSpace]", "2", 
   "\[InvisibleSpace]", "\<\"offset=\"\>", "\[InvisibleSpace]", 
   RowBox[{"-", "122.03245438767885`"}]}],
  SequenceForm["jj= ", 2, "offset=", -122.03245438767885`],
  Editable->False]], "Print",
 CellChangeTimes->{
  3.947986078085305*^9, 3.9479861598125153`*^9, {3.947986198533249*^9, 
   3.947986241121014*^9}, {3.9479862727192287`*^9, 3.9479863948441267`*^9}, 
   3.947986442052681*^9, 3.947992887768743*^9, 3.947993105133424*^9, 
   3.9480230461889*^9, 3.948490679600786*^9, 3.9484908492941713`*^9, 
   3.9485391468704348`*^9, 3.948818979432539*^9, 3.949056370506268*^9},
 CellLabel->
  "During evaluation of \
In[80]:=",ExpressionUUID->"24b079dd-cd0b-4fc7-a4ee-da0ea01220b0"],

Cell[BoxData[
 InterpretationBox[
  RowBox[{"\<\"Offset <39 nm, value is \"\>", "\[InvisibleSpace]", 
   RowBox[{"-", "122.03245438767885`"}]}],
  SequenceForm["Offset <39 nm, value is ", -122.03245438767885`],
  Editable->False]], "Print",
 CellChangeTimes->{
  3.947986078085305*^9, 3.9479861598125153`*^9, {3.947986198533249*^9, 
   3.947986241121014*^9}, {3.9479862727192287`*^9, 3.9479863948441267`*^9}, 
   3.947986442052681*^9, 3.947992887768743*^9, 3.947993105133424*^9, 
   3.9480230461889*^9, 3.948490679600786*^9, 3.9484908492941713`*^9, 
   3.9485391468704348`*^9, 3.948818979432539*^9, 3.949056370508265*^9},
 CellLabel->
  "During evaluation of \
In[80]:=",ExpressionUUID->"2e855732-e61f-4e75-9439-8f68840bd66d"],

Cell[BoxData[
 InterpretationBox[
  RowBox[{"\<\"\[Delta]=\"\>", "\[InvisibleSpace]", "2.7441587178651954`"}],
  SequenceForm["\[Delta]=", 2.7441587178651954`],
  Editable->False]], "Print",
 CellChangeTimes->{
  3.947986078085305*^9, 3.9479861598125153`*^9, {3.947986198533249*^9, 
   3.947986241121014*^9}, {3.9479862727192287`*^9, 3.9479863948441267`*^9}, 
   3.947986442052681*^9, 3.947992887768743*^9, 3.947993105133424*^9, 
   3.9480230461889*^9, 3.948490679600786*^9, 3.9484908492941713`*^9, 
   3.9485391468704348`*^9, 3.948818979432539*^9, 3.949056370510104*^9},
 CellLabel->
  "During evaluation of \
In[80]:=",ExpressionUUID->"f1aae92e-5e57-40bd-8007-6a673a9c6b10"],

Cell[BoxData[
 InterpretationBox[
  RowBox[{"\<\"jj= \"\>", "\[InvisibleSpace]", "3", 
   "\[InvisibleSpace]", "\<\"offset=\"\>", "\[InvisibleSpace]", 
   RowBox[{"-", "33.906623782719635`"}]}],
  SequenceForm["jj= ", 3, "offset=", -33.906623782719635`],
  Editable->False]], "Print",
 CellChangeTimes->{
  3.947986078085305*^9, 3.9479861598125153`*^9, {3.947986198533249*^9, 
   3.947986241121014*^9}, {3.9479862727192287`*^9, 3.9479863948441267`*^9}, 
   3.947986442052681*^9, 3.947992887768743*^9, 3.947993105133424*^9, 
   3.9480230461889*^9, 3.948490679600786*^9, 3.9484908492941713`*^9, 
   3.9485391468704348`*^9, 3.948818979432539*^9, 3.9490563705153418`*^9},
 CellLabel->
  "During evaluation of \
In[80]:=",ExpressionUUID->"559c9e46-d87f-4828-97d0-266565c0a152"],

Cell[BoxData[
 InterpretationBox[
  RowBox[{"\<\"Offset <39 nm, value is \"\>", "\[InvisibleSpace]", 
   RowBox[{"-", "33.906623782719635`"}]}],
  SequenceForm["Offset <39 nm, value is ", -33.906623782719635`],
  Editable->False]], "Print",
 CellChangeTimes->{
  3.947986078085305*^9, 3.9479861598125153`*^9, {3.947986198533249*^9, 
   3.947986241121014*^9}, {3.9479862727192287`*^9, 3.9479863948441267`*^9}, 
   3.947986442052681*^9, 3.947992887768743*^9, 3.947993105133424*^9, 
   3.9480230461889*^9, 3.948490679600786*^9, 3.9484908492941713`*^9, 
   3.9485391468704348`*^9, 3.948818979432539*^9, 3.949056370517827*^9},
 CellLabel->
  "During evaluation of \
In[80]:=",ExpressionUUID->"359a8840-a37e-4525-9f91-de7cb5b421e5"],

Cell[BoxData[
 InterpretationBox[
  RowBox[{"\<\"\[Delta]=\"\>", "\[InvisibleSpace]", "2.7728100269844376`"}],
  SequenceForm["\[Delta]=", 2.7728100269844376`],
  Editable->False]], "Print",
 CellChangeTimes->{
  3.947986078085305*^9, 3.9479861598125153`*^9, {3.947986198533249*^9, 
   3.947986241121014*^9}, {3.9479862727192287`*^9, 3.9479863948441267`*^9}, 
   3.947986442052681*^9, 3.947992887768743*^9, 3.947993105133424*^9, 
   3.9480230461889*^9, 3.948490679600786*^9, 3.9484908492941713`*^9, 
   3.9485391468704348`*^9, 3.948818979432539*^9, 3.949056370559053*^9},
 CellLabel->
  "During evaluation of \
In[80]:=",ExpressionUUID->"ea18083c-210a-4ad9-8787-5e848021726e"],

Cell[BoxData[
 InterpretationBox[
  RowBox[{"\<\"jj= \"\>", "\[InvisibleSpace]", "4", 
   "\[InvisibleSpace]", "\<\"offset=\"\>", "\[InvisibleSpace]", 
   "12.082841619043052`"}],
  SequenceForm["jj= ", 4, "offset=", 12.082841619043052`],
  Editable->False]], "Print",
 CellChangeTimes->{
  3.947986078085305*^9, 3.9479861598125153`*^9, {3.947986198533249*^9, 
   3.947986241121014*^9}, {3.9479862727192287`*^9, 3.9479863948441267`*^9}, 
   3.947986442052681*^9, 3.947992887768743*^9, 3.947993105133424*^9, 
   3.9480230461889*^9, 3.948490679600786*^9, 3.9484908492941713`*^9, 
   3.9485391468704348`*^9, 3.948818979432539*^9, 3.949056370561936*^9},
 CellLabel->
  "During evaluation of \
In[80]:=",ExpressionUUID->"e4aa24b4-bd37-4293-830f-74d1d48d0130"],

Cell[BoxData[
 InterpretationBox[
  RowBox[{"\<\"Offset <39 nm, value is \"\>", "\[InvisibleSpace]", 
   "12.082841619043052`"}],
  SequenceForm["Offset <39 nm, value is ", 12.082841619043052`],
  Editable->False]], "Print",
 CellChangeTimes->{
  3.947986078085305*^9, 3.9479861598125153`*^9, {3.947986198533249*^9, 
   3.947986241121014*^9}, {3.9479862727192287`*^9, 3.9479863948441267`*^9}, 
   3.947986442052681*^9, 3.947992887768743*^9, 3.947993105133424*^9, 
   3.9480230461889*^9, 3.948490679600786*^9, 3.9484908492941713`*^9, 
   3.9485391468704348`*^9, 3.948818979432539*^9, 3.949056370564324*^9},
 CellLabel->
  "During evaluation of \
In[80]:=",ExpressionUUID->"7fe4d3ba-2392-4052-bb8c-011d93a16faa"],

Cell[BoxData[
 InterpretationBox[
  RowBox[{"\<\"\[Delta]=\"\>", "\[InvisibleSpace]", "2.7871356815440587`"}],
  SequenceForm["\[Delta]=", 2.7871356815440587`],
  Editable->False]], "Print",
 CellChangeTimes->{
  3.947986078085305*^9, 3.9479861598125153`*^9, {3.947986198533249*^9, 
   3.947986241121014*^9}, {3.9479862727192287`*^9, 3.9479863948441267`*^9}, 
   3.947986442052681*^9, 3.947992887768743*^9, 3.947993105133424*^9, 
   3.9480230461889*^9, 3.948490679600786*^9, 3.9484908492941713`*^9, 
   3.9485391468704348`*^9, 3.948818979432539*^9, 3.949056370566242*^9},
 CellLabel->
  "During evaluation of \
In[80]:=",ExpressionUUID->"13e7d903-5556-4083-b84d-23a30be7c740"],

Cell[BoxData[
 InterpretationBox[
  RowBox[{"\<\"jj= \"\>", "\[InvisibleSpace]", "5", 
   "\[InvisibleSpace]", "\<\"offset=\"\>", "\[InvisibleSpace]", 
   "35.718574311379484`"}],
  SequenceForm["jj= ", 5, "offset=", 35.718574311379484`],
  Editable->False]], "Print",
 CellChangeTimes->{
  3.947986078085305*^9, 3.9479861598125153`*^9, {3.947986198533249*^9, 
   3.947986241121014*^9}, {3.9479862727192287`*^9, 3.9479863948441267`*^9}, 
   3.947986442052681*^9, 3.947992887768743*^9, 3.947993105133424*^9, 
   3.9480230461889*^9, 3.948490679600786*^9, 3.9484908492941713`*^9, 
   3.9485391468704348`*^9, 3.948818979432539*^9, 3.9490563706069803`*^9},
 CellLabel->
  "During evaluation of \
In[80]:=",ExpressionUUID->"ebaf863b-96a8-4c6a-ae1a-3b8accc50975"],

Cell[BoxData[
 InterpretationBox[
  RowBox[{"\<\"Offset <39 nm, value is \"\>", "\[InvisibleSpace]", 
   "35.718574311379484`"}],
  SequenceForm["Offset <39 nm, value is ", 35.718574311379484`],
  Editable->False]], "Print",
 CellChangeTimes->{
  3.947986078085305*^9, 3.9479861598125153`*^9, {3.947986198533249*^9, 
   3.947986241121014*^9}, {3.9479862727192287`*^9, 3.9479863948441267`*^9}, 
   3.947986442052681*^9, 3.947992887768743*^9, 3.947993105133424*^9, 
   3.9480230461889*^9, 3.948490679600786*^9, 3.9484908492941713`*^9, 
   3.9485391468704348`*^9, 3.948818979432539*^9, 3.949056370608878*^9},
 CellLabel->
  "During evaluation of \
In[80]:=",ExpressionUUID->"e3004b53-71d1-4cd4-b3e3-0dbc35a04efd"]
}, Open  ]],

Cell[BoxData[
 TemplateBox[{
  "FindRoot", "lstol", 
   "\"The line search decreased the step size to within tolerance specified \
by AccuracyGoal and PrecisionGoal but was unable to find a sufficient \
decrease in the merit function. You may need more than \
\\!\\(\\*RowBox[{\\\"MachinePrecision\\\"}]\\) digits of working precision to \
meet these tolerances.\"", 2, 89, 1, 22878330628067674687, "Local"},
  "MessageTemplate"]], "Message", "MSG",
 CellChangeTimes->{{3.94798638320599*^9, 3.947986395063738*^9}, 
   3.94798644225683*^9, 3.947992887981751*^9, 3.947993105336218*^9, 
   3.948023046433331*^9, 3.9484906798287363`*^9, 3.948490849586624*^9, 
   3.948539147100685*^9, 3.948818979747183*^9, 3.949056370663287*^9},
 CellLabel->
  "During evaluation of \
In[80]:=",ExpressionUUID->"69b00694-2cbc-4983-a488-5cfde22b858d"],

Cell[CellGroupData[{

Cell[BoxData[
 InterpretationBox[
  RowBox[{"\<\"\[Delta]=\"\>", "\[InvisibleSpace]", "2.794298508823869`"}],
  SequenceForm["\[Delta]=", 2.794298508823869],
  Editable->False]], "Print",
 CellChangeTimes->{
  3.947986078085305*^9, 3.9479861598125153`*^9, {3.947986198533249*^9, 
   3.947986241121014*^9}, {3.9479862727192287`*^9, 3.9479863948441267`*^9}, 
   3.947986442052681*^9, 3.947992887768743*^9, 3.947993105133424*^9, 
   3.9480230461889*^9, 3.948490679600786*^9, 3.9484908492941713`*^9, 
   3.9485391468704348`*^9, 3.948818979432539*^9, 3.949056370676169*^9},
 CellLabel->
  "During evaluation of \
In[80]:=",ExpressionUUID->"af83a312-6ff1-456d-81b0-bde6e33c0817"],

Cell[BoxData[
 InterpretationBox[
  RowBox[{"\<\"jj= \"\>", "\[InvisibleSpace]", "6", 
   "\[InvisibleSpace]", "\<\"offset=\"\>", "\[InvisibleSpace]", 
   "47.71650135871823`"}],
  SequenceForm["jj= ", 6, "offset=", 47.71650135871823],
  Editable->False]], "Print",
 CellChangeTimes->{
  3.947986078085305*^9, 3.9479861598125153`*^9, {3.947986198533249*^9, 
   3.947986241121014*^9}, {3.9479862727192287`*^9, 3.9479863948441267`*^9}, 
   3.947986442052681*^9, 3.947992887768743*^9, 3.947993105133424*^9, 
   3.9480230461889*^9, 3.948490679600786*^9, 3.9484908492941713`*^9, 
   3.9485391468704348`*^9, 3.948818979432539*^9, 3.9490563707233963`*^9},
 CellLabel->
  "During evaluation of \
In[80]:=",ExpressionUUID->"8470901b-1c6a-497e-8e66-074754d06097"],

Cell[BoxData[
 InterpretationBox[
  RowBox[{"\<\"Offset >50 nm, value is \"\>", "\[InvisibleSpace]", 
   "47.71650135871823`"}],
  SequenceForm["Offset >50 nm, value is ", 47.71650135871823],
  Editable->False]], "Print",
 CellChangeTimes->{
  3.947986078085305*^9, 3.9479861598125153`*^9, {3.947986198533249*^9, 
   3.947986241121014*^9}, {3.9479862727192287`*^9, 3.9479863948441267`*^9}, 
   3.947986442052681*^9, 3.947992887768743*^9, 3.947993105133424*^9, 
   3.9480230461889*^9, 3.948490679600786*^9, 3.9484908492941713`*^9, 
   3.9485391468704348`*^9, 3.948818979432539*^9, 3.9490563707262583`*^9},
 CellLabel->
  "During evaluation of \
In[80]:=",ExpressionUUID->"a7a1d850-3c5c-4da1-a141-10f9c45b4a02"],

Cell[BoxData[
 InterpretationBox[
  RowBox[{"\<\"\[Delta]=\"\>", "\[InvisibleSpace]", "2.7907170951839637`"}],
  SequenceForm["\[Delta]=", 2.7907170951839637`],
  Editable->False]], "Print",
 CellChangeTimes->{
  3.947986078085305*^9, 3.9479861598125153`*^9, {3.947986198533249*^9, 
   3.947986241121014*^9}, {3.9479862727192287`*^9, 3.9479863948441267`*^9}, 
   3.947986442052681*^9, 3.947992887768743*^9, 3.947993105133424*^9, 
   3.9480230461889*^9, 3.948490679600786*^9, 3.9484908492941713`*^9, 
   3.9485391468704348`*^9, 3.948818979432539*^9, 3.949056370727728*^9},
 CellLabel->
  "During evaluation of \
In[80]:=",ExpressionUUID->"fac455e3-3984-43a1-ab3c-f4969978e838"],

Cell[BoxData[
 InterpretationBox[
  RowBox[{"\<\"jj= \"\>", "\[InvisibleSpace]", "7", 
   "\[InvisibleSpace]", "\<\"offset=\"\>", "\[InvisibleSpace]", 
   "41.70194420870382`"}],
  SequenceForm["jj= ", 7, "offset=", 41.70194420870382],
  Editable->False]], "Print",
 CellChangeTimes->{
  3.947986078085305*^9, 3.9479861598125153`*^9, {3.947986198533249*^9, 
   3.947986241121014*^9}, {3.9479862727192287`*^9, 3.9479863948441267`*^9}, 
   3.947986442052681*^9, 3.947992887768743*^9, 3.947993105133424*^9, 
   3.9480230461889*^9, 3.948490679600786*^9, 3.9484908492941713`*^9, 
   3.9485391468704348`*^9, 3.948818979432539*^9, 3.949056370729156*^9},
 CellLabel->
  "During evaluation of \
In[80]:=",ExpressionUUID->"4ee39c68-2ce4-46e8-aae0-b9134dcde691"],

Cell[BoxData[
 InterpretationBox[
  RowBox[{"\<\"Offset <39 nm, value is \"\>", "\[InvisibleSpace]", 
   "41.70194420870382`"}],
  SequenceForm["Offset <39 nm, value is ", 41.70194420870382],
  Editable->False]], "Print",
 CellChangeTimes->{
  3.947986078085305*^9, 3.9479861598125153`*^9, {3.947986198533249*^9, 
   3.947986241121014*^9}, {3.9479862727192287`*^9, 3.9479863948441267`*^9}, 
   3.947986442052681*^9, 3.947992887768743*^9, 3.947993105133424*^9, 
   3.9480230461889*^9, 3.948490679600786*^9, 3.9484908492941713`*^9, 
   3.9485391468704348`*^9, 3.948818979432539*^9, 3.9490563707306004`*^9},
 CellLabel->
  "During evaluation of \
In[80]:=",ExpressionUUID->"3e197e00-9762-45ed-a191-b0a54a9c190d"],

Cell[BoxData[
 InterpretationBox[
  RowBox[{"\<\"\[Delta]=\"\>", "\[InvisibleSpace]", "2.7925078020039162`"}],
  SequenceForm["\[Delta]=", 2.7925078020039162`],
  Editable->False]], "Print",
 CellChangeTimes->{
  3.947986078085305*^9, 3.9479861598125153`*^9, {3.947986198533249*^9, 
   3.947986241121014*^9}, {3.9479862727192287`*^9, 3.9479863948441267`*^9}, 
   3.947986442052681*^9, 3.947992887768743*^9, 3.947993105133424*^9, 
   3.9480230461889*^9, 3.948490679600786*^9, 3.9484908492941713`*^9, 
   3.9485391468704348`*^9, 3.948818979432539*^9, 3.949056370732091*^9},
 CellLabel->
  "During evaluation of \
In[80]:=",ExpressionUUID->"f4c718d7-92da-4e0e-8c0c-f0dc364eede0"],

Cell[BoxData[
 InterpretationBox[
  RowBox[{"\<\"jj= \"\>", "\[InvisibleSpace]", "8", 
   "\[InvisibleSpace]", "\<\"offset=\"\>", "\[InvisibleSpace]", 
   "44.70528028589888`"}],
  SequenceForm["jj= ", 8, "offset=", 44.70528028589888],
  Editable->False]], "Print",
 CellChangeTimes->{
  3.947986078085305*^9, 3.9479861598125153`*^9, {3.947986198533249*^9, 
   3.947986241121014*^9}, {3.9479862727192287`*^9, 3.9479863948441267`*^9}, 
   3.947986442052681*^9, 3.947992887768743*^9, 3.947993105133424*^9, 
   3.9480230461889*^9, 3.948490679600786*^9, 3.9484908492941713`*^9, 
   3.9485391468704348`*^9, 3.948818979432539*^9, 3.949056370773926*^9},
 CellLabel->
  "During evaluation of \
In[80]:=",ExpressionUUID->"aadc8494-1011-4cae-a151-627c01b73777"],

Cell[BoxData[
 InterpretationBox[
  RowBox[{"\<\"Offset <39 nm, value is \"\>", "\[InvisibleSpace]", 
   "44.70528028589888`"}],
  SequenceForm["Offset <39 nm, value is ", 44.70528028589888],
  Editable->False]], "Print",
 CellChangeTimes->{
  3.947986078085305*^9, 3.9479861598125153`*^9, {3.947986198533249*^9, 
   3.947986241121014*^9}, {3.9479862727192287`*^9, 3.9479863948441267`*^9}, 
   3.947986442052681*^9, 3.947992887768743*^9, 3.947993105133424*^9, 
   3.9480230461889*^9, 3.948490679600786*^9, 3.9484908492941713`*^9, 
   3.9485391468704348`*^9, 3.948818979432539*^9, 3.949056370775846*^9},
 CellLabel->
  "During evaluation of \
In[80]:=",ExpressionUUID->"cf49b9c5-2532-4d14-8633-50658151c35b"],

Cell[BoxData[
 InterpretationBox[
  RowBox[{"\<\"\[Delta]=\"\>", "\[InvisibleSpace]", "2.793403155413893`"}],
  SequenceForm["\[Delta]=", 2.793403155413893],
  Editable->False]], "Print",
 CellChangeTimes->{
  3.947986078085305*^9, 3.9479861598125153`*^9, {3.947986198533249*^9, 
   3.947986241121014*^9}, {3.9479862727192287`*^9, 3.9479863948441267`*^9}, 
   3.947986442052681*^9, 3.947992887768743*^9, 3.947993105133424*^9, 
   3.9480230461889*^9, 3.948490679600786*^9, 3.9484908492941713`*^9, 
   3.9485391468704348`*^9, 3.948818979432539*^9, 3.949056370777391*^9},
 CellLabel->
  "During evaluation of \
In[80]:=",ExpressionUUID->"a6b79558-f6a3-45de-9f8b-75468763572f"],

Cell[BoxData[
 InterpretationBox[
  RowBox[{"\<\"jj= \"\>", "\[InvisibleSpace]", "9", 
   "\[InvisibleSpace]", "\<\"offset=\"\>", "\[InvisibleSpace]", 
   "46.20989968895174`"}],
  SequenceForm["jj= ", 9, "offset=", 46.20989968895174],
  Editable->False]], "Print",
 CellChangeTimes->{
  3.947986078085305*^9, 3.9479861598125153`*^9, {3.947986198533249*^9, 
   3.947986241121014*^9}, {3.9479862727192287`*^9, 3.9479863948441267`*^9}, 
   3.947986442052681*^9, 3.947992887768743*^9, 3.947993105133424*^9, 
   3.9480230461889*^9, 3.948490679600786*^9, 3.9484908492941713`*^9, 
   3.9485391468704348`*^9, 3.948818979432539*^9, 3.949056370778984*^9},
 CellLabel->
  "During evaluation of \
In[80]:=",ExpressionUUID->"4d4a091a-e9fd-451a-a3ab-35f707d0c051"],

Cell[BoxData[
 InterpretationBox[
  RowBox[{"\<\"Offset >50 nm, value is \"\>", "\[InvisibleSpace]", 
   "46.20989968895174`"}],
  SequenceForm["Offset >50 nm, value is ", 46.20989968895174],
  Editable->False]], "Print",
 CellChangeTimes->{
  3.947986078085305*^9, 3.9479861598125153`*^9, {3.947986198533249*^9, 
   3.947986241121014*^9}, {3.9479862727192287`*^9, 3.9479863948441267`*^9}, 
   3.947986442052681*^9, 3.947992887768743*^9, 3.947993105133424*^9, 
   3.9480230461889*^9, 3.948490679600786*^9, 3.9484908492941713`*^9, 
   3.9485391468704348`*^9, 3.948818979432539*^9, 3.949056370780521*^9},
 CellLabel->
  "During evaluation of \
In[80]:=",ExpressionUUID->"cee5df69-820e-45b1-8d11-d9424f6a8b67"],

Cell[BoxData[
 InterpretationBox[
  RowBox[{"\<\"\[Delta]=\"\>", "\[InvisibleSpace]", "2.7929554787089046`"}],
  SequenceForm["\[Delta]=", 2.7929554787089046`],
  Editable->False]], "Print",
 CellChangeTimes->{
  3.947986078085305*^9, 3.9479861598125153`*^9, {3.947986198533249*^9, 
   3.947986241121014*^9}, {3.9479862727192287`*^9, 3.9479863948441267`*^9}, 
   3.947986442052681*^9, 3.947992887768743*^9, 3.947993105133424*^9, 
   3.9480230461889*^9, 3.948490679600786*^9, 3.9484908492941713`*^9, 
   3.9485391468704348`*^9, 3.948818979432539*^9, 3.9490563707821007`*^9},
 CellLabel->
  "During evaluation of \
In[80]:=",ExpressionUUID->"02cfc438-6b95-4fcd-aa52-a5c99c914eb8"]
}, Open  ]],

Cell[BoxData[
 TemplateBox[{
  "FindRoot", "lstol", 
   "\"The line search decreased the step size to within tolerance specified \
by AccuracyGoal and PrecisionGoal but was unable to find a sufficient \
decrease in the merit function. You may need more than \
\\!\\(\\*RowBox[{\\\"MachinePrecision\\\"}]\\) digits of working precision to \
meet these tolerances.\"", 2, 89, 2, 22878330628067674687, "Local"},
  "MessageTemplate"]], "Message", "MSG",
 CellChangeTimes->{{3.94798638320599*^9, 3.947986395063738*^9}, 
   3.94798644225683*^9, 3.947992887981751*^9, 3.947993105336218*^9, 
   3.948023046433331*^9, 3.9484906798287363`*^9, 3.948490849586624*^9, 
   3.948539147100685*^9, 3.948818979747183*^9, 3.949056370823689*^9},
 CellLabel->
  "During evaluation of \
In[80]:=",ExpressionUUID->"ab591fc6-e749-4f47-aee1-0ea1eeaf2707"],

Cell[CellGroupData[{

Cell[BoxData[
 InterpretationBox[
  RowBox[{"\<\"jj= \"\>", "\[InvisibleSpace]", "10", 
   "\[InvisibleSpace]", "\<\"offset=\"\>", "\[InvisibleSpace]", 
   "45.45734289231564`"}],
  SequenceForm["jj= ", 10, "offset=", 45.45734289231564],
  Editable->False]], "Print",
 CellChangeTimes->{
  3.947986078085305*^9, 3.9479861598125153`*^9, {3.947986198533249*^9, 
   3.947986241121014*^9}, {3.9479862727192287`*^9, 3.9479863948441267`*^9}, 
   3.947986442052681*^9, 3.947992887768743*^9, 3.947993105133424*^9, 
   3.9480230461889*^9, 3.948490679600786*^9, 3.9484908492941713`*^9, 
   3.9485391468704348`*^9, 3.948818979432539*^9, 3.949056370834558*^9},
 CellLabel->
  "During evaluation of \
In[80]:=",ExpressionUUID->"f8b068ae-b0e3-4680-bad7-1dd600fa9820"],

Cell[BoxData[
 InterpretationBox[
  RowBox[{"\<\"Offset >50 nm, value is \"\>", "\[InvisibleSpace]", 
   "45.45734289231564`"}],
  SequenceForm["Offset >50 nm, value is ", 45.45734289231564],
  Editable->False]], "Print",
 CellChangeTimes->{
  3.947986078085305*^9, 3.9479861598125153`*^9, {3.947986198533249*^9, 
   3.947986241121014*^9}, {3.9479862727192287`*^9, 3.9479863948441267`*^9}, 
   3.947986442052681*^9, 3.947992887768743*^9, 3.947993105133424*^9, 
   3.9480230461889*^9, 3.948490679600786*^9, 3.9484908492941713`*^9, 
   3.9485391468704348`*^9, 3.948818979432539*^9, 3.949056370836256*^9},
 CellLabel->
  "During evaluation of \
In[80]:=",ExpressionUUID->"ffd1ebc8-a837-436c-bf9e-f4ef81e1b9e3"],

Cell[BoxData[
 InterpretationBox[
  RowBox[{"\<\"\[Delta]=\"\>", "\[InvisibleSpace]", "2.7927316403564104`"}],
  SequenceForm["\[Delta]=", 2.7927316403564104`],
  Editable->False]], "Print",
 CellChangeTimes->{
  3.947986078085305*^9, 3.9479861598125153`*^9, {3.947986198533249*^9, 
   3.947986241121014*^9}, {3.9479862727192287`*^9, 3.9479863948441267`*^9}, 
   3.947986442052681*^9, 3.947992887768743*^9, 3.947993105133424*^9, 
   3.9480230461889*^9, 3.948490679600786*^9, 3.9484908492941713`*^9, 
   3.9485391468704348`*^9, 3.948818979432539*^9, 3.949056370840376*^9},
 CellLabel->
  "During evaluation of \
In[80]:=",ExpressionUUID->"d8637e2e-09a4-4106-827d-c0112e82d105"],

Cell[BoxData[
 InterpretationBox[
  RowBox[{"\<\"jj= \"\>", "\[InvisibleSpace]", "11", 
   "\[InvisibleSpace]", "\<\"offset=\"\>", "\[InvisibleSpace]", 
   "45.08124990135991`"}],
  SequenceForm["jj= ", 11, "offset=", 45.08124990135991],
  Editable->False]], "Print",
 CellChangeTimes->{
  3.947986078085305*^9, 3.9479861598125153`*^9, {3.947986198533249*^9, 
   3.947986241121014*^9}, {3.9479862727192287`*^9, 3.9479863948441267`*^9}, 
   3.947986442052681*^9, 3.947992887768743*^9, 3.947993105133424*^9, 
   3.9480230461889*^9, 3.948490679600786*^9, 3.9484908492941713`*^9, 
   3.9485391468704348`*^9, 3.948818979432539*^9, 3.949056370841962*^9},
 CellLabel->
  "During evaluation of \
In[80]:=",ExpressionUUID->"053284ed-abb7-4d2b-be90-b3dc72569a49"],

Cell[BoxData[
 InterpretationBox[
  RowBox[{
   RowBox[{"\<\"Final Offset (nm) = \"\>", "\[InvisibleSpace]", 
    "45.08124990135991`", 
    "\[InvisibleSpace]", "\<\"\\n Final restx1ch, x1pg, (nm) = \"\>", 
    "\[InvisibleSpace]", 
    RowBox[{"{", 
     RowBox[{
      RowBox[{"-", "671.7601372131988`"}], ",", 
      RowBox[{"-", "645.8670415261307`"}]}], "}"}], 
    "\[InvisibleSpace]", "\<\"\\n Final \\!\\(\\*SubscriptBox[\\(\[Delta]\\), \
\\(P\\)]\\) - Initial \\!\\(\\*SubscriptBox[\\(\[Delta]\\), \\(P\\)]\\) (nm) \
= \"\>", "\[InvisibleSpace]", "2.7927316403564104`"}], "\[VeryThinSpace]", 
   "-", 
   RowBox[{
   "delsoln", 
    "\[InvisibleSpace]", "\<\"\\nFinal \
\\!\\(\\*SubscriptBox[SuperscriptBox[\\(X\\), \\(*\\)], \\(1  p\\)]\\)(nm) = \
\"\>", "\[InvisibleSpace]", 
    RowBox[{"-", "645.8670415261307`"}], 
    "\[InvisibleSpace]", "\<\"\\nFinal \\!\\(\\*SubscriptBox[\\(l\\), \\(2  p\
\\)]\\)/\\!\\(\\*SubscriptBox[\\(l\\), \\(2  E\\)]\\) = \"\>", 
    "\[InvisibleSpace]", "1.0055810789312887`", 
    "\[InvisibleSpace]", "\<\"\\nFinal \\!\\(\\*SubscriptBox[\\(l\\), \\(3  p\
\\)]\\)/\\!\\(\\*SubscriptBox[\\(l\\), \\(3  E\\)]\\) = \"\>", 
    "\[InvisibleSpace]", "1.0088275098094883`", 
    "\[InvisibleSpace]", "\<\"\\nFinal \
\\!\\(\\*SubscriptBox[SuperscriptBox[\\(t\\), \\(*\\)], \
\\(p\\)]\\)/\\!\\(\\*SubscriptBox[SuperscriptBox[\\(t\\), \\(*\\)], \
\\(E\\)]\\) = \"\>", "\[InvisibleSpace]", "0.5255270826126405`", 
    "\[InvisibleSpace]", "\<\"\\nFinal \\!\\(\\*SubscriptBox[\\(k\\), \
\\(gs\\)]\\) = \"\>", "\[InvisibleSpace]", "0.002047951999846676`"}]}],
  SequenceForm[
  "Final Offset (nm) = ", 45.08124990135991, 
   "\n Final restx1ch, x1pg, (nm) = ", {-671.7601372131988, \
-645.8670415261307}, 
   "\n Final \!\(\*SubscriptBox[\(\[Delta]\), \(P\)]\) - Initial \
\!\(\*SubscriptBox[\(\[Delta]\), \(P\)]\) (nm) = ", 
   2.7927316403564104` - $CellContext`delsoln, 
   "\nFinal \!\(\*SubscriptBox[SuperscriptBox[\(X\), \(*\)], \(1  p\)]\)(nm) \
= ", -645.8670415261307, 
   "\nFinal \!\(\*SubscriptBox[\(l\), \(2  p\)]\)/\!\(\*SubscriptBox[\(l\), \
\(2  E\)]\) = ", 1.0055810789312887`, 
   "\nFinal \!\(\*SubscriptBox[\(l\), \(3  p\)]\)/\!\(\*SubscriptBox[\(l\), \
\(3  E\)]\) = ", 1.0088275098094883`, 
   "\nFinal \!\(\*SubscriptBox[SuperscriptBox[\(t\), \(*\)], \
\(p\)]\)/\!\(\*SubscriptBox[SuperscriptBox[\(t\), \(*\)], \(E\)]\) = ", 
   0.5255270826126405, "\nFinal \!\(\*SubscriptBox[\(k\), \(gs\)]\) = ", 
   0.002047951999846676],
  Editable->False]], "Print",
 CellChangeTimes->{
  3.947986078085305*^9, 3.9479861598125153`*^9, {3.947986198533249*^9, 
   3.947986241121014*^9}, {3.9479862727192287`*^9, 3.9479863948441267`*^9}, 
   3.947986442052681*^9, 3.947992887768743*^9, 3.947993105133424*^9, 
   3.9480230461889*^9, 3.948490679600786*^9, 3.9484908492941713`*^9, 
   3.9485391468704348`*^9, 3.948818979432539*^9, 3.9490563708437347`*^9},
 CellLabel->
  "During evaluation of \
In[80]:=",ExpressionUUID->"78c23cf9-d3cd-4056-812e-19855890e227"]
}, Open  ]]
}, Open  ]],

Cell[CellGroupData[{

Cell[BoxData["x1pg"], "Input",
 CellChangeTimes->{{3.948490854835033*^9, 3.948490856673911*^9}},
 CellLabel->"In[91]:=",ExpressionUUID->"14d889b3-51f8-4560-9d28-3c4ea293c3e0"],

Cell[BoxData[
 RowBox[{"-", "645.8670415261307`"}]], "Output",
 CellChangeTimes->{3.948490857038958*^9, 3.948539154261218*^9, 
  3.948818980082457*^9, 3.949056370854108*^9},
 CellLabel->"Out[91]=",ExpressionUUID->"c4d8187e-45c6-45e5-be94-de4935386d6c"]
}, Open  ]],

Cell[CellGroupData[{

Cell[BoxData[
 RowBox[{"x1pg", "-", "restx1chnew", "+", "40"}]], "Input",
 CellChangeTimes->{{3.94053481491147*^9, 3.940534868254937*^9}},
 CellLabel->"In[92]:=",ExpressionUUID->"dc1895dd-b779-45f7-8387-0c15f92af062"],

Cell[BoxData["65.97434558842804`"], "Output",
 CellChangeTimes->{{3.9405348242331867`*^9, 3.9405348687780437`*^9}, 
   3.948818980093195*^9, 3.9490563709062023`*^9},
 CellLabel->"Out[92]=",ExpressionUUID->"502548bb-40c4-4048-be88-4b308bfa408b"]
}, Open  ]],

Cell[CellGroupData[{

Cell[BoxData[
 RowBox[{"{", 
  RowBox[{"l2g", ",", "l2val"}], "}"}]], "Input",
 CellChangeTimes->{{3.928600331736475*^9, 3.9286003361935987`*^9}},
 CellLabel->"In[93]:=",ExpressionUUID->"5803b4b4-9727-41c3-b41e-7b6968f6fb10"],

Cell[BoxData[
 RowBox[{"{", 
  RowBox[{"2111.7202657557064`", ",", "2100"}], "}"}]], "Output",
 CellChangeTimes->{3.947985452545432*^9, 3.947987434124064*^9, 
  3.9479928955544233`*^9, 3.9485391754970703`*^9, 3.948818980118351*^9, 
  3.949056370913916*^9},
 CellLabel->"Out[93]=",ExpressionUUID->"3d6c197d-b279-4a5e-86ff-c22e877fbd34"]
}, Open  ]],

Cell[CellGroupData[{

Cell[BoxData["l3g"], "Input",
 CellChangeTimes->{{3.948539200133657*^9, 3.9485392013742228`*^9}},
 CellLabel->"In[94]:=",ExpressionUUID->"4d6d7692-005e-43d0-b7f5-c8ed05167b5c"],

Cell[BoxData["1311.475762752335`"], "Output",
 CellChangeTimes->{3.948539202191942*^9, 3.948818980128461*^9, 
  3.949056370955635*^9},
 CellLabel->"Out[94]=",ExpressionUUID->"b936d4de-788e-4bce-9c02-8219db3716e3"]
}, Open  ]],

Cell[CellGroupData[{

Cell[BoxData["kgsp"], "Input",
 CellChangeTimes->{{3.948539217827691*^9, 3.9485392231028957`*^9}},
 CellLabel->"In[95]:=",ExpressionUUID->"230c4b79-b654-49dd-8d40-687daad2ab1b"],

Cell[BoxData["0.002047951999846676`"], "Output",
 CellChangeTimes->{3.948539223517539*^9, 3.948818980153987*^9, 
  3.949056370963463*^9},
 CellLabel->"Out[95]=",ExpressionUUID->"89c4e8c6-b232-4bbd-b812-267b8ba3121a"]
}, Open  ]],

Cell[CellGroupData[{

Cell[BoxData["dvalp"], "Input",
 CellChangeTimes->{{3.948539241310738*^9, 3.948539242254603*^9}},
 CellLabel->"In[96]:=",ExpressionUUID->"74c931ba-059b-40f4-b19e-dac41ad83180"],

Cell[BoxData["0.7138756738738311`"], "Output",
 CellChangeTimes->{3.948539242680333*^9, 3.9488189801635*^9, 
  3.949056371001959*^9},
 CellLabel->"Out[96]=",ExpressionUUID->"c0dd1cf3-58ff-4416-8bbe-845d05f0dbef"]
}, Open  ]],

Cell[CellGroupData[{

Cell[BoxData["bvalue1ch"], "Input",
 CellChangeTimes->{{3.94853953622922*^9, 3.948539537267024*^9}},
 CellLabel->"In[97]:=",ExpressionUUID->"d37c3c0a-edf2-4c33-8922-cedea9940c53"],

Cell[BoxData["2491.310910978534`"], "Output",
 CellChangeTimes->{3.9485395376286697`*^9, 3.9488189801875143`*^9, 
  3.949056371010038*^9},
 CellLabel->"Out[97]=",ExpressionUUID->"f36ce171-bb76-4074-8e9e-3044f136ecd9"]
}, Open  ]],

Cell[CellGroupData[{

Cell[BoxData["bvalue2ch"], "Input",
 CellChangeTimes->{{3.948539540381893*^9, 3.948539542109798*^9}},
 CellLabel->"In[98]:=",ExpressionUUID->"941731e1-940a-474f-9bcb-12bbe1f11515"],

Cell[BoxData["1590.6517774266363`"], "Output",
 CellChangeTimes->{3.948539542431191*^9, 3.94881898019702*^9, 
  3.9490563710504217`*^9},
 CellLabel->"Out[98]=",ExpressionUUID->"6860de23-cef3-4899-9f0c-2e3ddd831b16"]
}, Open  ]],

Cell[CellGroupData[{

Cell[BoxData[
 RowBox[{
  RowBox[{"xgs1", "[", 
   RowBox[{
   "aval1", ",", "cval", ",", "l1val", ",", "l2val", ",", "bvalue1ch", ",", 
    "x1", ",", "t"}], " ", "]"}], "/.", 
  RowBox[{"{", 
   RowBox[{
    RowBox[{"x1", "[", "t", "]"}], "\[Rule]", " ", "restx1ch"}], 
   "}"}]}]], "Input",
 CellChangeTimes->{{3.94853948228911*^9, 3.948539488361195*^9}},
 CellLabel->"In[99]:=",ExpressionUUID->"4955c9d6-8816-42e5-b57b-fa52b0596c36"],

Cell[BoxData["330.5000000000002`"], "Output",
 CellChangeTimes->{3.948539488742744*^9, 3.948818980221327*^9, 
  3.9490563710587883`*^9},
 CellLabel->"Out[99]=",ExpressionUUID->"9d702e51-81ec-43f9-9b76-3e71f79c5ae6"]
}, Open  ]],

Cell[CellGroupData[{

Cell[BoxData[
 RowBox[{
  RowBox[{"xgs1", "[", 
   RowBox[{
   "aval1", ",", "cval", ",", "l1val", ",", "l2g", ",", "bvalue1ch", ",", 
    "x1", ",", "t"}], " ", "]"}], "/.", 
  RowBox[{"{", 
   RowBox[{
    RowBox[{"x1", "[", "t", "]"}], "\[Rule]", " ", "x1pg"}], "}"}]}]], "Input",\

 CellChangeTimes->{
  3.948539319564836*^9, {3.948539390569578*^9, 3.948539407133995*^9}},
 CellLabel->
  "In[100]:=",ExpressionUUID->"10c7e802-1db0-4e13-92af-a31385d03f63"],

Cell[BoxData["323.92886672857315`"], "Output",
 CellChangeTimes->{3.948539408213561*^9, 3.9488189802327433`*^9, 
  3.949056371097686*^9},
 CellLabel->
  "Out[100]=",ExpressionUUID->"29745411-7977-4b58-8ce7-65395b8e8dd5"]
}, Open  ]],

Cell[CellGroupData[{

Cell[BoxData[
 RowBox[{
  RowBox[{"xgs2", "[", 
   RowBox[{
   "aval1", ",", "aval2", ",", "cval", ",", "l1val", ",", "l2g", ",", "l3g", 
    ",", "bvalue1ch", ",", "bvalue2ch", ",", "x1", ",", "t"}], " ", "]"}], "/.", 
  RowBox[{"{", 
   RowBox[{
    RowBox[{"x1", "[", "t", "]"}], "\[Rule]", " ", "x1pg"}], "}"}]}]], "Input",\

 CellChangeTimes->{{3.948539439899897*^9, 3.9485394541241217`*^9}},
 CellLabel->
  "In[101]:=",ExpressionUUID->"a7b504db-d59a-4381-bfd4-e3c831256ba0"],

Cell[BoxData["323.92886672857304`"], "Output",
 CellChangeTimes->{3.948539455085033*^9, 3.948818980256763*^9, 
  3.949056371105885*^9},
 CellLabel->
  "Out[101]=",ExpressionUUID->"cb5abf46-888d-4a58-a5d2-e3a84409fb4e"]
}, Open  ]],

Cell[CellGroupData[{

Cell[BoxData["xgsup"], "Input",
 CellChangeTimes->{{3.948539269280064*^9, 3.94853927193361*^9}},
 CellLabel->
  "In[102]:=",ExpressionUUID->"bcc8877d-b10f-43e7-ae1b-b39076664c74"],

Cell[BoxData["316.92946498884385`"], "Output",
 CellChangeTimes->{3.9485392722589912`*^9, 3.948818980265997*^9, 
  3.949056371143897*^9},
 CellLabel->
  "Out[102]=",ExpressionUUID->"0c5e338a-298d-44e1-bd1f-dfe7f8bbfee4"]
}, Open  ]],

Cell[CellGroupData[{

Cell[BoxData["xhval2"], "Input",
 CellChangeTimes->{{3.948539310451684*^9, 3.948539313709751*^9}},
 CellLabel->
  "In[103]:=",ExpressionUUID->"af1de835-12a2-4452-91db-7930e27acccd"],

Cell[BoxData["330.5`"], "Output",
 CellChangeTimes->{3.948539314165921*^9, 3.948818980290618*^9, 
  3.9490563711528063`*^9},
 CellLabel->
  "Out[103]=",ExpressionUUID->"f7d7aa8b-4e8f-4e3f-bd0d-a4eeda6f9a1b"]
}, Open  ]],

Cell[CellGroupData[{

Cell[BoxData[
 RowBox[{"{", 
  RowBox[{"l3g", ",", "l3val"}], "}"}]], "Input",
 CellChangeTimes->{{3.928600349701185*^9, 3.9286003524025517`*^9}},
 CellLabel->
  "In[104]:=",ExpressionUUID->"cd98cc8f-605c-4ce4-9b7d-7d3f963cb6e2"],

Cell[BoxData[
 RowBox[{"{", 
  RowBox[{"1311.475762752335`", ",", "1300"}], "}"}]], "Output",
 CellChangeTimes->{3.947987445842104*^9, 3.9479928999589043`*^9, 
  3.948818980322639*^9, 3.949056371191648*^9},
 CellLabel->
  "Out[104]=",ExpressionUUID->"37e0fa9d-4d61-4c46-8952-4b138eb5a64b"]
}, Open  ]],

Cell[CellGroupData[{

Cell[BoxData["l1val"], "Input",
 CellChangeTimes->{{3.9479854634606028`*^9, 3.947985464541752*^9}},
 CellLabel->
  "In[105]:=",ExpressionUUID->"8a715060-3c25-49e5-9e88-c3e3840f272d"],

Cell[BoxData["3468.`"], "Output",
 CellChangeTimes->{3.9479854648890467`*^9, 3.947992903989771*^9, 
  3.948818980354541*^9, 3.949056371274222*^9},
 CellLabel->
  "Out[105]=",ExpressionUUID->"edf2ef2b-0dad-4a32-9e62-ceac8aaace73"]
}, Open  ]],

Cell[CellGroupData[{

Cell[BoxData[
 RowBox[{"{", 
  RowBox[{
   RowBox[{"kgsp", "*", 
    RowBox[{"(", 
     RowBox[{"xstarp", "-", "xgsup", "-", 
      RowBox[{"rcp", "*", "dvalp"}]}], ")"}]}], ",", "tgsp"}], "}"}]], "Input",\

 CellChangeTimes->{3.9288465933461323`*^9},
 CellLabel->
  "In[106]:=",ExpressionUUID->"493e27a6-72e9-41df-ab5d-f87d5ee33b89"],

Cell[BoxData[
 RowBox[{"{", 
  RowBox[{"0.01420749146960053`", ",", "0.01420749146960058`"}], 
  "}"}]], "Output",
 CellChangeTimes->{3.9288465937936277`*^9, 3.9479929080027733`*^9, 
  3.948818980364168*^9, 3.949056371284409*^9},
 CellLabel->
  "Out[106]=",ExpressionUUID->"bda28b87-92f9-4c0b-ab29-df37f5cf1462"]
}, Open  ]],

Cell[CellGroupData[{

Cell[BoxData[
 RowBox[{"{", 
  RowBox[{"x1pg", ",", "restx1ch"}], "}"}]], "Input",
 CellChangeTimes->{{3.928847093690673*^9, 3.9288470983238077`*^9}},
 CellLabel->
  "In[107]:=",ExpressionUUID->"f2a1c9b4-20c7-4fc3-8cef-2af2981beeec"],

Cell[BoxData[
 RowBox[{"{", 
  RowBox[{
   RowBox[{"-", "645.8670415261307`"}], ",", 
   RowBox[{"-", "671.7601372131988`"}]}], "}"}]], "Output",
 CellChangeTimes->{3.928847098720085*^9, 3.948818980388796*^9, 
  3.949056371323971*^9},
 CellLabel->
  "Out[107]=",ExpressionUUID->"05d6bf19-c18f-401e-9bbd-b93d7f290fd8"]
}, Open  ]],

Cell[CellGroupData[{

Cell[BoxData[
 RowBox[{"{", 
  RowBox[{"xstarp", ",", "xstarp2", ",", "xgsrval"}], "}"}]], "Input",
 CellChangeTimes->{{3.928846513974304*^9, 3.928846520328526*^9}, {
  3.928847088193028*^9, 3.92884709066567*^9}},
 CellLabel->
  "In[108]:=",ExpressionUUID->"ae7a3680-57c2-4eb9-85f8-70572e7f1505"],

Cell[BoxData[
 RowBox[{"{", 
  RowBox[{"323.92886672857315`", ",", "323.92886672857304`", ",", "330.5`"}], 
  "}"}]], "Output",
 CellChangeTimes->{3.92884652099666*^9, 3.928847091096878*^9, 
  3.9488189803989162`*^9, 3.949056371331635*^9},
 CellLabel->
  "Out[108]=",ExpressionUUID->"bba70a5c-e46d-48a5-812a-e41cd9cd42f7"]
}, Open  ]],

Cell[CellGroupData[{

Cell[BoxData[
 RowBox[{"{", 
  RowBox[{"l1val", ",", "l2val", ",", "l3val"}], "}"}]], "Input",
 CellChangeTimes->{{3.9479858312223682`*^9, 3.947985838729478*^9}},
 CellLabel->
  "In[109]:=",ExpressionUUID->"079f8f2c-bb21-4b99-8c33-830560e8f327"],

Cell[BoxData[
 RowBox[{"{", 
  RowBox[{"3468.`", ",", "2100", ",", "1300"}], "}"}]], "Output",
 CellChangeTimes->{3.947985839161277*^9, 3.947987467764484*^9, 
  3.948818980433938*^9, 3.949056371356368*^9},
 CellLabel->
  "Out[109]=",ExpressionUUID->"21f9794f-8e5b-42c9-b902-af4d358bf4e6"]
}, Open  ]],

Cell[CellGroupData[{

Cell[BoxData[
 RowBox[{
  RowBox[{"(*", 
   RowBox[{
   "Row", " ", "2", " ", "and", " ", "3", " ", "height", " ", "decrease"}], 
   "*)"}], "\[IndentingNewLine]", 
  RowBox[{
   RowBox[{"l2val", "-", "l2g"}], "\[IndentingNewLine]", 
   RowBox[{"l3val", "-", "l3g"}]}]}]], "Input",
 CellChangeTimes->{{3.94905615828318*^9, 3.949056179278714*^9}},
 CellLabel->
  "In[110]:=",ExpressionUUID->"2a69558f-8099-4c01-a87b-4da3ab403d93"],

Cell[BoxData[
 RowBox[{"-", "11.72026575570635`"}]], "Output",
 CellChangeTimes->{3.9490561859980507`*^9, 3.949056371364027*^9},
 CellLabel->
  "Out[110]=",ExpressionUUID->"567e2305-3404-4271-9220-b71b20968d02"],

Cell[BoxData[
 RowBox[{"-", "11.475762752334958`"}]], "Output",
 CellChangeTimes->{3.9490561859980507`*^9, 3.94905637136659*^9},
 CellLabel->
  "Out[111]=",ExpressionUUID->"a4daa145-7f64-4390-b070-69d64b0c62b7"]
}, Open  ]],

Cell[CellGroupData[{

Cell[BoxData[
 RowBox[{
  RowBox[{"-", "11.72026575570635`"}], "+", "11.475762752334958`"}]], "Input",\

 CellChangeTimes->{{3.949058600625719*^9, 3.9490586023412647`*^9}},
 CellLabel->"In[6]:=",ExpressionUUID->"8a3f2b88-d89b-49a0-8080-d45efd00e7f8"],

Cell[BoxData[
 RowBox[{"-", "0.24450300337139197`"}]], "Output",
 CellChangeTimes->{3.949058602892304*^9},
 CellLabel->"Out[6]=",ExpressionUUID->"84951f16-6954-47dd-a280-b0d559b444fe"]
}, Open  ]],

Cell[CellGroupData[{

Cell[BoxData["tpvals"], "Input",
 CellChangeTimes->{{3.9402554575822697`*^9, 3.94025545922862*^9}},
 CellLabel->
  "In[112]:=",ExpressionUUID->"33cd248d-d70d-4f0c-a6d9-1063fa9c8516"],

Cell[BoxData[
 RowBox[{"{", 
  RowBox[{
  "0", ",", "0", ",", "0", ",", "0", ",", "0", ",", "0", ",", "0", ",", "0", 
   ",", "0", ",", "0", ",", "0.01420749146960058`", ",", "0", ",", "0", ",", 
   "0", ",", "0", ",", "0", ",", "0", ",", "0", ",", "0", ",", "0", ",", 
   "0"}], "}"}]], "Output",
 CellChangeTimes->{3.94025545968783*^9, 3.948818980445167*^9, 
  3.949056371389989*^9},
 CellLabel->
  "Out[112]=",ExpressionUUID->"87862c46-ce48-4c43-b7a6-703099925494"]
}, Open  ]],

Cell[CellGroupData[{

Cell[BoxData["tevals"], "Input",
 CellChangeTimes->{{3.940255461280006*^9, 3.940255463441805*^9}},
 CellLabel->
  "In[113]:=",ExpressionUUID->"af1ce7ff-86cb-4e0b-9783-7e7ecff464fc"],

Cell[BoxData[
 RowBox[{"{", 
  RowBox[{
  "0", ",", "0", ",", "0", ",", "0", ",", "0", ",", "0", ",", "0", ",", "0", 
   ",", "0", ",", "0", ",", "0.027060812758110675`", ",", "0", ",", "0", ",", 
   "0", ",", "0", ",", "0", ",", "0", ",", "0", ",", "0", ",", "0", ",", 
   "0"}], "}"}]], "Output",
 CellChangeTimes->{3.9402554638820267`*^9, 3.948818980470642*^9, 
  3.9490563713977327`*^9},
 CellLabel->
  "Out[113]=",ExpressionUUID->"f927c288-f2a8-4821-bb5e-4d42df2e30e4"]
}, Open  ]],

Cell[BoxData[{
 RowBox[{
  RowBox[{"TickSpec", "=", 
   RowBox[{"Table", "[", 
    RowBox[{
     RowBox[{"{", 
      RowBox[{
       RowBox[{
        RowBox[{"-", "0.3"}], "+", 
        RowBox[{"0.3", "i"}]}], ",", 
       RowBox[{
        RowBox[{"-", "0.3"}], "+", 
        RowBox[{"0.3", "i"}]}]}], "}"}], ",", 
     RowBox[{"{", 
      RowBox[{"i", ",", "0", ",", "2"}], "}"}]}], "]"}]}], 
  ";"}], "\[IndentingNewLine]", 
 RowBox[{
  RowBox[{"TickSpecx", "=", 
   RowBox[{"Table", "[", 
    RowBox[{
     RowBox[{"{", 
      RowBox[{
       RowBox[{
        RowBox[{"-", "900"}], "+", 
        RowBox[{"150", "i"}]}], ",", 
       RowBox[{
        RowBox[{"-", "900"}], "+", 
        RowBox[{"150", "i"}]}]}], "}"}], ",", 
     RowBox[{"{", 
      RowBox[{"i", ",", "0", ",", "2"}], "}"}]}], "]"}]}], 
  ";"}], "\[IndentingNewLine]", 
 RowBox[{
  RowBox[{"TickSpecification", "=", 
   RowBox[{"Table", "[", 
    RowBox[{
     RowBox[{"{", 
      RowBox[{
       RowBox[{"1200", "+", 
        RowBox[{"500", "i"}]}], ",", 
       RowBox[{"1200", "+", 
        RowBox[{"500", "i"}]}]}], "}"}], ",", 
     RowBox[{"{", 
      RowBox[{"i", ",", "0", ",", "2"}], "}"}]}], "]"}]}], 
  ";"}], "\[IndentingNewLine]", 
 RowBox[{
  RowBox[{"TickSpecification2", "=", 
   RowBox[{"Table", "[", 
    RowBox[{
     RowBox[{"{", 
      RowBox[{
       RowBox[{"310", "+", 
        RowBox[{"20", "i"}]}], ",", 
       RowBox[{"310", "+", 
        RowBox[{"20", "i"}]}]}], "}"}], ",", 
     RowBox[{"{", 
      RowBox[{"i", ",", "0", ",", "2"}], "}"}]}], "]"}]}], 
  ";"}], "\[IndentingNewLine]", 
 RowBox[{
  RowBox[{"Ticksp", "=", 
   RowBox[{"Table", "[", 
    RowBox[{
     RowBox[{"{", 
      RowBox[{
       RowBox[{"0.5", "i"}], ",", 
       RowBox[{"0.5", "i"}]}], "}"}], ",", 
     RowBox[{"{", 
      RowBox[{"i", ",", "0", ",", "2"}], "}"}]}], "]"}]}], ";"}]}], "Input",
 CellChangeTimes->{{3.9257394611484833`*^9, 3.925739498648574*^9}, {
  3.928600914109537*^9, 3.928600949512936*^9}},
 CellLabel->
  "In[114]:=",ExpressionUUID->"0d9097e1-d573-444b-ba19-633d7ce1530c"],

Cell[BoxData[{
 RowBox[{
  RowBox[{"npts", "=", "200"}], ";", 
  RowBox[{"Forcetable4", "=", 
   RowBox[{"ConstantArray", "[", 
    RowBox[{"0", ",", 
     RowBox[{"{", 
      RowBox[{"1", ",", "npts"}], "}"}]}], "]"}]}], ";", 
  RowBox[{"x1staticp", "=", 
   RowBox[{"ConstantArray", "[", 
    RowBox[{"0", ",", 
     RowBox[{
      RowBox[{"Dimensions", "[", "Forcetable4", "]"}], "[", 
      RowBox[{"[", "2", "]"}], "]"}]}], "]"}]}], ";"}], "\[IndentingNewLine]", 
 RowBox[{
  RowBox[{"x1statice", "=", 
   RowBox[{"ConstantArray", "[", 
    RowBox[{"0", ",", 
     RowBox[{
      RowBox[{"Dimensions", "[", "Forcetable4", "]"}], "[", 
      RowBox[{"[", "2", "]"}], "]"}]}], "]"}]}], ";"}], "\[IndentingNewLine]", 
 RowBox[{
  RowBox[{"x1woadapstaticnogs", "=", 
   RowBox[{"ConstantArray", "[", 
    RowBox[{"0", ",", 
     RowBox[{"{", 
      RowBox[{"1", ",", 
       RowBox[{
        RowBox[{"Dimensions", "[", "Forcetable4", "]"}], "[", 
        RowBox[{"[", "2", "]"}], "]"}]}], "}"}]}], "]"}]}], ";"}]}], "Input",
 CellChangeTimes->{{3.927297870081575*^9, 3.927297872389839*^9}, 
   3.9286046235921097`*^9, {3.928604674406638*^9, 3.928604714623653*^9}},
 CellLabel->
  "In[119]:=",ExpressionUUID->"3daf1f88-b183-4881-bbf6-3542022fe728"],

Cell[CellGroupData[{

Cell[BoxData[{
 RowBox[{
  RowBox[{"For", "[", 
   RowBox[{
    RowBox[{"i", "=", "1"}], ",", 
    RowBox[{"i", "\[LessEqual]", "npts"}], ",", 
    RowBox[{"i", "++"}], ",", 
    RowBox[{
     RowBox[{"Forcetable4", "[", 
      RowBox[{"[", 
       RowBox[{"1", ",", "i"}], "]"}], "]"}], "=", 
     RowBox[{
      RowBox[{"-", "2000"}], "+", 
      RowBox[{
       RowBox[{"(", 
        RowBox[{"i", "-", "1"}], ")"}], "*", "50"}]}]}]}], "]"}], 
  ";"}], "\[IndentingNewLine]", 
 RowBox[{
  RowBox[{
   RowBox[{"x1restp", "=", 
    RowBox[{"x1soln", "/.", 
     RowBox[{"FindRoot", "[", 
      RowBox[{
       RowBox[{"{", 
        RowBox[{"(", 
         RowBox[{
          RowBox[{"(", 
           RowBox[{
            RowBox[{"(", 
             RowBox[{
              RowBox[{"-", 
               RowBox[{"D", "[", 
                RowBox[{
                 RowBox[{"Lth2c", "[", 
                  RowBox[{
                  "aval1", ",", "aval2", ",", "cval", ",", "l1val", ",", 
                   "l2val", ",", "l3val", ",", "bvalue1ch", ",", "bvalue2ch", 
                   ",", "kthetaciliach", ",", "kthetaciliach", ",", 
                   "kthetaciliach", ",", "x1", ",", "x1uval", ",", "x2uval", 
                   ",", "x3uval", ",", "t"}], "]"}], ",", 
                 RowBox[{"x1", "[", "t", "]"}]}], "]"}]}], "+", 
              RowBox[{"kgsp", "*", 
               RowBox[{"(", 
                RowBox[{
                 RowBox[{"xgs1", "[", 
                  RowBox[{
                  "aval1", ",", "cval", ",", "l1val", ",", "l2g", ",", 
                   "bvalue1ch", ",", "x1", ",", "t"}], " ", "]"}], "-", 
                 "xgsup", "-", 
                 RowBox[{"dvalp", "*", 
                  RowBox[{"p01", "[", 
                   RowBox[{
                   "aval1", ",", "cval", ",", "l1val", ",", "l2g", ",", 
                    "bvalue1ch", ",", "x1", ",", "t", ",", "xhval2", ",", 
                    "dvalp", ",", "kgsp", ",", "kbval", ",", "tempval"}], 
                   "]"}]}]}], ")"}], "*", 
               RowBox[{"D", "[", 
                RowBox[{
                 RowBox[{"xgs1", "[", 
                  RowBox[{
                  "aval1", ",", "cval", ",", "l1val", ",", "l2g", ",", 
                   "bvalue1ch", ",", "x1", ",", "t"}], " ", "]"}], ",", 
                 RowBox[{"x1", "[", "t", "]"}]}], "]"}]}], "+", 
              RowBox[{"kgsp", "*", 
               RowBox[{"(", 
                RowBox[{
                 RowBox[{"xgs2", "[", 
                  RowBox[{
                  "aval1", ",", "aval2", ",", "cval", ",", "l1val", ",", 
                   "l2g", ",", "l3g", ",", "bvalue1ch", ",", "bvalue2ch", ",",
                    "x1", ",", "t"}], " ", "]"}], "-", "xgsup", "-", 
                 RowBox[{"dvalp", "*", 
                  RowBox[{"p02", "[", 
                   RowBox[{
                   "aval1", ",", "aval2", ",", "cval", ",", "l1val", ",", 
                    "l2g", ",", "l3g", ",", "bvalue1ch", ",", "bvalue2ch", 
                    ",", "x1", ",", "t", ",", "xhval2", ",", "dvalp", ",", 
                    "kgsp", ",", "kbval", ",", "tempval"}], "]"}]}]}], ")"}], 
               "*", 
               RowBox[{"D", "[", 
                RowBox[{
                 RowBox[{"xgs2", "[", 
                  RowBox[{
                  "aval1", ",", "aval2", ",", "cval", ",", "l1val", ",", 
                   "l2g", ",", "l3g", ",", "bvalue1ch", ",", "bvalue2ch", ",",
                    "x1", ",", "t"}], " ", "]"}], ",", 
                 RowBox[{"x1", "[", "t", "]"}]}], "]"}]}]}], ")"}], "/.", 
            RowBox[{"{", 
             RowBox[{
              RowBox[{"x1", "[", "t", "]"}], "\[Rule]", "x1soln"}], "}"}]}], 
           ")"}], "\[Equal]", "0"}], ")"}], "}"}], ",", 
       RowBox[{"{", 
        RowBox[{"x1soln", ",", "restx1ch"}], "}"}], ",", 
       RowBox[{"AccuracyGoal", "\[Rule]", "4"}]}], "]"}]}]}], ";"}], 
  "\[IndentingNewLine]"}], "\[IndentingNewLine]", 
 RowBox[{
  RowBox[{"x1reste", "=", 
   RowBox[{"x1soln", "/.", 
    RowBox[{"FindRoot", "[", 
     RowBox[{
      RowBox[{"{", 
       RowBox[{"(", 
        RowBox[{
         RowBox[{"(", 
          RowBox[{
           RowBox[{"(", 
            RowBox[{
             RowBox[{"-", 
              RowBox[{"D", "[", 
               RowBox[{
                RowBox[{"Lth2c", "[", 
                 RowBox[{
                 "aval1", ",", "aval2", ",", "cval", ",", "l1val", ",", 
                  "l2val", ",", "l3val", ",", "bvalue1ch", ",", "bvalue2ch", 
                  ",", "kthetaciliach", ",", "kthetaciliach", ",", 
                  "kthetaciliach", ",", "x1", ",", "x1uval", ",", "x2uval", 
                  ",", "x3uval", ",", "t"}], "]"}], ",", 
                RowBox[{"x1", "[", "t", "]"}]}], "]"}]}], "+", 
             RowBox[{"kgsp", "*", 
              RowBox[{"(", 
               RowBox[{
                RowBox[{"xgs1", "[", 
                 RowBox[{
                 "aval1", ",", "cval", ",", "l1val", ",", "l2val", ",", 
                  "bvalue1ch", ",", "x1", ",", "t"}], " ", "]"}], "-", 
                "xgsup", "-", 
                RowBox[{"dvalp", "*", 
                 RowBox[{"p01", "[", 
                  RowBox[{
                  "aval1", ",", "cval", ",", "l1val", ",", "l2val", ",", 
                   "bvalue1ch", ",", "x1", ",", "t", ",", "xhval2", ",", 
                   "dvalp", ",", "kgsp", ",", "kbval", ",", "tempval"}], 
                  "]"}]}]}], ")"}], "*", 
              RowBox[{"D", "[", 
               RowBox[{
                RowBox[{"xgs1", "[", 
                 RowBox[{
                 "aval1", ",", "cval", ",", "l1val", ",", "l2val", ",", 
                  "bvalue1ch", ",", "x1", ",", "t"}], " ", "]"}], ",", 
                RowBox[{"x1", "[", "t", "]"}]}], "]"}]}], "+", 
             RowBox[{"kgsp", "*", 
              RowBox[{"(", 
               RowBox[{
                RowBox[{"xgs2", "[", 
                 RowBox[{
                 "aval1", ",", "aval2", ",", "cval", ",", "l1val", ",", 
                  "l2val", ",", "l3val", ",", "bvalue1ch", ",", "bvalue2ch", 
                  ",", "x1", ",", "t"}], " ", "]"}], "-", "xgsup", "-", 
                RowBox[{"dvalp", "*", 
                 RowBox[{"p02", "[", 
                  RowBox[{
                  "aval1", ",", "aval2", ",", "cval", ",", "l1val", ",", 
                   "l2val", ",", "l3val", ",", "bvalue1ch", ",", "bvalue2ch", 
                   ",", "x1", ",", "t", ",", "xhval2", ",", "dvalp", ",", 
                   "kgsp", ",", "kbval", ",", "tempval"}], "]"}]}]}], ")"}], 
              "*", 
              RowBox[{"D", "[", 
               RowBox[{
                RowBox[{"xgs2", "[", 
                 RowBox[{
                 "aval1", ",", "aval2", ",", "cval", ",", "l1val", ",", 
                  "l2val", ",", "l3val", ",", "bvalue1ch", ",", "bvalue2ch", 
                  ",", "x1", ",", "t"}], " ", "]"}], ",", 
                RowBox[{"x1", "[", "t", "]"}]}], "]"}]}]}], ")"}], "/.", 
           RowBox[{"{", 
            RowBox[{
             RowBox[{"x1", "[", "t", "]"}], "\[Rule]", "x1soln"}], "}"}]}], 
          ")"}], "\[Equal]", "0"}], ")"}], "}"}], ",", 
      RowBox[{"{", 
       RowBox[{"x1soln", ",", "restx1ch"}], "}"}], ",", 
      RowBox[{"AccuracyGoal", "\[Rule]", "4"}]}], "]"}]}]}], 
  ";"}], "\[IndentingNewLine]", 
 RowBox[{"For", "[", 
  RowBox[{
   RowBox[{"i", "=", "1"}], ",", 
   RowBox[{"i", "<=", 
    RowBox[{
     RowBox[{"Dimensions", "[", "Forcetable4", "]"}], "[", 
     RowBox[{"[", "2", "]"}], "]"}]}], ",", 
   RowBox[{"i", "++"}], ",", 
   RowBox[{"{", "\[IndentingNewLine]", 
    RowBox[{
     RowBox[{
      RowBox[{"x1staticp", "[", 
       RowBox[{"[", "i", "]"}], "]"}], "=", 
      RowBox[{"x1soln", "/.", 
       RowBox[{"FindRoot", "[", 
        RowBox[{
         RowBox[{"{", 
          RowBox[{"(", 
           RowBox[{
            RowBox[{"(", 
             RowBox[{
              RowBox[{"(", 
               RowBox[{
                RowBox[{"-", 
                 RowBox[{"D", "[", 
                  RowBox[{
                   RowBox[{"Lth2c", "[", 
                    RowBox[{
                    "aval1", ",", "aval2", ",", "cval", ",", "l1val", ",", 
                    "l2g", ",", "l3g", ",", "bvalue1ch", ",", "bvalue2ch", 
                    ",", "kthetaciliach", ",", "kthetaciliach", ",", 
                    "kthetaciliach", ",", "x1", ",", "x1uval", ",", "x2uval", 
                    ",", "x3uval", ",", "t"}], "]"}], ",", 
                   RowBox[{"x1", "[", "t", "]"}]}], "]"}]}], "+", 
                RowBox[{"kgsp", "*", 
                 RowBox[{"(", 
                  RowBox[{
                   RowBox[{"xgs1", "[", 
                    RowBox[{
                    "aval1", ",", "cval", ",", "l1val", ",", "l2g", ",", 
                    "bvalue1ch", ",", "x1", ",", "t"}], " ", "]"}], "-", 
                   "xgsup", "-", 
                   RowBox[{"dvalp", "*", 
                    RowBox[{"p01", "[", 
                    RowBox[{
                    "aval1", ",", "cval", ",", "l1val", ",", "l2g", ",", 
                    "bvalue1ch", ",", "x1", ",", "t", ",", "xhval2", ",", 
                    "dvalp", ",", "kgsp", ",", "kbval", ",", "tempval"}], 
                    "]"}]}]}], ")"}], "*", 
                 RowBox[{"D", "[", 
                  RowBox[{
                   RowBox[{"xgs1", "[", 
                    RowBox[{
                    "aval1", ",", "cval", ",", "l1val", ",", "l2g", ",", 
                    "bvalue1ch", ",", "x1", ",", "t"}], " ", "]"}], ",", 
                   RowBox[{"x1", "[", "t", "]"}]}], "]"}]}], "+", 
                RowBox[{"kgsp", "*", 
                 RowBox[{"(", 
                  RowBox[{
                   RowBox[{"xgs2", "[", 
                    RowBox[{
                    "aval1", ",", "aval2", ",", "cval", ",", "l1val", ",", 
                    "l2g", ",", "l3g", ",", "bvalue1ch", ",", "bvalue2ch", 
                    ",", "x1", ",", "t"}], " ", "]"}], "-", "xgsup", "-", 
                   RowBox[{"dvalp", "*", 
                    RowBox[{"p02", "[", 
                    RowBox[{
                    "aval1", ",", "aval2", ",", "cval", ",", "l1val", ",", 
                    "l2g", ",", "l3g", ",", "bvalue1ch", ",", "bvalue2ch", 
                    ",", "x1", ",", "t", ",", "xhval2", ",", "dvalp", ",", 
                    "kgsp", ",", "kbval", ",", "tempval"}], "]"}]}]}], ")"}], 
                 "*", 
                 RowBox[{"D", "[", 
                  RowBox[{
                   RowBox[{"xgs2", "[", 
                    RowBox[{
                    "aval1", ",", "aval2", ",", "cval", ",", "l1val", ",", 
                    "l2g", ",", "l3g", ",", "bvalue1ch", ",", "bvalue2ch", 
                    ",", "x1", ",", "t"}], " ", "]"}], ",", 
                   RowBox[{"x1", "[", "t", "]"}]}], "]"}]}]}], ")"}], "/.", 
              RowBox[{"{", 
               RowBox[{
                RowBox[{"x1", "[", "t", "]"}], "\[Rule]", "x1soln"}], "}"}]}],
              ")"}], "\[Equal]", 
            RowBox[{"(", 
             RowBox[{
              RowBox[{"Forcetable4", "[", 
               RowBox[{"[", 
                RowBox[{"1", ",", "i"}], "]"}], "]"}], "*", 
              RowBox[{
               SuperscriptBox["10", 
                RowBox[{"-", "3"}]], "/", "nc"}]}], ")"}]}], ")"}], "}"}], 
         ",", 
         RowBox[{"{", 
          RowBox[{"x1soln", ",", "restx1ch"}], "}"}], ",", 
         RowBox[{"AccuracyGoal", "\[Rule]", "4"}]}], "]"}]}]}], ";"}], 
    "}"}]}], "]"}], "\[IndentingNewLine]", 
 RowBox[{"For", "[", 
  RowBox[{
   RowBox[{"i", "=", "1"}], ",", 
   RowBox[{"i", "<=", 
    RowBox[{
     RowBox[{"Dimensions", "[", "Forcetable4", "]"}], "[", 
     RowBox[{"[", "2", "]"}], "]"}]}], ",", 
   RowBox[{"i", "++"}], ",", 
   RowBox[{"{", 
    RowBox[{
     RowBox[{"x1staticsolnsnogs", "=", 
      RowBox[{"x1soln", "/.", 
       RowBox[{"FindRoot", "[", 
        RowBox[{
         RowBox[{"{", 
          RowBox[{"(", 
           RowBox[{
            RowBox[{"(", 
             RowBox[{
              RowBox[{"(", 
               RowBox[{"-", 
                RowBox[{"D", "[", 
                 RowBox[{
                  RowBox[{"Lth2c", "[", 
                   RowBox[{
                   "aval1", ",", "aval2", ",", "cval", ",", "l1val", ",", 
                    "l2val", ",", "l3val", ",", "bvalue1ch", ",", "bvalue2ch",
                     ",", "kthetaciliach", ",", "kthetaciliach", ",", 
                    "kthetaciliach", ",", "x1", ",", "x1uval", ",", "x2uval", 
                    ",", "x3uval", ",", "t"}], "]"}], ",", 
                  RowBox[{"x1", "[", "t", "]"}]}], "]"}]}], ")"}], "/.", 
              RowBox[{"{", 
               RowBox[{
                RowBox[{"x1", "[", "t", "]"}], "\[Rule]", "x1soln"}], "}"}]}],
              ")"}], "\[Equal]", 
            RowBox[{"(", 
             RowBox[{
              RowBox[{"Forcetable4", "[", 
               RowBox[{"[", 
                RowBox[{"1", ",", "i"}], "]"}], "]"}], "*", 
              RowBox[{
               SuperscriptBox["10", 
                RowBox[{"-", "3"}]], "/", "nc"}]}], ")"}]}], ")"}], "}"}], 
         ",", 
         RowBox[{"{", 
          RowBox[{"x1soln", ",", "restx1chnew"}], "}"}], ",", 
         RowBox[{"AccuracyGoal", "\[Rule]", "10"}]}], "]"}]}]}], ";", 
     RowBox[{
      RowBox[{"x1woadapstaticnogs", "[", 
       RowBox[{"[", 
        RowBox[{"1", ",", "i"}], "]"}], "]"}], "=", "x1staticsolnsnogs"}], 
     ";"}], "}"}]}], "]"}], "\[IndentingNewLine]", 
 RowBox[{"For", "[", 
  RowBox[{
   RowBox[{"i", "=", "1"}], ",", 
   RowBox[{"i", "<=", 
    RowBox[{
     RowBox[{"Dimensions", "[", "Forcetable4", "]"}], "[", 
     RowBox[{"[", "2", "]"}], "]"}]}], ",", 
   RowBox[{"i", "++"}], ",", 
   RowBox[{"{", "\[IndentingNewLine]", 
    RowBox[{
     RowBox[{
      RowBox[{"x1statice", "[", 
       RowBox[{"[", "i", "]"}], "]"}], "=", 
      RowBox[{"x1soln", "/.", 
       RowBox[{"FindRoot", "[", 
        RowBox[{
         RowBox[{"{", 
          RowBox[{"(", 
           RowBox[{
            RowBox[{"(", 
             RowBox[{
              RowBox[{"(", 
               RowBox[{
                RowBox[{"-", 
                 RowBox[{"D", "[", 
                  RowBox[{
                   RowBox[{"Lth2c", "[", 
                    RowBox[{
                    "aval1", ",", "aval2", ",", "cval", ",", "l1val", ",", 
                    "l2val", ",", "l3val", ",", "bvalue1ch", ",", "bvalue2ch",
                     ",", "kthetaciliach", ",", "kthetaciliach", ",", 
                    "kthetaciliach", ",", "x1", ",", "x1uval", ",", "x2uval", 
                    ",", "x3uval", ",", "t"}], "]"}], ",", 
                   RowBox[{"x1", "[", "t", "]"}]}], "]"}]}], "+", 
                RowBox[{"kgsp", "*", 
                 RowBox[{"(", 
                  RowBox[{
                   RowBox[{"xgs1", "[", 
                    RowBox[{
                    "aval1", ",", "cval", ",", "l1val", ",", "l2val", ",", 
                    "bvalue1ch", ",", "x1", ",", "t"}], " ", "]"}], "-", 
                   "xgsup", "-", 
                   RowBox[{"dvalp", "*", 
                    RowBox[{"p01", "[", 
                    RowBox[{
                    "aval1", ",", "cval", ",", "l1val", ",", "l2val", ",", 
                    "bvalue1ch", ",", "x1", ",", "t", ",", "xhval2", ",", 
                    "dvalp", ",", "kgsp", ",", "kbval", ",", "tempval"}], 
                    "]"}]}]}], ")"}], "*", 
                 RowBox[{"D", "[", 
                  RowBox[{
                   RowBox[{"xgs1", "[", 
                    RowBox[{
                    "aval1", ",", "cval", ",", "l1val", ",", "l2val", ",", 
                    "bvalue1ch", ",", "x1", ",", "t"}], " ", "]"}], ",", 
                   RowBox[{"x1", "[", "t", "]"}]}], "]"}]}], "+", 
                RowBox[{"kgsp", "*", 
                 RowBox[{"(", 
                  RowBox[{
                   RowBox[{"xgs2", "[", 
                    RowBox[{
                    "aval1", ",", "aval2", ",", "cval", ",", "l1val", ",", 
                    "l2val", ",", "l3val", ",", "bvalue1ch", ",", "bvalue2ch",
                     ",", "x1", ",", "t"}], " ", "]"}], "-", "xgsup", "-", 
                   RowBox[{"dvalp", "*", 
                    RowBox[{"p02", "[", 
                    RowBox[{
                    "aval1", ",", "aval2", ",", "cval", ",", "l1val", ",", 
                    "l2val", ",", "l3val", ",", "bvalue1ch", ",", "bvalue2ch",
                     ",", "x1", ",", "t", ",", "xhval2", ",", "dvalp", ",", 
                    "kgsp", ",", "kbval", ",", "tempval"}], "]"}]}]}], ")"}], 
                 "*", 
                 RowBox[{"D", "[", 
                  RowBox[{
                   RowBox[{"xgs2", "[", 
                    RowBox[{
                    "aval1", ",", "aval2", ",", "cval", ",", "l1val", ",", 
                    "l2val", ",", "l3val", ",", "bvalue1ch", ",", "bvalue2ch",
                     ",", "x1", ",", "t"}], " ", "]"}], ",", 
                   RowBox[{"x1", "[", "t", "]"}]}], "]"}]}]}], ")"}], "/.", 
              RowBox[{"{", 
               RowBox[{
                RowBox[{"x1", "[", "t", "]"}], "\[Rule]", "x1soln"}], "}"}]}],
              ")"}], "\[Equal]", 
            RowBox[{"(", 
             RowBox[{
              RowBox[{"Forcetable4", "[", 
               RowBox[{"[", 
                RowBox[{"1", ",", "i"}], "]"}], "]"}], "*", 
              RowBox[{
               SuperscriptBox["10", 
                RowBox[{"-", "3"}]], "/", "nc"}]}], ")"}]}], ")"}], "}"}], 
         ",", 
         RowBox[{"{", 
          RowBox[{"x1soln", ",", "restx1ch"}], "}"}], ",", 
         RowBox[{"AccuracyGoal", "\[Rule]", "4"}]}], "]"}]}]}], ";"}], 
    "}"}]}], "]"}]}], "Input",
 CellChangeTimes->{{3.92735987213503*^9, 3.927359891728544*^9}, {
   3.9273613878206673`*^9, 3.9273613956245193`*^9}, {3.927361525310111*^9, 
   3.927361526618907*^9}, {3.92736182846677*^9, 3.927361830074956*^9}, {
   3.9286039782420387`*^9, 3.9286040056188717`*^9}, {3.928604217928213*^9, 
   3.928604218901596*^9}, {3.928604490144619*^9, 3.928604501781138*^9}, {
   3.928604539237976*^9, 3.928604625903157*^9}, 3.9286047119817953`*^9, {
   3.92860476958403*^9, 3.9286048333942738`*^9}, 3.928838915864025*^9, {
   3.928843803526022*^9, 3.928843831443143*^9}, {3.928843862498824*^9, 
   3.928843908884097*^9}, {3.92893907284902*^9, 3.9289390778663263`*^9}},
 CellLabel->
  "In[122]:=",ExpressionUUID->"d1aadee9-7118-4dc9-a064-ba1d664103f7"],

Cell[BoxData[
 TemplateBox[{
  "FindRoot", "lstol", 
   "\"The line search decreased the step size to within tolerance specified \
by AccuracyGoal and PrecisionGoal but was unable to find a sufficient \
decrease in the merit function. You may need more than \
\\!\\(\\*RowBox[{\\\"MachinePrecision\\\"}]\\) digits of working precision to \
meet these tolerances.\"", 2, 126, 3, 22878330628067674687, "Local"},
  "MessageTemplate"]], "Message", "MSG",
 CellChangeTimes->{3.9286048388653517`*^9, 3.9288439234486017`*^9, 
  3.928938617273514*^9, 3.928938953326661*^9, 3.928939085773551*^9, 
  3.9299916319434233`*^9, 3.929991764846876*^9, 3.940255421502019*^9, 
  3.9479853398709297`*^9, 3.947986003431938*^9, 3.9479874840254803`*^9, 
  3.947992921815764*^9, 3.9479931283294563`*^9, 3.948023106155644*^9, 
  3.9484906956694117`*^9, 3.948490868940816*^9, 3.948818982151471*^9, 
  3.949056373004332*^9},
 CellLabel->
  "During evaluation of \
In[122]:=",ExpressionUUID->"e590225c-60e9-4f63-9781-1e5abd6d92c6"],

Cell[BoxData[
 TemplateBox[{
  "FindRoot", "lstol", 
   "\"The line search decreased the step size to within tolerance specified \
by AccuracyGoal and PrecisionGoal but was unable to find a sufficient \
decrease in the merit function. You may need more than \
\\!\\(\\*RowBox[{\\\"MachinePrecision\\\"}]\\) digits of working precision to \
meet these tolerances.\"", 2, 126, 4, 22878330628067674687, "Local"},
  "MessageTemplate"]], "Message", "MSG",
 CellChangeTimes->{3.9286048388653517`*^9, 3.9288439234486017`*^9, 
  3.928938617273514*^9, 3.928938953326661*^9, 3.928939085773551*^9, 
  3.9299916319434233`*^9, 3.929991764846876*^9, 3.940255421502019*^9, 
  3.9479853398709297`*^9, 3.947986003431938*^9, 3.9479874840254803`*^9, 
  3.947992921815764*^9, 3.9479931283294563`*^9, 3.948023106155644*^9, 
  3.9484906956694117`*^9, 3.948490868940816*^9, 3.948818982151471*^9, 
  3.949056373090541*^9},
 CellLabel->
  "During evaluation of \
In[122]:=",ExpressionUUID->"9a3784c9-1138-4c2c-a611-0325816f86ac"],

Cell[BoxData[
 TemplateBox[{
  "FindRoot", "lstol", 
   "\"The line search decreased the step size to within tolerance specified \
by AccuracyGoal and PrecisionGoal but was unable to find a sufficient \
decrease in the merit function. You may need more than \
\\!\\(\\*RowBox[{\\\"MachinePrecision\\\"}]\\) digits of working precision to \
meet these tolerances.\"", 2, 126, 5, 22878330628067674687, "Local"},
  "MessageTemplate"]], "Message", "MSG",
 CellChangeTimes->{3.9286048388653517`*^9, 3.9288439234486017`*^9, 
  3.928938617273514*^9, 3.928938953326661*^9, 3.928939085773551*^9, 
  3.9299916319434233`*^9, 3.929991764846876*^9, 3.940255421502019*^9, 
  3.9479853398709297`*^9, 3.947986003431938*^9, 3.9479874840254803`*^9, 
  3.947992921815764*^9, 3.9479931283294563`*^9, 3.948023106155644*^9, 
  3.9484906956694117`*^9, 3.948490868940816*^9, 3.948818982151471*^9, 
  3.949056373099558*^9},
 CellLabel->
  "During evaluation of \
In[122]:=",ExpressionUUID->"a8359d81-5019-4a0c-8015-af0b606951bf"],

Cell[BoxData[
 TemplateBox[{
  "General", "stop", 
   "\"Further output of \\!\\(\\*StyleBox[RowBox[{\\\"FindRoot\\\", \
\\\"::\\\", \\\"lstol\\\"}], \\\"MessageName\\\"]\\) will be suppressed \
during this calculation.\"", 2, 126, 6, 22878330628067674687, "Local"},
  "MessageTemplate"]], "Message", "MSG",
 CellChangeTimes->{3.9286048388653517`*^9, 3.9288439234486017`*^9, 
  3.928938617273514*^9, 3.928938953326661*^9, 3.928939085773551*^9, 
  3.9299916319434233`*^9, 3.929991764846876*^9, 3.940255421502019*^9, 
  3.9479853398709297`*^9, 3.947986003431938*^9, 3.9479874840254803`*^9, 
  3.947992921815764*^9, 3.9479931283294563`*^9, 3.948023106155644*^9, 
  3.9484906956694117`*^9, 3.948490868940816*^9, 3.948818982151471*^9, 
  3.949056373106669*^9},
 CellLabel->
  "During evaluation of \
In[122]:=",ExpressionUUID->"32860a96-a113-42ba-b9f9-dbbf4d6347ff"]
}, Open  ]],

Cell[CellGroupData[{

Cell[BoxData["x1pg"], "Input",
 CellChangeTimes->{{3.948490872534546*^9, 3.948490874000339*^9}},
 CellLabel->
  "In[128]:=",ExpressionUUID->"79d8a17d-c038-4f85-babd-d6d4cb4860cc"],

Cell[BoxData[
 RowBox[{"-", "645.8670415261307`"}]], "Output",
 CellChangeTimes->{3.9484908746254683`*^9, 3.948818984034009*^9, 
  3.94905637489688*^9},
 CellLabel->
  "Out[128]=",ExpressionUUID->"f3b83a0f-c79c-41a8-a42b-1daf5cbf074a"]
}, Open  ]],

Cell[CellGroupData[{

Cell[BoxData["x1pg"], "Input",
 CellChangeTimes->{{3.948490812476119*^9, 3.948490813799164*^9}},
 CellLabel->
  "In[129]:=",ExpressionUUID->"bb24ef56-fa90-4bb0-9df8-925281d8e0bb"],

Cell[BoxData[
 RowBox[{"-", "645.8670415261307`"}]], "Output",
 CellChangeTimes->{3.9484908145668297`*^9, 3.948818984044389*^9, 
  3.949056374904952*^9},
 CellLabel->
  "Out[129]=",ExpressionUUID->"f4a22e90-3246-444d-9e73-92d8c1c749ae"]
}, Open  ]],

Cell[CellGroupData[{

Cell[BoxData[
 RowBox[{
  RowBox[{"(*", 
   RowBox[{"Fig", ".2", "A"}], "*)"}], "\[IndentingNewLine]", 
  RowBox[{
   RowBox[{
    RowBox[{"Ticksx", "=", 
     RowBox[{"Table", "[", 
      RowBox[{
       RowBox[{"{", 
        RowBox[{
         RowBox[{
          RowBox[{"-", "800"}], "+", 
          RowBox[{"150", "i"}]}], ",", 
         RowBox[{
          RowBox[{"-", "800"}], "+", 
          RowBox[{"150", "i"}]}]}], "}"}], ",", 
       RowBox[{"{", 
        RowBox[{"i", ",", "0", ",", "400"}], "}"}]}], "]"}]}], ";"}], 
   "\[IndentingNewLine]", 
   RowBox[{
    RowBox[{"Ticksp", "=", 
     RowBox[{"Table", "[", 
      RowBox[{
       RowBox[{"{", 
        RowBox[{
         RowBox[{"0.5", "i"}], ",", 
         RowBox[{"0.5", "i"}]}], "}"}], ",", 
       RowBox[{"{", 
        RowBox[{"i", ",", "0", ",", "2"}], "}"}]}], "]"}]}], ";", 
    RowBox[{"Show", "[", 
     RowBox[{"{", 
      RowBox[{
       RowBox[{"Plot", "[", 
        RowBox[{
         RowBox[{"{", 
          RowBox[{"smalldeltafnlhsgen", "[", 
           RowBox[{
           "x1p", ",", "delsolnp", ",", "xhval2", ",", "l2g", ",", "l3g"}], 
           "]"}], "}"}], ",", 
         RowBox[{"{", 
          RowBox[{"x1p", ",", 
           RowBox[{
            RowBox[{"-", "900"}], "+", "102"}], ",", 
           RowBox[{
            RowBox[{"-", "600"}], "+", "190."}]}], "}"}], ",", 
         RowBox[{"PlotRange", "\[Rule]", 
          RowBox[{"{", 
           RowBox[{
            RowBox[{"{", 
             RowBox[{
              RowBox[{
               RowBox[{"-", "900"}], "+", "100."}], ",", 
              RowBox[{
               RowBox[{"-", "600"}], "+", "115."}]}], "}"}], ",", 
            "Automatic"}], "}"}]}], ",", " ", 
         RowBox[{"PlotStyle", "\[Rule]", 
          RowBox[{"{", 
           RowBox[{
            RowBox[{"{", 
             RowBox[{"Thick", ",", "Red"}], "}"}], ",", 
            RowBox[{"{", 
             RowBox[{"Thick", ",", "Black", ",", "Dashed"}], "}"}], ",", 
            RowBox[{"{", 
             RowBox[{"Thick", ",", "Black", ",", "Dashed"}], "}"}]}], "}"}]}],
          ",", 
         RowBox[{"LabelStyle", "->", 
          RowBox[{"{", 
           RowBox[{
            RowBox[{"FontSize", "\[Rule]", "19"}], ",", 
            RowBox[{"FontFamily", "\[Rule]", " ", "\"\<Times\>\""}]}], 
           "}"}]}], ",", 
         RowBox[{"GridLines", "\[Rule]", 
          RowBox[{"{", 
           RowBox[{"{", 
            RowBox[{
             RowBox[{"{", 
              RowBox[{"x1pg", ",", 
               RowBox[{"{", 
                RowBox[{"Thick", ",", "Red"}], "}"}]}], "}"}], ",", 
             RowBox[{"{", 
              RowBox[{
               RowBox[{"x1pg", "+", "40"}], ",", 
               RowBox[{"{", 
                RowBox[{"Thick", ",", 
                 RowBox[{"Darker", "[", "Green", "]"}]}], "}"}]}], "}"}]}], 
            "}"}], "}"}]}], ",", " ", 
         RowBox[{"Frame", "\[Rule]", "True"}], ",", 
         RowBox[{"(*", 
          RowBox[{
           RowBox[{"FrameLabel", "\[Rule]", 
            RowBox[{"{", 
             RowBox[{
             "\"\<Displacement From Vertical (nm)\>\"", ",", 
              "\"\<Open Probability\>\""}], "}"}]}], ","}], "*)"}], " ", 
         RowBox[{"FrameStyle", "\[Rule]", "Black"}], ",", " ", 
         RowBox[{"LabelStyle", "->", 
          RowBox[{"{", 
           RowBox[{
            RowBox[{"FontSize", "\[Rule]", "19"}], ",", 
            RowBox[{"FontFamily", "\[Rule]", " ", "\"\<Times\>\""}]}], 
           "}"}]}], ",", 
         RowBox[{"AxesOrigin", "\[Rule]", 
          RowBox[{"{", 
           RowBox[{
            RowBox[{"-", "200"}], ",", "0"}], "}"}]}], ",", " ", 
         RowBox[{"PlotStyle", "\[Rule]", 
          RowBox[{"{", 
           RowBox[{
            RowBox[{"{", 
             RowBox[{"Thick", ",", "Red"}], "}"}], ",", 
            RowBox[{"{", 
             RowBox[{"Thick", ",", "Black"}], "}"}]}], "}"}]}], ",", 
         RowBox[{"AspectRatio", "\[Rule]", 
          RowBox[{"0.75", "/", "1"}]}], ",", 
         RowBox[{"FrameTicks", "\[Rule]", 
          RowBox[{"{", 
           RowBox[{
            RowBox[{"{", 
             RowBox[{"Ticksp", ",", "None"}], "}"}], ",", 
            RowBox[{"{", 
             RowBox[{"Ticksx", ",", "None"}], "}"}]}], "}"}]}]}], "]"}], ",", 
       
       RowBox[{"Plot", "[", 
        RowBox[{
         RowBox[{"{", 
          RowBox[{
           RowBox[{"Johnsonorg1", "[", 
            RowBox[{"x1p", "-", "x1pg"}], "]"}], ",", 
           RowBox[{"Johnsonorg2", "[", 
            RowBox[{"x1p", "-", "x1pg"}], "]"}]}], "}"}], ",", 
         RowBox[{"{", 
          RowBox[{"x1p", ",", 
           RowBox[{
            RowBox[{"-", "800"}], "+", "120"}], ",", 
           RowBox[{
            RowBox[{"-", "608"}], "+", "115"}]}], "}"}], ",", 
         RowBox[{"PlotRange", "\[Rule]", 
          RowBox[{"{", 
           RowBox[{
            RowBox[{"{", 
             RowBox[{
              RowBox[{
               RowBox[{"-", "900"}], "+", "140.142"}], ",", 
              RowBox[{
               RowBox[{"-", "600"}], "+", "140.142"}]}], "}"}], ",", 
            "Automatic"}], "}"}]}], ",", " ", 
         RowBox[{"PlotStyle", "\[Rule]", 
          RowBox[{"{", 
           RowBox[{
            RowBox[{"{", 
             RowBox[{"Thick", ",", "Black", ",", "Dashed"}], "}"}], ",", 
            RowBox[{"{", 
             RowBox[{"Thick", ",", "Black", ",", "Dashed"}], "}"}]}], "}"}]}],
          ",", 
         RowBox[{"LabelStyle", "->", 
          RowBox[{"{", 
           RowBox[{
            RowBox[{"FontSize", "\[Rule]", "19"}], ",", 
            RowBox[{"FontFamily", "\[Rule]", " ", "\"\<Times\>\""}]}], 
           "}"}]}], ",", 
         RowBox[{"GridLines", "\[Rule]", 
          RowBox[{"{", 
           RowBox[{"{", 
            RowBox[{
             RowBox[{"{", 
              RowBox[{"x1pg", ",", 
               RowBox[{"{", 
                RowBox[{"Thick", ",", "Red"}], "}"}]}], "}"}], ",", 
             RowBox[{"{", 
              RowBox[{
               RowBox[{"x1pg", "+", "40"}], ",", 
               RowBox[{"{", 
                RowBox[{"Thick", ",", "Orange"}], "}"}]}], "}"}]}], "}"}], 
           "}"}]}], ",", " ", 
         RowBox[{"Frame", "\[Rule]", "True"}], ",", 
         RowBox[{"(*", 
          RowBox[{
           RowBox[{"FrameLabel", "\[Rule]", 
            RowBox[{"{", 
             RowBox[{
             "\"\<Displacement From Vertical (nm)\>\"", ",", 
              "\"\<Open Probability\>\""}], "}"}]}], ","}], " ", "*)"}], 
         RowBox[{"FrameStyle", "\[Rule]", "Black"}], ",", " ", 
         RowBox[{"LabelStyle", "->", 
          RowBox[{"{", 
           RowBox[{
            RowBox[{"FontSize", "\[Rule]", "19"}], ",", 
            RowBox[{"FontFamily", "\[Rule]", " ", "\"\<Times\>\""}]}], 
           "}"}]}], ",", 
         RowBox[{"AxesOrigin", "\[Rule]", 
          RowBox[{"{", 
           RowBox[{
            RowBox[{"-", "200"}], ",", "0"}], "}"}]}], ",", " ", 
         RowBox[{"PlotStyle", "\[Rule]", 
          RowBox[{"{", 
           RowBox[{
            RowBox[{"{", 
             RowBox[{"Thick", ",", "Red"}], "}"}], ",", 
            RowBox[{"{", 
             RowBox[{"Thick", ",", "Black"}], "}"}]}], "}"}]}], ",", 
         RowBox[{"AspectRatio", "\[Rule]", 
          RowBox[{"0.75", "/", "1"}]}]}], "]"}]}], "}"}], 
     "]"}]}]}]}]], "Input",
 CellChangeTimes->{{3.924534407403393*^9, 3.924534430867568*^9}, {
   3.924534544452012*^9, 3.9245345486963453`*^9}, {3.9245346459261513`*^9, 
   3.924534829483631*^9}, {3.924534865325005*^9, 3.9245348868982353`*^9}, {
   3.924542061950227*^9, 3.92454208699253*^9}, 3.924542128189818*^9, {
   3.9245450703625183`*^9, 3.9245450713063383`*^9}, {3.924545105593688*^9, 
   3.924545196103592*^9}, {3.924683369123221*^9, 3.92468337698328*^9}, {
   3.924683420015444*^9, 3.924683423487328*^9}, 3.925148734957877*^9, {
   3.92514959965447*^9, 3.925149600429626*^9}, {3.925149661296637*^9, 
   3.92514966251537*^9}, {3.9257631037448997`*^9, 3.925763136069618*^9}, {
   3.925763180567173*^9, 3.925763203600919*^9}, {3.925763235234415*^9, 
   3.925763299939205*^9}, {3.92576335568792*^9, 3.925763368120955*^9}, {
   3.925763415792178*^9, 3.925763454696143*^9}, {3.92576351650211*^9, 
   3.9257635196695538`*^9}, {3.925763552261537*^9, 3.9257635904175987`*^9}, {
   3.9257651029920273`*^9, 3.925765116185467*^9}, {3.926344614564075*^9, 
   3.926344666512012*^9}, {3.9263821269494677`*^9, 3.926382148590905*^9}, {
   3.927119476681426*^9, 3.927119536572011*^9}, {3.9271196093631783`*^9, 
   3.9271196264474573`*^9}, {3.927119835793689*^9, 3.927119839420208*^9}, {
   3.9278111394049807`*^9, 3.927811145722907*^9}, {3.928605254566698*^9, 
   3.928605261490015*^9}, {3.9479875243604183`*^9, 3.947987628779714*^9}, {
   3.94799294723587*^9, 3.947993014876992*^9}, {3.9479931707985373`*^9, 
   3.9479931760069923`*^9}, {3.948490723137821*^9, 3.948490738542364*^9}, {
   3.948490941360937*^9, 3.94849097774644*^9}, 3.9484910144740343`*^9, {
   3.948491059831304*^9, 3.948491091835493*^9}, {3.948491296831027*^9, 
   3.9484913359291697`*^9}, {3.948491368311315*^9, 3.948491418533929*^9}, {
   3.948491455292809*^9, 3.9484917146640787`*^9}, {3.9484917976437283`*^9, 
   3.948491984599722*^9}, {3.948492146383795*^9, 3.948492268840254*^9}},
 CellLabel->
  "In[130]:=",ExpressionUUID->"7484815e-b542-47ed-8003-f4b54f9ec68d"],

Cell[BoxData[
 GraphicsBox[{
   InterpretationBox[{
     TagBox[{{{}, {}, 
        TagBox[
         {RGBColor[1, 0, 0], Thickness[Large], Opacity[1.], 
          LineBox[CompressedData["
1:eJwV13k8FH8YB3BJri65zxKSUI78hLRPOlRCktwioUSkSI5ld+2VXIlCEnJV
knKkcjyhk4SE3BEpxyIiVL/pn93X+zU733nm8zwzs7Pe1dfSnZuLi8uC+Pj3
Paf7aeEvh41zxyt/OFaPkaobTYxXEE7JaH0r/nOMdPl0eZzkOBtl8/lmVFXH
SWvTbm3QGmVjw3d2hdvVcdLuZR6HXIfZCCesyjROc0gxH6Yya/vY+EdN7uun
hAmS4tkVJpea2Mjc7f8lJXiKNCoQlpDYyEYeTZ2U5ylTpNLbnJ6M92y020Sj
yT+bIu1vaz7/9B0buSnyF9iLUyQfUvLNkTdsvP99fe9y2g9S2QrlSbNqNrYu
e/bQIGmaZH4HkoSL2NiyZ4a8ZfonKZ2v2VXwERvby7Rj2OtmSVPubpu5H7Kx
yGGiR+fgLOmawqXqyQI25veJlTJvz5J6bjSPNt5lY6SvyV152zmSb4y7UWwm
G5+maspWNP0iVY/OLmdlsJHTl2fO4p4niR6MbA1LZ+PLnzvXFWydJ5XxPfDy
SWNjvHLYMdHr8yQu6lyiWQobCzae/WXtukCKO3/5+/J4NqqF7jK0Xv6b1N8k
V7L0ChvDlpxeuXPXb5KOZmH4Qiwb/S+YqsYH/Sa1j7aIjkSzkfderNu5b79J
8h5r4e0lYv2Xaot6DX9ID20fXmVT2diZeN3dxJoLmne0GS7zY2N9cuAy4+Pc
EOmUcWnVWTZOhLqfraJywy6yV6uELxsfVv4kn8vkhqLyv76qZ9i4v+mOLOsL
NyRsV7l9yJONZ1VdmgO8loKNfpBAynE2Not/6npJ54EuHZnWLZZsnK30GTcb
5oUEq0EFvcNsfFBp6dIkxAem/g98jSzYKF3W8zZVnw8qinYLWJmzkd/MN2pl
FB+kaXsbBpmwUf125jJ3HX5w0azIrNnFxmf6qxdcrgrAoJqzr+1WNm7XNOH3
jFkBQqt4rnposzEhKGJitmoFGEzklfprsdFcqml79+QKiCme+h2nwcZ9I/F2
961Xgu4OZtQbNTbOy90g+yutAqb5/TsGSmz0oGXsV2laDcp+CwOyYmxM2rQD
256sAYsj6Xxqomw8E90RmNm+BoL/26umL8JGv8tJw5mza6DhV8y5o2vY6DB8
zcdYVxgu0BSWxKxk4+mMnxSFUmF4efXA2r/L2LhzncIVOorAydLrtp9/srB+
zeLJGm5xkHZyWuyYYaFSc+UeE3VxqF+qmN4yzULLR/pN66zFQftwwddXUyy8
GbXv8JO74vB7pPZCwTgLi1OPJJTaSMDV9VMJIUMs9M28p3DiuSQYv36sFzDI
Qhnt43lyE5Iw50Pu8vnCQoOggRrNdVJwrJxfybWfhe1zS1xOhEnBJpt1Rft7
WFjoHjO2wkgaqqJMm8RaWSig8iZ3ebsMnNsqHLD6IwtrjPLcM1bIglJHm6RA
Cwvjj4T1phjJQuTGEy6LTSxcMynPVZ4vC0ergzj971jY8OexaD1LDkZmc1YW
vmBh5VzDkabD60DixBITkxIWPt4n5n/95nrQrPvje7SYhZDskH+nfD0c2LqY
6FLEwv++3Rqb6lwPIUtnP194yELTSCMRdRkF6L09GnT7Pgv54/Te7k5VgNwv
bXcWs1loIntGw/WOImzzKBB4cI2FP0Zd0w5ObQCLhnsaTxNZWNslGiwopQye
uneOvkggzmdHwLJVO5XhBm9WRmc8C1tf/BUdjFGGvznJ+vyxLIw0pt7r09gI
r77SPY+zWPhoX7Y+OVwFbDwd3ohcZOH0h4MSc7ZqMJcY5CsYyMKJXQEl9tFq
kFJ9XWzJBRb+qTwgqlCtBj0yLcfHz7PQfKXjun51dXBrMJ1/7ctCrW+/V+7g
20zkS1ILO8lCPZWLzkKNW0DUxbHJ34PIj4phcss1oDQqONDLnYXRGXY7Uo01
4NdgaY3tCRaqVNXyTVVqACVJw3GrMwu9kgVuXrbXhJjf8tHD1ix0tzQM5XfU
Ak1V2Np7lIX3lvEcOkzWgmZrp08frViYWtG3tSNNC8QKkzfUWLKwpa9FsaBf
C1JdhStvmhP993A+7n1GG+6+WsqxNGZhWuezrKLYrfDiypBFxX8s5H73Y9Xm
5brQTul9V6bDQtXimd5iHV0Y9W03Kd7Kwpk1YHj5mC4Im7/dc0+Lhfarh0Y2
FOmCi2CBXvJmFrpRCp4qumyDRVqAfMAGFl6zF/Z980YPhM753DyrxMLyqaGD
tDk9UDx+UtpbkYUKMhtirm7UBxOwEz2xnoXqd3QGnjP1IWnBkP+wHAuDSiwv
uhwwAB1/ngl1MRZ+oZ+vJ/Vth/0nfnuriBL1n+7zfS9qCA6WP78pirAwPWAx
tuaAIdA0hwek17AwuVRx+6diQ2gcrWvjX8lCPxKL9D52B3i5X636wkPU23+z
Nt4OINNaITZ1molrlF58Fs8wAlm+IzF3fjCxmRT4VQ6N4NrjiOjSKSYqT+97
6tBrBJckBy83TjAxLXWLKXntLjjbkcvmGWPiiaJj31xv7YIdxzbTvAeZWKi4
/4pQ/m5od9cLMGxlomGGxNveH3vBUtzT/8BHJvL3DepGShtD/cvk89YtTDx8
LmHuopExVG1c8DvbzEQ9iUznDXHGkPOtwiergYk3H23VeKW5D86f2X1qxSsm
XosbJN0M3w+rAswduh4z0bIh58V/NgdB6PutjpZSJrLX5wiGXD4IIs6Tdu9K
mBisXx+jhAdB8kCCbWURE7erpNvmqprCermOo+kPmKjTEuVC5TEDnRfuFm65
TNzZGJu0rd4cdA0ev3fMYaIp9bfjWr5DoP+A/9DRbCbGWvWvvbDrEJCS75kZ
32biXcUDS0KfHoL9ZyZNVG4x0fvLkuJFGwtwECPvHb3GxJe51ZVoexiORTbU
fklk4opamRcTQYfB5e+6Pd0JTDSPvn3R5cZhcPtWvashnuiHRWYTV+9h8Kng
31kYw0Rurs6vlp6WQHNPMPBnMpE3qygrP/II5JXc01gMYOLwC5rf96XWIDSq
o8VLuHXF+7idatYQpFCpLeTPRGmPu8rdltZgEtv4n9I5JjqtNC0cybSGsVMz
2019mLjF9/Eeb2Mb0JaF/akeTOSaev3E54YtlNOaXQxtmChruWl4D9UBlJ44
uBpbM/FNa2Xm2UcOEM35csLiKFGf9yP/6QEHOOY46+F2hJgH/m1tvPsdYYmu
7JmoQ0T+YSfkT4k6gfE396CufUx8vaTndX7lMWg69OtKqB4Tn/N8P/Zny3HI
3+90+vI2Jg6I7Lu01uw4MI2e70rRZeIzje8p572Og8HWSz8e6zBRLY9ruCLv
OGSJSx39oUnMS51wUPcGVwjs1pM8vYmJSuw58ZuqJ0DO62KajTQTP34M/Dbk
4g5zJ7oueEgRec+ooxvTHZoddx4KkCTmb7W2p1K+O/H85Oe6Ks7EQTlnLq85
d5jQSjreIMzE0aUdwgoJHlAz91hp73ImFmcofk9vPwmezNm72osM7FTdGW2d
fBrqd4cu3bzAQNqWZaq/6k6D5pIljhvnGajtsPG/xT+n4WeI4ErZOQYmOSv5
K3t4Ac1PznfZNANPef83sU7fG1Icd29tH2FgY+ODveZTZ+C31OvLzd8ZuGvB
8IaFmg+4tJl+qf/GQB8lkcAqNx9QtrROfP6VgS+Pqs8PtvtA0T7P2bsDDNx7
9M+qMy99oV479hm5k4Fi5KHXsZ1nQWNCRPRiBwP7C4JW5y6chfj7Sd7nPjHQ
yaPCbUHGD2xVMuVOtjGwOSVa0MnJDwblSsItPjDQ9+gxuTUDfvCHv3O3Yh0D
DfWvCuTMnwONXuX6108ZePPomZG/TgEw5zSQ0/KEgSof3bZwIgKguusWta+M
gRertO6vvxsAVh2S2+ZKGXj41V49y9kACP4omLmxiIFlF5VyxxMuQG3deCDz
HgO3KLwtoHQHgn1ZqeKeVKKeEhfPhNxgUNp2/s+hGwwcYXOi+1qDYaxE45ND
CgN/UJWOUXhDgFKUF3M+iYFxKjdNKzxCILsg5VdmAgMN7O7nGKqFwkRW2Psl
0UT+6388b60lA+OKcUgVmYG8KRfIZ25RoL1FsbU0lIGJ80bcrlUUUJVcolUQ
wsBkm213r/ZSoCHt2VBqEANzG3m1C+WpIJ6vaRkcwMBHDy9Od2RTIeel9Kb/
zjBQblIsx6WcBnMCcxHq3gy0/aFj6txHAxOzjz2KXkQ+22seZvJEwPiH2ARh
TwYmjAk//2UWAbqfebgm3BhYEGtuNjsQAa8WxlvvOjLQecmMRI4cA6ShXivT
gYEUl8CjGsYM8KbdiUq2ZyBJ7GzbMl8GCAm47WLbEvld0hpNfc4AW/FP992t
GLgii+t0xGkmDGvW0OVNGZhCvppXUscCAY/r2te2M7BwnwyZrzES6r0OucUb
MJBZFZDrz30Z4vz4rsXoE+vNsErgv8sgSQ78xdzGQPX2XSpTNy6DSoINBm5l
4JAlxbbzTBQYV0uY26kxMJ+5E+yVYoC2NslTVoaBPd6rbeMn4sBYyeKGpDQD
BYybpmyEroCgKv87USmivwf7rGw1r8CV/y5qrpQg8k7NEV3udwXSTW1nfwsz
0GWcqrVn5gpUBUsyegUZyA4vuOUmcBUWW5PSM+fp2POmWZh2IhGU09hWhb/o
qPvxiedLdiJYuF/kr5yjY8KOkxSTgkTI+mFz9tNPOoob5cSKzCeCqZDETqEf
dEx1ynhTnHANUg8k9pJH6PjgjOSh+NbrsKP8ylq7LjqGHTrf9D42BU5FUJs9
Ouk4On46s78iBeJN/Jj+HXSUfd0ZvHs0BYbaLcZj2+noJiu0bfLADYiZWV35
soWOfS99SgQFUqFnS4yTzjs6hjPqW3Ku3YSwjMjU1ZV0dF4tQUkKSgetzTca
+SvoOLlnX7dXUjp8KbvHw11OR+txO+XAx+lwoLHee/oJHUNVAn7q/kwH0b+r
dnwqoePT7vtLPS5kwF3Hq92Z9+m4rrdeq42aCa0SqWt1b9Kxmv0+tv5VFly6
nW+pkUon/o/Mxh0bzwJDjQqmyg06Xrh15/B/YtmQYdwzLp1Mx5auyfePTmSD
d4B81d8EOhZbmQrPL80B7g9Zzm+i6Ng13sGz1jIXtsTcT3cMpWOGdiV7fuNd
2Nc5Y30yhI5/+ENLG63ugosKaeW5YDquDcyr41DvQnx1QxDrIh0bBW3NBbvv
ws+fHMtH/nSk1Mvol1+7B5XO2sv4z9BRyySK10/yPphrPfYscqKjXoJh7Cr1
QjgZ9nddpSMdZzPvjZzdVwiUun2trx3oaOCdn/bHtRAeubfv6rGjIzPLbSI1
pRDEU37JCFjT0d6Qentk+UPo4TZsOGZOR+Oa3nc8sw/BpwW1BYGO2j6Q+2ai
CISGNnlykeioU3n+9gfRYng0G3/rpyEdufQb7KX0i2FG2n3FgAEd82xzde1o
xRB6XGDomS4dUWjRpEiiBCLHDyef2ULHfcAbKG5eCtn8A38b5ejY3bus6PVI
GRhLm+q+kqVjcF5g4BeJJzCsVuJdIUNHuy8Hfuzd8wTUD7E+3ZEi+umZYtF5
8wk8SlQroonRkV9Jy97W6imggr+Hzkqi3jJ+kc8Nz6DLcNm764sRSOPP32Gx
WAkTQgc64hcikCJxj/5cswqWDkZ9jZ6PwKvVtVbh7lWgGi3KTZ+LwJpvo9mf
31fBxW7FbWenI7BrI+xXskIQCduVsX80AqlunXpjW5+DSVV4wK/OCAwSsw/4
uqYGjl2toU13RODFmy9EVbRqwO8kXxznUwTyjbEG4y1qIGl17N3Btgis3mbF
/BpbA0POab1NHyIwzv5peqxQLdC4Kg7crYtAkwffhiakXsATo3k5h2cRKDSm
TIozewXabQH3Tz6NQIv1A4t1vq8g33vS0P9JBNru9yjZEv8K0q8PO0Q/jsDC
WQ2SZ9srYI61JlcVReA9j1XPi068BqvkIjGlfKI+f8/y7Ig3wJnwXjmWGoHb
Zoej132ugw3pvYthYRGoM1Y0P8JuBJX5kBWB5AgkOdwLfZ3eCKpWkrK+oRHY
sSlV91lZI2zhP7zdOTgCC67PiA8MN4Le2eoguEDkbfem0cCkCUx3Zv/8eyYC
X3/5Nj4v1Azn+k5PUJwi8PrGLT7qBR+gSv7nAM0wAj/s/jhsur4NhucXbb/+
oWEXl1Ks5voeoPgV06nVNExNjLphkNAPxoI3yxYoNNyx3fXqHekhEPLJUuQj
jKEfoFV5CD413YsRDqchafLgxXntIfBOfuq2iUxDHsUNbpsODsEVlXYhmyAa
Zl52FpIPGYIuYxHPR340lG8WvHzq0xD4RVyS8nSlYauJBd/m2K9g8DWO7n+c
hjrbOZYGKV+B52ASJ9yFhmclJjVI2V/hmnDui2vHaBjIcbi06dlXKM+o9au1
p2FyD7dWzNBX4MW/b9YdoWGZ3mzk5e3DkLoYENy6m0b0T7MGeoZhXCnN/d0u
ov7UuYrvw8Ow0+ylRa0RUX9mkE7kj2H4clN84yOgYfec3pUc/m+gDo8/RG+n
YXiV24KV9jeooM6p791KQ6Xoc/fZEd+ghzekt0iBhnnr+kqt5L6Dpsbtt3fX
05D2Iz8xTvk70GzqSjLkaaib4avwXOM7KOfJRMWupeHU63tHuXZ9B58D5Xpe
0jSsHa1ImnX/Dn8v/76iIExDV4+yzHf3voP8GsqeK0toyP9YlI+kMQJfFmi8
0Vw0dBkxaZnWHYG8IcZr9l8qxinfcs8gjYBG+WVTym8qXrlax+k0GwHSyetW
vr+oKHRyp1ub1wg4VRS4mU1SMeu0sNh49gikeHbTBT5TcYdJQtd74VE4ZtVn
vKyPijqHx8LNpEZBAQb4l/QSL8sRm7ufrxuFO6Lfoua6qKh+csvXGPVRKKua
TvjaTsXxK3Ebn+0dhVaxFdkvGqnYpe88eOLCKIhUG7ygIpV4Hj4Z2do0CiSf
AIHYKiq6HJudNmwdhVPShWaplVR0NL7ymdQ5CuXnNrSWllOx8KEBbfPgKLgp
Cn0dKaPi6AvDB6Vzo1BMH+S3fkj4I00lfO0YWO2LM1XNpOKKXMYaWfcxCPvx
Nm5bBhWD74rWHvIcg7xbyz7uSaeim/6zPeQzY7A4G+zknEbUt2D+7kXAGGTl
ufskpFAxso335UrmGEwLbI/7E09FLtNz6eHZY5BYP/ihOYKKV4/QcmX7xmD/
DqOkOhoVL8tun+sfGIP5+6mOtVQqSoZYCN7+OgYusUcGS8KJ820ySRTijIGa
5fOfSSFEnpLaepm/x+B5W6qU83ki/2srVXOlxmGs/4jziCsVF3lmxM+ZjUP6
kQeKX45TcZXthyGKxThY1goOd7lQsXLXB0rkkXEoy35+tuEYFWknTmjH2I1D
xCkN2kN7KuZ/BTdb93GQGhfMDrQk9j/Znf8nZBz2/nr+fekuKlIY90NfZo/D
MbWjWquMqGhbQN4jkjcOF5yGAyV3UnGjX7KZ491xyHu+atlmEhXJTm/1BwrG
YUWkwzprAyree3ZE5MXjcWiRnjmSp03F2jUPKd2vx8HNUKXCVJGK/P0i9xnD
40D2ebbURoGKy1j/dbl9H4dr6eYmx9dT0VUjZnLn6Di85gloC1hHxWTX4c8c
zjiov3s+mSZD5O+w3GnT7DhMOzkoT4pQcQ1P26tVyzhAD4+JTeQhzuci+0r1
Wg6s9l/Mz1pKxdY21XyQ50DKqdNvi7ipGB9z5MjT9Rx4cNh4WTMXFZlxp6zz
lDjQofgneNVvCpq0tSWdVOWA5uszHqwZCs5XLuy78B8HOoXMdgQNUbAse0Bs
7AAHPJY9s2cPUtA69EmlwkEOTPxSuXj9CwXTirXcrE05wDvAU1TST8FsVsPD
x+bEeiXlKlM9FFwVJV/oeoQDTDt1Ua82Cm6RKxhzdOSAdubyEcfXFGxvf642
680BY4cUts0rCmqzv8Xy+XDATnSTsuVLCqqI8fCI+3KAwjQ+vq+Wgqef5Gza
7MeBhtPUNi2k4Mww7fWeAA54bp2t4S2joN+veS1ZMgfSa/tTC3Mp6Hq+Ppp6
mQPFZD+DezkU7GpKkbeP4sArXa727GwKlmuIKmtFc2A8T07kxm0KFk+JJnTE
cMAw2vYS4xYFDedz98vEc6D9aEOA/XUKNsvwn7JOIvL++sSch0VBSXUhgxe3
OcA+TvERYlJQVtCswD2LA9xdxjGyDCKfOP1Vy7I58LPxwzudCAoWWrol7czh
QNfTMVP3cAoetNfiv5fHgbsx6w++DKQg7dLHbvP7HNire2kf+xQFo+a0hXtK
OFBZeOhkwkkK9nl+OuhcygE9NXFWugcFucx5cnoJq8vfflnmRsF8s5bn3Y85
ICxYsfebCwVBygLfP+FAX/fEbhM7Ck6msSWjKjgQwrDducKEgvZHs8t9azkQ
Vgt9Sw9Q8BzfWt8+wpSlGykL+yiYxJVnZvGCmDfqTNX3vRQcyl2TuPklB2LI
8fDGiIKWArGBPa84kBlQT2LqU/CL4lyLdB0HXrvv3MG1icijY10ZXxMH3mZt
7J7dSEFvF7ciF8LvBlaROcoUXLGug/cJ4ebj3eU9ShQcrtv+7GQzMX9OwYYV
8hRke0eHVHwg+nO0eHuwJAWFumddDrZyQMxYxWCaj+inrApzroOo33if429e
CgrHfZY26OTAkLFHGC/hXtu27SGEy/ZlVUvyUHCRnrFhkbD9AfmDO7go2JHD
Kpjr4gAka5atmAxHvZ4F6O7hgFWO0KJmczgu+mT52fVzYEOu+c7djeFYlEj7
HU34Z24U/WhDON7JC1avJpx8h39l8NtwbA7cc2HTAAd68rnW1lSH47KQlrc/
CJ8qmoCjReGY9GLFkouDHCBjY0RQQjgeo/YW7xomrgfj2oDE+HC0/Wjzy4vw
UN3jkw/jwlF1o/bPBMIWbWkHv0WFI/eHeekhworj3iJ2jHDc90xzLeMbB97I
CNzWuxCOLXIa50u/E/kEGlXP2oSj5vpJn2+jRP6LOsUi1uG41EkyXXCMyIum
kqNhRdR/Iem6GuHh6NWRJy3CcflbrU5vws+yug+37Q/HlBOXqkYJH28O+lyq
H45cq+9b9I9z4P7mR1wXZMKJ5+m8cO4EB/wNv06dkgrHn87dPLWEDQ7KDjpI
hOP389rYR/jlKeYbI5FwzJmuT5CaJPK5bR+/cnk4mpjUI5uwkPRSpez5MPxY
/SnIaYpYj9dqX8unMOy6NTDf/4NYT+yS/qu2MJTp4mr5RZhLqVLt6ccwjInn
pwlNcyDaSEUovSkM841kju0gnBO62O71Jgw3+fGtSyTcNpV1eumTMBy7Nci3
Y4ZYr3cmWjspDNOvK108+5OYx7Mp9P3XwnCQ+sOMStiFG0KOJYShkYYcbzxh
xgb2qci4MExadXhtEeFGL+nd/ewwvJjZ/uMHYfc50tyVoDDMyddyPjvLgbg1
bNdJ+zBUahuKODrHAYXb6nZ8dmGo9yd86QnCJTpNh+RswnDVrKXXWcIdNtI7
DhwJQ+VAs+lIwhvS8iUyDobh/dPiE5WEn6o21VsYhiEzXeaRwi8ODO6W3lYo
F4Z31Jd5dRCOPMa15aZMGPYExCkNEd4SNKQUKRWG/sLlryYJXyh4JOwmFoan
CtPq+OeJ+7XUwXGJlWF4oEal4T/CG8dDssMXyTjXyNd/mXA9v2uq9zwZHz8e
3X+N8FnF/Vft5oipXT13I51wma0odes0GX1MpfhKCO+vyXf8OkJGo9akmS7C
nkndIoc6yZiWsOPIpgUOrCqqETT8RMZhcmG0NuFH7+4s2dRGxgJVVul2wvPc
FzjcH8h4bHHwgxnhyDOr6krfkrGjldfIj/C9XUBb+5SMyjbTXCWEx0bTJ8aS
yCiUdHBUc5GYlyjDxC/XyEhb+LlSj/CiWrt+ZwKxf/deBSC8wmt1xOs4MpZJ
aSuaEVb9Rha7zSYjt+RP9inCHoP2BrYXyRi5Q+lX6uK/+6UovdqGjI/qxwV/
Ez5FLlR5cpSMSlc0Crh/c4Aja/ruwREyXojqM+Yn/MchQvzmITL+0ey3FSEs
2zGZF7iPjC5ujCWbCNu1NrxT30Ym3id6AywJNzewJa6Lk1FDzudUGmHlyatY
KEpG3SHeK5mEg0Vueb4VJqM5l8OjHMIKtiXPfq8i45lvJ3sLCJ/7/NnZjY+M
Nnznv1QSFpk2yNOaC0WS+UJWN2ErqTG9+k+hqMRcsBD/w4G87XOfB9tCUbCL
J0+K8KLT0st/P4bimt/bfskSzsqU6tZuDsV41z2RioSn1YypyW9DsUBl9SlN
womkW288noViotxf6QOEW08ctl9yMxQljc7fukDYcHXa0qmUUDQX+MwKIpzx
9Ht+f1IolnTXnw4l7L2G/rcmIRR32O2XpxHmrirNYkaF4rs14ybRhLdIy3KW
h4Zi1N6HuZmEmY1DEeIOoWgpYfD8DeHRkK2b+exCseXythX1hA9vpLTOWofi
3XPdlg2EZcOkNn2yDEWNc7s/NBN+pGbacMMkFKca7TM6CfcwH0quNwjF0s0p
QaOEdXeE3leTCsW5R2Tz5X+J/nrpOYBEKGovPP2zgnBK8jT/EbFQfL9m8d4q
wn9mvN2C14Ri8/O032sIvyxwknkjEIo8b2fJkoSt5eGSx3wI+l09OatE+MJS
bveMzhBMKx8b3044T6tSuORTCNLMdQ7sINzhHIyv20Iw9bV4BokwqXxKZuJD
CKbb4QEjwrwBA82k+hCkX5YONyZ8bah2Z1d5CHroXCRbEC55w5KVSAtB+TfN
A66E34b+CtRJDcGQ+YYfJwj3aXh9OJwSgrPDP5a4Exa8Zh4ZdS0EO8trJU8S
dnEVm1sSG4KD+zs0vQivWMj8MBoegk8jI1aeJ+ymXhlZfTwEh47qRFMJB/dq
DPU6h6C7w5pTNMKx8RlGv52I7dvPG0UQfjpHn9tmH4KC799z6ISFXhz0uG9J
bF+5dTub8DOnT0ZJu0MwbtvbmBjCwrHTc2c2hKB/wG39FML6dblWroohGGVy
b+6fXfgcCq3Xh2C/kWnpDcIF4c9PglwI2su5bb5J+MDZmFYhsRA8t1ZneTph
ymGV4iIeon69SFY24XERR99fA8G4sFB79QFhMYvVdWOfg3Fm90PVQsKGUdXK
/b3BuChGw3+O5NnU87YzGMtzPw0/JLxhZsY09UMwbvmYrF5M2LE1VhVqgpE/
RJZWRrguqWaQnhmMj5lO55Bwpc3Q3tT0YLy84c7nf34kLpBTlBaMd4u1LJ4T
Tkow9+hPCUbV+T+q1YQ94oiX/KvBqLRY0FZDeAmb83U+Ihj9NemrXhHeFijz
/ax7MK6Fy/P1hFV1SSbsE8EomNB35B3htTMud28dD8bvx5Lz/5nnfM7pBqdg
bEvTd2wg3OyjNaJmHYxoa1n8nvAZj32jQ8bE8aFufzPh20fPjzuqBGOHbJFA
G+GEyo7g7crBKKP+2O6fmRt38UkrBaNOw9o7/3z6l5B827pg7I2TM24nrHmz
4PBhCaLe2V8XP/07/y/fivfyEvWKbqnpJFxodthIiScYu97MCHQRziwte8fN
HYy2Slst/pnBZg1V/Q5CAy6Rzn82Vd8gaTAThBJn6N+7/10f511CtnwJQoUj
QpO9hOu7XvGt7A9Cr7p8jb5/x9urkTDSG4SRAw1n/jlD4k9+XmcQrnqQO/zP
p57d6FH4EITevi/aPxOe4W4zkqgOwpc5QbcHCA95kRpmqoJw6nRXxz+3t2Tb
t1QEoeJk85ovhMtz/M9feRKE7+LCwv6ZZiKcvfxhEK7uG7IcJOxfFKT1vSAI
U2l/mP/sIfu54nV+EBrbFj795wPjD1oZeUHY+HhQfoiwgY3ECbecILStO33k
n9UxjLMrKwgtNkQz/nntpqGQ9ZnE75lmj/9ZKN6Mnys9CP0f5A//8//n8EPD

           "]]},
         Annotation[#, "Charting`Private`Tag#1"]& ]}, {}},
      {"WolframDynamicHighlight", <|
       "Label" -> {"XYLabel"}, "Ball" -> {"InterpolatedBall"}|>}], 
     DynamicBox[(Charting`HighlightActionBox["DynamicHighlight", {}, 
       Slot["HighlightElements"], 
       Slot["LayoutOptions"], 
       Slot["Meta"], 
       Charting`HighlightActionFunction["DynamicHighlight", {{{{}, {}, 
           Annotation[{
             Directive[
              Opacity[1.], 
              AbsoluteThickness[2], 
              Thickness[Large], 
              RGBColor[1, 0, 0]], 
             Line[CompressedData["
1:eJwV13k8FH8YB3BJri65zxKSUI78hLRPOlRCktwioUSkSI5ld+2VXIlCEnJV
knKkcjyhk4SE3BEpxyIiVL/pn93X+zU733nm8zwzs7Pe1dfSnZuLi8uC+Pj3
Paf7aeEvh41zxyt/OFaPkaobTYxXEE7JaH0r/nOMdPl0eZzkOBtl8/lmVFXH
SWvTbm3QGmVjw3d2hdvVcdLuZR6HXIfZCCesyjROc0gxH6Yya/vY+EdN7uun
hAmS4tkVJpea2Mjc7f8lJXiKNCoQlpDYyEYeTZ2U5ylTpNLbnJ6M92y020Sj
yT+bIu1vaz7/9B0buSnyF9iLUyQfUvLNkTdsvP99fe9y2g9S2QrlSbNqNrYu
e/bQIGmaZH4HkoSL2NiyZ4a8ZfonKZ2v2VXwERvby7Rj2OtmSVPubpu5H7Kx
yGGiR+fgLOmawqXqyQI25veJlTJvz5J6bjSPNt5lY6SvyV152zmSb4y7UWwm
G5+maspWNP0iVY/OLmdlsJHTl2fO4p4niR6MbA1LZ+PLnzvXFWydJ5XxPfDy
SWNjvHLYMdHr8yQu6lyiWQobCzae/WXtukCKO3/5+/J4NqqF7jK0Xv6b1N8k
V7L0ChvDlpxeuXPXb5KOZmH4Qiwb/S+YqsYH/Sa1j7aIjkSzkfderNu5b79J
8h5r4e0lYv2Xaot6DX9ID20fXmVT2diZeN3dxJoLmne0GS7zY2N9cuAy4+Pc
EOmUcWnVWTZOhLqfraJywy6yV6uELxsfVv4kn8vkhqLyv76qZ9i4v+mOLOsL
NyRsV7l9yJONZ1VdmgO8loKNfpBAynE2Not/6npJ54EuHZnWLZZsnK30GTcb
5oUEq0EFvcNsfFBp6dIkxAem/g98jSzYKF3W8zZVnw8qinYLWJmzkd/MN2pl
FB+kaXsbBpmwUf125jJ3HX5w0azIrNnFxmf6qxdcrgrAoJqzr+1WNm7XNOH3
jFkBQqt4rnposzEhKGJitmoFGEzklfprsdFcqml79+QKiCme+h2nwcZ9I/F2
961Xgu4OZtQbNTbOy90g+yutAqb5/TsGSmz0oGXsV2laDcp+CwOyYmxM2rQD
256sAYsj6Xxqomw8E90RmNm+BoL/26umL8JGv8tJw5mza6DhV8y5o2vY6DB8
zcdYVxgu0BSWxKxk4+mMnxSFUmF4efXA2r/L2LhzncIVOorAydLrtp9/srB+
zeLJGm5xkHZyWuyYYaFSc+UeE3VxqF+qmN4yzULLR/pN66zFQftwwddXUyy8
GbXv8JO74vB7pPZCwTgLi1OPJJTaSMDV9VMJIUMs9M28p3DiuSQYv36sFzDI
Qhnt43lyE5Iw50Pu8vnCQoOggRrNdVJwrJxfybWfhe1zS1xOhEnBJpt1Rft7
WFjoHjO2wkgaqqJMm8RaWSig8iZ3ebsMnNsqHLD6IwtrjPLcM1bIglJHm6RA
Cwvjj4T1phjJQuTGEy6LTSxcMynPVZ4vC0ergzj971jY8OexaD1LDkZmc1YW
vmBh5VzDkabD60DixBITkxIWPt4n5n/95nrQrPvje7SYhZDskH+nfD0c2LqY
6FLEwv++3Rqb6lwPIUtnP194yELTSCMRdRkF6L09GnT7Pgv54/Te7k5VgNwv
bXcWs1loIntGw/WOImzzKBB4cI2FP0Zd0w5ObQCLhnsaTxNZWNslGiwopQye
uneOvkggzmdHwLJVO5XhBm9WRmc8C1tf/BUdjFGGvznJ+vyxLIw0pt7r09gI
r77SPY+zWPhoX7Y+OVwFbDwd3ohcZOH0h4MSc7ZqMJcY5CsYyMKJXQEl9tFq
kFJ9XWzJBRb+qTwgqlCtBj0yLcfHz7PQfKXjun51dXBrMJ1/7ctCrW+/V+7g
20zkS1ILO8lCPZWLzkKNW0DUxbHJ34PIj4phcss1oDQqONDLnYXRGXY7Uo01
4NdgaY3tCRaqVNXyTVVqACVJw3GrMwu9kgVuXrbXhJjf8tHD1ix0tzQM5XfU
Ak1V2Np7lIX3lvEcOkzWgmZrp08frViYWtG3tSNNC8QKkzfUWLKwpa9FsaBf
C1JdhStvmhP993A+7n1GG+6+WsqxNGZhWuezrKLYrfDiypBFxX8s5H73Y9Xm
5brQTul9V6bDQtXimd5iHV0Y9W03Kd7Kwpk1YHj5mC4Im7/dc0+Lhfarh0Y2
FOmCi2CBXvJmFrpRCp4qumyDRVqAfMAGFl6zF/Z980YPhM753DyrxMLyqaGD
tDk9UDx+UtpbkYUKMhtirm7UBxOwEz2xnoXqd3QGnjP1IWnBkP+wHAuDSiwv
uhwwAB1/ngl1MRZ+oZ+vJ/Vth/0nfnuriBL1n+7zfS9qCA6WP78pirAwPWAx
tuaAIdA0hwek17AwuVRx+6diQ2gcrWvjX8lCPxKL9D52B3i5X636wkPU23+z
Nt4OINNaITZ1molrlF58Fs8wAlm+IzF3fjCxmRT4VQ6N4NrjiOjSKSYqT+97
6tBrBJckBy83TjAxLXWLKXntLjjbkcvmGWPiiaJj31xv7YIdxzbTvAeZWKi4
/4pQ/m5od9cLMGxlomGGxNveH3vBUtzT/8BHJvL3DepGShtD/cvk89YtTDx8
LmHuopExVG1c8DvbzEQ9iUznDXHGkPOtwiergYk3H23VeKW5D86f2X1qxSsm
XosbJN0M3w+rAswduh4z0bIh58V/NgdB6PutjpZSJrLX5wiGXD4IIs6Tdu9K
mBisXx+jhAdB8kCCbWURE7erpNvmqprCermOo+kPmKjTEuVC5TEDnRfuFm65
TNzZGJu0rd4cdA0ev3fMYaIp9bfjWr5DoP+A/9DRbCbGWvWvvbDrEJCS75kZ
32biXcUDS0KfHoL9ZyZNVG4x0fvLkuJFGwtwECPvHb3GxJe51ZVoexiORTbU
fklk4opamRcTQYfB5e+6Pd0JTDSPvn3R5cZhcPtWvashnuiHRWYTV+9h8Kng
31kYw0Rurs6vlp6WQHNPMPBnMpE3qygrP/II5JXc01gMYOLwC5rf96XWIDSq
o8VLuHXF+7idatYQpFCpLeTPRGmPu8rdltZgEtv4n9I5JjqtNC0cybSGsVMz
2019mLjF9/Eeb2Mb0JaF/akeTOSaev3E54YtlNOaXQxtmChruWl4D9UBlJ44
uBpbM/FNa2Xm2UcOEM35csLiKFGf9yP/6QEHOOY46+F2hJgH/m1tvPsdYYmu
7JmoQ0T+YSfkT4k6gfE396CufUx8vaTndX7lMWg69OtKqB4Tn/N8P/Zny3HI
3+90+vI2Jg6I7Lu01uw4MI2e70rRZeIzje8p572Og8HWSz8e6zBRLY9ruCLv
OGSJSx39oUnMS51wUPcGVwjs1pM8vYmJSuw58ZuqJ0DO62KajTQTP34M/Dbk
4g5zJ7oueEgRec+ooxvTHZoddx4KkCTmb7W2p1K+O/H85Oe6Ks7EQTlnLq85
d5jQSjreIMzE0aUdwgoJHlAz91hp73ImFmcofk9vPwmezNm72osM7FTdGW2d
fBrqd4cu3bzAQNqWZaq/6k6D5pIljhvnGajtsPG/xT+n4WeI4ErZOQYmOSv5
K3t4Ac1PznfZNANPef83sU7fG1Icd29tH2FgY+ODveZTZ+C31OvLzd8ZuGvB
8IaFmg+4tJl+qf/GQB8lkcAqNx9QtrROfP6VgS+Pqs8PtvtA0T7P2bsDDNx7
9M+qMy99oV479hm5k4Fi5KHXsZ1nQWNCRPRiBwP7C4JW5y6chfj7Sd7nPjHQ
yaPCbUHGD2xVMuVOtjGwOSVa0MnJDwblSsItPjDQ9+gxuTUDfvCHv3O3Yh0D
DfWvCuTMnwONXuX6108ZePPomZG/TgEw5zSQ0/KEgSof3bZwIgKguusWta+M
gRertO6vvxsAVh2S2+ZKGXj41V49y9kACP4omLmxiIFlF5VyxxMuQG3deCDz
HgO3KLwtoHQHgn1ZqeKeVKKeEhfPhNxgUNp2/s+hGwwcYXOi+1qDYaxE45ND
CgN/UJWOUXhDgFKUF3M+iYFxKjdNKzxCILsg5VdmAgMN7O7nGKqFwkRW2Psl
0UT+6388b60lA+OKcUgVmYG8KRfIZ25RoL1FsbU0lIGJ80bcrlUUUJVcolUQ
wsBkm213r/ZSoCHt2VBqEANzG3m1C+WpIJ6vaRkcwMBHDy9Od2RTIeel9Kb/
zjBQblIsx6WcBnMCcxHq3gy0/aFj6txHAxOzjz2KXkQ+22seZvJEwPiH2ARh
TwYmjAk//2UWAbqfebgm3BhYEGtuNjsQAa8WxlvvOjLQecmMRI4cA6ShXivT
gYEUl8CjGsYM8KbdiUq2ZyBJ7GzbMl8GCAm47WLbEvld0hpNfc4AW/FP992t
GLgii+t0xGkmDGvW0OVNGZhCvppXUscCAY/r2te2M7BwnwyZrzES6r0OucUb
MJBZFZDrz30Z4vz4rsXoE+vNsErgv8sgSQ78xdzGQPX2XSpTNy6DSoINBm5l
4JAlxbbzTBQYV0uY26kxMJ+5E+yVYoC2NslTVoaBPd6rbeMn4sBYyeKGpDQD
BYybpmyEroCgKv87USmivwf7rGw1r8CV/y5qrpQg8k7NEV3udwXSTW1nfwsz
0GWcqrVn5gpUBUsyegUZyA4vuOUmcBUWW5PSM+fp2POmWZh2IhGU09hWhb/o
qPvxiedLdiJYuF/kr5yjY8KOkxSTgkTI+mFz9tNPOoob5cSKzCeCqZDETqEf
dEx1ynhTnHANUg8k9pJH6PjgjOSh+NbrsKP8ylq7LjqGHTrf9D42BU5FUJs9
Ouk4On46s78iBeJN/Jj+HXSUfd0ZvHs0BYbaLcZj2+noJiu0bfLADYiZWV35
soWOfS99SgQFUqFnS4yTzjs6hjPqW3Ku3YSwjMjU1ZV0dF4tQUkKSgetzTca
+SvoOLlnX7dXUjp8KbvHw11OR+txO+XAx+lwoLHee/oJHUNVAn7q/kwH0b+r
dnwqoePT7vtLPS5kwF3Hq92Z9+m4rrdeq42aCa0SqWt1b9Kxmv0+tv5VFly6
nW+pkUon/o/Mxh0bzwJDjQqmyg06Xrh15/B/YtmQYdwzLp1Mx5auyfePTmSD
d4B81d8EOhZbmQrPL80B7g9Zzm+i6Ng13sGz1jIXtsTcT3cMpWOGdiV7fuNd
2Nc5Y30yhI5/+ENLG63ugosKaeW5YDquDcyr41DvQnx1QxDrIh0bBW3NBbvv
ws+fHMtH/nSk1Mvol1+7B5XO2sv4z9BRyySK10/yPphrPfYscqKjXoJh7Cr1
QjgZ9nddpSMdZzPvjZzdVwiUun2trx3oaOCdn/bHtRAeubfv6rGjIzPLbSI1
pRDEU37JCFjT0d6Qentk+UPo4TZsOGZOR+Oa3nc8sw/BpwW1BYGO2j6Q+2ai
CISGNnlykeioU3n+9gfRYng0G3/rpyEdufQb7KX0i2FG2n3FgAEd82xzde1o
xRB6XGDomS4dUWjRpEiiBCLHDyef2ULHfcAbKG5eCtn8A38b5ejY3bus6PVI
GRhLm+q+kqVjcF5g4BeJJzCsVuJdIUNHuy8Hfuzd8wTUD7E+3ZEi+umZYtF5
8wk8SlQroonRkV9Jy97W6imggr+Hzkqi3jJ+kc8Nz6DLcNm764sRSOPP32Gx
WAkTQgc64hcikCJxj/5cswqWDkZ9jZ6PwKvVtVbh7lWgGi3KTZ+LwJpvo9mf
31fBxW7FbWenI7BrI+xXskIQCduVsX80AqlunXpjW5+DSVV4wK/OCAwSsw/4
uqYGjl2toU13RODFmy9EVbRqwO8kXxznUwTyjbEG4y1qIGl17N3Btgis3mbF
/BpbA0POab1NHyIwzv5peqxQLdC4Kg7crYtAkwffhiakXsATo3k5h2cRKDSm
TIozewXabQH3Tz6NQIv1A4t1vq8g33vS0P9JBNru9yjZEv8K0q8PO0Q/jsDC
WQ2SZ9srYI61JlcVReA9j1XPi068BqvkIjGlfKI+f8/y7Ig3wJnwXjmWGoHb
Zoej132ugw3pvYthYRGoM1Y0P8JuBJX5kBWB5AgkOdwLfZ3eCKpWkrK+oRHY
sSlV91lZI2zhP7zdOTgCC67PiA8MN4Le2eoguEDkbfem0cCkCUx3Zv/8eyYC
X3/5Nj4v1Azn+k5PUJwi8PrGLT7qBR+gSv7nAM0wAj/s/jhsur4NhucXbb/+
oWEXl1Ks5voeoPgV06nVNExNjLphkNAPxoI3yxYoNNyx3fXqHekhEPLJUuQj
jKEfoFV5CD413YsRDqchafLgxXntIfBOfuq2iUxDHsUNbpsODsEVlXYhmyAa
Zl52FpIPGYIuYxHPR340lG8WvHzq0xD4RVyS8nSlYauJBd/m2K9g8DWO7n+c
hjrbOZYGKV+B52ASJ9yFhmclJjVI2V/hmnDui2vHaBjIcbi06dlXKM+o9au1
p2FyD7dWzNBX4MW/b9YdoWGZ3mzk5e3DkLoYENy6m0b0T7MGeoZhXCnN/d0u
ov7UuYrvw8Ow0+ylRa0RUX9mkE7kj2H4clN84yOgYfec3pUc/m+gDo8/RG+n
YXiV24KV9jeooM6p791KQ6Xoc/fZEd+ghzekt0iBhnnr+kqt5L6Dpsbtt3fX
05D2Iz8xTvk70GzqSjLkaaib4avwXOM7KOfJRMWupeHU63tHuXZ9B58D5Xpe
0jSsHa1ImnX/Dn8v/76iIExDV4+yzHf3voP8GsqeK0toyP9YlI+kMQJfFmi8
0Vw0dBkxaZnWHYG8IcZr9l8qxinfcs8gjYBG+WVTym8qXrlax+k0GwHSyetW
vr+oKHRyp1ub1wg4VRS4mU1SMeu0sNh49gikeHbTBT5TcYdJQtd74VE4ZtVn
vKyPijqHx8LNpEZBAQb4l/QSL8sRm7ufrxuFO6Lfoua6qKh+csvXGPVRKKua
TvjaTsXxK3Ebn+0dhVaxFdkvGqnYpe88eOLCKIhUG7ygIpV4Hj4Z2do0CiSf
AIHYKiq6HJudNmwdhVPShWaplVR0NL7ymdQ5CuXnNrSWllOx8KEBbfPgKLgp
Cn0dKaPi6AvDB6Vzo1BMH+S3fkj4I00lfO0YWO2LM1XNpOKKXMYaWfcxCPvx
Nm5bBhWD74rWHvIcg7xbyz7uSaeim/6zPeQzY7A4G+zknEbUt2D+7kXAGGTl
ufskpFAxso335UrmGEwLbI/7E09FLtNz6eHZY5BYP/ihOYKKV4/QcmX7xmD/
DqOkOhoVL8tun+sfGIP5+6mOtVQqSoZYCN7+OgYusUcGS8KJ820ySRTijIGa
5fOfSSFEnpLaepm/x+B5W6qU83ki/2srVXOlxmGs/4jziCsVF3lmxM+ZjUP6
kQeKX45TcZXthyGKxThY1goOd7lQsXLXB0rkkXEoy35+tuEYFWknTmjH2I1D
xCkN2kN7KuZ/BTdb93GQGhfMDrQk9j/Znf8nZBz2/nr+fekuKlIY90NfZo/D
MbWjWquMqGhbQN4jkjcOF5yGAyV3UnGjX7KZ491xyHu+atlmEhXJTm/1BwrG
YUWkwzprAyree3ZE5MXjcWiRnjmSp03F2jUPKd2vx8HNUKXCVJGK/P0i9xnD
40D2ebbURoGKy1j/dbl9H4dr6eYmx9dT0VUjZnLn6Di85gloC1hHxWTX4c8c
zjiov3s+mSZD5O+w3GnT7DhMOzkoT4pQcQ1P26tVyzhAD4+JTeQhzuci+0r1
Wg6s9l/Mz1pKxdY21XyQ50DKqdNvi7ipGB9z5MjT9Rx4cNh4WTMXFZlxp6zz
lDjQofgneNVvCpq0tSWdVOWA5uszHqwZCs5XLuy78B8HOoXMdgQNUbAse0Bs
7AAHPJY9s2cPUtA69EmlwkEOTPxSuXj9CwXTirXcrE05wDvAU1TST8FsVsPD
x+bEeiXlKlM9FFwVJV/oeoQDTDt1Ua82Cm6RKxhzdOSAdubyEcfXFGxvf642
680BY4cUts0rCmqzv8Xy+XDATnSTsuVLCqqI8fCI+3KAwjQ+vq+Wgqef5Gza
7MeBhtPUNi2k4Mww7fWeAA54bp2t4S2joN+veS1ZMgfSa/tTC3Mp6Hq+Ppp6
mQPFZD+DezkU7GpKkbeP4sArXa727GwKlmuIKmtFc2A8T07kxm0KFk+JJnTE
cMAw2vYS4xYFDedz98vEc6D9aEOA/XUKNsvwn7JOIvL++sSch0VBSXUhgxe3
OcA+TvERYlJQVtCswD2LA9xdxjGyDCKfOP1Vy7I58LPxwzudCAoWWrol7czh
QNfTMVP3cAoetNfiv5fHgbsx6w++DKQg7dLHbvP7HNire2kf+xQFo+a0hXtK
OFBZeOhkwkkK9nl+OuhcygE9NXFWugcFucx5cnoJq8vfflnmRsF8s5bn3Y85
ICxYsfebCwVBygLfP+FAX/fEbhM7Ck6msSWjKjgQwrDducKEgvZHs8t9azkQ
Vgt9Sw9Q8BzfWt8+wpSlGykL+yiYxJVnZvGCmDfqTNX3vRQcyl2TuPklB2LI
8fDGiIKWArGBPa84kBlQT2LqU/CL4lyLdB0HXrvv3MG1icijY10ZXxMH3mZt
7J7dSEFvF7ciF8LvBlaROcoUXLGug/cJ4ebj3eU9ShQcrtv+7GQzMX9OwYYV
8hRke0eHVHwg+nO0eHuwJAWFumddDrZyQMxYxWCaj+inrApzroOo33if429e
CgrHfZY26OTAkLFHGC/hXtu27SGEy/ZlVUvyUHCRnrFhkbD9AfmDO7go2JHD
Kpjr4gAka5atmAxHvZ4F6O7hgFWO0KJmczgu+mT52fVzYEOu+c7djeFYlEj7
HU34Z24U/WhDON7JC1avJpx8h39l8NtwbA7cc2HTAAd68rnW1lSH47KQlrc/
CJ8qmoCjReGY9GLFkouDHCBjY0RQQjgeo/YW7xomrgfj2oDE+HC0/Wjzy4vw
UN3jkw/jwlF1o/bPBMIWbWkHv0WFI/eHeekhworj3iJ2jHDc90xzLeMbB97I
CNzWuxCOLXIa50u/E/kEGlXP2oSj5vpJn2+jRP6LOsUi1uG41EkyXXCMyIum
kqNhRdR/Iem6GuHh6NWRJy3CcflbrU5vws+yug+37Q/HlBOXqkYJH28O+lyq
H45cq+9b9I9z4P7mR1wXZMKJ5+m8cO4EB/wNv06dkgrHn87dPLWEDQ7KDjpI
hOP389rYR/jlKeYbI5FwzJmuT5CaJPK5bR+/cnk4mpjUI5uwkPRSpez5MPxY
/SnIaYpYj9dqX8unMOy6NTDf/4NYT+yS/qu2MJTp4mr5RZhLqVLt6ccwjInn
pwlNcyDaSEUovSkM841kju0gnBO62O71Jgw3+fGtSyTcNpV1eumTMBy7Nci3
Y4ZYr3cmWjspDNOvK108+5OYx7Mp9P3XwnCQ+sOMStiFG0KOJYShkYYcbzxh
xgb2qci4MExadXhtEeFGL+nd/ewwvJjZ/uMHYfc50tyVoDDMyddyPjvLgbg1
bNdJ+zBUahuKODrHAYXb6nZ8dmGo9yd86QnCJTpNh+RswnDVrKXXWcIdNtI7
DhwJQ+VAs+lIwhvS8iUyDobh/dPiE5WEn6o21VsYhiEzXeaRwi8ODO6W3lYo
F4Z31Jd5dRCOPMa15aZMGPYExCkNEd4SNKQUKRWG/sLlryYJXyh4JOwmFoan
CtPq+OeJ+7XUwXGJlWF4oEal4T/CG8dDssMXyTjXyNd/mXA9v2uq9zwZHz8e
3X+N8FnF/Vft5oipXT13I51wma0odes0GX1MpfhKCO+vyXf8OkJGo9akmS7C
nkndIoc6yZiWsOPIpgUOrCqqETT8RMZhcmG0NuFH7+4s2dRGxgJVVul2wvPc
FzjcH8h4bHHwgxnhyDOr6krfkrGjldfIj/C9XUBb+5SMyjbTXCWEx0bTJ8aS
yCiUdHBUc5GYlyjDxC/XyEhb+LlSj/CiWrt+ZwKxf/deBSC8wmt1xOs4MpZJ
aSuaEVb9Rha7zSYjt+RP9inCHoP2BrYXyRi5Q+lX6uK/+6UovdqGjI/qxwV/
Ez5FLlR5cpSMSlc0Crh/c4Aja/ruwREyXojqM+Yn/MchQvzmITL+0ey3FSEs
2zGZF7iPjC5ujCWbCNu1NrxT30Ym3id6AywJNzewJa6Lk1FDzudUGmHlyatY
KEpG3SHeK5mEg0Vueb4VJqM5l8OjHMIKtiXPfq8i45lvJ3sLCJ/7/NnZjY+M
Nnznv1QSFpk2yNOaC0WS+UJWN2ErqTG9+k+hqMRcsBD/w4G87XOfB9tCUbCL
J0+K8KLT0st/P4bimt/bfskSzsqU6tZuDsV41z2RioSn1YypyW9DsUBl9SlN
womkW288noViotxf6QOEW08ctl9yMxQljc7fukDYcHXa0qmUUDQX+MwKIpzx
9Ht+f1IolnTXnw4l7L2G/rcmIRR32O2XpxHmrirNYkaF4rs14ybRhLdIy3KW
h4Zi1N6HuZmEmY1DEeIOoWgpYfD8DeHRkK2b+exCseXythX1hA9vpLTOWofi
3XPdlg2EZcOkNn2yDEWNc7s/NBN+pGbacMMkFKca7TM6CfcwH0quNwjF0s0p
QaOEdXeE3leTCsW5R2Tz5X+J/nrpOYBEKGovPP2zgnBK8jT/EbFQfL9m8d4q
wn9mvN2C14Ri8/O032sIvyxwknkjEIo8b2fJkoSt5eGSx3wI+l09OatE+MJS
bveMzhBMKx8b3044T6tSuORTCNLMdQ7sINzhHIyv20Iw9bV4BokwqXxKZuJD
CKbb4QEjwrwBA82k+hCkX5YONyZ8bah2Z1d5CHroXCRbEC55w5KVSAtB+TfN
A66E34b+CtRJDcGQ+YYfJwj3aXh9OJwSgrPDP5a4Exa8Zh4ZdS0EO8trJU8S
dnEVm1sSG4KD+zs0vQivWMj8MBoegk8jI1aeJ+ymXhlZfTwEh47qRFMJB/dq
DPU6h6C7w5pTNMKx8RlGv52I7dvPG0UQfjpHn9tmH4KC799z6ISFXhz0uG9J
bF+5dTub8DOnT0ZJu0MwbtvbmBjCwrHTc2c2hKB/wG39FML6dblWroohGGVy
b+6fXfgcCq3Xh2C/kWnpDcIF4c9PglwI2su5bb5J+MDZmFYhsRA8t1ZneTph
ymGV4iIeon69SFY24XERR99fA8G4sFB79QFhMYvVdWOfg3Fm90PVQsKGUdXK
/b3BuChGw3+O5NnU87YzGMtzPw0/JLxhZsY09UMwbvmYrF5M2LE1VhVqgpE/
RJZWRrguqWaQnhmMj5lO55Bwpc3Q3tT0YLy84c7nf34kLpBTlBaMd4u1LJ4T
Tkow9+hPCUbV+T+q1YQ94oiX/KvBqLRY0FZDeAmb83U+Ihj9NemrXhHeFijz
/ax7MK6Fy/P1hFV1SSbsE8EomNB35B3htTMud28dD8bvx5Lz/5nnfM7pBqdg
bEvTd2wg3OyjNaJmHYxoa1n8nvAZj32jQ8bE8aFufzPh20fPjzuqBGOHbJFA
G+GEyo7g7crBKKP+2O6fmRt38UkrBaNOw9o7/3z6l5B827pg7I2TM24nrHmz
4PBhCaLe2V8XP/07/y/fivfyEvWKbqnpJFxodthIiScYu97MCHQRziwte8fN
HYy2Slst/pnBZg1V/Q5CAy6Rzn82Vd8gaTAThBJn6N+7/10f511CtnwJQoUj
QpO9hOu7XvGt7A9Cr7p8jb5/x9urkTDSG4SRAw1n/jlD4k9+XmcQrnqQO/zP
p57d6FH4EITevi/aPxOe4W4zkqgOwpc5QbcHCA95kRpmqoJw6nRXxz+3t2Tb
t1QEoeJk85ovhMtz/M9feRKE7+LCwv6ZZiKcvfxhEK7uG7IcJOxfFKT1vSAI
U2l/mP/sIfu54nV+EBrbFj795wPjD1oZeUHY+HhQfoiwgY3ECbecILStO33k
n9UxjLMrKwgtNkQz/nntpqGQ9ZnE75lmj/9ZKN6Mnys9CP0f5A//8//n8EPD

              "]]}, "Charting`Private`Tag#1"]}}, {}}, <|
        "HighlightElements" -> <|
          "Label" -> {"XYLabel"}, "Ball" -> {"InterpolatedBall"}|>, 
         "LayoutOptions" -> <|
          "PlotRange" -> {{-800., -485.}, {0., 0.9999880356240127}}, 
           "Frame" -> {{True, True}, {True, True}}, 
           "AxesOrigin" -> {-200., 0.}, "ImageSize" -> {360, 270.}, 
           "Axes" -> {True, True}, 
           "LabelStyle" -> {FontSize -> 19, FontFamily -> "Times"}, 
           "AspectRatio" -> 0.75, "DefaultStyle" -> {
             Directive[
              Opacity[1.], 
              AbsoluteThickness[2], 
              Thickness[Large], 
              RGBColor[1, 0, 0]]}, 
           "HighlightLabelingFunctions" -> <|"CoordinatesToolOptions" -> ({
               Identity[
                Part[#, 1]], 
               Identity[
                Part[#, 2]]}& ), 
             "ScalingFunctions" -> {{Identity, Identity}, {
               Identity, Identity}}|>, "Primitives" -> {}, "GCFlag" -> 
           False|>, 
         "Meta" -> <|
          "DefaultHighlight" -> {"Dynamic", None}, "Index" -> {}, "Function" -> 
           Plot, "GroupHighlight" -> False|>|>]]& )[<|
       "HighlightElements" -> <|
         "Label" -> {"XYLabel"}, "Ball" -> {"InterpolatedBall"}|>, 
        "LayoutOptions" -> <|
         "PlotRange" -> {{-800., -485.}, {0., 0.9999880356240127}}, 
          "Frame" -> {{True, True}, {True, True}}, 
          "AxesOrigin" -> {-200., 0.}, "ImageSize" -> {360, 270.}, 
          "Axes" -> {True, True}, 
          "LabelStyle" -> {FontSize -> 19, FontFamily -> "Times"}, 
          "AspectRatio" -> 0.75, "DefaultStyle" -> {
            Directive[
             Opacity[1.], 
             AbsoluteThickness[2], 
             Thickness[Large], 
             RGBColor[1, 0, 0]]}, 
          "HighlightLabelingFunctions" -> <|"CoordinatesToolOptions" -> ({
              Identity[
               Part[#, 1]], 
              Identity[
               Part[#, 2]]}& ), 
            "ScalingFunctions" -> {{Identity, Identity}, {
              Identity, Identity}}|>, "Primitives" -> {}, "GCFlag" -> False|>,
         "Meta" -> <|
         "DefaultHighlight" -> {"Dynamic", None}, "Index" -> {}, "Function" -> 
          Plot, "GroupHighlight" -> False|>|>],
      ImageSizeCache->{{4.503599627370496*^15, -4.503599627370496*^15}, {
       4.503599627370496*^15, -4.503599627370496*^15}}]},
    Annotation[{{{{}, {}, 
        Annotation[{
          Directive[
           Opacity[1.], 
           AbsoluteThickness[2], 
           Thickness[Large], 
           RGBColor[1, 0, 0]], 
          Line[CompressedData["
1:eJwV13k8FH8YB3BJri65zxKSUI78hLRPOlRCktwioUSkSI5ld+2VXIlCEnJV
knKkcjyhk4SE3BEpxyIiVL/pn93X+zU733nm8zwzs7Pe1dfSnZuLi8uC+Pj3
Paf7aeEvh41zxyt/OFaPkaobTYxXEE7JaH0r/nOMdPl0eZzkOBtl8/lmVFXH
SWvTbm3QGmVjw3d2hdvVcdLuZR6HXIfZCCesyjROc0gxH6Yya/vY+EdN7uun
hAmS4tkVJpea2Mjc7f8lJXiKNCoQlpDYyEYeTZ2U5ylTpNLbnJ6M92y020Sj
yT+bIu1vaz7/9B0buSnyF9iLUyQfUvLNkTdsvP99fe9y2g9S2QrlSbNqNrYu
e/bQIGmaZH4HkoSL2NiyZ4a8ZfonKZ2v2VXwERvby7Rj2OtmSVPubpu5H7Kx
yGGiR+fgLOmawqXqyQI25veJlTJvz5J6bjSPNt5lY6SvyV152zmSb4y7UWwm
G5+maspWNP0iVY/OLmdlsJHTl2fO4p4niR6MbA1LZ+PLnzvXFWydJ5XxPfDy
SWNjvHLYMdHr8yQu6lyiWQobCzae/WXtukCKO3/5+/J4NqqF7jK0Xv6b1N8k
V7L0ChvDlpxeuXPXb5KOZmH4Qiwb/S+YqsYH/Sa1j7aIjkSzkfderNu5b79J
8h5r4e0lYv2Xaot6DX9ID20fXmVT2diZeN3dxJoLmne0GS7zY2N9cuAy4+Pc
EOmUcWnVWTZOhLqfraJywy6yV6uELxsfVv4kn8vkhqLyv76qZ9i4v+mOLOsL
NyRsV7l9yJONZ1VdmgO8loKNfpBAynE2Not/6npJ54EuHZnWLZZsnK30GTcb
5oUEq0EFvcNsfFBp6dIkxAem/g98jSzYKF3W8zZVnw8qinYLWJmzkd/MN2pl
FB+kaXsbBpmwUf125jJ3HX5w0azIrNnFxmf6qxdcrgrAoJqzr+1WNm7XNOH3
jFkBQqt4rnposzEhKGJitmoFGEzklfprsdFcqml79+QKiCme+h2nwcZ9I/F2
961Xgu4OZtQbNTbOy90g+yutAqb5/TsGSmz0oGXsV2laDcp+CwOyYmxM2rQD
256sAYsj6Xxqomw8E90RmNm+BoL/26umL8JGv8tJw5mza6DhV8y5o2vY6DB8
zcdYVxgu0BSWxKxk4+mMnxSFUmF4efXA2r/L2LhzncIVOorAydLrtp9/srB+
zeLJGm5xkHZyWuyYYaFSc+UeE3VxqF+qmN4yzULLR/pN66zFQftwwddXUyy8
GbXv8JO74vB7pPZCwTgLi1OPJJTaSMDV9VMJIUMs9M28p3DiuSQYv36sFzDI
Qhnt43lyE5Iw50Pu8vnCQoOggRrNdVJwrJxfybWfhe1zS1xOhEnBJpt1Rft7
WFjoHjO2wkgaqqJMm8RaWSig8iZ3ebsMnNsqHLD6IwtrjPLcM1bIglJHm6RA
Cwvjj4T1phjJQuTGEy6LTSxcMynPVZ4vC0ergzj971jY8OexaD1LDkZmc1YW
vmBh5VzDkabD60DixBITkxIWPt4n5n/95nrQrPvje7SYhZDskH+nfD0c2LqY
6FLEwv++3Rqb6lwPIUtnP194yELTSCMRdRkF6L09GnT7Pgv54/Te7k5VgNwv
bXcWs1loIntGw/WOImzzKBB4cI2FP0Zd0w5ObQCLhnsaTxNZWNslGiwopQye
uneOvkggzmdHwLJVO5XhBm9WRmc8C1tf/BUdjFGGvznJ+vyxLIw0pt7r09gI
r77SPY+zWPhoX7Y+OVwFbDwd3ohcZOH0h4MSc7ZqMJcY5CsYyMKJXQEl9tFq
kFJ9XWzJBRb+qTwgqlCtBj0yLcfHz7PQfKXjun51dXBrMJ1/7ctCrW+/V+7g
20zkS1ILO8lCPZWLzkKNW0DUxbHJ34PIj4phcss1oDQqONDLnYXRGXY7Uo01
4NdgaY3tCRaqVNXyTVVqACVJw3GrMwu9kgVuXrbXhJjf8tHD1ix0tzQM5XfU
Ak1V2Np7lIX3lvEcOkzWgmZrp08frViYWtG3tSNNC8QKkzfUWLKwpa9FsaBf
C1JdhStvmhP993A+7n1GG+6+WsqxNGZhWuezrKLYrfDiypBFxX8s5H73Y9Xm
5brQTul9V6bDQtXimd5iHV0Y9W03Kd7Kwpk1YHj5mC4Im7/dc0+Lhfarh0Y2
FOmCi2CBXvJmFrpRCp4qumyDRVqAfMAGFl6zF/Z980YPhM753DyrxMLyqaGD
tDk9UDx+UtpbkYUKMhtirm7UBxOwEz2xnoXqd3QGnjP1IWnBkP+wHAuDSiwv
uhwwAB1/ngl1MRZ+oZ+vJ/Vth/0nfnuriBL1n+7zfS9qCA6WP78pirAwPWAx
tuaAIdA0hwek17AwuVRx+6diQ2gcrWvjX8lCPxKL9D52B3i5X636wkPU23+z
Nt4OINNaITZ1molrlF58Fs8wAlm+IzF3fjCxmRT4VQ6N4NrjiOjSKSYqT+97
6tBrBJckBy83TjAxLXWLKXntLjjbkcvmGWPiiaJj31xv7YIdxzbTvAeZWKi4
/4pQ/m5od9cLMGxlomGGxNveH3vBUtzT/8BHJvL3DepGShtD/cvk89YtTDx8
LmHuopExVG1c8DvbzEQ9iUznDXHGkPOtwiergYk3H23VeKW5D86f2X1qxSsm
XosbJN0M3w+rAswduh4z0bIh58V/NgdB6PutjpZSJrLX5wiGXD4IIs6Tdu9K
mBisXx+jhAdB8kCCbWURE7erpNvmqprCermOo+kPmKjTEuVC5TEDnRfuFm65
TNzZGJu0rd4cdA0ev3fMYaIp9bfjWr5DoP+A/9DRbCbGWvWvvbDrEJCS75kZ
32biXcUDS0KfHoL9ZyZNVG4x0fvLkuJFGwtwECPvHb3GxJe51ZVoexiORTbU
fklk4opamRcTQYfB5e+6Pd0JTDSPvn3R5cZhcPtWvashnuiHRWYTV+9h8Kng
31kYw0Rurs6vlp6WQHNPMPBnMpE3qygrP/II5JXc01gMYOLwC5rf96XWIDSq
o8VLuHXF+7idatYQpFCpLeTPRGmPu8rdltZgEtv4n9I5JjqtNC0cybSGsVMz
2019mLjF9/Eeb2Mb0JaF/akeTOSaev3E54YtlNOaXQxtmChruWl4D9UBlJ44
uBpbM/FNa2Xm2UcOEM35csLiKFGf9yP/6QEHOOY46+F2hJgH/m1tvPsdYYmu
7JmoQ0T+YSfkT4k6gfE396CufUx8vaTndX7lMWg69OtKqB4Tn/N8P/Zny3HI
3+90+vI2Jg6I7Lu01uw4MI2e70rRZeIzje8p572Og8HWSz8e6zBRLY9ruCLv
OGSJSx39oUnMS51wUPcGVwjs1pM8vYmJSuw58ZuqJ0DO62KajTQTP34M/Dbk
4g5zJ7oueEgRec+ooxvTHZoddx4KkCTmb7W2p1K+O/H85Oe6Ks7EQTlnLq85
d5jQSjreIMzE0aUdwgoJHlAz91hp73ImFmcofk9vPwmezNm72osM7FTdGW2d
fBrqd4cu3bzAQNqWZaq/6k6D5pIljhvnGajtsPG/xT+n4WeI4ErZOQYmOSv5
K3t4Ac1PznfZNANPef83sU7fG1Icd29tH2FgY+ODveZTZ+C31OvLzd8ZuGvB
8IaFmg+4tJl+qf/GQB8lkcAqNx9QtrROfP6VgS+Pqs8PtvtA0T7P2bsDDNx7
9M+qMy99oV479hm5k4Fi5KHXsZ1nQWNCRPRiBwP7C4JW5y6chfj7Sd7nPjHQ
yaPCbUHGD2xVMuVOtjGwOSVa0MnJDwblSsItPjDQ9+gxuTUDfvCHv3O3Yh0D
DfWvCuTMnwONXuX6108ZePPomZG/TgEw5zSQ0/KEgSof3bZwIgKguusWta+M
gRertO6vvxsAVh2S2+ZKGXj41V49y9kACP4omLmxiIFlF5VyxxMuQG3deCDz
HgO3KLwtoHQHgn1ZqeKeVKKeEhfPhNxgUNp2/s+hGwwcYXOi+1qDYaxE45ND
CgN/UJWOUXhDgFKUF3M+iYFxKjdNKzxCILsg5VdmAgMN7O7nGKqFwkRW2Psl
0UT+6388b60lA+OKcUgVmYG8KRfIZ25RoL1FsbU0lIGJ80bcrlUUUJVcolUQ
wsBkm213r/ZSoCHt2VBqEANzG3m1C+WpIJ6vaRkcwMBHDy9Od2RTIeel9Kb/
zjBQblIsx6WcBnMCcxHq3gy0/aFj6txHAxOzjz2KXkQ+22seZvJEwPiH2ARh
TwYmjAk//2UWAbqfebgm3BhYEGtuNjsQAa8WxlvvOjLQecmMRI4cA6ShXivT
gYEUl8CjGsYM8KbdiUq2ZyBJ7GzbMl8GCAm47WLbEvld0hpNfc4AW/FP992t
GLgii+t0xGkmDGvW0OVNGZhCvppXUscCAY/r2te2M7BwnwyZrzES6r0OucUb
MJBZFZDrz30Z4vz4rsXoE+vNsErgv8sgSQ78xdzGQPX2XSpTNy6DSoINBm5l
4JAlxbbzTBQYV0uY26kxMJ+5E+yVYoC2NslTVoaBPd6rbeMn4sBYyeKGpDQD
BYybpmyEroCgKv87USmivwf7rGw1r8CV/y5qrpQg8k7NEV3udwXSTW1nfwsz
0GWcqrVn5gpUBUsyegUZyA4vuOUmcBUWW5PSM+fp2POmWZh2IhGU09hWhb/o
qPvxiedLdiJYuF/kr5yjY8KOkxSTgkTI+mFz9tNPOoob5cSKzCeCqZDETqEf
dEx1ynhTnHANUg8k9pJH6PjgjOSh+NbrsKP8ylq7LjqGHTrf9D42BU5FUJs9
Ouk4On46s78iBeJN/Jj+HXSUfd0ZvHs0BYbaLcZj2+noJiu0bfLADYiZWV35
soWOfS99SgQFUqFnS4yTzjs6hjPqW3Ku3YSwjMjU1ZV0dF4tQUkKSgetzTca
+SvoOLlnX7dXUjp8KbvHw11OR+txO+XAx+lwoLHee/oJHUNVAn7q/kwH0b+r
dnwqoePT7vtLPS5kwF3Hq92Z9+m4rrdeq42aCa0SqWt1b9Kxmv0+tv5VFly6
nW+pkUon/o/Mxh0bzwJDjQqmyg06Xrh15/B/YtmQYdwzLp1Mx5auyfePTmSD
d4B81d8EOhZbmQrPL80B7g9Zzm+i6Ng13sGz1jIXtsTcT3cMpWOGdiV7fuNd
2Nc5Y30yhI5/+ENLG63ugosKaeW5YDquDcyr41DvQnx1QxDrIh0bBW3NBbvv
ws+fHMtH/nSk1Mvol1+7B5XO2sv4z9BRyySK10/yPphrPfYscqKjXoJh7Cr1
QjgZ9nddpSMdZzPvjZzdVwiUun2trx3oaOCdn/bHtRAeubfv6rGjIzPLbSI1
pRDEU37JCFjT0d6Qentk+UPo4TZsOGZOR+Oa3nc8sw/BpwW1BYGO2j6Q+2ai
CISGNnlykeioU3n+9gfRYng0G3/rpyEdufQb7KX0i2FG2n3FgAEd82xzde1o
xRB6XGDomS4dUWjRpEiiBCLHDyef2ULHfcAbKG5eCtn8A38b5ejY3bus6PVI
GRhLm+q+kqVjcF5g4BeJJzCsVuJdIUNHuy8Hfuzd8wTUD7E+3ZEi+umZYtF5
8wk8SlQroonRkV9Jy97W6imggr+Hzkqi3jJ+kc8Nz6DLcNm764sRSOPP32Gx
WAkTQgc64hcikCJxj/5cswqWDkZ9jZ6PwKvVtVbh7lWgGi3KTZ+LwJpvo9mf
31fBxW7FbWenI7BrI+xXskIQCduVsX80AqlunXpjW5+DSVV4wK/OCAwSsw/4
uqYGjl2toU13RODFmy9EVbRqwO8kXxznUwTyjbEG4y1qIGl17N3Btgis3mbF
/BpbA0POab1NHyIwzv5peqxQLdC4Kg7crYtAkwffhiakXsATo3k5h2cRKDSm
TIozewXabQH3Tz6NQIv1A4t1vq8g33vS0P9JBNru9yjZEv8K0q8PO0Q/jsDC
WQ2SZ9srYI61JlcVReA9j1XPi068BqvkIjGlfKI+f8/y7Ig3wJnwXjmWGoHb
Zoej132ugw3pvYthYRGoM1Y0P8JuBJX5kBWB5AgkOdwLfZ3eCKpWkrK+oRHY
sSlV91lZI2zhP7zdOTgCC67PiA8MN4Le2eoguEDkbfem0cCkCUx3Zv/8eyYC
X3/5Nj4v1Azn+k5PUJwi8PrGLT7qBR+gSv7nAM0wAj/s/jhsur4NhucXbb/+
oWEXl1Ks5voeoPgV06nVNExNjLphkNAPxoI3yxYoNNyx3fXqHekhEPLJUuQj
jKEfoFV5CD413YsRDqchafLgxXntIfBOfuq2iUxDHsUNbpsODsEVlXYhmyAa
Zl52FpIPGYIuYxHPR340lG8WvHzq0xD4RVyS8nSlYauJBd/m2K9g8DWO7n+c
hjrbOZYGKV+B52ASJ9yFhmclJjVI2V/hmnDui2vHaBjIcbi06dlXKM+o9au1
p2FyD7dWzNBX4MW/b9YdoWGZ3mzk5e3DkLoYENy6m0b0T7MGeoZhXCnN/d0u
ov7UuYrvw8Ow0+ylRa0RUX9mkE7kj2H4clN84yOgYfec3pUc/m+gDo8/RG+n
YXiV24KV9jeooM6p791KQ6Xoc/fZEd+ghzekt0iBhnnr+kqt5L6Dpsbtt3fX
05D2Iz8xTvk70GzqSjLkaaib4avwXOM7KOfJRMWupeHU63tHuXZ9B58D5Xpe
0jSsHa1ImnX/Dn8v/76iIExDV4+yzHf3voP8GsqeK0toyP9YlI+kMQJfFmi8
0Vw0dBkxaZnWHYG8IcZr9l8qxinfcs8gjYBG+WVTym8qXrlax+k0GwHSyetW
vr+oKHRyp1ub1wg4VRS4mU1SMeu0sNh49gikeHbTBT5TcYdJQtd74VE4ZtVn
vKyPijqHx8LNpEZBAQb4l/QSL8sRm7ufrxuFO6Lfoua6qKh+csvXGPVRKKua
TvjaTsXxK3Ebn+0dhVaxFdkvGqnYpe88eOLCKIhUG7ygIpV4Hj4Z2do0CiSf
AIHYKiq6HJudNmwdhVPShWaplVR0NL7ymdQ5CuXnNrSWllOx8KEBbfPgKLgp
Cn0dKaPi6AvDB6Vzo1BMH+S3fkj4I00lfO0YWO2LM1XNpOKKXMYaWfcxCPvx
Nm5bBhWD74rWHvIcg7xbyz7uSaeim/6zPeQzY7A4G+zknEbUt2D+7kXAGGTl
ufskpFAxso335UrmGEwLbI/7E09FLtNz6eHZY5BYP/ihOYKKV4/QcmX7xmD/
DqOkOhoVL8tun+sfGIP5+6mOtVQqSoZYCN7+OgYusUcGS8KJ820ySRTijIGa
5fOfSSFEnpLaepm/x+B5W6qU83ki/2srVXOlxmGs/4jziCsVF3lmxM+ZjUP6
kQeKX45TcZXthyGKxThY1goOd7lQsXLXB0rkkXEoy35+tuEYFWknTmjH2I1D
xCkN2kN7KuZ/BTdb93GQGhfMDrQk9j/Znf8nZBz2/nr+fekuKlIY90NfZo/D
MbWjWquMqGhbQN4jkjcOF5yGAyV3UnGjX7KZ491xyHu+atlmEhXJTm/1BwrG
YUWkwzprAyree3ZE5MXjcWiRnjmSp03F2jUPKd2vx8HNUKXCVJGK/P0i9xnD
40D2ebbURoGKy1j/dbl9H4dr6eYmx9dT0VUjZnLn6Di85gloC1hHxWTX4c8c
zjiov3s+mSZD5O+w3GnT7DhMOzkoT4pQcQ1P26tVyzhAD4+JTeQhzuci+0r1
Wg6s9l/Mz1pKxdY21XyQ50DKqdNvi7ipGB9z5MjT9Rx4cNh4WTMXFZlxp6zz
lDjQofgneNVvCpq0tSWdVOWA5uszHqwZCs5XLuy78B8HOoXMdgQNUbAse0Bs
7AAHPJY9s2cPUtA69EmlwkEOTPxSuXj9CwXTirXcrE05wDvAU1TST8FsVsPD
x+bEeiXlKlM9FFwVJV/oeoQDTDt1Ua82Cm6RKxhzdOSAdubyEcfXFGxvf642
680BY4cUts0rCmqzv8Xy+XDATnSTsuVLCqqI8fCI+3KAwjQ+vq+Wgqef5Gza
7MeBhtPUNi2k4Mww7fWeAA54bp2t4S2joN+veS1ZMgfSa/tTC3Mp6Hq+Ppp6
mQPFZD+DezkU7GpKkbeP4sArXa727GwKlmuIKmtFc2A8T07kxm0KFk+JJnTE
cMAw2vYS4xYFDedz98vEc6D9aEOA/XUKNsvwn7JOIvL++sSch0VBSXUhgxe3
OcA+TvERYlJQVtCswD2LA9xdxjGyDCKfOP1Vy7I58LPxwzudCAoWWrol7czh
QNfTMVP3cAoetNfiv5fHgbsx6w++DKQg7dLHbvP7HNire2kf+xQFo+a0hXtK
OFBZeOhkwkkK9nl+OuhcygE9NXFWugcFucx5cnoJq8vfflnmRsF8s5bn3Y85
ICxYsfebCwVBygLfP+FAX/fEbhM7Ck6msSWjKjgQwrDducKEgvZHs8t9azkQ
Vgt9Sw9Q8BzfWt8+wpSlGykL+yiYxJVnZvGCmDfqTNX3vRQcyl2TuPklB2LI
8fDGiIKWArGBPa84kBlQT2LqU/CL4lyLdB0HXrvv3MG1icijY10ZXxMH3mZt
7J7dSEFvF7ciF8LvBlaROcoUXLGug/cJ4ebj3eU9ShQcrtv+7GQzMX9OwYYV
8hRke0eHVHwg+nO0eHuwJAWFumddDrZyQMxYxWCaj+inrApzroOo33if429e
CgrHfZY26OTAkLFHGC/hXtu27SGEy/ZlVUvyUHCRnrFhkbD9AfmDO7go2JHD
Kpjr4gAka5atmAxHvZ4F6O7hgFWO0KJmczgu+mT52fVzYEOu+c7djeFYlEj7
HU34Z24U/WhDON7JC1avJpx8h39l8NtwbA7cc2HTAAd68rnW1lSH47KQlrc/
CJ8qmoCjReGY9GLFkouDHCBjY0RQQjgeo/YW7xomrgfj2oDE+HC0/Wjzy4vw
UN3jkw/jwlF1o/bPBMIWbWkHv0WFI/eHeekhworj3iJ2jHDc90xzLeMbB97I
CNzWuxCOLXIa50u/E/kEGlXP2oSj5vpJn2+jRP6LOsUi1uG41EkyXXCMyIum
kqNhRdR/Iem6GuHh6NWRJy3CcflbrU5vws+yug+37Q/HlBOXqkYJH28O+lyq
H45cq+9b9I9z4P7mR1wXZMKJ5+m8cO4EB/wNv06dkgrHn87dPLWEDQ7KDjpI
hOP389rYR/jlKeYbI5FwzJmuT5CaJPK5bR+/cnk4mpjUI5uwkPRSpez5MPxY
/SnIaYpYj9dqX8unMOy6NTDf/4NYT+yS/qu2MJTp4mr5RZhLqVLt6ccwjInn
pwlNcyDaSEUovSkM841kju0gnBO62O71Jgw3+fGtSyTcNpV1eumTMBy7Nci3
Y4ZYr3cmWjspDNOvK108+5OYx7Mp9P3XwnCQ+sOMStiFG0KOJYShkYYcbzxh
xgb2qci4MExadXhtEeFGL+nd/ewwvJjZ/uMHYfc50tyVoDDMyddyPjvLgbg1
bNdJ+zBUahuKODrHAYXb6nZ8dmGo9yd86QnCJTpNh+RswnDVrKXXWcIdNtI7
DhwJQ+VAs+lIwhvS8iUyDobh/dPiE5WEn6o21VsYhiEzXeaRwi8ODO6W3lYo
F4Z31Jd5dRCOPMa15aZMGPYExCkNEd4SNKQUKRWG/sLlryYJXyh4JOwmFoan
CtPq+OeJ+7XUwXGJlWF4oEal4T/CG8dDssMXyTjXyNd/mXA9v2uq9zwZHz8e
3X+N8FnF/Vft5oipXT13I51wma0odes0GX1MpfhKCO+vyXf8OkJGo9akmS7C
nkndIoc6yZiWsOPIpgUOrCqqETT8RMZhcmG0NuFH7+4s2dRGxgJVVul2wvPc
FzjcH8h4bHHwgxnhyDOr6krfkrGjldfIj/C9XUBb+5SMyjbTXCWEx0bTJ8aS
yCiUdHBUc5GYlyjDxC/XyEhb+LlSj/CiWrt+ZwKxf/deBSC8wmt1xOs4MpZJ
aSuaEVb9Rha7zSYjt+RP9inCHoP2BrYXyRi5Q+lX6uK/+6UovdqGjI/qxwV/
Ez5FLlR5cpSMSlc0Crh/c4Aja/ruwREyXojqM+Yn/MchQvzmITL+0ey3FSEs
2zGZF7iPjC5ujCWbCNu1NrxT30Ym3id6AywJNzewJa6Lk1FDzudUGmHlyatY
KEpG3SHeK5mEg0Vueb4VJqM5l8OjHMIKtiXPfq8i45lvJ3sLCJ/7/NnZjY+M
Nnznv1QSFpk2yNOaC0WS+UJWN2ErqTG9+k+hqMRcsBD/w4G87XOfB9tCUbCL
J0+K8KLT0st/P4bimt/bfskSzsqU6tZuDsV41z2RioSn1YypyW9DsUBl9SlN
womkW288noViotxf6QOEW08ctl9yMxQljc7fukDYcHXa0qmUUDQX+MwKIpzx
9Ht+f1IolnTXnw4l7L2G/rcmIRR32O2XpxHmrirNYkaF4rs14ybRhLdIy3KW
h4Zi1N6HuZmEmY1DEeIOoWgpYfD8DeHRkK2b+exCseXythX1hA9vpLTOWofi
3XPdlg2EZcOkNn2yDEWNc7s/NBN+pGbacMMkFKca7TM6CfcwH0quNwjF0s0p
QaOEdXeE3leTCsW5R2Tz5X+J/nrpOYBEKGovPP2zgnBK8jT/EbFQfL9m8d4q
wn9mvN2C14Ri8/O032sIvyxwknkjEIo8b2fJkoSt5eGSx3wI+l09OatE+MJS
bveMzhBMKx8b3044T6tSuORTCNLMdQ7sINzhHIyv20Iw9bV4BokwqXxKZuJD
CKbb4QEjwrwBA82k+hCkX5YONyZ8bah2Z1d5CHroXCRbEC55w5KVSAtB+TfN
A66E34b+CtRJDcGQ+YYfJwj3aXh9OJwSgrPDP5a4Exa8Zh4ZdS0EO8trJU8S
dnEVm1sSG4KD+zs0vQivWMj8MBoegk8jI1aeJ+ymXhlZfTwEh47qRFMJB/dq
DPU6h6C7w5pTNMKx8RlGv52I7dvPG0UQfjpHn9tmH4KC799z6ISFXhz0uG9J
bF+5dTub8DOnT0ZJu0MwbtvbmBjCwrHTc2c2hKB/wG39FML6dblWroohGGVy
b+6fXfgcCq3Xh2C/kWnpDcIF4c9PglwI2su5bb5J+MDZmFYhsRA8t1ZneTph
ymGV4iIeon69SFY24XERR99fA8G4sFB79QFhMYvVdWOfg3Fm90PVQsKGUdXK
/b3BuChGw3+O5NnU87YzGMtzPw0/JLxhZsY09UMwbvmYrF5M2LE1VhVqgpE/
RJZWRrguqWaQnhmMj5lO55Bwpc3Q3tT0YLy84c7nf34kLpBTlBaMd4u1LJ4T
Tkow9+hPCUbV+T+q1YQ94oiX/KvBqLRY0FZDeAmb83U+Ihj9NemrXhHeFijz
/ax7MK6Fy/P1hFV1SSbsE8EomNB35B3htTMud28dD8bvx5Lz/5nnfM7pBqdg
bEvTd2wg3OyjNaJmHYxoa1n8nvAZj32jQ8bE8aFufzPh20fPjzuqBGOHbJFA
G+GEyo7g7crBKKP+2O6fmRt38UkrBaNOw9o7/3z6l5B827pg7I2TM24nrHmz
4PBhCaLe2V8XP/07/y/fivfyEvWKbqnpJFxodthIiScYu97MCHQRziwte8fN
HYy2Slst/pnBZg1V/Q5CAy6Rzn82Vd8gaTAThBJn6N+7/10f511CtnwJQoUj
QpO9hOu7XvGt7A9Cr7p8jb5/x9urkTDSG4SRAw1n/jlD4k9+XmcQrnqQO/zP
p57d6FH4EITevi/aPxOe4W4zkqgOwpc5QbcHCA95kRpmqoJw6nRXxz+3t2Tb
t1QEoeJk85ovhMtz/M9feRKE7+LCwv6ZZiKcvfxhEK7uG7IcJOxfFKT1vSAI
U2l/mP/sIfu54nV+EBrbFj795wPjD1oZeUHY+HhQfoiwgY3ECbecILStO33k
n9UxjLMrKwgtNkQz/nntpqGQ9ZnE75lmj/9ZKN6Mnys9CP0f5A//8//n8EPD

           "]]}, "Charting`Private`Tag#1"]}}, {}}, <|
     "HighlightElements" -> <|
       "Label" -> {"XYLabel"}, "Ball" -> {"InterpolatedBall"}|>, 
      "LayoutOptions" -> <|
       "PlotRange" -> {{-800., -485.}, {0., 0.9999880356240127}}, 
        "Frame" -> {{True, True}, {True, True}}, "AxesOrigin" -> {-200., 0.}, 
        "ImageSize" -> {360, 270.}, "Axes" -> {True, True}, 
        "LabelStyle" -> {FontSize -> 19, FontFamily -> "Times"}, 
        "AspectRatio" -> 0.75, "DefaultStyle" -> {
          Directive[
           Opacity[1.], 
           AbsoluteThickness[2], 
           Thickness[Large], 
           RGBColor[1, 0, 0]]}, 
        "HighlightLabelingFunctions" -> <|"CoordinatesToolOptions" -> ({
            Identity[
             Part[#, 1]], 
            Identity[
             Part[#, 2]]}& ), 
          "ScalingFunctions" -> {{Identity, Identity}, {
            Identity, Identity}}|>, "Primitives" -> {}, "GCFlag" -> False|>, 
      "Meta" -> <|
       "DefaultHighlight" -> {"Dynamic", None}, "Index" -> {}, "Function" -> 
        Plot, "GroupHighlight" -> False|>|>, "DynamicHighlight"]], 
   InterpretationBox[{
     TagBox[{{{}, {}, 
        TagBox[
         {GrayLevel[0], Thickness[Large], Opacity[1.], 
          Dashing[{Small, Small}], LineBox[CompressedData["
1:eJwd13c8V98bAHAiSTKjlJARsoqy6yiRkZFkJyMzOympz72fQZG9IiMNK7uU
SuX5KlKhSEhI2ftTSRr4HT8v/7xfn3Pvfc5znnOee7e5BVp5rGLBf6v+/8+y
uml5cRlFglh+ysWdkIxGjFovx2DzfLqxKq4hGTW9yhYUwtae+/Fx/nUyin2j
Jb9jXyRYpc3Sf3xIRgJvT1tb60bC1oI9Q1enkpFE5+idIs1I2J2bW9YgmoJW
2T7Yo4YtrbHUIiSVgoa6GPBUIxLKTUfNzsqnoMKP2zrb1SPB52W/X6B6ClLu
c2Rd3I3vx8MurXMkBekMvbU9sisSRrY09Z+NSUGiHrlfP+2MBMnHF2r/JqWg
pWE/f0/s+wbrxlIzU1D96Fp6hEokuDuJbucsTkFGk/rl+UqRkLWd2r/QlIJs
vtew/5HH8TiwFmusT0Wap6MSGNj8VmzPFIVT0eY568282LJnaj9qi6eivp/f
VKTlIsGFM4Tz1q5UdPK3gqP59khQ03f2KLZNRYbn/wx3y0TCvtsvOvxcU5Hs
36Ygd+zSNb1rTE+lool/HlHnpCPhJjU00Y5IRc0Xd/OzYcer5Vlejk5F5Uur
suOk8Pj41uL3KakomCWv6qZkJHx3W/j1tCgV1UcoOkphBztzOmZXpyKBXw/Z
b2+LhNj4bJb4+lR0d7rNNl8iEv4FZf/3sT8VzfWwLRWKRcKLnawVAiJp6Nx9
L5OyzZEgULM/gT01DZG+KoM1ApHAUsSdlnErHb0bro3VxOYLnk6qvJ+Otrka
qT/ij4RBA4+O8ZfpqN7WNfoxXyRsstj/rm4qHbEbpKg85YmEc7YU/l8aV9El
8V8R9VyRYDAhSbvQcRXFdzzb0LIqEgoshCc2yWQi7nfRyjbYOyh3VpVrZaIr
b6yNPrNGApHIOeJknoku109EfGOJhF69H+lrzmUiWqXwoNAyA7a1StnFNWei
M7EBVc5/GSDZoWmAzl9DTgfFzJk/GOB6wVPUfjQLyVdfvCQ4zAC2f28s61mu
o3Q7p/ncIQYk/r2spLf5Olq1qO2xA/u1hV5Eq9p11GuwcGD/IAOozw/1bfG6
juK7QpYCvjDgvgRl5EzrdTT3x+vM6z4GhG8MQ+yWeejZfit3aicDvnZUx9ko
3kDWb7ej2ZcM8KG/OKn38yZSiTIvsCpiwKbYEIOj0wVIM1/+dm8hAyLCf/xT
+FeADrxgv+mJvSFt/j77ukJkvao253wBAz7bLRo8kCtE5ymyaTdvM0A2o618
88lC1BjGwviexwDjA/6LzJ5C5OR11zU5kwH1YWPabflFyDMq7oQodvv44wHD
u0UoMN/7eEEGA77Z8AfVPytCtEEx+8dXGWDCpwDNXUWo8MQVy69pDODhyfTX
5CpG321PItVkBjS0zjnVBRWjaCPhre0xDDB9tG/3nkN30Cq3Ci0r7AGjkh4z
mzvofISRTXs0A9rKL7ZEeNxBvuXnE9ovM+B2x890EcYdZLLhM+v7KAaUbF2o
8q2/g7gHCkfe0xjQLNLQ0K5fghi/9dissXnNKrguWJegfwI94h1UBhQUy6Qe
8ChBUwbc9h0kAzi6/wXIXypBLSVBbzooDDhdsMTr11yC4s9qVX44z4B+XYFw
1eOliCOpvfkYtuyNxbaJwFJEuXNq/EM4A2Ldv2k00UpRQF+OZOc5BjgwlPnm
ikqRhf6qtM4wBnAXtW7Z+qsU8fG+Ce8KYYDXh0oV0awylFLgpP/RlwFvnqxP
H2evQH+81953xA4JUGO5K1qBXBQebO/3YcAWJUgt2V2BFCt5uQa9GcCfoVKl
5lGBGh/Vv5vyxPkpMK680YR/vxB4IBBb9Vat3+KXCpSyT7T6mwcDrpTsk4r7
i+/3/MzV+ZMMcGd/NX57YyX60yznzOKOn1+1tyzvcCVySfjwlubGAPuDL9ik
HCrRyyO0/auxs3TSc8GrEqV2fpLmcmUAuw3SNqdXIqWB+EnBEwzQuzB4q6oe
X/9j7pysIwMqyyYS9Q9Vocb7NyaKHRgwb0FoH7arQkrnzJ0Usb/f0OoJ8KlC
f/4Vol32DHC2D4tmja1CKRyOHDq2DPBma/C1b8fXi/yXYn6UAWTg0liN+12k
pBdXfsaUAQ9fKAzqZdxD9bRziSzYRz32lc3euYdsGtxDrpgwoLRR7XDV03uI
YqKtfsOYATm+vpf8Bu+hd9ajT5sPMUD7648TdSrV6LTP/hapgwz4pRpDPHpT
jR4l/5xs08X5PvJQn4/vATIYPi6vrIz316GfrTn1DxHP9rKjATx4P7436Rzt
foaOhWTHvWbS4Z1er2VFQj1S+HOG+8l7OgQbycl0SDSiu1tbtfdU02FPV9s1
1crXqOZw47nX6XTAtZmukf8W+W/c6zkaRodAg7UV69+2o6gsDhVf7I6rVs0L
Pe0oT/zdr6kzdPibmBM+ONKO2mXdo7+H0gHSdFRqltqRumZ06WIIHdIP1T46
pvweLdl9+C4YSIdc/xDT43HvUeI1f0LPiw6b6sndPCYdqFhMw+i5Jx0ODXO5
j9h0oPqbLPyG2BsMHQTAowPN3Um5aepBhy+jxZY69A5kV/uowcadDjUDD1pN
nnagbb2ruf1P0GGOu2zHbaUPeH65GZm2dPhtrWYRt/QB/d5W0CaNnee38ZsA
VyfS217OVWlDh19WB6yihDpRq/KzC43H6PBmw7ksdcVONIH6XX4cpcNR0q6w
zq4TSbmJyZtZ0sGts2PoSnknSi3IfcRiTIcEX9FXouZdKEzleo+XNh0+WMGX
NJ9upKjsoTquRQcf76PfSkO60VdFhRhfbLX01KC6iG5ktqNGy1+TDhzbKzy6
47qRtMzbjBB1OhRmiHUMV3Wj95uXbS6q0uFw6Jbvzb+70U6OE++Td9CBGtO6
DFc+ohF2GYUN2FrHHmkKp31E2WyTtDR5OjQLr1Vwz/mI1rCeVc2Qo4PzpPrh
6bKPqP9vfFLOdjqITl3yl333EcV9e2ZRJInns6vD2kukB030ijU/3UwHIrB0
kBd6UKujVOoh7KZpjv681z3obo+sU5sIHXSNezONP/Sg8O6dU0Ob6NDgmCb5
daIHcXYc4ObeiNcrz71UaeMnJPvG87CDIH5+FvedzaGf0MlH5c3z6+gw1cB/
xXFfLzLSvJdKYjcZTauWmfYixZoaJy7sRk7W9QL2vehHNUxt5aJD4vbnQRtC
e3H/a+c24KSDRvBM4M87vSivcP5wCjsdhubMdb9t6UN9aftaVBZpUCEa6Pqd
sx/t5GWtrvhHA9FzUhAs0o9ol59fU8GWDV4Vvyjfj+QijLxV/tJgKKxqTtO0
H4W4WLGp/KYBd6XT0d3x/YhDwVNL+ScNkvjyfMeEPiNliMtXnKbBJxHOHvYN
A4ic6L0o30eD6lXbTpXLfkH3znucfviUBu7ad9bu3zuITgrHn3PPo8G6vNiJ
OoFhdOCei/7QdRo08vgO7Nk8jMQt1Xg8sKN6+m8UbhtGPdHdtzxzafBA1zCE
snMYWS5KvvXJpgGnYsaDBbNhpDtUIxOUQYPVca3OWy4PI6G7X9ovJNJAzWrz
/K+FYdRotkcpnaTBstexWJnmEdTua+gtjr13Ru0NS/sI6rtke6uIoIF+XdSF
rq4RNPdfuEgthQZNN0cVzw6OIEn1Z6sHLtDgerczjfgzgihih/rlw2mwtml6
uUp2FKnP2iU8DabBhujGwwmUUXSA2/e1IfbDuMGkDvooMpOPWP0uiAbbr67j
EIoeRSfdcyK+BtIgU0Iv9FLKKEru+uK1JoAGTz4FqasWjaKZOl+9I740KJe4
bMn7dhQVJF74NuRGw/03x/XOxjGUZ3ODGoRt2z3BO7dlDF0TbeT/50qDnb6s
EloSYyiuiFdVEHvs3ibKfbkxFAo3Q/afoAFx9tfAWa0xdIDZ9CPHkQbBvYsj
cg5jqN9CaN7GmgbvfhpWn8oYQ0K85X+aDPB81OzCBLnGEeVtYrEJtmbVtu77
68fRSMJpu+aDNKhjKP2x5h9HNXxaD97q0+D2dvbi6E3jyF7gRXDnfhyv/FxX
y/ZxlCPUMza4lwZ8Qa5Vrw+MIxlRjq6lPTTYv/Bi/PO5cbRH3vne7u002JF+
O7z76zh6b14e8YSTBvtix8y0bk8gSb6LP96MUWFNiizfq1OTiGW9emXQKyqI
GndtZNs+hSSDve79baKCbmBEUrLcFNL/kPEgCluaGVEsoTCFonL+Psl+SYXK
hYVizZ1TiFv5v1dNDVRweWN5y1Z7Cm20ODwoUU+FIwzJPRbmU0g5yU247TEV
vAsXowTPTCHLnykiTtidW0Ung89OoWD7BtHRR1T4tGPoemv4FKreJie1+JAK
W9j+fqdRppD23WkV+Roq2Grar+66NIUM358zpt6jwu8yHQmFa1PouFDChV2l
VCi8VtIQ9nQKzZym5N4toUJDmfPoq7opRGn3BzXsxieJLZvrp1BuwmF29TtU
aOcI/nK/cQr1r+WK1S6iglijmrPB2ynkssTI0r9NhcHfTtJnPk+hk6PnHx/L
psL8DNJ2W5pCvo88F8JjqcDjNe5boTGN5r376f0BVGhppBn6Z00jfms96+4j
VPiPTXk4ee0M6uuR6LBXxfHq7xS/TJ9B2/ucTYZ2UeHtOkeafuQMCvqcDQHY
mhqWh5eiZtCqoU1l9J1UCKuSXxsSg8dP80WVKVPBKaK280gSHr/MosmqQIW4
jQcNmbl4vPSXrCIpKowzh7xPPZpBsv433H9toMI6w0UBs8kZ1O+Ts3AWW06s
TmNyagale2bGLQji9TjBwnd5ZgZxuCTV/Bagwo+1Q+1Pv82gESvqun98VLAy
j/EVWZhBBZqu91jWU6FefJ16Avsskmbfxsa1mgqWc1IbfURnUS/L1owYdnz9
IMj1bJ1FqYublNZhi5EbHxqLzyL2X3y23Gy4HrpnTKQlZ9HQOEsJDysV3Ebf
iL+UnUW33g5YCS6ScGSvTEq96iySzMq7KfqThFrRs8NThrOIc9Onwvw5Ekb5
JJfZjGbRTKpQmTL2+M3mYhHjWfQ4PqZG7wcJn0rZa/VMZ9ERWmjzyW8kLKkO
cVMsZhHpYzRfOk3Cnxf6kTW2s6hfg2m8d4SEa68Pf9LwmkVZHejb8S4Sdn8w
c+Kjz6KgP3Gm450kZDRJ/O7FPijRmx+KPRD/fLSIMYumTp1zuPKBBGa34Mt9
UbNIl63q+cP3JDg/cRhxi55Ffbsk0wXfkVDEP+efkDCLxBPYdV41kXAoY2gg
IQvP1/gVY/djEl4+znPruzuLnBzaXiZfI0HjqCtX6hTOX1j45vUXSdC2P1C2
ToCJQvlpknEXSLihcEaChn20NGbHemyHh6HBC9gCX7O010eQIBH4vWhIkImS
zJ45rA8nYbO7u1WtEBPFS7NlrT9Dwh7ZnYvHRZjocnvsFh5/EmgX9nKESTCR
t3+aVLwfCc3Ek/hh7EOcuQo82OkZqNN6GxNx7KvQ4TlFwmBSZK6qJBNFFrc5
8viQkChw7veEFBPRSOFsHg8SRPRc2c1lmeiCcp4o73ESMv94dXQqMZFJyJPw
JCcS8jObE7SVmWjTg+5OQexX7/Jnc7Cr9/InbXIkgRJomOmuwkSTh2mrJe3x
8xMdLkzsZCKHUydndh/D493kGobVmEizSA4czEhYyP5REquF45s6uLXvMAmf
tdscB7E7VFzPn8B+beWSrqXNREE1mbtPmpKgw1tYNIRd2MhV7G+M1/vWXaU9
ukwkPDyVRBqQoKhPbK3bx0Q/tlW5F+wlYYv1NEeIPhPNDK/btQvbNcmBvRp7
othzqVaXhOcmgjE/sb/uEs1s0yHh6vonimcPMlH7/kut/7RwPPnpz0MNmKjS
9bjWUXUSfvPpfrU7xESlMg85+veQMMX3aE8KdtG4QIc39rnFtHUt2HnBTQGU
3SRcHNy1FxkxUQJV7XaxKgk52cGXBY2ZKODGWl4WFRICRc8zkkyYyNfjZG+M
Ms4HPxKow/aUrysWwtby+S01he1cFXpQQYkEs/ljHQdNmcjsv8/hNgoknKw7
FMTEVvxyf6hUFteHW2rXTjMmksvnu6uBLX1d86UNtrTPKaJ+O67/M7XoAvaW
bxKbu2Xw/mF739yAzcUaa8EmTUKA/BfXo+ZMNC7h9thegoQHn9Pb7CyYyPrz
+YIecRKWWXR5z2M/y0lJdsTWYclquoadurnB97gYCWk+Y5U92Ps2yG1xFcXz
yRn2trbE+WnXW/N1C65v5cC0YGzBJPsfbti8BWUH4rHH1l95c3IzztermW2N
2MlrZiK8N5FQWhbBsfMIE/1r4PAe34ifX3DV1BjbiyFu7Yud+nJM2A1bl/WI
op8wCVFr+PWTsUf/3OsN3EACh7A6xzS21aPmJqYgCcffFCetsmKiJ2eHq4Ox
7QesijdiJ88Jx50WIKFMwpfUw9adCd97lo8EriWRoVjsgtJk+QVevN67M0Zz
sflPlQiFY7NC48VK7JHR3unzPCSga2ke7dhJX1AuhZuE2IurdfiP4viv28Us
ryPB9DL7lDi2p3NwGImt43hbXRlb99NNcxoXCZ1WLtnG2CMdq5cjOUlQCnB5
HoFtmSI2yYHNYch0uIRde0Sj69IaEv7LpqYkYye2eldEc5BgezR8shD7Tyw1
iwubJtbMfRfbw/TapSur8Xmn9bu9Flu76c2JOHYSbHRbjrRi344aMuXBTszy
5+7C5jVY1EhgI+GY+qfAz9hD/ynzJa0iYfa65J5ZbAvy0D9+bKW8VZnz2I/3
uYwls+L5aj0pXsROqE2CVBZcjw8/fuCyxvX4Z0xUDDtCsT2OD5sMJr+bLxPg
/LifRRh78FSfe+giAfy38rZIYG8YvyJ66R8BukK8DdLYhp7aHzL/EsDazKYk
j13kctWw7jceH7+kswv7Y5/BctsCAadvNA7txuZynKsZ+kXA8OpMC01sne6b
Qb/mCWiPsL+og+137Ig8F3Zw91TAPuyc9uUvoj8JmGXTktmP3WpRfk1ljoD4
X9I39LFZWpyOHvhBQEttxqAB9i6TddzHvhMQ7Xlx+hC228tHL7y+ESAr8rTO
GDv1oPfF80wCqpcOOJpiN/wnrB43S8A6k79wGHt+X8PM9RkC/qi9/2aGLfvk
dOHdaQI8fz+cMce205J0aZgiIOhj1kML7OgH7zZ1TxKQIehnaYn9WI1om5gg
YGh4c82KJyuVYhbHCVh15dr0ikWVew/wYQdp9s+t2Lwk5q/kGAE5oj0tKybk
tKr3jBLAc5wevuLK/FE/oxECIje8W1h53lfJdBnHYQJkjtQcXrFg3sF+/yEC
kgV2ha3Ed3Drj3RykICtRuphK/GfuXbDIuUrAV9bwWxlfgUbLTkLvhDADHyz
aILdlboEDwcICOg/cmklP5wCZeFvPhPw9L7l5Er+tBIcVfv7Cbh+tmGHIbYv
N9cks48A25hyw4PYLRxeTsK9BHQXfNqoh71EFxKS/0TA2kGJt3uxd7K+aNHp
IWBnW6/nyvom/5VArt0EPMl7oaOObcPs2VbaQYAN6ry6A/uSf3TPs/cEiKia
BcpiP5zQSGlrJ8Bwr7fKSr1tGU5l//UOj39Z6b8Ve+Cj+ej+FgK8H9Yv82D7
PK8v7Wog8Pf6Ns+V/RCWnME7+4KApCNPHSaxGa4BIRzYTcFyxqPYecsimnvq
cf4sqBtX9lOnTvDz5GcEmH38nr6y/w5Wi/eY1RAgVBbKWY5tRf+p6/GAALba
GqE72Ces3ly/cJ8A+Tg3pQLs88wwj5J7BFiJy5O52FWKrUzOShwv3462BOxn
f28dlajA+cu2tYjFbn4d/kCjnAA47D9wGXvMW+aCZykBtTHXEA1bLP/CmhdF
BLgYbuILw1YMtfL9VEjAiMd1/dPYWvpyLd8LCLhnXJYchG395X3ytnwCDs9U
XzqF7VZZ/FPzNq4XyicVH+wggrCzvIXj9//6yxP7ylYFMeIGATc8ZyfdsDOm
WKjpeQT88JTZ7IpdUNs5WHadAN7yLL8T2NUxpYYNuQQclTk1dBy73p5W3JtD
AEOgjOaE/U7OjnsumwBJ4QgjR+y+X0qB67AfyM+qO2BPNLK1S2YRsD1XysIe
eyHt427tawRwbFZLtsPm8Ki4eiSTgMmrmqwrFtwd+cc7g4CakxY5ttgSbI7H
yasEfNua4rVi5fadcDWdAMFKcdcV697gkKpII6DXmv/Kik2CeiMbUwm4mcQY
WbEdujvWl0LA7T3poSv39+C5bPozmQA7O3f1lXhC+o6Xc2PX265VWomXLFXj
l04i4L/OfPuV+cRHrA3VSSTAvdbm6cp8s00+d1olELBbSdveGfuOyH0t33gC
UlIClF2wa8ZisqlxBLCkCuxbye+LGpfljFh8vvEZRJ/Ebo9Sd6u8QkCujAy/
F/ZTk8urqmMI6LFcFPLFLuLpuVkTje9Xzebhj53SrqBfe5kA+sfC5ZX1pqRf
HHx2iYCNifajodg+Dm/p9VF4f09f3hq+Ug9i26QbIwmwNi24dRFboeDFyRY6
Xv/b/vkr/UrYV3h1G40A36jfUnHYq5S98zuoBFzapbGw0r+6768b+UTg9dkQ
X3gd+3n48ajPFAJKv8ZErtR7+d6K7YMX8frfYqkrW9lfDVZeExH4/BSTMHmK
HRh9e83MeQLE35XnNmA7mM0XfgvH/cCRtF7ZX7s+ZI4tnMX1crpmfABbNHPy
8r8wXO/sbM0T2JzH98qzYNNCjwv9xO4fGvBZE4rPY37uwZX+9apIlWvdaQJI
lkO+K/2q2o9xhyeEAFFzZ2dJ7Jg52UmhIHz9TmbyyvmjwR7oJ+1HgIGEoc1p
bMkm4JY7RQDnDU5/GjZPrECZgi8+f3wO/kvCHhJ8MK3qjddfcT76Lnai1GLA
/pMERFGHYn5jR4ya8xq44/W1F4znPobfH0ryKozcCCh8YCMkgb1X7SDTwoWA
Tu7R+0bYEweuBDs7ETDgVuuVh/2Bo4/fzRGvj7VodQ02vFa+6+GA52O1PfEt
drpV+3c/O9z/8v79Y7FhIn03kdAIawKKLUXafbGzqYVhGYcJKM+mlzra4n5t
EPar1BT341h2r/PYO7gMzv1nQsC4U/zdTOyHyV/DJ4wIUIp2Ye3B/nBr60Vd
A/w796lcVzucf++pRcuDBCS25LFGYp9UrKV46BMwPy2+XIT9vdqOjN+P+8On
1Jbv2DyNKfSBvdiDZHecPRMdi3Fj/6lLgP4BBeUH2NnmuyLXYjc5mMp+xt7R
1Rqlqo3Pf5kLnGoO+HtobG0MQx3nJy6s4Cs2yUUmyqkQ4KCoaO7mxEQvW835
9yrj94V/Cu5p2DwpW5OPKBGwn1qh9Ao7e0ttynkFvN5B90dVjzPRI8X59GZZ
Ah7nv+HhdcbxmvvlBEkQcOXBoPjkCXxeCuqIRYoTYBSSx7/DBT+va+31TDEC
FE6cfu2DzeNSmFcvSsCJ1tK0SewdwV9vbRAhwGkVvXLBlYncU+zuPOTH7xfS
R0e0TuJ+oVr3sooPny+Z60visY3aZYbv8GLzKV0cwlbk/yGes56ApUUXixQP
/H4RH5dGXUuA6seX7xc98fdiTD1pworXd3jztTW++P1QXj5XnwXHmzP/2R/b
71VCre4yBbLrXhp/wD7CeXxeeZECLzWexxeeYqLNUb9OCf6mQPKSFLuDP/7+
oSra9jIpMJqg3/QrCPePbSmhH2YpUPP640xQMK5f+J3UOkMBP5MS80nsM8uN
zTBFgXM3xOsGQ/D3wUXXA/ljFLg29iFqMJSJ2s6lKwUMUEDOraBJPBz3w02L
Jl6fKWBx5rRIGfaDGndvl34KvKYY1OicZ6Jr8ztvWfVSQE/hbr9TBK6f0Deb
NLop0BLttlh+EedLUFV9ZxcF3mdu7DKk4Hzdyzgq30kBUZ9Nawawlb57xG/p
oMABPyJAmMT9Oam5ZMN7fD9NyaJ72AK71F6tb6dA4nS0rhUVnzfvMkc42ijA
afFO8Tv2fCALO8s7CgQYrz+fQmOi/wE4Iz6y
           "]]},
         Annotation[#, "Charting`Private`Tag#1"]& ], 
        TagBox[
         {GrayLevel[0], Thickness[Large], Opacity[1.], 
          Dashing[{Small, Small}], LineBox[CompressedData["
1:eJwV13dcTl8cB/AUoSWV0ZCQVNIyW74NkShJRkmahKRSfu37rKK0I2lZSWkI
USn5akqLEFI0aD5DSSnR7/inXu/Xc5577/l+P+ec+6xwPmPtxs/Hx+dO/vz7
P+fFzJ8ZCMN9tjGLl1yPgz6z5guRxI/2y5/NvxkHL+rTJBcR39QsDjO5HQdR
DToqqlvDsKz2+7ozd+NAouWsjY1+GKbkXNlSVxQHCm39d7O3hOFgzkapuPo4
0PvacnCvVhiuLWUL6I7FgZxbRs8nzTB8Pt/o5K/xOPj7zeP0MeLw4111pZNx
UNk/nxmkEYZ9yTXvTWfiwGzYpOD2ujBcuqh1f7hQPBwYLZ49pRKG3r9Wuzxf
EQ/efNfv31wZho2GyuWt++KhMkjt8CpiacvLXm4H40FiomR25oowTGOe6pix
i4cHnNcHbyuE4WSziO9u53gYaxf4e0c+DJPkHT+YeceD/6Pj5vkyYdjUGqr8
PS4eXmiO/VhHfPm5jYP45XiQzqOlF0iH4bLuCw91r8bDk5tXv99bGoY9I3X7
C27Ew3RsQ9KDxWFYWKydt+hhPNBOavQWS4ShrOD+RYIf4uHVt7KoLcTbNTZq
t3fEwwons02lC8OwfF3lqyfd5PkPOkU8EQ/D0oAQlZvD8TDbNFHjqVgYOrU7
uojyJcD55RNBlUJhqKIzFHpubQLEvK2QauIPwxeWIj/ioxNA5FWE+gFilunD
xw2JCXCxwcbsy6wwDDntYiGVkgAXKoeCRvhIfagap9asBGAULu5dNMPCIIeT
CnOeJ4BflOd9h98sdF7DtLT/lQBj53Ua+qdYaPLBtz12JgF8mLO/eRGnlN/u
eiOYCJ6BKUuZkyxcV7wFoxclgrt7LXVngoUj8f30hvWJYL9N3vL7Dxa6f61S
ZZ1NhHYYPB5A/DIqqPplUCLY6hXR+YndTr7Zv4qVCAe0zR9JjbKQw1UpEbqc
CHsUzsnpfGfh5VJWZ1FxIhhPNw3R2SwcHQ8SjuC7BCpFIeclv7GQfrrP3PnW
JUg6ZD+e8ZWFof/tzU4suAT8f3TdVIkFmzzjP5Regg7TX8ZGvSxMt+f+THt1
CWLe+/z17GYh980W1oKZSzA2ddzvZScLI78l1ycdvQwVRtYu9DYWGgtuNJhS
T4K1fZqtIsSFwbHOcfpJkBy5wCj5HQstTVfL6JgngfebRvl7b8nzGWyVqHRL
AkW3He0drSzcm1HcXpieBBEX9PduaWFhZvNUy7j4FbBpUQJeHQsVjZzbK2cn
g6ZnVaMX8VSk36HBRckgLOpoN1rLwpMviq6sWpMMleZX/X7WsPArbYT/zU4y
vlY473cVC9WWflghG0fGP/2+dB6y8GZJXJS+wlWovPtkVKGEhTxhdR1ZyxTQ
CLfMss5m4Szb0kfn29Ngy22VzI47LMxIsHvvwU0D4+rZN48R+1hOex/hTwcb
/rL0wCwWDpUeeOComg6BoWsu38xkYcDcvRXswHSoPcfHGr3Ownlqr594rMwA
++MPnBKukv47bBf1Db4GEWaLl7VGkv5LWKXrrLgBiVn2Jh9PsrBRQmKXpFIm
rDOMLvDbxUKtRz9rAnuyoJLhH8dHnOY2YVvMzoIDNS4+F81ZqCrEJzk5ngWh
5rqbbuxk4a3ZMzeihO/AK5v+p407WOilYDV3csMdOHvCqGnVNtIPxtsbYhF3
oDTh5/BrfTI+qr44aHM2WL7rarInHhcr2ltsnA09Sxrv9euRvAkIyP+1yAah
9Jtn/+iycHduomKBazbY39nzW1mH5Mnj68f0hGyYKcsRom1koaNHoyv7ezaY
fjuioq7OwrfN7898LMkBs5VzVe+tY6Hmm+Qegboc2H20UFWTeEehr+S2dzlg
/ZFfTVuNhSf6G74LjuaAQ9Md9U2q5HkObve/pnaX7D8j67cqsVB6tXGfS9Zd
uBsWttVSnoWblRuFCtJyIb9SHVqWsTApTzDEJS8XCmfegxXx6O+KuXrlufA4
QNXIWo70zzss07ojF6pOt5gckGFhXOKjkvXyedCxX3qnw2IWJlyqr9fLyQMx
pfx9nmIspKz5be278gF6L1VPiLJQ6I/bkTlj+eB1PXgjndhg96b2T3MLoFVm
95JLIiycTtOSkNQsgCsLhttLhUh9tulsL2YUgMKksvOcuSy0FjD11de6B3sf
i7+JEWShwi3FKz923APG2V8mS4krpoW9vjjcg6+cutVr57Dwm3iR0MHoe5DT
c2zQSoCF1UoGRq3se6DdmOmVNsNEJm/YcN3hQnCJiOpeTSwwIdFi5l4Il7b7
Wt/7y8SCxee1GH6FMI4mGyr/MDHsaI75nrhCKHvUM9H/m4l53yUyD9UVwrZr
CtT6X0x0Ul3zbr/efdjvkxb98jsThfxf59rpPwDfD1f2HSAu1Jz6q2/xAC5t
TZTu4TFR3+bniJHDA2gVirw9yWXizH/PjhTRHoDVrf+eKnOYqLZmaw3UPQDz
t9ac8EEmtrusd5Y8/BBO6lo+lCBuKtY4o+35ECKu7wzIGGDiXv6tkefoD+GF
h+Gcx/1M3H7czN8z+yGYzlFf9u0bE+2/WUwr/HoIhpvmW5j0MJGer+2Xn1EE
jmmzJVu6mXhl++8l64qKgOLn+2hHLGEc2PimvggqmsddfbqYeETU8FPSzyLQ
O/41+MZnJh41tpQSPfAINiU/y5tpZ2KmwpwiruJjWDvlJ1L+holcjfpGn8/F
8MROY8SAuOts+Wj+n2IwKxt496yVzL+k5MPCZSXgGnz4WtVrJkau9Jmxti+B
tL+G2g0tTCx39XUq6igBEQGRQ+0NTNwWmvDt2ddS4ArfvPWrionif3457BMv
hwfLmnU3FjFRU0qGEnJFKN5d6/8yiYmXOnYOD8+ugZ41wWxzYp8LXeU+S2rI
9bQdGy4zccO9qlpp1RpwLk3f0XiJiY0f+WPr99SQ/Potbk5gYrJBdtPjtBpw
nVlV9DqGiedoFht/6deCxAM670M4E1993vNDK7kODKI3u9gS74AjDbL36sh5
xWn7GMZEudtfKdXaOqiQt61oZzHRrikq5fFYHZy4qBndwWBiblU1X+S+F4Cu
X1S7Qsn4yr4y2aX1cHqJwbH+c0y0PDHiE1P+EsJTBTVOErftKW9hvn8J15e/
mmD7kevJyrWmjL6E1jUuEaO+TDQN2bNlnUoDbNoSkffHh4l/c7xdvlxpgL+H
3o1KnmGioptpqk1QI8SlnKYMjzMxRfu8iJptM6lfRvLVg0zULW58lqn1Gs5p
XGs/rsvE32M7+Y3M38FQh3zjUxkmLtJvHLIo/Qidl7c2afxh4AR8Ll1Y3gma
C2YV3ZtmIN+hp97TjZ3AuFCVokH89GGRdFdnJygHmblr/GYgVeLeED/TCT6O
1gIakwzckCv8ONX4MwiuPaaj/pOBefhqgXbdZ1DH6NtqHAaKnjngVVT/BWhD
HSEqnQy0v2/8dtmrLngu8rA0t4OBynMHTEbbuoBfI+LnOuKWV3zHnnd2AfPs
xtPanxh4ynZgcM9wF4RPR9vrfWTgf7HLF2sIdkO0GOhZvGOg8Rql+hndbkjR
vvHLq4mBTkcdWEY3uuFhoNvZkqcMlBlbY+ni0gOui2P8Xa4zMN23IPFYQy/U
Wmxcl0Rj4NpfiQJ81t8gKy545KszA4+ExLllXe2D6wdu0L2Is3Y01ltk9EGK
XO3CaScGbmQlM0dv9kF09gJtSeIAzVej6/P6wBdv+hgdZeCFd6bpSRV9YPz9
xY/0wwy8Slsj397TB5/3LBo/YMPASitejrVKPyxaUDD1wpSBi9e8K+rK74fQ
lrgcc+IZP8/Tag/6oS/27KHGbQz8uVXwle/jfigW13ncYkLqWy2Y+LuiH2wl
qr3bjBhYMueBeHdLP6Qvah/oNWCgXdWpOSIj/bBaTvD9340MlEvrVnqqOQAb
VRweblBi4HiqjOThrAFoPEG1Vqwm9dP7fC85ZwCc714fMSP2qQm+9iZvAGLW
9mocUWRgzeS8UKOHAzCwzj0vbCUDF14sdf/zbADStH1ut8kzsFA/5sLEhwGY
rR9+xX8JycNI+C3++YOQEnznMf8/Pwk25goPgtbTF++iFjNQXVzV973YIDhs
FZa6sYiBuQJ/k29KDUKJYVxcvSQDNYX7VeUUBsHDNCVCRpyBBz7OT8zYNAhv
LAuCyucx8PCe7YmjToPwISK6VJ+4Ve9mT5PrIHyu9pgon8vA8P0byrKOD8KA
7tqzTwUZ2B33d/He04MwrZR9smI2yUfso94L/oOgNHPDFvkYGGwbq3chZhAC
713eXP2LjkYyeZkTxYOwUjzkR8MAHRXKVdz0BYaAT3RToVc9HXNE28yU44fg
yKLYYK08Om55KDREXzsM3LOhGQ9y6dh5LfxvgPowhLaexvXEYT4rs320hiEj
dvfsTXfpaF/tl+i2eRg+zxeK0s2m4/kdfUVWJsPg+JeVapJJx8HqdVbrDw+D
a3/gk/1pdBSp9A3ojhyGMdOTHW2pdGRaFXh8iB4GVqbt34PElpUxOc1xw3Db
aYuxXQodW0/GvCtJGoa+Tz/rHZLpeOD3xQbGzWE4/srr4/FLdHS8cfFTb+kw
nCw99isgio5v9w3mxvUPg3LypUgBYrER7gu1IfL9c5Vy0RfpWNbVsqqOPQwu
G+SNrkfS8YTKE5/xkWGwv/cuovYCHd9/cbq0dXoYLG5vk5UMo2NRZD6/pzgb
RFg++WksOhbIrtw+JMGGl87XQYm4VuaKuesiNmxXmHbRYdIxxmvUf68MG7am
Psw7SqejfmTMtQWKbNCMX7k1L4SO+xx1+6Q2s4F7xurVRmJ/O93uEzpsyLMM
dX4WTPrT3byuXI8NKiLt4a1BdLziK3/zkCEbBobmStsTVzzRe3rTmA1Z9Rtz
vwXS8WnsA/GhbWxwzXYxOEPsJOeSpL6DDSvPx7f8CqCje4ehmddONnS5PXNi
ENv2n713ZhcbMrZxfggTK++JvKhnwQYZ/p1Ll/vT8eTWEJ+XVmyQDOFzMj1H
xyPd26NqDrKh9bD6j2Y/Ojak/NwUYsuGOF37sEP//KpISvswqc+v4pxTvnSs
7OBRiQ5smH32zGi8Dx2nQ/SKN7qxYdz9M/OzJ+nv69uj095suPl9+amTxFfj
V9czzrJhj7+T9fhpOqbUdu0W9GND9vmvCmLEnxv0/AT92WCXNfTU4BQdT+W+
nB4OYcPT3vGJtON0dFvge3dvBBtYDgs8DjvSMWiX9MfiDDYstDG0+bCXjh/r
2fZRNWxQawM7O2KTuJf+zbVsMDsEjh1WdJSy2jlL/AUbQu23enTtoWNmUxEV
/5INQ676rAELOrKY+7fHtrCh2m9L0a+ddNy10zsq9CMb/ruiKSVtTMf2eUzF
Mxw2JEhryqQa0ZH9sy/2PpcNBakaCsuIPz0/d2WMx4av19TVVhjSse6VcUbw
KBusstW2qWylo6LSkZDLE2w4papmnmtAxyQX66edv9gQnrfWah1x1WWtz0pT
ZL6FqvZa+nRMVX/TWzbNBtVSZV8dXTre+O9xz8gsDpjqKQeW6dDRa12YmLEA
BxyfrqEZEFdeyD6cOJsDV54rRRltoePEnPv+OnM58MBEKaFqMx0tNKsPxszj
QHPN6mRTYuH95899nc+BwR2rM+o20bGPe7hDT5gDs18qZu4kdp/3dvypCAeW
71a827CRjh9yrALDxDig27yq0IL4jo6qgaU4B7xaV5bv3UDHtjwzz15JDnS2
K7y11abjbpmBcVlZDih1Oph/1aJjsvtFbJIj47+koSdxfqJqKE2eA/xfl+Yz
Nen4Z1KtemAFGc8RD89Xp+O5oc8zVcpk/AzflllrSX10P6nf2ETGK3anZq8i
/fenSt9Yc2DN6RsuE1JkP+vbZv3tIgc+n0j/9R+x7Pa5F19HcyDp2NXoX5J0
fKQmbfo0lgOCjvHFkxJ0NBboWZaYyIE+a7rwtDgdu0f5z29O5UDWFqeHfKJ0
9KvLd7a/ywHF2SsEhObQ8bWRuE5XHQc6+JYlR84meYw4lJpfz4FLf5auEyau
r7WIDGgg9ZsQPygiQParRPsRkRYOfB3kyxWbRcc9BavkVrRx4FZLl7XkHxqO
+H59+auXA3aNHf2J0zQ03F6Zl/uNAxL1H4KliNPLJfLt+znAqHyVteg3DTPK
bXglQxxwfoRTSyZpiBZN9bYjHJB5UB6b/IuG7sd3cqdHOdBaUKIoTfxqymMm
fYwDxtmFljITNDyYMvfVxwkOTGXm9aaM01DtYjvTd5Lk40a2vyyx8XFRUdHf
HDiZkSma9pOGS6am3W5Nc2Bl6vWbcsTbJ4/D4r8cmLf0053bY+R5nHRWaM1w
gHtpUb46cTJ/4VJzPi48iYksNvxBw9jWxYfP8XNhL8O30XWEhkHHih6UCHKB
dsJsPI9DwziP3bMGxbjwefP3nQZ9NHxTnWS0TJ4LqW9h5Mh7Gi5QUngup8MF
r6noXYNtNKzKn4n7SrxNoeO2L/EVXceRXF0usE/52118R8OL2VuCdfS5oC9w
v6rkDQ2lVzkcswIudGqtTJJ8RcOv6neGfUy5sDx2tl79CxquldCzfbSXC2NF
1pdtiEU8GoWDrLnwov0670sdDeVDrcSN9pH7KxlkjtfSUBWOKjXbcAGf+okq
1tDwJ4as4RzkghO770voc+KIXZ4mDly4tbOeteEJeb5DhX3nTnGh78S7P49K
aVh4RkzS1YMLypHd5zYTa32xcbc+zYWCl5PuuiU0/CK+7bb2GS6MDM3pKSum
4YvWy8mKXlzYICxx2IB4gfWKxiXepL67VC0MH9OQPuUlxH+WC39Obap9/ohc
b/1uhUliwyhjMCFuyo+JGvHlAjPPsqS6iIaKnESbYT8u1DbaaW0nfvvwVkjf
OS7M5xy7W/eQhhrzr0cu9+fCbtGzq3YSv93Vlk8FcKHV4uKi3Q9I/Yfu6mwL
5sIizysxTfdpOE9d6kp2CBcOxdyau4e4taV7rxhF+tlcNrm3kIYO7xxfdNK5
MLiH3XmwgIYqUTkLo85zgc/aIsvlLg0ZStEZColcMPGxXf4th4ZONz9+v3KJ
C+EJbsnHiDcrSOuJJ3FB5E1I5IlsGvqvakoVuMqFJTYFnmeyaGhy2r5+LIML
6gcWbA66ScPHD+czp+5ywd7udV1CClkPnVsDHKq40DQle1+OWL9Jc19jNZec
18dSsq7SsF7aXUu3lgsKHb89niSTfl9a0rWongu9R5QkepJouP8P7mps5sJJ
pyB7rUQaVkxdC9Zo54K/++qRlos0HMxr/H7tO5nfPK92W2ILXr75rFEu2OU8
qeqNpKHwe5nXTj9IHof2JE1EkH5OvTBTGOfCzKlAveUXaDi/Nkw54TeZ75mW
ME8WDftnej6bCPLg0rkAGdEQGu4T2dR/X4YHvgsZK6ODaSjYTzsmKMeDfXmR
qqLEnxVw+tAyHkj0pOqKBtHQbL681a/lPIi3qLATDaBhc35IlfxqHngN1DpH
+9MwLGXjWhclHlgxW06KEvd/czhzew0PxEu7AkX/o+GW6/1eq1R5EKMokCrq
R8PFPllXZmvwwPOZ8K1oXxo+l7VasVmTBxZ2UrmixD1vh6yOa/FAJG51mehZ
GrYLzruA63nAVlWvivah4c7QasbgBh401mxqECVekN03X3wTD/Ic4U20Nw21
C/SXbNjMg4u/d3wSJY6Zys7cv4UHJ5OseqO9aFhyw3SlmQ4PzLVsh0WJ17r5
zZ2jywOh4yd/i56hoekW/6D/9HhwoTVKVuw0DR9OCsXBVh64n768KsaDhgPp
CYXDxDvmZawVIw4ObaYuAw8Et97TEztF9rcEfegx5EFYzuvDYidIvw2vvnc0
4QGDtjhNzI3c79GfPRM7eOAsuzwzxpXcT/Y9l2bGA6PHa/LEiLkWP5Lm7eQB
H3tLuZgLDW8pRshKmPOAOni4Q8yJ7JfhA5liu3kQrH5dbsERGlo+M9v3cA+Z
j095QLw9WY8lZWHyVjxY+vhDmyTx2veLN18gLjJYGL/0MA2VJjU1D+7lwfBu
xpyVtjTccFpF66s1D+xOuXI37Cfnw9TTtbifB8r3aLuKbch89jUcXnyAB+Oj
adk6xJ/8ZX1PEScEvnPeuo+GoePn/CUO8qA+Yvv7HXtp+K3GKtrmEA+2ZCuj
nQU5D2pm2grsSH3Y25Z17ib97y4rHid+q+EUeJT4WJgBx+AwyVPx1Q2uu2jI
HHvs/ZL4Tq1QzumdNIx+qZLRYc+Dxd/Y8TRT0v8Xn04MO/Dgx4r7LlkGNGy4
N0uq25kH3G/CWlrEciMfNORceDCUc+xvmT4NHz1w9DhI3KMld/W1HulHKhxu
Jm41Ot88rUPDyYri5ApXHhQ6HdHZt4mcL3k9T/KOkTytLhH8vJGsj/2DCmzi
7EGJt+7EhavLRtce58F17xeeoRtoaP5xy3AecSx9fWaONg3v7Yi4U+TOg0jT
GO8NxD0dy75OEIfPH9z6TIvkRXhPgd4JkocmExFzYh/hVUI04tD4jI9vNWnY
9S3xdzVx4P7JrKPEGttiw4VO8uCctI3vkAY5z2G8wIrYp7PAyI/4WNrJPbeJ
PW/MX8BHfPDNwEvZUyTvbq4dkerk/Pwm2JJAfEzlWc4iYp2BajshDx443Pfd
tnYdDS9cHZv9m9ji+ZeAA2vJ/LTmhPV48kCt+9HXvDU0LL7gtLzehweDCs5P
bBVoWHntb8hQIA9svgRmtS8nedzmKR0UxIOK9MSEw8QVX3bLigST/Uam5uQR
eXJ+dR400wjhwVYpZVknORp61I3PBFAkP3O5Qe5LaehCtcXKs3igzw0w+E+c
hlOrH62Piyb1LIvHS3w0FLh72uzYdZLHqQE5eeKn63YF8ohp3rRRyxkKW0PC
D/nf4EHvqU4X3z8UXnqmvSDiJumX45XtzyYpdJNyks7K5IGWubDI/lEKowzp
po3ZPNi27EcSrZd8bnDiwuNCHvil3NiT2EPhNk7Qcs37PMhaYjUvq5vCfquL
C3KI50nkBzR8oVBBlW8k+QEPmgSP2y/uoFD42etzXkU8OPC9fUXeWwrNGYUR
08U8OFFVmfe+hsK5X3aWB1SQ/iUkL+BVU3gxpdTkAzHLydNHkPhxo97Qxmck
TzPSWzZWUtgUKh/DJW7T865KqKAwUeis4P7n5HmLlrdbFFP4c6I14GcVD6yZ
P/XdHlM4JfHe2LSaB0etG64FP6IwdelHqUvEgd/PueU+pPBqrXOLeg0P7qs1
f59XSOEXzmb6oVoeyN8OnludTeHZG73zg1+Qfvtan/x0h0Klw4t4ZcQ6JspN
o1kU3tI/0zJFbNP9JmHFbQq3p52k/OrJ/rpsrTx1g0K7ozaxDi95kMzmoydd
J/MNP2SYRJxV1tabf41cz27NYCNxpS0jpyOdwgI1nRWbG3jw6/LHDbopFHZt
EFszQyzodu/K3qsUnh+fiVdv5IHkhrAp92QKmcLTP+yJ1Vs18UoShZ5dzPTH
xG5iF3b9TKBwnrRr1JGmf+vhSIEIce1tdhGLmJa3fqFiPKmH18W2u8Rp5l/a
rGNJXhK+C44Rt4Zvci68SGHeIiO1wGYePDW/wF8USaHPXceqVOJssfabxREU
9mQKri0nDk0K6a04T2EFn43XJPEJuxZmZTiFS744WC1uIfWRX6FYG0Zho0vx
HG3itVnVrk1MCjnXPv90I158cvGc1wwKT5fdWB9KzK/ufvstncLdUam7LxN/
eCTc94mi0PDswGIkrgo4Ev4llMIA45qGN8QFBveUekMo1KexnfuIWTXWx4eC
SH7W8RnOe8WDMxGZc7mBFMZKi0cuIbazGL8zEkCh1MP7FauJty80M/vpT+Gz
rjVd2sRa764O/PqPwis+9d+3EstdHb4wfY7CdNNZP3YSzztioMJHbHjccnAf
8Q+F2HoBPwrrtmxrsyf+/LXrxFxfCisTIstdieuztYWEz1IYNNCZcYq4yIN1
V8yHwmOnFtC8ia9ptplLeFMYqT7H5Rxx5Nia4UVeFE7ufGIeSOxXEnBR+gyF
On+36oYQOwY3rF3mSWHx+5INFPFuw2WNCqcpXN/qbEAj3jz7jIeiB3Fw9MF/
XvkCRZRPUXhG5lr4v/FiURL5a09SaNwg2fzvepN7XC00TlAoczdEK4j4q+Rj
jrY7hX2jrKL/iFvez43ZdJzC8NUDdmeJn6TaquseI8+jEqzsSXz7aG6zgRuF
4l5qK9yJ41b98TRypfCgzG8zJ+KgfssFpi4UisjMyrQlPpZ7/Z6ZM4VmBzw3
7SW2PjO6Z7cThfebI2abERus3/Z9jyOFQxX3Jf7VX3nicty+oxTOqjzstp5Y
qqxf86ADhZ9/Ss1SJh4yvujtYE/y//Ko0gLid4KdC50PU7jCl1E6ixhfqj9w
syP1v9OW/YPkI8m6ddTjEIUnZkHhO2ITZ2nfIBuSP7w6lkCsrnRKitpHoQdd
9TeNWGaovIhhTdaTbPUFT+Lv3o4/I6wodCw9ZGVGnEa/cy55N8l3YZzOBMl/
r+m5ibxdZH3ZV1/sJVYVMvV/bk7hiI7EtRbikoSegCEzCms0Kfk7xO9uLQvR
NyX724c0WRtisdpEZpcBhRH39VRzyXrcH+k8+6c+hddGygyS/q1XS62w+cTd
1Y+86cSq75vDtXUp9BJ9vf8Q8Y6B+ZGsTaR+vuHN84hj8j4IXd1IYZHasts/
yf7Q5nXnYv4GCuF6x5seYtfJbdFt2mR+DtYHK4hpQrQ4ZQ0KRUO96wOJ65ot
FxqoU1jmLbThFLFY4rKEveso/L5McsO//SdNtiwxcC2F0wsapAyJe79ESMWq
Umi0s2vOemLVzEOXb6mQ/tto5SsRl6qNJzWuoVBZdr+hODHfSPWSbiUKhdTM
DQSJzR4lJv9cTWHp4DOJP2T/iw1wlhYiPr6aWT9G3GaglSKvSOHzUv+THOJl
/Hyy61dRODsz/W8fsWttc+qOleR+y+bGdhPnRqbL2a8g33/Qo9hJPGrpke6l
QHz0XP1HYh1JPfmw5RRqZSmEvyemvZ9/7ao8ha+zD7m2EdelflhesIxCS+OC
0/8s5njneqUcqefyl7n/xu9XPLfivSyFmh9PK7cTpw1suzksQ/Y/YV/Ov/v1
5kmu4iPmO/Nqdi+xqnfPLSlpst+OxfoPEntvvK+ospTCN58+WI8Ql0xStw2W
kP2jYSh9injmqaWS9WKSd4686xxSn+2MZXeOLSLXExy4t5A4ejt7TZAUhXcv
tl5cTvxWqCw7VpLCxVUsfg1iuZYIlUwJCne1Vcj/649L4qG7JQspXMe1G7b+
lwftZ3X3xcl8t7f/OPGv/q2rv91dQKFLp9YGJvET7yj+TDFSnzFOWQax2sIf
y9NFKVR/VZVSTpxRaGuQJEKh89f4rg7ihVZoFytMvv/naPoM8XhM9GX6fAqv
bxgu303y6K4+9iBwHjlvtS8Y/kfc3mT36uxcCtt3fwvOJH4moix8bA7JV4Kn
y1yyHrTzYpSPzqYwc2OjhgFx5q6fpocEKNywxWLSj/hCZCXNfBaFAs9H678T
T6moZJjwUTin6trYv/PGoz62TH8mFK3O0l38iffOOzKu/icUtWteHxAl+0P1
nSpJ5elQNDmwmu8I8aYdqlorfodiQMN/mwuJZcInTklOhqJe9otUp9c8iFrt
ECHyKxTDu0V5z4j/VldnzZkIRafJL3IrW0m/BRK6J8bI+B23D4wS59HVDnZ8
D8Xs1WPe1W/J+8WKRN93vFDk68+qM3lH9kucjG/mhmKvQcDVOmK/mdpGZIei
MRTM6WzjwUDGuqHS4VDyeyv9ped7cn5tvTT34VAohmCd45wP5P0xxMn49kAo
irf3HTT6SN7X5V4czegn8/3Y9bWPeFW5esiVvlCsvSSfGt9Ozq/fv4sjvobi
3kMBneOfePDaP2mdZ1coBgsV6wp8Ie9TS/+YH/8Sir53o+PfEj8udnF3/ByK
k2FFL3O7eJAyrnnLuiMU1WYt2ubRQ9abb8PSzR9CUeHLx7+b+0ieJLU3ab4P
RZ//Lkvo9ZM8PUzep9JG7ifCado2wIN1o24xsm9DUSO34YbHEHm/i2/MlXoT
iveH/nIih8nva6319aKtoZg/oLSzkE3O81dX+wRfh6LWZHJTB4fk6QzfbL5X
obj1ZudlcR4P/gcQzBKh
           "]]},
         Annotation[#, "Charting`Private`Tag#2"]& ]}, {}},
      {"WolframDynamicHighlight", <|
       "Label" -> {"XYLabel"}, "Ball" -> {"InterpolatedBall"}|>}], 
     DynamicBox[(Charting`HighlightActionBox["DynamicHighlight", {}, 
       Slot["HighlightElements"], 
       Slot["LayoutOptions"], 
       Slot["Meta"], 
       Charting`HighlightActionFunction["DynamicHighlight", {{{{}, {}, 
           Annotation[{
             Directive[
              Opacity[1.], 
              AbsoluteThickness[2], 
              Thickness[Large], 
              GrayLevel[0], 
              Dashing[{Small, Small}]], 
             Line[CompressedData["
1:eJwd13c8V98bAHAiSTKjlJARsoqy6yiRkZFkJyMzOympz72fQZG9IiMNK7uU
SuX5KlKhSEhI2ftTSRr4HT8v/7xfn3Pvfc5znnOee7e5BVp5rGLBf6v+/8+y
uml5cRlFglh+ysWdkIxGjFovx2DzfLqxKq4hGTW9yhYUwtae+/Fx/nUyin2j
Jb9jXyRYpc3Sf3xIRgJvT1tb60bC1oI9Q1enkpFE5+idIs1I2J2bW9YgmoJW
2T7Yo4YtrbHUIiSVgoa6GPBUIxLKTUfNzsqnoMKP2zrb1SPB52W/X6B6ClLu
c2Rd3I3vx8MurXMkBekMvbU9sisSRrY09Z+NSUGiHrlfP+2MBMnHF2r/JqWg
pWE/f0/s+wbrxlIzU1D96Fp6hEokuDuJbucsTkFGk/rl+UqRkLWd2r/QlIJs
vtew/5HH8TiwFmusT0Wap6MSGNj8VmzPFIVT0eY568282LJnaj9qi6eivp/f
VKTlIsGFM4Tz1q5UdPK3gqP59khQ03f2KLZNRYbn/wx3y0TCvtsvOvxcU5Hs
36Ygd+zSNb1rTE+lool/HlHnpCPhJjU00Y5IRc0Xd/OzYcer5Vlejk5F5Uur
suOk8Pj41uL3KakomCWv6qZkJHx3W/j1tCgV1UcoOkphBztzOmZXpyKBXw/Z
b2+LhNj4bJb4+lR0d7rNNl8iEv4FZf/3sT8VzfWwLRWKRcKLnawVAiJp6Nx9
L5OyzZEgULM/gT01DZG+KoM1ApHAUsSdlnErHb0bro3VxOYLnk6qvJ+Otrka
qT/ij4RBA4+O8ZfpqN7WNfoxXyRsstj/rm4qHbEbpKg85YmEc7YU/l8aV9El
8V8R9VyRYDAhSbvQcRXFdzzb0LIqEgoshCc2yWQi7nfRyjbYOyh3VpVrZaIr
b6yNPrNGApHIOeJknoku109EfGOJhF69H+lrzmUiWqXwoNAyA7a1StnFNWei
M7EBVc5/GSDZoWmAzl9DTgfFzJk/GOB6wVPUfjQLyVdfvCQ4zAC2f28s61mu
o3Q7p/ncIQYk/r2spLf5Olq1qO2xA/u1hV5Eq9p11GuwcGD/IAOozw/1bfG6
juK7QpYCvjDgvgRl5EzrdTT3x+vM6z4GhG8MQ+yWeejZfit3aicDvnZUx9ko
3kDWb7ej2ZcM8KG/OKn38yZSiTIvsCpiwKbYEIOj0wVIM1/+dm8hAyLCf/xT
+FeADrxgv+mJvSFt/j77ukJkvao253wBAz7bLRo8kCtE5ymyaTdvM0A2o618
88lC1BjGwviexwDjA/6LzJ5C5OR11zU5kwH1YWPabflFyDMq7oQodvv44wHD
u0UoMN/7eEEGA77Z8AfVPytCtEEx+8dXGWDCpwDNXUWo8MQVy69pDODhyfTX
5CpG321PItVkBjS0zjnVBRWjaCPhre0xDDB9tG/3nkN30Cq3Ci0r7AGjkh4z
mzvofISRTXs0A9rKL7ZEeNxBvuXnE9ovM+B2x890EcYdZLLhM+v7KAaUbF2o
8q2/g7gHCkfe0xjQLNLQ0K5fghi/9dissXnNKrguWJegfwI94h1UBhQUy6Qe
8ChBUwbc9h0kAzi6/wXIXypBLSVBbzooDDhdsMTr11yC4s9qVX44z4B+XYFw
1eOliCOpvfkYtuyNxbaJwFJEuXNq/EM4A2Ldv2k00UpRQF+OZOc5BjgwlPnm
ikqRhf6qtM4wBnAXtW7Z+qsU8fG+Ce8KYYDXh0oV0awylFLgpP/RlwFvnqxP
H2evQH+81953xA4JUGO5K1qBXBQebO/3YcAWJUgt2V2BFCt5uQa9GcCfoVKl
5lGBGh/Vv5vyxPkpMK680YR/vxB4IBBb9Vat3+KXCpSyT7T6mwcDrpTsk4r7
i+/3/MzV+ZMMcGd/NX57YyX60yznzOKOn1+1tyzvcCVySfjwlubGAPuDL9ik
HCrRyyO0/auxs3TSc8GrEqV2fpLmcmUAuw3SNqdXIqWB+EnBEwzQuzB4q6oe
X/9j7pysIwMqyyYS9Q9Vocb7NyaKHRgwb0FoH7arQkrnzJ0Usb/f0OoJ8KlC
f/4Vol32DHC2D4tmja1CKRyOHDq2DPBma/C1b8fXi/yXYn6UAWTg0liN+12k
pBdXfsaUAQ9fKAzqZdxD9bRziSzYRz32lc3euYdsGtxDrpgwoLRR7XDV03uI
YqKtfsOYATm+vpf8Bu+hd9ajT5sPMUD7648TdSrV6LTP/hapgwz4pRpDPHpT
jR4l/5xs08X5PvJQn4/vATIYPi6vrIz316GfrTn1DxHP9rKjATx4P7436Rzt
foaOhWTHvWbS4Z1er2VFQj1S+HOG+8l7OgQbycl0SDSiu1tbtfdU02FPV9s1
1crXqOZw47nX6XTAtZmukf8W+W/c6zkaRodAg7UV69+2o6gsDhVf7I6rVs0L
Pe0oT/zdr6kzdPibmBM+ONKO2mXdo7+H0gHSdFRqltqRumZ06WIIHdIP1T46
pvweLdl9+C4YSIdc/xDT43HvUeI1f0LPiw6b6sndPCYdqFhMw+i5Jx0ODXO5
j9h0oPqbLPyG2BsMHQTAowPN3Um5aepBhy+jxZY69A5kV/uowcadDjUDD1pN
nnagbb2ruf1P0GGOu2zHbaUPeH65GZm2dPhtrWYRt/QB/d5W0CaNnee38ZsA
VyfS217OVWlDh19WB6yihDpRq/KzC43H6PBmw7ksdcVONIH6XX4cpcNR0q6w
zq4TSbmJyZtZ0sGts2PoSnknSi3IfcRiTIcEX9FXouZdKEzleo+XNh0+WMGX
NJ9upKjsoTquRQcf76PfSkO60VdFhRhfbLX01KC6iG5ktqNGy1+TDhzbKzy6
47qRtMzbjBB1OhRmiHUMV3Wj95uXbS6q0uFw6Jbvzb+70U6OE++Td9CBGtO6
DFc+ohF2GYUN2FrHHmkKp31E2WyTtDR5OjQLr1Vwz/mI1rCeVc2Qo4PzpPrh
6bKPqP9vfFLOdjqITl3yl333EcV9e2ZRJInns6vD2kukB030ijU/3UwHIrB0
kBd6UKujVOoh7KZpjv681z3obo+sU5sIHXSNezONP/Sg8O6dU0Ob6NDgmCb5
daIHcXYc4ObeiNcrz71UaeMnJPvG87CDIH5+FvedzaGf0MlH5c3z6+gw1cB/
xXFfLzLSvJdKYjcZTauWmfYixZoaJy7sRk7W9QL2vehHNUxt5aJD4vbnQRtC
e3H/a+c24KSDRvBM4M87vSivcP5wCjsdhubMdb9t6UN9aftaVBZpUCEa6Pqd
sx/t5GWtrvhHA9FzUhAs0o9ol59fU8GWDV4Vvyjfj+QijLxV/tJgKKxqTtO0
H4W4WLGp/KYBd6XT0d3x/YhDwVNL+ScNkvjyfMeEPiNliMtXnKbBJxHOHvYN
A4ic6L0o30eD6lXbTpXLfkH3znucfviUBu7ad9bu3zuITgrHn3PPo8G6vNiJ
OoFhdOCei/7QdRo08vgO7Nk8jMQt1Xg8sKN6+m8UbhtGPdHdtzxzafBA1zCE
snMYWS5KvvXJpgGnYsaDBbNhpDtUIxOUQYPVca3OWy4PI6G7X9ovJNJAzWrz
/K+FYdRotkcpnaTBstexWJnmEdTua+gtjr13Ru0NS/sI6rtke6uIoIF+XdSF
rq4RNPdfuEgthQZNN0cVzw6OIEn1Z6sHLtDgerczjfgzgihih/rlw2mwtml6
uUp2FKnP2iU8DabBhujGwwmUUXSA2/e1IfbDuMGkDvooMpOPWP0uiAbbr67j
EIoeRSfdcyK+BtIgU0Iv9FLKKEru+uK1JoAGTz4FqasWjaKZOl+9I740KJe4
bMn7dhQVJF74NuRGw/03x/XOxjGUZ3ODGoRt2z3BO7dlDF0TbeT/50qDnb6s
EloSYyiuiFdVEHvs3ibKfbkxFAo3Q/afoAFx9tfAWa0xdIDZ9CPHkQbBvYsj
cg5jqN9CaN7GmgbvfhpWn8oYQ0K85X+aDPB81OzCBLnGEeVtYrEJtmbVtu77
68fRSMJpu+aDNKhjKP2x5h9HNXxaD97q0+D2dvbi6E3jyF7gRXDnfhyv/FxX
y/ZxlCPUMza4lwZ8Qa5Vrw+MIxlRjq6lPTTYv/Bi/PO5cbRH3vne7u002JF+
O7z76zh6b14e8YSTBvtix8y0bk8gSb6LP96MUWFNiizfq1OTiGW9emXQKyqI
GndtZNs+hSSDve79baKCbmBEUrLcFNL/kPEgCluaGVEsoTCFonL+Psl+SYXK
hYVizZ1TiFv5v1dNDVRweWN5y1Z7Cm20ODwoUU+FIwzJPRbmU0g5yU247TEV
vAsXowTPTCHLnykiTtidW0Ung89OoWD7BtHRR1T4tGPoemv4FKreJie1+JAK
W9j+fqdRppD23WkV+Roq2Grar+66NIUM358zpt6jwu8yHQmFa1PouFDChV2l
VCi8VtIQ9nQKzZym5N4toUJDmfPoq7opRGn3BzXsxieJLZvrp1BuwmF29TtU
aOcI/nK/cQr1r+WK1S6iglijmrPB2ynkssTI0r9NhcHfTtJnPk+hk6PnHx/L
psL8DNJ2W5pCvo88F8JjqcDjNe5boTGN5r376f0BVGhppBn6Z00jfms96+4j
VPiPTXk4ee0M6uuR6LBXxfHq7xS/TJ9B2/ucTYZ2UeHtOkeafuQMCvqcDQHY
mhqWh5eiZtCqoU1l9J1UCKuSXxsSg8dP80WVKVPBKaK280gSHr/MosmqQIW4
jQcNmbl4vPSXrCIpKowzh7xPPZpBsv433H9toMI6w0UBs8kZ1O+Ts3AWW06s
TmNyagale2bGLQji9TjBwnd5ZgZxuCTV/Bagwo+1Q+1Pv82gESvqun98VLAy
j/EVWZhBBZqu91jWU6FefJ16Avsskmbfxsa1mgqWc1IbfURnUS/L1owYdnz9
IMj1bJ1FqYublNZhi5EbHxqLzyL2X3y23Gy4HrpnTKQlZ9HQOEsJDysV3Ebf
iL+UnUW33g5YCS6ScGSvTEq96iySzMq7KfqThFrRs8NThrOIc9Onwvw5Ekb5
JJfZjGbRTKpQmTL2+M3mYhHjWfQ4PqZG7wcJn0rZa/VMZ9ERWmjzyW8kLKkO
cVMsZhHpYzRfOk3Cnxf6kTW2s6hfg2m8d4SEa68Pf9LwmkVZHejb8S4Sdn8w
c+Kjz6KgP3Gm450kZDRJ/O7FPijRmx+KPRD/fLSIMYumTp1zuPKBBGa34Mt9
UbNIl63q+cP3JDg/cRhxi55Ffbsk0wXfkVDEP+efkDCLxBPYdV41kXAoY2gg
IQvP1/gVY/djEl4+znPruzuLnBzaXiZfI0HjqCtX6hTOX1j45vUXSdC2P1C2
ToCJQvlpknEXSLihcEaChn20NGbHemyHh6HBC9gCX7O010eQIBH4vWhIkImS
zJ45rA8nYbO7u1WtEBPFS7NlrT9Dwh7ZnYvHRZjocnvsFh5/EmgX9nKESTCR
t3+aVLwfCc3Ek/hh7EOcuQo82OkZqNN6GxNx7KvQ4TlFwmBSZK6qJBNFFrc5
8viQkChw7veEFBPRSOFsHg8SRPRc2c1lmeiCcp4o73ESMv94dXQqMZFJyJPw
JCcS8jObE7SVmWjTg+5OQexX7/Jnc7Cr9/InbXIkgRJomOmuwkSTh2mrJe3x
8xMdLkzsZCKHUydndh/D493kGobVmEizSA4czEhYyP5REquF45s6uLXvMAmf
tdscB7E7VFzPn8B+beWSrqXNREE1mbtPmpKgw1tYNIRd2MhV7G+M1/vWXaU9
ukwkPDyVRBqQoKhPbK3bx0Q/tlW5F+wlYYv1NEeIPhPNDK/btQvbNcmBvRp7
othzqVaXhOcmgjE/sb/uEs1s0yHh6vonimcPMlH7/kut/7RwPPnpz0MNmKjS
9bjWUXUSfvPpfrU7xESlMg85+veQMMX3aE8KdtG4QIc39rnFtHUt2HnBTQGU
3SRcHNy1FxkxUQJV7XaxKgk52cGXBY2ZKODGWl4WFRICRc8zkkyYyNfjZG+M
Ms4HPxKow/aUrysWwtby+S01he1cFXpQQYkEs/ljHQdNmcjsv8/hNgoknKw7
FMTEVvxyf6hUFteHW2rXTjMmksvnu6uBLX1d86UNtrTPKaJ+O67/M7XoAvaW
bxKbu2Xw/mF739yAzcUaa8EmTUKA/BfXo+ZMNC7h9thegoQHn9Pb7CyYyPrz
+YIecRKWWXR5z2M/y0lJdsTWYclquoadurnB97gYCWk+Y5U92Ps2yG1xFcXz
yRn2trbE+WnXW/N1C65v5cC0YGzBJPsfbti8BWUH4rHH1l95c3IzztermW2N
2MlrZiK8N5FQWhbBsfMIE/1r4PAe34ifX3DV1BjbiyFu7Yud+nJM2A1bl/WI
op8wCVFr+PWTsUf/3OsN3EACh7A6xzS21aPmJqYgCcffFCetsmKiJ2eHq4Ox
7QesijdiJ88Jx50WIKFMwpfUw9adCd97lo8EriWRoVjsgtJk+QVevN67M0Zz
sflPlQiFY7NC48VK7JHR3unzPCSga2ke7dhJX1AuhZuE2IurdfiP4viv28Us
ryPB9DL7lDi2p3NwGImt43hbXRlb99NNcxoXCZ1WLtnG2CMdq5cjOUlQCnB5
HoFtmSI2yYHNYch0uIRde0Sj69IaEv7LpqYkYye2eldEc5BgezR8shD7Tyw1
iwubJtbMfRfbw/TapSur8Xmn9bu9Flu76c2JOHYSbHRbjrRi344aMuXBTszy
5+7C5jVY1EhgI+GY+qfAz9hD/ynzJa0iYfa65J5ZbAvy0D9+bKW8VZnz2I/3
uYwls+L5aj0pXsROqE2CVBZcjw8/fuCyxvX4Z0xUDDtCsT2OD5sMJr+bLxPg
/LifRRh78FSfe+giAfy38rZIYG8YvyJ66R8BukK8DdLYhp7aHzL/EsDazKYk
j13kctWw7jceH7+kswv7Y5/BctsCAadvNA7txuZynKsZ+kXA8OpMC01sne6b
Qb/mCWiPsL+og+137Ig8F3Zw91TAPuyc9uUvoj8JmGXTktmP3WpRfk1ljoD4
X9I39LFZWpyOHvhBQEttxqAB9i6TddzHvhMQ7Xlx+hC228tHL7y+ESAr8rTO
GDv1oPfF80wCqpcOOJpiN/wnrB43S8A6k79wGHt+X8PM9RkC/qi9/2aGLfvk
dOHdaQI8fz+cMce205J0aZgiIOhj1kML7OgH7zZ1TxKQIehnaYn9WI1om5gg
YGh4c82KJyuVYhbHCVh15dr0ikWVew/wYQdp9s+t2Lwk5q/kGAE5oj0tKybk
tKr3jBLAc5wevuLK/FE/oxECIje8W1h53lfJdBnHYQJkjtQcXrFg3sF+/yEC
kgV2ha3Ed3Drj3RykICtRuphK/GfuXbDIuUrAV9bwWxlfgUbLTkLvhDADHyz
aILdlboEDwcICOg/cmklP5wCZeFvPhPw9L7l5Er+tBIcVfv7Cbh+tmGHIbYv
N9cks48A25hyw4PYLRxeTsK9BHQXfNqoh71EFxKS/0TA2kGJt3uxd7K+aNHp
IWBnW6/nyvom/5VArt0EPMl7oaOObcPs2VbaQYAN6ry6A/uSf3TPs/cEiKia
BcpiP5zQSGlrJ8Bwr7fKSr1tGU5l//UOj39Z6b8Ve+Cj+ej+FgK8H9Yv82D7
PK8v7Wog8Pf6Ns+V/RCWnME7+4KApCNPHSaxGa4BIRzYTcFyxqPYecsimnvq
cf4sqBtX9lOnTvDz5GcEmH38nr6y/w5Wi/eY1RAgVBbKWY5tRf+p6/GAALba
GqE72Ces3ly/cJ8A+Tg3pQLs88wwj5J7BFiJy5O52FWKrUzOShwv3462BOxn
f28dlajA+cu2tYjFbn4d/kCjnAA47D9wGXvMW+aCZykBtTHXEA1bLP/CmhdF
BLgYbuILw1YMtfL9VEjAiMd1/dPYWvpyLd8LCLhnXJYchG395X3ytnwCDs9U
XzqF7VZZ/FPzNq4XyicVH+wggrCzvIXj9//6yxP7ylYFMeIGATc8ZyfdsDOm
WKjpeQT88JTZ7IpdUNs5WHadAN7yLL8T2NUxpYYNuQQclTk1dBy73p5W3JtD
AEOgjOaE/U7OjnsumwBJ4QgjR+y+X0qB67AfyM+qO2BPNLK1S2YRsD1XysIe
eyHt427tawRwbFZLtsPm8Ki4eiSTgMmrmqwrFtwd+cc7g4CakxY5ttgSbI7H
yasEfNua4rVi5fadcDWdAMFKcdcV697gkKpII6DXmv/Kik2CeiMbUwm4mcQY
WbEdujvWl0LA7T3poSv39+C5bPozmQA7O3f1lXhC+o6Xc2PX265VWomXLFXj
l04i4L/OfPuV+cRHrA3VSSTAvdbm6cp8s00+d1olELBbSdveGfuOyH0t33gC
UlIClF2wa8ZisqlxBLCkCuxbye+LGpfljFh8vvEZRJ/Ebo9Sd6u8QkCujAy/
F/ZTk8urqmMI6LFcFPLFLuLpuVkTje9Xzebhj53SrqBfe5kA+sfC5ZX1pqRf
HHx2iYCNifajodg+Dm/p9VF4f09f3hq+Ug9i26QbIwmwNi24dRFboeDFyRY6
Xv/b/vkr/UrYV3h1G40A36jfUnHYq5S98zuoBFzapbGw0r+6768b+UTg9dkQ
X3gd+3n48ajPFAJKv8ZErtR7+d6K7YMX8frfYqkrW9lfDVZeExH4/BSTMHmK
HRh9e83MeQLE35XnNmA7mM0XfgvH/cCRtF7ZX7s+ZI4tnMX1crpmfABbNHPy
8r8wXO/sbM0T2JzH98qzYNNCjwv9xO4fGvBZE4rPY37uwZX+9apIlWvdaQJI
lkO+K/2q2o9xhyeEAFFzZ2dJ7Jg52UmhIHz9TmbyyvmjwR7oJ+1HgIGEoc1p
bMkm4JY7RQDnDU5/GjZPrECZgi8+f3wO/kvCHhJ8MK3qjddfcT76Lnai1GLA
/pMERFGHYn5jR4ya8xq44/W1F4znPobfH0ryKozcCCh8YCMkgb1X7SDTwoWA
Tu7R+0bYEweuBDs7ETDgVuuVh/2Bo4/fzRGvj7VodQ02vFa+6+GA52O1PfEt
drpV+3c/O9z/8v79Y7FhIn03kdAIawKKLUXafbGzqYVhGYcJKM+mlzra4n5t
EPar1BT341h2r/PYO7gMzv1nQsC4U/zdTOyHyV/DJ4wIUIp2Ye3B/nBr60Vd
A/w796lcVzucf++pRcuDBCS25LFGYp9UrKV46BMwPy2+XIT9vdqOjN+P+8On
1Jbv2DyNKfSBvdiDZHecPRMdi3Fj/6lLgP4BBeUH2NnmuyLXYjc5mMp+xt7R
1Rqlqo3Pf5kLnGoO+HtobG0MQx3nJy6s4Cs2yUUmyqkQ4KCoaO7mxEQvW835
9yrj94V/Cu5p2DwpW5OPKBGwn1qh9Ao7e0ttynkFvN5B90dVjzPRI8X59GZZ
Ah7nv+HhdcbxmvvlBEkQcOXBoPjkCXxeCuqIRYoTYBSSx7/DBT+va+31TDEC
FE6cfu2DzeNSmFcvSsCJ1tK0SewdwV9vbRAhwGkVvXLBlYncU+zuPOTH7xfS
R0e0TuJ+oVr3sooPny+Z60visY3aZYbv8GLzKV0cwlbk/yGes56ApUUXixQP
/H4RH5dGXUuA6seX7xc98fdiTD1pworXd3jztTW++P1QXj5XnwXHmzP/2R/b
71VCre4yBbLrXhp/wD7CeXxeeZECLzWexxeeYqLNUb9OCf6mQPKSFLuDP/7+
oSra9jIpMJqg3/QrCPePbSmhH2YpUPP640xQMK5f+J3UOkMBP5MS80nsM8uN
zTBFgXM3xOsGQ/D3wUXXA/ljFLg29iFqMJSJ2s6lKwUMUEDOraBJPBz3w02L
Jl6fKWBx5rRIGfaDGndvl34KvKYY1OicZ6Jr8ztvWfVSQE/hbr9TBK6f0Deb
NLop0BLttlh+EedLUFV9ZxcF3mdu7DKk4Hzdyzgq30kBUZ9Nawawlb57xG/p
oMABPyJAmMT9Oam5ZMN7fD9NyaJ72AK71F6tb6dA4nS0rhUVnzfvMkc42ijA
afFO8Tv2fCALO8s7CgQYrz+fQmOi/wE4Iz6y
              "]]}, "Charting`Private`Tag#1"], 
           Annotation[{
             Directive[
              Opacity[1.], 
              AbsoluteThickness[2], 
              Thickness[Large], 
              GrayLevel[0], 
              Dashing[{Small, Small}]], 
             Line[CompressedData["
1:eJwV13dcTl8cB/AUoSWV0ZCQVNIyW74NkShJRkmahKRSfu37rKK0I2lZSWkI
USn5akqLEFI0aD5DSSnR7/inXu/Xc5577/l+P+ec+6xwPmPtxs/Hx+dO/vz7
P+fFzJ8ZCMN9tjGLl1yPgz6z5guRxI/2y5/NvxkHL+rTJBcR39QsDjO5HQdR
DToqqlvDsKz2+7ozd+NAouWsjY1+GKbkXNlSVxQHCm39d7O3hOFgzkapuPo4
0PvacnCvVhiuLWUL6I7FgZxbRs8nzTB8Pt/o5K/xOPj7zeP0MeLw4111pZNx
UNk/nxmkEYZ9yTXvTWfiwGzYpOD2ujBcuqh1f7hQPBwYLZ49pRKG3r9Wuzxf
EQ/efNfv31wZho2GyuWt++KhMkjt8CpiacvLXm4H40FiomR25oowTGOe6pix
i4cHnNcHbyuE4WSziO9u53gYaxf4e0c+DJPkHT+YeceD/6Pj5vkyYdjUGqr8
PS4eXmiO/VhHfPm5jYP45XiQzqOlF0iH4bLuCw91r8bDk5tXv99bGoY9I3X7
C27Ew3RsQ9KDxWFYWKydt+hhPNBOavQWS4ShrOD+RYIf4uHVt7KoLcTbNTZq
t3fEwwons02lC8OwfF3lqyfd5PkPOkU8EQ/D0oAQlZvD8TDbNFHjqVgYOrU7
uojyJcD55RNBlUJhqKIzFHpubQLEvK2QauIPwxeWIj/ioxNA5FWE+gFilunD
xw2JCXCxwcbsy6wwDDntYiGVkgAXKoeCRvhIfagap9asBGAULu5dNMPCIIeT
CnOeJ4BflOd9h98sdF7DtLT/lQBj53Ua+qdYaPLBtz12JgF8mLO/eRGnlN/u
eiOYCJ6BKUuZkyxcV7wFoxclgrt7LXVngoUj8f30hvWJYL9N3vL7Dxa6f61S
ZZ1NhHYYPB5A/DIqqPplUCLY6hXR+YndTr7Zv4qVCAe0zR9JjbKQw1UpEbqc
CHsUzsnpfGfh5VJWZ1FxIhhPNw3R2SwcHQ8SjuC7BCpFIeclv7GQfrrP3PnW
JUg6ZD+e8ZWFof/tzU4suAT8f3TdVIkFmzzjP5Regg7TX8ZGvSxMt+f+THt1
CWLe+/z17GYh980W1oKZSzA2ddzvZScLI78l1ycdvQwVRtYu9DYWGgtuNJhS
T4K1fZqtIsSFwbHOcfpJkBy5wCj5HQstTVfL6JgngfebRvl7b8nzGWyVqHRL
AkW3He0drSzcm1HcXpieBBEX9PduaWFhZvNUy7j4FbBpUQJeHQsVjZzbK2cn
g6ZnVaMX8VSk36HBRckgLOpoN1rLwpMviq6sWpMMleZX/X7WsPArbYT/zU4y
vlY473cVC9WWflghG0fGP/2+dB6y8GZJXJS+wlWovPtkVKGEhTxhdR1ZyxTQ
CLfMss5m4Szb0kfn29Ngy22VzI47LMxIsHvvwU0D4+rZN48R+1hOex/hTwcb
/rL0wCwWDpUeeOComg6BoWsu38xkYcDcvRXswHSoPcfHGr3Ownlqr594rMwA
++MPnBKukv47bBf1Db4GEWaLl7VGkv5LWKXrrLgBiVn2Jh9PsrBRQmKXpFIm
rDOMLvDbxUKtRz9rAnuyoJLhH8dHnOY2YVvMzoIDNS4+F81ZqCrEJzk5ngWh
5rqbbuxk4a3ZMzeihO/AK5v+p407WOilYDV3csMdOHvCqGnVNtIPxtsbYhF3
oDTh5/BrfTI+qr44aHM2WL7rarInHhcr2ltsnA09Sxrv9euRvAkIyP+1yAah
9Jtn/+iycHduomKBazbY39nzW1mH5Mnj68f0hGyYKcsRom1koaNHoyv7ezaY
fjuioq7OwrfN7898LMkBs5VzVe+tY6Hmm+Qegboc2H20UFWTeEehr+S2dzlg
/ZFfTVuNhSf6G74LjuaAQ9Md9U2q5HkObve/pnaX7D8j67cqsVB6tXGfS9Zd
uBsWttVSnoWblRuFCtJyIb9SHVqWsTApTzDEJS8XCmfegxXx6O+KuXrlufA4
QNXIWo70zzss07ojF6pOt5gckGFhXOKjkvXyedCxX3qnw2IWJlyqr9fLyQMx
pfx9nmIspKz5be278gF6L1VPiLJQ6I/bkTlj+eB1PXgjndhg96b2T3MLoFVm
95JLIiycTtOSkNQsgCsLhttLhUh9tulsL2YUgMKksvOcuSy0FjD11de6B3sf
i7+JEWShwi3FKz923APG2V8mS4krpoW9vjjcg6+cutVr57Dwm3iR0MHoe5DT
c2zQSoCF1UoGRq3se6DdmOmVNsNEJm/YcN3hQnCJiOpeTSwwIdFi5l4Il7b7
Wt/7y8SCxee1GH6FMI4mGyr/MDHsaI75nrhCKHvUM9H/m4l53yUyD9UVwrZr
CtT6X0x0Ul3zbr/efdjvkxb98jsThfxf59rpPwDfD1f2HSAu1Jz6q2/xAC5t
TZTu4TFR3+bniJHDA2gVirw9yWXizH/PjhTRHoDVrf+eKnOYqLZmaw3UPQDz
t9ac8EEmtrusd5Y8/BBO6lo+lCBuKtY4o+35ECKu7wzIGGDiXv6tkefoD+GF
h+Gcx/1M3H7czN8z+yGYzlFf9u0bE+2/WUwr/HoIhpvmW5j0MJGer+2Xn1EE
jmmzJVu6mXhl++8l64qKgOLn+2hHLGEc2PimvggqmsddfbqYeETU8FPSzyLQ
O/41+MZnJh41tpQSPfAINiU/y5tpZ2KmwpwiruJjWDvlJ1L+holcjfpGn8/F
8MROY8SAuOts+Wj+n2IwKxt496yVzL+k5MPCZSXgGnz4WtVrJkau9Jmxti+B
tL+G2g0tTCx39XUq6igBEQGRQ+0NTNwWmvDt2ddS4ArfvPWrionif3457BMv
hwfLmnU3FjFRU0qGEnJFKN5d6/8yiYmXOnYOD8+ugZ41wWxzYp8LXeU+S2rI
9bQdGy4zccO9qlpp1RpwLk3f0XiJiY0f+WPr99SQ/Potbk5gYrJBdtPjtBpw
nVlV9DqGiedoFht/6deCxAM670M4E1993vNDK7kODKI3u9gS74AjDbL36sh5
xWn7GMZEudtfKdXaOqiQt61oZzHRrikq5fFYHZy4qBndwWBiblU1X+S+F4Cu
X1S7Qsn4yr4y2aX1cHqJwbH+c0y0PDHiE1P+EsJTBTVOErftKW9hvn8J15e/
mmD7kevJyrWmjL6E1jUuEaO+TDQN2bNlnUoDbNoSkffHh4l/c7xdvlxpgL+H
3o1KnmGioptpqk1QI8SlnKYMjzMxRfu8iJptM6lfRvLVg0zULW58lqn1Gs5p
XGs/rsvE32M7+Y3M38FQh3zjUxkmLtJvHLIo/Qidl7c2afxh4AR8Ll1Y3gma
C2YV3ZtmIN+hp97TjZ3AuFCVokH89GGRdFdnJygHmblr/GYgVeLeED/TCT6O
1gIakwzckCv8ONX4MwiuPaaj/pOBefhqgXbdZ1DH6NtqHAaKnjngVVT/BWhD
HSEqnQy0v2/8dtmrLngu8rA0t4OBynMHTEbbuoBfI+LnOuKWV3zHnnd2AfPs
xtPanxh4ynZgcM9wF4RPR9vrfWTgf7HLF2sIdkO0GOhZvGOg8Rql+hndbkjR
vvHLq4mBTkcdWEY3uuFhoNvZkqcMlBlbY+ni0gOui2P8Xa4zMN23IPFYQy/U
Wmxcl0Rj4NpfiQJ81t8gKy545KszA4+ExLllXe2D6wdu0L2Is3Y01ltk9EGK
XO3CaScGbmQlM0dv9kF09gJtSeIAzVej6/P6wBdv+hgdZeCFd6bpSRV9YPz9
xY/0wwy8Slsj397TB5/3LBo/YMPASitejrVKPyxaUDD1wpSBi9e8K+rK74fQ
lrgcc+IZP8/Tag/6oS/27KHGbQz8uVXwle/jfigW13ncYkLqWy2Y+LuiH2wl
qr3bjBhYMueBeHdLP6Qvah/oNWCgXdWpOSIj/bBaTvD9340MlEvrVnqqOQAb
VRweblBi4HiqjOThrAFoPEG1Vqwm9dP7fC85ZwCc714fMSP2qQm+9iZvAGLW
9mocUWRgzeS8UKOHAzCwzj0vbCUDF14sdf/zbADStH1ut8kzsFA/5sLEhwGY
rR9+xX8JycNI+C3++YOQEnznMf8/Pwk25goPgtbTF++iFjNQXVzV973YIDhs
FZa6sYiBuQJ/k29KDUKJYVxcvSQDNYX7VeUUBsHDNCVCRpyBBz7OT8zYNAhv
LAuCyucx8PCe7YmjToPwISK6VJ+4Ve9mT5PrIHyu9pgon8vA8P0byrKOD8KA
7tqzTwUZ2B33d/He04MwrZR9smI2yUfso94L/oOgNHPDFvkYGGwbq3chZhAC
713eXP2LjkYyeZkTxYOwUjzkR8MAHRXKVdz0BYaAT3RToVc9HXNE28yU44fg
yKLYYK08Om55KDREXzsM3LOhGQ9y6dh5LfxvgPowhLaexvXEYT4rs320hiEj
dvfsTXfpaF/tl+i2eRg+zxeK0s2m4/kdfUVWJsPg+JeVapJJx8HqdVbrDw+D
a3/gk/1pdBSp9A3ojhyGMdOTHW2pdGRaFXh8iB4GVqbt34PElpUxOc1xw3Db
aYuxXQodW0/GvCtJGoa+Tz/rHZLpeOD3xQbGzWE4/srr4/FLdHS8cfFTb+kw
nCw99isgio5v9w3mxvUPg3LypUgBYrER7gu1IfL9c5Vy0RfpWNbVsqqOPQwu
G+SNrkfS8YTKE5/xkWGwv/cuovYCHd9/cbq0dXoYLG5vk5UMo2NRZD6/pzgb
RFg++WksOhbIrtw+JMGGl87XQYm4VuaKuesiNmxXmHbRYdIxxmvUf68MG7am
Psw7SqejfmTMtQWKbNCMX7k1L4SO+xx1+6Q2s4F7xurVRmJ/O93uEzpsyLMM
dX4WTPrT3byuXI8NKiLt4a1BdLziK3/zkCEbBobmStsTVzzRe3rTmA1Z9Rtz
vwXS8WnsA/GhbWxwzXYxOEPsJOeSpL6DDSvPx7f8CqCje4ehmddONnS5PXNi
ENv2n713ZhcbMrZxfggTK++JvKhnwQYZ/p1Ll/vT8eTWEJ+XVmyQDOFzMj1H
xyPd26NqDrKh9bD6j2Y/Ojak/NwUYsuGOF37sEP//KpISvswqc+v4pxTvnSs
7OBRiQ5smH32zGi8Dx2nQ/SKN7qxYdz9M/OzJ+nv69uj095suPl9+amTxFfj
V9czzrJhj7+T9fhpOqbUdu0W9GND9vmvCmLEnxv0/AT92WCXNfTU4BQdT+W+
nB4OYcPT3vGJtON0dFvge3dvBBtYDgs8DjvSMWiX9MfiDDYstDG0+bCXjh/r
2fZRNWxQawM7O2KTuJf+zbVsMDsEjh1WdJSy2jlL/AUbQu23enTtoWNmUxEV
/5INQ676rAELOrKY+7fHtrCh2m9L0a+ddNy10zsq9CMb/ruiKSVtTMf2eUzF
Mxw2JEhryqQa0ZH9sy/2PpcNBakaCsuIPz0/d2WMx4av19TVVhjSse6VcUbw
KBusstW2qWylo6LSkZDLE2w4papmnmtAxyQX66edv9gQnrfWah1x1WWtz0pT
ZL6FqvZa+nRMVX/TWzbNBtVSZV8dXTre+O9xz8gsDpjqKQeW6dDRa12YmLEA
BxyfrqEZEFdeyD6cOJsDV54rRRltoePEnPv+OnM58MBEKaFqMx0tNKsPxszj
QHPN6mRTYuH95899nc+BwR2rM+o20bGPe7hDT5gDs18qZu4kdp/3dvypCAeW
71a827CRjh9yrALDxDig27yq0IL4jo6qgaU4B7xaV5bv3UDHtjwzz15JDnS2
K7y11abjbpmBcVlZDih1Oph/1aJjsvtFbJIj47+koSdxfqJqKE2eA/xfl+Yz
Nen4Z1KtemAFGc8RD89Xp+O5oc8zVcpk/AzflllrSX10P6nf2ETGK3anZq8i
/fenSt9Yc2DN6RsuE1JkP+vbZv3tIgc+n0j/9R+x7Pa5F19HcyDp2NXoX5J0
fKQmbfo0lgOCjvHFkxJ0NBboWZaYyIE+a7rwtDgdu0f5z29O5UDWFqeHfKJ0
9KvLd7a/ywHF2SsEhObQ8bWRuE5XHQc6+JYlR84meYw4lJpfz4FLf5auEyau
r7WIDGgg9ZsQPygiQParRPsRkRYOfB3kyxWbRcc9BavkVrRx4FZLl7XkHxqO
+H59+auXA3aNHf2J0zQ03F6Zl/uNAxL1H4KliNPLJfLt+znAqHyVteg3DTPK
bXglQxxwfoRTSyZpiBZN9bYjHJB5UB6b/IuG7sd3cqdHOdBaUKIoTfxqymMm
fYwDxtmFljITNDyYMvfVxwkOTGXm9aaM01DtYjvTd5Lk40a2vyyx8XFRUdHf
HDiZkSma9pOGS6am3W5Nc2Bl6vWbcsTbJ4/D4r8cmLf0053bY+R5nHRWaM1w
gHtpUb46cTJ/4VJzPi48iYksNvxBw9jWxYfP8XNhL8O30XWEhkHHih6UCHKB
dsJsPI9DwziP3bMGxbjwefP3nQZ9NHxTnWS0TJ4LqW9h5Mh7Gi5QUngup8MF
r6noXYNtNKzKn4n7SrxNoeO2L/EVXceRXF0usE/52118R8OL2VuCdfS5oC9w
v6rkDQ2lVzkcswIudGqtTJJ8RcOv6neGfUy5sDx2tl79CxquldCzfbSXC2NF
1pdtiEU8GoWDrLnwov0670sdDeVDrcSN9pH7KxlkjtfSUBWOKjXbcAGf+okq
1tDwJ4as4RzkghO770voc+KIXZ4mDly4tbOeteEJeb5DhX3nTnGh78S7P49K
aVh4RkzS1YMLypHd5zYTa32xcbc+zYWCl5PuuiU0/CK+7bb2GS6MDM3pKSum
4YvWy8mKXlzYICxx2IB4gfWKxiXepL67VC0MH9OQPuUlxH+WC39Obap9/ohc
b/1uhUliwyhjMCFuyo+JGvHlAjPPsqS6iIaKnESbYT8u1DbaaW0nfvvwVkjf
OS7M5xy7W/eQhhrzr0cu9+fCbtGzq3YSv93Vlk8FcKHV4uKi3Q9I/Yfu6mwL
5sIizysxTfdpOE9d6kp2CBcOxdyau4e4taV7rxhF+tlcNrm3kIYO7xxfdNK5
MLiH3XmwgIYqUTkLo85zgc/aIsvlLg0ZStEZColcMPGxXf4th4ZONz9+v3KJ
C+EJbsnHiDcrSOuJJ3FB5E1I5IlsGvqvakoVuMqFJTYFnmeyaGhy2r5+LIML
6gcWbA66ScPHD+czp+5ywd7udV1CClkPnVsDHKq40DQle1+OWL9Jc19jNZec
18dSsq7SsF7aXUu3lgsKHb89niSTfl9a0rWongu9R5QkepJouP8P7mps5sJJ
pyB7rUQaVkxdC9Zo54K/++qRlos0HMxr/H7tO5nfPK92W2ILXr75rFEu2OU8
qeqNpKHwe5nXTj9IHof2JE1EkH5OvTBTGOfCzKlAveUXaDi/Nkw54TeZ75mW
ME8WDftnej6bCPLg0rkAGdEQGu4T2dR/X4YHvgsZK6ODaSjYTzsmKMeDfXmR
qqLEnxVw+tAyHkj0pOqKBtHQbL681a/lPIi3qLATDaBhc35IlfxqHngN1DpH
+9MwLGXjWhclHlgxW06KEvd/czhzew0PxEu7AkX/o+GW6/1eq1R5EKMokCrq
R8PFPllXZmvwwPOZ8K1oXxo+l7VasVmTBxZ2UrmixD1vh6yOa/FAJG51mehZ
GrYLzruA63nAVlWvivah4c7QasbgBh401mxqECVekN03X3wTD/Ic4U20Nw21
C/SXbNjMg4u/d3wSJY6Zys7cv4UHJ5OseqO9aFhyw3SlmQ4PzLVsh0WJ17r5
zZ2jywOh4yd/i56hoekW/6D/9HhwoTVKVuw0DR9OCsXBVh64n768KsaDhgPp
CYXDxDvmZawVIw4ObaYuAw8Et97TEztF9rcEfegx5EFYzuvDYidIvw2vvnc0
4QGDtjhNzI3c79GfPRM7eOAsuzwzxpXcT/Y9l2bGA6PHa/LEiLkWP5Lm7eQB
H3tLuZgLDW8pRshKmPOAOni4Q8yJ7JfhA5liu3kQrH5dbsERGlo+M9v3cA+Z
j095QLw9WY8lZWHyVjxY+vhDmyTx2veLN18gLjJYGL/0MA2VJjU1D+7lwfBu
xpyVtjTccFpF66s1D+xOuXI37Cfnw9TTtbifB8r3aLuKbch89jUcXnyAB+Oj
adk6xJ/8ZX1PEScEvnPeuo+GoePn/CUO8qA+Yvv7HXtp+K3GKtrmEA+2ZCuj
nQU5D2pm2grsSH3Y25Z17ib97y4rHid+q+EUeJT4WJgBx+AwyVPx1Q2uu2jI
HHvs/ZL4Tq1QzumdNIx+qZLRYc+Dxd/Y8TRT0v8Xn04MO/Dgx4r7LlkGNGy4
N0uq25kH3G/CWlrEciMfNORceDCUc+xvmT4NHz1w9DhI3KMld/W1HulHKhxu
Jm41Ot88rUPDyYri5ApXHhQ6HdHZt4mcL3k9T/KOkTytLhH8vJGsj/2DCmzi
7EGJt+7EhavLRtce58F17xeeoRtoaP5xy3AecSx9fWaONg3v7Yi4U+TOg0jT
GO8NxD0dy75OEIfPH9z6TIvkRXhPgd4JkocmExFzYh/hVUI04tD4jI9vNWnY
9S3xdzVx4P7JrKPEGttiw4VO8uCctI3vkAY5z2G8wIrYp7PAyI/4WNrJPbeJ
PW/MX8BHfPDNwEvZUyTvbq4dkerk/Pwm2JJAfEzlWc4iYp2BajshDx443Pfd
tnYdDS9cHZv9m9ji+ZeAA2vJ/LTmhPV48kCt+9HXvDU0LL7gtLzehweDCs5P
bBVoWHntb8hQIA9svgRmtS8nedzmKR0UxIOK9MSEw8QVX3bLigST/Uam5uQR
eXJ+dR400wjhwVYpZVknORp61I3PBFAkP3O5Qe5LaehCtcXKs3igzw0w+E+c
hlOrH62Piyb1LIvHS3w0FLh72uzYdZLHqQE5eeKn63YF8ohp3rRRyxkKW0PC
D/nf4EHvqU4X3z8UXnqmvSDiJumX45XtzyYpdJNyks7K5IGWubDI/lEKowzp
po3ZPNi27EcSrZd8bnDiwuNCHvil3NiT2EPhNk7Qcs37PMhaYjUvq5vCfquL
C3KI50nkBzR8oVBBlW8k+QEPmgSP2y/uoFD42etzXkU8OPC9fUXeWwrNGYUR
08U8OFFVmfe+hsK5X3aWB1SQ/iUkL+BVU3gxpdTkAzHLydNHkPhxo97Qxmck
TzPSWzZWUtgUKh/DJW7T865KqKAwUeis4P7n5HmLlrdbFFP4c6I14GcVD6yZ
P/XdHlM4JfHe2LSaB0etG64FP6IwdelHqUvEgd/PueU+pPBqrXOLeg0P7qs1
f59XSOEXzmb6oVoeyN8OnludTeHZG73zg1+Qfvtan/x0h0Klw4t4ZcQ6JspN
o1kU3tI/0zJFbNP9JmHFbQq3p52k/OrJ/rpsrTx1g0K7ozaxDi95kMzmoydd
J/MNP2SYRJxV1tabf41cz27NYCNxpS0jpyOdwgI1nRWbG3jw6/LHDbopFHZt
EFszQyzodu/K3qsUnh+fiVdv5IHkhrAp92QKmcLTP+yJ1Vs18UoShZ5dzPTH
xG5iF3b9TKBwnrRr1JGmf+vhSIEIce1tdhGLmJa3fqFiPKmH18W2u8Rp5l/a
rGNJXhK+C44Rt4Zvci68SGHeIiO1wGYePDW/wF8USaHPXceqVOJssfabxREU
9mQKri0nDk0K6a04T2EFn43XJPEJuxZmZTiFS744WC1uIfWRX6FYG0Zho0vx
HG3itVnVrk1MCjnXPv90I158cvGc1wwKT5fdWB9KzK/ufvstncLdUam7LxN/
eCTc94mi0PDswGIkrgo4Ev4llMIA45qGN8QFBveUekMo1KexnfuIWTXWx4eC
SH7W8RnOe8WDMxGZc7mBFMZKi0cuIbazGL8zEkCh1MP7FauJty80M/vpT+Gz
rjVd2sRa764O/PqPwis+9d+3EstdHb4wfY7CdNNZP3YSzztioMJHbHjccnAf
8Q+F2HoBPwrrtmxrsyf+/LXrxFxfCisTIstdieuztYWEz1IYNNCZcYq4yIN1
V8yHwmOnFtC8ia9ptplLeFMYqT7H5Rxx5Nia4UVeFE7ufGIeSOxXEnBR+gyF
On+36oYQOwY3rF3mSWHx+5INFPFuw2WNCqcpXN/qbEAj3jz7jIeiB3Fw9MF/
XvkCRZRPUXhG5lr4v/FiURL5a09SaNwg2fzvepN7XC00TlAoczdEK4j4q+Rj
jrY7hX2jrKL/iFvez43ZdJzC8NUDdmeJn6TaquseI8+jEqzsSXz7aG6zgRuF
4l5qK9yJ41b98TRypfCgzG8zJ+KgfssFpi4UisjMyrQlPpZ7/Z6ZM4VmBzw3
7SW2PjO6Z7cThfebI2abERus3/Z9jyOFQxX3Jf7VX3nicty+oxTOqjzstp5Y
qqxf86ADhZ9/Ss1SJh4yvujtYE/y//Ko0gLid4KdC50PU7jCl1E6ixhfqj9w
syP1v9OW/YPkI8m6ddTjEIUnZkHhO2ITZ2nfIBuSP7w6lkCsrnRKitpHoQdd
9TeNWGaovIhhTdaTbPUFT+Lv3o4/I6wodCw9ZGVGnEa/cy55N8l3YZzOBMl/
r+m5ibxdZH3ZV1/sJVYVMvV/bk7hiI7EtRbikoSegCEzCms0Kfk7xO9uLQvR
NyX724c0WRtisdpEZpcBhRH39VRzyXrcH+k8+6c+hddGygyS/q1XS62w+cTd
1Y+86cSq75vDtXUp9BJ9vf8Q8Y6B+ZGsTaR+vuHN84hj8j4IXd1IYZHasts/
yf7Q5nXnYv4GCuF6x5seYtfJbdFt2mR+DtYHK4hpQrQ4ZQ0KRUO96wOJ65ot
FxqoU1jmLbThFLFY4rKEveso/L5McsO//SdNtiwxcC2F0wsapAyJe79ESMWq
Umi0s2vOemLVzEOXb6mQ/tto5SsRl6qNJzWuoVBZdr+hODHfSPWSbiUKhdTM
DQSJzR4lJv9cTWHp4DOJP2T/iw1wlhYiPr6aWT9G3GaglSKvSOHzUv+THOJl
/Hyy61dRODsz/W8fsWttc+qOleR+y+bGdhPnRqbL2a8g33/Qo9hJPGrpke6l
QHz0XP1HYh1JPfmw5RRqZSmEvyemvZ9/7ao8ha+zD7m2EdelflhesIxCS+OC
0/8s5njneqUcqefyl7n/xu9XPLfivSyFmh9PK7cTpw1suzksQ/Y/YV/Ov/v1
5kmu4iPmO/Nqdi+xqnfPLSlpst+OxfoPEntvvK+ospTCN58+WI8Ql0xStw2W
kP2jYSh9injmqaWS9WKSd4686xxSn+2MZXeOLSLXExy4t5A4ejt7TZAUhXcv
tl5cTvxWqCw7VpLCxVUsfg1iuZYIlUwJCne1Vcj/649L4qG7JQspXMe1G7b+
lwftZ3X3xcl8t7f/OPGv/q2rv91dQKFLp9YGJvET7yj+TDFSnzFOWQax2sIf
y9NFKVR/VZVSTpxRaGuQJEKh89f4rg7ihVZoFytMvv/naPoM8XhM9GX6fAqv
bxgu303y6K4+9iBwHjlvtS8Y/kfc3mT36uxcCtt3fwvOJH4moix8bA7JV4Kn
y1yyHrTzYpSPzqYwc2OjhgFx5q6fpocEKNywxWLSj/hCZCXNfBaFAs9H678T
T6moZJjwUTin6trYv/PGoz62TH8mFK3O0l38iffOOzKu/icUtWteHxAl+0P1
nSpJ5elQNDmwmu8I8aYdqlorfodiQMN/mwuJZcInTklOhqJe9otUp9c8iFrt
ECHyKxTDu0V5z4j/VldnzZkIRafJL3IrW0m/BRK6J8bI+B23D4wS59HVDnZ8
D8Xs1WPe1W/J+8WKRN93vFDk68+qM3lH9kucjG/mhmKvQcDVOmK/mdpGZIei
MRTM6WzjwUDGuqHS4VDyeyv9ped7cn5tvTT34VAohmCd45wP5P0xxMn49kAo
irf3HTT6SN7X5V4czegn8/3Y9bWPeFW5esiVvlCsvSSfGt9Ozq/fv4sjvobi
3kMBneOfePDaP2mdZ1coBgsV6wp8Ie9TS/+YH/8Sir53o+PfEj8udnF3/ByK
k2FFL3O7eJAyrnnLuiMU1WYt2ubRQ9abb8PSzR9CUeHLx7+b+0ieJLU3ab4P
RZ//Lkvo9ZM8PUzep9JG7ifCado2wIN1o24xsm9DUSO34YbHEHm/i2/MlXoT
iveH/nIih8nva6319aKtoZg/oLSzkE3O81dX+wRfh6LWZHJTB4fk6QzfbL5X
obj1ZudlcR4P/gcQzBKh
              "]]}, "Charting`Private`Tag#2"]}}, {}}, <|
        "HighlightElements" -> <|
          "Label" -> {"XYLabel"}, "Ball" -> {"InterpolatedBall"}|>, 
         "LayoutOptions" -> <|
          "PlotRange" -> {{-759.858, -459.858}, {0., 1.031878926053277}}, 
           "Frame" -> {{True, True}, {True, True}}, 
           "AxesOrigin" -> {-200., 0.}, "ImageSize" -> {360, 270.}, 
           "Axes" -> {True, True}, 
           "LabelStyle" -> {FontSize -> 19, FontFamily -> "Times"}, 
           "AspectRatio" -> 0.75, "DefaultStyle" -> {
             Directive[
              Opacity[1.], 
              AbsoluteThickness[2], 
              Thickness[Large], 
              GrayLevel[0], 
              Dashing[{Small, Small}]], 
             Directive[
              Opacity[1.], 
              AbsoluteThickness[2], 
              Thickness[Large], 
              GrayLevel[0], 
              Dashing[{Small, Small}]]}, 
           "HighlightLabelingFunctions" -> <|"CoordinatesToolOptions" -> ({
               Identity[
                Part[#, 1]], 
               Identity[
                Part[#, 2]]}& ), 
             "ScalingFunctions" -> {{Identity, Identity}, {
               Identity, Identity}}|>, "Primitives" -> {}, "GCFlag" -> 
           False|>, 
         "Meta" -> <|
          "DefaultHighlight" -> {"Dynamic", None}, "Index" -> {}, "Function" -> 
           Plot, "GroupHighlight" -> False|>|>]]& )[<|
       "HighlightElements" -> <|
         "Label" -> {"XYLabel"}, "Ball" -> {"InterpolatedBall"}|>, 
        "LayoutOptions" -> <|
         "PlotRange" -> {{-759.858, -459.858}, {0., 1.031878926053277}}, 
          "Frame" -> {{True, True}, {True, True}}, 
          "AxesOrigin" -> {-200., 0.}, "ImageSize" -> {360, 270.}, 
          "Axes" -> {True, True}, 
          "LabelStyle" -> {FontSize -> 19, FontFamily -> "Times"}, 
          "AspectRatio" -> 0.75, "DefaultStyle" -> {
            Directive[
             Opacity[1.], 
             AbsoluteThickness[2], 
             Thickness[Large], 
             GrayLevel[0], 
             Dashing[{Small, Small}]], 
            Directive[
             Opacity[1.], 
             AbsoluteThickness[2], 
             Thickness[Large], 
             GrayLevel[0], 
             Dashing[{Small, Small}]]}, 
          "HighlightLabelingFunctions" -> <|"CoordinatesToolOptions" -> ({
              Identity[
               Part[#, 1]], 
              Identity[
               Part[#, 2]]}& ), 
            "ScalingFunctions" -> {{Identity, Identity}, {
              Identity, Identity}}|>, "Primitives" -> {}, "GCFlag" -> False|>,
         "Meta" -> <|
         "DefaultHighlight" -> {"Dynamic", None}, "Index" -> {}, "Function" -> 
          Plot, "GroupHighlight" -> False|>|>],
      ImageSizeCache->{{4.503599627370496*^15, -4.503599627370496*^15}, {
       4.503599627370496*^15, -4.503599627370496*^15}}]},
    Annotation[{{{{}, {}, 
        Annotation[{
          Directive[
           Opacity[1.], 
           AbsoluteThickness[2], 
           Thickness[Large], 
           GrayLevel[0], 
           Dashing[{Small, Small}]], 
          Line[CompressedData["
1:eJwd13c8V98bAHAiSTKjlJARsoqy6yiRkZFkJyMzOympz72fQZG9IiMNK7uU
SuX5KlKhSEhI2ftTSRr4HT8v/7xfn3Pvfc5znnOee7e5BVp5rGLBf6v+/8+y
uml5cRlFglh+ysWdkIxGjFovx2DzfLqxKq4hGTW9yhYUwtae+/Fx/nUyin2j
Jb9jXyRYpc3Sf3xIRgJvT1tb60bC1oI9Q1enkpFE5+idIs1I2J2bW9YgmoJW
2T7Yo4YtrbHUIiSVgoa6GPBUIxLKTUfNzsqnoMKP2zrb1SPB52W/X6B6ClLu
c2Rd3I3vx8MurXMkBekMvbU9sisSRrY09Z+NSUGiHrlfP+2MBMnHF2r/JqWg
pWE/f0/s+wbrxlIzU1D96Fp6hEokuDuJbucsTkFGk/rl+UqRkLWd2r/QlIJs
vtew/5HH8TiwFmusT0Wap6MSGNj8VmzPFIVT0eY568282LJnaj9qi6eivp/f
VKTlIsGFM4Tz1q5UdPK3gqP59khQ03f2KLZNRYbn/wx3y0TCvtsvOvxcU5Hs
36Ygd+zSNb1rTE+lool/HlHnpCPhJjU00Y5IRc0Xd/OzYcer5Vlejk5F5Uur
suOk8Pj41uL3KakomCWv6qZkJHx3W/j1tCgV1UcoOkphBztzOmZXpyKBXw/Z
b2+LhNj4bJb4+lR0d7rNNl8iEv4FZf/3sT8VzfWwLRWKRcKLnawVAiJp6Nx9
L5OyzZEgULM/gT01DZG+KoM1ApHAUsSdlnErHb0bro3VxOYLnk6qvJ+Otrka
qT/ij4RBA4+O8ZfpqN7WNfoxXyRsstj/rm4qHbEbpKg85YmEc7YU/l8aV9El
8V8R9VyRYDAhSbvQcRXFdzzb0LIqEgoshCc2yWQi7nfRyjbYOyh3VpVrZaIr
b6yNPrNGApHIOeJknoku109EfGOJhF69H+lrzmUiWqXwoNAyA7a1StnFNWei
M7EBVc5/GSDZoWmAzl9DTgfFzJk/GOB6wVPUfjQLyVdfvCQ4zAC2f28s61mu
o3Q7p/ncIQYk/r2spLf5Olq1qO2xA/u1hV5Eq9p11GuwcGD/IAOozw/1bfG6
juK7QpYCvjDgvgRl5EzrdTT3x+vM6z4GhG8MQ+yWeejZfit3aicDvnZUx9ko
3kDWb7ej2ZcM8KG/OKn38yZSiTIvsCpiwKbYEIOj0wVIM1/+dm8hAyLCf/xT
+FeADrxgv+mJvSFt/j77ukJkvao253wBAz7bLRo8kCtE5ymyaTdvM0A2o618
88lC1BjGwviexwDjA/6LzJ5C5OR11zU5kwH1YWPabflFyDMq7oQodvv44wHD
u0UoMN/7eEEGA77Z8AfVPytCtEEx+8dXGWDCpwDNXUWo8MQVy69pDODhyfTX
5CpG321PItVkBjS0zjnVBRWjaCPhre0xDDB9tG/3nkN30Cq3Ci0r7AGjkh4z
mzvofISRTXs0A9rKL7ZEeNxBvuXnE9ovM+B2x890EcYdZLLhM+v7KAaUbF2o
8q2/g7gHCkfe0xjQLNLQ0K5fghi/9dissXnNKrguWJegfwI94h1UBhQUy6Qe
8ChBUwbc9h0kAzi6/wXIXypBLSVBbzooDDhdsMTr11yC4s9qVX44z4B+XYFw
1eOliCOpvfkYtuyNxbaJwFJEuXNq/EM4A2Ldv2k00UpRQF+OZOc5BjgwlPnm
ikqRhf6qtM4wBnAXtW7Z+qsU8fG+Ce8KYYDXh0oV0awylFLgpP/RlwFvnqxP
H2evQH+81953xA4JUGO5K1qBXBQebO/3YcAWJUgt2V2BFCt5uQa9GcCfoVKl
5lGBGh/Vv5vyxPkpMK680YR/vxB4IBBb9Vat3+KXCpSyT7T6mwcDrpTsk4r7
i+/3/MzV+ZMMcGd/NX57YyX60yznzOKOn1+1tyzvcCVySfjwlubGAPuDL9ik
HCrRyyO0/auxs3TSc8GrEqV2fpLmcmUAuw3SNqdXIqWB+EnBEwzQuzB4q6oe
X/9j7pysIwMqyyYS9Q9Vocb7NyaKHRgwb0FoH7arQkrnzJ0Usb/f0OoJ8KlC
f/4Vol32DHC2D4tmja1CKRyOHDq2DPBma/C1b8fXi/yXYn6UAWTg0liN+12k
pBdXfsaUAQ9fKAzqZdxD9bRziSzYRz32lc3euYdsGtxDrpgwoLRR7XDV03uI
YqKtfsOYATm+vpf8Bu+hd9ajT5sPMUD7648TdSrV6LTP/hapgwz4pRpDPHpT
jR4l/5xs08X5PvJQn4/vATIYPi6vrIz316GfrTn1DxHP9rKjATx4P7436Rzt
foaOhWTHvWbS4Z1er2VFQj1S+HOG+8l7OgQbycl0SDSiu1tbtfdU02FPV9s1
1crXqOZw47nX6XTAtZmukf8W+W/c6zkaRodAg7UV69+2o6gsDhVf7I6rVs0L
Pe0oT/zdr6kzdPibmBM+ONKO2mXdo7+H0gHSdFRqltqRumZ06WIIHdIP1T46
pvweLdl9+C4YSIdc/xDT43HvUeI1f0LPiw6b6sndPCYdqFhMw+i5Jx0ODXO5
j9h0oPqbLPyG2BsMHQTAowPN3Um5aepBhy+jxZY69A5kV/uowcadDjUDD1pN
nnagbb2ruf1P0GGOu2zHbaUPeH65GZm2dPhtrWYRt/QB/d5W0CaNnee38ZsA
VyfS217OVWlDh19WB6yihDpRq/KzC43H6PBmw7ksdcVONIH6XX4cpcNR0q6w
zq4TSbmJyZtZ0sGts2PoSnknSi3IfcRiTIcEX9FXouZdKEzleo+XNh0+WMGX
NJ9upKjsoTquRQcf76PfSkO60VdFhRhfbLX01KC6iG5ktqNGy1+TDhzbKzy6
47qRtMzbjBB1OhRmiHUMV3Wj95uXbS6q0uFw6Jbvzb+70U6OE++Td9CBGtO6
DFc+ohF2GYUN2FrHHmkKp31E2WyTtDR5OjQLr1Vwz/mI1rCeVc2Qo4PzpPrh
6bKPqP9vfFLOdjqITl3yl333EcV9e2ZRJInns6vD2kukB030ijU/3UwHIrB0
kBd6UKujVOoh7KZpjv681z3obo+sU5sIHXSNezONP/Sg8O6dU0Ob6NDgmCb5
daIHcXYc4ObeiNcrz71UaeMnJPvG87CDIH5+FvedzaGf0MlH5c3z6+gw1cB/
xXFfLzLSvJdKYjcZTauWmfYixZoaJy7sRk7W9QL2vehHNUxt5aJD4vbnQRtC
e3H/a+c24KSDRvBM4M87vSivcP5wCjsdhubMdb9t6UN9aftaVBZpUCEa6Pqd
sx/t5GWtrvhHA9FzUhAs0o9ol59fU8GWDV4Vvyjfj+QijLxV/tJgKKxqTtO0
H4W4WLGp/KYBd6XT0d3x/YhDwVNL+ScNkvjyfMeEPiNliMtXnKbBJxHOHvYN
A4ic6L0o30eD6lXbTpXLfkH3znucfviUBu7ad9bu3zuITgrHn3PPo8G6vNiJ
OoFhdOCei/7QdRo08vgO7Nk8jMQt1Xg8sKN6+m8UbhtGPdHdtzxzafBA1zCE
snMYWS5KvvXJpgGnYsaDBbNhpDtUIxOUQYPVca3OWy4PI6G7X9ovJNJAzWrz
/K+FYdRotkcpnaTBstexWJnmEdTua+gtjr13Ru0NS/sI6rtke6uIoIF+XdSF
rq4RNPdfuEgthQZNN0cVzw6OIEn1Z6sHLtDgerczjfgzgihih/rlw2mwtml6
uUp2FKnP2iU8DabBhujGwwmUUXSA2/e1IfbDuMGkDvooMpOPWP0uiAbbr67j
EIoeRSfdcyK+BtIgU0Iv9FLKKEru+uK1JoAGTz4FqasWjaKZOl+9I740KJe4
bMn7dhQVJF74NuRGw/03x/XOxjGUZ3ODGoRt2z3BO7dlDF0TbeT/50qDnb6s
EloSYyiuiFdVEHvs3ibKfbkxFAo3Q/afoAFx9tfAWa0xdIDZ9CPHkQbBvYsj
cg5jqN9CaN7GmgbvfhpWn8oYQ0K85X+aDPB81OzCBLnGEeVtYrEJtmbVtu77
68fRSMJpu+aDNKhjKP2x5h9HNXxaD97q0+D2dvbi6E3jyF7gRXDnfhyv/FxX
y/ZxlCPUMza4lwZ8Qa5Vrw+MIxlRjq6lPTTYv/Bi/PO5cbRH3vne7u002JF+
O7z76zh6b14e8YSTBvtix8y0bk8gSb6LP96MUWFNiizfq1OTiGW9emXQKyqI
GndtZNs+hSSDve79baKCbmBEUrLcFNL/kPEgCluaGVEsoTCFonL+Psl+SYXK
hYVizZ1TiFv5v1dNDVRweWN5y1Z7Cm20ODwoUU+FIwzJPRbmU0g5yU247TEV
vAsXowTPTCHLnykiTtidW0Ung89OoWD7BtHRR1T4tGPoemv4FKreJie1+JAK
W9j+fqdRppD23WkV+Roq2Grar+66NIUM358zpt6jwu8yHQmFa1PouFDChV2l
VCi8VtIQ9nQKzZym5N4toUJDmfPoq7opRGn3BzXsxieJLZvrp1BuwmF29TtU
aOcI/nK/cQr1r+WK1S6iglijmrPB2ynkssTI0r9NhcHfTtJnPk+hk6PnHx/L
psL8DNJ2W5pCvo88F8JjqcDjNe5boTGN5r376f0BVGhppBn6Z00jfms96+4j
VPiPTXk4ee0M6uuR6LBXxfHq7xS/TJ9B2/ucTYZ2UeHtOkeafuQMCvqcDQHY
mhqWh5eiZtCqoU1l9J1UCKuSXxsSg8dP80WVKVPBKaK280gSHr/MosmqQIW4
jQcNmbl4vPSXrCIpKowzh7xPPZpBsv433H9toMI6w0UBs8kZ1O+Ts3AWW06s
TmNyagale2bGLQji9TjBwnd5ZgZxuCTV/Bagwo+1Q+1Pv82gESvqun98VLAy
j/EVWZhBBZqu91jWU6FefJ16Avsskmbfxsa1mgqWc1IbfURnUS/L1owYdnz9
IMj1bJ1FqYublNZhi5EbHxqLzyL2X3y23Gy4HrpnTKQlZ9HQOEsJDysV3Ebf
iL+UnUW33g5YCS6ScGSvTEq96iySzMq7KfqThFrRs8NThrOIc9Onwvw5Ekb5
JJfZjGbRTKpQmTL2+M3mYhHjWfQ4PqZG7wcJn0rZa/VMZ9ERWmjzyW8kLKkO
cVMsZhHpYzRfOk3Cnxf6kTW2s6hfg2m8d4SEa68Pf9LwmkVZHejb8S4Sdn8w
c+Kjz6KgP3Gm450kZDRJ/O7FPijRmx+KPRD/fLSIMYumTp1zuPKBBGa34Mt9
UbNIl63q+cP3JDg/cRhxi55Ffbsk0wXfkVDEP+efkDCLxBPYdV41kXAoY2gg
IQvP1/gVY/djEl4+znPruzuLnBzaXiZfI0HjqCtX6hTOX1j45vUXSdC2P1C2
ToCJQvlpknEXSLihcEaChn20NGbHemyHh6HBC9gCX7O010eQIBH4vWhIkImS
zJ45rA8nYbO7u1WtEBPFS7NlrT9Dwh7ZnYvHRZjocnvsFh5/EmgX9nKESTCR
t3+aVLwfCc3Ek/hh7EOcuQo82OkZqNN6GxNx7KvQ4TlFwmBSZK6qJBNFFrc5
8viQkChw7veEFBPRSOFsHg8SRPRc2c1lmeiCcp4o73ESMv94dXQqMZFJyJPw
JCcS8jObE7SVmWjTg+5OQexX7/Jnc7Cr9/InbXIkgRJomOmuwkSTh2mrJe3x
8xMdLkzsZCKHUydndh/D493kGobVmEizSA4czEhYyP5REquF45s6uLXvMAmf
tdscB7E7VFzPn8B+beWSrqXNREE1mbtPmpKgw1tYNIRd2MhV7G+M1/vWXaU9
ukwkPDyVRBqQoKhPbK3bx0Q/tlW5F+wlYYv1NEeIPhPNDK/btQvbNcmBvRp7
othzqVaXhOcmgjE/sb/uEs1s0yHh6vonimcPMlH7/kut/7RwPPnpz0MNmKjS
9bjWUXUSfvPpfrU7xESlMg85+veQMMX3aE8KdtG4QIc39rnFtHUt2HnBTQGU
3SRcHNy1FxkxUQJV7XaxKgk52cGXBY2ZKODGWl4WFRICRc8zkkyYyNfjZG+M
Ms4HPxKow/aUrysWwtby+S01he1cFXpQQYkEs/ljHQdNmcjsv8/hNgoknKw7
FMTEVvxyf6hUFteHW2rXTjMmksvnu6uBLX1d86UNtrTPKaJ+O67/M7XoAvaW
bxKbu2Xw/mF739yAzcUaa8EmTUKA/BfXo+ZMNC7h9thegoQHn9Pb7CyYyPrz
+YIecRKWWXR5z2M/y0lJdsTWYclquoadurnB97gYCWk+Y5U92Ps2yG1xFcXz
yRn2trbE+WnXW/N1C65v5cC0YGzBJPsfbti8BWUH4rHH1l95c3IzztermW2N
2MlrZiK8N5FQWhbBsfMIE/1r4PAe34ifX3DV1BjbiyFu7Yud+nJM2A1bl/WI
op8wCVFr+PWTsUf/3OsN3EACh7A6xzS21aPmJqYgCcffFCetsmKiJ2eHq4Ox
7QesijdiJ88Jx50WIKFMwpfUw9adCd97lo8EriWRoVjsgtJk+QVevN67M0Zz
sflPlQiFY7NC48VK7JHR3unzPCSga2ke7dhJX1AuhZuE2IurdfiP4viv28Us
ryPB9DL7lDi2p3NwGImt43hbXRlb99NNcxoXCZ1WLtnG2CMdq5cjOUlQCnB5
HoFtmSI2yYHNYch0uIRde0Sj69IaEv7LpqYkYye2eldEc5BgezR8shD7Tyw1
iwubJtbMfRfbw/TapSur8Xmn9bu9Flu76c2JOHYSbHRbjrRi344aMuXBTszy
5+7C5jVY1EhgI+GY+qfAz9hD/ynzJa0iYfa65J5ZbAvy0D9+bKW8VZnz2I/3
uYwls+L5aj0pXsROqE2CVBZcjw8/fuCyxvX4Z0xUDDtCsT2OD5sMJr+bLxPg
/LifRRh78FSfe+giAfy38rZIYG8YvyJ66R8BukK8DdLYhp7aHzL/EsDazKYk
j13kctWw7jceH7+kswv7Y5/BctsCAadvNA7txuZynKsZ+kXA8OpMC01sne6b
Qb/mCWiPsL+og+137Ig8F3Zw91TAPuyc9uUvoj8JmGXTktmP3WpRfk1ljoD4
X9I39LFZWpyOHvhBQEttxqAB9i6TddzHvhMQ7Xlx+hC228tHL7y+ESAr8rTO
GDv1oPfF80wCqpcOOJpiN/wnrB43S8A6k79wGHt+X8PM9RkC/qi9/2aGLfvk
dOHdaQI8fz+cMce205J0aZgiIOhj1kML7OgH7zZ1TxKQIehnaYn9WI1om5gg
YGh4c82KJyuVYhbHCVh15dr0ikWVew/wYQdp9s+t2Lwk5q/kGAE5oj0tKybk
tKr3jBLAc5wevuLK/FE/oxECIje8W1h53lfJdBnHYQJkjtQcXrFg3sF+/yEC
kgV2ha3Ed3Drj3RykICtRuphK/GfuXbDIuUrAV9bwWxlfgUbLTkLvhDADHyz
aILdlboEDwcICOg/cmklP5wCZeFvPhPw9L7l5Er+tBIcVfv7Cbh+tmGHIbYv
N9cks48A25hyw4PYLRxeTsK9BHQXfNqoh71EFxKS/0TA2kGJt3uxd7K+aNHp
IWBnW6/nyvom/5VArt0EPMl7oaOObcPs2VbaQYAN6ry6A/uSf3TPs/cEiKia
BcpiP5zQSGlrJ8Bwr7fKSr1tGU5l//UOj39Z6b8Ve+Cj+ej+FgK8H9Yv82D7
PK8v7Wog8Pf6Ns+V/RCWnME7+4KApCNPHSaxGa4BIRzYTcFyxqPYecsimnvq
cf4sqBtX9lOnTvDz5GcEmH38nr6y/w5Wi/eY1RAgVBbKWY5tRf+p6/GAALba
GqE72Ces3ly/cJ8A+Tg3pQLs88wwj5J7BFiJy5O52FWKrUzOShwv3462BOxn
f28dlajA+cu2tYjFbn4d/kCjnAA47D9wGXvMW+aCZykBtTHXEA1bLP/CmhdF
BLgYbuILw1YMtfL9VEjAiMd1/dPYWvpyLd8LCLhnXJYchG395X3ytnwCDs9U
XzqF7VZZ/FPzNq4XyicVH+wggrCzvIXj9//6yxP7ylYFMeIGATc8ZyfdsDOm
WKjpeQT88JTZ7IpdUNs5WHadAN7yLL8T2NUxpYYNuQQclTk1dBy73p5W3JtD
AEOgjOaE/U7OjnsumwBJ4QgjR+y+X0qB67AfyM+qO2BPNLK1S2YRsD1XysIe
eyHt427tawRwbFZLtsPm8Ki4eiSTgMmrmqwrFtwd+cc7g4CakxY5ttgSbI7H
yasEfNua4rVi5fadcDWdAMFKcdcV697gkKpII6DXmv/Kik2CeiMbUwm4mcQY
WbEdujvWl0LA7T3poSv39+C5bPozmQA7O3f1lXhC+o6Xc2PX265VWomXLFXj
l04i4L/OfPuV+cRHrA3VSSTAvdbm6cp8s00+d1olELBbSdveGfuOyH0t33gC
UlIClF2wa8ZisqlxBLCkCuxbye+LGpfljFh8vvEZRJ/Ebo9Sd6u8QkCujAy/
F/ZTk8urqmMI6LFcFPLFLuLpuVkTje9Xzebhj53SrqBfe5kA+sfC5ZX1pqRf
HHx2iYCNifajodg+Dm/p9VF4f09f3hq+Ug9i26QbIwmwNi24dRFboeDFyRY6
Xv/b/vkr/UrYV3h1G40A36jfUnHYq5S98zuoBFzapbGw0r+6768b+UTg9dkQ
X3gd+3n48ajPFAJKv8ZErtR7+d6K7YMX8frfYqkrW9lfDVZeExH4/BSTMHmK
HRh9e83MeQLE35XnNmA7mM0XfgvH/cCRtF7ZX7s+ZI4tnMX1crpmfABbNHPy
8r8wXO/sbM0T2JzH98qzYNNCjwv9xO4fGvBZE4rPY37uwZX+9apIlWvdaQJI
lkO+K/2q2o9xhyeEAFFzZ2dJ7Jg52UmhIHz9TmbyyvmjwR7oJ+1HgIGEoc1p
bMkm4JY7RQDnDU5/GjZPrECZgi8+f3wO/kvCHhJ8MK3qjddfcT76Lnai1GLA
/pMERFGHYn5jR4ya8xq44/W1F4znPobfH0ryKozcCCh8YCMkgb1X7SDTwoWA
Tu7R+0bYEweuBDs7ETDgVuuVh/2Bo4/fzRGvj7VodQ02vFa+6+GA52O1PfEt
drpV+3c/O9z/8v79Y7FhIn03kdAIawKKLUXafbGzqYVhGYcJKM+mlzra4n5t
EPar1BT341h2r/PYO7gMzv1nQsC4U/zdTOyHyV/DJ4wIUIp2Ye3B/nBr60Vd
A/w796lcVzucf++pRcuDBCS25LFGYp9UrKV46BMwPy2+XIT9vdqOjN+P+8On
1Jbv2DyNKfSBvdiDZHecPRMdi3Fj/6lLgP4BBeUH2NnmuyLXYjc5mMp+xt7R
1Rqlqo3Pf5kLnGoO+HtobG0MQx3nJy6s4Cs2yUUmyqkQ4KCoaO7mxEQvW835
9yrj94V/Cu5p2DwpW5OPKBGwn1qh9Ao7e0ttynkFvN5B90dVjzPRI8X59GZZ
Ah7nv+HhdcbxmvvlBEkQcOXBoPjkCXxeCuqIRYoTYBSSx7/DBT+va+31TDEC
FE6cfu2DzeNSmFcvSsCJ1tK0SewdwV9vbRAhwGkVvXLBlYncU+zuPOTH7xfS
R0e0TuJ+oVr3sooPny+Z60visY3aZYbv8GLzKV0cwlbk/yGes56ApUUXixQP
/H4RH5dGXUuA6seX7xc98fdiTD1pworXd3jztTW++P1QXj5XnwXHmzP/2R/b
71VCre4yBbLrXhp/wD7CeXxeeZECLzWexxeeYqLNUb9OCf6mQPKSFLuDP/7+
oSra9jIpMJqg3/QrCPePbSmhH2YpUPP640xQMK5f+J3UOkMBP5MS80nsM8uN
zTBFgXM3xOsGQ/D3wUXXA/ljFLg29iFqMJSJ2s6lKwUMUEDOraBJPBz3w02L
Jl6fKWBx5rRIGfaDGndvl34KvKYY1OicZ6Jr8ztvWfVSQE/hbr9TBK6f0Deb
NLop0BLttlh+EedLUFV9ZxcF3mdu7DKk4Hzdyzgq30kBUZ9Nawawlb57xG/p
oMABPyJAmMT9Oam5ZMN7fD9NyaJ72AK71F6tb6dA4nS0rhUVnzfvMkc42ijA
afFO8Tv2fCALO8s7CgQYrz+fQmOi/wE4Iz6y
           "]]}, "Charting`Private`Tag#1"], 
        Annotation[{
          Directive[
           Opacity[1.], 
           AbsoluteThickness[2], 
           Thickness[Large], 
           GrayLevel[0], 
           Dashing[{Small, Small}]], 
          Line[CompressedData["
1:eJwV13dcTl8cB/AUoSWV0ZCQVNIyW74NkShJRkmahKRSfu37rKK0I2lZSWkI
USn5akqLEFI0aD5DSSnR7/inXu/Xc5577/l+P+ec+6xwPmPtxs/Hx+dO/vz7
P+fFzJ8ZCMN9tjGLl1yPgz6z5guRxI/2y5/NvxkHL+rTJBcR39QsDjO5HQdR
DToqqlvDsKz2+7ozd+NAouWsjY1+GKbkXNlSVxQHCm39d7O3hOFgzkapuPo4
0PvacnCvVhiuLWUL6I7FgZxbRs8nzTB8Pt/o5K/xOPj7zeP0MeLw4111pZNx
UNk/nxmkEYZ9yTXvTWfiwGzYpOD2ujBcuqh1f7hQPBwYLZ49pRKG3r9Wuzxf
EQ/efNfv31wZho2GyuWt++KhMkjt8CpiacvLXm4H40FiomR25oowTGOe6pix
i4cHnNcHbyuE4WSziO9u53gYaxf4e0c+DJPkHT+YeceD/6Pj5vkyYdjUGqr8
PS4eXmiO/VhHfPm5jYP45XiQzqOlF0iH4bLuCw91r8bDk5tXv99bGoY9I3X7
C27Ew3RsQ9KDxWFYWKydt+hhPNBOavQWS4ShrOD+RYIf4uHVt7KoLcTbNTZq
t3fEwwons02lC8OwfF3lqyfd5PkPOkU8EQ/D0oAQlZvD8TDbNFHjqVgYOrU7
uojyJcD55RNBlUJhqKIzFHpubQLEvK2QauIPwxeWIj/ioxNA5FWE+gFilunD
xw2JCXCxwcbsy6wwDDntYiGVkgAXKoeCRvhIfagap9asBGAULu5dNMPCIIeT
CnOeJ4BflOd9h98sdF7DtLT/lQBj53Ua+qdYaPLBtz12JgF8mLO/eRGnlN/u
eiOYCJ6BKUuZkyxcV7wFoxclgrt7LXVngoUj8f30hvWJYL9N3vL7Dxa6f61S
ZZ1NhHYYPB5A/DIqqPplUCLY6hXR+YndTr7Zv4qVCAe0zR9JjbKQw1UpEbqc
CHsUzsnpfGfh5VJWZ1FxIhhPNw3R2SwcHQ8SjuC7BCpFIeclv7GQfrrP3PnW
JUg6ZD+e8ZWFof/tzU4suAT8f3TdVIkFmzzjP5Regg7TX8ZGvSxMt+f+THt1
CWLe+/z17GYh980W1oKZSzA2ddzvZScLI78l1ycdvQwVRtYu9DYWGgtuNJhS
T4K1fZqtIsSFwbHOcfpJkBy5wCj5HQstTVfL6JgngfebRvl7b8nzGWyVqHRL
AkW3He0drSzcm1HcXpieBBEX9PduaWFhZvNUy7j4FbBpUQJeHQsVjZzbK2cn
g6ZnVaMX8VSk36HBRckgLOpoN1rLwpMviq6sWpMMleZX/X7WsPArbYT/zU4y
vlY473cVC9WWflghG0fGP/2+dB6y8GZJXJS+wlWovPtkVKGEhTxhdR1ZyxTQ
CLfMss5m4Szb0kfn29Ngy22VzI47LMxIsHvvwU0D4+rZN48R+1hOex/hTwcb
/rL0wCwWDpUeeOComg6BoWsu38xkYcDcvRXswHSoPcfHGr3Ownlqr594rMwA
++MPnBKukv47bBf1Db4GEWaLl7VGkv5LWKXrrLgBiVn2Jh9PsrBRQmKXpFIm
rDOMLvDbxUKtRz9rAnuyoJLhH8dHnOY2YVvMzoIDNS4+F81ZqCrEJzk5ngWh
5rqbbuxk4a3ZMzeihO/AK5v+p407WOilYDV3csMdOHvCqGnVNtIPxtsbYhF3
oDTh5/BrfTI+qr44aHM2WL7rarInHhcr2ltsnA09Sxrv9euRvAkIyP+1yAah
9Jtn/+iycHduomKBazbY39nzW1mH5Mnj68f0hGyYKcsRom1koaNHoyv7ezaY
fjuioq7OwrfN7898LMkBs5VzVe+tY6Hmm+Qegboc2H20UFWTeEehr+S2dzlg
/ZFfTVuNhSf6G74LjuaAQ9Md9U2q5HkObve/pnaX7D8j67cqsVB6tXGfS9Zd
uBsWttVSnoWblRuFCtJyIb9SHVqWsTApTzDEJS8XCmfegxXx6O+KuXrlufA4
QNXIWo70zzss07ojF6pOt5gckGFhXOKjkvXyedCxX3qnw2IWJlyqr9fLyQMx
pfx9nmIspKz5be278gF6L1VPiLJQ6I/bkTlj+eB1PXgjndhg96b2T3MLoFVm
95JLIiycTtOSkNQsgCsLhttLhUh9tulsL2YUgMKksvOcuSy0FjD11de6B3sf
i7+JEWShwi3FKz923APG2V8mS4krpoW9vjjcg6+cutVr57Dwm3iR0MHoe5DT
c2zQSoCF1UoGRq3se6DdmOmVNsNEJm/YcN3hQnCJiOpeTSwwIdFi5l4Il7b7
Wt/7y8SCxee1GH6FMI4mGyr/MDHsaI75nrhCKHvUM9H/m4l53yUyD9UVwrZr
CtT6X0x0Ul3zbr/efdjvkxb98jsThfxf59rpPwDfD1f2HSAu1Jz6q2/xAC5t
TZTu4TFR3+bniJHDA2gVirw9yWXizH/PjhTRHoDVrf+eKnOYqLZmaw3UPQDz
t9ac8EEmtrusd5Y8/BBO6lo+lCBuKtY4o+35ECKu7wzIGGDiXv6tkefoD+GF
h+Gcx/1M3H7czN8z+yGYzlFf9u0bE+2/WUwr/HoIhpvmW5j0MJGer+2Xn1EE
jmmzJVu6mXhl++8l64qKgOLn+2hHLGEc2PimvggqmsddfbqYeETU8FPSzyLQ
O/41+MZnJh41tpQSPfAINiU/y5tpZ2KmwpwiruJjWDvlJ1L+holcjfpGn8/F
8MROY8SAuOts+Wj+n2IwKxt496yVzL+k5MPCZSXgGnz4WtVrJkau9Jmxti+B
tL+G2g0tTCx39XUq6igBEQGRQ+0NTNwWmvDt2ddS4ArfvPWrionif3457BMv
hwfLmnU3FjFRU0qGEnJFKN5d6/8yiYmXOnYOD8+ugZ41wWxzYp8LXeU+S2rI
9bQdGy4zccO9qlpp1RpwLk3f0XiJiY0f+WPr99SQ/Potbk5gYrJBdtPjtBpw
nVlV9DqGiedoFht/6deCxAM670M4E1993vNDK7kODKI3u9gS74AjDbL36sh5
xWn7GMZEudtfKdXaOqiQt61oZzHRrikq5fFYHZy4qBndwWBiblU1X+S+F4Cu
X1S7Qsn4yr4y2aX1cHqJwbH+c0y0PDHiE1P+EsJTBTVOErftKW9hvn8J15e/
mmD7kevJyrWmjL6E1jUuEaO+TDQN2bNlnUoDbNoSkffHh4l/c7xdvlxpgL+H
3o1KnmGioptpqk1QI8SlnKYMjzMxRfu8iJptM6lfRvLVg0zULW58lqn1Gs5p
XGs/rsvE32M7+Y3M38FQh3zjUxkmLtJvHLIo/Qidl7c2afxh4AR8Ll1Y3gma
C2YV3ZtmIN+hp97TjZ3AuFCVokH89GGRdFdnJygHmblr/GYgVeLeED/TCT6O
1gIakwzckCv8ONX4MwiuPaaj/pOBefhqgXbdZ1DH6NtqHAaKnjngVVT/BWhD
HSEqnQy0v2/8dtmrLngu8rA0t4OBynMHTEbbuoBfI+LnOuKWV3zHnnd2AfPs
xtPanxh4ynZgcM9wF4RPR9vrfWTgf7HLF2sIdkO0GOhZvGOg8Rql+hndbkjR
vvHLq4mBTkcdWEY3uuFhoNvZkqcMlBlbY+ni0gOui2P8Xa4zMN23IPFYQy/U
Wmxcl0Rj4NpfiQJ81t8gKy545KszA4+ExLllXe2D6wdu0L2Is3Y01ltk9EGK
XO3CaScGbmQlM0dv9kF09gJtSeIAzVej6/P6wBdv+hgdZeCFd6bpSRV9YPz9
xY/0wwy8Slsj397TB5/3LBo/YMPASitejrVKPyxaUDD1wpSBi9e8K+rK74fQ
lrgcc+IZP8/Tag/6oS/27KHGbQz8uVXwle/jfigW13ncYkLqWy2Y+LuiH2wl
qr3bjBhYMueBeHdLP6Qvah/oNWCgXdWpOSIj/bBaTvD9340MlEvrVnqqOQAb
VRweblBi4HiqjOThrAFoPEG1Vqwm9dP7fC85ZwCc714fMSP2qQm+9iZvAGLW
9mocUWRgzeS8UKOHAzCwzj0vbCUDF14sdf/zbADStH1ut8kzsFA/5sLEhwGY
rR9+xX8JycNI+C3++YOQEnznMf8/Pwk25goPgtbTF++iFjNQXVzV973YIDhs
FZa6sYiBuQJ/k29KDUKJYVxcvSQDNYX7VeUUBsHDNCVCRpyBBz7OT8zYNAhv
LAuCyucx8PCe7YmjToPwISK6VJ+4Ve9mT5PrIHyu9pgon8vA8P0byrKOD8KA
7tqzTwUZ2B33d/He04MwrZR9smI2yUfso94L/oOgNHPDFvkYGGwbq3chZhAC
713eXP2LjkYyeZkTxYOwUjzkR8MAHRXKVdz0BYaAT3RToVc9HXNE28yU44fg
yKLYYK08Om55KDREXzsM3LOhGQ9y6dh5LfxvgPowhLaexvXEYT4rs320hiEj
dvfsTXfpaF/tl+i2eRg+zxeK0s2m4/kdfUVWJsPg+JeVapJJx8HqdVbrDw+D
a3/gk/1pdBSp9A3ojhyGMdOTHW2pdGRaFXh8iB4GVqbt34PElpUxOc1xw3Db
aYuxXQodW0/GvCtJGoa+Tz/rHZLpeOD3xQbGzWE4/srr4/FLdHS8cfFTb+kw
nCw99isgio5v9w3mxvUPg3LypUgBYrER7gu1IfL9c5Vy0RfpWNbVsqqOPQwu
G+SNrkfS8YTKE5/xkWGwv/cuovYCHd9/cbq0dXoYLG5vk5UMo2NRZD6/pzgb
RFg++WksOhbIrtw+JMGGl87XQYm4VuaKuesiNmxXmHbRYdIxxmvUf68MG7am
Psw7SqejfmTMtQWKbNCMX7k1L4SO+xx1+6Q2s4F7xurVRmJ/O93uEzpsyLMM
dX4WTPrT3byuXI8NKiLt4a1BdLziK3/zkCEbBobmStsTVzzRe3rTmA1Z9Rtz
vwXS8WnsA/GhbWxwzXYxOEPsJOeSpL6DDSvPx7f8CqCje4ehmddONnS5PXNi
ENv2n713ZhcbMrZxfggTK++JvKhnwQYZ/p1Ll/vT8eTWEJ+XVmyQDOFzMj1H
xyPd26NqDrKh9bD6j2Y/Ojak/NwUYsuGOF37sEP//KpISvswqc+v4pxTvnSs
7OBRiQ5smH32zGi8Dx2nQ/SKN7qxYdz9M/OzJ+nv69uj095suPl9+amTxFfj
V9czzrJhj7+T9fhpOqbUdu0W9GND9vmvCmLEnxv0/AT92WCXNfTU4BQdT+W+
nB4OYcPT3vGJtON0dFvge3dvBBtYDgs8DjvSMWiX9MfiDDYstDG0+bCXjh/r
2fZRNWxQawM7O2KTuJf+zbVsMDsEjh1WdJSy2jlL/AUbQu23enTtoWNmUxEV
/5INQ676rAELOrKY+7fHtrCh2m9L0a+ddNy10zsq9CMb/ruiKSVtTMf2eUzF
Mxw2JEhryqQa0ZH9sy/2PpcNBakaCsuIPz0/d2WMx4av19TVVhjSse6VcUbw
KBusstW2qWylo6LSkZDLE2w4papmnmtAxyQX66edv9gQnrfWah1x1WWtz0pT
ZL6FqvZa+nRMVX/TWzbNBtVSZV8dXTre+O9xz8gsDpjqKQeW6dDRa12YmLEA
BxyfrqEZEFdeyD6cOJsDV54rRRltoePEnPv+OnM58MBEKaFqMx0tNKsPxszj
QHPN6mRTYuH95899nc+BwR2rM+o20bGPe7hDT5gDs18qZu4kdp/3dvypCAeW
71a827CRjh9yrALDxDig27yq0IL4jo6qgaU4B7xaV5bv3UDHtjwzz15JDnS2
K7y11abjbpmBcVlZDih1Oph/1aJjsvtFbJIj47+koSdxfqJqKE2eA/xfl+Yz
Nen4Z1KtemAFGc8RD89Xp+O5oc8zVcpk/AzflllrSX10P6nf2ETGK3anZq8i
/fenSt9Yc2DN6RsuE1JkP+vbZv3tIgc+n0j/9R+x7Pa5F19HcyDp2NXoX5J0
fKQmbfo0lgOCjvHFkxJ0NBboWZaYyIE+a7rwtDgdu0f5z29O5UDWFqeHfKJ0
9KvLd7a/ywHF2SsEhObQ8bWRuE5XHQc6+JYlR84meYw4lJpfz4FLf5auEyau
r7WIDGgg9ZsQPygiQParRPsRkRYOfB3kyxWbRcc9BavkVrRx4FZLl7XkHxqO
+H59+auXA3aNHf2J0zQ03F6Zl/uNAxL1H4KliNPLJfLt+znAqHyVteg3DTPK
bXglQxxwfoRTSyZpiBZN9bYjHJB5UB6b/IuG7sd3cqdHOdBaUKIoTfxqymMm
fYwDxtmFljITNDyYMvfVxwkOTGXm9aaM01DtYjvTd5Lk40a2vyyx8XFRUdHf
HDiZkSma9pOGS6am3W5Nc2Bl6vWbcsTbJ4/D4r8cmLf0053bY+R5nHRWaM1w
gHtpUb46cTJ/4VJzPi48iYksNvxBw9jWxYfP8XNhL8O30XWEhkHHih6UCHKB
dsJsPI9DwziP3bMGxbjwefP3nQZ9NHxTnWS0TJ4LqW9h5Mh7Gi5QUngup8MF
r6noXYNtNKzKn4n7SrxNoeO2L/EVXceRXF0usE/52118R8OL2VuCdfS5oC9w
v6rkDQ2lVzkcswIudGqtTJJ8RcOv6neGfUy5sDx2tl79CxquldCzfbSXC2NF
1pdtiEU8GoWDrLnwov0670sdDeVDrcSN9pH7KxlkjtfSUBWOKjXbcAGf+okq
1tDwJ4as4RzkghO770voc+KIXZ4mDly4tbOeteEJeb5DhX3nTnGh78S7P49K
aVh4RkzS1YMLypHd5zYTa32xcbc+zYWCl5PuuiU0/CK+7bb2GS6MDM3pKSum
4YvWy8mKXlzYICxx2IB4gfWKxiXepL67VC0MH9OQPuUlxH+WC39Obap9/ohc
b/1uhUliwyhjMCFuyo+JGvHlAjPPsqS6iIaKnESbYT8u1DbaaW0nfvvwVkjf
OS7M5xy7W/eQhhrzr0cu9+fCbtGzq3YSv93Vlk8FcKHV4uKi3Q9I/Yfu6mwL
5sIizysxTfdpOE9d6kp2CBcOxdyau4e4taV7rxhF+tlcNrm3kIYO7xxfdNK5
MLiH3XmwgIYqUTkLo85zgc/aIsvlLg0ZStEZColcMPGxXf4th4ZONz9+v3KJ
C+EJbsnHiDcrSOuJJ3FB5E1I5IlsGvqvakoVuMqFJTYFnmeyaGhy2r5+LIML
6gcWbA66ScPHD+czp+5ywd7udV1CClkPnVsDHKq40DQle1+OWL9Jc19jNZec
18dSsq7SsF7aXUu3lgsKHb89niSTfl9a0rWongu9R5QkepJouP8P7mps5sJJ
pyB7rUQaVkxdC9Zo54K/++qRlos0HMxr/H7tO5nfPK92W2ILXr75rFEu2OU8
qeqNpKHwe5nXTj9IHof2JE1EkH5OvTBTGOfCzKlAveUXaDi/Nkw54TeZ75mW
ME8WDftnej6bCPLg0rkAGdEQGu4T2dR/X4YHvgsZK6ODaSjYTzsmKMeDfXmR
qqLEnxVw+tAyHkj0pOqKBtHQbL681a/lPIi3qLATDaBhc35IlfxqHngN1DpH
+9MwLGXjWhclHlgxW06KEvd/czhzew0PxEu7AkX/o+GW6/1eq1R5EKMokCrq
R8PFPllXZmvwwPOZ8K1oXxo+l7VasVmTBxZ2UrmixD1vh6yOa/FAJG51mehZ
GrYLzruA63nAVlWvivah4c7QasbgBh401mxqECVekN03X3wTD/Ic4U20Nw21
C/SXbNjMg4u/d3wSJY6Zys7cv4UHJ5OseqO9aFhyw3SlmQ4PzLVsh0WJ17r5
zZ2jywOh4yd/i56hoekW/6D/9HhwoTVKVuw0DR9OCsXBVh64n768KsaDhgPp
CYXDxDvmZawVIw4ObaYuAw8Et97TEztF9rcEfegx5EFYzuvDYidIvw2vvnc0
4QGDtjhNzI3c79GfPRM7eOAsuzwzxpXcT/Y9l2bGA6PHa/LEiLkWP5Lm7eQB
H3tLuZgLDW8pRshKmPOAOni4Q8yJ7JfhA5liu3kQrH5dbsERGlo+M9v3cA+Z
j095QLw9WY8lZWHyVjxY+vhDmyTx2veLN18gLjJYGL/0MA2VJjU1D+7lwfBu
xpyVtjTccFpF66s1D+xOuXI37Cfnw9TTtbifB8r3aLuKbch89jUcXnyAB+Oj
adk6xJ/8ZX1PEScEvnPeuo+GoePn/CUO8qA+Yvv7HXtp+K3GKtrmEA+2ZCuj
nQU5D2pm2grsSH3Y25Z17ib97y4rHid+q+EUeJT4WJgBx+AwyVPx1Q2uu2jI
HHvs/ZL4Tq1QzumdNIx+qZLRYc+Dxd/Y8TRT0v8Xn04MO/Dgx4r7LlkGNGy4
N0uq25kH3G/CWlrEciMfNORceDCUc+xvmT4NHz1w9DhI3KMld/W1HulHKhxu
Jm41Ot88rUPDyYri5ApXHhQ6HdHZt4mcL3k9T/KOkTytLhH8vJGsj/2DCmzi
7EGJt+7EhavLRtce58F17xeeoRtoaP5xy3AecSx9fWaONg3v7Yi4U+TOg0jT
GO8NxD0dy75OEIfPH9z6TIvkRXhPgd4JkocmExFzYh/hVUI04tD4jI9vNWnY
9S3xdzVx4P7JrKPEGttiw4VO8uCctI3vkAY5z2G8wIrYp7PAyI/4WNrJPbeJ
PW/MX8BHfPDNwEvZUyTvbq4dkerk/Pwm2JJAfEzlWc4iYp2BajshDx443Pfd
tnYdDS9cHZv9m9ji+ZeAA2vJ/LTmhPV48kCt+9HXvDU0LL7gtLzehweDCs5P
bBVoWHntb8hQIA9svgRmtS8nedzmKR0UxIOK9MSEw8QVX3bLigST/Uam5uQR
eXJ+dR400wjhwVYpZVknORp61I3PBFAkP3O5Qe5LaehCtcXKs3igzw0w+E+c
hlOrH62Piyb1LIvHS3w0FLh72uzYdZLHqQE5eeKn63YF8ohp3rRRyxkKW0PC
D/nf4EHvqU4X3z8UXnqmvSDiJumX45XtzyYpdJNyks7K5IGWubDI/lEKowzp
po3ZPNi27EcSrZd8bnDiwuNCHvil3NiT2EPhNk7Qcs37PMhaYjUvq5vCfquL
C3KI50nkBzR8oVBBlW8k+QEPmgSP2y/uoFD42etzXkU8OPC9fUXeWwrNGYUR
08U8OFFVmfe+hsK5X3aWB1SQ/iUkL+BVU3gxpdTkAzHLydNHkPhxo97Qxmck
TzPSWzZWUtgUKh/DJW7T865KqKAwUeis4P7n5HmLlrdbFFP4c6I14GcVD6yZ
P/XdHlM4JfHe2LSaB0etG64FP6IwdelHqUvEgd/PueU+pPBqrXOLeg0P7qs1
f59XSOEXzmb6oVoeyN8OnludTeHZG73zg1+Qfvtan/x0h0Klw4t4ZcQ6JspN
o1kU3tI/0zJFbNP9JmHFbQq3p52k/OrJ/rpsrTx1g0K7ozaxDi95kMzmoydd
J/MNP2SYRJxV1tabf41cz27NYCNxpS0jpyOdwgI1nRWbG3jw6/LHDbopFHZt
EFszQyzodu/K3qsUnh+fiVdv5IHkhrAp92QKmcLTP+yJ1Vs18UoShZ5dzPTH
xG5iF3b9TKBwnrRr1JGmf+vhSIEIce1tdhGLmJa3fqFiPKmH18W2u8Rp5l/a
rGNJXhK+C44Rt4Zvci68SGHeIiO1wGYePDW/wF8USaHPXceqVOJssfabxREU
9mQKri0nDk0K6a04T2EFn43XJPEJuxZmZTiFS744WC1uIfWRX6FYG0Zho0vx
HG3itVnVrk1MCjnXPv90I158cvGc1wwKT5fdWB9KzK/ufvstncLdUam7LxN/
eCTc94mi0PDswGIkrgo4Ev4llMIA45qGN8QFBveUekMo1KexnfuIWTXWx4eC
SH7W8RnOe8WDMxGZc7mBFMZKi0cuIbazGL8zEkCh1MP7FauJty80M/vpT+Gz
rjVd2sRa764O/PqPwis+9d+3EstdHb4wfY7CdNNZP3YSzztioMJHbHjccnAf
8Q+F2HoBPwrrtmxrsyf+/LXrxFxfCisTIstdieuztYWEz1IYNNCZcYq4yIN1
V8yHwmOnFtC8ia9ptplLeFMYqT7H5Rxx5Nia4UVeFE7ufGIeSOxXEnBR+gyF
On+36oYQOwY3rF3mSWHx+5INFPFuw2WNCqcpXN/qbEAj3jz7jIeiB3Fw9MF/
XvkCRZRPUXhG5lr4v/FiURL5a09SaNwg2fzvepN7XC00TlAoczdEK4j4q+Rj
jrY7hX2jrKL/iFvez43ZdJzC8NUDdmeJn6TaquseI8+jEqzsSXz7aG6zgRuF
4l5qK9yJ41b98TRypfCgzG8zJ+KgfssFpi4UisjMyrQlPpZ7/Z6ZM4VmBzw3
7SW2PjO6Z7cThfebI2abERus3/Z9jyOFQxX3Jf7VX3nicty+oxTOqjzstp5Y
qqxf86ADhZ9/Ss1SJh4yvujtYE/y//Ko0gLid4KdC50PU7jCl1E6ixhfqj9w
syP1v9OW/YPkI8m6ddTjEIUnZkHhO2ITZ2nfIBuSP7w6lkCsrnRKitpHoQdd
9TeNWGaovIhhTdaTbPUFT+Lv3o4/I6wodCw9ZGVGnEa/cy55N8l3YZzOBMl/
r+m5ibxdZH3ZV1/sJVYVMvV/bk7hiI7EtRbikoSegCEzCms0Kfk7xO9uLQvR
NyX724c0WRtisdpEZpcBhRH39VRzyXrcH+k8+6c+hddGygyS/q1XS62w+cTd
1Y+86cSq75vDtXUp9BJ9vf8Q8Y6B+ZGsTaR+vuHN84hj8j4IXd1IYZHasts/
yf7Q5nXnYv4GCuF6x5seYtfJbdFt2mR+DtYHK4hpQrQ4ZQ0KRUO96wOJ65ot
FxqoU1jmLbThFLFY4rKEveso/L5McsO//SdNtiwxcC2F0wsapAyJe79ESMWq
Umi0s2vOemLVzEOXb6mQ/tto5SsRl6qNJzWuoVBZdr+hODHfSPWSbiUKhdTM
DQSJzR4lJv9cTWHp4DOJP2T/iw1wlhYiPr6aWT9G3GaglSKvSOHzUv+THOJl
/Hyy61dRODsz/W8fsWttc+qOleR+y+bGdhPnRqbL2a8g33/Qo9hJPGrpke6l
QHz0XP1HYh1JPfmw5RRqZSmEvyemvZ9/7ao8ha+zD7m2EdelflhesIxCS+OC
0/8s5njneqUcqefyl7n/xu9XPLfivSyFmh9PK7cTpw1suzksQ/Y/YV/Ov/v1
5kmu4iPmO/Nqdi+xqnfPLSlpst+OxfoPEntvvK+ospTCN58+WI8Ql0xStw2W
kP2jYSh9injmqaWS9WKSd4686xxSn+2MZXeOLSLXExy4t5A4ejt7TZAUhXcv
tl5cTvxWqCw7VpLCxVUsfg1iuZYIlUwJCne1Vcj/649L4qG7JQspXMe1G7b+
lwftZ3X3xcl8t7f/OPGv/q2rv91dQKFLp9YGJvET7yj+TDFSnzFOWQax2sIf
y9NFKVR/VZVSTpxRaGuQJEKh89f4rg7ihVZoFytMvv/naPoM8XhM9GX6fAqv
bxgu303y6K4+9iBwHjlvtS8Y/kfc3mT36uxcCtt3fwvOJH4moix8bA7JV4Kn
y1yyHrTzYpSPzqYwc2OjhgFx5q6fpocEKNywxWLSj/hCZCXNfBaFAs9H678T
T6moZJjwUTin6trYv/PGoz62TH8mFK3O0l38iffOOzKu/icUtWteHxAl+0P1
nSpJ5elQNDmwmu8I8aYdqlorfodiQMN/mwuJZcInTklOhqJe9otUp9c8iFrt
ECHyKxTDu0V5z4j/VldnzZkIRafJL3IrW0m/BRK6J8bI+B23D4wS59HVDnZ8
D8Xs1WPe1W/J+8WKRN93vFDk68+qM3lH9kucjG/mhmKvQcDVOmK/mdpGZIei
MRTM6WzjwUDGuqHS4VDyeyv9ped7cn5tvTT34VAohmCd45wP5P0xxMn49kAo
irf3HTT6SN7X5V4czegn8/3Y9bWPeFW5esiVvlCsvSSfGt9Ozq/fv4sjvobi
3kMBneOfePDaP2mdZ1coBgsV6wp8Ie9TS/+YH/8Sir53o+PfEj8udnF3/ByK
k2FFL3O7eJAyrnnLuiMU1WYt2ubRQ9abb8PSzR9CUeHLx7+b+0ieJLU3ab4P
RZ//Lkvo9ZM8PUzep9JG7ifCado2wIN1o24xsm9DUSO34YbHEHm/i2/MlXoT
iveH/nIih8nva6319aKtoZg/oLSzkE3O81dX+wRfh6LWZHJTB4fk6QzfbL5X
obj1ZudlcR4P/gcQzBKh
           "]]}, "Charting`Private`Tag#2"]}}, {}}, <|
     "HighlightElements" -> <|
       "Label" -> {"XYLabel"}, "Ball" -> {"InterpolatedBall"}|>, 
      "LayoutOptions" -> <|
       "PlotRange" -> {{-759.858, -459.858}, {0., 1.031878926053277}}, 
        "Frame" -> {{True, True}, {True, True}}, "AxesOrigin" -> {-200., 0.}, 
        "ImageSize" -> {360, 270.}, "Axes" -> {True, True}, 
        "LabelStyle" -> {FontSize -> 19, FontFamily -> "Times"}, 
        "AspectRatio" -> 0.75, "DefaultStyle" -> {
          Directive[
           Opacity[1.], 
           AbsoluteThickness[2], 
           Thickness[Large], 
           GrayLevel[0], 
           Dashing[{Small, Small}]], 
          Directive[
           Opacity[1.], 
           AbsoluteThickness[2], 
           Thickness[Large], 
           GrayLevel[0], 
           Dashing[{Small, Small}]]}, 
        "HighlightLabelingFunctions" -> <|"CoordinatesToolOptions" -> ({
            Identity[
             Part[#, 1]], 
            Identity[
             Part[#, 2]]}& ), 
          "ScalingFunctions" -> {{Identity, Identity}, {
            Identity, Identity}}|>, "Primitives" -> {}, "GCFlag" -> False|>, 
      "Meta" -> <|
       "DefaultHighlight" -> {"Dynamic", None}, "Index" -> {}, "Function" -> 
        Plot, "GroupHighlight" -> False|>|>, "DynamicHighlight"]]},
  AspectRatio->0.75,
  Axes->{True, True},
  AxesLabel->{None, None},
  AxesOrigin->{-200., 0.},
  DisplayFunction->Identity,
  Frame->{{True, True}, {True, True}},
  FrameLabel->{{None, None}, {None, None}},
  FrameStyle->GrayLevel[0],
  FrameTicks->{{{{0., 
       FormBox["0.`", TraditionalForm]}, {0.5, 
       FormBox["0.5`", TraditionalForm]}, {1., 
       FormBox["1.`", TraditionalForm]}}, {}}, {{{-800, 
       FormBox[
        RowBox[{"-", "800"}], TraditionalForm]}, {-650, 
       FormBox[
        RowBox[{"-", "650"}], TraditionalForm]}, {-500, 
       FormBox[
        RowBox[{"-", "500"}], TraditionalForm]}, {-350, 
       FormBox[
        RowBox[{"-", "350"}], TraditionalForm]}, {-200, 
       FormBox[
        RowBox[{"-", "200"}], TraditionalForm]}, {-50, 
       FormBox[
        RowBox[{"-", "50"}], TraditionalForm]}, {100, 
       FormBox["100", TraditionalForm]}, {250, 
       FormBox["250", TraditionalForm]}, {400, 
       FormBox["400", TraditionalForm]}, {550, 
       FormBox["550", TraditionalForm]}, {700, 
       FormBox["700", TraditionalForm]}, {850, 
       FormBox["850", TraditionalForm]}, {1000, 
       FormBox["1000", TraditionalForm]}, {1150, 
       FormBox["1150", TraditionalForm]}, {1300, 
       FormBox["1300", TraditionalForm]}, {1450, 
       FormBox["1450", TraditionalForm]}, {1600, 
       FormBox["1600", TraditionalForm]}, {1750, 
       FormBox["1750", TraditionalForm]}, {1900, 
       FormBox["1900", TraditionalForm]}, {2050, 
       FormBox["2050", TraditionalForm]}, {2200, 
       FormBox["2200", TraditionalForm]}, {2350, 
       FormBox["2350", TraditionalForm]}, {2500, 
       FormBox["2500", TraditionalForm]}, {2650, 
       FormBox["2650", TraditionalForm]}, {2800, 
       FormBox["2800", TraditionalForm]}, {2950, 
       FormBox["2950", TraditionalForm]}, {3100, 
       FormBox["3100", TraditionalForm]}, {3250, 
       FormBox["3250", TraditionalForm]}, {3400, 
       FormBox["3400", TraditionalForm]}, {3550, 
       FormBox["3550", TraditionalForm]}, {3700, 
       FormBox["3700", TraditionalForm]}, {3850, 
       FormBox["3850", TraditionalForm]}, {4000, 
       FormBox["4000", TraditionalForm]}, {4150, 
       FormBox["4150", TraditionalForm]}, {4300, 
       FormBox["4300", TraditionalForm]}, {4450, 
       FormBox["4450", TraditionalForm]}, {4600, 
       FormBox["4600", TraditionalForm]}, {4750, 
       FormBox["4750", TraditionalForm]}, {4900, 
       FormBox["4900", TraditionalForm]}, {5050, 
       FormBox["5050", TraditionalForm]}, {5200, 
       FormBox["5200", TraditionalForm]}, {5350, 
       FormBox["5350", TraditionalForm]}, {5500, 
       FormBox["5500", TraditionalForm]}, {5650, 
       FormBox["5650", TraditionalForm]}, {5800, 
       FormBox["5800", TraditionalForm]}, {5950, 
       FormBox["5950", TraditionalForm]}, {6100, 
       FormBox["6100", TraditionalForm]}, {6250, 
       FormBox["6250", TraditionalForm]}, {6400, 
       FormBox["6400", TraditionalForm]}, {6550, 
       FormBox["6550", TraditionalForm]}, {6700, 
       FormBox["6700", TraditionalForm]}, {6850, 
       FormBox["6850", TraditionalForm]}, {7000, 
       FormBox["7000", TraditionalForm]}, {7150, 
       FormBox["7150", TraditionalForm]}, {7300, 
       FormBox["7300", TraditionalForm]}, {7450, 
       FormBox["7450", TraditionalForm]}, {7600, 
       FormBox["7600", TraditionalForm]}, {7750, 
       FormBox["7750", TraditionalForm]}, {7900, 
       FormBox["7900", TraditionalForm]}, {8050, 
       FormBox["8050", TraditionalForm]}, {8200, 
       FormBox["8200", TraditionalForm]}, {8350, 
       FormBox["8350", TraditionalForm]}, {8500, 
       FormBox["8500", TraditionalForm]}, {8650, 
       FormBox["8650", TraditionalForm]}, {8800, 
       FormBox["8800", TraditionalForm]}, {8950, 
       FormBox["8950", TraditionalForm]}, {9100, 
       FormBox["9100", TraditionalForm]}, {9250, 
       FormBox["9250", TraditionalForm]}, {9400, 
       FormBox["9400", TraditionalForm]}, {9550, 
       FormBox["9550", TraditionalForm]}, {9700, 
       FormBox["9700", TraditionalForm]}, {9850, 
       FormBox["9850", TraditionalForm]}, {10000, 
       FormBox["10000", TraditionalForm]}, {10150, 
       FormBox["10150", TraditionalForm]}, {10300, 
       FormBox["10300", TraditionalForm]}, {10450, 
       FormBox["10450", TraditionalForm]}, {10600, 
       FormBox["10600", TraditionalForm]}, {10750, 
       FormBox["10750", TraditionalForm]}, {10900, 
       FormBox["10900", TraditionalForm]}, {11050, 
       FormBox["11050", TraditionalForm]}, {11200, 
       FormBox["11200", TraditionalForm]}, {11350, 
       FormBox["11350", TraditionalForm]}, {11500, 
       FormBox["11500", TraditionalForm]}, {11650, 
       FormBox["11650", TraditionalForm]}, {11800, 
       FormBox["11800", TraditionalForm]}, {11950, 
       FormBox["11950", TraditionalForm]}, {12100, 
       FormBox["12100", TraditionalForm]}, {12250, 
       FormBox["12250", TraditionalForm]}, {12400, 
       FormBox["12400", TraditionalForm]}, {12550, 
       FormBox["12550", TraditionalForm]}, {12700, 
       FormBox["12700", TraditionalForm]}, {12850, 
       FormBox["12850", TraditionalForm]}, {13000, 
       FormBox["13000", TraditionalForm]}, {13150, 
       FormBox["13150", TraditionalForm]}, {13300, 
       FormBox["13300", TraditionalForm]}, {13450, 
       FormBox["13450", TraditionalForm]}, {13600, 
       FormBox["13600", TraditionalForm]}, {13750, 
       FormBox["13750", TraditionalForm]}, {13900, 
       FormBox["13900", TraditionalForm]}, {14050, 
       FormBox["14050", TraditionalForm]}, {14200, 
       FormBox["14200", TraditionalForm]}, {14350, 
       FormBox["14350", TraditionalForm]}, {14500, 
       FormBox["14500", TraditionalForm]}, {14650, 
       FormBox["14650", TraditionalForm]}, {14800, 
       FormBox["14800", TraditionalForm]}, {14950, 
       FormBox["14950", TraditionalForm]}, {15100, 
       FormBox["15100", TraditionalForm]}, {15250, 
       FormBox["15250", TraditionalForm]}, {15400, 
       FormBox["15400", TraditionalForm]}, {15550, 
       FormBox["15550", TraditionalForm]}, {15700, 
       FormBox["15700", TraditionalForm]}, {15850, 
       FormBox["15850", TraditionalForm]}, {16000, 
       FormBox["16000", TraditionalForm]}, {16150, 
       FormBox["16150", TraditionalForm]}, {16300, 
       FormBox["16300", TraditionalForm]}, {16450, 
       FormBox["16450", TraditionalForm]}, {16600, 
       FormBox["16600", TraditionalForm]}, {16750, 
       FormBox["16750", TraditionalForm]}, {16900, 
       FormBox["16900", TraditionalForm]}, {17050, 
       FormBox["17050", TraditionalForm]}, {17200, 
       FormBox["17200", TraditionalForm]}, {17350, 
       FormBox["17350", TraditionalForm]}, {17500, 
       FormBox["17500", TraditionalForm]}, {17650, 
       FormBox["17650", TraditionalForm]}, {17800, 
       FormBox["17800", TraditionalForm]}, {17950, 
       FormBox["17950", TraditionalForm]}, {18100, 
       FormBox["18100", TraditionalForm]}, {18250, 
       FormBox["18250", TraditionalForm]}, {18400, 
       FormBox["18400", TraditionalForm]}, {18550, 
       FormBox["18550", TraditionalForm]}, {18700, 
       FormBox["18700", TraditionalForm]}, {18850, 
       FormBox["18850", TraditionalForm]}, {19000, 
       FormBox["19000", TraditionalForm]}, {19150, 
       FormBox["19150", TraditionalForm]}, {19300, 
       FormBox["19300", TraditionalForm]}, {19450, 
       FormBox["19450", TraditionalForm]}, {19600, 
       FormBox["19600", TraditionalForm]}, {19750, 
       FormBox["19750", TraditionalForm]}, {19900, 
       FormBox["19900", TraditionalForm]}, {20050, 
       FormBox["20050", TraditionalForm]}, {20200, 
       FormBox["20200", TraditionalForm]}, {20350, 
       FormBox["20350", TraditionalForm]}, {20500, 
       FormBox["20500", TraditionalForm]}, {20650, 
       FormBox["20650", TraditionalForm]}, {20800, 
       FormBox["20800", TraditionalForm]}, {20950, 
       FormBox["20950", TraditionalForm]}, {21100, 
       FormBox["21100", TraditionalForm]}, {21250, 
       FormBox["21250", TraditionalForm]}, {21400, 
       FormBox["21400", TraditionalForm]}, {21550, 
       FormBox["21550", TraditionalForm]}, {21700, 
       FormBox["21700", TraditionalForm]}, {21850, 
       FormBox["21850", TraditionalForm]}, {22000, 
       FormBox["22000", TraditionalForm]}, {22150, 
       FormBox["22150", TraditionalForm]}, {22300, 
       FormBox["22300", TraditionalForm]}, {22450, 
       FormBox["22450", TraditionalForm]}, {22600, 
       FormBox["22600", TraditionalForm]}, {22750, 
       FormBox["22750", TraditionalForm]}, {22900, 
       FormBox["22900", TraditionalForm]}, {23050, 
       FormBox["23050", TraditionalForm]}, {23200, 
       FormBox["23200", TraditionalForm]}, {23350, 
       FormBox["23350", TraditionalForm]}, {23500, 
       FormBox["23500", TraditionalForm]}, {23650, 
       FormBox["23650", TraditionalForm]}, {23800, 
       FormBox["23800", TraditionalForm]}, {23950, 
       FormBox["23950", TraditionalForm]}, {24100, 
       FormBox["24100", TraditionalForm]}, {24250, 
       FormBox["24250", TraditionalForm]}, {24400, 
       FormBox["24400", TraditionalForm]}, {24550, 
       FormBox["24550", TraditionalForm]}, {24700, 
       FormBox["24700", TraditionalForm]}, {24850, 
       FormBox["24850", TraditionalForm]}, {25000, 
       FormBox["25000", TraditionalForm]}, {25150, 
       FormBox["25150", TraditionalForm]}, {25300, 
       FormBox["25300", TraditionalForm]}, {25450, 
       FormBox["25450", TraditionalForm]}, {25600, 
       FormBox["25600", TraditionalForm]}, {25750, 
       FormBox["25750", TraditionalForm]}, {25900, 
       FormBox["25900", TraditionalForm]}, {26050, 
       FormBox["26050", TraditionalForm]}, {26200, 
       FormBox["26200", TraditionalForm]}, {26350, 
       FormBox["26350", TraditionalForm]}, {26500, 
       FormBox["26500", TraditionalForm]}, {26650, 
       FormBox["26650", TraditionalForm]}, {26800, 
       FormBox["26800", TraditionalForm]}, {26950, 
       FormBox["26950", TraditionalForm]}, {27100, 
       FormBox["27100", TraditionalForm]}, {27250, 
       FormBox["27250", TraditionalForm]}, {27400, 
       FormBox["27400", TraditionalForm]}, {27550, 
       FormBox["27550", TraditionalForm]}, {27700, 
       FormBox["27700", TraditionalForm]}, {27850, 
       FormBox["27850", TraditionalForm]}, {28000, 
       FormBox["28000", TraditionalForm]}, {28150, 
       FormBox["28150", TraditionalForm]}, {28300, 
       FormBox["28300", TraditionalForm]}, {28450, 
       FormBox["28450", TraditionalForm]}, {28600, 
       FormBox["28600", TraditionalForm]}, {28750, 
       FormBox["28750", TraditionalForm]}, {28900, 
       FormBox["28900", TraditionalForm]}, {29050, 
       FormBox["29050", TraditionalForm]}, {29200, 
       FormBox["29200", TraditionalForm]}, {29350, 
       FormBox["29350", TraditionalForm]}, {29500, 
       FormBox["29500", TraditionalForm]}, {29650, 
       FormBox["29650", TraditionalForm]}, {29800, 
       FormBox["29800", TraditionalForm]}, {29950, 
       FormBox["29950", TraditionalForm]}, {30100, 
       FormBox["30100", TraditionalForm]}, {30250, 
       FormBox["30250", TraditionalForm]}, {30400, 
       FormBox["30400", TraditionalForm]}, {30550, 
       FormBox["30550", TraditionalForm]}, {30700, 
       FormBox["30700", TraditionalForm]}, {30850, 
       FormBox["30850", TraditionalForm]}, {31000, 
       FormBox["31000", TraditionalForm]}, {31150, 
       FormBox["31150", TraditionalForm]}, {31300, 
       FormBox["31300", TraditionalForm]}, {31450, 
       FormBox["31450", TraditionalForm]}, {31600, 
       FormBox["31600", TraditionalForm]}, {31750, 
       FormBox["31750", TraditionalForm]}, {31900, 
       FormBox["31900", TraditionalForm]}, {32050, 
       FormBox["32050", TraditionalForm]}, {32200, 
       FormBox["32200", TraditionalForm]}, {32350, 
       FormBox["32350", TraditionalForm]}, {32500, 
       FormBox["32500", TraditionalForm]}, {32650, 
       FormBox["32650", TraditionalForm]}, {32800, 
       FormBox["32800", TraditionalForm]}, {32950, 
       FormBox["32950", TraditionalForm]}, {33100, 
       FormBox["33100", TraditionalForm]}, {33250, 
       FormBox["33250", TraditionalForm]}, {33400, 
       FormBox["33400", TraditionalForm]}, {33550, 
       FormBox["33550", TraditionalForm]}, {33700, 
       FormBox["33700", TraditionalForm]}, {33850, 
       FormBox["33850", TraditionalForm]}, {34000, 
       FormBox["34000", TraditionalForm]}, {34150, 
       FormBox["34150", TraditionalForm]}, {34300, 
       FormBox["34300", TraditionalForm]}, {34450, 
       FormBox["34450", TraditionalForm]}, {34600, 
       FormBox["34600", TraditionalForm]}, {34750, 
       FormBox["34750", TraditionalForm]}, {34900, 
       FormBox["34900", TraditionalForm]}, {35050, 
       FormBox["35050", TraditionalForm]}, {35200, 
       FormBox["35200", TraditionalForm]}, {35350, 
       FormBox["35350", TraditionalForm]}, {35500, 
       FormBox["35500", TraditionalForm]}, {35650, 
       FormBox["35650", TraditionalForm]}, {35800, 
       FormBox["35800", TraditionalForm]}, {35950, 
       FormBox["35950", TraditionalForm]}, {36100, 
       FormBox["36100", TraditionalForm]}, {36250, 
       FormBox["36250", TraditionalForm]}, {36400, 
       FormBox["36400", TraditionalForm]}, {36550, 
       FormBox["36550", TraditionalForm]}, {36700, 
       FormBox["36700", TraditionalForm]}, {36850, 
       FormBox["36850", TraditionalForm]}, {37000, 
       FormBox["37000", TraditionalForm]}, {37150, 
       FormBox["37150", TraditionalForm]}, {37300, 
       FormBox["37300", TraditionalForm]}, {37450, 
       FormBox["37450", TraditionalForm]}, {37600, 
       FormBox["37600", TraditionalForm]}, {37750, 
       FormBox["37750", TraditionalForm]}, {37900, 
       FormBox["37900", TraditionalForm]}, {38050, 
       FormBox["38050", TraditionalForm]}, {38200, 
       FormBox["38200", TraditionalForm]}, {38350, 
       FormBox["38350", TraditionalForm]}, {38500, 
       FormBox["38500", TraditionalForm]}, {38650, 
       FormBox["38650", TraditionalForm]}, {38800, 
       FormBox["38800", TraditionalForm]}, {38950, 
       FormBox["38950", TraditionalForm]}, {39100, 
       FormBox["39100", TraditionalForm]}, {39250, 
       FormBox["39250", TraditionalForm]}, {39400, 
       FormBox["39400", TraditionalForm]}, {39550, 
       FormBox["39550", TraditionalForm]}, {39700, 
       FormBox["39700", TraditionalForm]}, {39850, 
       FormBox["39850", TraditionalForm]}, {40000, 
       FormBox["40000", TraditionalForm]}, {40150, 
       FormBox["40150", TraditionalForm]}, {40300, 
       FormBox["40300", TraditionalForm]}, {40450, 
       FormBox["40450", TraditionalForm]}, {40600, 
       FormBox["40600", TraditionalForm]}, {40750, 
       FormBox["40750", TraditionalForm]}, {40900, 
       FormBox["40900", TraditionalForm]}, {41050, 
       FormBox["41050", TraditionalForm]}, {41200, 
       FormBox["41200", TraditionalForm]}, {41350, 
       FormBox["41350", TraditionalForm]}, {41500, 
       FormBox["41500", TraditionalForm]}, {41650, 
       FormBox["41650", TraditionalForm]}, {41800, 
       FormBox["41800", TraditionalForm]}, {41950, 
       FormBox["41950", TraditionalForm]}, {42100, 
       FormBox["42100", TraditionalForm]}, {42250, 
       FormBox["42250", TraditionalForm]}, {42400, 
       FormBox["42400", TraditionalForm]}, {42550, 
       FormBox["42550", TraditionalForm]}, {42700, 
       FormBox["42700", TraditionalForm]}, {42850, 
       FormBox["42850", TraditionalForm]}, {43000, 
       FormBox["43000", TraditionalForm]}, {43150, 
       FormBox["43150", TraditionalForm]}, {43300, 
       FormBox["43300", TraditionalForm]}, {43450, 
       FormBox["43450", TraditionalForm]}, {43600, 
       FormBox["43600", TraditionalForm]}, {43750, 
       FormBox["43750", TraditionalForm]}, {43900, 
       FormBox["43900", TraditionalForm]}, {44050, 
       FormBox["44050", TraditionalForm]}, {44200, 
       FormBox["44200", TraditionalForm]}, {44350, 
       FormBox["44350", TraditionalForm]}, {44500, 
       FormBox["44500", TraditionalForm]}, {44650, 
       FormBox["44650", TraditionalForm]}, {44800, 
       FormBox["44800", TraditionalForm]}, {44950, 
       FormBox["44950", TraditionalForm]}, {45100, 
       FormBox["45100", TraditionalForm]}, {45250, 
       FormBox["45250", TraditionalForm]}, {45400, 
       FormBox["45400", TraditionalForm]}, {45550, 
       FormBox["45550", TraditionalForm]}, {45700, 
       FormBox["45700", TraditionalForm]}, {45850, 
       FormBox["45850", TraditionalForm]}, {46000, 
       FormBox["46000", TraditionalForm]}, {46150, 
       FormBox["46150", TraditionalForm]}, {46300, 
       FormBox["46300", TraditionalForm]}, {46450, 
       FormBox["46450", TraditionalForm]}, {46600, 
       FormBox["46600", TraditionalForm]}, {46750, 
       FormBox["46750", TraditionalForm]}, {46900, 
       FormBox["46900", TraditionalForm]}, {47050, 
       FormBox["47050", TraditionalForm]}, {47200, 
       FormBox["47200", TraditionalForm]}, {47350, 
       FormBox["47350", TraditionalForm]}, {47500, 
       FormBox["47500", TraditionalForm]}, {47650, 
       FormBox["47650", TraditionalForm]}, {47800, 
       FormBox["47800", TraditionalForm]}, {47950, 
       FormBox["47950", TraditionalForm]}, {48100, 
       FormBox["48100", TraditionalForm]}, {48250, 
       FormBox["48250", TraditionalForm]}, {48400, 
       FormBox["48400", TraditionalForm]}, {48550, 
       FormBox["48550", TraditionalForm]}, {48700, 
       FormBox["48700", TraditionalForm]}, {48850, 
       FormBox["48850", TraditionalForm]}, {49000, 
       FormBox["49000", TraditionalForm]}, {49150, 
       FormBox["49150", TraditionalForm]}, {49300, 
       FormBox["49300", TraditionalForm]}, {49450, 
       FormBox["49450", TraditionalForm]}, {49600, 
       FormBox["49600", TraditionalForm]}, {49750, 
       FormBox["49750", TraditionalForm]}, {49900, 
       FormBox["49900", TraditionalForm]}, {50050, 
       FormBox["50050", TraditionalForm]}, {50200, 
       FormBox["50200", TraditionalForm]}, {50350, 
       FormBox["50350", TraditionalForm]}, {50500, 
       FormBox["50500", TraditionalForm]}, {50650, 
       FormBox["50650", TraditionalForm]}, {50800, 
       FormBox["50800", TraditionalForm]}, {50950, 
       FormBox["50950", TraditionalForm]}, {51100, 
       FormBox["51100", TraditionalForm]}, {51250, 
       FormBox["51250", TraditionalForm]}, {51400, 
       FormBox["51400", TraditionalForm]}, {51550, 
       FormBox["51550", TraditionalForm]}, {51700, 
       FormBox["51700", TraditionalForm]}, {51850, 
       FormBox["51850", TraditionalForm]}, {52000, 
       FormBox["52000", TraditionalForm]}, {52150, 
       FormBox["52150", TraditionalForm]}, {52300, 
       FormBox["52300", TraditionalForm]}, {52450, 
       FormBox["52450", TraditionalForm]}, {52600, 
       FormBox["52600", TraditionalForm]}, {52750, 
       FormBox["52750", TraditionalForm]}, {52900, 
       FormBox["52900", TraditionalForm]}, {53050, 
       FormBox["53050", TraditionalForm]}, {53200, 
       FormBox["53200", TraditionalForm]}, {53350, 
       FormBox["53350", TraditionalForm]}, {53500, 
       FormBox["53500", TraditionalForm]}, {53650, 
       FormBox["53650", TraditionalForm]}, {53800, 
       FormBox["53800", TraditionalForm]}, {53950, 
       FormBox["53950", TraditionalForm]}, {54100, 
       FormBox["54100", TraditionalForm]}, {54250, 
       FormBox["54250", TraditionalForm]}, {54400, 
       FormBox["54400", TraditionalForm]}, {54550, 
       FormBox["54550", TraditionalForm]}, {54700, 
       FormBox["54700", TraditionalForm]}, {54850, 
       FormBox["54850", TraditionalForm]}, {55000, 
       FormBox["55000", TraditionalForm]}, {55150, 
       FormBox["55150", TraditionalForm]}, {55300, 
       FormBox["55300", TraditionalForm]}, {55450, 
       FormBox["55450", TraditionalForm]}, {55600, 
       FormBox["55600", TraditionalForm]}, {55750, 
       FormBox["55750", TraditionalForm]}, {55900, 
       FormBox["55900", TraditionalForm]}, {56050, 
       FormBox["56050", TraditionalForm]}, {56200, 
       FormBox["56200", TraditionalForm]}, {56350, 
       FormBox["56350", TraditionalForm]}, {56500, 
       FormBox["56500", TraditionalForm]}, {56650, 
       FormBox["56650", TraditionalForm]}, {56800, 
       FormBox["56800", TraditionalForm]}, {56950, 
       FormBox["56950", TraditionalForm]}, {57100, 
       FormBox["57100", TraditionalForm]}, {57250, 
       FormBox["57250", TraditionalForm]}, {57400, 
       FormBox["57400", TraditionalForm]}, {57550, 
       FormBox["57550", TraditionalForm]}, {57700, 
       FormBox["57700", TraditionalForm]}, {57850, 
       FormBox["57850", TraditionalForm]}, {58000, 
       FormBox["58000", TraditionalForm]}, {58150, 
       FormBox["58150", TraditionalForm]}, {58300, 
       FormBox["58300", TraditionalForm]}, {58450, 
       FormBox["58450", TraditionalForm]}, {58600, 
       FormBox["58600", TraditionalForm]}, {58750, 
       FormBox["58750", TraditionalForm]}, {58900, 
       FormBox["58900", TraditionalForm]}, {59050, 
       FormBox["59050", TraditionalForm]}, {59200, 
       FormBox["59200", TraditionalForm]}}, {}}},
  GridLines->{{{-645.8670415261307, {
       Thickness[Large], 
       RGBColor[1, 0, 0]}}, {-605.8670415261307, {
       Thickness[Large], 
       RGBColor[0, 
        Rational[2, 3], 0]}}}, {{-645.8670415261307, {
       Thickness[Large], 
       RGBColor[1, 0, 0]}}, {-605.8670415261307, {
       Thickness[Large], 
       RGBColor[0, 
        Rational[2, 3], 0]}}}},
  GridLinesStyle->Directive[
    GrayLevel[0.5, 0.4]],
  ImagePadding->All,
  LabelStyle->{FontSize -> 19, FontFamily -> "Times"},
  Method->{
   "DefaultBoundaryStyle" -> Automatic, 
    "DefaultGraphicsInteraction" -> {
     "Version" -> 1.2, "TrackMousePosition" -> {True, False}, 
      "Effects" -> {
       "Highlight" -> {"ratio" -> 2}, "HighlightPoint" -> {"ratio" -> 2}, 
        "Droplines" -> {
         "freeformCursorMode" -> True, 
          "placement" -> {"x" -> "All", "y" -> "None"}}}}, "DefaultMeshStyle" -> 
    AbsolutePointSize[6], "ScalingFunctions" -> None, 
    "CoordinatesToolOptions" -> {"DisplayFunction" -> ({
        (Identity[#]& )[
         Part[#, 1]], 
        (Identity[#]& )[
         Part[#, 2]]}& ), "CopiedValueFunction" -> ({
        (Identity[#]& )[
         Part[#, 1]], 
        (Identity[#]& )[
         Part[#, 2]]}& )}},
  PlotRange->{{-800., -485.}, {0., 0.9999880356240127}},
  PlotRangeClipping->True,
  PlotRangePadding->{{0, 0}, {
     Scaled[0.05], 
     Scaled[0.05]}},
  Ticks->{Automatic, Automatic}]], "Output",
 CellChangeTimes->{
  3.9278111766700993`*^9, 3.9278117585033484`*^9, 3.92781206483782*^9, 
   3.928601976607239*^9, 3.928604070214563*^9, 3.928604317820417*^9, 
   3.928604393726819*^9, 3.928604512921282*^9, 3.928604843905217*^9, 
   3.928605264884935*^9, 3.928843930558138*^9, 3.929991768518096*^9, 
   3.9479853503864193`*^9, {3.9479875012204638`*^9, 3.947987594386313*^9}, 
   3.947987629802724*^9, {3.947992940982892*^9, 3.947993015598493*^9}, 
   3.947993134545039*^9, 3.947993172557969*^9, 3.948023115278813*^9, {
   3.94849071492599*^9, 3.948490739680222*^9}, 3.948490980777256*^9, 
   3.948491016118197*^9, 3.948491061580481*^9, 3.9484913004530153`*^9, 
   3.948491336961467*^9, {3.948491403325585*^9, 3.9484914195548697`*^9}, {
   3.948491456837615*^9, 3.948491460357031*^9}, 3.948491490419691*^9, {
   3.948491522566381*^9, 3.948491587296043*^9}, {3.9484916367642097`*^9, 
   3.9484917159247513`*^9}, {3.9484918007676983`*^9, 3.948491824606646*^9}, {
   3.94849185506092*^9, 3.94849188377632*^9}, {3.948491940107155*^9, 
   3.948491985483447*^9}, {3.9484921513761597`*^9, 3.948492270085341*^9}, 
   3.948818984672964*^9, 3.949056375455196*^9},
 CellLabel->
  "Out[131]=",ExpressionUUID->"6c1c9456-459c-4c2a-8460-52f506cad0f8"]
}, Open  ]],

Cell[CellGroupData[{

Cell[BoxData[
 RowBox[{"x1pg", "+", "759.83070457468`"}]], "Input",
 CellChangeTimes->{{3.9484923469308567`*^9, 3.94849235881778*^9}},
 CellLabel->
  "In[132]:=",ExpressionUUID->"f02e6a38-d3f1-46aa-903c-7a6b5a529c73"],

Cell[BoxData["113.96366304854928`"], "Output",
 CellChangeTimes->{{3.9484923554433107`*^9, 3.948492359333787*^9}, 
   3.948818984806528*^9, 3.949056375586521*^9},
 CellLabel->
  "Out[132]=",ExpressionUUID->"d66bb453-3352-428b-a5d4-deae9680b508"]
}, Open  ]],

Cell[CellGroupData[{

Cell[BoxData[
 RowBox[{
  RowBox[{"(*", 
   RowBox[{"Fig", ".2", "B"}], "*)"}], "\[IndentingNewLine]", 
  RowBox[{
   RowBox[{
    RowBox[{"Ticksx", "=", 
     RowBox[{"Table", "[", 
      RowBox[{
       RowBox[{"{", 
        RowBox[{
         RowBox[{
          RowBox[{"-", "780"}], "+", 
          RowBox[{"150", "i"}]}], ",", 
         RowBox[{
          RowBox[{"-", "780"}], "+", 
          RowBox[{"150", "i"}]}]}], "}"}], ",", 
       RowBox[{"{", 
        RowBox[{"i", ",", "0", ",", "10"}], "}"}]}], "]"}]}], ";"}], 
   "\[IndentingNewLine]", 
   RowBox[{
    RowBox[{"TicksF", "=", 
     RowBox[{"Table", "[", 
      RowBox[{
       RowBox[{"{", 
        RowBox[{
         RowBox[{
          RowBox[{"-", "800"}], "+", 
          RowBox[{"400", "i"}]}], ",", 
         RowBox[{
          RowBox[{"-", "800"}], "+", 
          RowBox[{"400", "i"}]}]}], "}"}], ",", 
       RowBox[{"{", 
        RowBox[{"i", ",", "0", ",", "5"}], "}"}]}], "]"}]}], ";", 
    RowBox[{"Show", "[", 
     RowBox[{
      RowBox[{"{", 
       RowBox[{
        RowBox[{"ListLinePlot", "[", 
         RowBox[{
          RowBox[{"{", 
           RowBox[{"Table", "[", 
            RowBox[{
             RowBox[{"{", 
              RowBox[{
               RowBox[{"(", 
                RowBox[{"x1woadapstaticnogs", "[", 
                 RowBox[{"[", 
                  RowBox[{"1", ",", "n"}], "]"}], "]"}], ")"}], ",", 
               RowBox[{"Forcetable4", "[", 
                RowBox[{"[", 
                 RowBox[{"1", ",", "n"}], "]"}], "]"}]}], "}"}], ",", 
             RowBox[{"{", 
              RowBox[{"n", ",", "1", ",", "65"}], "}"}]}], "]"}], "}"}], ",", 
          
          RowBox[{"PlotRange", "\[Rule]", " ", 
           RowBox[{"{", 
            RowBox[{
             RowBox[{"{", 
              RowBox[{
               RowBox[{
                RowBox[{"-", "900"}], "+", "113.964"}], ",", 
               RowBox[{"-", "480"}]}], "}"}], ",", 
             RowBox[{"{", 
              RowBox[{
               RowBox[{"-", "900"}], ",", "800"}], "}"}]}], "}"}]}], ",", 
          RowBox[{"AxesOrigin", "\[Rule]", 
           RowBox[{"{", 
            RowBox[{"0", ",", 
             RowBox[{"-", "5500"}]}], "}"}]}], ",", " ", 
          RowBox[{"PlotStyle", "\[Rule]", 
           RowBox[{"{", 
            RowBox[{"{", 
             RowBox[{
              RowBox[{"Thickness", "[", "0.01", "]"}], ",", "Magenta"}], 
             "}"}], "}"}]}], ",", 
          RowBox[{"GridLines", "\[Rule]", 
           RowBox[{"{", 
            RowBox[{
             RowBox[{"{", 
              RowBox[{"{", 
               RowBox[{"restx1nogsch", ",", 
                RowBox[{"{", 
                 RowBox[{"Thick", ",", "Magenta"}], "}"}]}], "}"}], "}"}], 
             ",", 
             RowBox[{"{", 
              RowBox[{"{", 
               RowBox[{
                RowBox[{"-", "5000"}], ",", 
                RowBox[{"{", 
                 RowBox[{"Thick", ",", "Red"}], "}"}]}], "}"}], "}"}]}], 
            "}"}]}]}], "]"}], ",", 
        RowBox[{"Plot", "[", 
         RowBox[{
          RowBox[{"{", 
           RowBox[{
            RowBox[{
             SuperscriptBox["10", "3"], 
             RowBox[{"(", 
              RowBox[{"khbnogs", "-", "0.002"}], ")"}], "*", 
             RowBox[{"(", 
              RowBox[{"x", "-", "restx1nogsch"}], ")"}]}], ",", 
            RowBox[{
             SuperscriptBox["10", "3"], 
             RowBox[{"(", 
              RowBox[{"khbnogs", "+", "0.002"}], ")"}], "*", 
             RowBox[{"(", 
              RowBox[{"x", "-", "restx1nogsch"}], ")"}]}]}], "}"}], ",", 
          RowBox[{"{", 
           RowBox[{"x", ",", 
            RowBox[{"-", "920"}], ",", 
            RowBox[{"-", "300"}]}], "}"}], ",", 
          RowBox[{"Filling", "\[Rule]", 
           RowBox[{"{", 
            RowBox[{
             RowBox[{"1", "\[Rule]", 
              RowBox[{"{", "2", "}"}]}], ",", "Gray"}], "}"}]}], ",", 
          RowBox[{"PlotStyle", "\[Rule]", 
           RowBox[{"{", 
            RowBox[{
             RowBox[{"{", 
              RowBox[{"Thick", ",", "Black", ",", "Dashed"}], "}"}], ",", 
             RowBox[{"{", 
              RowBox[{"Thick", ",", "Black", ",", "Dashed"}], "}"}]}], 
            "}"}]}]}], "]"}]}], "}"}], ",", " ", 
      RowBox[{"PlotStyle", "\[Rule]", 
       RowBox[{"{", 
        RowBox[{"{", 
         RowBox[{
          RowBox[{"Thickness", "[", "0.02", "]"}], ",", "Black", ",", 
          RowBox[{"Dashing", "[", "0.04", "]"}]}], "}"}], "}"}]}], ",", 
      RowBox[{"LabelStyle", "->", 
       RowBox[{"{", 
        RowBox[{
         RowBox[{"FontSize", "\[Rule]", "19"}], ",", 
         RowBox[{"FontFamily", "\[Rule]", " ", "\"\<Times\>\""}]}], "}"}]}], 
      ",", 
      RowBox[{"Frame", "\[Rule]", "True"}], ",", 
      RowBox[{"(*", 
       RowBox[{
        RowBox[{"FrameLabel", "\[Rule]", 
         RowBox[{"{", 
          RowBox[{
          "\"\<Displacement From Vertical (nm)\>\"", ",", 
           "\"\<Force (pN)\>\""}], "}"}]}], ","}], " ", "*)"}], 
      RowBox[{"FrameStyle", "\[Rule]", "Black"}], ",", 
      RowBox[{"AspectRatio", "\[Rule]", 
       RowBox[{"0.75", "/", "1"}]}], ",", 
      RowBox[{"FrameTicks", "\[Rule]", 
       RowBox[{"{", 
        RowBox[{
         RowBox[{"{", 
          RowBox[{"TicksF", ",", "None"}], "}"}], ",", 
         RowBox[{"{", 
          RowBox[{"Ticksx", ",", "None"}], "}"}]}], "}"}]}]}], 
     "]"}]}]}]}]], "Input",
 CellChangeTimes->{{3.924538035559482*^9, 3.924538036459423*^9}, {
  3.924538068168377*^9, 3.924538117899516*^9}, {3.924538359174255*^9, 
  3.924538372348557*^9}, {3.92454216715937*^9, 3.924542168972164*^9}, {
  3.925148846873855*^9, 3.925148847103294*^9}, {3.925149622078233*^9, 
  3.925149622867896*^9}, {3.9257636820985107`*^9, 3.9257637281666203`*^9}, {
  3.925763773912915*^9, 3.9257637860928583`*^9}, {3.9257638583393917`*^9, 
  3.925763926570163*^9}, {3.925763967778206*^9, 3.925763974453197*^9}, {
  3.925764018122562*^9, 3.925764052685121*^9}, {3.925764109144451*^9, 
  3.925764119463238*^9}, {3.925764188720776*^9, 3.925764193457603*^9}, {
  3.926382448249318*^9, 3.9263825954030123`*^9}, {3.928605517322771*^9, 
  3.928605520245892*^9}, {3.947993147778842*^9, 3.947993160981678*^9}, {
  3.948492437799529*^9, 3.948492568607728*^9}, {3.948492671405272*^9, 
  3.948492688192128*^9}},
 CellLabel->
  "In[133]:=",ExpressionUUID->"5009f494-6e26-428c-9c08-4a31683f810c"],

Cell[BoxData[
 GraphicsBox[{{{}, 
    InterpretationBox[{
      TagBox[{{}, {}, 
        TagBox[
         {RGBColor[1, 0, 1], PointSize[
           NCache[
            Rational[1, 60], 0.016666666666666666`]], Thickness[0.01], 
          LineBox[CompressedData["
1:eJxTTMoPSmViYGBQBmIQ7V1yKWtifccBBhBQ6DngWG3UHWcD5U/oOvC8sOPN
nR/tED5D54ESTk83nq1QfkH7geMuvwPeFED5D1oPhM11OVajA+UHtByYXfA1
Ye/zNgj/QNOBh9tE765dBOUbNB74w/zpu28slO9Qf+DQJY2CueJQvkLNgb3S
O1jnXGyF2l95YL05d5VnN5T/oPRACR/nhKUuUP6BogPLJynxbPjbAjUv/0BZ
V+KWjG1QPkPmgddLywPO50H5B5IOMD0+u/KxGkw+8kCP/ZTupfeaoXzPAz47
Lx4SmQbjMzDcnF0iZ+gLl3dYLZOc/4sZxo90uO7S01GwqwlmvkOExk+7yQVN
MPsdOrLuZSapNcHc52DLv+7R3duNMPc7cM3QbGWd2Ajzn8OznBL9m66NMP87
uPSrHYr41QALH4ef0+IVWtY1wMLPIfv7Tf3opAZY+Dpo9fy7cVe0ARb+DhOu
feCVmFQPix8H5x8T/U9/r4PFn0PEwh0RV2Og/IJ2B8d6a0Gzg7VQ+zsdABi9
xgQ=
           "]]},
         Annotation[#, "Charting`Private`Tag#1"]& ]},
       {"WolframDynamicHighlight", <|
        "Label" -> {"XYLabel"}, "Ball" -> {"InterpolatedBall"}|>}], 
      DynamicBox[(Charting`HighlightActionBox["DynamicHighlight", {}, 
        Slot["HighlightElements"], 
        Slot["LayoutOptions"], 
        Slot["Meta"], 
        Charting`HighlightActionFunction["DynamicHighlight", {{{}, {}, 
           Annotation[{
             Hue[0.67, 0.6, 0.6], 
             Directive[
              PointSize[
               Rational[1, 60]], 
              AbsoluteThickness[2], 
              Thickness[0.01], 
              RGBColor[1, 0, 1]], 
             Line[CompressedData["
1:eJxTTMoPSmViYGBQBmIQ7V1yKWtifccBBhBQ6DngWG3UHWcD5U/oOvC8sOPN
nR/tED5D54ESTk83nq1QfkH7geMuvwPeFED5D1oPhM11OVajA+UHtByYXfA1
Ye/zNgj/QNOBh9tE765dBOUbNB74w/zpu28slO9Qf+DQJY2CueJQvkLNgb3S
O1jnXGyF2l95YL05d5VnN5T/oPRACR/nhKUuUP6BogPLJynxbPjbAjUv/0BZ
V+KWjG1QPkPmgddLywPO50H5B5IOMD0+u/KxGkw+8kCP/ZTupfeaoXzPAz47
Lx4SmQbjMzDcnF0iZ+gLl3dYLZOc/4sZxo90uO7S01GwqwlmvkOExk+7yQVN
MPsdOrLuZSapNcHc52DLv+7R3duNMPc7cM3QbGWd2Ajzn8OznBL9m66NMP87
uPSrHYr41QALH4ef0+IVWtY1wMLPIfv7Tf3opAZY+Dpo9fy7cVe0ARb+DhOu
feCVmFQPix8H5x8T/U9/r4PFn0PEwh0RV2Og/IJ2B8d6a0Gzg7VQ+zsdABi9
xgQ=
              "]]}, "Charting`Private`Tag#1"]}}, <|
         "HighlightElements" -> <|
           "Label" -> {"XYLabel"}, "Ball" -> {"InterpolatedBall"}|>, 
          "LayoutOptions" -> <|
           "PlotRange" -> {{-786.0360000000001, -480.}, {-900., 800.}}, 
            "Frame" -> {{False, False}, {False, False}}, 
            "AxesOrigin" -> {0., -5500.}, 
            "ImageSize" -> {360, 360/GoldenRatio}, "Axes" -> {True, True}, 
            "LabelStyle" -> {}, "AspectRatio" -> GoldenRatio^(-1), 
            "DefaultStyle" -> {
              Directive[
               PointSize[
                Rational[1, 60]], 
               AbsoluteThickness[2], 
               Thickness[0.01], 
               RGBColor[1, 0, 1]]}, 
            "HighlightLabelingFunctions" -> <|"CoordinatesToolOptions" -> ({
                Identity[
                 Part[#, 1]], 
                Identity[
                 Part[#, 2]]}& ), 
              "ScalingFunctions" -> {{Identity, Identity}, {
                Identity, Identity}}|>, "Primitives" -> {}, "GCFlag" -> 
            False|>, 
          "Meta" -> <|
           "DefaultHighlight" -> {"Dynamic", None}, "Index" -> {}, "Function" -> 
            ListLinePlot, "GroupHighlight" -> False|>|>]]& )[<|
        "HighlightElements" -> <|
          "Label" -> {"XYLabel"}, "Ball" -> {"InterpolatedBall"}|>, 
         "LayoutOptions" -> <|
          "PlotRange" -> {{-786.0360000000001, -480.}, {-900., 800.}}, 
           "Frame" -> {{False, False}, {False, False}}, 
           "AxesOrigin" -> {0., -5500.}, 
           "ImageSize" -> {360, 360/GoldenRatio}, "Axes" -> {True, True}, 
           "LabelStyle" -> {}, "AspectRatio" -> GoldenRatio^(-1), 
           "DefaultStyle" -> {
             Directive[
              PointSize[
               Rational[1, 60]], 
              AbsoluteThickness[2], 
              Thickness[0.01], 
              RGBColor[1, 0, 1]]}, 
           "HighlightLabelingFunctions" -> <|"CoordinatesToolOptions" -> ({
               Identity[
                Part[#, 1]], 
               Identity[
                Part[#, 2]]}& ), 
             "ScalingFunctions" -> {{Identity, Identity}, {
               Identity, Identity}}|>, "Primitives" -> {}, "GCFlag" -> 
           False|>, 
         "Meta" -> <|
          "DefaultHighlight" -> {"Dynamic", None}, "Index" -> {}, "Function" -> 
           ListLinePlot, "GroupHighlight" -> False|>|>],
       ImageSizeCache->{{4.503599627370496*^15, -4.503599627370496*^15}, {
        4.503599627370496*^15, -4.503599627370496*^15}}]},
     Annotation[{{{}, {}, 
        Annotation[{
          Hue[0.67, 0.6, 0.6], 
          Directive[
           PointSize[
            Rational[1, 60]], 
           AbsoluteThickness[2], 
           Thickness[0.01], 
           RGBColor[1, 0, 1]], 
          Line[CompressedData["
1:eJxTTMoPSmViYGBQBmIQ7V1yKWtifccBBhBQ6DngWG3UHWcD5U/oOvC8sOPN
nR/tED5D54ESTk83nq1QfkH7geMuvwPeFED5D1oPhM11OVajA+UHtByYXfA1
Ye/zNgj/QNOBh9tE765dBOUbNB74w/zpu28slO9Qf+DQJY2CueJQvkLNgb3S
O1jnXGyF2l95YL05d5VnN5T/oPRACR/nhKUuUP6BogPLJynxbPjbAjUv/0BZ
V+KWjG1QPkPmgddLywPO50H5B5IOMD0+u/KxGkw+8kCP/ZTupfeaoXzPAz47
Lx4SmQbjMzDcnF0iZ+gLl3dYLZOc/4sZxo90uO7S01GwqwlmvkOExk+7yQVN
MPsdOrLuZSapNcHc52DLv+7R3duNMPc7cM3QbGWd2Ajzn8OznBL9m66NMP87
uPSrHYr41QALH4ef0+IVWtY1wMLPIfv7Tf3opAZY+Dpo9fy7cVe0ARb+DhOu
feCVmFQPix8H5x8T/U9/r4PFn0PEwh0RV2Og/IJ2B8d6a0Gzg7VQ+zsdABi9
xgQ=
           "]]}, "Charting`Private`Tag#1"]}}, <|
      "HighlightElements" -> <|
        "Label" -> {"XYLabel"}, "Ball" -> {"InterpolatedBall"}|>, 
       "LayoutOptions" -> <|
        "PlotRange" -> {{-786.0360000000001, -480.}, {-900., 800.}}, 
         "Frame" -> {{False, False}, {False, False}}, 
         "AxesOrigin" -> {0., -5500.}, "ImageSize" -> {360, 360/GoldenRatio}, 
         "Axes" -> {True, True}, "LabelStyle" -> {}, "AspectRatio" -> 
         GoldenRatio^(-1), "DefaultStyle" -> {
           Directive[
            PointSize[
             Rational[1, 60]], 
            AbsoluteThickness[2], 
            Thickness[0.01], 
            RGBColor[1, 0, 1]]}, 
         "HighlightLabelingFunctions" -> <|"CoordinatesToolOptions" -> ({
             Identity[
              Part[#, 1]], 
             Identity[
              Part[#, 2]]}& ), 
           "ScalingFunctions" -> {{Identity, Identity}, {
             Identity, Identity}}|>, "Primitives" -> {}, "GCFlag" -> False|>, 
       "Meta" -> <|
        "DefaultHighlight" -> {"Dynamic", None}, "Index" -> {}, "Function" -> 
         ListLinePlot, "GroupHighlight" -> False|>|>, 
      "DynamicHighlight"]], {{}, {}}}, 
   InterpretationBox[{
     TagBox[{GraphicsComplexBox[CompressedData["
1:eJxd1Hs01HkfB/BJIlmSLbdslDIuubVJ2VZfrUgpFlvK4qSYqZQx434ZY8zN
mOK3UZJifqMkuognWeFDV0q6IEWSEUqWCrmEffY5Z79/PJ9z3udz3v++/3gt
Dwz1DFKgUCg5/80/3/CW38RsjQRGFCNyfVXSoamswD3fXwI7hj+GjFUdh6GM
vWt1RlOhihKgJnE7BpearxaL/0iFRwEp13O+pMLZMYfvPtqkwrldM5wwqRjm
UOwm9evFEB/VXZuzJgUoB5/GudHEMNHLVv6lQwhhFc2p26dTgMcR12w6KADd
j4uSN2SmwJOSrjzKNA/82J/UjNemQLXNkGBjYTJojm+gdjeI4GZ7yJvH67kQ
+HRlcw5dBB7N5MaOLg58kLjSneeLwKfeWeBrkAhyqxfimlwhUB2Mo4t+iYeo
NcqOdg5C+NEjkvUpKwbi9fP47GYB7LqR79VTFgkV/cySshABzHGjCwI6WUAs
7me8VxXAe3ZO3ZP1YdBOvVc9SPLhjar//delIQDZznnDiA9B3gf0lXxooDVq
pXG7lQe6W6g/iVL2Qb6NF413lAeVpqYztsW7obFRx9NJjQeh8ZLdNM1tQPvV
5eFzWTLMWjc07lTXgZy1Om37HJPBRSnTx0i4GalMrnjU2cUFuwH9qd6nXqj/
wsmd5tFceK4QeUO0JQAFlhYfiNTiQpWnknHh5AG0o8BchShOAvnUYurau4cQ
I6EnI9spCb6R8Y677RnIsnRTGSnnQIPZTNCyt0zk92RuYGwsB5L8pefX10Yg
6o5DMg8dDkyNPG//nRGNfvVZkmXOSIRPvmE144vikN07qtJvuWx4eNS6uu9j
AvKySTwT15EAtsyaPYztHOTpdnGHo0oCjHG/7tOqSkJCYy2qolM86G2JCnLU
Skar7359nM+Ng5jQ4k0X6TxUuqboRM+1WHgUyiy4+YKPGAGyxOWDMcBdzlmw
01KINHyPiKZ1YsCscNmURCpChkuLAsq3RoP6aWadsroYBWdb+B8VRIGXvTpf
OTAVHe9PirlTGgnHSuxbrj2ToMFRvVvaQxFAfXXF8I3ZcVR5n9q41TICZg61
bXaNT0MhdKUpHb9w6KG7xlhGpCOvB6YevadZMBne8HjSgEA1Qic1CjAhTs3L
Nb+TQNE3uSs90ySgnzDQsoueBiom5ZZfVrPgp1p1iXsigdzsh9ULCyTAvX1o
gbAqDSyjGTUh+1mgdybE4rw7gXpeTJ+NGWOCb9+1DxNXCLRuypjXXCqB/wRf
WmnQnwbIsFFYyGaBqmjpTJMdgcYS9wbfWMSC7c0BlStPEeiZlbRlYzsTDk/O
0Wu6R6Ai3zqHDxUScF/fYHN4Og22hU8NuEhYwJ1hBr8zJxClWdTgbcCC29vK
jexTCdSe3LShvZ8JcsYebs+fBHrQzgw718iEkeRLJRXPCNSrqqE/eksCaRoW
OfMV02HnOc1l2idYUF1xTm94FYEUZ3K/GRmzYHae/IUTn0Bdl3sPXxpigsFq
/rqhMgI1zhPLjjQzwWpTa9CdRwS6U+K7qekeE8ofsKevtBFobs8NcWy1BGoX
PP3hulI6ePy4rJx9kgV+p8rCR1cQSOlEUWaqKQvOysdttnEJ1L35s6LmFyZU
qZxJHykh0JPszI0tL5jQqP+xpr6eQPecaW3rGpjw24WM3WUtBKrT97hAu80E
3QG6rLCdQP965s53VjptKcWeZdktMlGLzsOeFdjVvnc7kIs9y++lWPz5+Sz2
bOT8Hi+aKAd7ZlZf2eQ/m40963tWPZqefhp7dhw9DFObm4U941UPP6mPP4k9
UzQqfwkamdizQwOC9QqCE9izXdlfEXvJH9izjD1Jq+2L07Fn4RMmHZytx7Fn
Dd8R1xWOpGLPhvtUbXW9RdizCvnNhKuufOzZseIC3UoWF3vGiPW8fQPY2LN2
25cTbxVisGfvOHzRPzv/69lRvdUuS/wOYs+iH1/MWDXkiz3jrE3osLpnij1T
1I2bO/TSC3t262Bsv+fGIOxZ4/eRTZeBgT0r8DHnucRGYs+61Sq7yq/EY88+
IJbP4v1J2LNXFi5HdtvzsGcTnvNb57kLsWfqRcIBBysx9iy5u9l+nHIMe6ZZ
qByqPj8de+Y/OVc7OILAnkHfGJ015wT2LOevrYucWRnYM+q7pNa215nYs4ao
ki3LaaewZ31GSNWqNQt7tjTkbuzn/dnYs2mZjXLkhzPYs72j395X7zqLPWvq
ro6sensOe9Y5MlSMTPOwZxbDX4oVOvOwZ8INX5IMSCn2LHfhCgWDPST2zOxb
W1fwKhn2LLzTXNvreR72rIef8GlzDYk967apUB+jSLFndQ1NE9YSEnum7Gj+
3vsziT073Z4ovq8txZ7ZDI5PFzBJ7Fnkfu/Bh20k9ixrmcK716oy7Fm49f6t
1kZS7BmNrcaRB5HYs8sj9FDlRyT2rOmqFk13lsSe7Ts2GEjqyLBn8lfeBT0m
UuyZ4n1tx6QAEnvm+jPL+vxdEnt2eNzQpHycxJ59a/lqhDRl2LO7TnKpooEM
e6Z7rbG12lyKPfMcyFnu8TuJPTu1b1wjvI7EnlXoX5gvGCWxZ9sm4xUXLpRh
z74/SOc+XyrDnkUZ+tfarpCh7RVP6xafTAbK/87x5//vfwOI1wQu
        "], {{{}, {}, {}, {}, {}, {}, 
          {GrayLevel[0], Opacity[0.2], EdgeForm[None], 
           GraphicsGroupBox[
            PolygonBox[{{155, 25, 26, 27, 28, 29, 30, 31, 32, 33, 34, 35, 36, 
             37, 38, 39, 40, 41, 42, 43, 44, 45, 46, 47, 48, 49, 72, 66, 61, 
             57, 54, 52, 73, 67, 62, 58, 55, 74, 68, 63, 59, 75, 69, 64, 76, 
             70, 77, 50, 127, 154, 147, 153, 141, 146, 152, 136, 140, 145, 
             151, 132, 135, 139, 144, 150, 129, 131, 134, 138, 143, 149, 126, 
             125, 124, 123, 122, 121, 120, 119, 118, 117, 116, 115, 114, 113, 
             112, 111, 110, 109, 108, 107, 106, 105, 104, 103, 102, 
             156}}]]}, 
          {GrayLevel[0], Opacity[0.2], EdgeForm[None], 
           GraphicsGroupBox[
            PolygonBox[{{78, 148, 142, 137, 133, 130, 128, 79, 80, 81, 82, 83,
              84, 85, 86, 87, 88, 89, 90, 91, 92, 93, 94, 95, 96, 97, 98, 99, 
             100, 101, 156, 155, 24, 23, 22, 21, 20, 19, 18, 17, 16, 15, 14, 
             13, 12, 11, 10, 9, 8, 7, 6, 5, 4, 3, 2, 51, 53, 56, 60, 65, 71, 
             1}}]]}, {}, {}}, {{}, {}, {}, 
          TagBox[
           {GrayLevel[0], Thickness[Large], Opacity[1.], 
            Dashing[{Small, Small}], 
            LineBox[{1, 71, 65, 60, 56, 53, 51, 2, 3, 4, 5, 6, 7, 8, 9, 10, 
             11, 12, 13, 14, 15, 16, 17, 18, 19, 20, 21, 22, 23, 24, 155, 25, 
             26, 27, 28, 29, 30, 31, 32, 33, 34, 35, 36, 37, 38, 39, 40, 41, 
             42, 43, 44, 45, 46, 47, 48, 49, 72, 66, 61, 57, 54, 52, 73, 67, 
             62, 58, 55, 74, 68, 63, 59, 75, 69, 64, 76, 70, 77, 50}]},
           Annotation[#, "Charting`Private`Tag#1"]& ], 
          TagBox[
           {GrayLevel[0], Thickness[Large], Opacity[1.], 
            Dashing[{Small, Small}], 
            LineBox[{78, 148, 142, 137, 133, 130, 128, 79, 80, 81, 82, 83, 84,
              85, 86, 87, 88, 89, 90, 91, 92, 93, 94, 95, 96, 97, 98, 99, 100,
              101, 156, 102, 103, 104, 105, 106, 107, 108, 109, 110, 111, 112,
              113, 114, 115, 116, 117, 118, 119, 120, 121, 122, 123, 124, 125,
              126, 149, 143, 138, 134, 131, 129, 150, 144, 139, 135, 132, 151,
              145, 140, 136, 152, 146, 141, 153, 147, 154, 127}]},
           Annotation[#, "Charting`Private`Tag#2"]& ]}}], {}},
      {"WolframDynamicHighlight", <|
       "Label" -> {"XYLabel"}, "Ball" -> {"InterpolatedBall"}|>}], 
     DynamicBox[(Charting`HighlightActionBox["DynamicHighlight", {}, 
       Slot["HighlightElements"], 
       Slot["LayoutOptions"], 
       Slot["Meta"], 
       Charting`HighlightActionFunction["DynamicHighlight", {
         GraphicsComplex[CompressedData["
1:eJxd1Hs01HkfB/BJIlmSLbdslDIuubVJ2VZfrUgpFlvK4qSYqZQx434ZY8zN
mOK3UZJifqMkuognWeFDV0q6IEWSEUqWCrmEffY5Z79/PJ9z3udz3v++/3gt
Dwz1DFKgUCg5/80/3/CW38RsjQRGFCNyfVXSoamswD3fXwI7hj+GjFUdh6GM
vWt1RlOhihKgJnE7BpearxaL/0iFRwEp13O+pMLZMYfvPtqkwrldM5wwqRjm
UOwm9evFEB/VXZuzJgUoB5/GudHEMNHLVv6lQwhhFc2p26dTgMcR12w6KADd
j4uSN2SmwJOSrjzKNA/82J/UjNemQLXNkGBjYTJojm+gdjeI4GZ7yJvH67kQ
+HRlcw5dBB7N5MaOLg58kLjSneeLwKfeWeBrkAhyqxfimlwhUB2Mo4t+iYeo
NcqOdg5C+NEjkvUpKwbi9fP47GYB7LqR79VTFgkV/cySshABzHGjCwI6WUAs
7me8VxXAe3ZO3ZP1YdBOvVc9SPLhjar//delIQDZznnDiA9B3gf0lXxooDVq
pXG7lQe6W6g/iVL2Qb6NF413lAeVpqYztsW7obFRx9NJjQeh8ZLdNM1tQPvV
5eFzWTLMWjc07lTXgZy1Om37HJPBRSnTx0i4GalMrnjU2cUFuwH9qd6nXqj/
wsmd5tFceK4QeUO0JQAFlhYfiNTiQpWnknHh5AG0o8BchShOAvnUYurau4cQ
I6EnI9spCb6R8Y677RnIsnRTGSnnQIPZTNCyt0zk92RuYGwsB5L8pefX10Yg
6o5DMg8dDkyNPG//nRGNfvVZkmXOSIRPvmE144vikN07qtJvuWx4eNS6uu9j
AvKySTwT15EAtsyaPYztHOTpdnGHo0oCjHG/7tOqSkJCYy2qolM86G2JCnLU
Skar7359nM+Ng5jQ4k0X6TxUuqboRM+1WHgUyiy4+YKPGAGyxOWDMcBdzlmw
01KINHyPiKZ1YsCscNmURCpChkuLAsq3RoP6aWadsroYBWdb+B8VRIGXvTpf
OTAVHe9PirlTGgnHSuxbrj2ToMFRvVvaQxFAfXXF8I3ZcVR5n9q41TICZg61
bXaNT0MhdKUpHb9w6KG7xlhGpCOvB6YevadZMBne8HjSgEA1Qic1CjAhTs3L
Nb+TQNE3uSs90ySgnzDQsoueBiom5ZZfVrPgp1p1iXsigdzsh9ULCyTAvX1o
gbAqDSyjGTUh+1mgdybE4rw7gXpeTJ+NGWOCb9+1DxNXCLRuypjXXCqB/wRf
WmnQnwbIsFFYyGaBqmjpTJMdgcYS9wbfWMSC7c0BlStPEeiZlbRlYzsTDk/O
0Wu6R6Ai3zqHDxUScF/fYHN4Og22hU8NuEhYwJ1hBr8zJxClWdTgbcCC29vK
jexTCdSe3LShvZ8JcsYebs+fBHrQzgw718iEkeRLJRXPCNSrqqE/eksCaRoW
OfMV02HnOc1l2idYUF1xTm94FYEUZ3K/GRmzYHae/IUTn0Bdl3sPXxpigsFq
/rqhMgI1zhPLjjQzwWpTa9CdRwS6U+K7qekeE8ofsKevtBFobs8NcWy1BGoX
PP3hulI6ePy4rJx9kgV+p8rCR1cQSOlEUWaqKQvOysdttnEJ1L35s6LmFyZU
qZxJHykh0JPszI0tL5jQqP+xpr6eQPecaW3rGpjw24WM3WUtBKrT97hAu80E
3QG6rLCdQP965s53VjptKcWeZdktMlGLzsOeFdjVvnc7kIs9y++lWPz5+Sz2
bOT8Hi+aKAd7ZlZf2eQ/m40963tWPZqefhp7dhw9DFObm4U941UPP6mPP4k9
UzQqfwkamdizQwOC9QqCE9izXdlfEXvJH9izjD1Jq+2L07Fn4RMmHZytx7Fn
Dd8R1xWOpGLPhvtUbXW9RdizCvnNhKuufOzZseIC3UoWF3vGiPW8fQPY2LN2
25cTbxVisGfvOHzRPzv/69lRvdUuS/wOYs+iH1/MWDXkiz3jrE3osLpnij1T
1I2bO/TSC3t262Bsv+fGIOxZ4/eRTZeBgT0r8DHnucRGYs+61Sq7yq/EY88+
IJbP4v1J2LNXFi5HdtvzsGcTnvNb57kLsWfqRcIBBysx9iy5u9l+nHIMe6ZZ
qByqPj8de+Y/OVc7OILAnkHfGJ015wT2LOevrYucWRnYM+q7pNa215nYs4ao
ki3LaaewZ31GSNWqNQt7tjTkbuzn/dnYs2mZjXLkhzPYs72j395X7zqLPWvq
ro6sensOe9Y5MlSMTPOwZxbDX4oVOvOwZ8INX5IMSCn2LHfhCgWDPST2zOxb
W1fwKhn2LLzTXNvreR72rIef8GlzDYk967apUB+jSLFndQ1NE9YSEnum7Gj+
3vsziT073Z4ovq8txZ7ZDI5PFzBJ7Fnkfu/Bh20k9ixrmcK716oy7Fm49f6t
1kZS7BmNrcaRB5HYs8sj9FDlRyT2rOmqFk13lsSe7Ts2GEjqyLBn8lfeBT0m
UuyZ4n1tx6QAEnvm+jPL+vxdEnt2eNzQpHycxJ59a/lqhDRl2LO7TnKpooEM
e6Z7rbG12lyKPfMcyFnu8TuJPTu1b1wjvI7EnlXoX5gvGCWxZ9sm4xUXLpRh
z74/SOc+XyrDnkUZ+tfarpCh7RVP6xafTAbK/87x5//vfwOI1wQu
          "], {{{}, {}, {}, {}, {}, {}, {
             EdgeForm[], 
             Directive[
              GrayLevel[0], 
              Opacity[0.2]], 
             GraphicsGroup[{
               
               Polygon[{{155, 25, 26, 27, 28, 29, 30, 31, 32, 33, 34, 35, 36, 
                37, 38, 39, 40, 41, 42, 43, 44, 45, 46, 47, 48, 49, 72, 66, 
                61, 57, 54, 52, 73, 67, 62, 58, 55, 74, 68, 63, 59, 75, 69, 
                64, 76, 70, 77, 50, 127, 154, 147, 153, 141, 146, 152, 136, 
                140, 145, 151, 132, 135, 139, 144, 150, 129, 131, 134, 138, 
                143, 149, 126, 125, 124, 123, 122, 121, 120, 119, 118, 117, 
                116, 115, 114, 113, 112, 111, 110, 109, 108, 107, 106, 105, 
                104, 103, 102, 156}}]}]}, {
             EdgeForm[], 
             Directive[
              GrayLevel[0], 
              Opacity[0.2]], 
             GraphicsGroup[{
               
               Polygon[{{78, 148, 142, 137, 133, 130, 128, 79, 80, 81, 82, 83,
                 84, 85, 86, 87, 88, 89, 90, 91, 92, 93, 94, 95, 96, 97, 98, 
                99, 100, 101, 156, 155, 24, 23, 22, 21, 20, 19, 18, 17, 16, 
                15, 14, 13, 12, 11, 10, 9, 8, 7, 6, 5, 4, 3, 2, 51, 53, 56, 
                60, 65, 71, 1}}]}]}, {}, {}}, {{}, {}, {}, 
            Annotation[{
              Directive[
               Opacity[1.], 
               AbsoluteThickness[2], 
               Thickness[Large], 
               GrayLevel[0], 
               Dashing[{Small, Small}]], 
              
              Line[{1, 71, 65, 60, 56, 53, 51, 2, 3, 4, 5, 6, 7, 8, 9, 10, 11,
                12, 13, 14, 15, 16, 17, 18, 19, 20, 21, 22, 23, 24, 155, 25, 
               26, 27, 28, 29, 30, 31, 32, 33, 34, 35, 36, 37, 38, 39, 40, 41,
                42, 43, 44, 45, 46, 47, 48, 49, 72, 66, 61, 57, 54, 52, 73, 
               67, 62, 58, 55, 74, 68, 63, 59, 75, 69, 64, 76, 70, 77, 50}]}, 
             "Charting`Private`Tag#1"], 
            Annotation[{
              Directive[
               Opacity[1.], 
               AbsoluteThickness[2], 
               Thickness[Large], 
               GrayLevel[0], 
               Dashing[{Small, Small}]], 
              
              Line[{78, 148, 142, 137, 133, 130, 128, 79, 80, 81, 82, 83, 84, 
               85, 86, 87, 88, 89, 90, 91, 92, 93, 94, 95, 96, 97, 98, 99, 
               100, 101, 156, 102, 103, 104, 105, 106, 107, 108, 109, 110, 
               111, 112, 113, 114, 115, 116, 117, 118, 119, 120, 121, 122, 
               123, 124, 125, 126, 149, 143, 138, 134, 131, 129, 150, 144, 
               139, 135, 132, 151, 145, 140, 136, 152, 146, 141, 153, 147, 
               154, 127}]}, "Charting`Private`Tag#2"]}}], {}}, <|
        "HighlightElements" -> <|
          "Label" -> {"XYLabel"}, "Ball" -> {"InterpolatedBall"}|>, 
         "LayoutOptions" -> <|
          "PlotRange" -> {{-920, -300}, {-2199.298876003049, 
             2450.7009342010324`}}, 
           "Frame" -> {{False, False}, {False, False}}, 
           "AxesOrigin" -> {-287.083333333334, 0}, 
           "ImageSize" -> {360, 360/GoldenRatio}, "Axes" -> {True, True}, 
           "LabelStyle" -> {}, "AspectRatio" -> GoldenRatio^(-1), 
           "DefaultStyle" -> {
             Directive[
              Opacity[1.], 
              AbsoluteThickness[2], 
              Thickness[Large], 
              GrayLevel[0], 
              Dashing[{Small, Small}]], 
             Directive[
              Opacity[1.], 
              AbsoluteThickness[2], 
              Thickness[Large], 
              GrayLevel[0], 
              Dashing[{Small, Small}]]}, 
           "HighlightLabelingFunctions" -> <|"CoordinatesToolOptions" -> ({
               Identity[
                Part[#, 1]], 
               Identity[
                Part[#, 2]]}& ), 
             "ScalingFunctions" -> {{Identity, Identity}, {
               Identity, Identity}}|>, 
           "Primitives" -> {{{{}, {}, {}, {}, {}, {}, {
                EdgeForm[], 
                Directive[
                 GrayLevel[0], 
                 Opacity[0.2]], 
                GraphicsGroup[{{
                   Polygon[CompressedData["
1:eJxdlAlMlEcYhldcQWpARQsIhLO6CgLSelSq5VuCIliVglYUhQICq6Ks/w/L
fewCLlG0/kFEQVH+VRBBKoG4pQp8ongguB4cW6kUWRAUKSqH63LYI+mYdJLJ
ZJLJzDff+76PVVCEd4gWh8P58e/5z7q+6lHd3BOpyPl38FefXmqsDOSnort2
tq+N1BV0NdaNHZ0SXNFvNvbikQ/0FZ7YaBcjwSdaoqsZawIgqKJ0l8hQgtXe
2guKNbtgQ5GdLlMqRtXYXN7S+j0gTOw+nusmxnE2gb/VWQgOFS6VrCoFG2wn
Q8yfU7Dz4dSguLgUFPsXXPj6RhTwNuyReRmn4Njwk/Ydwhj43vfzk3bCZHzr
d6BWPTseVvTwtLecTcL7+5fU9L5OBB+n5Lz43xNxGVW7Tbg+Bby/u7iBr5uI
o5L3gYbVYpAuMORx3RLQZE10CN8wFRbXv39wXhKPsRGlLhcFaVDxZUlW95U4
bIygin5pSwdhgCzZaiAWJVYpn210kMIsv30ZE8axaFtsPpZZkAGWpiUB8nUx
qH+KqtPRPwShufb++w9Go4+zfrpO0GE42ieOvVUhwiPlzi1XHmfCwIjJdaPB
KOQ9LbP8w/YoXLvDa1rnEIWTe5SuHgk/QbhAe8x4ZyR2CzxiHaKOgc/dRV4v
TtGoiWx4oLFgwOsrc3nSCRp35lRGjlgzsDHfwNwoi8aaqnyTN/MZ8Iwc63fP
pFEySYX22DEAlk3S4iQaZ2SYTipWMOAQI6wND6bRJC/c/sImBnQXyh2GFtP4
zQ39zE3JDGhnlWQfXkTjGZXayVPCAHfy7LjNAho/TlO1uaUzwGnOaNhsQeNN
T7mN82EGRpO3h16dTeP65oBrX+Qw0N02cSZ2lEK/3iuvPpQx0OX6jmswRGG1
bt6x4XIGOi+/2HtpkEKLxenLBysZaE9VrGzvo1Al3Cbp/pWBx44FLavaKdyr
mWKiuM3Aw9zsVS1tFDaZva69d4+BpmmHZPuaKXR0aQ251cjA3XbqQH4ThcOp
l8qrHjNwe22YcnkDhVsKj2+tbGHgVrmfi+I2hfK7SRNlSgbqzLwKw25SOK9f
ICtuZ6BW6qbHQQrj9Xw8znd82tuOKztD58vI+WhL/xvLrGXkvno3VQHXQkbe
m7NbIHliKiP1BB4ZCGKNZaTe8Zb3NmAgI//x1CRwZ86Ukf+eNNfqeTZDRvqh
+NkwbN5HlvRrr9pyoVzNkn5WmRVOPzjCkn7r8O1ebn7HEj1EwZsH7itZotfl
YUGETiNL9PRYTS+5UM8SvXMC1bMi61jih+70xLeutSzxS12D4sOSTJb4yWlA
PVFEscRvYUl6KaoQlviRe8eILw5giV+9+09bee1giZ/PzrTWstjGEr9LVw6J
LdgCkgf7N0OlWh3nSF46hgdLYdE5kidFV42o+nk+ydv2kfGXNT+cIXmckDnp
iF7lkbyahtfHvQvOJXnutYEZjq0nSd4bosvXWIXlEB7wesStymfZhBen/1w3
ey19nPAEe0cF9JQswht/zVSj0CiG8MigWCdCf/oxwqvUrmZnNecI4Zl+ibT/
W8dDhHcfvKe3TtskJTx8au++b6tzGuHlK6B95waLCU+79K51yssSCG+LfO3S
3ONEhMdNc0SKyygkvL6+O67Pe1UI/Mdz7rz4qYO/+cD/ef8XyYAApg==
                    "]]}}]}, {
                EdgeForm[], 
                Directive[
                 GrayLevel[0], 
                 Opacity[0.2]], 
                GraphicsGroup[{{
                   Polygon[CompressedData["
1:eJxdk3dMk1EUxT+QAAolaFSoqVEjMlxQZToqBsVVRYHgIECcBcXBUFFLrdB+
dHzSimiAVGkVUweJiohUoBwg0VBFQKtGwQXIUAx1gKJBHInvD1/y8vKSm/fu
Ped3pmzZG77dmqIo3u/955xcGTM4XM0gTBpqmz9bhxEdZYrDRgbsaw1PjDN0
6HRw5vRXMmh/Hqnv8NThSnQt752BQarP1uU+U3Xw/+EuMd9gkN9yVHHXRQf+
PIvTJT2DNq7BaYDSIa08wy1c9bv+5QyXiEdaNJbqw4piGeQFjPZkpWnRl7vJ
17VfCX1ATQ9/WyEum68WK3KUKOqkZt3+dAZnBniOvVwlvlzYGCGQaWBFBXzn
1Cswvb6iMXa4AFRC8xG+QIGuh8Z+tTofSQazctWQHNnB95JYI/LA7h2dGXRK
DonR0lQvPI0Y0UeWu68cNlNvPYPzKYz5FuTRZpJh53s60Jo+iS3NbmZNvAxR
BV+DReNy8I5ZER9qL0PuxmMz5xWr0e79VFFdmIXUQc9W8fJsHJxjtziAlwWT
44kS691KCDlaqchMw9Ll4MeOlMHQnXy9NJGGob08/eoKKU6M7d7X40DjeLGe
XZGSgRaPO8YP56TYdzi8rgwioCBUawmWosXv2eAb60MY3+/tXPdEgrdiqczf
lIwiboRAskeCPRNmLhsXk4CGBtfwJSwJ0h5czJ3WFw3BumX3Hp3PhNg3vdX7
jhdWGZprx57OBPV3LV74//1f/bCPqWGNkyt5b6+QWS8Ys5L8V+Hl9dOveD3p
h73UY75Mvpn0uz1yG8d2g4DM88oh9u6LG4lk3h6RprYpMInoYcWPp+NephC9
osqKIjpKDxA95649kPIx7xDR24PnnnYlREj82FAfSkdPOkr8Wms+t6D1tZj4
Wd6S+OpBYAbx28jtoxdcyiQ8NF1/raWGJIQXiVhRvSiBJjwNdorsQlqzCG/C
g201mjlywuPZqJ/iJJ2C8Ho/Tl6i+awkPFdRcSyGf5zwvtrSmzhQlU3ywEl/
/zgqXkXyklG3c1RWlYrk6eaOy26TulUkb2GBJu6uIRXJo8p5lsbeRk3yWjOq
eWKJrRr/8vzFZn9h9Eg1fgH8Og88
                    "]]}}]}, {}, {}}, {{}, {}, {}, 
               Annotation[{
                 Directive[
                  Opacity[1.], 
                  AbsoluteThickness[2], 
                  Thickness[Large], 
                  GrayLevel[0], 
                  Dashing[{Small, Small}]], 
                 Line[CompressedData["
1:eJwdxQs0lHkYgPFpE8ly5LSSZlFZs1KkFMnyV1LuMhU1y5xszKQp4xv3yxhz
N/MV35YuErmUXLZNLNliXpQiE2rE2WnLZpKiQxsqk2kvzzm/86yKjg+L+YpE
IgX/67/b3I789EWBw7ReUgnNMB8Wahpl6a04tC3p//aGfj6MGpmSZ27jkGe6
vmixXj7U0No93zTjEOLW7Xx0Pg+2aO2EqnocfouttrUey4NA9ymTqkoc+B1x
SyQteZB6k28blocDOWt8YD8zD3obKkMqonAImppgzbachMnTB10sZuTQQqIb
44EnoFr1a63sZzn00HNvFL2Xw8VZz68nnOVQvF/HSyiVwQKS6xy5SwaZKS/a
ijbmAulIf0YgQwafRrkGO55KIKFZJQ+YzwUhT6bwOiKGFRNLBVsLcqGvbvgS
aV4Ikdx3xnYuudDqPCn2qBKA2cetlBfdUripZj1/6MaH6H5bVRFTCqGqMo+n
wzx4g/sxfRdLIaLLV0yzzoYRp0GZokQCFE+71JodmZCy0cDb1VMCm0KTOe/O
pUEm+ZKIqxLD/sYKqqYhGZrHsLoGlhgWBDLF9GccIJaNsV8bieE1t6i9zy0B
1JTO1rdlInhuFHXvz3oWQKHvpSkkgpi9h8n6EQwwn3Ey7XgihBU7KdukuYeg
wpnKEB4Xwi17e93m2nBQKi3CfIyFEJ+JhzPM/IGxZ9eDx+UC+LKhWxlsYgEB
zf3ty84IgPR/3j8UuVgMHfIWwC79gog1ku3IcG51z7NhPriOk7Wj/VQ0duVM
sEMqHx5/ldwo3UlH0fW1h5PN+dASpm9XNXcYBVU6GBK1OTCiXUZxuRuH2Fma
04U+OfC5LNM73J2NHOu9GspGeNC9Vhdj9ReGIvsWRqen8yAnqvSyW1sSogTF
lYda8EA7/Vj9IzsV7Yn45pwDOxve0RIUH5dmINeXFP19JVx4cHxD66uJLER1
zr6Q8TQLNmOKA+wAHgoLvBrkbZgFs/wPh8xbcpDEzpyi55MJljtTYrzNBWjd
3Q8PK/gZkBZf63WVKUT1G2tOaa6nQ088VnlzUITY9PLsVW/TgL+KtyTYUYJM
acek8xZpsLbKSouXSpHNyhp60+5UMDmPtRuYyFBs4fqo4+IUoLqbiAyi5ejk
WE7anfpkOFHnPnD9EY7ezljeXj6ZBJQ/rtk8X3sS3bpHUe52TAJd3NB2v8w8
xGLqay0iE0HD9EtzTMpH1Pv2oaPnOTCX2P1wzppAoZusmrhnOBB5tiFxZjWB
govNrJaf4kBrc7Hl1HcE8k/Uju/COcDXYbEvHQiEbJSSKi4HjKQrdb2uBHJM
ZStYP3HA8gJr/eUQAhl+3+T4fh0HtrWZ4CHZBNI/VVMgt+fAxZGPzv58Aunp
Sj6vsePAl0Ujgz4iApFU0u691hzo8G9a4y4n0Gz2wdjGpRwIUNFv2Z4lkGZw
/mLaLAa0V9fffLpGoBfb/9Yze49Bi+GF/Ok6Ag3/Mnq0ehID63WiLZMNBFIL
ereqxzAYYR/ga34n0COn0gEPNQZH5xZY9nYSqK+wwGNgEAMleULR1UUg5SJZ
+TEVBk5eT2Lu9BDovhpLKFZiMC2ormt+RKBOX8bQlm4M9l05Hd4wQKA7dTSv
3k4Mmu5z568NEaidHHqF0YHBinFmeZWaQAqJjzEJMMgwpvpVPCPQP6kIhG4=

                  "]]}, "Charting`Private`Tag#1"], 
               Annotation[{
                 Directive[
                  Opacity[1.], 
                  AbsoluteThickness[2], 
                  Thickness[Large], 
                  GrayLevel[0], 
                  Dashing[{Small, Small}]], 
                 Line[CompressedData["
1:eJwdkn0003scxxfLw9GEiiknpIw8d5XLKX11XFQqjdutXDpRRlHr99MwzDZj
a1aXPISI/aZWWbe6Osnl8klRqbUeltTKkeeHXKIJcbvd+z7ndV7/vP5820Yd
px/WIZFIO7/zn20aIma+NUlgV1aAXomrFHR7b4vZjRKwvKFsb3SSQr+RiZW2
QQI9b8PkvQ5SqA5v9h2uk0Cie3SQu50UNny1F6hrJFCiyRA/sJBCsM+48RW5
BLo96oynSFJIvsNfTf/te9/pZBH6shJUt+S7qiIlUOxl6kBJroSxgv2eVG0O
yL3uDgUfqoCr6usK8dkcqOonufw5UQ7lU76LPnrkwOeL+0IZojJYQPKatXok
hrWP6lWR30qBFPc8NZghhoEXjdrc3BI4UafO2T5/Cs6gxycousVg+dE007vw
FAgax589SiuCCM4nir3nKSDb1b4Bk0Iwm/amdbeJ4MhI9o862fkQ9Xy1uixW
BHtKvyDOsrMwLNkaG2AggoJ9PGcfRS70uL0WN1UIIXHG4R036AwkrdP38/IV
QtuivD90EnIgzaoyi6POhvEBo/WWYSKoG8Ru3orPhrqeO+nXt2ZB3tJB5pBR
NpxWyC3rcT5oaK2No0QWMNn0e7eBA1AaUDmOskCz/s3MB50UMNe6mdxrF0Af
N0u0oQ2DKo9QhuCYAI4tdw5cFhEHSiWV7k8RQPLTywVrxsKBsTvw8UtZJnA9
09+5tTrC9rrnzUuLMoH0//w2lXlSOw76ZQLZMlV37E0oMpxd9aSziw8NcexB
+sbDaPBS0U6nZD4ol7BU14CJomoUh1jmfJDvdRIEslloh9zJME/Bg25KfVft
72mImd5bUOrPg2GE710azUOuNZtvET1ceOsSmPCLjwBFPNONYrO5MEM3aF+4
S4hoO47IQqhcMK4Wjvi6idHuvcuKnZgZkNmt9pkmnUZefTS9nys4YHZF/7ix
QS4K9cg4n/ouHSJndS1iTuYhevDlHX6G6QADU7H4gnwktDenkf3ToOzvINMA
vAA5t3x5WsVPBVofr73jfSGqWVed33uDDW1JN3+yZZxDzAOyDNvRFBiwQ0Zu
7cXIJDxBNE9NgRXxLeyJ6FJks6L6QG1QMszLPPRZw+dRTKlL5LHsJNivnRtq
3FOOzgzyUu7XsEDV3cj668MFNKpd3mAxdhI6P48pkGMlqn9AUwa5ngSX8UmF
Tmclio/V+0qNSASh9yTPmpCi0IeOIf0lOFQsXqVjvY9AIT+srOUU4UAfKbMN
+ZVAOy+YrbTIx4H8wMKPd4BA2xK/jgRKcGBwKNyewwRCNkrhFQ4OHqPT83KM
QK7JzKb4aBya21Qz7hICGTrUuk4649Cblf5pSxOB9PKrC3MccTh3cNoksZlA
5H8q5uzscdi6CXe/2EIgklrUFmaNw7XPscf1nxBoKmN/zG1THFjRYaOPOwjU
+3q+PGUKA30/p6GwCQJ1b5kgm01iUGd1ySBbS6Cua/1Hr45hcHTaxqF2mkCa
TJW3ZhAD1XVzhuU3Ar1wk77aqMGgeKVO33sjGXpWWrjx1WsMts2mkRcvliHl
QrEsQY3B3KsvdshMhh5qsBMXlBgcPD0aRVBlqDWA0fHf75fExfJfrpCh+zfD
N6taMWjx75GSrWWo2SrkEuMeBkk2kXfXr5KhJqE/hQQYrJ3r6IpZI0P/At+m
gV8=
                  "]]}, "Charting`Private`Tag#2"]}}, {}}, "GCFlag" -> True|>, 
         "Meta" -> <|
          "DefaultHighlight" -> {"Dynamic", None}, "Index" -> {}, "Function" -> 
           Plot, "GroupHighlight" -> False|>|>]]& )[<|
       "HighlightElements" -> <|
         "Label" -> {"XYLabel"}, "Ball" -> {"InterpolatedBall"}|>, 
        "LayoutOptions" -> <|
         "PlotRange" -> {{-920, -300}, {-2199.298876003049, 
            2450.7009342010324`}}, 
          "Frame" -> {{False, False}, {False, False}}, 
          "AxesOrigin" -> {-287.083333333334, 0}, 
          "ImageSize" -> {360, 360/GoldenRatio}, "Axes" -> {True, True}, 
          "LabelStyle" -> {}, "AspectRatio" -> GoldenRatio^(-1), 
          "DefaultStyle" -> {
            Directive[
             Opacity[1.], 
             AbsoluteThickness[2], 
             Thickness[Large], 
             GrayLevel[0], 
             Dashing[{Small, Small}]], 
            Directive[
             Opacity[1.], 
             AbsoluteThickness[2], 
             Thickness[Large], 
             GrayLevel[0], 
             Dashing[{Small, Small}]]}, 
          "HighlightLabelingFunctions" -> <|"CoordinatesToolOptions" -> ({
              Identity[
               Part[#, 1]], 
              Identity[
               Part[#, 2]]}& ), 
            "ScalingFunctions" -> {{Identity, Identity}, {
              Identity, Identity}}|>, 
          "Primitives" -> {{{{}, {}, {}, {}, {}, {}, {
               EdgeForm[], 
               Directive[
                GrayLevel[0], 
                Opacity[0.2]], 
               GraphicsGroup[{{
                  Polygon[CompressedData["
1:eJxdlAlMlEcYhldcQWpARQsIhLO6CgLSelSq5VuCIliVglYUhQICq6Ks/w/L
fewCLlG0/kFEQVH+VRBBKoG4pQp8ongguB4cW6kUWRAUKSqH63LYI+mYdJLJ
ZJLJzDff+76PVVCEd4gWh8P58e/5z7q+6lHd3BOpyPl38FefXmqsDOSnort2
tq+N1BV0NdaNHZ0SXNFvNvbikQ/0FZ7YaBcjwSdaoqsZawIgqKJ0l8hQgtXe
2guKNbtgQ5GdLlMqRtXYXN7S+j0gTOw+nusmxnE2gb/VWQgOFS6VrCoFG2wn
Q8yfU7Dz4dSguLgUFPsXXPj6RhTwNuyReRmn4Njwk/Ydwhj43vfzk3bCZHzr
d6BWPTseVvTwtLecTcL7+5fU9L5OBB+n5Lz43xNxGVW7Tbg+Bby/u7iBr5uI
o5L3gYbVYpAuMORx3RLQZE10CN8wFRbXv39wXhKPsRGlLhcFaVDxZUlW95U4
bIygin5pSwdhgCzZaiAWJVYpn210kMIsv30ZE8axaFtsPpZZkAGWpiUB8nUx
qH+KqtPRPwShufb++w9Go4+zfrpO0GE42ieOvVUhwiPlzi1XHmfCwIjJdaPB
KOQ9LbP8w/YoXLvDa1rnEIWTe5SuHgk/QbhAe8x4ZyR2CzxiHaKOgc/dRV4v
TtGoiWx4oLFgwOsrc3nSCRp35lRGjlgzsDHfwNwoi8aaqnyTN/MZ8Iwc63fP
pFEySYX22DEAlk3S4iQaZ2SYTipWMOAQI6wND6bRJC/c/sImBnQXyh2GFtP4
zQ39zE3JDGhnlWQfXkTjGZXayVPCAHfy7LjNAho/TlO1uaUzwGnOaNhsQeNN
T7mN82EGRpO3h16dTeP65oBrX+Qw0N02cSZ2lEK/3iuvPpQx0OX6jmswRGG1
bt6x4XIGOi+/2HtpkEKLxenLBysZaE9VrGzvo1Al3Cbp/pWBx44FLavaKdyr
mWKiuM3Aw9zsVS1tFDaZva69d4+BpmmHZPuaKXR0aQ251cjA3XbqQH4ThcOp
l8qrHjNwe22YcnkDhVsKj2+tbGHgVrmfi+I2hfK7SRNlSgbqzLwKw25SOK9f
ICtuZ6BW6qbHQQrj9Xw8znd82tuOKztD58vI+WhL/xvLrGXkvno3VQHXQkbe
m7NbIHliKiP1BB4ZCGKNZaTe8Zb3NmAgI//x1CRwZ86Ukf+eNNfqeTZDRvqh
+NkwbN5HlvRrr9pyoVzNkn5WmRVOPzjCkn7r8O1ebn7HEj1EwZsH7itZotfl
YUGETiNL9PRYTS+5UM8SvXMC1bMi61jih+70xLeutSzxS12D4sOSTJb4yWlA
PVFEscRvYUl6KaoQlviRe8eILw5giV+9+09bee1giZ/PzrTWstjGEr9LVw6J
LdgCkgf7N0OlWh3nSF46hgdLYdE5kidFV42o+nk+ydv2kfGXNT+cIXmckDnp
iF7lkbyahtfHvQvOJXnutYEZjq0nSd4bosvXWIXlEB7wesStymfZhBen/1w3
ey19nPAEe0cF9JQswht/zVSj0CiG8MigWCdCf/oxwqvUrmZnNecI4Zl+ibT/
W8dDhHcfvKe3TtskJTx8au++b6tzGuHlK6B95waLCU+79K51yssSCG+LfO3S
3ONEhMdNc0SKyygkvL6+O67Pe1UI/Mdz7rz4qYO/+cD/ef8XyYAApg==
                   "]]}}]}, {
               EdgeForm[], 
               Directive[
                GrayLevel[0], 
                Opacity[0.2]], 
               GraphicsGroup[{{
                  Polygon[CompressedData["
1:eJxdk3dMk1EUxT+QAAolaFSoqVEjMlxQZToqBsVVRYHgIECcBcXBUFFLrdB+
dHzSimiAVGkVUweJiohUoBwg0VBFQKtGwQXIUAx1gKJBHInvD1/y8vKSm/fu
Ped3pmzZG77dmqIo3u/955xcGTM4XM0gTBpqmz9bhxEdZYrDRgbsaw1PjDN0
6HRw5vRXMmh/Hqnv8NThSnQt752BQarP1uU+U3Xw/+EuMd9gkN9yVHHXRQf+
PIvTJT2DNq7BaYDSIa08wy1c9bv+5QyXiEdaNJbqw4piGeQFjPZkpWnRl7vJ
17VfCX1ATQ9/WyEum68WK3KUKOqkZt3+dAZnBniOvVwlvlzYGCGQaWBFBXzn
1Cswvb6iMXa4AFRC8xG+QIGuh8Z+tTofSQazctWQHNnB95JYI/LA7h2dGXRK
DonR0lQvPI0Y0UeWu68cNlNvPYPzKYz5FuTRZpJh53s60Jo+iS3NbmZNvAxR
BV+DReNy8I5ZER9qL0PuxmMz5xWr0e79VFFdmIXUQc9W8fJsHJxjtziAlwWT
44kS691KCDlaqchMw9Ll4MeOlMHQnXy9NJGGob08/eoKKU6M7d7X40DjeLGe
XZGSgRaPO8YP56TYdzi8rgwioCBUawmWosXv2eAb60MY3+/tXPdEgrdiqczf
lIwiboRAskeCPRNmLhsXk4CGBtfwJSwJ0h5czJ3WFw3BumX3Hp3PhNg3vdX7
jhdWGZprx57OBPV3LV74//1f/bCPqWGNkyt5b6+QWS8Ys5L8V+Hl9dOveD3p
h73UY75Mvpn0uz1yG8d2g4DM88oh9u6LG4lk3h6RprYpMInoYcWPp+NephC9
osqKIjpKDxA95649kPIx7xDR24PnnnYlREj82FAfSkdPOkr8Wms+t6D1tZj4
Wd6S+OpBYAbx28jtoxdcyiQ8NF1/raWGJIQXiVhRvSiBJjwNdorsQlqzCG/C
g201mjlywuPZqJ/iJJ2C8Ho/Tl6i+awkPFdRcSyGf5zwvtrSmzhQlU3ywEl/
/zgqXkXyklG3c1RWlYrk6eaOy26TulUkb2GBJu6uIRXJo8p5lsbeRk3yWjOq
eWKJrRr/8vzFZn9h9Eg1fgH8Og88
                   "]]}}]}, {}, {}}, {{}, {}, {}, 
              Annotation[{
                Directive[
                 Opacity[1.], 
                 AbsoluteThickness[2], 
                 Thickness[Large], 
                 GrayLevel[0], 
                 Dashing[{Small, Small}]], 
                Line[CompressedData["
1:eJwdxQs0lHkYgPFpE8ly5LSSZlFZs1KkFMnyV1LuMhU1y5xszKQp4xv3yxhz
N/MV35YuErmUXLZNLNliXpQiE2rE2WnLZpKiQxsqk2kvzzm/86yKjg+L+YpE
IgX/67/b3I789EWBw7ReUgnNMB8Wahpl6a04tC3p//aGfj6MGpmSZ27jkGe6
vmixXj7U0No93zTjEOLW7Xx0Pg+2aO2EqnocfouttrUey4NA9ymTqkoc+B1x
SyQteZB6k28blocDOWt8YD8zD3obKkMqonAImppgzbachMnTB10sZuTQQqIb
44EnoFr1a63sZzn00HNvFL2Xw8VZz68nnOVQvF/HSyiVwQKS6xy5SwaZKS/a
ijbmAulIf0YgQwafRrkGO55KIKFZJQ+YzwUhT6bwOiKGFRNLBVsLcqGvbvgS
aV4Ikdx3xnYuudDqPCn2qBKA2cetlBfdUripZj1/6MaH6H5bVRFTCqGqMo+n
wzx4g/sxfRdLIaLLV0yzzoYRp0GZokQCFE+71JodmZCy0cDb1VMCm0KTOe/O
pUEm+ZKIqxLD/sYKqqYhGZrHsLoGlhgWBDLF9GccIJaNsV8bieE1t6i9zy0B
1JTO1rdlInhuFHXvz3oWQKHvpSkkgpi9h8n6EQwwn3Ey7XgihBU7KdukuYeg
wpnKEB4Xwi17e93m2nBQKi3CfIyFEJ+JhzPM/IGxZ9eDx+UC+LKhWxlsYgEB
zf3ty84IgPR/3j8UuVgMHfIWwC79gog1ku3IcG51z7NhPriOk7Wj/VQ0duVM
sEMqHx5/ldwo3UlH0fW1h5PN+dASpm9XNXcYBVU6GBK1OTCiXUZxuRuH2Fma
04U+OfC5LNM73J2NHOu9GspGeNC9Vhdj9ReGIvsWRqen8yAnqvSyW1sSogTF
lYda8EA7/Vj9IzsV7Yn45pwDOxve0RIUH5dmINeXFP19JVx4cHxD66uJLER1
zr6Q8TQLNmOKA+wAHgoLvBrkbZgFs/wPh8xbcpDEzpyi55MJljtTYrzNBWjd
3Q8PK/gZkBZf63WVKUT1G2tOaa6nQ088VnlzUITY9PLsVW/TgL+KtyTYUYJM
acek8xZpsLbKSouXSpHNyhp60+5UMDmPtRuYyFBs4fqo4+IUoLqbiAyi5ejk
WE7anfpkOFHnPnD9EY7ezljeXj6ZBJQ/rtk8X3sS3bpHUe52TAJd3NB2v8w8
xGLqay0iE0HD9EtzTMpH1Pv2oaPnOTCX2P1wzppAoZusmrhnOBB5tiFxZjWB
govNrJaf4kBrc7Hl1HcE8k/Uju/COcDXYbEvHQiEbJSSKi4HjKQrdb2uBHJM
ZStYP3HA8gJr/eUQAhl+3+T4fh0HtrWZ4CHZBNI/VVMgt+fAxZGPzv58Aunp
Sj6vsePAl0Ujgz4iApFU0u691hzo8G9a4y4n0Gz2wdjGpRwIUNFv2Z4lkGZw
/mLaLAa0V9fffLpGoBfb/9Yze49Bi+GF/Ok6Ag3/Mnq0ehID63WiLZMNBFIL
ereqxzAYYR/ga34n0COn0gEPNQZH5xZY9nYSqK+wwGNgEAMleULR1UUg5SJZ
+TEVBk5eT2Lu9BDovhpLKFZiMC2ormt+RKBOX8bQlm4M9l05Hd4wQKA7dTSv
3k4Mmu5z568NEaidHHqF0YHBinFmeZWaQAqJjzEJMMgwpvpVPCPQP6kIhG4=

                 "]]}, "Charting`Private`Tag#1"], 
              Annotation[{
                Directive[
                 Opacity[1.], 
                 AbsoluteThickness[2], 
                 Thickness[Large], 
                 GrayLevel[0], 
                 Dashing[{Small, Small}]], 
                Line[CompressedData["
1:eJwdkn0003scxxfLw9GEiiknpIw8d5XLKX11XFQqjdutXDpRRlHr99MwzDZj
a1aXPISI/aZWWbe6Osnl8klRqbUeltTKkeeHXKIJcbvd+z7ndV7/vP5820Yd
px/WIZFIO7/zn20aIma+NUlgV1aAXomrFHR7b4vZjRKwvKFsb3SSQr+RiZW2
QQI9b8PkvQ5SqA5v9h2uk0Cie3SQu50UNny1F6hrJFCiyRA/sJBCsM+48RW5
BLo96oynSFJIvsNfTf/te9/pZBH6shJUt+S7qiIlUOxl6kBJroSxgv2eVG0O
yL3uDgUfqoCr6usK8dkcqOonufw5UQ7lU76LPnrkwOeL+0IZojJYQPKatXok
hrWP6lWR30qBFPc8NZghhoEXjdrc3BI4UafO2T5/Cs6gxycousVg+dE007vw
FAgax589SiuCCM4nir3nKSDb1b4Bk0Iwm/amdbeJ4MhI9o862fkQ9Xy1uixW
BHtKvyDOsrMwLNkaG2AggoJ9PGcfRS70uL0WN1UIIXHG4R036AwkrdP38/IV
QtuivD90EnIgzaoyi6POhvEBo/WWYSKoG8Ru3orPhrqeO+nXt2ZB3tJB5pBR
NpxWyC3rcT5oaK2No0QWMNn0e7eBA1AaUDmOskCz/s3MB50UMNe6mdxrF0Af
N0u0oQ2DKo9QhuCYAI4tdw5cFhEHSiWV7k8RQPLTywVrxsKBsTvw8UtZJnA9
09+5tTrC9rrnzUuLMoH0//w2lXlSOw76ZQLZMlV37E0oMpxd9aSziw8NcexB
+sbDaPBS0U6nZD4ol7BU14CJomoUh1jmfJDvdRIEslloh9zJME/Bg25KfVft
72mImd5bUOrPg2GE710azUOuNZtvET1ceOsSmPCLjwBFPNONYrO5MEM3aF+4
S4hoO47IQqhcMK4Wjvi6idHuvcuKnZgZkNmt9pkmnUZefTS9nys4YHZF/7ix
QS4K9cg4n/ouHSJndS1iTuYhevDlHX6G6QADU7H4gnwktDenkf3ToOzvINMA
vAA5t3x5WsVPBVofr73jfSGqWVed33uDDW1JN3+yZZxDzAOyDNvRFBiwQ0Zu
7cXIJDxBNE9NgRXxLeyJ6FJks6L6QG1QMszLPPRZw+dRTKlL5LHsJNivnRtq
3FOOzgzyUu7XsEDV3cj668MFNKpd3mAxdhI6P48pkGMlqn9AUwa5ngSX8UmF
Tmclio/V+0qNSASh9yTPmpCi0IeOIf0lOFQsXqVjvY9AIT+srOUU4UAfKbMN
+ZVAOy+YrbTIx4H8wMKPd4BA2xK/jgRKcGBwKNyewwRCNkrhFQ4OHqPT83KM
QK7JzKb4aBya21Qz7hICGTrUuk4649Cblf5pSxOB9PKrC3MccTh3cNoksZlA
5H8q5uzscdi6CXe/2EIgklrUFmaNw7XPscf1nxBoKmN/zG1THFjRYaOPOwjU
+3q+PGUKA30/p6GwCQJ1b5kgm01iUGd1ySBbS6Cua/1Hr45hcHTaxqF2mkCa
TJW3ZhAD1XVzhuU3Ar1wk77aqMGgeKVO33sjGXpWWrjx1WsMts2mkRcvliHl
QrEsQY3B3KsvdshMhh5qsBMXlBgcPD0aRVBlqDWA0fHf75fExfJfrpCh+zfD
N6taMWjx75GSrWWo2SrkEuMeBkk2kXfXr5KhJqE/hQQYrJ3r6IpZI0P/At+m
gV8=
                 "]]}, "Charting`Private`Tag#2"]}}, {}}, "GCFlag" -> True|>, 
        "Meta" -> <|
         "DefaultHighlight" -> {"Dynamic", None}, "Index" -> {}, "Function" -> 
          Plot, "GroupHighlight" -> False|>|>],
      ImageSizeCache->{{4.503599627370496*^15, -4.503599627370496*^15}, {
       4.503599627370496*^15, -4.503599627370496*^15}}]},
    Annotation[{
      GraphicsComplex[CompressedData["
1:eJxd1Hs01HkfB/BJIlmSLbdslDIuubVJ2VZfrUgpFlvK4qSYqZQx434ZY8zN
mOK3UZJifqMkuognWeFDV0q6IEWSEUqWCrmEffY5Z79/PJ9z3udz3v++/3gt
Dwz1DFKgUCg5/80/3/CW38RsjQRGFCNyfVXSoamswD3fXwI7hj+GjFUdh6GM
vWt1RlOhihKgJnE7BpearxaL/0iFRwEp13O+pMLZMYfvPtqkwrldM5wwqRjm
UOwm9evFEB/VXZuzJgUoB5/GudHEMNHLVv6lQwhhFc2p26dTgMcR12w6KADd
j4uSN2SmwJOSrjzKNA/82J/UjNemQLXNkGBjYTJojm+gdjeI4GZ7yJvH67kQ
+HRlcw5dBB7N5MaOLg58kLjSneeLwKfeWeBrkAhyqxfimlwhUB2Mo4t+iYeo
NcqOdg5C+NEjkvUpKwbi9fP47GYB7LqR79VTFgkV/cySshABzHGjCwI6WUAs
7me8VxXAe3ZO3ZP1YdBOvVc9SPLhjar//delIQDZznnDiA9B3gf0lXxooDVq
pXG7lQe6W6g/iVL2Qb6NF413lAeVpqYztsW7obFRx9NJjQeh8ZLdNM1tQPvV
5eFzWTLMWjc07lTXgZy1Om37HJPBRSnTx0i4GalMrnjU2cUFuwH9qd6nXqj/
wsmd5tFceK4QeUO0JQAFlhYfiNTiQpWnknHh5AG0o8BchShOAvnUYurau4cQ
I6EnI9spCb6R8Y677RnIsnRTGSnnQIPZTNCyt0zk92RuYGwsB5L8pefX10Yg
6o5DMg8dDkyNPG//nRGNfvVZkmXOSIRPvmE144vikN07qtJvuWx4eNS6uu9j
AvKySTwT15EAtsyaPYztHOTpdnGHo0oCjHG/7tOqSkJCYy2qolM86G2JCnLU
Skar7359nM+Ng5jQ4k0X6TxUuqboRM+1WHgUyiy4+YKPGAGyxOWDMcBdzlmw
01KINHyPiKZ1YsCscNmURCpChkuLAsq3RoP6aWadsroYBWdb+B8VRIGXvTpf
OTAVHe9PirlTGgnHSuxbrj2ToMFRvVvaQxFAfXXF8I3ZcVR5n9q41TICZg61
bXaNT0MhdKUpHb9w6KG7xlhGpCOvB6YevadZMBne8HjSgEA1Qic1CjAhTs3L
Nb+TQNE3uSs90ySgnzDQsoueBiom5ZZfVrPgp1p1iXsigdzsh9ULCyTAvX1o
gbAqDSyjGTUh+1mgdybE4rw7gXpeTJ+NGWOCb9+1DxNXCLRuypjXXCqB/wRf
WmnQnwbIsFFYyGaBqmjpTJMdgcYS9wbfWMSC7c0BlStPEeiZlbRlYzsTDk/O
0Wu6R6Ai3zqHDxUScF/fYHN4Og22hU8NuEhYwJ1hBr8zJxClWdTgbcCC29vK
jexTCdSe3LShvZ8JcsYebs+fBHrQzgw718iEkeRLJRXPCNSrqqE/eksCaRoW
OfMV02HnOc1l2idYUF1xTm94FYEUZ3K/GRmzYHae/IUTn0Bdl3sPXxpigsFq
/rqhMgI1zhPLjjQzwWpTa9CdRwS6U+K7qekeE8ofsKevtBFobs8NcWy1BGoX
PP3hulI6ePy4rJx9kgV+p8rCR1cQSOlEUWaqKQvOysdttnEJ1L35s6LmFyZU
qZxJHykh0JPszI0tL5jQqP+xpr6eQPecaW3rGpjw24WM3WUtBKrT97hAu80E
3QG6rLCdQP965s53VjptKcWeZdktMlGLzsOeFdjVvnc7kIs9y++lWPz5+Sz2
bOT8Hi+aKAd7ZlZf2eQ/m40963tWPZqefhp7dhw9DFObm4U941UPP6mPP4k9
UzQqfwkamdizQwOC9QqCE9izXdlfEXvJH9izjD1Jq+2L07Fn4RMmHZytx7Fn
Dd8R1xWOpGLPhvtUbXW9RdizCvnNhKuufOzZseIC3UoWF3vGiPW8fQPY2LN2
25cTbxVisGfvOHzRPzv/69lRvdUuS/wOYs+iH1/MWDXkiz3jrE3osLpnij1T
1I2bO/TSC3t262Bsv+fGIOxZ4/eRTZeBgT0r8DHnucRGYs+61Sq7yq/EY88+
IJbP4v1J2LNXFi5HdtvzsGcTnvNb57kLsWfqRcIBBysx9iy5u9l+nHIMe6ZZ
qByqPj8de+Y/OVc7OILAnkHfGJ015wT2LOevrYucWRnYM+q7pNa215nYs4ao
ki3LaaewZ31GSNWqNQt7tjTkbuzn/dnYs2mZjXLkhzPYs72j395X7zqLPWvq
ro6sensOe9Y5MlSMTPOwZxbDX4oVOvOwZ8INX5IMSCn2LHfhCgWDPST2zOxb
W1fwKhn2LLzTXNvreR72rIef8GlzDYk967apUB+jSLFndQ1NE9YSEnum7Gj+
3vsziT073Z4ovq8txZ7ZDI5PFzBJ7Fnkfu/Bh20k9ixrmcK716oy7Fm49f6t
1kZS7BmNrcaRB5HYs8sj9FDlRyT2rOmqFk13lsSe7Ts2GEjqyLBn8lfeBT0m
UuyZ4n1tx6QAEnvm+jPL+vxdEnt2eNzQpHycxJ59a/lqhDRl2LO7TnKpooEM
e6Z7rbG12lyKPfMcyFnu8TuJPTu1b1wjvI7EnlXoX5gvGCWxZ9sm4xUXLpRh
z74/SOc+XyrDnkUZ+tfarpCh7RVP6xafTAbK/87x5//vfwOI1wQu
       "], {{{}, {}, {}, {}, {}, {}, {
          EdgeForm[], 
          Directive[
           GrayLevel[0], 
           Opacity[0.2]], 
          GraphicsGroup[{
            
            Polygon[{{155, 25, 26, 27, 28, 29, 30, 31, 32, 33, 34, 35, 36, 37,
              38, 39, 40, 41, 42, 43, 44, 45, 46, 47, 48, 49, 72, 66, 61, 57, 
             54, 52, 73, 67, 62, 58, 55, 74, 68, 63, 59, 75, 69, 64, 76, 70, 
             77, 50, 127, 154, 147, 153, 141, 146, 152, 136, 140, 145, 151, 
             132, 135, 139, 144, 150, 129, 131, 134, 138, 143, 149, 126, 125, 
             124, 123, 122, 121, 120, 119, 118, 117, 116, 115, 114, 113, 112, 
             111, 110, 109, 108, 107, 106, 105, 104, 103, 102, 156}}]}]}, {
          EdgeForm[], 
          Directive[
           GrayLevel[0], 
           Opacity[0.2]], 
          GraphicsGroup[{
            
            Polygon[{{78, 148, 142, 137, 133, 130, 128, 79, 80, 81, 82, 83, 
             84, 85, 86, 87, 88, 89, 90, 91, 92, 93, 94, 95, 96, 97, 98, 99, 
             100, 101, 156, 155, 24, 23, 22, 21, 20, 19, 18, 17, 16, 15, 14, 
             13, 12, 11, 10, 9, 8, 7, 6, 5, 4, 3, 2, 51, 53, 56, 60, 65, 71, 
             1}}]}]}, {}, {}}, {{}, {}, {}, 
         Annotation[{
           Directive[
            Opacity[1.], 
            AbsoluteThickness[2], 
            Thickness[Large], 
            GrayLevel[0], 
            Dashing[{Small, Small}]], 
           
           Line[{1, 71, 65, 60, 56, 53, 51, 2, 3, 4, 5, 6, 7, 8, 9, 10, 11, 
            12, 13, 14, 15, 16, 17, 18, 19, 20, 21, 22, 23, 24, 155, 25, 26, 
            27, 28, 29, 30, 31, 32, 33, 34, 35, 36, 37, 38, 39, 40, 41, 42, 
            43, 44, 45, 46, 47, 48, 49, 72, 66, 61, 57, 54, 52, 73, 67, 62, 
            58, 55, 74, 68, 63, 59, 75, 69, 64, 76, 70, 77, 50}]}, 
          "Charting`Private`Tag#1"], 
         Annotation[{
           Directive[
            Opacity[1.], 
            AbsoluteThickness[2], 
            Thickness[Large], 
            GrayLevel[0], 
            Dashing[{Small, Small}]], 
           
           Line[{78, 148, 142, 137, 133, 130, 128, 79, 80, 81, 82, 83, 84, 85,
             86, 87, 88, 89, 90, 91, 92, 93, 94, 95, 96, 97, 98, 99, 100, 101,
             156, 102, 103, 104, 105, 106, 107, 108, 109, 110, 111, 112, 113, 
            114, 115, 116, 117, 118, 119, 120, 121, 122, 123, 124, 125, 126, 
            149, 143, 138, 134, 131, 129, 150, 144, 139, 135, 132, 151, 145, 
            140, 136, 152, 146, 141, 153, 147, 154, 127}]}, 
          "Charting`Private`Tag#2"]}}], {}}, <|
     "HighlightElements" -> <|
       "Label" -> {"XYLabel"}, "Ball" -> {"InterpolatedBall"}|>, 
      "LayoutOptions" -> <|
       "PlotRange" -> {{-920, -300}, {-2199.298876003049, 
          2450.7009342010324`}}, "Frame" -> {{False, False}, {False, False}}, 
        "AxesOrigin" -> {-287.083333333334, 0}, 
        "ImageSize" -> {360, 360/GoldenRatio}, "Axes" -> {True, True}, 
        "LabelStyle" -> {}, "AspectRatio" -> GoldenRatio^(-1), "DefaultStyle" -> {
          Directive[
           Opacity[1.], 
           AbsoluteThickness[2], 
           Thickness[Large], 
           GrayLevel[0], 
           Dashing[{Small, Small}]], 
          Directive[
           Opacity[1.], 
           AbsoluteThickness[2], 
           Thickness[Large], 
           GrayLevel[0], 
           Dashing[{Small, Small}]]}, 
        "HighlightLabelingFunctions" -> <|"CoordinatesToolOptions" -> ({
            Identity[
             Part[#, 1]], 
            Identity[
             Part[#, 2]]}& ), 
          "ScalingFunctions" -> {{Identity, Identity}, {
            Identity, Identity}}|>, 
        "Primitives" -> {{{{}, {}, {}, {}, {}, {}, {
             EdgeForm[], 
             Directive[
              GrayLevel[0], 
              Opacity[0.2]], 
             GraphicsGroup[{{
                Polygon[CompressedData["
1:eJxdlAlMlEcYhldcQWpARQsIhLO6CgLSelSq5VuCIliVglYUhQICq6Ks/w/L
fewCLlG0/kFEQVH+VRBBKoG4pQp8ongguB4cW6kUWRAUKSqH63LYI+mYdJLJ
ZJLJzDff+76PVVCEd4gWh8P58e/5z7q+6lHd3BOpyPl38FefXmqsDOSnort2
tq+N1BV0NdaNHZ0SXNFvNvbikQ/0FZ7YaBcjwSdaoqsZawIgqKJ0l8hQgtXe
2guKNbtgQ5GdLlMqRtXYXN7S+j0gTOw+nusmxnE2gb/VWQgOFS6VrCoFG2wn
Q8yfU7Dz4dSguLgUFPsXXPj6RhTwNuyReRmn4Njwk/Ydwhj43vfzk3bCZHzr
d6BWPTseVvTwtLecTcL7+5fU9L5OBB+n5Lz43xNxGVW7Tbg+Bby/u7iBr5uI
o5L3gYbVYpAuMORx3RLQZE10CN8wFRbXv39wXhKPsRGlLhcFaVDxZUlW95U4
bIygin5pSwdhgCzZaiAWJVYpn210kMIsv30ZE8axaFtsPpZZkAGWpiUB8nUx
qH+KqtPRPwShufb++w9Go4+zfrpO0GE42ieOvVUhwiPlzi1XHmfCwIjJdaPB
KOQ9LbP8w/YoXLvDa1rnEIWTe5SuHgk/QbhAe8x4ZyR2CzxiHaKOgc/dRV4v
TtGoiWx4oLFgwOsrc3nSCRp35lRGjlgzsDHfwNwoi8aaqnyTN/MZ8Iwc63fP
pFEySYX22DEAlk3S4iQaZ2SYTipWMOAQI6wND6bRJC/c/sImBnQXyh2GFtP4
zQ39zE3JDGhnlWQfXkTjGZXayVPCAHfy7LjNAho/TlO1uaUzwGnOaNhsQeNN
T7mN82EGRpO3h16dTeP65oBrX+Qw0N02cSZ2lEK/3iuvPpQx0OX6jmswRGG1
bt6x4XIGOi+/2HtpkEKLxenLBysZaE9VrGzvo1Al3Cbp/pWBx44FLavaKdyr
mWKiuM3Aw9zsVS1tFDaZva69d4+BpmmHZPuaKXR0aQ251cjA3XbqQH4ThcOp
l8qrHjNwe22YcnkDhVsKj2+tbGHgVrmfi+I2hfK7SRNlSgbqzLwKw25SOK9f
ICtuZ6BW6qbHQQrj9Xw8znd82tuOKztD58vI+WhL/xvLrGXkvno3VQHXQkbe
m7NbIHliKiP1BB4ZCGKNZaTe8Zb3NmAgI//x1CRwZ86Ukf+eNNfqeTZDRvqh
+NkwbN5HlvRrr9pyoVzNkn5WmRVOPzjCkn7r8O1ebn7HEj1EwZsH7itZotfl
YUGETiNL9PRYTS+5UM8SvXMC1bMi61jih+70xLeutSzxS12D4sOSTJb4yWlA
PVFEscRvYUl6KaoQlviRe8eILw5giV+9+09bee1giZ/PzrTWstjGEr9LVw6J
LdgCkgf7N0OlWh3nSF46hgdLYdE5kidFV42o+nk+ydv2kfGXNT+cIXmckDnp
iF7lkbyahtfHvQvOJXnutYEZjq0nSd4bosvXWIXlEB7wesStymfZhBen/1w3
ey19nPAEe0cF9JQswht/zVSj0CiG8MigWCdCf/oxwqvUrmZnNecI4Zl+ibT/
W8dDhHcfvKe3TtskJTx8au++b6tzGuHlK6B95waLCU+79K51yssSCG+LfO3S
3ONEhMdNc0SKyygkvL6+O67Pe1UI/Mdz7rz4qYO/+cD/ef8XyYAApg==
                 "]]}}]}, {
             EdgeForm[], 
             Directive[
              GrayLevel[0], 
              Opacity[0.2]], 
             GraphicsGroup[{{
                Polygon[CompressedData["
1:eJxdk3dMk1EUxT+QAAolaFSoqVEjMlxQZToqBsVVRYHgIECcBcXBUFFLrdB+
dHzSimiAVGkVUweJiohUoBwg0VBFQKtGwQXIUAx1gKJBHInvD1/y8vKSm/fu
Ped3pmzZG77dmqIo3u/955xcGTM4XM0gTBpqmz9bhxEdZYrDRgbsaw1PjDN0
6HRw5vRXMmh/Hqnv8NThSnQt752BQarP1uU+U3Xw/+EuMd9gkN9yVHHXRQf+
PIvTJT2DNq7BaYDSIa08wy1c9bv+5QyXiEdaNJbqw4piGeQFjPZkpWnRl7vJ
17VfCX1ATQ9/WyEum68WK3KUKOqkZt3+dAZnBniOvVwlvlzYGCGQaWBFBXzn
1Cswvb6iMXa4AFRC8xG+QIGuh8Z+tTofSQazctWQHNnB95JYI/LA7h2dGXRK
DonR0lQvPI0Y0UeWu68cNlNvPYPzKYz5FuTRZpJh53s60Jo+iS3NbmZNvAxR
BV+DReNy8I5ZER9qL0PuxmMz5xWr0e79VFFdmIXUQc9W8fJsHJxjtziAlwWT
44kS691KCDlaqchMw9Ll4MeOlMHQnXy9NJGGob08/eoKKU6M7d7X40DjeLGe
XZGSgRaPO8YP56TYdzi8rgwioCBUawmWosXv2eAb60MY3+/tXPdEgrdiqczf
lIwiboRAskeCPRNmLhsXk4CGBtfwJSwJ0h5czJ3WFw3BumX3Hp3PhNg3vdX7
jhdWGZprx57OBPV3LV74//1f/bCPqWGNkyt5b6+QWS8Ys5L8V+Hl9dOveD3p
h73UY75Mvpn0uz1yG8d2g4DM88oh9u6LG4lk3h6RprYpMInoYcWPp+NephC9
osqKIjpKDxA95649kPIx7xDR24PnnnYlREj82FAfSkdPOkr8Wms+t6D1tZj4
Wd6S+OpBYAbx28jtoxdcyiQ8NF1/raWGJIQXiVhRvSiBJjwNdorsQlqzCG/C
g201mjlywuPZqJ/iJJ2C8Ho/Tl6i+awkPFdRcSyGf5zwvtrSmzhQlU3ywEl/
/zgqXkXyklG3c1RWlYrk6eaOy26TulUkb2GBJu6uIRXJo8p5lsbeRk3yWjOq
eWKJrRr/8vzFZn9h9Eg1fgH8Og88
                 "]]}}]}, {}, {}}, {{}, {}, {}, 
            Annotation[{
              Directive[
               Opacity[1.], 
               AbsoluteThickness[2], 
               Thickness[Large], 
               GrayLevel[0], 
               Dashing[{Small, Small}]], 
              Line[CompressedData["
1:eJwdxQs0lHkYgPFpE8ly5LSSZlFZs1KkFMnyV1LuMhU1y5xszKQp4xv3yxhz
N/MV35YuErmUXLZNLNliXpQiE2rE2WnLZpKiQxsqk2kvzzm/86yKjg+L+YpE
IgX/67/b3I789EWBw7ReUgnNMB8Wahpl6a04tC3p//aGfj6MGpmSZ27jkGe6
vmixXj7U0No93zTjEOLW7Xx0Pg+2aO2EqnocfouttrUey4NA9ymTqkoc+B1x
SyQteZB6k28blocDOWt8YD8zD3obKkMqonAImppgzbachMnTB10sZuTQQqIb
44EnoFr1a63sZzn00HNvFL2Xw8VZz68nnOVQvF/HSyiVwQKS6xy5SwaZKS/a
ijbmAulIf0YgQwafRrkGO55KIKFZJQ+YzwUhT6bwOiKGFRNLBVsLcqGvbvgS
aV4Ikdx3xnYuudDqPCn2qBKA2cetlBfdUripZj1/6MaH6H5bVRFTCqGqMo+n
wzx4g/sxfRdLIaLLV0yzzoYRp0GZokQCFE+71JodmZCy0cDb1VMCm0KTOe/O
pUEm+ZKIqxLD/sYKqqYhGZrHsLoGlhgWBDLF9GccIJaNsV8bieE1t6i9zy0B
1JTO1rdlInhuFHXvz3oWQKHvpSkkgpi9h8n6EQwwn3Ey7XgihBU7KdukuYeg
wpnKEB4Xwi17e93m2nBQKi3CfIyFEJ+JhzPM/IGxZ9eDx+UC+LKhWxlsYgEB
zf3ty84IgPR/3j8UuVgMHfIWwC79gog1ku3IcG51z7NhPriOk7Wj/VQ0duVM
sEMqHx5/ldwo3UlH0fW1h5PN+dASpm9XNXcYBVU6GBK1OTCiXUZxuRuH2Fma
04U+OfC5LNM73J2NHOu9GspGeNC9Vhdj9ReGIvsWRqen8yAnqvSyW1sSogTF
lYda8EA7/Vj9IzsV7Yn45pwDOxve0RIUH5dmINeXFP19JVx4cHxD66uJLER1
zr6Q8TQLNmOKA+wAHgoLvBrkbZgFs/wPh8xbcpDEzpyi55MJljtTYrzNBWjd
3Q8PK/gZkBZf63WVKUT1G2tOaa6nQ088VnlzUITY9PLsVW/TgL+KtyTYUYJM
acek8xZpsLbKSouXSpHNyhp60+5UMDmPtRuYyFBs4fqo4+IUoLqbiAyi5ejk
WE7anfpkOFHnPnD9EY7ezljeXj6ZBJQ/rtk8X3sS3bpHUe52TAJd3NB2v8w8
xGLqay0iE0HD9EtzTMpH1Pv2oaPnOTCX2P1wzppAoZusmrhnOBB5tiFxZjWB
govNrJaf4kBrc7Hl1HcE8k/Uju/COcDXYbEvHQiEbJSSKi4HjKQrdb2uBHJM
ZStYP3HA8gJr/eUQAhl+3+T4fh0HtrWZ4CHZBNI/VVMgt+fAxZGPzv58Aunp
Sj6vsePAl0Ujgz4iApFU0u691hzo8G9a4y4n0Gz2wdjGpRwIUNFv2Z4lkGZw
/mLaLAa0V9fffLpGoBfb/9Yze49Bi+GF/Ok6Ag3/Mnq0ehID63WiLZMNBFIL
ereqxzAYYR/ga34n0COn0gEPNQZH5xZY9nYSqK+wwGNgEAMleULR1UUg5SJZ
+TEVBk5eT2Lu9BDovhpLKFZiMC2ormt+RKBOX8bQlm4M9l05Hd4wQKA7dTSv
3k4Mmu5z568NEaidHHqF0YHBinFmeZWaQAqJjzEJMMgwpvpVPCPQP6kIhG4=

               "]]}, "Charting`Private`Tag#1"], 
            Annotation[{
              Directive[
               Opacity[1.], 
               AbsoluteThickness[2], 
               Thickness[Large], 
               GrayLevel[0], 
               Dashing[{Small, Small}]], 
              Line[CompressedData["
1:eJwdkn0003scxxfLw9GEiiknpIw8d5XLKX11XFQqjdutXDpRRlHr99MwzDZj
a1aXPISI/aZWWbe6Osnl8klRqbUeltTKkeeHXKIJcbvd+z7ndV7/vP5820Yd
px/WIZFIO7/zn20aIma+NUlgV1aAXomrFHR7b4vZjRKwvKFsb3SSQr+RiZW2
QQI9b8PkvQ5SqA5v9h2uk0Cie3SQu50UNny1F6hrJFCiyRA/sJBCsM+48RW5
BLo96oynSFJIvsNfTf/te9/pZBH6shJUt+S7qiIlUOxl6kBJroSxgv2eVG0O
yL3uDgUfqoCr6usK8dkcqOonufw5UQ7lU76LPnrkwOeL+0IZojJYQPKatXok
hrWP6lWR30qBFPc8NZghhoEXjdrc3BI4UafO2T5/Cs6gxycousVg+dE007vw
FAgax589SiuCCM4nir3nKSDb1b4Bk0Iwm/amdbeJ4MhI9o862fkQ9Xy1uixW
BHtKvyDOsrMwLNkaG2AggoJ9PGcfRS70uL0WN1UIIXHG4R036AwkrdP38/IV
QtuivD90EnIgzaoyi6POhvEBo/WWYSKoG8Ru3orPhrqeO+nXt2ZB3tJB5pBR
NpxWyC3rcT5oaK2No0QWMNn0e7eBA1AaUDmOskCz/s3MB50UMNe6mdxrF0Af
N0u0oQ2DKo9QhuCYAI4tdw5cFhEHSiWV7k8RQPLTywVrxsKBsTvw8UtZJnA9
09+5tTrC9rrnzUuLMoH0//w2lXlSOw76ZQLZMlV37E0oMpxd9aSziw8NcexB
+sbDaPBS0U6nZD4ol7BU14CJomoUh1jmfJDvdRIEslloh9zJME/Bg25KfVft
72mImd5bUOrPg2GE710azUOuNZtvET1ceOsSmPCLjwBFPNONYrO5MEM3aF+4
S4hoO47IQqhcMK4Wjvi6idHuvcuKnZgZkNmt9pkmnUZefTS9nys4YHZF/7ix
QS4K9cg4n/ouHSJndS1iTuYhevDlHX6G6QADU7H4gnwktDenkf3ToOzvINMA
vAA5t3x5WsVPBVofr73jfSGqWVed33uDDW1JN3+yZZxDzAOyDNvRFBiwQ0Zu
7cXIJDxBNE9NgRXxLeyJ6FJks6L6QG1QMszLPPRZw+dRTKlL5LHsJNivnRtq
3FOOzgzyUu7XsEDV3cj668MFNKpd3mAxdhI6P48pkGMlqn9AUwa5ngSX8UmF
Tmclio/V+0qNSASh9yTPmpCi0IeOIf0lOFQsXqVjvY9AIT+srOUU4UAfKbMN
+ZVAOy+YrbTIx4H8wMKPd4BA2xK/jgRKcGBwKNyewwRCNkrhFQ4OHqPT83KM
QK7JzKb4aBya21Qz7hICGTrUuk4649Cblf5pSxOB9PKrC3MccTh3cNoksZlA
5H8q5uzscdi6CXe/2EIgklrUFmaNw7XPscf1nxBoKmN/zG1THFjRYaOPOwjU
+3q+PGUKA30/p6GwCQJ1b5kgm01iUGd1ySBbS6Cua/1Hr45hcHTaxqF2mkCa
TJW3ZhAD1XVzhuU3Ar1wk77aqMGgeKVO33sjGXpWWrjx1WsMts2mkRcvliHl
QrEsQY3B3KsvdshMhh5qsBMXlBgcPD0aRVBlqDWA0fHf75fExfJfrpCh+zfD
N6taMWjx75GSrWWo2SrkEuMeBkk2kXfXr5KhJqE/hQQYrJ3r6IpZI0P/At+m
gV8=
               "]]}, "Charting`Private`Tag#2"]}}, {}}, "GCFlag" -> True|>, 
      "Meta" -> <|
       "DefaultHighlight" -> {"Dynamic", None}, "Index" -> {}, "Function" -> 
        Plot, "GroupHighlight" -> False|>|>, "DynamicHighlight"]]},
  PlotStyle -> {{
     Thickness[0.02], 
     GrayLevel[0], 
     Dashing[0.04]}},
  AspectRatio->0.75,
  Axes->{True, True},
  AxesLabel->{None, None},
  AxesOrigin->{0., -5500.},
  DisplayFunction->Identity,
  Frame->True,
  FrameLabel->{{None, None}, {None, None}},
  FrameStyle->GrayLevel[0],
  FrameTicks->{{{{-800, 
       FormBox[
        RowBox[{"-", "800"}], TraditionalForm]}, {-400, 
       FormBox[
        RowBox[{"-", "400"}], TraditionalForm]}, {0, 
       FormBox["0", TraditionalForm]}, {400, 
       FormBox["400", TraditionalForm]}, {800, 
       FormBox["800", TraditionalForm]}, {1200, 
       FormBox["1200", TraditionalForm]}}, None}, {{{-780, 
       FormBox[
        RowBox[{"-", "780"}], TraditionalForm]}, {-630, 
       FormBox[
        RowBox[{"-", "630"}], TraditionalForm]}, {-480, 
       FormBox[
        RowBox[{"-", "480"}], TraditionalForm]}, {-330, 
       FormBox[
        RowBox[{"-", "330"}], TraditionalForm]}, {-180, 
       FormBox[
        RowBox[{"-", "180"}], TraditionalForm]}, {-30, 
       FormBox[
        RowBox[{"-", "30"}], TraditionalForm]}, {120, 
       FormBox["120", TraditionalForm]}, {270, 
       FormBox["270", TraditionalForm]}, {420, 
       FormBox["420", TraditionalForm]}, {570, 
       FormBox["570", TraditionalForm]}, {720, 
       FormBox["720", TraditionalForm]}}, None}},
  GridLines->{{{-626.7601372131988, {
       Thickness[Large], 
       RGBColor[1, 0, 1]}}}, {{-5000, {
       Thickness[Large], 
       RGBColor[1, 0, 0]}}}},
  GridLinesStyle->Directive[
    GrayLevel[0.5, 0.4]],
  LabelStyle->{FontSize -> 19, FontFamily -> "Times"},
  Method->{
   "AxisPadding" -> Scaled[0.02], "DefaultBoundaryStyle" -> Automatic, 
    "DefaultGraphicsInteraction" -> {
     "Version" -> 1.2, "TrackMousePosition" -> {True, False}, 
      "Effects" -> {
       "Highlight" -> {"ratio" -> 2}, "HighlightPoint" -> {"ratio" -> 2}, 
        "Droplines" -> {
         "freeformCursorMode" -> True, 
          "placement" -> {"x" -> "All", "y" -> "None"}}}}, "DefaultMeshStyle" -> 
    AbsolutePointSize[6], "DefaultPlotStyle" -> {
      Directive[
       RGBColor[0.368417, 0.506779, 0.709798], 
       AbsoluteThickness[2]], 
      Directive[
       RGBColor[0.880722, 0.611041, 0.142051], 
       AbsoluteThickness[2]], 
      Directive[
       RGBColor[0.560181, 0.691569, 0.194885], 
       AbsoluteThickness[2]], 
      Directive[
       RGBColor[0.922526, 0.385626, 0.209179], 
       AbsoluteThickness[2]], 
      Directive[
       RGBColor[0.528488, 0.470624, 0.701351], 
       AbsoluteThickness[2]], 
      Directive[
       RGBColor[0.772079, 0.431554, 0.102387], 
       AbsoluteThickness[2]], 
      Directive[
       RGBColor[0.363898, 0.618501, 0.782349], 
       AbsoluteThickness[2]], 
      Directive[
       RGBColor[1, 0.75, 0], 
       AbsoluteThickness[2]], 
      Directive[
       RGBColor[0.647624, 0.37816, 0.614037], 
       AbsoluteThickness[2]], 
      Directive[
       RGBColor[0.571589, 0.586483, 0.], 
       AbsoluteThickness[2]], 
      Directive[
       RGBColor[0.915, 0.3325, 0.2125], 
       AbsoluteThickness[2]], 
      Directive[
       RGBColor[0.40082222609352647`, 0.5220066643438841, 0.85], 
       AbsoluteThickness[2]], 
      Directive[
       RGBColor[0.9728288904374106, 0.621644452187053, 0.07336199581899142], 
       AbsoluteThickness[2]], 
      Directive[
       RGBColor[0.736782672705901, 0.358, 0.5030266573755369], 
       AbsoluteThickness[2]], 
      Directive[
       RGBColor[0.28026441037696703`, 0.715, 0.4292089322474965], 
       AbsoluteThickness[2]]}, "DomainPadding" -> Scaled[0.02], 
    "RangePadding" -> Scaled[0.05], "OptimizePlotMarkers" -> True, 
    "IncludeHighlighting" -> "CurrentSet", "HighlightStyle" -> Automatic, 
    "OptimizePlotMarkers" -> True, 
    "CoordinatesToolOptions" -> {"DisplayFunction" -> ({
        Identity[
         Part[#, 1]], 
        Identity[
         Part[#, 2]]}& ), "CopiedValueFunction" -> ({
        Identity[
         Part[#, 1]], 
        Identity[
         Part[#, 2]]}& )}},
  PlotRange->{{-786.0360000000001, -480.}, {-900., 800.}},
  PlotRangeClipping->True,
  PlotRangePadding->{{0, 0}, {0, 0}},
  Ticks->{Automatic, Automatic}]], "Output",
 CellChangeTimes->{
  3.924538050463992*^9, {3.924538093259478*^9, 3.924538119482588*^9}, {
   3.924538346252249*^9, 3.92453837301471*^9}, {3.924542163430155*^9, 
   3.924542169805353*^9}, 3.925148848395904*^9, {3.9257636918064203`*^9, 
   3.925763716395858*^9}, {3.925763775640944*^9, 3.92576378714604*^9}, {
   3.9257638642588177`*^9, 3.925763927516993*^9}, 3.92576412522733*^9, 
   3.925764195234908*^9, {3.926382451240535*^9, 3.926382596281207*^9}, 
   3.9286048594334087`*^9, 3.928604933421975*^9, 3.92860552082749*^9, 
   3.928938627559795*^9, 3.928938983424025*^9, 3.928939097089902*^9, 
   3.929991771447962*^9, 3.947985352856833*^9, 3.9479876383915*^9, {
   3.947993137380554*^9, 3.947993162257059*^9}, 3.948023121792758*^9, 
   3.948492326704184*^9, 3.948492458164494*^9, {3.9484925113072453`*^9, 
   3.948492524348171*^9}, {3.9484925553553123`*^9, 3.9484925692860537`*^9}, 
   3.9484926891958857`*^9, 3.948818984946352*^9, 3.949056375720922*^9},
 CellLabel->
  "Out[134]=",ExpressionUUID->"670c932f-f01b-474b-98d9-d1a762095497"]
}, Open  ]],

Cell[CellGroupData[{

Cell[BoxData[
 RowBox[{
  RowBox[{"(*", 
   RowBox[{"Fig", ".2", "C"}], "*)"}], "\[IndentingNewLine]", 
  RowBox[{
   RowBox[{
    RowBox[{"Ticksx", "=", 
     RowBox[{"Table", "[", 
      RowBox[{
       RowBox[{"{", 
        RowBox[{
         RowBox[{
          RowBox[{"-", "780"}], "+", 
          RowBox[{"150", "i"}]}], ",", 
         RowBox[{
          RowBox[{"-", "780"}], "+", 
          RowBox[{"150", "i"}]}]}], "}"}], ",", 
       RowBox[{"{", 
        RowBox[{"i", ",", "0", ",", "20"}], "}"}]}], "]"}]}], ";"}], 
   "\[IndentingNewLine]", 
   RowBox[{
    RowBox[{"Ticksp", "=", 
     RowBox[{"Table", "[", 
      RowBox[{
       RowBox[{"{", 
        RowBox[{
         RowBox[{"0.5", "i"}], ",", 
         RowBox[{"0.5", "i"}]}], "}"}], ",", 
       RowBox[{"{", 
        RowBox[{"i", ",", "0", ",", "3"}], "}"}]}], "]"}]}], ";"}], 
   "\[IndentingNewLine]", 
   RowBox[{"Show", "[", 
    RowBox[{
     RowBox[{"{", 
      RowBox[{
       RowBox[{"ListLinePlot", "[", 
        RowBox[{
         RowBox[{"{", 
          RowBox[{"Table", "[", 
           RowBox[{
            RowBox[{"{", 
             RowBox[{
              RowBox[{"(", 
               RowBox[{"x1staticp", "[", 
                RowBox[{"[", "n", "]"}], "]"}], ")"}], ",", 
              RowBox[{"Forcetable4", "[", 
               RowBox[{"[", 
                RowBox[{"1", ",", "n"}], "]"}], "]"}]}], "}"}], ",", 
            RowBox[{"{", 
             RowBox[{"n", ",", "1", ",", "65"}], "}"}]}], "]"}], "}"}], ",", 
         RowBox[{"PlotRange", "\[Rule]", " ", 
          RowBox[{"{", 
           RowBox[{
            RowBox[{"{", 
             RowBox[{
              RowBox[{
               RowBox[{"-", "900"}], "+", "113.96366304854928`"}], ",", 
              RowBox[{"-", "480"}]}], "}"}], ",", 
            RowBox[{"{", 
             RowBox[{
              RowBox[{"-", "900"}], ",", "800"}], "}"}]}], "}"}]}], ",", 
         RowBox[{"AxesOrigin", "\[Rule]", 
          RowBox[{"{", 
           RowBox[{"0", ",", 
            RowBox[{"-", "5550"}]}], "}"}]}], ",", " ", 
         RowBox[{"PlotStyle", "\[Rule]", 
          RowBox[{"{", 
           RowBox[{
            RowBox[{"{", 
             RowBox[{
              RowBox[{"Thickness", "[", "0.01", "]"}], ",", "Red"}], "}"}], 
            ",", 
            RowBox[{"{", 
             RowBox[{
              RowBox[{"Thickness", "[", "0.01", "]"}], ",", "Magenta"}], 
             "}"}]}], "}"}]}], ",", 
         RowBox[{"GridLines", "\[Rule]", 
          RowBox[{"{", 
           RowBox[{
            RowBox[{"{", 
             RowBox[{"{", 
              RowBox[{"x1pg", ",", 
               RowBox[{"{", 
                RowBox[{"Thick", ",", "Red"}], "}"}]}], "}"}], "}"}], ",", 
            RowBox[{"{", 
             RowBox[{"{", 
              RowBox[{
               RowBox[{"-", "1000"}], ",", 
               RowBox[{"{", 
                RowBox[{"Thick", ",", "Red"}], "}"}]}], "}"}], "}"}]}], 
           "}"}]}]}], "]"}], ",", 
       RowBox[{"Plot", "[", 
        RowBox[{
         RowBox[{"{", 
          RowBox[{
           RowBox[{
            SuperscriptBox["10", "3"], 
            RowBox[{"(", 
             RowBox[{"khb", "-", "0.0023"}], ")"}], "*", 
            RowBox[{"(", 
             RowBox[{"x", "-", "x1pg"}], ")"}]}], ",", 
           RowBox[{
            SuperscriptBox["10", "3"], 
            RowBox[{"(", 
             RowBox[{"khb", "+", "0.0023"}], ")"}], "*", 
            RowBox[{"(", 
             RowBox[{"x", "-", "x1pg"}], ")"}]}]}], "}"}], ",", 
         RowBox[{"{", 
          RowBox[{"x", ",", 
           RowBox[{"-", "900"}], ",", 
           RowBox[{"-", "200"}]}], "}"}], ",", 
         RowBox[{"Filling", "\[Rule]", 
          RowBox[{"{", 
           RowBox[{
            RowBox[{"1", "\[Rule]", 
             RowBox[{"{", "2", "}"}]}], ",", "Gray"}], "}"}]}], ",", 
         RowBox[{"PlotStyle", "\[Rule]", 
          RowBox[{"{", 
           RowBox[{
            RowBox[{"{", 
             RowBox[{"Thick", ",", "Black", ",", "Dashed"}], "}"}], ",", 
            RowBox[{"{", 
             RowBox[{"Thick", ",", "Black", ",", "Dashed"}], "}"}]}], 
           "}"}]}]}], "]"}]}], "}"}], ",", " ", 
     RowBox[{"PlotStyle", "\[Rule]", 
      RowBox[{"{", 
       RowBox[{"{", 
        RowBox[{
         RowBox[{"Thickness", "[", "0.02", "]"}], ",", "Black", ",",
[truncated: 534,137 more chars]
