# Supplementary material for: Stereocilium height changes can account for the calcium dependence of the outer-hair-cell bundle’s resting state
Source: PLoS One. 2025 May 23;20(5):e0314728. doi: 10.1371/journal.pone.0314728 (PMC12101656; doi:10.1371/journal.pone.0314728)
Supplement: S8 Code — Mathematical model code using a maximum value for the row-1 height consistent with experimental data (Mathematica 13.3.1). [file pone.0314728.s008.nb]

(* Content-type: application/vnd.wolfram.mathematica *)

(*** Wolfram Notebook File ***)
(* http://www.wolfram.com/nb *)

(* CreatedBy='Mathematica 12.0' *)

(*CacheID: 234*)
(* Internal cache information:
NotebookFileLineBreakTest
NotebookFileLineBreakTest
NotebookDataPosition[       158,          7]
NotebookDataLength[    919583,      18666]
NotebookOptionsPosition[    902576,      18395]
NotebookOutlinePosition[    902988,      18412]
CellTagsIndexPosition[    902945,      18409]
WindowFrame->Normal*)

(* Beginning of Notebook Content *)
Notebook[{
Cell[BoxData[
 RowBox[{
  RowBox[{"(*", 
   RowBox[{
    RowBox[{"Geometrical", " ", "functions", " ", "\[Theta]"}], ",", "s", ",", 
    RowBox[{"P", " ", 
     RowBox[{"etc", "."}]}]}], "*)"}], "\[IndentingNewLine]", 
  RowBox[{
   RowBox[{
    RowBox[{"theta1", "[", 
     RowBox[{"l1_", ",", "x1_", ",", "t_"}], "]"}], ":=", 
    RowBox[{"ArcSin", "[", 
     RowBox[{
      RowBox[{"x1", "[", "t", "]"}], "/", "l1"}], "]"}]}], " ", 
   RowBox[{"(*", "\[Theta]1", "*)"}], "\[IndentingNewLine]", 
   RowBox[{
    RowBox[{"theta2", "[", 
     RowBox[{
     "a1_", ",", "c_", ",", "l1_", ",", "l2_", ",", "x1_", ",", "t_"}], " ", 
     "]"}], ":=", 
    RowBox[{
     RowBox[{"ArcSin", "[", 
      RowBox[{
       RowBox[{
        RowBox[{"(", 
         RowBox[{"a1", "/", "l2"}], ")"}], "*", 
        RowBox[{"Cos", "[", 
         RowBox[{"theta1", "[", 
          RowBox[{"l1", ",", "x1", ",", "t"}], "]"}], "]"}]}], "-", 
       RowBox[{"c", "/", "l2"}]}], "]"}], "+", 
     RowBox[{"theta1", "[", 
      RowBox[{"l1", ",", "x1", ",", "t"}], "]"}]}]}], 
   RowBox[{"(*", "\[Theta]2", "*)"}], "\[IndentingNewLine]", 
   RowBox[{
    RowBox[{"theta3", "[", 
     RowBox[{
     "a1_", ",", "a2_", ",", "c_", ",", "l1_", ",", "l2_", ",", "l3_", ",", 
      "x1_", ",", "t_"}], " ", "]"}], ":=", 
    RowBox[{
     RowBox[{"ArcSin", "[", 
      RowBox[{
       RowBox[{
        RowBox[{"(", 
         RowBox[{"a2", "/", "l3"}], ")"}], "*", 
        RowBox[{"Cos", "[", 
         RowBox[{"theta2", "[", 
          RowBox[{"a1", ",", "c", ",", "l1", ",", "l2", ",", "x1", ",", "t"}],
           "]"}], "]"}]}], "-", 
       RowBox[{"c", "/", "l3"}]}], "]"}], "+", 
     RowBox[{"theta2", "[", 
      RowBox[{"a1", ",", "c", ",", "l1", ",", "l2", ",", "x1", ",", "t"}], 
      "]"}]}]}], 
   RowBox[{"(*", "\[Theta]3", "*)"}], "\[IndentingNewLine]", 
   RowBox[{
    RowBox[{"x2", "[", 
     RowBox[{"a_", ",", "c_", ",", "l1_", ",", "l2_", ",", "x1_", ",", "t_"}],
      "]"}], ":=", 
    RowBox[{"l2", "*", 
     RowBox[{"Sin", "[", 
      RowBox[{"theta2", "[", 
       RowBox[{"a", ",", "c", ",", "l1", ",", "l2", ",", "x1", ",", "t"}], 
       "]"}], "]"}]}]}], 
   RowBox[{"(*", "X2", "*)"}], "\[IndentingNewLine]", 
   RowBox[{
    RowBox[{"x3", "[", 
     RowBox[{
     "a1_", ",", "a2_", ",", "c_", ",", "l1_", ",", "l2_", ",", "l3_", ",", 
      "x1_", ",", "t_"}], "]"}], ":=", 
    RowBox[{"l3", "*", 
     RowBox[{"Sin", "[", 
      RowBox[{"theta3", "[", 
       RowBox[{
       "a1", ",", "a2", ",", "c", ",", "l1", ",", "l2", ",", "l3", ",", "x1", 
        ",", "t"}], "]"}], "]"}]}]}], 
   RowBox[{"(*", "X3", "*)"}], "\[IndentingNewLine]", 
   RowBox[{
    RowBox[{"s1", "[", 
     RowBox[{
     "a1_", ",", "c_", ",", "l1_", ",", "l2_", ",", "x1_", ",", "t_"}], "]"}],
     ":=", 
    RowBox[{
     RowBox[{
      RowBox[{"-", "a1"}], "*", 
      RowBox[{"Sin", "[", 
       RowBox[{"theta1", "[", 
        RowBox[{"l1", ",", "x1", ",", "t"}], "]"}], "]"}]}], "+", 
     RowBox[{"l2", "*", 
      RowBox[{"Cos", "[", 
       RowBox[{
        RowBox[{"-", 
         RowBox[{"theta1", "[", 
          RowBox[{"l1", ",", "x1", ",", "t"}], "]"}]}], "+", 
        RowBox[{"theta2", "[", 
         RowBox[{"a1", ",", "c", ",", "l1", ",", "l2", ",", "x1", ",", "t"}], 
         "]"}]}], "]"}]}]}]}], 
   RowBox[{"(*", "s1", "*)"}], "\[IndentingNewLine]", 
   RowBox[{
    RowBox[{"s2", "[", 
     RowBox[{
     "a1_", ",", "a2_", ",", "c_", ",", "l1_", ",", "l2_", ",", "l3_", ",", 
      "x1_", ",", "t_"}], "]"}], ":=", 
    RowBox[{
     RowBox[{
      RowBox[{"-", "a2"}], "*", 
      RowBox[{"Sin", "[", 
       RowBox[{"theta2", "[", 
        RowBox[{"a1", ",", "c", ",", "l1", ",", "l2", ",", "x1", ",", "t"}], 
        "]"}], "]"}]}], "+", 
     RowBox[{"l3", "*", 
      RowBox[{"Cos", "[", 
       RowBox[{
        RowBox[{"-", 
         RowBox[{"theta2", "[", 
          RowBox[{"a1", ",", "c", ",", "l1", ",", "l2", ",", "x1", ",", "t"}],
           "]"}]}], "+", 
        RowBox[{"theta3", "[", 
         RowBox[{
         "a1", ",", "a2", ",", "c", ",", "l1", ",", "l2", ",", "l3", ",", 
          "x1", ",", "t"}], "]"}]}], "]"}]}]}]}], 
   RowBox[{"(*", "s2", "*)"}], "\[IndentingNewLine]", 
   RowBox[{
    RowBox[{"xgs1", "[", 
     RowBox[{
     "a1_", ",", "c_", ",", "l1_", ",", "l2_", ",", "b1_", ",", "x1_", ",", 
      "t_"}], "]"}], ":=", 
    RowBox[{"Sqrt", "[", 
     RowBox[{
      SuperscriptBox[
       RowBox[{"(", 
        RowBox[{"c", "/", "2."}], ")"}], "2"], "+", 
      SuperscriptBox[
       RowBox[{"(", 
        RowBox[{"b1", "-", 
         RowBox[{"s1", "[", 
          RowBox[{"a1", ",", "c", ",", "l1", ",", "l2", ",", "x1", ",", "t"}],
           "]"}]}], ")"}], "2"]}], "]"}]}], 
   RowBox[{"(*", "x1", "*)"}], "\[IndentingNewLine]", 
   RowBox[{
    RowBox[{"xgs2", "[", 
     RowBox[{
     "a1_", ",", "a2_", ",", "c_", ",", "l1_", ",", "l2_", ",", "l3_", ",", 
      "b1_", ",", "b2_", ",", "x1_", ",", "t_"}], "]"}], ":=", 
    RowBox[{"Sqrt", "[", 
     RowBox[{
      SuperscriptBox[
       RowBox[{"(", 
        RowBox[{"c", "/", "2."}], ")"}], "2"], "+", 
      SuperscriptBox[
       RowBox[{"(", 
        RowBox[{"b2", "-", 
         RowBox[{"s2", "[", 
          RowBox[{
          "a1", ",", "a2", ",", "c", ",", "l1", ",", "l2", ",", "l3", ",", 
           "x1", ",", "t"}], "]"}]}], ")"}], "2"]}], "]"}]}], 
   RowBox[{"(*", "x2", "*)"}], "\[IndentingNewLine]", 
   RowBox[{
    RowBox[{"p01", "[", 
     RowBox[{
     "a1_", ",", "c_", ",", "l1_", ",", "l2_", ",", "b1_", ",", "x1_", ",", 
      "t_", ",", "xh_", ",", "d_", ",", "kgs_", ",", "kb_", ",", "Temp_"}], 
     "]"}], ":=", 
    SuperscriptBox[
     RowBox[{"(", 
      RowBox[{"1.", "+", 
       RowBox[{"Exp", "[", 
        RowBox[{
         RowBox[{"-", 
          RowBox[{"(", 
           RowBox[{
            RowBox[{"xgs1", "[", 
             RowBox[{
             "a1", ",", "c", ",", "l1", ",", "l2", ",", "b1", ",", "x1", ",", 
              "t"}], "]"}], "-", "xh"}], ")"}]}], "*", "kgs", "*", 
         RowBox[{"d", "/", 
          RowBox[{"(", 
           RowBox[{"kb", "*", "Temp"}], ")"}]}]}], "]"}]}], ")"}], 
     RowBox[{"-", "1"}]]}], 
   RowBox[{"(*", "P\[Infinity]1", "*)"}], "\[IndentingNewLine]", 
   RowBox[{
    RowBox[{"p02", "[", 
     RowBox[{
     "a1_", ",", "a2_", ",", "c_", ",", "l1_", ",", "l2_", ",", "l3_", ",", 
      "b1_", ",", "b2_", ",", "x1_", ",", "t_", ",", "xh_", ",", "d_", ",", 
      "kgs_", ",", "kb_", ",", "Temp_"}], "]"}], ":=", 
    SuperscriptBox[
     RowBox[{"(", 
      RowBox[{"1.", "+", 
       RowBox[{"Exp", "[", 
        RowBox[{
         RowBox[{"-", 
          RowBox[{"(", 
           RowBox[{
            RowBox[{"xgs2", "[", 
             RowBox[{
             "a1", ",", "a2", ",", "c", ",", "l1", ",", "l2", ",", "l3", ",", 
              "b1", ",", "b2", ",", "x1", ",", "t"}], "]"}], "-", "xh"}], 
           ")"}]}], "*", "kgs", "*", 
         RowBox[{"d", "/", 
          RowBox[{"(", 
           RowBox[{"kb", "*", "Temp"}], ")"}]}]}], "]"}]}], ")"}], 
     RowBox[{"-", "1"}]]}], 
   RowBox[{"(*", "P\[Infinity]2", "*)"}], "\[IndentingNewLine]", 
   RowBox[{"(*", 
    RowBox[{
     RowBox[{
      RowBox[{"Lth2c", "[", 
       RowBox[{
       "a1_", ",", "a2_", ",", "c_", ",", "l1_", ",", "l2_", ",", "l3_", ",", 
        "b1_", ",", "b2_", ",", "k1th_", ",", "k2th_", ",", "k3th_", ",", 
        "kgs1_", ",", "kgs2_", ",", "x1_", ",", "theta1u_", ",", "theta2u_", 
        ",", "theta3u_", ",", "xgsu_", ",", "t_", ",", "xh_", ",", "d_", ",", 
        "kb_", ",", "temp_"}], "]"}], ":=", "\[IndentingNewLine]", 
      RowBox[{
       RowBox[{
        RowBox[{"-", "k1th"}], "*", 
        RowBox[{
         SuperscriptBox[
          RowBox[{"(", 
           RowBox[{
            RowBox[{"theta1", "[", 
             RowBox[{"l1", ",", "x1", ",", "t"}], "]"}], "-", "theta1u"}], 
           ")"}], "2"], "/", "2"}]}], "-", 
       RowBox[{"k2th", "*", 
        RowBox[{
         SuperscriptBox[
          RowBox[{"(", 
           RowBox[{
            RowBox[{"theta2", "[", 
             RowBox[{
             "a1", ",", "c", ",", "l1", ",", "l2", ",", "x1", ",", "t"}], 
             "]"}], "-", "theta2u"}], ")"}], "2"], "/", "2"}]}], "-", 
       RowBox[{"k3th", "*", 
        RowBox[{
         SuperscriptBox[
          RowBox[{"(", 
           RowBox[{
            RowBox[{"theta3", "[", 
             RowBox[{
             "a1", ",", "a2", ",", "c", ",", "l1", ",", "l2", ",", "l3", ",", 
              "x1", ",", "t"}], "]"}], "-", "theta3u"}], ")"}], "2"], "/", 
         "2"}]}]}]}], ";"}], "*)"}], "\[IndentingNewLine]", 
   RowBox[{
    RowBox[{
     RowBox[{"Lth2c", "[", 
      RowBox[{
      "a1_", ",", "a2_", ",", "c_", ",", "l1_", ",", "l2_", ",", "l3_", ",", 
       "b1_", ",", "b2_", ",", "k1th_", ",", "k2th_", ",", "k3th_", ",", 
       "x1_", ",", "theta1u_", ",", "theta2u_", ",", "theta3u_", ",", "t_"}], 
      "]"}], ":=", "\[IndentingNewLine]", 
     RowBox[{
      RowBox[{
       RowBox[{"-", "k1th"}], "*", 
       RowBox[{
        SuperscriptBox[
         RowBox[{"(", 
          RowBox[{
           RowBox[{"theta1", "[", 
            RowBox[{"l1", ",", "x1", ",", "t"}], "]"}], "-", "theta1u"}], 
          ")"}], "2"], "/", "2"}]}], "-", 
      RowBox[{"k2th", "*", 
       RowBox[{
        SuperscriptBox[
         RowBox[{"(", 
          RowBox[{
           RowBox[{"theta2", "[", 
            RowBox[{
            "a1", ",", "c", ",", "l1", ",", "l2", ",", "x1", ",", "t"}], 
            "]"}], "-", "theta2u"}], ")"}], "2"], "/", "2"}]}], "-", 
      RowBox[{"k3th", "*", 
       RowBox[{
        SuperscriptBox[
         RowBox[{"(", 
          RowBox[{
           RowBox[{"theta3", "[", 
            RowBox[{
            "a1", ",", "a2", ",", "c", ",", "l1", ",", "l2", ",", "l3", ",", 
             "x1", ",", "t"}], "]"}], "-", "theta3u"}], ")"}], "2"], "/", 
        "2"}]}]}]}], ";"}], " ", 
   RowBox[{"(*", 
    RowBox[{"Lagrangian", " ", 
     RowBox[{"W", ".", "O", ".", " ", "gating"}], " ", "springs"}], "*)"}], 
   "\[IndentingNewLine]", 
   RowBox[{
    RowBox[{
     RowBox[{"bfn1", "[", 
      RowBox[{
      "xgsrest_", ",", "a1_", ",", "c_", ",", "l1_", ",", "l2_", ",", "x1_", 
       ",", "t_"}], "]"}], ":=", 
     RowBox[{
      SuperscriptBox[
       RowBox[{"(", 
        RowBox[{
         SuperscriptBox["xgsrest", "2"], "-", 
         RowBox[{"0.25", "*", 
          SuperscriptBox["c", "2"]}]}], ")"}], 
       RowBox[{"1.", "/", "2."}]], "+", 
      RowBox[{"s1", "[", 
       RowBox[{"a1", ",", "c", ",", "l1", ",", "l2", ",", "x1", ",", "t"}], 
       "]"}]}]}], ";"}], " ", 
   RowBox[{"(*", "b1", "*)"}], "\[IndentingNewLine]", 
   RowBox[{
    RowBox[{
     RowBox[{"bfn2", "[", 
      RowBox[{
      "xgsrest_", ",", "a1_", ",", "a2_", ",", "c_", ",", "l1_", ",", "l2_", 
       ",", "l3_", ",", "x1_", ",", "t_"}], "]"}], ":=", 
     RowBox[{
      SuperscriptBox[
       RowBox[{"(", 
        RowBox[{
         SuperscriptBox["xgsrest", "2"], "-", 
         RowBox[{"0.25", "*", 
          SuperscriptBox["c", "2"]}]}], ")"}], 
       RowBox[{"1.", "/", "2."}]], "+", 
      RowBox[{"s2", "[", 
       RowBox[{
       "a1", ",", "a2", ",", "c", ",", "l1", ",", "l2", ",", "l3", ",", "x1", 
        ",", "t"}], "]"}]}]}], ";"}], 
   RowBox[{"(*", "b2", "*)"}]}]}]], "Input",
 CellChangeTimes->{{3.928597814708665*^9, 3.9285978307353277`*^9}, {
   3.928835595286984*^9, 3.9288357023600197`*^9}, {3.9288357881603813`*^9, 
   3.928835888740218*^9}, 3.928835921754945*^9, {3.9288362644017353`*^9, 
   3.928836323463011*^9}},
 CellLabel->"In[1]:=",ExpressionUUID->"db0edfdb-59c0-4e60-93ea-b06d80f9afff"],

Cell[BoxData[
 RowBox[{
  RowBox[{"(*", 
   RowBox[{
    RowBox[{
     RowBox[{"Initial", " ", "parameter", " ", "values"}], " ", "-", " ", 
     "heights"}], ",", " ", 
    RowBox[{"separation", " ", 
     RowBox[{"etc", "."}]}]}], "*)"}], "\[IndentingNewLine]", 
  RowBox[{
   RowBox[{
    RowBox[{"Johnsonfn", "[", "x_", "]"}], ":=", 
    SuperscriptBox[
     RowBox[{"(", 
      RowBox[{"1", "+", 
       RowBox[{"Exp", "[", 
        RowBox[{
         RowBox[{"(", 
          RowBox[{"40.", "-", "x"}], ")"}], "/", "17."}], "]"}]}], ")"}], 
     RowBox[{"-", "1"}]]}], 
   RowBox[{"(*", 
    RowBox[{
     RowBox[{"Johnson", "'"}], "s", " ", "fitted", " ", "function", " ", 
     "for", " ", "activation", " ", "curve"}], "*)"}], "\[IndentingNewLine]", 
   
   RowBox[{
    RowBox[{"rcp", "=", 
     RowBox[{"Johnsonfn", "[", "0", "]"}]}], ";", "0.068", ";"}], 
   RowBox[{"(*", 
    RowBox[{"Resting", " ", "open", " ", 
     RowBox[{"prob", ".", "in"}], " ", "perilymph", " ", "from", " ", 
     "Johnson"}], " ", "*)"}], "\[IndentingNewLine]", 
   RowBox[{
    RowBox[{"dl1", "=", "632"}], ";", 
    RowBox[{"dl2", "=", "0"}], ";", 
    RowBox[{"dl3", "=", "0"}], ";"}], "\[IndentingNewLine]", 
   RowBox[{
    RowBox[{"l1val", "=", 
     RowBox[{
      RowBox[{
       RowBox[{"(", "4.1", ")"}], "*", 
       SuperscriptBox["10", 
        RowBox[{"-", "6"}]], "*", 
       SuperscriptBox["10", "9"]}], "+", "dl1"}]}], ";"}], 
   RowBox[{"(*", 
    RowBox[{"Height", " ", "l1"}], "*)"}], "\[IndentingNewLine]", 
   RowBox[{
    RowBox[{"fac2", "=", 
     RowBox[{"4.1", "/", "2.1"}]}], ";", 
    RowBox[{"fac3", "=", 
     RowBox[{"4.1", "/", "1.3"}]}], ";"}], "\[IndentingNewLine]", 
   RowBox[{
    RowBox[{"l2val", "=", "2100"}], ";", 
    RowBox[{"l1val", "/", "fac2"}], ";"}], 
   RowBox[{"(*", 
    RowBox[{"Height", " ", "l2"}], "*)"}], "\[IndentingNewLine]", 
   RowBox[{
    RowBox[{"l3val", "=", "1300"}], ";", 
    RowBox[{"l1val", "/", "fac3"}], ";"}], 
   RowBox[{"(*", 
    RowBox[{"Height", " ", "l3"}], "*)"}], "\[IndentingNewLine]", 
   RowBox[{
    RowBox[{"cval", "=", "289."}], ";"}], 
   RowBox[{"(*", 
    RowBox[{"Width", " ", "c"}], "*)"}], "\[IndentingNewLine]", 
   RowBox[{
    RowBox[{"aval1", "=", "588."}], ";"}], 
   RowBox[{"(*", 
    RowBox[{"row", " ", "spacing", " ", "a1"}], "*)"}], "\[IndentingNewLine]", 
   RowBox[{
    RowBox[{"aval2", "=", "618."}], ";"}], 
   RowBox[{"(*", 
    RowBox[{"row", " ", "spacing", " ", "a2"}], "*)"}], "\[IndentingNewLine]", 
   RowBox[{
    RowBox[{"lam1val", "=", 
     RowBox[{"1.", "*", 
      SuperscriptBox["10", 
       RowBox[{"-", "21"}]]}]}], ";", 
    RowBox[{"lam2val", "=", "lam1val"}], ";", 
    RowBox[{"lam3val", "=", "lam1val"}], ";"}], 
   RowBox[{"(*", 
    RowBox[{"Pivot", " ", "damping", " ", 
     RowBox[{"coeff", ".", " ", 
      RowBox[{"(", 
       RowBox[{"NOT", " ", "USED"}], ")"}]}]}], "*)"}], "\[IndentingNewLine]", 
   RowBox[{
    RowBox[{"x1uval", "=", "0."}], ";", 
    RowBox[{"x2uval", "=", " ", "0."}], ";", 
    RowBox[{"x3uval", "=", " ", "0."}], ";"}], 
   RowBox[{"(*", 
    RowBox[{
    "unloaded", " ", "angular", " ", "displacement", " ", "\[Theta]u"}], " ", 
    "*)"}], "\[IndentingNewLine]", 
   RowBox[{
    RowBox[{"delxval", "=", "45."}], ";"}], 
   RowBox[{"(*", 
    RowBox[{
    "Mean", " ", "Offset", " ", "in", " ", "endolymph", " ", "from", " ", 
     "Tobin", " ", 
     RowBox[{"(", "nm", ")"}]}], "*)"}], "\[IndentingNewLine]", 
   RowBox[{
    RowBox[{"xgsrval", "=", 
     RowBox[{
      RowBox[{"186.", "*", 
       SuperscriptBox["10", 
        RowBox[{"-", "9"}]], "*", 
       SuperscriptBox["10", "9"]}], "+", 
      RowBox[{"0.5", "*", "cval"}]}]}], ";"}], 
   RowBox[{"(*", 
    RowBox[{
     RowBox[{
     "Resting", " ", "Gating", " ", "spring", " ", "length", " ", "in", " ", 
      "endolymph"}], "=", " ", 
     RowBox[{
      RowBox[{"Tiplink", " ", "length", " ", "from", " ", "Furness"}], " ", 
      "+", " ", 
      RowBox[{
       RowBox[{"1", "/", "2"}], " ", "width"}]}]}], " ", "*)"}], 
   "\[IndentingNewLine]", 
   RowBox[{
    RowBox[{"t1", "=", 
     RowBox[{"Range", "[", 
      RowBox[{"1", ",", "100", ",", "1"}], "]"}]}], ";"}], 
   "\[IndentingNewLine]", 
   RowBox[{
    RowBox[{"freq", "=", "4000."}], ";"}], "\[IndentingNewLine]", 
   RowBox[{
    RowBox[{"tp", "=", 
     RowBox[{"1.", "/", "freq"}]}], ";"}], "\[IndentingNewLine]", 
   RowBox[{
    RowBox[{"xhval", "=", "xgsrval"}], ";"}], 
   RowBox[{"(*", 
    RowBox[{
    "half", " ", "activation", " ", "length", " ", "in", " ", "endolymph"}], 
    "*)"}], "\[IndentingNewLine]", 
   RowBox[{
    RowBox[{"kbval", "=", 
     RowBox[{"1.381", "*", 
      SuperscriptBox["10", 
       RowBox[{"-", "23"}]], "*", 
      SuperscriptBox["10", "9"], "*", 
      SuperscriptBox["10", "9"]}]}], ";"}], " ", 
   RowBox[{"(*", 
    RowBox[{"Boltzmann", " ", "constant"}], "*)"}], "\[IndentingNewLine]", 
   RowBox[{
    RowBox[{"tempval", "=", "295.65"}], ";"}], 
   RowBox[{"(*", 
    RowBox[{"273.15", "+", "20."}], "*)"}], " ", 
   RowBox[{"(*", "Temperature", "*)"}], "\[IndentingNewLine]", 
   RowBox[{
    RowBox[{"dels", "=", 
     RowBox[{"40.", "*", 
      SuperscriptBox["10", 
       RowBox[{"-", "9"}]], "*", 
      SuperscriptBox["10", "9"]}]}], ";"}], 
   RowBox[{"(*", 
    RowBox[{"Distance", " ", 
     RowBox[{"b", "/", "w"}], " ", "Center", " ", "and", " ", "resting", " ", 
     "displacement", " ", "in", " ", "Johnson", " ", "activation", " ", 
     "curve"}], "*)"}], "\[IndentingNewLine]", 
   RowBox[{
    RowBox[{"nc", "=", "28"}], ";"}], 
   RowBox[{"(*", 
    RowBox[{
     RowBox[{"No", ".", " ", "of"}], " ", "columns"}], "*)"}], 
   "\[IndentingNewLine]", 
   RowBox[{
    RowBox[{"ntl", "=", "65"}], ";"}], 
   RowBox[{"(*", 
    RowBox[{"number", " ", "of", " ", "tiplinks"}], "*)"}], 
   "\[IndentingNewLine]", 
   RowBox[{
    RowBox[{"khb", "=", 
     RowBox[{"8.6", "*", 
      SuperscriptBox["10", 
       RowBox[{"-", "3"}]]}]}], ";"}], 
   RowBox[{"(*", 
    RowBox[{
    "Mean", " ", "Bundle", " ", "stiffness", " ", "with", " ", "gating", " ", 
     "springs", " ", "in", " ", 
     RowBox[{"N", "/", "m"}], " ", 
     RowBox[{"(", "Tobin", ")"}]}], "*)"}], "\[IndentingNewLine]", 
   RowBox[{
    RowBox[{"khbnogs", "=", 
     RowBox[{"5.5", "*", 
      SuperscriptBox["10", 
       RowBox[{"-", "3"}]]}]}], ";"}], 
   RowBox[{"(*", 
    RowBox[{
    "Mean", " ", "Bundle", " ", "stiffness", " ", "without", " ", "gating", 
     " ", "springs", " ", "in", " ", 
     RowBox[{"N", "/", "m"}], 
     RowBox[{"(", "Tobin", ")"}]}], "*)"}], "\[IndentingNewLine]", 
   RowBox[{
    RowBox[{"kthetatobin", "=", "1.2"}], " ", ";"}], 
   RowBox[{"(*", 
    RowBox[{"Tobins", " ", "mean", " ", "pivotal", " ", "stiffness", " ", 
     RowBox[{"(", 
      RowBox[{"fNm", "/", "rad"}], ")"}]}], "*)"}], "\[IndentingNewLine]", 
   RowBox[{
    RowBox[{"kgstobin", "=", 
     RowBox[{"3.7", "*", 
      SuperscriptBox["10", 
       RowBox[{"-", "3"}]]}]}], ";"}], 
   RowBox[{"(*", 
    RowBox[{
    "Tobins", " ", "mean", " ", "gating", " ", "spring", " ", "stiffness", 
     " ", 
     RowBox[{"(", 
      RowBox[{"N", "/", "m"}], ")"}]}], "*)"}], "\[IndentingNewLine]", 
   RowBox[{
    RowBox[{"tgstobin", "=", "0.054"}], ";"}], 
   RowBox[{"(*", 
    RowBox[{
    "Tobins", " ", "mean", " ", "resting", " ", "gating", " ", "spring", " ", 
     "tension", " ", "in", " ", "endolymph", " ", 
     RowBox[{"(", "pN", ")"}]}], "*)"}], "\[IndentingNewLine]", 
   RowBox[{
    RowBox[{"SetDirectory", "[", 
     RowBox[{"NotebookDirectory", "[", "]"}], "]"}], ";"}]}]}]], "Input",
 CellChangeTimes->{{3.9285979019882*^9, 3.9285979144072523`*^9}, {
   3.928597961357822*^9, 3.9285979629620533`*^9}, {3.928598007474463*^9, 
   3.9285980865056*^9}, {3.928836368062725*^9, 3.928836632271029*^9}, {
   3.928836662812405*^9, 3.928836899613596*^9}, {3.928836930869255*^9, 
   3.928836982009493*^9}, {3.928837226705884*^9, 3.928837242378553*^9}, {
   3.928837937548225*^9, 3.928837938747568*^9}, {3.928848053171495*^9, 
   3.9288480574653187`*^9}, {3.928930051968975*^9, 3.92893007231275*^9}, 
   3.929991922854259*^9, {3.929992159337895*^9, 3.929992195847197*^9}, {
   3.929992292513891*^9, 3.929992293333481*^9}, 3.929992372062845*^9, {
   3.947985302444816*^9, 3.947985306347193*^9}, {3.947985955090968*^9, 
   3.947985964762038*^9}, {3.947986123665888*^9, 3.947986148802711*^9}, 
   3.947987684557773*^9},
 CellLabel->"In[15]:=",ExpressionUUID->"9d5a0a5e-2c1d-4c01-a0bc-b66ed36499b5"],

Cell[BoxData[{
 RowBox[{
  RowBox[{
   RowBox[{"Johnsondata1e", "=", 
    RowBox[{"Import", "[", "\"\<Johnson20111E.csv\>\"", "]"}]}], ";"}], 
  RowBox[{"(*", 
   RowBox[{
   "path", " ", "to", " ", "Johnson", " ", "activation", " ", "curve", " ", 
    "data"}], "*)"}]}], "\[IndentingNewLine]", 
 RowBox[{
  RowBox[{
   RowBox[{"Johnsondata1ea", "=", 
    RowBox[{"Import", "[", "\"\<Jd1e1b.csv\>\"", "]"}]}], ";"}], 
  RowBox[{"(*", 
   RowBox[{
    RowBox[{
    "path", " ", "to", " ", "Johnson", " ", "activation", " ", "curve", " ", 
     "data"}], ",", " ", "cycle1"}], "*)"}]}], "\[IndentingNewLine]", 
 RowBox[{
  RowBox[{
   RowBox[{"Johnsondata1eb", "=", 
    RowBox[{"Import", "[", "\"\<Jd1e2b.csv\>\"", "]"}]}], ";"}], 
  RowBox[{"(*", 
   RowBox[{
    RowBox[{
    "path", " ", "to", " ", "Johnson", " ", "activation", " ", "curve", " ", 
     "data"}], ",", " ", "cycle2"}], "*)"}]}], "\[IndentingNewLine]", 
 RowBox[{
  RowBox[{
   RowBox[{"Johnsonsine", "=", 
    RowBox[{"Import", "[", "\"\<Johnsonsine.csv\>\"", "]"}]}], ";"}], 
  RowBox[{"(*", 
   RowBox[{
   "path", " ", "to", " ", "Johnson", " ", "sine", " ", "displacement", " ", 
    "data"}], "*)"}]}], "\[IndentingNewLine]", 
 RowBox[{
  RowBox[{"Johnsondata1e1", "=", 
   RowBox[{"Sort", "[", 
    RowBox[{"Table", "[", 
     RowBox[{
      RowBox[{
       SuperscriptBox["10", "3"], 
       RowBox[{"Johnsondata1e", "[", 
        RowBox[{"[", 
         RowBox[{"n", ",", "1"}], "]"}], "]"}]}], ",", 
      RowBox[{"{", 
       RowBox[{"n", ",", "1", ",", 
        RowBox[{
         RowBox[{"Dimensions", "[", "Johnsondata1e", "]"}], "[", 
         RowBox[{"[", "1", "]"}], "]"}]}], "}"}]}], "]"}], "]"}]}], 
  ";"}], "\[IndentingNewLine]", 
 RowBox[{
  RowBox[{"Johnsondata1e2", "=", 
   RowBox[{"Sort", "[", 
    RowBox[{"Table", "[", 
     RowBox[{
      RowBox[{
       RowBox[{"Johnsondata1e", "[", 
        RowBox[{"[", 
         RowBox[{"n", ",", "2"}], "]"}], "]"}], "/", "1.51"}], ",", 
      RowBox[{"{", 
       RowBox[{"n", ",", "1", ",", 
        RowBox[{
         RowBox[{"Dimensions", "[", "Johnsondata1e", "]"}], "[", 
         RowBox[{"[", "1", "]"}], "]"}]}], "}"}]}], "]"}], "]"}]}], 
  ";"}], "\[IndentingNewLine]", 
 RowBox[{
  RowBox[{
   RowBox[{"Jd11", "=", 
    RowBox[{"Sort", "[", 
     RowBox[{"Table", "[", 
      RowBox[{
       RowBox[{
        SuperscriptBox["10", "3"], 
        RowBox[{"Johnsondata1ea", "[", 
         RowBox[{"[", 
          RowBox[{"n", ",", "1"}], "]"}], "]"}]}], ",", 
       RowBox[{"{", 
        RowBox[{"n", ",", "1", ",", 
         RowBox[{
          RowBox[{"Dimensions", "[", "Johnsondata1ea", "]"}], "[", 
          RowBox[{"[", "1", "]"}], "]"}]}], "}"}]}], "]"}], "]"}]}], ";"}], 
  RowBox[{"(*", 
   RowBox[{"Johnson", " ", "cycle", " ", "1", " ", "displacements"}], 
   "*)"}]}], "\[IndentingNewLine]", 
 RowBox[{
  RowBox[{
   RowBox[{"Jd12", "=", 
    RowBox[{"Sort", "[", 
     RowBox[{"Table", "[", 
      RowBox[{
       RowBox[{
        RowBox[{"Johnsondata1ea", "[", 
         RowBox[{"[", 
          RowBox[{"n", ",", "2"}], "]"}], "]"}], "/", "1.51"}], ",", 
       RowBox[{"{", 
        RowBox[{"n", ",", "1", ",", 
         RowBox[{
          RowBox[{"Dimensions", "[", "Johnsondata1ea", "]"}], "[", 
          RowBox[{"[", "1", "]"}], "]"}]}], "}"}]}], "]"}], "]"}]}], ";"}], 
  RowBox[{"(*", 
   RowBox[{
   "Johnson", " ", "cycle", " ", "1", " ", "currents", " ", "scaled", " ", 
    "wrt", " ", "max", " ", "value", " ", "1.51", " ", "nA"}], 
   "*)"}]}], "\[IndentingNewLine]", 
 RowBox[{
  RowBox[{
   RowBox[{"Jd21", "=", 
    RowBox[{"Sort", "[", 
     RowBox[{"Table", "[", 
      RowBox[{
       RowBox[{
        SuperscriptBox["10", "3"], 
        RowBox[{"Johnsondata1eb", "[", 
         RowBox[{"[", 
          RowBox[{"n", ",", "1"}], "]"}], "]"}]}], ",", 
       RowBox[{"{", 
        RowBox[{"n", ",", "1", ",", 
         RowBox[{
          RowBox[{"Dimensions", "[", "Johnsondata1eb", "]"}], "[", 
          RowBox[{"[", "1", "]"}], "]"}]}], "}"}]}], "]"}], "]"}]}], ";"}], 
  RowBox[{"(*", 
   RowBox[{"Johnson", " ", "cycle", " ", "2", " ", "displacements"}], 
   "*)"}]}], "\[IndentingNewLine]", 
 RowBox[{
  RowBox[{
   RowBox[{"Jd22", "=", 
    RowBox[{"Sort", "[", 
     RowBox[{"Table", "[", 
      RowBox[{
       RowBox[{
        RowBox[{"Johnsondata1eb", "[", 
         RowBox[{"[", 
          RowBox[{"n", ",", "2"}], "]"}], "]"}], "/", "1.51"}], ",", 
       RowBox[{"{", 
        RowBox[{"n", ",", "1", ",", 
         RowBox[{
          RowBox[{"Dimensions", "[", "Johnsondata1eb", "]"}], "[", 
          RowBox[{"[", "1", "]"}], "]"}]}], "}"}]}], "]"}], "]"}]}], ";"}], 
  RowBox[{"(*", 
   RowBox[{
   "Johnson", " ", "cycle", " ", "2", " ", "currents", " ", "scaled", " ", 
    "wrt", " ", "max", " ", "value", " ", "1.51", " ", "nA"}], 
   "*)"}]}], "\[IndentingNewLine]", 
 RowBox[{
  RowBox[{"Js1", "=", 
   RowBox[{"Sort", "[", 
    RowBox[{"Table", "[", 
     RowBox[{
      RowBox[{
       SuperscriptBox["10", 
        RowBox[{"-", "3"}]], 
       RowBox[{"Johnsonsine", "[", 
        RowBox[{"[", 
         RowBox[{"n", ",", "1"}], "]"}], "]"}]}], ",", 
      RowBox[{"{", 
       RowBox[{"n", ",", "1", ",", 
        RowBox[{
         RowBox[{"Dimensions", "[", "Johnsonsine", "]"}], "[", 
         RowBox[{"[", "1", "]"}], "]"}]}], "}"}]}], "]"}], "]"}]}], 
  ";"}], "\[IndentingNewLine]", 
 RowBox[{
  RowBox[{"Js2", "=", 
   RowBox[{"Sort", "[", 
    RowBox[{"Table", "[", 
     RowBox[{
      RowBox[{
       SuperscriptBox["10", 
        RowBox[{"-", "6"}]], 
       RowBox[{"Johnsonsine", "[", 
        RowBox[{"[", 
         RowBox[{"n", ",", "2"}], "]"}], "]"}]}], ",", 
      RowBox[{"{", 
       RowBox[{"n", ",", "1", ",", 
        RowBox[{
         RowBox[{"Dimensions", "[", "Johnsonsine", "]"}], "[", 
         RowBox[{"[", "1", "]"}], "]"}]}], "}"}]}], "]"}], "]"}]}], 
  ";"}], "\[IndentingNewLine]", 
 RowBox[{
  RowBox[{"nip", "=", "4"}], ";"}], "\[IndentingNewLine]", 
 RowBox[{
  RowBox[{"Johnsondata1e1int", "=", 
   RowBox[{"MovingAverage", "[", 
    RowBox[{
     RowBox[{"Table", "[", 
      RowBox[{
       RowBox[{"Johnsondata1e1", "[", 
        RowBox[{"[", "n", "]"}], "]"}], ",", 
       RowBox[{"{", 
        RowBox[{"n", ",", "1", ",", 
         RowBox[{
          RowBox[{"Dimensions", "[", "Johnsondata1e1", "]"}], "[", 
          RowBox[{"[", "1", "]"}], "]"}]}], "}"}]}], "]"}], ",", "nip"}], 
    "]"}]}], ";"}], "\[IndentingNewLine]", 
 RowBox[{
  RowBox[{"Johnsondata1e2int", "=", 
   RowBox[{"MovingAverage", "[", 
    RowBox[{
     RowBox[{"Table", "[", 
      RowBox[{
       RowBox[{"Johnsondata1e2", "[", 
        RowBox[{"[", "n", "]"}], "]"}], ",", 
       RowBox[{"{", 
        RowBox[{"n", ",", "1", ",", 
         RowBox[{
          RowBox[{"Dimensions", "[", "Johnsondata1e2", "]"}], "[", 
          RowBox[{"[", "1", "]"}], "]"}]}], "}"}]}], "]"}], ",", "nip"}], 
    "]"}]}], ";"}], "\[IndentingNewLine]", 
 RowBox[{
  RowBox[{
   RowBox[{"Dimensions", "[", "Johnsondata1e2int", "]"}], "[", 
   RowBox[{"[", "1", "]"}], "]"}], ";"}], "\[IndentingNewLine]", 
 RowBox[{
  RowBox[{"xd", "=", 
   RowBox[{"ListInterpolation", "[", 
    RowBox[{"Johnsondata1e1int", ",", 
     RowBox[{"{", 
      RowBox[{"{", 
       RowBox[{"0", ",", 
        RowBox[{
         RowBox[{"Dimensions", "[", "Johnsondata1e1", "]"}], "[", 
         RowBox[{"[", "1", "]"}], "]"}]}], "}"}], "}"}]}], "]"}]}], 
  ";"}], "\[IndentingNewLine]", 
 RowBox[{
  RowBox[{"f", "=", 
   RowBox[{"ListInterpolation", "[", 
    RowBox[{"Johnsondata1e2int", ",", 
     RowBox[{"{", 
      RowBox[{"{", 
       RowBox[{"0", ",", 
        RowBox[{
         RowBox[{"Dimensions", "[", "Johnsondata1e2", "]"}], "[", 
         RowBox[{"[", "1", "]"}], "]"}]}], "}"}], "}"}]}], "]"}]}], 
  ";"}], "\[IndentingNewLine]", 
 RowBox[{
  RowBox[{"{", 
   RowBox[{
    RowBox[{"Johnsondata1e1", "[", 
     RowBox[{"[", "1", "]"}], "]"}], ",", 
    RowBox[{"Johnsondata1e1", "[", 
     RowBox[{"[", 
      RowBox[{
       RowBox[{"Dimensions", "[", "Johnsondata1e", "]"}], "[", 
       RowBox[{"[", "1", "]"}], "]"}], "]"}], "]"}]}], "}"}], 
  ";"}], "\[IndentingNewLine]", 
 RowBox[{
  RowBox[{
   RowBox[{"Johnsonorg1", "=", 
    RowBox[{"Interpolation", "[", 
     RowBox[{
      RowBox[{"Table", "[", 
       RowBox[{
        RowBox[{"{", 
         RowBox[{
          RowBox[{"Jd11", "[", 
           RowBox[{"[", "n", "]"}], "]"}], ",", 
          RowBox[{"Jd12", "[", 
           RowBox[{"[", "n", "]"}], "]"}]}], "}"}], ",", 
        RowBox[{"{", 
         RowBox[{"n", ",", "1", ",", 
          RowBox[{
           RowBox[{"Dimensions", "[", "Jd11", "]"}], "[", 
           RowBox[{"[", "1", "]"}], "]"}]}], "}"}]}], "]"}], ",", 
      RowBox[{"InterpolationOrder", "\[Rule]", "5"}]}], "]"}]}], ";"}], 
  RowBox[{"(*", 
   RowBox[{
   "Interpolated", " ", "function", " ", "for", " ", "Johnson", " ", "cycle", 
    " ", "1"}], "*)"}]}], "\[IndentingNewLine]", 
 RowBox[{
  RowBox[{
   RowBox[{"Johnsonorg2", "=", 
    RowBox[{"Interpolation", "[", 
     RowBox[{
      RowBox[{"Table", "[", 
       RowBox[{
        RowBox[{"{", 
         RowBox[{
          RowBox[{"Jd21", "[", 
           RowBox[{"[", "n", "]"}], "]"}], ",", 
          RowBox[{"Jd22", "[", 
           RowBox[{"[", "n", "]"}], "]"}]}], "}"}], ",", 
        RowBox[{"{", 
         RowBox[{"n", ",", "1", ",", 
          RowBox[{
           RowBox[{"Dimensions", "[", "Jd21", "]"}], "[", 
           RowBox[{"[", "1", "]"}], "]"}]}], "}"}]}], "]"}], ",", 
      RowBox[{"InterpolationOrder", "\[Rule]", "5"}]}], "]"}]}], ";"}], 
  RowBox[{"(*", 
   RowBox[{
   "Interpolated", " ", "function", " ", "for", " ", "Johnson", " ", "cycle", 
    " ", "2"}], "*)"}]}]}], "Input",
 CellChangeTimes->{{3.9285979702974653`*^9, 3.928597971826275*^9}, {
  3.9288372514429483`*^9, 3.928837310852922*^9}, {3.928837348153503*^9, 
  3.928837364584844*^9}, {3.9288375240296583`*^9, 3.928837560329665*^9}, {
  3.928837600420486*^9, 3.92883760350251*^9}, {3.928837660676111*^9, 
  3.9288376882215223`*^9}, {3.928837723850443*^9, 3.9288378533090982`*^9}, {
  3.929992312575387*^9, 3.929992327569544*^9}},
 CellLabel->"In[44]:=",ExpressionUUID->"ba79b596-9cb7-49fe-8db7-2249300b6d8b"],

Cell[CellGroupData[{

Cell[BoxData[
 RowBox[{
  RowBox[{"ListPlot", "[", 
   RowBox[{"{", 
    RowBox[{"Johnsondata1ea", ",", "Johnsondata1eb", ",", "Johnsondata1e"}], 
    "}"}], "]"}], 
  RowBox[{"(*", "Johnsondata1e", "*)"}]}]], "Input",
 CellChangeTimes->{{3.92893009200401*^9, 3.928930127134203*^9}},
 CellLabel->"In[65]:=",ExpressionUUID->"61208287-f7d8-4e31-892f-acf79a324cf3"],

Cell[BoxData[
 GraphicsBox[{{}, 
   InterpretationBox[{
     TagBox[{
       TagBox[
        {RGBColor[0.368417, 0.506779, 0.709798], PointSize[
         0.009166666666666668], AbsoluteThickness[2], PointBox[CompressedData["
1:eJwty19IU3EYxvEfXmhZN4k4W0WaBlNDvSizST2mFs4EyyRbjVhLo2SVzAsX
WCzDNsGiDTfadClZc+Ys22obtXbM/kCUssVcEtOEUklMN+a245BqB/rwfXmu
3nTRler6OELIjtgxS9cfjGWnCEtyLf2rHGETO5aVIo9PFJXvVCAUZFgo0nfo
/d53d8HzkQofMVOEu9qVLlFjeNvq01gUOVXTUrpRCS5rvIg1PkiRlIjivkMN
w74z/bEoWWCmdeGnGjWJ0uOJ0j6KKDr5HpUOxJrx90VGD0W2l+c7i3vgipZ6
o6UaShZ/0dD20YijhcuCwuUOSnapXfmabUavlnGVEu7/oDAE7ZAlMaqRb/BO
Zn1/izTBUpJgqRXFCS5P25Zx+LljAe6YEpyC3HXtHO//fy1cEV5W45NpZK6Z
09bMvZAKjL03j/1AJ8+m4tkeIDvn9JG4plmcrGE8RGPZJtOGqXnQclNIbnqE
irrb1/l/fqFFPyfVzxkR9R4oGQkvwfWZYUKez//7xmwAPkvDpKVhGEgU37l1
LgifWPlNrDTDlFzrTxlcQYrfkOw3PIdWeFmc6QhhJEHnTNBZ0ZY3vXWXMIyO
sFsRdtvhsJXwuzgRONSVL2OhSVU7EaeJgE4VraSKHBjQJx8WByLY3d2c293s
xIzRbZ2opKHLrrqXXTWCs6ro+jIjjYJF/p5F/hvkTM03PdPQ8AzVfRmqG8Xm
C+wZyQANOswYRfyn8wvLr2j8A4uEGuo=
          "]]},
        Annotation[#, "Charting`Private`Tag#1"]& ], 
       TagBox[
        {RGBColor[0.880722, 0.611041, 0.142051], PointSize[
         0.009166666666666668], AbsoluteThickness[2], PointBox[CompressedData["
1:eJwBIQLe/SFib1JlAgAAACEAAAACAAAAx/NwukNSuL+AjxOrtsiXP9S4bQ68
Gba/gLXmvkiRkz/At4k2qQO0vwDMfLvn3JM/jPDEMgsQsr8ArInAbzePP2mM
8MQyC7C/AEwwwszJjz+MUDiutAysvwB26+EULpA/ghRRKhq+p7+AU0RaJHyQ
PzxMqE5ptKO/gKMX21LFkD/wB//lcFWfv4DxexxdHpo/GOvr1viGl7+A+dQB
Ce2ePxDmOp6H042/wKmDDXFppj8AuzW+4UV6vwCzX0wcn68/AB1CfJQeWD9g
LK2mx2m0P7AzJZ88PoQ/4KB4NR7Rvz8oniKvaXeSP8CfMVfKGs4/OEf3FfgA
mj/gmbUIiJDXP8A5VYsM7Z8/gLy9F16a4D9oIhvYpqeiP7yzXdaS/+Q/jIbv
RX+spD8y2JIaKx7oPxTbWXlGcag/IMUlZzuo7D+49aTYmBOsP/rnafG8YvA/
QEoPDGDYrz+VTqpbxxbyPzSm691CArI/nwqxvjBe8z82RN8fkCm0P9snIU4F
S/Q/XKizjWgutj/XcrXIBVz1P1xGp8+1Vbg/Keafwjvu9T9wR4unyGu6P1eS
nWmnpPY/hEhvf9uBvD+clBV7dAD3P4jmYsEoqb4/7gcAdaqS9z/Oc6PMnV/A
P0Ck9F8YuPc/WHSVOKdqwT+OYmoCpu/3P1IqGr4X/cE/YUHLmmsC+D+yS7bi
X6nCP4sfeMEuA/g/gPsFyg==
          "]]},
        Annotation[#, "Charting`Private`Tag#2"]& ], 
       TagBox[
        {RGBColor[0.560181, 0.691569, 0.194885], PointSize[
         0.009166666666666668], AbsoluteThickness[2], PointBox[CompressedData["
1:eJxdkn0s1AEYx68ymy7Ral7jpiSTdaslpfLNVeYqK0rDynkNecta73V5CfMS
5Tq/KBXuuvMyL8e4hEO1lrcop6RuLYxLuPNyL1Gil2vr2Z49++55vv98vo+F
f5R70GISiWQ33wsztZBy2yZAKKIbWtFZ1LugmPRX6NhU/9OySfnJlVUaTax7
coBGEYgM65oDubws9ITGZkmMyzX7mos3OOe1SzTal1nYUhPNEw34MmJqKPk4
LLVnRiYXaPyx/LSA/bQH/90TGi00TxhxE6Zr/I7ehwsSJy6JPFZk7GZRi6Fr
mBzJlnih3P6CWuBUicqUR6+GZfGoY/cWJ7AbQFPXX5hzz0TykS3n0j63gemT
K2ZLstFnnOLH5fWAvvl2H63tASrtnCVMl0/YLLQpmSHysfuNyb0Ro0EQh4rI
g3Yc6E+Hn/LjDoELyxVHw7nQnr37ktD9gqjItZ1WfD4mdL4laUnGIB/MchgT
lCCOmTNi9FyOF8vnZI1jZRgn2xZseysHb8DUc6M5H2KzMUI35yv2EamJ6v5i
yJay2Pe9ZVDfc/hofLocqybynFjUSXx1WyBQAV6gfsoZs8m/eYCssmdRTacw
qigLYuRWITcM0sKEaZQKpCZP86vBOUnj8gwU8CQPNLrsqMYHI/kR8oZpuP8G
ivOJ/p7SwmkcDPKip4fUgh0tdnCOVuBghovOpmt1YBCpsJQp0E3NHBccr4NU
72bvw5dK5N06trprSy3UWt/3LI5SYqi9V8ppEULnW2hpwCol2COtHAP/BpB+
lQrOO+Pb38znQPnS2928X4ngJZLts3sbceKOpWtDuAq7Ihid730aURDcJ3Bi
KRH7+vLaUc8mXL+6aD4PFcwOzBal+TX94a/8w6MJV+J+WMTWKPHDOjvBMbAZ
ORHRWhKmCqF8cUyPohmGsigrxlYVbHecK58hBFgzzHuc7jaFsGs7Z4jMh3i7
2mOeZz+69DIt8vSykXo/olXbVQJ2keDZ0uu3EOPV8sK6Qwzv0YzgOfc4vAtZ
P5qk1YEM8cLD00FyDTtdGvAMy6zr7V+nnxXF1ze1Erq1+Am/V6jH
          "]]},
        Annotation[#, "Charting`Private`Tag#3"]& ]},
      {"WolframDynamicHighlight", <|
       "Label" -> {"XYLabel"}, "Ball" -> {"IndicatedBall"}|>}], 
     DynamicBox[(Charting`HighlightActionBox["DynamicHighlight", {}, 
       Slot["HighlightElements"], 
       Slot["LayoutOptions"], 
       Slot["Meta"], 
       Charting`HighlightActionFunction["DynamicHighlight", {{
          Annotation[{
            Directive[
             PointSize[0.009166666666666668], 
             RGBColor[0.368417, 0.506779, 0.709798], 
             AbsoluteThickness[2]], 
            Point[CompressedData["
1:eJwty19IU3EYxvEfXmhZN4k4W0WaBlNDvSizST2mFs4EyyRbjVhLo2SVzAsX
WCzDNsGiDTfadClZc+Ys22obtXbM/kCUssVcEtOEUklMN+a245BqB/rwfXmu
3nTRler6OELIjtgxS9cfjGWnCEtyLf2rHGETO5aVIo9PFJXvVCAUZFgo0nfo
/d53d8HzkQofMVOEu9qVLlFjeNvq01gUOVXTUrpRCS5rvIg1PkiRlIjivkMN
w74z/bEoWWCmdeGnGjWJ0uOJ0j6KKDr5HpUOxJrx90VGD0W2l+c7i3vgipZ6
o6UaShZ/0dD20YijhcuCwuUOSnapXfmabUavlnGVEu7/oDAE7ZAlMaqRb/BO
Zn1/izTBUpJgqRXFCS5P25Zx+LljAe6YEpyC3HXtHO//fy1cEV5W45NpZK6Z
09bMvZAKjL03j/1AJ8+m4tkeIDvn9JG4plmcrGE8RGPZJtOGqXnQclNIbnqE
irrb1/l/fqFFPyfVzxkR9R4oGQkvwfWZYUKez//7xmwAPkvDpKVhGEgU37l1
LgifWPlNrDTDlFzrTxlcQYrfkOw3PIdWeFmc6QhhJEHnTNBZ0ZY3vXWXMIyO
sFsRdtvhsJXwuzgRONSVL2OhSVU7EaeJgE4VraSKHBjQJx8WByLY3d2c293s
xIzRbZ2opKHLrrqXXTWCs6ro+jIjjYJF/p5F/hvkTM03PdPQ8AzVfRmqG8Xm
C+wZyQANOswYRfyn8wvLr2j8A4uEGuo=
             "]]}, "Charting`Private`Tag#1"], 
          Annotation[{
            Directive[
             PointSize[0.009166666666666668], 
             RGBColor[0.880722, 0.611041, 0.142051], 
             AbsoluteThickness[2]], 
            Point[CompressedData["
1:eJwBIQLe/SFib1JlAgAAACEAAAACAAAAx/NwukNSuL+AjxOrtsiXP9S4bQ68
Gba/gLXmvkiRkz/At4k2qQO0vwDMfLvn3JM/jPDEMgsQsr8ArInAbzePP2mM
8MQyC7C/AEwwwszJjz+MUDiutAysvwB26+EULpA/ghRRKhq+p7+AU0RaJHyQ
PzxMqE5ptKO/gKMX21LFkD/wB//lcFWfv4DxexxdHpo/GOvr1viGl7+A+dQB
Ce2ePxDmOp6H042/wKmDDXFppj8AuzW+4UV6vwCzX0wcn68/AB1CfJQeWD9g
LK2mx2m0P7AzJZ88PoQ/4KB4NR7Rvz8oniKvaXeSP8CfMVfKGs4/OEf3FfgA
mj/gmbUIiJDXP8A5VYsM7Z8/gLy9F16a4D9oIhvYpqeiP7yzXdaS/+Q/jIbv
RX+spD8y2JIaKx7oPxTbWXlGcag/IMUlZzuo7D+49aTYmBOsP/rnafG8YvA/
QEoPDGDYrz+VTqpbxxbyPzSm691CArI/nwqxvjBe8z82RN8fkCm0P9snIU4F
S/Q/XKizjWgutj/XcrXIBVz1P1xGp8+1Vbg/Keafwjvu9T9wR4unyGu6P1eS
nWmnpPY/hEhvf9uBvD+clBV7dAD3P4jmYsEoqb4/7gcAdaqS9z/Oc6PMnV/A
P0Ck9F8YuPc/WHSVOKdqwT+OYmoCpu/3P1IqGr4X/cE/YUHLmmsC+D+yS7bi
X6nCP4sfeMEuA/g/gPsFyg==
             "]]}, "Charting`Private`Tag#2"], 
          Annotation[{
            Directive[
             PointSize[0.009166666666666668], 
             RGBColor[0.560181, 0.691569, 0.194885], 
             AbsoluteThickness[2]], 
            Point[CompressedData["
1:eJxdkn0s1AEYx68ymy7Ral7jpiSTdaslpfLNVeYqK0rDynkNecta73V5CfMS
5Tq/KBXuuvMyL8e4hEO1lrcop6RuLYxLuPNyL1Gil2vr2Z49++55vv98vo+F
f5R70GISiWQ33wsztZBy2yZAKKIbWtFZ1LugmPRX6NhU/9OySfnJlVUaTax7
coBGEYgM65oDubws9ITGZkmMyzX7mos3OOe1SzTal1nYUhPNEw34MmJqKPk4
LLVnRiYXaPyx/LSA/bQH/90TGi00TxhxE6Zr/I7ehwsSJy6JPFZk7GZRi6Fr
mBzJlnih3P6CWuBUicqUR6+GZfGoY/cWJ7AbQFPXX5hzz0TykS3n0j63gemT
K2ZLstFnnOLH5fWAvvl2H63tASrtnCVMl0/YLLQpmSHysfuNyb0Ro0EQh4rI
g3Yc6E+Hn/LjDoELyxVHw7nQnr37ktD9gqjItZ1WfD4mdL4laUnGIB/MchgT
lCCOmTNi9FyOF8vnZI1jZRgn2xZseysHb8DUc6M5H2KzMUI35yv2EamJ6v5i
yJay2Pe9ZVDfc/hofLocqybynFjUSXx1WyBQAV6gfsoZs8m/eYCssmdRTacw
qigLYuRWITcM0sKEaZQKpCZP86vBOUnj8gwU8CQPNLrsqMYHI/kR8oZpuP8G
ivOJ/p7SwmkcDPKip4fUgh0tdnCOVuBghovOpmt1YBCpsJQp0E3NHBccr4NU
72bvw5dK5N06trprSy3UWt/3LI5SYqi9V8ppEULnW2hpwCol2COtHAP/BpB+
lQrOO+Pb38znQPnS2928X4ngJZLts3sbceKOpWtDuAq7Ihid730aURDcJ3Bi
KRH7+vLaUc8mXL+6aD4PFcwOzBal+TX94a/8w6MJV+J+WMTWKPHDOjvBMbAZ
ORHRWhKmCqF8cUyPohmGsigrxlYVbHecK58hBFgzzHuc7jaFsGs7Z4jMh3i7
2mOeZz+69DIt8vSykXo/olXbVQJ2keDZ0uu3EOPV8sK6Qwzv0YzgOfc4vAtZ
P5qk1YEM8cLD00FyDTtdGvAMy6zr7V+nnxXF1ze1Erq1+Am/V6jH
             "]]}, "Charting`Private`Tag#3"]}}, <|
        "HighlightElements" -> <|
          "Label" -> {"XYLabel"}, "Ball" -> {"IndicatedBall"}|>, 
         "LayoutOptions" -> <|
          "PlotRange" -> {{-0.095263158, 0.14816176470588238`}, {
             0, 1.5458830982503868`}}, 
           "Frame" -> {{False, False}, {False, False}}, 
           "AxesOrigin" -> {0, 0}, "ImageSize" -> {360, 360/GoldenRatio}, 
           "Axes" -> {True, True}, "LabelStyle" -> {}, "AspectRatio" -> 
           GoldenRatio^(-1), "DefaultStyle" -> {
             Directive[
              PointSize[0.009166666666666668], 
              RGBColor[0.560181, 0.691569, 0.194885], 
              AbsoluteThickness[2]], 
             Directive[
              PointSize[0.009166666666666668], 
              RGBColor[0.880722, 0.611041, 0.142051], 
              AbsoluteThickness[2]], 
             Directive[
              PointSize[0.009166666666666668], 
              RGBColor[0.368417, 0.506779, 0.709798], 
              AbsoluteThickness[2]]}, 
           "HighlightLabelingFunctions" -> <|"CoordinatesToolOptions" -> ({
               Identity[
                Part[#, 1]], 
               Identity[
                Part[#, 2]]}& ), 
             "ScalingFunctions" -> {{Identity, Identity}, {
               Identity, Identity}}|>, "Primitives" -> {}, "GCFlag" -> 
           False|>, 
         "Meta" -> <|
          "DefaultHighlight" -> {"Dynamic", None}, "Index" -> {}, "Function" -> 
           ListPlot, "GroupHighlight" -> False|>|>]]& )[<|
       "HighlightElements" -> <|
         "Label" -> {"XYLabel"}, "Ball" -> {"IndicatedBall"}|>, 
        "LayoutOptions" -> <|
         "PlotRange" -> {{-0.095263158, 0.14816176470588238`}, {
            0, 1.5458830982503868`}}, 
          "Frame" -> {{False, False}, {False, False}}, "AxesOrigin" -> {0, 0},
           "ImageSize" -> {360, 360/GoldenRatio}, "Axes" -> {True, True}, 
          "LabelStyle" -> {}, "AspectRatio" -> GoldenRatio^(-1), 
          "DefaultStyle" -> {
            Directive[
             PointSize[0.009166666666666668], 
             RGBColor[0.560181, 0.691569, 0.194885], 
             AbsoluteThickness[2]], 
            Directive[
             PointSize[0.009166666666666668], 
             RGBColor[0.880722, 0.611041, 0.142051], 
             AbsoluteThickness[2]], 
            Directive[
             PointSize[0.009166666666666668], 
             RGBColor[0.368417, 0.506779, 0.709798], 
             AbsoluteThickness[2]]}, 
          "HighlightLabelingFunctions" -> <|"CoordinatesToolOptions" -> ({
              Identity[
               Part[#, 1]], 
              Identity[
               Part[#, 2]]}& ), 
            "ScalingFunctions" -> {{Identity, Identity}, {
              Identity, Identity}}|>, "Primitives" -> {}, "GCFlag" -> False|>,
         "Meta" -> <|
         "DefaultHighlight" -> {"Dynamic", None}, "Index" -> {}, "Function" -> 
          ListPlot, "GroupHighlight" -> False|>|>],
      ImageSizeCache->{{4.503599627370496*^15, -4.503599627370496*^15}, {
       4.503599627370496*^15, -4.503599627370496*^15}}]},
    Annotation[{{
       Annotation[{
         Directive[
          PointSize[0.009166666666666668], 
          RGBColor[0.368417, 0.506779, 0.709798], 
          AbsoluteThickness[2]], 
         Point[CompressedData["
1:eJwty19IU3EYxvEfXmhZN4k4W0WaBlNDvSizST2mFs4EyyRbjVhLo2SVzAsX
WCzDNsGiDTfadClZc+Ys22obtXbM/kCUssVcEtOEUklMN+a245BqB/rwfXmu
3nTRler6OELIjtgxS9cfjGWnCEtyLf2rHGETO5aVIo9PFJXvVCAUZFgo0nfo
/d53d8HzkQofMVOEu9qVLlFjeNvq01gUOVXTUrpRCS5rvIg1PkiRlIjivkMN
w74z/bEoWWCmdeGnGjWJ0uOJ0j6KKDr5HpUOxJrx90VGD0W2l+c7i3vgipZ6
o6UaShZ/0dD20YijhcuCwuUOSnapXfmabUavlnGVEu7/oDAE7ZAlMaqRb/BO
Zn1/izTBUpJgqRXFCS5P25Zx+LljAe6YEpyC3HXtHO//fy1cEV5W45NpZK6Z
09bMvZAKjL03j/1AJ8+m4tkeIDvn9JG4plmcrGE8RGPZJtOGqXnQclNIbnqE
irrb1/l/fqFFPyfVzxkR9R4oGQkvwfWZYUKez//7xmwAPkvDpKVhGEgU37l1
LgifWPlNrDTDlFzrTxlcQYrfkOw3PIdWeFmc6QhhJEHnTNBZ0ZY3vXWXMIyO
sFsRdtvhsJXwuzgRONSVL2OhSVU7EaeJgE4VraSKHBjQJx8WByLY3d2c293s
xIzRbZ2opKHLrrqXXTWCs6ro+jIjjYJF/p5F/hvkTM03PdPQ8AzVfRmqG8Xm
C+wZyQANOswYRfyn8wvLr2j8A4uEGuo=
          "]]}, "Charting`Private`Tag#1"], 
       Annotation[{
         Directive[
          PointSize[0.009166666666666668], 
          RGBColor[0.880722, 0.611041, 0.142051], 
          AbsoluteThickness[2]], 
         Point[CompressedData["
1:eJwBIQLe/SFib1JlAgAAACEAAAACAAAAx/NwukNSuL+AjxOrtsiXP9S4bQ68
Gba/gLXmvkiRkz/At4k2qQO0vwDMfLvn3JM/jPDEMgsQsr8ArInAbzePP2mM
8MQyC7C/AEwwwszJjz+MUDiutAysvwB26+EULpA/ghRRKhq+p7+AU0RaJHyQ
PzxMqE5ptKO/gKMX21LFkD/wB//lcFWfv4DxexxdHpo/GOvr1viGl7+A+dQB
Ce2ePxDmOp6H042/wKmDDXFppj8AuzW+4UV6vwCzX0wcn68/AB1CfJQeWD9g
LK2mx2m0P7AzJZ88PoQ/4KB4NR7Rvz8oniKvaXeSP8CfMVfKGs4/OEf3FfgA
mj/gmbUIiJDXP8A5VYsM7Z8/gLy9F16a4D9oIhvYpqeiP7yzXdaS/+Q/jIbv
RX+spD8y2JIaKx7oPxTbWXlGcag/IMUlZzuo7D+49aTYmBOsP/rnafG8YvA/
QEoPDGDYrz+VTqpbxxbyPzSm691CArI/nwqxvjBe8z82RN8fkCm0P9snIU4F
S/Q/XKizjWgutj/XcrXIBVz1P1xGp8+1Vbg/Keafwjvu9T9wR4unyGu6P1eS
nWmnpPY/hEhvf9uBvD+clBV7dAD3P4jmYsEoqb4/7gcAdaqS9z/Oc6PMnV/A
P0Ck9F8YuPc/WHSVOKdqwT+OYmoCpu/3P1IqGr4X/cE/YUHLmmsC+D+yS7bi
X6nCP4sfeMEuA/g/gPsFyg==
          "]]}, "Charting`Private`Tag#2"], 
       Annotation[{
         Directive[
          PointSize[0.009166666666666668], 
          RGBColor[0.560181, 0.691569, 0.194885], 
          AbsoluteThickness[2]], 
         Point[CompressedData["
1:eJxdkn0s1AEYx68ymy7Ral7jpiSTdaslpfLNVeYqK0rDynkNecta73V5CfMS
5Tq/KBXuuvMyL8e4hEO1lrcop6RuLYxLuPNyL1Gil2vr2Z49++55vv98vo+F
f5R70GISiWQ33wsztZBy2yZAKKIbWtFZ1LugmPRX6NhU/9OySfnJlVUaTax7
coBGEYgM65oDubws9ITGZkmMyzX7mos3OOe1SzTal1nYUhPNEw34MmJqKPk4
LLVnRiYXaPyx/LSA/bQH/90TGi00TxhxE6Zr/I7ehwsSJy6JPFZk7GZRi6Fr
mBzJlnih3P6CWuBUicqUR6+GZfGoY/cWJ7AbQFPXX5hzz0TykS3n0j63gemT
K2ZLstFnnOLH5fWAvvl2H63tASrtnCVMl0/YLLQpmSHysfuNyb0Ro0EQh4rI
g3Yc6E+Hn/LjDoELyxVHw7nQnr37ktD9gqjItZ1WfD4mdL4laUnGIB/MchgT
lCCOmTNi9FyOF8vnZI1jZRgn2xZseysHb8DUc6M5H2KzMUI35yv2EamJ6v5i
yJay2Pe9ZVDfc/hofLocqybynFjUSXx1WyBQAV6gfsoZs8m/eYCssmdRTacw
qigLYuRWITcM0sKEaZQKpCZP86vBOUnj8gwU8CQPNLrsqMYHI/kR8oZpuP8G
ivOJ/p7SwmkcDPKip4fUgh0tdnCOVuBghovOpmt1YBCpsJQp0E3NHBccr4NU
72bvw5dK5N06trprSy3UWt/3LI5SYqi9V8ppEULnW2hpwCol2COtHAP/BpB+
lQrOO+Pb38znQPnS2928X4ngJZLts3sbceKOpWtDuAq7Ihid730aURDcJ3Bi
KRH7+vLaUc8mXL+6aD4PFcwOzBal+TX94a/8w6MJV+J+WMTWKPHDOjvBMbAZ
ORHRWhKmCqF8cUyPohmGsigrxlYVbHecK58hBFgzzHuc7jaFsGs7Z4jMh3i7
2mOeZz+69DIt8vSykXo/olXbVQJ2keDZ0uu3EOPV8sK6Qwzv0YzgOfc4vAtZ
P5qk1YEM8cLD00FyDTtdGvAMy6zr7V+nnxXF1ze1Erq1+Am/V6jH
          "]]}, "Charting`Private`Tag#3"]}}, <|
     "HighlightElements" -> <|
       "Label" -> {"XYLabel"}, "Ball" -> {"IndicatedBall"}|>, 
      "LayoutOptions" -> <|
       "PlotRange" -> {{-0.095263158, 0.14816176470588238`}, {
          0, 1.5458830982503868`}}, 
        "Frame" -> {{False, False}, {False, False}}, "AxesOrigin" -> {0, 0}, 
        "ImageSize" -> {360, 360/GoldenRatio}, "Axes" -> {True, True}, 
        "LabelStyle" -> {}, "AspectRatio" -> GoldenRatio^(-1), "DefaultStyle" -> {
          Directive[
           PointSize[0.009166666666666668], 
           RGBColor[0.560181, 0.691569, 0.194885], 
           AbsoluteThickness[2]], 
          Directive[
           PointSize[0.009166666666666668], 
           RGBColor[0.880722, 0.611041, 0.142051], 
           AbsoluteThickness[2]], 
          Directive[
           PointSize[0.009166666666666668], 
           RGBColor[0.368417, 0.506779, 0.709798], 
           AbsoluteThickness[2]]}, 
        "HighlightLabelingFunctions" -> <|"CoordinatesToolOptions" -> ({
            Identity[
             Part[#, 1]], 
            Identity[
             Part[#, 2]]}& ), 
          "ScalingFunctions" -> {{Identity, Identity}, {
            Identity, Identity}}|>, "Primitives" -> {}, "GCFlag" -> False|>, 
      "Meta" -> <|
       "DefaultHighlight" -> {"Dynamic", None}, "Index" -> {}, "Function" -> 
        ListPlot, "GroupHighlight" -> False|>|>, 
     "DynamicHighlight"]], {{}, {}}},
  AspectRatio->NCache[GoldenRatio^(-1), 0.6180339887498948],
  Axes->{True, True},
  AxesLabel->{None, None},
  AxesOrigin->{0, 0},
  DisplayFunction->Identity,
  Frame->{{False, False}, {False, False}},
  FrameLabel->{{None, None}, {None, None}},
  FrameTicks->{{Automatic, Automatic}, {Automatic, Automatic}},
  GridLines->{None, None},
  GridLinesStyle->Directive[
    GrayLevel[0.5, 0.4]],
  Method->{
   "AxisPadding" -> Scaled[0.02], "DefaultBoundaryStyle" -> Automatic, 
    "DefaultGraphicsInteraction" -> {
     "Version" -> 1.2, "TrackMousePosition" -> {True, False}, 
      "Effects" -> {
       "Highlight" -> {"ratio" -> 2}, "HighlightPoint" -> {"ratio" -> 2}, 
        "Droplines" -> {
         "freeformCursorMode" -> True, 
          "placement" -> {"x" -> "All", "y" -> "None"}}}}, "DefaultMeshStyle" -> 
    AbsolutePointSize[6], "DefaultPlotStyle" -> {
      Directive[
       RGBColor[0.368417, 0.506779, 0.709798], 
       AbsoluteThickness[2]], 
      Directive[
       RGBColor[0.880722, 0.611041, 0.142051], 
       AbsoluteThickness[2]], 
      Directive[
       RGBColor[0.560181, 0.691569, 0.194885], 
       AbsoluteThickness[2]], 
      Directive[
       RGBColor[0.922526, 0.385626, 0.209179], 
       AbsoluteThickness[2]], 
      Directive[
       RGBColor[0.528488, 0.470624, 0.701351], 
       AbsoluteThickness[2]], 
      Directive[
       RGBColor[0.772079, 0.431554, 0.102387], 
       AbsoluteThickness[2]], 
      Directive[
       RGBColor[0.363898, 0.618501, 0.782349], 
       AbsoluteThickness[2]], 
      Directive[
       RGBColor[1, 0.75, 0], 
       AbsoluteThickness[2]], 
      Directive[
       RGBColor[0.647624, 0.37816, 0.614037], 
       AbsoluteThickness[2]], 
      Directive[
       RGBColor[0.571589, 0.586483, 0.], 
       AbsoluteThickness[2]], 
      Directive[
       RGBColor[0.915, 0.3325, 0.2125], 
       AbsoluteThickness[2]], 
      Directive[
       RGBColor[0.40082222609352647`, 0.5220066643438841, 0.85], 
       AbsoluteThickness[2]], 
      Directive[
       RGBColor[0.9728288904374106, 0.621644452187053, 0.07336199581899142], 
       AbsoluteThickness[2]], 
      Directive[
       RGBColor[0.736782672705901, 0.358, 0.5030266573755369], 
       AbsoluteThickness[2]], 
      Directive[
       RGBColor[0.28026441037696703`, 0.715, 0.4292089322474965], 
       AbsoluteThickness[2]]}, "DomainPadding" -> Scaled[0.02], 
    "PointSizeFunction" -> "SmallPointSize", "RangePadding" -> Scaled[0.05], 
    "OptimizePlotMarkers" -> True, "IncludeHighlighting" -> "CurrentPoint", 
    "HighlightStyle" -> Automatic, "OptimizePlotMarkers" -> True, 
    "CoordinatesToolOptions" -> {"DisplayFunction" -> ({
        Identity[
         Part[#, 1]], 
        Identity[
         Part[#, 2]]}& ), "CopiedValueFunction" -> ({
        Identity[
         Part[#, 1]], 
        Identity[
         Part[#, 2]]}& )}},
  PlotRange->{{-0.095263158, 0.14816176470588238`}, {0, 1.5458830982503868`}},
  
  PlotRangeClipping->True,
  PlotRangePadding->{{
     Scaled[0.02], 
     Scaled[0.02]}, {
     Scaled[0.02], 
     Scaled[0.05]}},
  Ticks->{Automatic, Automatic}]], "Output",
 CellChangeTimes->{
  3.928930075970839*^9, {3.928930119261524*^9, 3.928930128986334*^9}, 
   3.929992333022463*^9, 3.947985323302435*^9, 3.947985981475315*^9, 
   3.94798769742877*^9, 3.948819185899135*^9, 3.949056185171742*^9},
 CellLabel->"Out[65]=",ExpressionUUID->"e50448e2-d50d-401b-a93a-212802d11860"]
}, Open  ]],

Cell[CellGroupData[{

Cell[BoxData[{
 RowBox[{
  RowBox[{"nc", "=", "28"}], ";"}], "\[IndentingNewLine]", 
 RowBox[{
  RowBox[{
   RowBox[{"restx1nogsch", "=", 
    RowBox[{
     RowBox[{"x1", "[", "t", "]"}], "/.", 
     RowBox[{"FindRoot", "[", 
      RowBox[{
       RowBox[{
        RowBox[{"(", 
         RowBox[{"-", 
          RowBox[{"D", "[", 
           RowBox[{
            RowBox[{"Lth2c", "[", 
             RowBox[{
             "a1", ",", "a2", ",", "c", ",", "l1", ",", "l2", ",", "l3", ",", 
              "b1", ",", "b2", ",", "k1", ",", "k2", ",", "k3", ",", "x1", 
              ",", "theta1u", ",", "theta2u", ",", "theta3u", ",", "t"}], 
             "]"}], ",", 
            RowBox[{"x1", "[", "t", "]"}]}], "]"}]}], ")"}], "/.", 
        RowBox[{"{", 
         RowBox[{
          RowBox[{"a1", "\[Rule]", " ", "aval1"}], ",", 
          RowBox[{"a2", "\[Rule]", " ", "aval2"}], ",", 
          RowBox[{"c", "\[Rule]", " ", "cval"}], ",", 
          RowBox[{"l1", "\[Rule]", "l1val"}], ",", 
          RowBox[{"l2", "\[Rule]", " ", "l2val"}], ",", 
          RowBox[{"l3", "\[Rule]", " ", "l3val"}], ",", 
          RowBox[{"k1", "\[Rule]", "1"}], ",", 
          RowBox[{"k2", "\[Rule]", "1"}], ",", 
          RowBox[{"k3", "\[Rule]", " ", "1"}], ",", 
          RowBox[{"theta1u", "\[Rule]", "x1uval"}], ",", 
          RowBox[{"theta2u", "\[Rule]", "x2uval"}], ",", 
          RowBox[{"theta3u", "\[Rule]", " ", "x3uval"}]}], "}"}]}], ",", 
       RowBox[{"{", 
        RowBox[{
         RowBox[{"x1", "[", "t", "]"}], ",", 
         RowBox[{"-", "750."}]}], "}"}], ",", 
       RowBox[{"AccuracyGoal", "\[Rule]", "10"}]}], "]"}]}]}], ";"}], 
  RowBox[{"(*", 
   RowBox[{
   "Resting", " ", "displacement", " ", "without", " ", "gating", " ", 
    "springs", " ", 
    RowBox[{"(", "nm", ")"}]}], " ", "*)"}], 
  RowBox[{"(*", 
   RowBox[{"0.0000001", "*", 
    SuperscriptBox["10", "9"]}], "*)"}]}], "\[IndentingNewLine]", 
 RowBox[{"Print", "[", 
  RowBox[{"\"\<resting displacement w.o. GS (nm)=\>\"", ",", "restx1nogsch"}],
   "]"}], "\[IndentingNewLine]", 
 RowBox[{
  RowBox[{
   RowBox[{"restx1ch", "=", 
    RowBox[{"restx1nogsch", "-", "delxval"}]}], ";"}], 
  RowBox[{"(*", 
   RowBox[{
   "Resting", " ", "displacement", " ", "with", " ", "gating", " ", "springs",
     " ", 
    RowBox[{"(", "nm", ")"}]}], "*)"}]}], "\[IndentingNewLine]", 
 RowBox[{"Print", "[", 
  RowBox[{"\"\<resting displacement with GS (nm) =\>\"", ",", "restx1ch"}], 
  "]"}], "\[IndentingNewLine]", 
 RowBox[{
  RowBox[{
   RowBox[{"bvalue1ch", "=", " ", 
    RowBox[{
     RowBox[{"bfn1", "[", 
      RowBox[{
      "xgsrval", ",", "aval1", ",", "cval", ",", "l1val", ",", "l2val", ",", 
       "x1", ",", "t"}], "]"}], "/.", 
     RowBox[{"{", 
      RowBox[{
       RowBox[{"x1", "[", "t", "]"}], "\[Rule]", " ", "restx1ch"}], "}"}]}]}],
    ";"}], 
  RowBox[{"(*", 
   RowBox[{"b1", " ", "value", " ", "in", " ", "endolymph"}], " ", 
   "*)"}]}], "\[IndentingNewLine]", 
 RowBox[{
  RowBox[{
   RowBox[{"bvalue2ch", "=", " ", 
    RowBox[{
     RowBox[{"bfn2", "[", 
      RowBox[{
      "xgsrval", ",", "aval1", ",", "aval2", ",", "cval", ",", "l1val", ",", 
       "l2val", ",", "l3val", ",", "x1", ",", "t"}], "]"}], "/.", 
     RowBox[{"{", 
      RowBox[{
       RowBox[{"x1", "[", "t", "]"}], "\[Rule]", " ", "restx1ch"}], "}"}]}]}],
    ";"}], 
  RowBox[{"(*", 
   RowBox[{"b2", " ", "value", " ", "in", " ", "endolymph"}], " ", 
   "*)"}]}], "\[IndentingNewLine]", 
 RowBox[{"Print", "[", 
  RowBox[{"\"\<UTLD 1 (nm)=\>\"", ",", "bvalue1ch"}], 
  "]"}], "\[IndentingNewLine]", 
 RowBox[{
  RowBox[{"Print", "[", 
   RowBox[{"\"\<UTLD 2 (nm)=\>\"", ",", "bvalue2ch"}], "]"}], 
  "\[IndentingNewLine]", 
  RowBox[{"(*", 
   RowBox[{"pivot", " ", "stiffness", " ", "\[Kappa]"}], 
   "*)"}]}], "\[IndentingNewLine]", 
 RowBox[{
  RowBox[{"kthetaciliach", "=", 
   RowBox[{
    RowBox[{
     RowBox[{"(", 
      RowBox[{"khbnogs", "/", "nc"}], ")"}], "/", 
     RowBox[{"(", 
      RowBox[{
       SuperscriptBox[
        RowBox[{"(", 
         RowBox[{"D", "[", 
          RowBox[{
           RowBox[{"theta1", "[", 
            RowBox[{"l1", ",", "x1", ",", "t"}], " ", "]"}], ",", 
           RowBox[{"x1", "[", "t", "]"}]}], "]"}], ")"}], "2"], "+", 
       RowBox[{
        RowBox[{"theta1", "[", 
         RowBox[{"l1", ",", "x1", ",", "t"}], " ", "]"}], "*", 
        RowBox[{"D", "[", 
         RowBox[{
          RowBox[{"D", "[", 
           RowBox[{
            RowBox[{"theta1", "[", 
             RowBox[{"l1", ",", "x1", ",", "t"}], " ", "]"}], ",", 
            RowBox[{"x1", "[", "t", "]"}]}], "]"}], ",", 
          RowBox[{"x1", "[", "t", "]"}]}], "]"}]}], "+", 
       SuperscriptBox[
        RowBox[{"(", 
         RowBox[{"D", "[", 
          RowBox[{
           RowBox[{"theta2", "[", 
            RowBox[{
            "a1", ",", "c", ",", "l1", ",", "l2", ",", "x1", ",", "t"}], " ", 
            "]"}], ",", 
           RowBox[{"x1", "[", "t", "]"}]}], "]"}], ")"}], "2"], "+", 
       RowBox[{
        RowBox[{"theta2", "[", 
         RowBox[{"a1", ",", "c", ",", "l1", ",", "l2", ",", "x1", ",", "t"}], 
         " ", "]"}], "*", 
        RowBox[{"D", "[", 
         RowBox[{
          RowBox[{"D", "[", 
           RowBox[{
            RowBox[{"theta2", "[", 
             RowBox[{
             "a1", ",", "c", ",", "l1", ",", "l2", ",", "x1", ",", "t"}], " ",
              "]"}], ",", 
            RowBox[{"x1", "[", "t", "]"}]}], "]"}], ",", 
          RowBox[{"x1", "[", "t", "]"}]}], "]"}]}], "+", 
       SuperscriptBox[
        RowBox[{"(", 
         RowBox[{"D", "[", 
          RowBox[{
           RowBox[{"theta3", "[", 
            RowBox[{
            "a1", ",", "a2", ",", "c", ",", "l1", ",", "l2", ",", "l3", ",", 
             "x1", ",", "t"}], " ", "]"}], ",", 
           RowBox[{"x1", "[", "t", "]"}]}], "]"}], ")"}], "2"], "+", 
       RowBox[{
        RowBox[{"theta3", "[", 
         RowBox[{
         "a1", ",", "a2", ",", "c", ",", "l1", ",", "l2", ",", "l3", ",", 
          "x1", ",", "t"}], " ", "]"}], "*", 
        RowBox[{"D", "[", 
         RowBox[{
          RowBox[{"D", "[", 
           RowBox[{
            RowBox[{"theta3", "[", 
             RowBox[{
             "a1", ",", "a2", ",", "c", ",", "l1", ",", "l2", ",", "l3", ",", 
              "x1", ",", "t"}], " ", "]"}], ",", 
            RowBox[{"x1", "[", "t", "]"}]}], "]"}], ",", 
          RowBox[{"x1", "[", "t", "]"}]}], "]"}]}]}], ")"}]}], "/.", 
    RowBox[{"{", 
     RowBox[{
      RowBox[{"a1", "\[Rule]", " ", "aval1"}], ",", 
      RowBox[{"a2", "\[Rule]", " ", 
       RowBox[{"1", "*", "aval2"}]}], ",", 
      RowBox[{"c", "\[Rule]", " ", "cval"}], ",", 
      RowBox[{"l1", "\[Rule]", "l1val"}], ",", 
      RowBox[{"l2", "\[Rule]", " ", "l2val"}], ",", 
      RowBox[{"l3", "\[Rule]", " ", "l3val"}], ",", 
      RowBox[{"k1", "\[Rule]", "1"}], ",", 
      RowBox[{"k2", "\[Rule]", "1"}], ",", 
      RowBox[{"k3", "\[Rule]", "1"}], ",", 
      RowBox[{"kgs", "\[Rule]", "0"}], ",", 
      RowBox[{"\[Lambda]1", "\[Rule]", "lam1val"}], ",", 
      RowBox[{"\[Lambda]2", "\[Rule]", "lam2val"}], ",", 
      RowBox[{"x1u", "\[Rule]", "x1uval"}], ",", 
      RowBox[{"x2u", "\[Rule]", "x2uval"}], ",", 
      RowBox[{"x3u", "\[Rule]", "x3uval"}], ",", 
      RowBox[{
       RowBox[{"x1", "[", "t", "]"}], "\[Rule]", " ", "restx1nogsch"}], ",", 
      RowBox[{"kb", "\[Rule]", " ", "kbval"}], ",", 
      RowBox[{"temp", "\[Rule]", "tempval"}]}], "}"}]}]}], 
  ";"}], "\[IndentingNewLine]", 
 RowBox[{"Print", "[", 
  RowBox[{"\"\<Pivot stiffness (nN.nm/rad) =\>\"", ",", "kthetaciliach"}], 
  "]"}], "\[IndentingNewLine]", 
 RowBox[{
  RowBox[{"p01restval", "=", "0.5"}], ";", 
  RowBox[{"p02restval", "=", "0.5"}], ";"}]}], "Input",
 CellChangeTimes->{{3.9285981351795883`*^9, 3.928598136126687*^9}, {
   3.928598215077487*^9, 3.928598240335862*^9}, {3.9285982891607656`*^9, 
   3.9285983314569483`*^9}, {3.928599242318819*^9, 3.928599272168655*^9}, {
   3.928835940365505*^9, 3.928836052287291*^9}, {3.92883788235465*^9, 
   3.9288379575744543`*^9}, {3.9288380329529457`*^9, 3.928838045712215*^9}, {
   3.928838172990535*^9, 3.9288381974772987`*^9}, 3.928838262940948*^9, {
   3.928843969791213*^9, 3.928843994962995*^9}},
 CellLabel->"In[66]:=",ExpressionUUID->"8f49a912-92ca-4166-b9f0-d3923cec0a30"],

Cell[CellGroupData[{

Cell[BoxData[
 InterpretationBox[
  RowBox[{"\<\"resting displacement w.o. GS (nm)=\"\>", "\[InvisibleSpace]", 
   RowBox[{"-", "855.1986647326579`"}]}],
  SequenceForm["resting displacement w.o. GS (nm)=", -855.1986647326579],
  Editable->False]], "Print",
 CellChangeTimes->{{3.928599243841456*^9, 3.92859927300099*^9}, 
   3.9286042929176292`*^9, 3.928836061599244*^9, 3.928836165904697*^9, 
   3.9288381019760017`*^9, 3.928838174998334*^9, 3.928844014919257*^9, 
   3.928938575525044*^9, 3.929991614040703*^9, 3.9299923524601393`*^9, 
   3.940255406028111*^9, 3.9405347876580143`*^9, 3.94798532733138*^9, 
   3.9479857776496*^9, 3.947985984532507*^9, 3.947986067168007*^9, 
   3.947986156595524*^9, 3.947986219646508*^9, 3.947987699786586*^9, 
   3.947987876764868*^9, 3.94798791762202*^9, 3.9480243692680883`*^9, 
   3.948497563655192*^9, 3.948540048589925*^9, 3.948540100436118*^9, 
   3.948540170873094*^9, 3.94881918620539*^9, 3.949056185335712*^9},
 CellLabel->
  "During evaluation of \
In[66]:=",ExpressionUUID->"0ea9de05-efe0-44b1-bbd3-a8ddf3d92171"],

Cell[BoxData[
 InterpretationBox[
  RowBox[{"\<\"resting displacement with GS (nm) =\"\>", "\[InvisibleSpace]", 
   
   RowBox[{"-", "900.1986647326579`"}]}],
  SequenceForm["resting displacement with GS (nm) =", -900.1986647326579],
  Editable->False]], "Print",
 CellChangeTimes->{{3.928599243841456*^9, 3.92859927300099*^9}, 
   3.9286042929176292`*^9, 3.928836061599244*^9, 3.928836165904697*^9, 
   3.9288381019760017`*^9, 3.928838174998334*^9, 3.928844014919257*^9, 
   3.928938575525044*^9, 3.929991614040703*^9, 3.9299923524601393`*^9, 
   3.940255406028111*^9, 3.9405347876580143`*^9, 3.94798532733138*^9, 
   3.9479857776496*^9, 3.947985984532507*^9, 3.947986067168007*^9, 
   3.947986156595524*^9, 3.947986219646508*^9, 3.947987699786586*^9, 
   3.947987876764868*^9, 3.94798791762202*^9, 3.9480243692680883`*^9, 
   3.948497563655192*^9, 3.948540048589925*^9, 3.948540100436118*^9, 
   3.948540170873094*^9, 3.94881918620539*^9, 3.949056185337763*^9},
 CellLabel->
  "During evaluation of \
In[66]:=",ExpressionUUID->"edb60dc6-8ac0-4720-aabc-5db2e83e28b0"],

Cell[BoxData[
 InterpretationBox[
  RowBox[{"\<\"UTLD 1 (nm)=\"\>", "\[InvisibleSpace]", "2489.2176624227964`"}],
  SequenceForm["UTLD 1 (nm)=", 2489.2176624227964`],
  Editable->False]], "Print",
 CellChangeTimes->{{3.928599243841456*^9, 3.92859927300099*^9}, 
   3.9286042929176292`*^9, 3.928836061599244*^9, 3.928836165904697*^9, 
   3.9288381019760017`*^9, 3.928838174998334*^9, 3.928844014919257*^9, 
   3.928938575525044*^9, 3.929991614040703*^9, 3.9299923524601393`*^9, 
   3.940255406028111*^9, 3.9405347876580143`*^9, 3.94798532733138*^9, 
   3.9479857776496*^9, 3.947985984532507*^9, 3.947986067168007*^9, 
   3.947986156595524*^9, 3.947986219646508*^9, 3.947987699786586*^9, 
   3.947987876764868*^9, 3.94798791762202*^9, 3.9480243692680883`*^9, 
   3.948497563655192*^9, 3.948540048589925*^9, 3.948540100436118*^9, 
   3.948540170873094*^9, 3.94881918620539*^9, 3.949056185342359*^9},
 CellLabel->
  "During evaluation of \
In[66]:=",ExpressionUUID->"f8f77283-464c-4f0b-afe6-5e8aac6e5ab6"],

Cell[BoxData[
 InterpretationBox[
  RowBox[{"\<\"UTLD 2 (nm)=\"\>", "\[InvisibleSpace]", "1588.3209472559183`"}],
  SequenceForm["UTLD 2 (nm)=", 1588.3209472559183`],
  Editable->False]], "Print",
 CellChangeTimes->{{3.928599243841456*^9, 3.92859927300099*^9}, 
   3.9286042929176292`*^9, 3.928836061599244*^9, 3.928836165904697*^9, 
   3.9288381019760017`*^9, 3.928838174998334*^9, 3.928844014919257*^9, 
   3.928938575525044*^9, 3.929991614040703*^9, 3.9299923524601393`*^9, 
   3.940255406028111*^9, 3.9405347876580143`*^9, 3.94798532733138*^9, 
   3.9479857776496*^9, 3.947985984532507*^9, 3.947986067168007*^9, 
   3.947986156595524*^9, 3.947986219646508*^9, 3.947987699786586*^9, 
   3.947987876764868*^9, 3.94798791762202*^9, 3.9480243692680883`*^9, 
   3.948497563655192*^9, 3.948540048589925*^9, 3.948540100436118*^9, 
   3.948540170873094*^9, 3.94881918620539*^9, 3.949056185343759*^9},
 CellLabel->
  "During evaluation of \
In[66]:=",ExpressionUUID->"3dd67cee-c96b-4279-a769-52c2c3d21e83"],

Cell[BoxData[
 InterpretationBox[
  RowBox[{"\<\"Pivot stiffness (nN.nm/rad) =\"\>", "\[InvisibleSpace]", 
   "1374.9637319034446`"}],
  SequenceForm["Pivot stiffness (nN.nm/rad) =", 1374.9637319034446`],
  Editable->False]], "Print",
 CellChangeTimes->{{3.928599243841456*^9, 3.92859927300099*^9}, 
   3.9286042929176292`*^9, 3.928836061599244*^9, 3.928836165904697*^9, 
   3.9288381019760017`*^9, 3.928838174998334*^9, 3.928844014919257*^9, 
   3.928938575525044*^9, 3.929991614040703*^9, 3.9299923524601393`*^9, 
   3.940255406028111*^9, 3.9405347876580143`*^9, 3.94798532733138*^9, 
   3.9479857776496*^9, 3.947985984532507*^9, 3.947986067168007*^9, 
   3.947986156595524*^9, 3.947986219646508*^9, 3.947987699786586*^9, 
   3.947987876764868*^9, 3.94798791762202*^9, 3.9480243692680883`*^9, 
   3.948497563655192*^9, 3.948540048589925*^9, 3.948540100436118*^9, 
   3.948540170873094*^9, 3.94881918620539*^9, 3.949056185345187*^9},
 CellLabel->
  "During evaluation of \
In[66]:=",ExpressionUUID->"d649a722-6193-4fa2-a8da-e7a52934c2d6"]
}, Open  ]]
}, Open  ]],

Cell[CellGroupData[{

Cell[BoxData["bvalue1ch"], "Input",
 CellChangeTimes->{{3.9485401218851833`*^9, 3.948540122750011*^9}},
 CellLabel->"In[78]:=",ExpressionUUID->"9749a21d-225f-41ae-893a-2551e2ba40ec"],

Cell[BoxData["2489.2176624227964`"], "Output",
 CellChangeTimes->{3.948540123277231*^9, 3.948819186221663*^9, 
  3.949056185353628*^9},
 CellLabel->"Out[78]=",ExpressionUUID->"e03f4eaf-443c-43de-b59d-857b4baf0f74"]
}, Open  ]],

Cell[CellGroupData[{

Cell[BoxData["bvalue2ch"], "Input",
 CellChangeTimes->{{3.9485401244810047`*^9, 3.948540131053834*^9}},
 CellLabel->"In[79]:=",ExpressionUUID->"b01b2093-93ea-47cf-bf39-3f9c6c74f70d"],

Cell[BoxData["1588.3209472559183`"], "Output",
 CellChangeTimes->{{3.9485401281724873`*^9, 3.948540131348419*^9}, 
   3.948819186259696*^9, 3.949056185390461*^9},
 CellLabel->"Out[79]=",ExpressionUUID->"7d56d243-a55a-498e-bd37-4b89e8e2877a"]
}, Open  ]],

Cell[CellGroupData[{

Cell[BoxData[
 RowBox[{"{", 
  RowBox[{"l1val", ",", "l2val", ",", "l3val"}], "}"}]], "Input",
 CellChangeTimes->{{3.9479860295868473`*^9, 3.947986036949472*^9}},
 CellLabel->"In[80]:=",ExpressionUUID->"616f5ed1-77ad-4bab-884c-fe4a71479548"],

Cell[BoxData[
 RowBox[{"{", 
  RowBox[{"4732.`", ",", "2100", ",", "1300"}], "}"}]], "Output",
 CellChangeTimes->{3.947986037315222*^9, 3.948540157048727*^9, 
  3.948819186286853*^9, 3.949056185398365*^9},
 CellLabel->"Out[80]=",ExpressionUUID->"f74ff290-4c8c-4734-aa49-45b2ae9f9370"]
}, Open  ]],

Cell[CellGroupData[{

Cell[BoxData[
 RowBox[{
  RowBox[{"(*", " ", 
   RowBox[{"l1", " ", "=", " ", "l1mean"}], "*)"}], "\[IndentingNewLine]", 
  RowBox[{
   RowBox[{
    RowBox[{"nvarp", "=", "21"}], ";", 
    RowBox[{"l1vals", "=", 
     RowBox[{"ConstantArray", "[", 
      RowBox[{"0", ",", 
       RowBox[{"{", "nvarp", "}"}]}], "]"}]}], ";"}], "\[IndentingNewLine]", 
   RowBox[{
    RowBox[{"kappavals", "=", 
     RowBox[{"ConstantArray", "[", 
      RowBox[{"0", ",", 
       RowBox[{"{", "nvarp", "}"}]}], "]"}]}], ";"}], "\[IndentingNewLine]", 
   RowBox[{
    RowBox[{"kgsvals", "=", 
     RowBox[{"ConstantArray", "[", 
      RowBox[{"0", ",", 
       RowBox[{"{", "nvarp", "}"}]}], "]"}]}], ";"}], "\[IndentingNewLine]", 
   RowBox[{
    RowBox[{"dvals", "=", 
     RowBox[{"ConstantArray", "[", 
      RowBox[{"0", ",", 
       RowBox[{"{", "nvarp", "}"}]}], "]"}]}], ";"}], "\[IndentingNewLine]", 
   RowBox[{
    RowBox[{"delpvals", "=", 
     RowBox[{"ConstantArray", "[", 
      RowBox[{"0", ",", 
       RowBox[{"{", "nvarp", "}"}]}], "]"}]}], ";", 
    RowBox[{"offsetvals", "=", 
     RowBox[{"ConstantArray", "[", 
      RowBox[{"0", ",", 
       RowBox[{"{", "nvarp", "}"}]}], "]"}]}], ";"}], "\[IndentingNewLine]", 
   RowBox[{
    RowBox[{"x1pvals", "=", 
     RowBox[{"ConstantArray", "[", 
      RowBox[{"0", ",", 
       RowBox[{"{", "nvarp", "}"}]}], "]"}]}], ";", 
    RowBox[{"x1evals", "=", 
     RowBox[{"ConstantArray", "[", 
      RowBox[{"0", ",", 
       RowBox[{"{", "nvarp", "}"}]}], "]"}]}], ";", 
    RowBox[{"x1ssvals", "=", 
     RowBox[{"ConstantArray", "[", 
      RowBox[{"0", ",", 
       RowBox[{"{", "nvarp", "}"}]}], "]"}]}], ";"}], "\[IndentingNewLine]", 
   RowBox[{
    RowBox[{"x2ssvals", "=", 
     RowBox[{"ConstantArray", "[", 
      RowBox[{"0", ",", 
       RowBox[{"{", "nvarp", "}"}]}], "]"}]}], ";", 
    RowBox[{"xgsuvals", "=", 
     RowBox[{"ConstantArray", "[", 
      RowBox[{"0", ",", 
       RowBox[{"{", "nvarp", "}"}]}], "]"}]}], ";"}], "\[IndentingNewLine]", 
   RowBox[{
    RowBox[{"tpvals", "=", 
     RowBox[{"ConstantArray", "[", 
      RowBox[{"0", ",", 
       RowBox[{"{", "nvarp", "}"}]}], "]"}]}], ";", 
    RowBox[{"tevals", "=", 
     RowBox[{"ConstantArray", "[", 
      RowBox[{"0", ",", 
       RowBox[{"{", "nvarp", "}"}]}], "]"}]}], ";"}], "\[IndentingNewLine]", 
   RowBox[{
    RowBox[{"l2pvals", "=", 
     RowBox[{"ConstantArray", "[", 
      RowBox[{"0", ",", 
       RowBox[{"{", "nvarp", "}"}]}], "]"}]}], ";", 
    RowBox[{"l3pvals", "=", 
     RowBox[{"ConstantArray", "[", 
      RowBox[{"0", ",", 
       RowBox[{"{", "nvarp", "}"}]}], "]"}]}], ";", 
    RowBox[{"l2evals", "=", 
     RowBox[{"ConstantArray", "[", 
      RowBox[{"0", ",", 
       RowBox[{"{", "nvarp", "}"}]}], "]"}]}], ";", 
    RowBox[{"l3evals", "=", 
     RowBox[{"ConstantArray", "[", 
      RowBox[{"0", ",", 
       RowBox[{"{", "nvarp", "}"}]}], "]"}]}], ";"}], "\[IndentingNewLine]", 
   RowBox[{"For", "[", 
    RowBox[{
     RowBox[{"ii", "=", "11"}], ",", 
     RowBox[{"ii", "\[LessEqual]", "11"}], ",", 
     RowBox[{"ii", "++"}], ",", 
     RowBox[{"(*", 
      RowBox[{
       RowBox[{
       "ii", " ", "controls", " ", "the", " ", "value", " ", "of", " ", 
        "l1"}], ",", " ", 
       RowBox[{"now", " ", "set", " ", "to", " ", "mean"}]}], "*)"}], 
     RowBox[{"{", 
      RowBox[{"(*", 
       RowBox[{
        RowBox[{"l1val", "=", 
         RowBox[{
          RowBox[{
           RowBox[{"(", 
            RowBox[{"4.1", "-", "0.632"}], ")"}], "*", 
           SuperscriptBox["10", 
            RowBox[{"-", "6"}]], "*", 
           SuperscriptBox["10", "9"]}], "+", 
          RowBox[{
           RowBox[{"(", 
            RowBox[{"ii", "-", "1"}], ")"}], "*", 
           RowBox[{"(", 
            RowBox[{"1.264", "*", 
             SuperscriptBox["10", 
              RowBox[{"-", "6"}]], "*", 
             RowBox[{
              SuperscriptBox["10", "9"], "/", 
              RowBox[{"(", 
               RowBox[{"nvarp", "-", "1"}], ")"}]}]}], ")"}]}]}]}], ";", 
        RowBox[{"l2val", "=", 
         RowBox[{"l1val", "/", "fac2"}]}], ";", 
        RowBox[{"l3val", "=", 
         RowBox[{"l1val", "/", "fac3"}]}], ";"}], "*)"}], 
      "\[IndentingNewLine]", 
      RowBox[{
       RowBox[{"Print", "[", 
        RowBox[{"\"\<ii=\>\"", ",", "ii"}], "]"}], ";", "\[IndentingNewLine]", 
       RowBox[{"{", 
        RowBox[{"l1val", ",", "l2val", ",", "l3val"}], "}"}], ";", 
       "\[IndentingNewLine]", 
       RowBox[{
        RowBox[{"l1vals", "[", 
         RowBox[{"[", "ii", "]"}], "]"}], "=", "l1val"}], ";", 
       "\[IndentingNewLine]", 
       RowBox[{"(*", 
        RowBox[{
         RowBox[{"**", 
          RowBox[{"*", 
           SuperscriptBox["X1", "**"]}]}], ",", 
         SuperscriptBox["X1", "*"], ",", "b1", ",", "b2", ",", "\[Kappa]", 
         ",", " ", 
         RowBox[{
         "xh", " ", "are", " ", "recalculated", " ", "for", " ", "each", " ", 
          "l1"}]}], "*****)"}], "\[IndentingNewLine]", 
       RowBox[{"restx1nogsch", "=", 
        RowBox[{
         RowBox[{"x1", "[", "t", "]"}], "/.", 
         RowBox[{"FindRoot", "[", 
          RowBox[{
           RowBox[{
            RowBox[{"(", 
             RowBox[{"-", 
              RowBox[{"D", "[", 
               RowBox[{
                RowBox[{"Lth2c", "[", 
                 RowBox[{
                 "a1", ",", "a2", ",", "c", ",", "l1", ",", "l2", ",", "l3", 
                  ",", "b1", ",", "b2", ",", "k1", ",", "k2", ",", "k3", ",", 
                  "x1", ",", "theta1u", ",", "theta2u", ",", "theta3u", ",", 
                  "t"}], "]"}], ",", 
                RowBox[{"x1", "[", "t", "]"}]}], "]"}]}], ")"}], "/.", 
            RowBox[{"{", 
             RowBox[{
              RowBox[{"a1", "\[Rule]", " ", "aval1"}], ",", 
              RowBox[{"a2", "\[Rule]", " ", "aval2"}], ",", 
              RowBox[{"c", "\[Rule]", " ", "cval"}], ",", 
              RowBox[{"l1", "\[Rule]", "l1val"}], ",", 
              RowBox[{"l2", "\[Rule]", " ", "l2val"}], ",", 
              RowBox[{"l3", "\[Rule]", " ", "l3val"}], ",", 
              RowBox[{"k1", "\[Rule]", "1"}], ",", 
              RowBox[{"k2", "\[Rule]", "1"}], ",", 
              RowBox[{"k3", "\[Rule]", " ", "1"}], ",", 
              RowBox[{"kgs1", "\[Rule]", "0"}], ",", 
              RowBox[{"kgs2", "\[Rule]", " ", "0"}], ",", 
              RowBox[{"\[Lambda]1", "\[Rule]", "lam1val"}], ",", 
              RowBox[{"\[Lambda]2", "\[Rule]", "lam2val"}], ",", 
              RowBox[{"theta1u", "\[Rule]", "x1uval"}], ",", 
              RowBox[{"theta2u", "\[Rule]", "x2uval"}], ",", 
              RowBox[{"theta3u", "\[Rule]", " ", "x3uval"}], ",", 
              RowBox[{"xh", "\[Rule]", " ", "xhval2"}]}], "}"}]}], ",", 
           RowBox[{"{", 
            RowBox[{
             RowBox[{"x1", "[", "t", "]"}], ",", 
             RowBox[{"-", "800."}]}], "}"}]}], "]"}]}]}], ";", 
       RowBox[{"(*", 
        RowBox[{"0.0000001", "*", 
         SuperscriptBox["10", "9"]}], "*)"}], "\[IndentingNewLine]", 
       RowBox[{"restx1ch", "=", 
        RowBox[{"restx1nogsch", "-", "delxval"}]}], ";", 
       "\[IndentingNewLine]", 
       RowBox[{"(*", 
        RowBox[{"Print", "[", 
         RowBox[{
         "\"\<resting displacement with GS (m) =\>\"", ",", "restx1ch"}], 
         "]"}], "*)"}], "\[IndentingNewLine]", 
       RowBox[{"bvalue1ch", "=", " ", 
        RowBox[{
         RowBox[{"bfn1", "[", 
          RowBox[{
          "xgsrval", ",", "aval1", ",", "cval", ",", "l1val", ",", "l2val", 
           ",", "x1", ",", "t"}], "]"}], "/.", 
         RowBox[{"{", 
          RowBox[{
           RowBox[{"x1", "[", "t", "]"}], "\[Rule]", " ", "restx1ch"}], 
          "}"}]}]}], ";", "\[IndentingNewLine]", 
       RowBox[{"bvalue2ch", "=", " ", 
        RowBox[{
         RowBox[{"bfn2", "[", 
          RowBox[{
          "xgsrval", ",", "aval1", ",", "aval2", ",", "cval", ",", "l1val", 
           ",", "l2val", ",", "l3val", ",", "x1", ",", "t"}], "]"}], "/.", 
         RowBox[{"{", 
          RowBox[{
           RowBox[{"x1", "[", "t", "]"}], "\[Rule]", " ", "restx1ch"}], 
          "}"}]}]}], ";", "\[IndentingNewLine]", 
       RowBox[{"kthetaciliach", "=", 
        RowBox[{
         RowBox[{
          RowBox[{"(", 
           RowBox[{"khbnogs", "/", "nc"}], ")"}], "/", 
          RowBox[{"(", 
           RowBox[{
            SuperscriptBox[
             RowBox[{"(", 
              RowBox[{"D", "[", 
               RowBox[{
                RowBox[{"theta1", "[", 
                 RowBox[{"l1", ",", "x1", ",", "t"}], " ", "]"}], ",", 
                RowBox[{"x1", "[", "t", "]"}]}], "]"}], ")"}], "2"], "+", 
            RowBox[{
             RowBox[{"theta1", "[", 
              RowBox[{"l1", ",", "x1", ",", "t"}], " ", "]"}], "*", 
             RowBox[{"D", "[", 
              RowBox[{
               RowBox[{"D", "[", 
                RowBox[{
                 RowBox[{"theta1", "[", 
                  RowBox[{"l1", ",", "x1", ",", "t"}], " ", "]"}], ",", 
                 RowBox[{"x1", "[", "t", "]"}]}], "]"}], ",", 
               RowBox[{"x1", "[", "t", "]"}]}], "]"}]}], "+", 
            SuperscriptBox[
             RowBox[{"(", 
              RowBox[{"D", "[", 
               RowBox[{
                RowBox[{"theta2", "[", 
                 RowBox[{
                 "a1", ",", "c", ",", "l1", ",", "l2", ",", "x1", ",", "t"}], 
                 " ", "]"}], ",", 
                RowBox[{"x1", "[", "t", "]"}]}], "]"}], ")"}], "2"], "+", 
            RowBox[{
             RowBox[{"theta2", "[", 
              RowBox[{
              "a1", ",", "c", ",", "l1", ",", "l2", ",", "x1", ",", "t"}], 
              " ", "]"}], "*", 
             RowBox[{"D", "[", 
              RowBox[{
               RowBox[{"D", "[", 
                RowBox[{
                 RowBox[{"theta2", "[", 
                  RowBox[{
                  "a1", ",", "c", ",", "l1", ",", "l2", ",", "x1", ",", "t"}],
                   " ", "]"}], ",", 
                 RowBox[{"x1", "[", "t", "]"}]}], "]"}], ",", 
               RowBox[{"x1", "[", "t", "]"}]}], "]"}]}], "+", 
            SuperscriptBox[
             RowBox[{"(", 
              RowBox[{"D", "[", 
               RowBox[{
                RowBox[{"theta3", "[", 
                 RowBox[{
                 "a1", ",", "a2", ",", "c", ",", "l1", ",", "l2", ",", "l3", 
                  ",", "x1", ",", "t"}], " ", "]"}], ",", 
                RowBox[{"x1", "[", "t", "]"}]}], "]"}], ")"}], "2"], "+", 
            RowBox[{
             RowBox[{"theta3", "[", 
              RowBox[{
              "a1", ",", "a2", ",", "c", ",", "l1", ",", "l2", ",", "l3", ",",
                "x1", ",", "t"}], " ", "]"}], "*", 
             RowBox[{"D", "[", 
              RowBox[{
               RowBox[{"D", "[", 
                RowBox[{
                 RowBox[{"theta3", "[", 
                  RowBox[{
                  "a1", ",", "a2", ",", "c", ",", "l1", ",", "l2", ",", "l3", 
                   ",", "x1", ",", "t"}], " ", "]"}], ",", 
                 RowBox[{"x1", "[", "t", "]"}]}], "]"}], ",", 
               RowBox[{"x1", "[", "t", "]"}]}], "]"}]}]}], ")"}]}], "/.", 
         RowBox[{"{", 
          RowBox[{
           RowBox[{"a1", "\[Rule]", " ", "aval1"}], ",", 
           RowBox[{"a2", "\[Rule]", " ", 
            RowBox[{"1", "*", "aval2"}]}], ",", 
           RowBox[{"c", "\[Rule]", " ", "cval"}], ",", 
           RowBox[{"l1", "\[Rule]", "l1val"}], ",", 
           RowBox[{"l2", "\[Rule]", " ", "l2val"}], ",", 
           RowBox[{"l3", "\[Rule]", " ", "l3val"}], ",", 
           RowBox[{"k1", "\[Rule]", "1"}], ",", 
           RowBox[{"k2", "\[Rule]", "1"}], ",", 
           RowBox[{"k3", "\[Rule]", "1"}], ",", 
           RowBox[{"kgs", "\[Rule]", "0"}], ",", 
           RowBox[{"\[Lambda]1", "\[Rule]", "lam1val"}], ",", 
           RowBox[{"\[Lambda]2", "\[Rule]", "lam2val"}], ",", 
           RowBox[{"x1u", "\[Rule]", "x1uval"}], ",", 
           RowBox[{"x2u", "\[Rule]", "x2uval"}], ",", 
           RowBox[{"x3u", "\[Rule]", "x3uval"}], ",", 
           RowBox[{
            RowBox[{"x1", "[", "t", "]"}], "\[Rule]", " ", "restx1nogsch"}], 
           ",", 
           RowBox[{"kb", "\[Rule]", " ", "kbval"}], ",", 
           RowBox[{"temp", "\[Rule]", "tempval"}]}], "}"}]}]}], ";", 
       "\[IndentingNewLine]", 
       RowBox[{"xhval2", "=", 
        RowBox[{"xhval", "-", 
         RowBox[{"0.", "*", 
          SuperscriptBox["10", 
           RowBox[{"-", "2"}]], "*", 
          SuperscriptBox["10", 
           RowBox[{"-", "9"}]]}]}]}], ";", 
       RowBox[{"(*", 
        RowBox[{
         RowBox[{"delsol1", "=", 
          RowBox[{"1.665", "*", 
           SuperscriptBox["10", 
            RowBox[{"-", "9"}]]}]}], ";", 
         RowBox[{"delsoln2", "=", "1.672"}], ";"}], "*)"}], 
       "\[IndentingNewLine]", 
       RowBox[{
        RowBox[{"smalldeltafnlhs", "[", 
         RowBox[{"x1in_", ",", "delta_"}], "]"}], ":=", 
        RowBox[{"0.5", 
         RowBox[{"(", 
          RowBox[{
           SuperscriptBox[
            RowBox[{"(", 
             RowBox[{"1", "+", 
              RowBox[{"Exp", "[", 
               RowBox[{
                RowBox[{"-", 
                 RowBox[{"(", 
                  RowBox[{
                   RowBox[{"(", 
                    RowBox[{
                    RowBox[{"xgs1", "[", 
                    RowBox[{
                    "aval1", ",", "cval", ",", "l1val", ",", "l2val", ",", 
                    "b1", ",", "x1", ",", "t"}], "]"}], "/.", 
                    RowBox[{"{", 
                    RowBox[{
                    RowBox[{
                    RowBox[{"x1", "[", "t", "]"}], "\[Rule]", "x1in"}], ",", 
                    RowBox[{"b1", "\[Rule]", "bvalue1ch"}]}], "}"}]}], ")"}], 
                   "-", "xhval2"}], ")"}]}], "/", "delta"}], "]"}]}], ")"}], 
            RowBox[{"-", "1"}]], "+", 
           SuperscriptBox[
            RowBox[{"(", 
             RowBox[{"1", "+", 
              RowBox[{"Exp", "[", 
               RowBox[{
                RowBox[{"-", 
                 RowBox[{"(", 
                  RowBox[{
                   RowBox[{"(", 
                    RowBox[{
                    RowBox[{"xgs2", "[", 
                    RowBox[{
                    "aval1", ",", "aval2", ",", "cval", ",", "l1val", ",", 
                    "l2val", ",", "l3val", ",", "b1", ",", "b2", ",", "x1", 
                    ",", "t"}], "]"}], "/.", 
                    RowBox[{"{", 
                    RowBox[{
                    RowBox[{
                    RowBox[{"x1", "[", "t", "]"}], "\[Rule]", "x1in"}], ",", 
                    RowBox[{"b1", "\[Rule]", "bvalue1ch"}], ",", 
                    RowBox[{"b2", "\[Rule]", "bvalue2ch"}]}], "}"}]}], ")"}], 
                   "-", "xhval2"}], ")"}]}], "/", "delta"}], "]"}]}], ")"}], 
            RowBox[{"-", "1"}]]}], ")"}]}]}], ";", "\[IndentingNewLine]", 
       RowBox[{"(*", 
        RowBox[{
         RowBox[{"**", 
          RowBox[{"*", 
           SuperscriptBox["X1", "**"]}]}], ",", 
         SuperscriptBox["X1", "*"], ",", "b1", ",", "b2", ",", "\[Kappa]", 
         ",", 
         RowBox[{"xh", " ", "calculations", " ", "end", " ", "here"}]}], 
        "*****)"}], "\[IndentingNewLine]", 
       RowBox[{"(*", 
        RowBox[{
        "Estimating", " ", "initial", " ", "value", " ", "of", " ", 
         "\[Delta]"}], "*)"}], "\[IndentingNewLine]", 
       RowBox[{"xj0p9", "=", 
        RowBox[{"x", "/.", 
         RowBox[{"FindRoot", "[", 
          RowBox[{
           RowBox[{
            RowBox[{"Johnsonfn", "[", "x", "]"}], "\[Equal]", "0.9"}], ",", 
           RowBox[{"{", 
            RowBox[{"x", ",", "0"}], "}"}], ",", 
           RowBox[{"AccuracyGoal", "\[Rule]", "10"}]}], "]"}]}]}], ";", 
       RowBox[{"(*", 
        RowBox[{
         RowBox[{"xj0", ".9"}], "=", 
         RowBox[{
          RowBox[{
          "Point", " ", "on", " ", "Johnson", " ", "curve", " ", "where", " ",
            "P"}], "=", "0.9"}]}], "*)"}], "\[IndentingNewLine]", 
       RowBox[{"xj0p1", "=", 
        RowBox[{"x", "/.", 
         RowBox[{"FindRoot", "[", 
          RowBox[{
           RowBox[{
            RowBox[{"Johnsonfn", "[", "x", "]"}], "\[Equal]", "0.1"}], ",", 
           RowBox[{"{", 
            RowBox[{"x", ",", "0"}], "}"}], ",", 
           RowBox[{"AccuracyGoal", "\[Rule]", "10"}]}], "]"}]}]}], ";", 
       RowBox[{"(*", 
        RowBox[{
         RowBox[{"xj0", ".1"}], "=", 
         RowBox[{
          RowBox[{
          "Point", " ", "on", " ", "Johnson", " ", "curve", " ", "where", " ",
            "P"}], "=", "0.1"}]}], "*)"}], "\[IndentingNewLine]", 
       RowBox[{"delsolnini", "=", 
        RowBox[{"0.15", "*", 
         RowBox[{
          RowBox[{"(", 
           RowBox[{"xj0p9", "-", "xj0p1"}], ")"}], "/", "4.4"}]}]}], ";", 
       RowBox[{"(*", 
        RowBox[{
         RowBox[{"\[Delta]ini", "=", 
          RowBox[{"\[Gamma]", 
           RowBox[{
            RowBox[{"(", 
             RowBox[{
              RowBox[{"xj0", ".9"}], "-", 
              RowBox[{"xj0", ".1"}]}], ")"}], "/", "4.4"}]}]}], ",", " ", 
         RowBox[{"\[Gamma]", "=", 
          RowBox[{"0.15", " ", "is", " ", 
           RowBox[{"Tobin", "'"}], "s", " ", "projection", " ", 
           "factor"}]}]}], "*)"}], "\[IndentingNewLine]", 
       RowBox[{"delsolnp1", "=", 
        RowBox[{"0.8", "delsolnini"}]}], ";", 
       RowBox[{"delsolnp2", "=", 
        RowBox[{"0.9", "*", "delsolnini"}]}], ";", 
       RowBox[{"(*", " ", 
        RowBox[{
        "Limiting", " ", "values", " ", "of", " ", "\[Delta]", " ", "for", 
         " ", "rootfinding"}], " ", "*)"}], "\[IndentingNewLine]", 
       RowBox[{"(*", 
        RowBox[{
        "Bracketing", " ", "bisection", " ", "loop", " ", "for", " ", 
         "rootfinding", " ", "for", " ", "\[Delta]"}], "*)"}], 
       "\[IndentingNewLine]", 
       RowBox[{"For", "[", 
        RowBox[{
         RowBox[{"jj", "=", "1"}], ",", 
         RowBox[{"jj", "\[LessEqual]", "21"}], ",", 
         RowBox[{"jj", "++"}], ",", "\[IndentingNewLine]", 
         RowBox[{"{", 
          RowBox[{
           RowBox[{"delsolnp", "=", 
            RowBox[{"0.5", "*", 
             RowBox[{"(", 
              RowBox[{"delsolnp1", "+", "delsolnp2"}], ")"}]}]}], ";", 
           RowBox[{"(*", 
            RowBox[{"Trial", " ", "value"}], "*)"}], "\[IndentingNewLine]", 
           RowBox[{"(*", 
            RowBox[{
             RowBox[{"rcp", "=", 
              RowBox[{"Johnsonfn", "[", "0", "]"}]}], ";"}], "*)"}], 
           "\[IndentingNewLine]", 
           RowBox[{"at", "=", 
            RowBox[{"delsolnp", "*", 
             RowBox[{"Log", "[", 
              RowBox[{"(", 
               RowBox[{
                RowBox[{"1.", "/", "rcp"}], "-", "1."}], ")"}], "]"}]}]}], 
           ";", "\[IndentingNewLine]", 
           RowBox[{"dels", "=", 
            RowBox[{"40.", "*", 
             SuperscriptBox["10", 
              RowBox[{"-", "9"}]], "*", 
             SuperscriptBox["10", "9"]}]}], ";", 
           RowBox[{"(*", 
            RowBox[{"0", ";"}], "*)"}], "\[IndentingNewLine]", 
           RowBox[{"(*", 
            RowBox[{"Solving", " ", "heights", 
             RowBox[{"(", 
              RowBox[{"l2g", ",", "l3g"}], ")"}], " ", "and", " ", "resting", 
             " ", "position", " ", 
             RowBox[{"(", "x1pg", ")"}], " ", "in", " ", "perilymph"}], " ", 
            "*)"}], "\[IndentingNewLine]", 
           RowBox[{
            RowBox[{"eqfn1", "[", 
             RowBox[{"l2_", ",", "l3_", ",", "x1p_", ",", "xhps_"}], "]"}], ":=", 
            RowBox[{
             RowBox[{"(", 
              RowBox[{
               RowBox[{"xgs1", "[", 
                RowBox[{
                "aval1", ",", "cval", ",", "l1val", ",", "l2", ",", 
                 "bvalue1ch", ",", "x1", ",", "t"}], "]"}], "/.", 
               RowBox[{"{", 
                RowBox[{
                 RowBox[{"x1", "[", "t", "]"}], "\[Rule]", 
                 RowBox[{"(", "x1p", ")"}]}], "}"}]}], ")"}], "-", 
             RowBox[{"(", 
              RowBox[{"xhps", "-", "at"}], ")"}]}]}], ";", 
           "\[IndentingNewLine]", 
           RowBox[{
            RowBox[{"eqfn2", "[", 
             RowBox[{"l2_", ",", "l3_", ",", "x1p_", ",", "xhps_"}], "]"}], ":=", 
            RowBox[{
             RowBox[{"(", 
              RowBox[{
               RowBox[{"xgs2", "[", 
                RowBox[{
                "aval1", ",", "aval2", ",", "cval", ",", "l1val", ",", "l2", 
                 ",", "l3", ",", "bvalue1ch", ",", "bvalue2ch", ",", "x1", 
                 ",", "t"}], "]"}], "/.", 
               RowBox[{"{", 
                RowBox[{
                 RowBox[{"x1", "[", "t", "]"}], "\[Rule]", 
                 RowBox[{"(", "x1p", ")"}]}], "}"}]}], ")"}], "-", 
             RowBox[{"(", 
              RowBox[{"xhps", "-", "at"}], ")"}]}]}], ";", 
           "\[IndentingNewLine]", 
           RowBox[{
            RowBox[{"eqfn3", "[", 
             RowBox[{"l2_", ",", "l3_", ",", "x1p_", ",", "xhps_"}], "]"}], ":=", 
            RowBox[{
             RowBox[{"(", 
              RowBox[{
               RowBox[{"xgs1", "[", 
                RowBox[{
                "aval1", ",", "cval", ",", "l1val", ",", "l2", ",", 
                 "bvalue1ch", ",", "x1", ",", "t"}], "]"}], "/.", 
               RowBox[{"{", 
                RowBox[{
                 RowBox[{"x1", "[", "t", "]"}], "\[Rule]", 
                 RowBox[{"(", 
                  RowBox[{"x1p", "+", "dels"}], ")"}]}], "}"}]}], ")"}], "+", 
             
             RowBox[{"(", 
              RowBox[{
               RowBox[{"xgs2", "[", 
                RowBox[{
                "aval1", ",", "aval2", ",", "cval", ",", "l1val", ",", "l2", 
                 ",", "l3", ",", "bvalue1ch", ",", "bvalue2ch", ",", "x1", 
                 ",", "t"}], "]"}], "/.", 
               RowBox[{"{", 
                RowBox[{
                 RowBox[{"x1", "[", "t", "]"}], "\[Rule]", 
                 RowBox[{"(", 
                  RowBox[{"x1p", "+", "dels"}], ")"}]}], "}"}]}], ")"}], "-", 
             
             RowBox[{"2.", "*", "xhps"}]}]}], ";", "\[IndentingNewLine]", 
           RowBox[{
            RowBox[{"{", 
             RowBox[{"l2g", ",", "l3g", ",", "x1pg"}], "}"}], "=", 
            RowBox[{
             RowBox[{"{", 
              RowBox[{"l2", ",", "l3", ",", "x1p"}], "}"}], "/.", 
             RowBox[{"FindRoot", "[", 
              RowBox[{
               RowBox[{"{", 
                RowBox[{
                 RowBox[{"eqfn1", "[", 
                  RowBox[{"l2", ",", "l3", ",", "x1p", ",", "xhval2"}], "]"}],
                  ",", 
                 RowBox[{"eqfn2", "[", 
                  RowBox[{"l2", ",", "l3", ",", "x1p", ",", "xhval2"}], "]"}],
                  ",", 
                 RowBox[{"eqfn3", "[", 
                  RowBox[{"l2", ",", "l3", ",", "x1p", ",", "xhval2"}], 
                  "]"}]}], "}"}], ",", 
               RowBox[{"{", 
                RowBox[{
                 RowBox[{"{", 
                  RowBox[{"l2", ",", " ", "l2val"}], "}"}], ",", 
                 RowBox[{"{", 
                  RowBox[{"l3", ",", "l3val"}], "}"}], ",", 
                 RowBox[{"{", 
                  RowBox[{"x1p", ",", "restx1ch"}], "}"}]}], "}"}], ",", 
               RowBox[{"AccuracyGoal", "\[Rule]", " ", "4"}]}], "]"}]}]}], 
           ";", "\[IndentingNewLine]", "\[IndentingNewLine]", 
           RowBox[{"(*", 
            RowBox[{
            "Solving", " ", "for", " ", "resting", " ", "tension", " ", "in", 
             " ", "perilymph", " ", 
             RowBox[{"(", "tgsp", ")"}]}], " ", "*)"}], "\[IndentingNewLine]", 
           RowBox[{
            RowBox[{"eq1thch2", "[", "tgssoln_", "]"}], ":=", 
            RowBox[{
             RowBox[{"(", 
              RowBox[{
               RowBox[{"(", 
                RowBox[{
                 RowBox[{"(", 
                  RowBox[{"-", 
                   RowBox[{"D", "[", 
                    RowBox[{
                    RowBox[{"Lth2c", "[", 
                    RowBox[{
                    "aval1", ",", "aval2", ",", "cval", ",", "l1val", ",", 
                    "l2g", ",", "l3g", ",", "bvalue1ch", ",", "bvalue2ch", 
                    ",", "kthetaciliach", ",", "kthetaciliach", ",", 
                    "kthetaciliach", ",", "x1", ",", "x1uval", ",", "x2uval", 
                    ",", "x3uval", ",", "t"}], "]"}], ",", 
                    RowBox[{"x1", "[", "t", "]"}]}], "]"}]}], ")"}], "/.", 
                 RowBox[{"{", 
                  RowBox[{
                   RowBox[{"x1", "[", "t", "]"}], "\[Rule]", " ", "x1pg"}], 
                  "}"}]}], ")"}], "+", 
               RowBox[{"tgssoln", "*", 
                RowBox[{"(", 
                 RowBox[{
                  RowBox[{"D", "[", 
                   RowBox[{
                    RowBox[{"xgs1", "[", 
                    RowBox[{
                    "aval1", ",", "cval", ",", "l1val", ",", "l2g", ",", 
                    "bvalue1ch", ",", "x1", ",", "t"}], " ", "]"}], ",", 
                    RowBox[{"x1", "[", "t", "]"}]}], "]"}], "+", 
                  RowBox[{"D", "[", 
                   RowBox[{
                    RowBox[{"xgs2", "[", 
                    RowBox[{
                    "aval1", ",", "aval2", ",", "cval", ",", "l1val", ",", 
                    "l2g", ",", "l3g", ",", "bvalue1ch", ",", "bvalue2ch", 
                    ",", "x1", ",", "t"}], " ", "]"}], ",", 
                    RowBox[{"x1", "[", "t", "]"}]}], "]"}]}], ")"}]}]}], 
              ")"}], "/.", 
             RowBox[{"{", 
              RowBox[{
               RowBox[{"x1", "[", "t", "]"}], "\[Rule]", "x1pg"}], "}"}]}]}], 
           ";", "\[IndentingNewLine]", 
           RowBox[{"tgsp", "=", 
            RowBox[{"tgsval", "/.", 
             RowBox[{"FindRoot", "[", 
              RowBox[{
               RowBox[{"eq1thch2", "[", "tgsval", "]"}], ",", 
               RowBox[{"{", 
                RowBox[{"tgsval", ",", 
                 SuperscriptBox["10", 
                  RowBox[{"-", "3"}]]}], "}"}], ",", 
               RowBox[{"AccuracyGoal", "\[Rule]", "10"}]}], "]"}]}]}], ";", 
           "\[IndentingNewLine]", 
           RowBox[{"(*", 
            RowBox[{"calculating", " ", "kgsd"}], "*)"}], 
           "\[IndentingNewLine]", 
           RowBox[{"kgsdtrial", "=", 
            RowBox[{"kbval", "*", 
             RowBox[{"tempval", "/", "delsolnp"}]}]}], ";", 
           "\[IndentingNewLine]", 
           RowBox[{"Print", "[", 
            RowBox[{"\"\<\[Delta]=\>\"", ",", "delsolnp"}], "]"}], ";", 
           "\[IndentingNewLine]", 
           RowBox[{"{", 
            RowBox[{
             RowBox[{"(", 
              RowBox[{
               RowBox[{"xgs1", "[", 
                RowBox[{
                "aval1", ",", "cval", ",", "l1val", ",", "l2g", ",", 
                 "bvalue1ch", ",", "x1", ",", "t"}], " ", "]"}], "/.", 
               RowBox[{"{", 
                RowBox[{
                 RowBox[{"x1", "[", "t", "]"}], "\[Rule]", "x1pg"}], "}"}]}], 
              ")"}], ",", 
             RowBox[{"(", 
              RowBox[{
               RowBox[{"xgs2", "[", 
                RowBox[{
                "aval1", ",", "aval2", ",", "cval", ",", "l1val", ",", "l2g", 
                 ",", "l3g", ",", "bvalue1ch", ",", "bvalue2ch", ",", "x1", 
                 ",", "t"}], " ", "]"}], "/.", 
               RowBox[{"{", 
                RowBox[{
                 RowBox[{"x1", "[", "t", "]"}], "\[Rule]", "x1pg"}], "}"}]}], 
              ")"}]}], "}"}], ";", "\[IndentingNewLine]", 
           "\[IndentingNewLine]", 
           RowBox[{"xstarp", "=", 
            RowBox[{"(", 
             RowBox[{
              RowBox[{"xgs1", "[", 
               RowBox[{
               "aval1", ",", "cval", ",", "l1val", ",", "l2g", ",", 
                "bvalue1ch", ",", "x1", ",", "t"}], " ", "]"}], "/.", 
              RowBox[{"{", 
               RowBox[{
                RowBox[{"x1", "[", "t", "]"}], "\[Rule]", "x1pg"}], "}"}]}], 
             ")"}]}], ";", "\[IndentingNewLine]", 
           RowBox[{"xstarp2", "=", 
            RowBox[{"(", 
             RowBox[{
              RowBox[{"xgs2", "[", 
               RowBox[{
               "aval1", ",", "aval2", ",", "cval", ",", "l1val", ",", "l2g", 
                ",", "l3g", ",", "bvalue1ch", ",", "bvalue2ch", ",", "x1", 
                ",", "t"}], " ", "]"}], "/.", 
              RowBox[{"{", 
               RowBox[{
                RowBox[{"x1", "[", "t", "]"}], "\[Rule]", "x1pg"}], "}"}]}], 
             ")"}]}], ";", "\[IndentingNewLine]", 
           RowBox[{"(*", 
            RowBox[{
            "Solving", " ", "for", " ", "gating", " ", "spring", " ", 
             "stiffness", " ", 
             RowBox[{"(", "kgsp", ")"}], " ", "using", " ", "bundle", " ", 
             "stiffness", " ", "equation", " ", "in", " ", "perilymph"}], 
            "*)"}], "\[IndentingNewLine]", 
           RowBox[{
            RowBox[{"eq5thch2", "[", "kgs_", "]"}], ":=", 
            RowBox[{
             RowBox[{"(", 
              RowBox[{
               RowBox[{"kthetaciliach", "*", 
                RowBox[{"(", 
                 RowBox[{
                  SuperscriptBox[
                   RowBox[{"(", 
                    RowBox[{"D", "[", 
                    RowBox[{
                    RowBox[{"theta1", "[", 
                    RowBox[{"l1", ",", "x1", ",", "t"}], " ", "]"}], ",", 
                    RowBox[{"x1", "[", "t", "]"}]}], "]"}], ")"}], "2"], "+", 
                  
                  RowBox[{
                   RowBox[{"theta1", "[", 
                    RowBox[{"l1", ",", "x1", ",", "t"}], " ", "]"}], "*", 
                   RowBox[{"D", "[", 
                    RowBox[{
                    RowBox[{"(", 
                    RowBox[{"D", "[", 
                    RowBox[{
                    RowBox[{"theta1", "[", 
                    RowBox[{"l1", ",", "x1", ",", "t"}], " ", "]"}], ",", 
                    RowBox[{"x1", "[", "t", "]"}]}], "]"}], ")"}], ",", 
                    RowBox[{"x1", "[", "t", "]"}]}], "]"}]}], "+", 
                  SuperscriptBox[
                   RowBox[{"(", 
                    RowBox[{"D", "[", 
                    RowBox[{
                    RowBox[{"theta2", "[", 
                    RowBox[{
                    "a1", ",", "c", ",", "l1", ",", "l2", ",", "x1", ",", 
                    "t"}], " ", "]"}], ",", 
                    RowBox[{"x1", "[", "t", "]"}]}], "]"}], ")"}], "2"], "+", 
                  
                  RowBox[{
                   RowBox[{"theta2", "[", 
                    RowBox[{
                    "a1", ",", "c", ",", "l1", ",", "l2", ",", "x1", ",", 
                    "t"}], " ", "]"}], "*", 
                   RowBox[{"D", "[", 
                    RowBox[{
                    RowBox[{"D", "[", 
                    RowBox[{
                    RowBox[{"theta2", "[", 
                    RowBox[{
                    "a1", ",", "c", ",", "l1", ",", "l2", ",", "x1", ",", 
                    "t"}], " ", "]"}], ",", 
                    RowBox[{"x1", "[", "t", "]"}]}], "]"}], ",", 
                    RowBox[{"x1", "[", "t", "]"}]}], "]"}]}], "+", 
                  SuperscriptBox[
                   RowBox[{"(", 
                    RowBox[{"D", "[", 
                    RowBox[{
                    RowBox[{"theta3", "[", 
                    RowBox[{
                    "a1", ",", "a2", ",", "c", ",", "l1", ",", "l2", ",", 
                    "l3", ",", "x1", ",", "t"}], " ", "]"}], ",", 
                    RowBox[{"x1", "[", "t", "]"}]}], "]"}], ")"}], "2"], "+", 
                  
                  RowBox[{
                   RowBox[{"theta3", "[", 
                    RowBox[{
                    "a1", ",", "a2", ",", "c", ",", "l1", ",", "l2", ",", 
                    "l3", ",", "x1", ",", "t"}], " ", "]"}], "*", 
                   RowBox[{"D", "[", 
                    RowBox[{
                    RowBox[{"D", "[", 
                    RowBox[{
                    RowBox[{"theta3", "[", 
                    RowBox[{
                    "a1", ",", "a2", ",", "c", ",", "l1", ",", "l2", ",", 
                    "l3", ",", "x1", ",", "t"}], "]"}], ",", 
                    RowBox[{"x1", "[", "t", "]"}]}], "]"}], ",", 
                    RowBox[{"x1", "[", "t", "]"}]}], "]"}]}]}], ")"}]}], "+", 
               "\[IndentingNewLine]", 
               RowBox[{"kgs", "*", 
                RowBox[{"(", 
                 RowBox[{
                  SuperscriptBox[
                   RowBox[{"(", 
                    RowBox[{"D", "[", 
                    RowBox[{
                    RowBox[{"xgs1", "[", 
                    RowBox[{
                    "a1", ",", "c", ",", "l1", ",", "l2", ",", "b1", ",", 
                    "x1", ",", "t"}], " ", "]"}], ",", 
                    RowBox[{"x1", "[", "t", "]"}]}], "]"}], ")"}], "2"], "+", 
                  
                  SuperscriptBox[
                   RowBox[{"(", 
                    RowBox[{"D", "[", 
                    RowBox[{
                    RowBox[{"xgs2", "[", 
                    RowBox[{
                    "a1", ",", "a2", ",", "c", ",", "l1", ",", "l2", ",", 
                    "l3", ",", "b1", ",", "b2", ",", "x1", ",", "t"}], " ", 
                    "]"}], ",", 
                    RowBox[{"x1", "[", "t", "]"}]}], "]"}], ")"}], "2"]}], 
                 ")"}]}], "-", 
               RowBox[{"kgsdtrial", "*", 
                RowBox[{"(", 
                 RowBox[{
                  RowBox[{
                   RowBox[{"D", "[", 
                    RowBox[{
                    RowBox[{"p01", "[", 
                    RowBox[{
                    "a1", ",", "c", ",", "l1", ",", "l2", ",", "b1", ",", 
                    "x1", ",", "t", ",", "xh1", ",", "d", ",", "kgs1", ",", 
                    "kb", ",", "temp"}], "]"}], ",", 
                    RowBox[{"x1", "[", "t", "]"}]}], "]"}], "*", 
                   RowBox[{"D", "[", 
                    RowBox[{
                    RowBox[{"xgs1", "[", 
                    RowBox[{
                    "a1", ",", "c", ",", "l1", ",", "l2", ",", "b1", ",", 
                    "x1", ",", "t"}], " ", "]"}], ",", 
                    RowBox[{"x1", "[", "t", "]"}]}], "]"}]}], "+", 
                  RowBox[{
                   RowBox[{"D", "[", 
                    RowBox[{
                    RowBox[{"p02", "[", 
                    RowBox[{
                    "a1", ",", "a2", ",", "c", ",", "l1", ",", "l2", ",", 
                    "l3", ",", "b1", ",", "b2", ",", "x1", ",", "t", ",", 
                    "xh2", ",", "d", ",", "kgs2", ",", "kb", ",", "temp"}], 
                    "]"}], ",", 
                    RowBox[{"x1", "[", "t", "]"}]}], "]"}], "*", 
                   RowBox[{"D", "[", 
                    RowBox[{
                    RowBox[{"xgs2", "[", 
                    RowBox[{
                    "a1", ",", "a2", ",", "c", ",", "l1", ",", "l2", ",", 
                    "l3", ",", "b1", ",", "b2", ",", "x1", ",", "t"}], " ", 
                    "]"}], ",", 
                    RowBox[{"x1", "[", "t", "]"}]}], "]"}]}]}], ")"}]}], "+", 
               
               RowBox[{"tgsp", "*", 
                RowBox[{"D", "[", 
                 RowBox[{
                  RowBox[{"(", 
                   RowBox[{"D", "[", 
                    RowBox[{
                    RowBox[{"xgs1", "[", 
                    RowBox[{
                    "a1", ",", "c", ",", "l1", ",", "l2", ",", "b1", ",", 
                    "x1", ",", "t"}], " ", "]"}], ",", 
                    RowBox[{"x1", "[", "t", "]"}]}], "]"}], ")"}], ",", 
                  RowBox[{"x1", "[", "t", "]"}]}], "]"}]}], "+", 
               RowBox[{"tgsp", "*", 
                RowBox[{"D", "[", 
                 RowBox[{
                  RowBox[{"(", 
                   RowBox[{"D", "[", 
                    RowBox[{
                    RowBox[{"xgs2", "[", 
                    RowBox[{
                    "a1", ",", "a2", ",", "c", ",", "l1", ",", "l2", ",", 
                    "l3", ",", "b1", ",", "b2", ",", "x1", ",", "t"}], " ", 
                    "]"}], ",", 
                    RowBox[{"x1", "[", "t", "]"}]}], "]"}], ")"}], ",", 
                  RowBox[{"x1", "[", "t", "]"}]}], "]"}]}]}], ")"}], "/.", 
             RowBox[{"{", 
              RowBox[{
               RowBox[{"a1", "\[Rule]", " ", "aval1"}], ",", 
               RowBox[{"a2", "\[Rule]", " ", "aval2"}], ",", 
               RowBox[{"c", "\[Rule]", " ", "cval"}], ",", 
               RowBox[{"l1", "\[Rule]", "l1val"}], ",", 
               RowBox[{"l2", "\[Rule]", " ", "l2g"}], ",", 
               RowBox[{"l3", "\[Rule]", " ", "l3g"}], ",", 
               RowBox[{"kgs1", "\[Rule]", "kgs"}], ",", 
               RowBox[{"kgs2", "\[Rule]", "kgs"}], ",", 
               RowBox[{"b1", "\[Rule]", 
                RowBox[{"(", "bvalue1ch", ")"}]}], ",", 
               RowBox[{"b2", "\[Rule]", " ", 
                RowBox[{"(", "bvalue2ch", ")"}]}], ",", 
               RowBox[{"theta1u", "\[Rule]", "x1uval"}], ",", 
               RowBox[{"theta2u", "\[Rule]", "x2uval"}], ",", 
               RowBox[{"theta3u", "\[Rule]", " ", "x3uval"}], ",", 
               RowBox[{
                RowBox[{"x1", "[", "t", "]"}], "\[Rule]", " ", 
                RowBox[{"(", "x1pg", ")"}]}], ",", 
               RowBox[{"xh1", "\[Rule]", " ", "xhval2"}], ",", 
               RowBox[{"xh2", "\[Rule]", " ", "xhval2"}], ",", 
               RowBox[{"d", "\[Rule]", " ", 
                RowBox[{"(", 
                 RowBox[{"kgsdtrial", "/", "kgs"}], ")"}]}], ",", 
               RowBox[{"kb", "\[Rule]", " ", "kbval"}], ",", 
               RowBox[{"temp", "\[Rule]", "tempval"}]}], "}"}]}]}], ";", 
           "\[IndentingNewLine]", 
           RowBox[{"kgsp", "=", 
            RowBox[{"kgs", "/.", 
             RowBox[{"(", 
              RowBox[{"FindRoot", "[", 
               RowBox[{
                RowBox[{
                 RowBox[{"eq5thch2", "[", "kgs", "]"}], "==", 
                 RowBox[{"khb", "/", "nc"}]}], ",", 
                RowBox[{"{", 
                 RowBox[{"kgs", ",", 
                  RowBox[{"6.1", "*", 
                   SuperscriptBox["10", 
                    RowBox[{"-", "3"}]]}]}], "}"}], ",", 
                RowBox[{"AccuracyGoal", "\[Rule]", "10"}]}], "]"}], ")"}]}]}],
            ";", "\[IndentingNewLine]", 
           RowBox[{"(*", 
            RowBox[{"calculating", " ", "d", 
             RowBox[{"(", "dvalp", ")"}]}], "*)"}], "\[IndentingNewLine]", 
           RowBox[{"dvalp", "=", 
            RowBox[{"kgsdtrial", "/", "kgsp"}]}], ";", "\[IndentingNewLine]", 
           
           RowBox[{"(*", 
            RowBox[{"calculating", " ", "xu", 
             RowBox[{"(", "xgsup", ")"}]}], "*)"}], "\[IndentingNewLine]", 
           RowBox[{"xgsup", "=", 
            RowBox[{"xstarp", "-", 
             RowBox[{"rcp", "*", "dvalp"}], "-", 
             RowBox[{"tgsp", "/", "kgsp"}]}]}], ";", "\[IndentingNewLine]", 
           RowBox[{"(*", 
            RowBox[{
            "solving", " ", "bundle", " ", "resting", " ", "displacement", 
             " ", 
             RowBox[{"(", "restx1chnew", ")"}], " ", "in", " ", "endolymph", 
             " ", "for", " ", "the", " ", "trial", " ", "value", " ", "of", 
             " ", "\[Delta]"}], "*)"}], "\[IndentingNewLine]", 
           RowBox[{
            RowBox[{"eqme", "[", 
             RowBox[{
             "x1se_", ",", "kgsval_", ",", "dval_", ",", "xgsuval_", ",", 
              "rcp_"}], "]"}], ":=", 
            RowBox[{
             RowBox[{"(", 
              RowBox[{
               RowBox[{"(", 
                RowBox[{
                 RowBox[{"(", 
                  RowBox[{"-", 
                   RowBox[{"D", "[", 
                    RowBox[{
                    RowBox[{"Lth2c", "[", 
                    RowBox[{
                    "aval1", ",", "aval2", ",", "cval", ",", "l1val", ",", 
                    "l2val", ",", "l3val", ",", "bvalue1ch", ",", "bvalue2ch",
                     ",", "kthetaciliach", ",", "kthetaciliach", ",", 
                    "kthetaciliach", ",", "x1", ",", "x1uval", ",", "x2uval", 
                    ",", "x3uval", ",", "t"}], "]"}], ",", 
                    RowBox[{"x1", "[", "t", "]"}]}], "]"}]}], ")"}], "/.", 
                 RowBox[{"{", 
                  RowBox[{
                   RowBox[{"x1", "[", "t", "]"}], "\[Rule]", " ", "x1se"}], 
                  "}"}]}], ")"}], "+", 
               RowBox[{"kgsval", "*", 
                RowBox[{"(", 
                 RowBox[{
                  RowBox[{"(", 
                   RowBox[{
                    RowBox[{"xgs1", "[", 
                    RowBox[{
                    "aval1", ",", "cval", ",", "l1val", ",", "l2val", ",", 
                    "bvalue1ch", ",", "x1", ",", "t"}], " ", "]"}], "/.", 
                    RowBox[{"{", 
                    RowBox[{
                    RowBox[{"x1", "[", "t", "]"}], "\[Rule]", " ", "x1se"}], 
                    "}"}]}], ")"}], "-", "xgsuval", "-", 
                  RowBox[{"rcp", "*", "dval"}]}], ")"}], "*", 
                RowBox[{"D", "[", 
                 RowBox[{
                  RowBox[{"xgs1", "[", 
                   RowBox[{
                   "aval1", ",", "cval", ",", "l1val", ",", "l2val", ",", 
                    "bvalue1ch", ",", "x1", ",", "t"}], " ", "]"}], ",", 
                  RowBox[{"x1", "[", "t", "]"}]}], "]"}]}], "+", 
               RowBox[{"kgsval", "*", 
                RowBox[{"(", 
                 RowBox[{
                  RowBox[{"(", 
                   RowBox[{
                    RowBox[{"xgs2", "[", 
                    RowBox[{
                    "aval1", ",", "aval2", ",", "cval", ",", "l1val", ",", 
                    "l2val", ",", "l3val", ",", "bvalue1ch", ",", "bvalue2ch",
                     ",", "x1", ",", "t"}], " ", "]"}], "/.", 
                    RowBox[{"{", 
                    RowBox[{
                    RowBox[{"x1", "[", "t", "]"}], "\[Rule]", " ", "x1se"}], 
                    "}"}]}], ")"}], "-", "xgsuval", "-", 
                  RowBox[{"rcp", "*", "dval"}]}], ")"}], "*", 
                RowBox[{"D", "[", 
                 RowBox[{
                  RowBox[{"xgs2", "[", 
                   RowBox[{
                   "aval1", ",", "aval2", ",", "cval", ",", "l1val", ",", 
                    "l2val", ",", "l3val", ",", "bvalue1ch", ",", "bvalue2ch",
                     ",", "x1", ",", "t"}], " ", "]"}], ",", 
                  RowBox[{"x1", "[", "t", "]"}]}], "]"}]}]}], ")"}], "/.", 
             RowBox[{"{", 
              RowBox[{
               RowBox[{"x1", "[", "t", "]"}], "\[Rule]", "x1se"}], "}"}]}]}], 
           ";", "\[IndentingNewLine]", 
           RowBox[{"kgse", "=", "kgsp"}], ";", 
           RowBox[{"(*", "*)"}], "\[IndentingNewLine]", 
           RowBox[{"restx1chnew", "=", 
            RowBox[{"x1star0p5", "/.", 
             RowBox[{"FindRoot", "[", 
              RowBox[{
               RowBox[{"eqme", "[", 
                RowBox[{
                "x1star0p5", ",", "kgse", ",", "dvalp", ",", "xgsup", ",", 
                 "0.5"}], "]"}], ",", 
               RowBox[{"{", 
                RowBox[{"x1star0p5", ",", "restx1ch"}], "}"}], ",", 
               RowBox[{"AccuracyGoal", "\[Rule]", "10"}]}], "]"}]}]}], ";", 
           "\[IndentingNewLine]", 
           RowBox[{"(*", 
            RowBox[{"calculate", " ", "offset", " ", "in", " ", "endolymph"}],
             " ", "*)"}], "\[IndentingNewLine]", 
           RowBox[{"offset", "=", 
            RowBox[{"(", 
             RowBox[{"restx1nogsch", "-", " ", "restx1chnew"}], ")"}]}], ";", 
           "\[IndentingNewLine]", 
           RowBox[{"(*", 
            RowBox[{
            "calculate", " ", "resting", " ", "tension", " ", "in", " ", 
             "endolymph"}], " ", "*)"}], "\[IndentingNewLine]", 
           RowBox[{"tgse", "=", 
            RowBox[{"kgsp", "*", 
             RowBox[{"(", 
              RowBox[{
               RowBox[{"(", 
                RowBox[{
                 RowBox[{"xgs1", "[", 
                  RowBox[{
                  "aval1", ",", "cval", ",", "l1val", ",", "l2val", ",", 
                   "bvalue1ch", ",", "x1", ",", "t"}], " ", "]"}], "/.", 
                 RowBox[{"{", 
                  RowBox[{
                   RowBox[{"x1", "[", "t", "]"}], "\[Rule]", " ", 
                   "restx1chnew"}], "}"}]}], ")"}], "-", "xgsup", "-", 
               RowBox[{"0.5", "*", "dvalp"}]}], ")"}]}]}], ";", 
           "\[IndentingNewLine]", 
           RowBox[{"Print", "[", 
            RowBox[{
            "\"\<jj= \>\"", ",", "jj", ",", "\"\<offset=\>\"", ",", 
             "offset"}], "]"}], ";", "\[IndentingNewLine]", 
           RowBox[{"(*", 
            RowBox[{"Check", " ", "for", " ", 
             RowBox[{"convergence", ":", " ", 
              RowBox[{
               RowBox[{"44.9", " ", "nm"}], " ", "\[LessEqual]", " ", 
               "offset", " ", "\[LessEqual]", " ", 
               RowBox[{"45.1", " ", "nm"}]}]}]}], "*)"}], 
           "\[IndentingNewLine]", 
           RowBox[{"If", "[", 
            RowBox[{
             RowBox[{"(", 
              RowBox[{"offset", "<", "44.9"}], ")"}], ",", 
             RowBox[{"Print", "[", 
              RowBox[{
              "\"\<Offset <39 nm, value is \>\"", ",", " ", "offset"}], " ", 
              "]"}], ",", 
             RowBox[{"delsolnp2", "=", "delsolnp"}]}], "]"}], ";", 
           "\[IndentingNewLine]", 
           RowBox[{"If", "[", 
            RowBox[{
             RowBox[{"(", 
              RowBox[{"offset", ">", "45.1"}], ")"}], ",", 
             RowBox[{"Print", "[", 
              RowBox[{
              "\"\<Offset >50 nm, value is \>\"", ",", " ", "offset"}], " ", 
              "]"}], ",", 
             RowBox[{"delsolnp1", "=", "delsolnp"}]}], "]"}], ";", 
           "\[IndentingNewLine]", 
           RowBox[{"If", "[", 
            RowBox[{
             RowBox[{"(", 
              RowBox[{
               RowBox[{"(", 
                RowBox[{"offset", ">", "44.9"}], ")"}], "&&", 
               RowBox[{"(", 
                RowBox[{"offset", "<", "45.1"}], ")"}]}], ")"}], ",", 
             RowBox[{"{", 
              RowBox[{
               RowBox[{
                RowBox[{"kappavals", "[", 
                 RowBox[{"[", "ii", "]"}], "]"}], "=", "kthetaciliach"}], ";", 
               RowBox[{
                RowBox[{"kgsvals", "[", 
                 RowBox[{"[", "ii", "]"}], "]"}], "=", "kgsp"}], ";", 
               RowBox[{
                RowBox[{"dvals", "[", 
                 RowBox[{"[", "ii", "]"}], "]"}], "=", "dvalp"}], ";", 
               RowBox[{
                RowBox[{"delpvals", "[", 
                 RowBox[{"[", "ii", "]"}], "]"}], "=", "delsolnp"}], ";", 
               RowBox[{
                RowBox[{"offsetvals", "[", 
                 RowBox[{"[", "ii", "]"}], "]"}], "=", "offset"}], ";", 
               "\[IndentingNewLine]", 
               RowBox[{
                RowBox[{"x1pvals", "[", 
                 RowBox[{"[", "ii", "]"}], "]"}], "=", "x1pg"}], ";", 
               "\[IndentingNewLine]", 
               RowBox[{
                RowBox[{"x1evals", "[", 
                 RowBox[{"[", "ii", "]"}], "]"}], "=", "restx1ch"}], ";", 
               "\[IndentingNewLine]", 
               RowBox[{
                RowBox[{"x1ssvals", "[", 
                 RowBox[{"[", "ii", "]"}], "]"}], "=", "xstarp"}], ";", 
               "\[IndentingNewLine]", 
               RowBox[{
                RowBox[{"x2ssvals", "[", 
                 RowBox[{"[", "ii", "]"}], "]"}], "=", "xstarp2"}], ";", 
               "\[IndentingNewLine]", 
               RowBox[{
                RowBox[{"xgsuvals", "[", 
                 RowBox[{"[", "ii", "]"}], "]"}], "=", "xgsup"}], ";", 
               "\[IndentingNewLine]", 
               RowBox[{
                RowBox[{"tpvals", "[", 
                 RowBox[{"[", "ii", "]"}], "]"}], "=", "tgsp"}], ";", 
               "\[IndentingNewLine]", 
               RowBox[{
                RowBox[{"tevals", "[", 
                 RowBox[{"[", "ii", "]"}], "]"}], "=", 
                RowBox[{"kgsp", "*", 
                 RowBox[{"(", 
                  RowBox[{"xgsrval", "-", "xgsup", "-", 
                   RowBox[{"0.5", "*", "dvalp"}]}], ")"}]}]}], ";", 
               "\[IndentingNewLine]", 
               RowBox[{
                RowBox[{"l2pvals", "[", 
                 RowBox[{"[", "ii", "]"}], "]"}], "=", "l2g"}], ";", 
               RowBox[{
                RowBox[{"l3pvals", "[", 
                 RowBox[{"[", "ii", "]"}], "]"}], "=", "l3g"}], ";", 
               RowBox[{
                RowBox[{"l2evals", "[", 
                 RowBox[{"[", "ii", "]"}], "]"}], "=", "l2val"}], ";", 
               RowBox[{
                RowBox[{"l3evals", "[", 
                 RowBox[{"[", "ii", "]"}], "]"}], "=", "l3val"}], ";", 
               "\[IndentingNewLine]", 
               RowBox[{"Print", "[", 
                RowBox[{
                "\"\<Final Offset (nm) = \>\"", ",", "offset", ",", 
                 "\"\<\\n Final restx1ch, x1pg, (nm) = \>\"", ",", 
                 RowBox[{"{", 
                  RowBox[{"restx1ch", ",", "x1pg"}], "}"}], ",", 
                 "\"\<\\n Final \!\(\*SubscriptBox[\(\[Delta]\), \(P\)]\) - \
Initial \!\(\*SubscriptBox[\(\[Delta]\), \(P\)]\) (nm) = \>\"", ",", 
                 RowBox[{"(", 
                  RowBox[{"delsolnp", "-", "delsoln"}], ")"}], " ", ",", " ", 
                 "\"\<\\nFinal \!\(\*SubscriptBox[SuperscriptBox[\(X\), \
\(*\)], \(1  p\)]\)(nm) = \>\"", ",", "x1pg", " ", ",", " ", 
                 "\"\<\\nFinal \!\(\*SubscriptBox[\(l\), \(2  \
p\)]\)/\!\(\*SubscriptBox[\(l\), \(2  E\)]\) = \>\"", ",", 
                 RowBox[{"l2g", "/", "l2val"}], ",", 
                 "\"\<\\nFinal \!\(\*SubscriptBox[\(l\), \(3  \
p\)]\)/\!\(\*SubscriptBox[\(l\), \(3  E\)]\) = \>\"", ",", 
                 RowBox[{"l3g", "/", "l3val"}], ",", 
                 "\"\<\\nFinal \!\(\*SubscriptBox[SuperscriptBox[\(t\), \
\(*\)], \(p\)]\)/\!\(\*SubscriptBox[SuperscriptBox[\(t\), \(*\)], \(E\)]\) = \
\>\"", ",", 
                 RowBox[{"tgsp", "/", "tgse"}], ",", 
                 "\"\<\\nFinal \!\(\*SubscriptBox[\(k\), \(gs\)]\) = \>\"", 
                 ",", "kgsp"}], "]"}], ";", 
               RowBox[{"Break", "[", "]"}]}], "}"}]}], "]"}]}], "}"}]}], 
        "]"}]}], "}"}]}], "]"}], "\[IndentingNewLine]", 
   RowBox[{
    RowBox[{
     RowBox[{"smalldeltafnlhsgen", "[", 
      RowBox[{"x1in_", ",", "delta_", ",", "xh_", ",", "l2_", ",", "l3_"}], 
      "]"}], ":=", 
     RowBox[{"0.5", 
      RowBox[{"(", 
       RowBox[{
        SuperscriptBox[
         RowBox[{"(", 
          RowBox[{"1", "+", 
           RowBox[{"Exp", "[", 
            RowBox[{
             RowBox[{"-", 
              RowBox[{"(", 
               RowBox[{
                RowBox[{"(", 
                 RowBox[{
                  RowBox[{"xgs1", "[", 
                   RowBox[{
                   "aval1", ",", "cval", ",", "l1val", ",", "l2", ",", 
                    "bvalue1ch", ",", "x1", ",", "t"}], "]"}], "/.", 
                  RowBox[{"{", 
                   RowBox[{
                    RowBox[{"x1", "[", "t", "]"}], "\[Rule]", "x1in"}], 
                   "}"}]}], ")"}], "-", "xh"}], ")"}]}], "/", "delta"}], 
            "]"}]}], ")"}], 
         RowBox[{"-", "1"}]], "+", 
        SuperscriptBox[
         RowBox[{"(", 
          RowBox[{"1", "+", 
           RowBox[{"Exp", "[", 
            RowBox[{
             RowBox[{"-", 
              RowBox[{"(", 
               RowBox[{
                RowBox[{"(", 
                 RowBox[{
                  RowBox[{"xgs2", "[", 
                   RowBox[{
                   "aval1", ",", "aval2", ",", "cval", ",", "l1val", ",", 
                    "l2", ",", "l3", ",", "bvalue1ch", ",", "bvalue2ch", ",", 
                    "x1", ",", "t"}], "]"}], "/.", 
                  RowBox[{"{", 
                   RowBox[{
                    RowBox[{"x1", "[", "t", "]"}], "\[Rule]", "x1in"}], 
                   "}"}]}], ")"}], "-", "xh"}], ")"}]}], "/", "delta"}], 
            "]"}]}], ")"}], 
         RowBox[{"-", "1"}]]}], ")"}]}]}], ";"}]}]}]], "Input",
 CellChangeTimes->{{3.928599065061282*^9, 3.928599121324336*^9}, 
   3.928599178398625*^9, 3.928599218271388*^9, {3.928599354904882*^9, 
   3.9285993553438463`*^9}, {3.92859943588269*^9, 3.9285994362831087`*^9}, 
   3.9285995520934677`*^9, 3.928600137354772*^9, {3.928600207243497*^9, 
   3.928600233863224*^9}, {3.9286002647930717`*^9, 3.928600311019195*^9}, {
   3.9286003862005873`*^9, 3.928600424108774*^9}, 3.928838290203364*^9, {
   3.9288383431545486`*^9, 3.928838393207842*^9}, {3.928838979698748*^9, 
   3.928839024610022*^9}, {3.9288390552725353`*^9, 3.9288390747671127`*^9}, {
   3.9288440516037397`*^9, 3.928844074575403*^9}, {3.9288441419042797`*^9, 
   3.928844159161578*^9}, {3.928844241082633*^9, 3.928844337595231*^9}, {
   3.928844402112804*^9, 3.928844552360087*^9}, {3.9288452749220448`*^9, 
   3.928845376856881*^9}, {3.928845412932884*^9, 3.928845654471694*^9}, {
   3.928845717680416*^9, 3.928845731012532*^9}, {3.928845765720532*^9, 
   3.928845937654245*^9}, {3.928846269252718*^9, 3.9288463090855703`*^9}, {
   3.928846372538251*^9, 3.928846465930574*^9}, {3.9288465028335037`*^9, 
   3.92884656055591*^9}, 3.928846602405675*^9, {3.928846670510764*^9, 
   3.928846954190675*^9}, 3.928847046494845*^9, 3.9288471171709757`*^9, 
   3.928847181173648*^9, {3.92884721625102*^9, 3.928847216694274*^9}, {
   3.9299917557730007`*^9, 3.929991756713537*^9}, {3.9405357716501207`*^9, 
   3.940535773461763*^9}, 3.947985761005121*^9, 3.9479859271655407`*^9, 
   3.9479860773834953`*^9, {3.947986195009286*^9, 3.947986394172708*^9}, {
   3.947986439026697*^9, 3.947986441288913*^9}, {3.9479877221044827`*^9, 
   3.9479877276039886`*^9}},
 CellLabel->"In[81]:=",ExpressionUUID->"ff9735c4-2592-4c71-a27e-e9e88e1b9029"],

Cell[CellGroupData[{

Cell[BoxData[
 InterpretationBox[
  RowBox[{"\<\"ii=\"\>", "\[InvisibleSpace]", "11"}],
  SequenceForm["ii=", 11],
  Editable->False]], "Print",
 CellChangeTimes->{
  3.947986078085305*^9, 3.9479861598125153`*^9, {3.947986198533249*^9, 
   3.947986241121014*^9}, {3.9479862727192287`*^9, 3.9479863948441267`*^9}, 
   3.947986442052681*^9, {3.947987706856358*^9, 3.947987728179862*^9}, 
   3.947987925447917*^9, 3.948024445293509*^9, 3.9484975689003487`*^9, 
   3.948498535252542*^9, 3.948540195316222*^9, 3.948819186381763*^9, 
   3.94905618545146*^9},
 CellLabel->
  "During evaluation of \
In[81]:=",ExpressionUUID->"d0c04033-6b78-4a69-8b5f-801d13bf7cdb"],

Cell[BoxData[
 InterpretationBox[
  RowBox[{"\<\"\[Delta]=\"\>", "\[InvisibleSpace]", "2.164765577898298`"}],
  SequenceForm["\[Delta]=", 2.164765577898298],
  Editable->False]], "Print",
 CellChangeTimes->{
  3.947986078085305*^9, 3.9479861598125153`*^9, {3.947986198533249*^9, 
   3.947986241121014*^9}, {3.9479862727192287`*^9, 3.9479863948441267`*^9}, 
   3.947986442052681*^9, {3.947987706856358*^9, 3.947987728179862*^9}, 
   3.947987925447917*^9, 3.948024445293509*^9, 3.9484975689003487`*^9, 
   3.948498535252542*^9, 3.948540195316222*^9, 3.948819186381763*^9, 
   3.94905618550452*^9},
 CellLabel->
  "During evaluation of \
In[81]:=",ExpressionUUID->"03200ecb-42d7-4594-84ed-721572f8b9a0"],

Cell[BoxData[
 InterpretationBox[
  RowBox[{"\<\"jj= \"\>", "\[InvisibleSpace]", "1", 
   "\[InvisibleSpace]", "\<\"offset=\"\>", "\[InvisibleSpace]", 
   "465.37748485578163`"}],
  SequenceForm["jj= ", 1, "offset=", 465.37748485578163`],
  Editable->False]], "Print",
 CellChangeTimes->{
  3.947986078085305*^9, 3.9479861598125153`*^9, {3.947986198533249*^9, 
   3.947986241121014*^9}, {3.9479862727192287`*^9, 3.9479863948441267`*^9}, 
   3.947986442052681*^9, {3.947987706856358*^9, 3.947987728179862*^9}, 
   3.947987925447917*^9, 3.948024445293509*^9, 3.9484975689003487`*^9, 
   3.948498535252542*^9, 3.948540195316222*^9, 3.948819186381763*^9, 
   3.94905618550867*^9},
 CellLabel->
  "During evaluation of \
In[81]:=",ExpressionUUID->"d43aacff-915e-41d1-ae46-dc655ad5759e"],

Cell[BoxData[
 InterpretationBox[
  RowBox[{"\<\"Offset >50 nm, value is \"\>", "\[InvisibleSpace]", 
   "465.37748485578163`"}],
  SequenceForm["Offset >50 nm, value is ", 465.37748485578163`],
  Editable->False]], "Print",
 CellChangeTimes->{
  3.947986078085305*^9, 3.9479861598125153`*^9, {3.947986198533249*^9, 
   3.947986241121014*^9}, {3.9479862727192287`*^9, 3.9479863948441267`*^9}, 
   3.947986442052681*^9, {3.947987706856358*^9, 3.947987728179862*^9}, 
   3.947987925447917*^9, 3.948024445293509*^9, 3.9484975689003487`*^9, 
   3.948498535252542*^9, 3.948540195316222*^9, 3.948819186381763*^9, 
   3.949056185510027*^9},
 CellLabel->
  "During evaluation of \
In[81]:=",ExpressionUUID->"146853e6-7013-4d36-854e-0ce249781213"],

Cell[BoxData[
 InterpretationBox[
  RowBox[{"\<\"\[Delta]=\"\>", "\[InvisibleSpace]", "2.10109600207776`"}],
  SequenceForm["\[Delta]=", 2.10109600207776],
  Editable->False]], "Print",
 CellChangeTimes->{
  3.947986078085305*^9, 3.9479861598125153`*^9, {3.947986198533249*^9, 
   3.947986241121014*^9}, {3.9479862727192287`*^9, 3.9479863948441267`*^9}, 
   3.947986442052681*^9, {3.947987706856358*^9, 3.947987728179862*^9}, 
   3.947987925447917*^9, 3.948024445293509*^9, 3.9484975689003487`*^9, 
   3.948498535252542*^9, 3.948540195316222*^9, 3.948819186381763*^9, 
   3.949056185511368*^9},
 CellLabel->
  "During evaluation of \
In[81]:=",ExpressionUUID->"cac13609-fe83-4e18-955d-9d66e8da1c05"],

Cell[BoxData[
 InterpretationBox[
  RowBox[{"\<\"jj= \"\>", "\[InvisibleSpace]", "2", 
   "\[InvisibleSpace]", "\<\"offset=\"\>", "\[InvisibleSpace]", 
   "220.82156696616698`"}],
  SequenceForm["jj= ", 2, "offset=", 220.82156696616698`],
  Editable->False]], "Print",
 CellChangeTimes->{
  3.947986078085305*^9, 3.9479861598125153`*^9, {3.947986198533249*^9, 
   3.947986241121014*^9}, {3.9479862727192287`*^9, 3.9479863948441267`*^9}, 
   3.947986442052681*^9, {3.947987706856358*^9, 3.947987728179862*^9}, 
   3.947987925447917*^9, 3.948024445293509*^9, 3.9484975689003487`*^9, 
   3.948498535252542*^9, 3.948540195316222*^9, 3.948819186381763*^9, 
   3.9490561855127163`*^9},
 CellLabel->
  "During evaluation of \
In[81]:=",ExpressionUUID->"f301b137-52a3-400c-8b1c-08393604ddd3"],

Cell[BoxData[
 InterpretationBox[
  RowBox[{"\<\"Offset >50 nm, value is \"\>", "\[InvisibleSpace]", 
   "220.82156696616698`"}],
  SequenceForm["Offset >50 nm, value is ", 220.82156696616698`],
  Editable->False]], "Print",
 CellChangeTimes->{
  3.947986078085305*^9, 3.9479861598125153`*^9, {3.947986198533249*^9, 
   3.947986241121014*^9}, {3.9479862727192287`*^9, 3.9479863948441267`*^9}, 
   3.947986442052681*^9, {3.947987706856358*^9, 3.947987728179862*^9}, 
   3.947987925447917*^9, 3.948024445293509*^9, 3.9484975689003487`*^9, 
   3.948498535252542*^9, 3.948540195316222*^9, 3.948819186381763*^9, 
   3.949056185514217*^9},
 CellLabel->
  "During evaluation of \
In[81]:=",ExpressionUUID->"6446a74e-6838-4ed4-853f-1c6493026637"],

Cell[BoxData[
 InterpretationBox[
  RowBox[{"\<\"\[Delta]=\"\>", "\[InvisibleSpace]", "2.069261214167491`"}],
  SequenceForm["\[Delta]=", 2.069261214167491],
  Editable->False]], "Print",
 CellChangeTimes->{
  3.947986078085305*^9, 3.9479861598125153`*^9, {3.947986198533249*^9, 
   3.947986241121014*^9}, {3.9479862727192287`*^9, 3.9479863948441267`*^9}, 
   3.947986442052681*^9, {3.947987706856358*^9, 3.947987728179862*^9}, 
   3.947987925447917*^9, 3.948024445293509*^9, 3.9484975689003487`*^9, 
   3.948498535252542*^9, 3.948540195316222*^9, 3.948819186381763*^9, 
   3.949056185515774*^9},
 CellLabel->
  "During evaluation of \
In[81]:=",ExpressionUUID->"297dcb89-570c-445c-bb69-0601dab18fa4"],

Cell[BoxData[
 InterpretationBox[
  RowBox[{"\<\"jj= \"\>", "\[InvisibleSpace]", "3", 
   "\[InvisibleSpace]", "\<\"offset=\"\>", "\[InvisibleSpace]", 
   "112.52995181446977`"}],
  SequenceForm["jj= ", 3, "offset=", 112.52995181446977`],
  Editable->False]], "Print",
 CellChangeTimes->{
  3.947986078085305*^9, 3.9479861598125153`*^9, {3.947986198533249*^9, 
   3.947986241121014*^9}, {3.9479862727192287`*^9, 3.9479863948441267`*^9}, 
   3.947986442052681*^9, {3.947987706856358*^9, 3.947987728179862*^9}, 
   3.947987925447917*^9, 3.948024445293509*^9, 3.9484975689003487`*^9, 
   3.948498535252542*^9, 3.948540195316222*^9, 3.948819186381763*^9, 
   3.949056185562872*^9},
 CellLabel->
  "During evaluation of \
In[81]:=",ExpressionUUID->"f6773f13-c660-4e1d-9169-aa29c19c6dba"],

Cell[BoxData[
 InterpretationBox[
  RowBox[{"\<\"Offset >50 nm, value is \"\>", "\[InvisibleSpace]", 
   "112.52995181446977`"}],
  SequenceForm["Offset >50 nm, value is ", 112.52995181446977`],
  Editable->False]], "Print",
 CellChangeTimes->{
  3.947986078085305*^9, 3.9479861598125153`*^9, {3.947986198533249*^9, 
   3.947986241121014*^9}, {3.9479862727192287`*^9, 3.9479863948441267`*^9}, 
   3.947986442052681*^9, {3.947987706856358*^9, 3.947987728179862*^9}, 
   3.947987925447917*^9, 3.948024445293509*^9, 3.9484975689003487`*^9, 
   3.948498535252542*^9, 3.948540195316222*^9, 3.948819186381763*^9, 
   3.949056185564591*^9},
 CellLabel->
  "During evaluation of \
In[81]:=",ExpressionUUID->"31de713b-5d08-4781-beb5-0f7db0df1003"],

Cell[BoxData[
 InterpretationBox[
  RowBox[{"\<\"\[Delta]=\"\>", "\[InvisibleSpace]", "2.053343820212356`"}],
  SequenceForm["\[Delta]=", 2.053343820212356],
  Editable->False]], "Print",
 CellChangeTimes->{
  3.947986078085305*^9, 3.9479861598125153`*^9, {3.947986198533249*^9, 
   3.947986241121014*^9}, {3.9479862727192287`*^9, 3.9479863948441267`*^9}, 
   3.947986442052681*^9, {3.947987706856358*^9, 3.947987728179862*^9}, 
   3.947987925447917*^9, 3.948024445293509*^9, 3.9484975689003487`*^9, 
   3.948498535252542*^9, 3.948540195316222*^9, 3.948819186381763*^9, 
   3.949056185565943*^9},
 CellLabel->
  "During evaluation of \
In[81]:=",ExpressionUUID->"ec1d20ce-1cc2-4f7d-a7af-ac76f58f24c2"],

Cell[BoxData[
 InterpretationBox[
  RowBox[{"\<\"jj= \"\>", "\[InvisibleSpace]", "4", 
   "\[InvisibleSpace]", "\<\"offset=\"\>", "\[InvisibleSpace]", 
   "61.262444788072685`"}],
  SequenceForm["jj= ", 4, "offset=", 61.262444788072685`],
  Editable->False]], "Print",
 CellChangeTimes->{
  3.947986078085305*^9, 3.9479861598125153`*^9, {3.947986198533249*^9, 
   3.947986241121014*^9}, {3.9479862727192287`*^9, 3.9479863948441267`*^9}, 
   3.947986442052681*^9, {3.947987706856358*^9, 3.947987728179862*^9}, 
   3.947987925447917*^9, 3.948024445293509*^9, 3.9484975689003487`*^9, 
   3.948498535252542*^9, 3.948540195316222*^9, 3.948819186381763*^9, 
   3.94905618556728*^9},
 CellLabel->
  "During evaluation of \
In[81]:=",ExpressionUUID->"f0fb5256-f979-4bb4-b1a6-b7bac061b3a2"],

Cell[BoxData[
 InterpretationBox[
  RowBox[{"\<\"Offset >50 nm, value is \"\>", "\[InvisibleSpace]", 
   "61.262444788072685`"}],
  SequenceForm["Offset >50 nm, value is ", 61.262444788072685`],
  Editable->False]], "Print",
 CellChangeTimes->{
  3.947986078085305*^9, 3.9479861598125153`*^9, {3.947986198533249*^9, 
   3.947986241121014*^9}, {3.9479862727192287`*^9, 3.9479863948441267`*^9}, 
   3.947986442052681*^9, {3.947987706856358*^9, 3.947987728179862*^9}, 
   3.947987925447917*^9, 3.948024445293509*^9, 3.9484975689003487`*^9, 
   3.948498535252542*^9, 3.948540195316222*^9, 3.948819186381763*^9, 
   3.949056185568633*^9},
 CellLabel->
  "During evaluation of \
In[81]:=",ExpressionUUID->"0b1f806d-f1d2-47cc-9cff-1b74a1442206"],

Cell[BoxData[
 InterpretationBox[
  RowBox[{"\<\"\[Delta]=\"\>", "\[InvisibleSpace]", "2.045385123234789`"}],
  SequenceForm["\[Delta]=", 2.045385123234789],
  Editable->False]], "Print",
 CellChangeTimes->{
  3.947986078085305*^9, 3.9479861598125153`*^9, {3.947986198533249*^9, 
   3.947986241121014*^9}, {3.9479862727192287`*^9, 3.9479863948441267`*^9}, 
   3.947986442052681*^9, {3.947987706856358*^9, 3.947987728179862*^9}, 
   3.947987925447917*^9, 3.948024445293509*^9, 3.9484975689003487`*^9, 
   3.948498535252542*^9, 3.948540195316222*^9, 3.948819186381763*^9, 
   3.9490561855701647`*^9},
 CellLabel->
  "During evaluation of \
In[81]:=",ExpressionUUID->"8b9dd3a1-3993-42d2-8b04-99ad2f3686a1"],

Cell[BoxData[
 InterpretationBox[
  RowBox[{"\<\"jj= \"\>", "\[InvisibleSpace]", "5", 
   "\[InvisibleSpace]", "\<\"offset=\"\>", "\[InvisibleSpace]", 
   "36.257724864041734`"}],
  SequenceForm["jj= ", 5, "offset=", 36.257724864041734`],
  Editable->False]], "Print",
 CellChangeTimes->{
  3.947986078085305*^9, 3.9479861598125153`*^9, {3.947986198533249*^9, 
   3.947986241121014*^9}, {3.9479862727192287`*^9, 3.9479863948441267`*^9}, 
   3.947986442052681*^9, {3.947987706856358*^9, 3.947987728179862*^9}, 
   3.947987925447917*^9, 3.948024445293509*^9, 3.9484975689003487`*^9, 
   3.948498535252542*^9, 3.948540195316222*^9, 3.948819186381763*^9, 
   3.949056185610054*^9},
 CellLabel->
  "During evaluation of \
In[81]:=",ExpressionUUID->"d0c00bb4-0f17-47de-9b65-1092dfea2530"],

Cell[BoxData[
 InterpretationBox[
  RowBox[{"\<\"Offset <39 nm, value is \"\>", "\[InvisibleSpace]", 
   "36.257724864041734`"}],
  SequenceForm["Offset <39 nm, value is ", 36.257724864041734`],
  Editable->False]], "Print",
 CellChangeTimes->{
  3.947986078085305*^9, 3.9479861598125153`*^9, {3.947986198533249*^9, 
   3.947986241121014*^9}, {3.9479862727192287`*^9, 3.9479863948441267`*^9}, 
   3.947986442052681*^9, {3.947987706856358*^9, 3.947987728179862*^9}, 
   3.947987925447917*^9, 3.948024445293509*^9, 3.9484975689003487`*^9, 
   3.948498535252542*^9, 3.948540195316222*^9, 3.948819186381763*^9, 
   3.949056185611807*^9},
 CellLabel->
  "During evaluation of \
In[81]:=",ExpressionUUID->"3a1539b5-9ec8-4fe4-aad3-4dc5d93ea7c0"],

Cell[BoxData[
 InterpretationBox[
  RowBox[{"\<\"\[Delta]=\"\>", "\[InvisibleSpace]", "2.049364471723573`"}],
  SequenceForm["\[Delta]=", 2.049364471723573],
  Editable->False]], "Print",
 CellChangeTimes->{
  3.947986078085305*^9, 3.9479861598125153`*^9, {3.947986198533249*^9, 
   3.947986241121014*^9}, {3.9479862727192287`*^9, 3.9479863948441267`*^9}, 
   3.947986442052681*^9, {3.947987706856358*^9, 3.947987728179862*^9}, 
   3.947987925447917*^9, 3.948024445293509*^9, 3.9484975689003487`*^9, 
   3.948498535252542*^9, 3.948540195316222*^9, 3.948819186381763*^9, 
   3.949056185613237*^9},
 CellLabel->
  "During evaluation of \
In[81]:=",ExpressionUUID->"b507db2f-0723-40ea-a9d8-636bed22c62d"],

Cell[BoxData[
 InterpretationBox[
  RowBox[{"\<\"jj= \"\>", "\[InvisibleSpace]", "6", 
   "\[InvisibleSpace]", "\<\"offset=\"\>", "\[InvisibleSpace]", 
   "48.71041192204598`"}],
  SequenceForm["jj= ", 6, "offset=", 48.71041192204598],
  Editable->False]], "Print",
 CellChangeTimes->{
  3.947986078085305*^9, 3.9479861598125153`*^9, {3.947986198533249*^9, 
   3.947986241121014*^9}, {3.9479862727192287`*^9, 3.9479863948441267`*^9}, 
   3.947986442052681*^9, {3.947987706856358*^9, 3.947987728179862*^9}, 
   3.947987925447917*^9, 3.948024445293509*^9, 3.9484975689003487`*^9, 
   3.948498535252542*^9, 3.948540195316222*^9, 3.948819186381763*^9, 
   3.949056185614634*^9},
 CellLabel->
  "During evaluation of \
In[81]:=",ExpressionUUID->"73169ffa-22bd-467f-b8a0-1e81f8b9b29a"],

Cell[BoxData[
 InterpretationBox[
  RowBox[{"\<\"Offset >50 nm, value is \"\>", "\[InvisibleSpace]", 
   "48.71041192204598`"}],
  SequenceForm["Offset >50 nm, value is ", 48.71041192204598],
  Editable->False]], "Print",
 CellChangeTimes->{
  3.947986078085305*^9, 3.9479861598125153`*^9, {3.947986198533249*^9, 
   3.947986241121014*^9}, {3.9479862727192287`*^9, 3.9479863948441267`*^9}, 
   3.947986442052681*^9, {3.947987706856358*^9, 3.947987728179862*^9}, 
   3.947987925447917*^9, 3.948024445293509*^9, 3.9484975689003487`*^9, 
   3.948498535252542*^9, 3.948540195316222*^9, 3.948819186381763*^9, 
   3.9490561856160173`*^9},
 CellLabel->
  "During evaluation of \
In[81]:=",ExpressionUUID->"19aeb2ae-dac3-4ccf-a240-fc27d824e563"],

Cell[BoxData[
 InterpretationBox[
  RowBox[{"\<\"\[Delta]=\"\>", "\[InvisibleSpace]", "2.047374797479181`"}],
  SequenceForm["\[Delta]=", 2.047374797479181],
  Editable->False]], "Print",
 CellChangeTimes->{
  3.947986078085305*^9, 3.9479861598125153`*^9, {3.947986198533249*^9, 
   3.947986241121014*^9}, {3.9479862727192287`*^9, 3.9479863948441267`*^9}, 
   3.947986442052681*^9, {3.947987706856358*^9, 3.947987728179862*^9}, 
   3.947987925447917*^9, 3.948024445293509*^9, 3.9484975689003487`*^9, 
   3.948498535252542*^9, 3.948540195316222*^9, 3.948819186381763*^9, 
   3.949056185622267*^9},
 CellLabel->
  "During evaluation of \
In[81]:=",ExpressionUUID->"c83a060f-5ebb-4853-9d8a-a56fdb5a4634"],

Cell[BoxData[
 InterpretationBox[
  RowBox[{"\<\"jj= \"\>", "\[InvisibleSpace]", "7", 
   "\[InvisibleSpace]", "\<\"offset=\"\>", "\[InvisibleSpace]", 
   "42.47185697385464`"}],
  SequenceForm["jj= ", 7, "offset=", 42.47185697385464],
  Editable->False]], "Print",
 CellChangeTimes->{
  3.947986078085305*^9, 3.9479861598125153`*^9, {3.947986198533249*^9, 
   3.947986241121014*^9}, {3.9479862727192287`*^9, 3.9479863948441267`*^9}, 
   3.947986442052681*^9, {3.947987706856358*^9, 3.947987728179862*^9}, 
   3.947987925447917*^9, 3.948024445293509*^9, 3.9484975689003487`*^9, 
   3.948498535252542*^9, 3.948540195316222*^9, 3.948819186381763*^9, 
   3.949056185659176*^9},
 CellLabel->
  "During evaluation of \
In[81]:=",ExpressionUUID->"3fc12cb0-022b-49e5-bad1-509b78e8a234"],

Cell[BoxData[
 InterpretationBox[
  RowBox[{"\<\"Offset <39 nm, value is \"\>", "\[InvisibleSpace]", 
   "42.47185697385464`"}],
  SequenceForm["Offset <39 nm, value is ", 42.47185697385464],
  Editable->False]], "Print",
 CellChangeTimes->{
  3.947986078085305*^9, 3.9479861598125153`*^9, {3.947986198533249*^9, 
   3.947986241121014*^9}, {3.9479862727192287`*^9, 3.9479863948441267`*^9}, 
   3.947986442052681*^9, {3.947987706856358*^9, 3.947987728179862*^9}, 
   3.947987925447917*^9, 3.948024445293509*^9, 3.9484975689003487`*^9, 
   3.948498535252542*^9, 3.948540195316222*^9, 3.948819186381763*^9, 
   3.949056185660905*^9},
 CellLabel->
  "During evaluation of \
In[81]:=",ExpressionUUID->"7a21774f-4fda-40d9-a4c2-1f7f8fa1dbf1"],

Cell[BoxData[
 InterpretationBox[
  RowBox[{"\<\"\[Delta]=\"\>", "\[InvisibleSpace]", "2.048369634601377`"}],
  SequenceForm["\[Delta]=", 2.048369634601377],
  Editable->False]], "Print",
 CellChangeTimes->{
  3.947986078085305*^9, 3.9479861598125153`*^9, {3.947986198533249*^9, 
   3.947986241121014*^9}, {3.9479862727192287`*^9, 3.9479863948441267`*^9}, 
   3.947986442052681*^9, {3.947987706856358*^9, 3.947987728179862*^9}, 
   3.947987925447917*^9, 3.948024445293509*^9, 3.9484975689003487`*^9, 
   3.948498535252542*^9, 3.948540195316222*^9, 3.948819186381763*^9, 
   3.949056185662262*^9},
 CellLabel->
  "During evaluation of \
In[81]:=",ExpressionUUID->"7eab4c4b-fcf3-4593-89f2-c694a4a82c63"],

Cell[BoxData[
 InterpretationBox[
  RowBox[{"\<\"jj= \"\>", "\[InvisibleSpace]", "8", 
   "\[InvisibleSpace]", "\<\"offset=\"\>", "\[InvisibleSpace]", 
   "45.588055724992614`"}],
  SequenceForm["jj= ", 8, "offset=", 45.588055724992614`],
  Editable->False]], "Print",
 CellChangeTimes->{
  3.947986078085305*^9, 3.9479861598125153`*^9, {3.947986198533249*^9, 
   3.947986241121014*^9}, {3.9479862727192287`*^9, 3.9479863948441267`*^9}, 
   3.947986442052681*^9, {3.947987706856358*^9, 3.947987728179862*^9}, 
   3.947987925447917*^9, 3.948024445293509*^9, 3.9484975689003487`*^9, 
   3.948498535252542*^9, 3.948540195316222*^9, 3.948819186381763*^9, 
   3.949056185666512*^9},
 CellLabel->
  "During evaluation of \
In[81]:=",ExpressionUUID->"216c8ff1-81c5-4702-a274-a24ca00b0ca4"],

Cell[BoxData[
 InterpretationBox[
  RowBox[{"\<\"Offset >50 nm, value is \"\>", "\[InvisibleSpace]", 
   "45.588055724992614`"}],
  SequenceForm["Offset >50 nm, value is ", 45.588055724992614`],
  Editable->False]], "Print",
 CellChangeTimes->{
  3.947986078085305*^9, 3.9479861598125153`*^9, {3.947986198533249*^9, 
   3.947986241121014*^9}, {3.9479862727192287`*^9, 3.9479863948441267`*^9}, 
   3.947986442052681*^9, {3.947987706856358*^9, 3.947987728179862*^9}, 
   3.947987925447917*^9, 3.948024445293509*^9, 3.9484975689003487`*^9, 
   3.948498535252542*^9, 3.948540195316222*^9, 3.948819186381763*^9, 
   3.949056185668141*^9},
 CellLabel->
  "During evaluation of \
In[81]:=",ExpressionUUID->"201c2a82-cf86-4274-8959-cdf00913fd4e"],

Cell[BoxData[
 InterpretationBox[
  RowBox[{"\<\"\[Delta]=\"\>", "\[InvisibleSpace]", "2.047872216040279`"}],
  SequenceForm["\[Delta]=", 2.047872216040279],
  Editable->False]], "Print",
 CellChangeTimes->{
  3.947986078085305*^9, 3.9479861598125153`*^9, {3.947986198533249*^9, 
   3.947986241121014*^9}, {3.9479862727192287`*^9, 3.9479863948441267`*^9}, 
   3.947986442052681*^9, {3.947987706856358*^9, 3.947987728179862*^9}, 
   3.947987925447917*^9, 3.948024445293509*^9, 3.9484975689003487`*^9, 
   3.948498535252542*^9, 3.948540195316222*^9, 3.948819186381763*^9, 
   3.9490561857094727`*^9},
 CellLabel->
  "During evaluation of \
In[81]:=",ExpressionUUID->"92157d36-4666-48c4-a61a-56030156ea16"],

Cell[BoxData[
 InterpretationBox[
  RowBox[{"\<\"jj= \"\>", "\[InvisibleSpace]", "9", 
   "\[InvisibleSpace]", "\<\"offset=\"\>", "\[InvisibleSpace]", 
   "44.02918990096441`"}],
  SequenceForm["jj= ", 9, "offset=", 44.02918990096441],
  Editable->False]], "Print",
 CellChangeTimes->{
  3.947986078085305*^9, 3.9479861598125153`*^9, {3.947986198533249*^9, 
   3.947986241121014*^9}, {3.9479862727192287`*^9, 3.9479863948441267`*^9}, 
   3.947986442052681*^9, {3.947987706856358*^9, 3.947987728179862*^9}, 
   3.947987925447917*^9, 3.948024445293509*^9, 3.9484975689003487`*^9, 
   3.948498535252542*^9, 3.948540195316222*^9, 3.948819186381763*^9, 
   3.949056185711206*^9},
 CellLabel->
  "During evaluation of \
In[81]:=",ExpressionUUID->"78c4bb01-8e27-402a-952e-0222dc7d0a60"],

Cell[BoxData[
 InterpretationBox[
  RowBox[{"\<\"Offset <39 nm, value is \"\>", "\[InvisibleSpace]", 
   "44.02918990096441`"}],
  SequenceForm["Offset <39 nm, value is ", 44.02918990096441],
  Editable->False]], "Print",
 CellChangeTimes->{
  3.947986078085305*^9, 3.9479861598125153`*^9, {3.947986198533249*^9, 
   3.947986241121014*^9}, {3.9479862727192287`*^9, 3.9479863948441267`*^9}, 
   3.947986442052681*^9, {3.947987706856358*^9, 3.947987728179862*^9}, 
   3.947987925447917*^9, 3.948024445293509*^9, 3.9484975689003487`*^9, 
   3.948498535252542*^9, 3.948540195316222*^9, 3.948819186381763*^9, 
   3.9490561857125673`*^9},
 CellLabel->
  "During evaluation of \
In[81]:=",ExpressionUUID->"59265553-842d-4e60-9c02-4a6ae9261c40"],

Cell[BoxData[
 InterpretationBox[
  RowBox[{"\<\"\[Delta]=\"\>", "\[InvisibleSpace]", "2.048120925320828`"}],
  SequenceForm["\[Delta]=", 2.048120925320828],
  Editable->False]], "Print",
 CellChangeTimes->{
  3.947986078085305*^9, 3.9479861598125153`*^9, {3.947986198533249*^9, 
   3.947986241121014*^9}, {3.9479862727192287`*^9, 3.9479863948441267`*^9}, 
   3.947986442052681*^9, {3.947987706856358*^9, 3.947987728179862*^9}, 
   3.947987925447917*^9, 3.948024445293509*^9, 3.9484975689003487`*^9, 
   3.948498535252542*^9, 3.948540195316222*^9, 3.948819186381763*^9, 
   3.9490561857139*^9},
 CellLabel->
  "During evaluation of \
In[81]:=",ExpressionUUID->"c3d21b7b-69cc-41ab-a2ae-40891ed507d7"],

Cell[BoxData[
 InterpretationBox[
  RowBox[{"\<\"jj= \"\>", "\[InvisibleSpace]", "10", 
   "\[InvisibleSpace]", "\<\"offset=\"\>", "\[InvisibleSpace]", 
   "44.80843079665033`"}],
  SequenceForm["jj= ", 10, "offset=", 44.80843079665033],
  Editable->False]], "Print",
 CellChangeTimes->{
  3.947986078085305*^9, 3.9479861598125153`*^9, {3.947986198533249*^9, 
   3.947986241121014*^9}, {3.9479862727192287`*^9, 3.9479863948441267`*^9}, 
   3.947986442052681*^9, {3.947987706856358*^9, 3.947987728179862*^9}, 
   3.947987925447917*^9, 3.948024445293509*^9, 3.9484975689003487`*^9, 
   3.948498535252542*^9, 3.948540195316222*^9, 3.948819186381763*^9, 
   3.949056185720159*^9},
 CellLabel->
  "During evaluation of \
In[81]:=",ExpressionUUID->"ca796b62-007b-4a85-a957-071bc54d76e3"],

Cell[BoxData[
 InterpretationBox[
  RowBox[{"\<\"Offset <39 nm, value is \"\>", "\[InvisibleSpace]", 
   "44.80843079665033`"}],
  SequenceForm["Offset <39 nm, value is ", 44.80843079665033],
  Editable->False]], "Print",
 CellChangeTimes->{
  3.947986078085305*^9, 3.9479861598125153`*^9, {3.947986198533249*^9, 
   3.947986241121014*^9}, {3.9479862727192287`*^9, 3.9479863948441267`*^9}, 
   3.947986442052681*^9, {3.947987706856358*^9, 3.947987728179862*^9}, 
   3.947987925447917*^9, 3.948024445293509*^9, 3.9484975689003487`*^9, 
   3.948498535252542*^9, 3.948540195316222*^9, 3.948819186381763*^9, 
   3.949056185721861*^9},
 CellLabel->
  "During evaluation of \
In[81]:=",ExpressionUUID->"ddbcd3dc-92ea-49cc-9580-ac095aed5aed"],

Cell[BoxData[
 InterpretationBox[
  RowBox[{"\<\"\[Delta]=\"\>", "\[InvisibleSpace]", "2.0482452799611024`"}],
  SequenceForm["\[Delta]=", 2.0482452799611024`],
  Editable->False]], "Print",
 CellChangeTimes->{
  3.947986078085305*^9, 3.9479861598125153`*^9, {3.947986198533249*^9, 
   3.947986241121014*^9}, {3.9479862727192287`*^9, 3.9479863948441267`*^9}, 
   3.947986442052681*^9, {3.947987706856358*^9, 3.947987728179862*^9}, 
   3.947987925447917*^9, 3.948024445293509*^9, 3.9484975689003487`*^9, 
   3.948498535252542*^9, 3.948540195316222*^9, 3.948819186381763*^9, 
   3.949056185759161*^9},
 CellLabel->
  "During evaluation of \
In[81]:=",ExpressionUUID->"2bc5045b-46db-4da7-b249-2fc76f862747"],

Cell[BoxData[
 InterpretationBox[
  RowBox[{"\<\"jj= \"\>", "\[InvisibleSpace]", "11", 
   "\[InvisibleSpace]", "\<\"offset=\"\>", "\[InvisibleSpace]", 
   "45.1981952061758`"}],
  SequenceForm["jj= ", 11, "offset=", 45.1981952061758],
  Editable->False]], "Print",
 CellChangeTimes->{
  3.947986078085305*^9, 3.9479861598125153`*^9, {3.947986198533249*^9, 
   3.947986241121014*^9}, {3.9479862727192287`*^9, 3.9479863948441267`*^9}, 
   3.947986442052681*^9, {3.947987706856358*^9, 3.947987728179862*^9}, 
   3.947987925447917*^9, 3.948024445293509*^9, 3.9484975689003487`*^9, 
   3.948498535252542*^9, 3.948540195316222*^9, 3.948819186381763*^9, 
   3.949056185760854*^9},
 CellLabel->
  "During evaluation of \
In[81]:=",ExpressionUUID->"7ecc061b-6738-4add-a8b7-27a41979fb74"],

Cell[BoxData[
 InterpretationBox[
  RowBox[{"\<\"Offset >50 nm, value is \"\>", "\[InvisibleSpace]", 
   "45.1981952061758`"}],
  SequenceForm["Offset >50 nm, value is ", 45.1981952061758],
  Editable->False]], "Print",
 CellChangeTimes->{
  3.947986078085305*^9, 3.9479861598125153`*^9, {3.947986198533249*^9, 
   3.947986241121014*^9}, {3.9479862727192287`*^9, 3.9479863948441267`*^9}, 
   3.947986442052681*^9, {3.947987706856358*^9, 3.947987728179862*^9}, 
   3.947987925447917*^9, 3.948024445293509*^9, 3.9484975689003487`*^9, 
   3.948498535252542*^9, 3.948540195316222*^9, 3.948819186381763*^9, 
   3.949056185762192*^9},
 CellLabel->
  "During evaluation of \
In[81]:=",ExpressionUUID->"72b0bcbc-892a-4581-89e8-bb30c09ae004"],

Cell[BoxData[
 InterpretationBox[
  RowBox[{"\<\"\[Delta]=\"\>", "\[InvisibleSpace]", "2.048183102640965`"}],
  SequenceForm["\[Delta]=", 2.048183102640965],
  Editable->False]], "Print",
 CellChangeTimes->{
  3.947986078085305*^9, 3.9479861598125153`*^9, {3.947986198533249*^9, 
   3.947986241121014*^9}, {3.9479862727192287`*^9, 3.9479863948441267`*^9}, 
   3.947986442052681*^9, {3.947987706856358*^9, 3.947987728179862*^9}, 
   3.947987925447917*^9, 3.948024445293509*^9, 3.9484975689003487`*^9, 
   3.948498535252542*^9, 3.948540195316222*^9, 3.948819186381763*^9, 
   3.949056185763535*^9},
 CellLabel->
  "During evaluation of \
In[81]:=",ExpressionUUID->"e2e3a34d-c39d-4c8d-9b2f-63f0cb332c28"],

Cell[BoxData[
 InterpretationBox[
  RowBox[{"\<\"jj= \"\>", "\[InvisibleSpace]", "12", 
   "\[InvisibleSpace]", "\<\"offset=\"\>", "\[InvisibleSpace]", 
   "45.003300994260144`"}],
  SequenceForm["jj= ", 12, "offset=", 45.003300994260144`],
  Editable->False]], "Print",
 CellChangeTimes->{
  3.947986078085305*^9, 3.9479861598125153`*^9, {3.947986198533249*^9, 
   3.947986241121014*^9}, {3.9479862727192287`*^9, 3.9479863948441267`*^9}, 
   3.947986442052681*^9, {3.947987706856358*^9, 3.947987728179862*^9}, 
   3.947987925447917*^9, 3.948024445293509*^9, 3.9484975689003487`*^9, 
   3.948498535252542*^9, 3.948540195316222*^9, 3.948819186381763*^9, 
   3.949056185811096*^9},
 CellLabel->
  "During evaluation of \
In[81]:=",ExpressionUUID->"15d2cce1-9d70-41e4-a6e2-343282b36c31"],

Cell[BoxData[
 InterpretationBox[
  RowBox[{
   RowBox[{"\<\"Final Offset (nm) = \"\>", "\[InvisibleSpace]", 
    "45.003300994260144`", 
    "\[InvisibleSpace]", "\<\"\\n Final restx1ch, x1pg, (nm) = \"\>", 
    "\[InvisibleSpace]", 
    RowBox[{"{", 
     RowBox[{
      RowBox[{"-", "900.198664732658`"}], ",", 
      RowBox[{"-", "874.0308772400327`"}]}], "}"}], 
    "\[InvisibleSpace]", "\<\"\\n Final \\!\\(\\*SubscriptBox[\\(\[Delta]\\), \
\\(P\\)]\\) - Initial \\!\\(\\*SubscriptBox[\\(\[Delta]\\), \\(P\\)]\\) (nm) \
= \"\>", "\[InvisibleSpace]", "2.048183102640965`"}], "\[VeryThinSpace]", "-", 
   RowBox[{
   "delsoln", 
    "\[InvisibleSpace]", "\<\"\\nFinal \
\\!\\(\\*SubscriptBox[SuperscriptBox[\\(X\\), \\(*\\)], \\(1  p\\)]\\)(nm) = \
\"\>", "\[InvisibleSpace]", 
    RowBox[{"-", "874.0308772400327`"}], 
    "\[InvisibleSpace]", "\<\"\\nFinal \\!\\(\\*SubscriptBox[\\(l\\), \\(2  p\
\\)]\\)/\\!\\(\\*SubscriptBox[\\(l\\), \\(2  E\\)]\\) = \"\>", 
    "\[InvisibleSpace]", "1.004106310199631`", 
    "\[InvisibleSpace]", "\<\"\\nFinal \\!\\(\\*SubscriptBox[\\(l\\), \\(3  p\
\\)]\\)/\\!\\(\\*SubscriptBox[\\(l\\), \\(3  E\\)]\\) = \"\>", 
    "\[InvisibleSpace]", "1.0064919708347888`", 
    "\[InvisibleSpace]", "\<\"\\nFinal \
\\!\\(\\*SubscriptBox[SuperscriptBox[\\(t\\), \\(*\\)], \
\\(p\\)]\\)/\\!\\(\\*SubscriptBox[SuperscriptBox[\\(t\\), \\(*\\)], \
\\(E\\)]\\) = \"\>", "\[InvisibleSpace]", "0.5206568359073153`", 
    "\[InvisibleSpace]", "\<\"\\nFinal \\!\\(\\*SubscriptBox[\\(k\\), \
\\(gs\\)]\\) = \"\>", "\[InvisibleSpace]", "0.0038279878076434154`"}]}],
  SequenceForm[
  "Final Offset (nm) = ", 45.003300994260144`, 
   "\n Final restx1ch, x1pg, (nm) = ", {-900.198664732658, \
-874.0308772400327}, 
   "\n Final \!\(\*SubscriptBox[\(\[Delta]\), \(P\)]\) - Initial \
\!\(\*SubscriptBox[\(\[Delta]\), \(P\)]\) (nm) = ", 
   2.048183102640965 - $CellContext`delsoln, 
   "\nFinal \!\(\*SubscriptBox[SuperscriptBox[\(X\), \(*\)], \(1  p\)]\)(nm) \
= ", -874.0308772400327, 
   "\nFinal \!\(\*SubscriptBox[\(l\), \(2  p\)]\)/\!\(\*SubscriptBox[\(l\), \
\(2  E\)]\) = ", 1.004106310199631, 
   "\nFinal \!\(\*SubscriptBox[\(l\), \(3  p\)]\)/\!\(\*SubscriptBox[\(l\), \
\(3  E\)]\) = ", 1.0064919708347888`, 
   "\nFinal \!\(\*SubscriptBox[SuperscriptBox[\(t\), \(*\)], \
\(p\)]\)/\!\(\*SubscriptBox[SuperscriptBox[\(t\), \(*\)], \(E\)]\) = ", 
   0.5206568359073153, "\nFinal \!\(\*SubscriptBox[\(k\), \(gs\)]\) = ", 
   0.0038279878076434154`],
  Editable->False]], "Print",
 CellChangeTimes->{
  3.947986078085305*^9, 3.9479861598125153`*^9, {3.947986198533249*^9, 
   3.947986241121014*^9}, {3.9479862727192287`*^9, 3.9479863948441267`*^9}, 
   3.947986442052681*^9, {3.947987706856358*^9, 3.947987728179862*^9}, 
   3.947987925447917*^9, 3.948024445293509*^9, 3.9484975689003487`*^9, 
   3.948498535252542*^9, 3.948540195316222*^9, 3.948819186381763*^9, 
   3.949056185813157*^9},
 CellLabel->
  "During evaluation of \
In[81]:=",ExpressionUUID->"729bc0bf-64f6-4a24-bce2-1cf68d85eceb"]
}, Open  ]]
}, Open  ]],

Cell[CellGroupData[{

Cell[BoxData[
 RowBox[{
  RowBox[{"xgs1", "[", 
   RowBox[{
   "aval1", ",", "cval", ",", "l1val", ",", "l2g", ",", "bvalue1ch", ",", 
    "x1", ",", "t"}], " ", "]"}], "/.", 
  RowBox[{"{", 
   RowBox[{
    RowBox[{"x1", "[", "t", "]"}], "\[Rule]", " ", "x1pg"}], "}"}]}]], "Input",\

 CellChangeTimes->{{3.9485404441571074`*^9, 3.948540460594413*^9}},
 CellLabel->"In[92]:=",ExpressionUUID->"3bceee13-124e-4380-8985-4ce8d44f06f4"],

Cell[BoxData["325.6807456408444`"], "Output",
 CellChangeTimes->{{3.948540447342311*^9, 3.948540461121517*^9}, 
   3.948819186713743*^9, 3.949056185822267*^9},
 CellLabel->"Out[92]=",ExpressionUUID->"07caa6f4-3fba-42a7-b1ff-ddadd023920a"]
}, Open  ]],

Cell[CellGroupData[{

Cell[BoxData[
 RowBox[{
  RowBox[{"xgs2", "[", 
   RowBox[{
   "aval1", ",", "aval2", ",", "cval", ",", "l1val", ",", "l2g", ",", "l3g", 
    ",", "bvalue1ch", ",", "bvalue2ch", ",", "x1", ",", "t"}], " ", "]"}], "/.", 
  RowBox[{"{", 
   RowBox[{
    RowBox[{"x1", "[", "t", "]"}], "\[Rule]", " ", "x1pg"}], "}"}]}]], "Input",\

 CellChangeTimes->{{3.948540490045485*^9, 3.948540505190959*^9}},
 CellLabel->"In[93]:=",ExpressionUUID->"0cf47bb5-5560-457f-b419-1ceb9da06e96"],

Cell[BoxData["325.6807456408446`"], "Output",
 CellChangeTimes->{{3.9485405025955133`*^9, 3.948540505714588*^9}, 
   3.948819186737296*^9, 3.9490561858604918`*^9},
 CellLabel->"Out[93]=",ExpressionUUID->"9fc2e437-5082-49c6-9e52-70a57ee3c24f"]
}, Open  ]],

Cell[CellGroupData[{

Cell[BoxData["restx1nogsch"], "Input",
 CellChangeTimes->{{3.948540357057735*^9, 3.948540359385738*^9}},
 CellLabel->"In[94]:=",ExpressionUUID->"51bf64eb-1406-4041-b756-c5459d547b8c"],

Cell[BoxData[
 RowBox[{"-", "855.198664732658`"}]], "Output",
 CellChangeTimes->{3.948540359707136*^9, 3.9488191867462673`*^9, 
  3.949056185868034*^9},
 CellLabel->"Out[94]=",ExpressionUUID->"cce86530-965b-4da5-a75b-92d107f0a5cf"]
}, Open  ]],

Cell[CellGroupData[{

Cell[BoxData["restx1ch"], "Input",
 CellChangeTimes->{{3.948540370897821*^9, 3.948540383008931*^9}},
 CellLabel->"In[95]:=",ExpressionUUID->"1c47a0b2-5fb9-4650-b8e1-e052f5c4d67b"],

Cell[BoxData[
 RowBox[{"-", "900.198664732658`"}]], "Output",
 CellChangeTimes->{3.9485403834805517`*^9, 3.948819186769709*^9, 
  3.9490561859086943`*^9},
 CellLabel->"Out[95]=",ExpressionUUID->"8daf0f53-16f1-4d5b-8cd4-819c44704148"]
}, Open  ]],

Cell[CellGroupData[{

Cell[BoxData["xhval2"], "Input",
 CellChangeTimes->{{3.9485402004798737`*^9, 3.948540202647861*^9}},
 CellLabel->"In[96]:=",ExpressionUUID->"018ae0cd-d1aa-4bd0-a35a-75532697df86"],

Cell[BoxData["330.5`"], "Output",
 CellChangeTimes->{3.948540203013794*^9, 3.948819186778653*^9, 
  3.949056185916039*^9},
 CellLabel->"Out[96]=",ExpressionUUID->"43fccbd5-9af1-43e1-be40-f335b4daa1ee"]
}, Open  ]],

Cell[CellGroupData[{

Cell[BoxData[
 RowBox[{"{", 
  RowBox[{"l1val", ",", "l2val", ",", "l3val"}], "}"}]], "Input",
 CellChangeTimes->{{3.948540549669612*^9, 3.948540558484288*^9}},
 CellLabel->"In[97]:=",ExpressionUUID->"a267a1b6-8cfc-41ee-b1f7-e51026e2a311"],

Cell[BoxData[
 RowBox[{"{", 
  RowBox[{"4732.`", ",", "2100", ",", "1300"}], "}"}]], "Output",
 CellChangeTimes->{3.948540558914542*^9, 3.948541148646042*^9, 
  3.948819186801997*^9, 3.949056185960894*^9},
 CellLabel->"Out[97]=",ExpressionUUID->"c35698a7-8b6f-4171-aaa4-c0a87628edc6"]
}, Open  ]],

Cell[CellGroupData[{

Cell[BoxData["l3g"], "Input",
 CellChangeTimes->{{3.9485403234146767`*^9, 3.948540324242785*^9}},
 CellLabel->"In[98]:=",ExpressionUUID->"82a78d83-983c-407a-8329-2a327c6d2119"],

Cell[BoxData["1308.4395620852254`"], "Output",
 CellChangeTimes->{3.948540324624807*^9, 3.948819186811479*^9, 
  3.949056185970055*^9},
 CellLabel->"Out[98]=",ExpressionUUID->"3fc24cab-27b0-41f1-a733-0c49c97be1bc"]
}, Open  ]],

Cell[CellGroupData[{

Cell[BoxData["l2g"], "Input",
 CellChangeTimes->{{3.9485403092969007`*^9, 3.9485403107477493`*^9}},
 CellLabel->"In[99]:=",ExpressionUUID->"afec9f2d-f135-4cf9-9df4-57eb215cc50a"],

Cell[BoxData["2108.623251419225`"], "Output",
 CellChangeTimes->{3.948540311011711*^9, 3.948819186834302*^9, 
  3.949056185991037*^9},
 CellLabel->"Out[99]=",ExpressionUUID->"797e8da2-a46a-4c03-a6e6-1f1ca4a2e6f6"]
}, Open  ]],

Cell[CellGroupData[{

Cell[BoxData[
 RowBox[{
  RowBox[{"(*", 
   RowBox[{
   "Row", " ", "2", " ", "and", " ", "3", " ", "height", " ", "decrease"}], 
   "*)"}], "\[IndentingNewLine]", 
  RowBox[{
   RowBox[{"l2val", "-", "l2g"}], "\[IndentingNewLine]", 
   RowBox[{"l3val", "-", "l3g"}]}]}]], "Input",
 CellChangeTimes->{{3.94905615828318*^9, 3.949056179278714*^9}},
 CellLabel->
  "In[100]:=",ExpressionUUID->"2d146b1f-bb32-4aac-8980-44c3fb543fc5"],

Cell[BoxData[
 RowBox[{"-", "8.623251419225198`"}]], "Output",
 CellChangeTimes->{3.9490561859980507`*^9},
 CellLabel->
  "Out[100]=",ExpressionUUID->"181e19ac-5f2c-4213-9106-0ad56071c289"],

Cell[BoxData[
 RowBox[{"-", "8.439562085225361`"}]], "Output",
 CellChangeTimes->{3.94905618600038*^9},
 CellLabel->
  "Out[101]=",ExpressionUUID->"51b943a0-d2f4-4e59-ad3e-faaa96d64cb7"]
}, Open  ]],

Cell[CellGroupData[{

Cell[BoxData[
 RowBox[{
  RowBox[{"-", "8.623251419225198`"}], "+", "8.439562085225361`"}]], "Input",
 CellChangeTimes->{{3.949058352839486*^9, 3.9490583592391043`*^9}},
 CellLabel->"In[1]:=",ExpressionUUID->"e10d7c32-c785-475b-9768-32c8d7ce0dfa"],

Cell[BoxData[
 RowBox[{"-", "0.1836893339998369`"}]], "Output",
 CellChangeTimes->{3.949058360382044*^9},
 CellLabel->"Out[1]=",ExpressionUUID->"ca630219-04c4-4b5b-9374-53e20d416e0e"]
}, Open  ]],

Cell[CellGroupData[{

Cell[BoxData["kgsp"], "Input",
 CellChangeTimes->{{3.9485402820475073`*^9, 3.9485402873296623`*^9}},
 CellLabel->
  "In[102]:=",ExpressionUUID->"b27ad82c-4a90-4d48-a1fa-676193483194"],

Cell[BoxData["0.0038279878076434154`"], "Output",
 CellChangeTimes->{3.9485402876435633`*^9, 3.948819186842908*^9, 
  3.949056186021949*^9},
 CellLabel->
  "Out[102]=",ExpressionUUID->"688e3f82-37eb-47e8-be06-16001bb3aca3"]
}, Open  ]],

Cell[CellGroupData[{

Cell[BoxData["dvalp"], "Input",
 CellChangeTimes->{{3.9485402707695847`*^9, 3.948540271660091*^9}},
 CellLabel->
  "In[103]:=",ExpressionUUID->"9c93f2c0-cd6d-41fa-9d7b-84ed6405ce61"],

Cell[BoxData["0.5207535474861796`"], "Output",
 CellChangeTimes->{3.9485402719822598`*^9, 3.948819186865735*^9, 
  3.949056186029242*^9},
 CellLabel->
  "Out[103]=",ExpressionUUID->"03330e64-cec3-4d0d-8815-1c9bb6dc6591"]
}, Open  ]],

Cell[CellGroupData[{

Cell[BoxData["xgsup"], "Input",
 CellChangeTimes->{{3.948540207546454*^9, 3.9485402101310463`*^9}},
 CellLabel->
  "In[104]:=",ExpressionUUID->"0f16edd1-b25a-4142-b53c-f4531915c63f"],

Cell[BoxData["320.63502485555483`"], "Output",
 CellChangeTimes->{3.9485402104543247`*^9, 3.948540265009486*^9, 
  3.9488191868758574`*^9, 3.949056186050742*^9},
 CellLabel->
  "Out[104]=",ExpressionUUID->"7b2f5cb6-cc92-4685-a36d-13366b73caef"]
}, Open  ]],

Cell[CellGroupData[{

Cell[BoxData["x1pg"], "Input",
 CellChangeTimes->{{3.948498573291362*^9, 3.948498574555622*^9}},
 CellLabel->
  "In[105]:=",ExpressionUUID->"efe8d750-9d47-494b-85ba-14a775f480af"],

Cell[BoxData[
 RowBox[{"-", "874.0308772400327`"}]], "Output",
 CellChangeTimes->{3.948498575238583*^9, 3.948540243718498*^9, 
  3.9488191868987207`*^9, 3.94905618605797*^9},
 CellLabel->
  "Out[105]=",ExpressionUUID->"dd918c1b-a309-4d4c-a365-cafd7e804a00"]
}, Open  ]],

Cell[CellGroupData[{

Cell[BoxData[
 RowBox[{
  RowBox[{"-", "759.831"}], "-", "x1pg"}]], "Input",
 CellChangeTimes->{{3.9484985203634453`*^9, 3.948498525281396*^9}, {
  3.948498607593829*^9, 3.948498609786255*^9}},
 CellLabel->
  "In[106]:=",ExpressionUUID->"62b2b67b-5395-4c71-bfa3-aec34b17427b"],

Cell[BoxData["114.19987724003272`"], "Output",
 CellChangeTimes->{3.94849861053062*^9, 3.948819186907847*^9, 
  3.949056186079335*^9},
 CellLabel->
  "Out[106]=",ExpressionUUID->"09393c8a-fff2-49df-a329-2517495d1542"]
}, Open  ]],

Cell[CellGroupData[{

Cell[BoxData[
 RowBox[{"x1pg", "-", "restx1chnew", "+", "40"}]], "Input",
 CellChangeTimes->{{3.94053481491147*^9, 3.940534868254937*^9}},
 CellLabel->
  "In[107]:=",ExpressionUUID->"dc1895dd-b779-45f7-8387-0c15f92af062"],

Cell[BoxData["66.17108848688542`"], "Output",
 CellChangeTimes->{{3.9405348242331867`*^9, 3.9405348687780437`*^9}, 
   3.948819186931072*^9, 3.949056186087142*^9},
 CellLabel->
  "Out[107]=",ExpressionUUID->"c62a1b52-b469-4567-92e5-81a9725978f3"]
}, Open  ]],

Cell[CellGroupData[{

Cell[BoxData[
 RowBox[{"{", 
  RowBox[{"l2g", ",", "l2val"}], "}"}]], "Input",
 CellChangeTimes->{{3.928600331736475*^9, 3.9286003361935987`*^9}},
 CellLabel->
  "In[108]:=",ExpressionUUID->"5803b4b4-9727-41c3-b41e-7b6968f6fb10"],

Cell[BoxData[
 RowBox[{"{", 
  RowBox[{"2108.623251419225`", ",", "2100"}], "}"}]], "Output",
 CellChangeTimes->{3.947985452545432*^9, 3.947987434124064*^9, 
  3.9479877506704693`*^9, 3.948819186968869*^9, 3.949056186109878*^9},
 CellLabel->
  "Out[108]=",ExpressionUUID->"ba24b052-4a31-4d4e-a2d5-4902a489e462"]
}, Open  ]],

Cell[CellGroupData[{

Cell[BoxData[
 RowBox[{"{", 
  RowBox[{"l3g", ",", "l3val"}], "}"}]], "Input",
 CellChangeTimes->{{3.928600349701185*^9, 3.9286003524025517`*^9}},
 CellLabel->
  "In[109]:=",ExpressionUUID->"cd98cc8f-605c-4ce4-9b7d-7d3f963cb6e2"],

Cell[BoxData[
 RowBox[{"{", 
  RowBox[{"1308.4395620852254`", ",", "1300"}], "}"}]], "Output",
 CellChangeTimes->{3.947987445842104*^9, 3.947987754668559*^9, 
  3.9488191869991713`*^9, 3.9490561861175222`*^9},
 CellLabel->
  "Out[109]=",ExpressionUUID->"d185a8bb-5ba5-4066-afd0-0173510fabac"]
}, Open  ]],

Cell[CellGroupData[{

Cell[BoxData["l1val"], "Input",
 CellChangeTimes->{{3.9479854634606028`*^9, 3.947985464541752*^9}},
 CellLabel->
  "In[110]:=",ExpressionUUID->"8a715060-3c25-49e5-9e88-c3e3840f272d"],

Cell[BoxData["4732.`"], "Output",
 CellChangeTimes->{3.9479854648890467`*^9, 3.9488191870310307`*^9, 
  3.949056186140778*^9},
 CellLabel->
  "Out[110]=",ExpressionUUID->"5253bdf2-27b8-419b-8a37-addb5c716013"]
}, Open  ]],

Cell[CellGroupData[{

Cell[BoxData[
 RowBox[{"{", 
  RowBox[{
   RowBox[{"kgsp", "*", 
    RowBox[{"(", 
     RowBox[{"xstarp", "-", "xgsup", "-", 
      RowBox[{"rcp", "*", "dvalp"}]}], ")"}]}], ",", "tgsp"}], "}"}]], "Input",\

 CellChangeTimes->{3.9288465933461323`*^9},
 CellLabel->
  "In[111]:=",ExpressionUUID->"493e27a6-72e9-41df-ab5d-f87d5ee33b89"],

Cell[BoxData[
 RowBox[{"{", 
  RowBox[{"0.019141862868576474`", ",", "0.019141862868576585`"}], 
  "}"}]], "Output",
 CellChangeTimes->{3.9288465937936277`*^9, 3.948819187039649*^9, 
  3.9490561861481*^9},
 CellLabel->
  "Out[111]=",ExpressionUUID->"8979f6c3-e100-4caf-a7bb-c3eecec598e8"]
}, Open  ]],

Cell[CellGroupData[{

Cell[BoxData[
 RowBox[{"{", 
  RowBox[{"x1pg", ",", "restx1ch"}], "}"}]], "Input",
 CellChangeTimes->{{3.928847093690673*^9, 3.9288470983238077`*^9}},
 CellLabel->
  "In[112]:=",ExpressionUUID->"f2a1c9b4-20c7-4fc3-8cef-2af2981beeec"],

Cell[BoxData[
 RowBox[{"{", 
  RowBox[{
   RowBox[{"-", "874.0308772400327`"}], ",", 
   RowBox[{"-", "900.198664732658`"}]}], "}"}]], "Output",
 CellChangeTimes->{3.928847098720085*^9, 3.948819187063307*^9, 
  3.949056186171875*^9},
 CellLabel->
  "Out[112]=",ExpressionUUID->"a9c05e2c-d576-4926-a482-4aec701abdb0"]
}, Open  ]],

Cell[CellGroupData[{

Cell[BoxData[
 RowBox[{"{", 
  RowBox[{"xstarp", ",", "xstarp2", ",", "xgsrval"}], "}"}]], "Input",
 CellChangeTimes->{{3.928846513974304*^9, 3.928846520328526*^9}, {
  3.928847088193028*^9, 3.92884709066567*^9}},
 CellLabel->
  "In[113]:=",ExpressionUUID->"ae7a3680-57c2-4eb9-85f8-70572e7f1505"],

Cell[BoxData[
 RowBox[{"{", 
  RowBox[{"325.6807456408444`", ",", "325.6807456408446`", ",", "330.5`"}], 
  "}"}]], "Output",
 CellChangeTimes->{3.92884652099666*^9, 3.928847091096878*^9, 
  3.94881918707211*^9, 3.9490561861793327`*^9},
 CellLabel->
  "Out[113]=",ExpressionUUID->"42792801-d164-43af-bf25-ae6150a73256"]
}, Open  ]],

Cell[CellGroupData[{

Cell[BoxData[
 RowBox[{"{", 
  RowBox[{"l1val", ",", "l2val", ",", "l3val"}], "}"}]], "Input",
 CellChangeTimes->{{3.9479858312223682`*^9, 3.947985838729478*^9}},
 CellLabel->
  "In[114]:=",ExpressionUUID->"079f8f2c-bb21-4b99-8c33-830560e8f327"],

Cell[BoxData[
 RowBox[{"{", 
  RowBox[{"4732.`", ",", "2100", ",", "1300"}], "}"}]], "Output",
 CellChangeTimes->{3.947985839161277*^9, 3.947987467764484*^9, 
  3.948819187096373*^9, 3.949056186203223*^9},
 CellLabel->
  "Out[114]=",ExpressionUUID->"ed2526bf-cf79-4465-8d29-0c8ffe404c93"]
}, Open  ]],

Cell[CellGroupData[{

Cell[BoxData["tpvals"], "Input",
 CellChangeTimes->{{3.9402554575822697`*^9, 3.94025545922862*^9}},
 CellLabel->
  "In[115]:=",ExpressionUUID->"33cd248d-d70d-4f0c-a6d9-1063fa9c8516"],

Cell[BoxData[
 RowBox[{"{", 
  RowBox[{
  "0", ",", "0", ",", "0", ",", "0", ",", "0", ",", "0", ",", "0", ",", "0", 
   ",", "0", ",", "0", ",", "0.019141862868576585`", ",", "0", ",", "0", ",", 
   "0", ",", "0", ",", "0", ",", "0", ",", "0", ",", "0", ",", "0", ",", 
   "0"}], "}"}]], "Output",
 CellChangeTimes->{3.94025545968783*^9, 3.94881918710534*^9, 
  3.949056186263982*^9},
 CellLabel->
  "Out[115]=",ExpressionUUID->"85a28e19-3276-4bb0-8628-e5eb55904845"]
}, Open  ]],

Cell[CellGroupData[{

Cell[BoxData["tevals"], "Input",
 CellChangeTimes->{{3.940255461280006*^9, 3.940255463441805*^9}},
 CellLabel->
  "In[116]:=",ExpressionUUID->"af1ce7ff-86cb-4e0b-9783-7e7ecff464fc"],

Cell[BoxData[
 RowBox[{"{", 
  RowBox[{
  "0", ",", "0", ",", "0", ",", "0", ",", "0", ",", "0", ",", "0", ",", "0", 
   ",", "0", ",", "0", ",", "0.036766285460359364`", ",", "0", ",", "0", ",", 
   "0", ",", "0", ",", "0", ",", "0", ",", "0", ",", "0", ",", "0", ",", 
   "0"}], "}"}]], "Output",
 CellChangeTimes->{3.9402554638820267`*^9, 3.948819187129764*^9, 
  3.949056186272443*^9},
 CellLabel->
  "Out[116]=",ExpressionUUID->"f954997c-2a66-4003-9eed-16bf3b2a650c"]
}, Open  ]],

Cell[BoxData[{
 RowBox[{
  RowBox[{"TickSpec", "=", 
   RowBox[{"Table", "[", 
    RowBox[{
     RowBox[{"{", 
      RowBox[{
       RowBox[{
        RowBox[{"-", "0.3"}], "+", 
        RowBox[{"0.3", "i"}]}], ",", 
       RowBox[{
        RowBox[{"-", "0.3"}], "+", 
        RowBox[{"0.3", "i"}]}]}], "}"}], ",", 
     RowBox[{"{", 
      RowBox[{"i", ",", "0", ",", "2"}], "}"}]}], "]"}]}], 
  ";"}], "\[IndentingNewLine]", 
 RowBox[{
  RowBox[{"TickSpecx", "=", 
   RowBox[{"Table", "[", 
    RowBox[{
     RowBox[{"{", 
      RowBox[{
       RowBox[{
        RowBox[{"-", "1015"}], "+", 
        RowBox[{"150", "i"}]}], ",", 
       RowBox[{
        RowBox[{"-", "1015"}], "+", 
        RowBox[{"150", "i"}]}]}], "}"}], ",", 
     RowBox[{"{", 
      RowBox[{"i", ",", "0", ",", "2"}], "}"}]}], "]"}]}], 
  ";"}], "\[IndentingNewLine]", 
 RowBox[{
  RowBox[{"TickSpecification", "=", 
   RowBox[{"Table", "[", 
    RowBox[{
     RowBox[{"{", 
      RowBox[{
       RowBox[{"1200", "+", 
        RowBox[{"500", "i"}]}], ",", 
       RowBox[{"1200", "+", 
        RowBox[{"500", "i"}]}]}], "}"}], ",", 
     RowBox[{"{", 
      RowBox[{"i", ",", "0", ",", "2"}], "}"}]}], "]"}]}], 
  ";"}], "\[IndentingNewLine]", 
 RowBox[{
  RowBox[{"TickSpecification2", "=", 
   RowBox[{"Table", "[", 
    RowBox[{
     RowBox[{"{", 
      RowBox[{
       RowBox[{"310", "+", 
        RowBox[{"20", "i"}]}], ",", 
       RowBox[{"310", "+", 
        RowBox[{"20", "i"}]}]}], "}"}], ",", 
     RowBox[{"{", 
      RowBox[{"i", ",", "0", ",", "2"}], "}"}]}], "]"}]}], 
  ";"}], "\[IndentingNewLine]", 
 RowBox[{
  RowBox[{"Ticksp", "=", 
   RowBox[{"Table", "[", 
    RowBox[{
     RowBox[{"{", 
      RowBox[{
       RowBox[{"0.5", "i"}], ",", 
       RowBox[{"0.5", "i"}]}], "}"}], ",", 
     RowBox[{"{", 
      RowBox[{"i", ",", "0", ",", "2"}], "}"}]}], "]"}]}], ";"}]}], "Input",
 CellChangeTimes->{{3.9257394611484833`*^9, 3.925739498648574*^9}, {
  3.928600914109537*^9, 3.928600949512936*^9}, {3.948502798005348*^9, 
  3.948502803104259*^9}},
 CellLabel->
  "In[117]:=",ExpressionUUID->"0d9097e1-d573-444b-ba19-633d7ce1530c"],

Cell[BoxData[{
 RowBox[{
  RowBox[{"npts", "=", "200"}], ";", 
  RowBox[{"Forcetable4", "=", 
   RowBox[{"ConstantArray", "[", 
    RowBox[{"0", ",", 
     RowBox[{"{", 
      RowBox[{"1", ",", "npts"}], "}"}]}], "]"}]}], ";", 
  RowBox[{"x1staticp", "=", 
   RowBox[{"ConstantArray", "[", 
    RowBox[{"0", ",", 
     RowBox[{
      RowBox[{"Dimensions", "[", "Forcetable4", "]"}], "[", 
      RowBox[{"[", "2", "]"}], "]"}]}], "]"}]}], ";"}], "\[IndentingNewLine]", 
 RowBox[{
  RowBox[{"x1statice", "=", 
   RowBox[{"ConstantArray", "[", 
    RowBox[{"0", ",", 
     RowBox[{
      RowBox[{"Dimensions", "[", "Forcetable4", "]"}], "[", 
      RowBox[{"[", "2", "]"}], "]"}]}], "]"}]}], ";"}], "\[IndentingNewLine]", 
 RowBox[{
  RowBox[{"x1woadapstaticnogs", "=", 
   RowBox[{"ConstantArray", "[", 
    RowBox[{"0", ",", 
     RowBox[{"{", 
      RowBox[{"1", ",", 
       RowBox[{
        RowBox[{"Dimensions", "[", "Forcetable4", "]"}], "[", 
        RowBox[{"[", "2", "]"}], "]"}]}], "}"}]}], "]"}]}], ";"}]}], "Input",
 CellChangeTimes->{{3.927297870081575*^9, 3.927297872389839*^9}, 
   3.9286046235921097`*^9, {3.928604674406638*^9, 3.928604714623653*^9}},
 CellLabel->
  "In[122]:=",ExpressionUUID->"3daf1f88-b183-4881-bbf6-3542022fe728"],

Cell[CellGroupData[{

Cell[BoxData[{
 RowBox[{
  RowBox[{"For", "[", 
   RowBox[{
    RowBox[{"i", "=", "1"}], ",", 
    RowBox[{"i", "\[LessEqual]", "npts"}], ",", 
    RowBox[{"i", "++"}], ",", 
    RowBox[{
     RowBox[{"Forcetable4", "[", 
      RowBox[{"[", 
       RowBox[{"1", ",", "i"}], "]"}], "]"}], "=", 
     RowBox[{
      RowBox[{"-", "2000"}], "+", 
      RowBox[{
       RowBox[{"(", 
        RowBox[{"i", "-", "1"}], ")"}], "*", "50"}]}]}]}], "]"}], 
  ";"}], "\[IndentingNewLine]", 
 RowBox[{
  RowBox[{
   RowBox[{"x1restp", "=", 
    RowBox[{"x1soln", "/.", 
     RowBox[{"FindRoot", "[", 
      RowBox[{
       RowBox[{"{", 
        RowBox[{"(", 
         RowBox[{
          RowBox[{"(", 
           RowBox[{
            RowBox[{"(", 
             RowBox[{
              RowBox[{"-", 
               RowBox[{"D", "[", 
                RowBox[{
                 RowBox[{"Lth2c", "[", 
                  RowBox[{
                  "aval1", ",", "aval2", ",", "cval", ",", "l1val", ",", 
                   "l2val", ",", "l3val", ",", "bvalue1ch", ",", "bvalue2ch", 
                   ",", "kthetaciliach", ",", "kthetaciliach", ",", 
                   "kthetaciliach", ",", "x1", ",", "x1uval", ",", "x2uval", 
                   ",", "x3uval", ",", "t"}], "]"}], ",", 
                 RowBox[{"x1", "[", "t", "]"}]}], "]"}]}], "+", 
              RowBox[{"kgsp", "*", 
               RowBox[{"(", 
                RowBox[{
                 RowBox[{"xgs1", "[", 
                  RowBox[{
                  "aval1", ",", "cval", ",", "l1val", ",", "l2g", ",", 
                   "bvalue1ch", ",", "x1", ",", "t"}], " ", "]"}], "-", 
                 "xgsup", "-", 
                 RowBox[{"dvalp", "*", 
                  RowBox[{"p01", "[", 
                   RowBox[{
                   "aval1", ",", "cval", ",", "l1val", ",", "l2g", ",", 
                    "bvalue1ch", ",", "x1", ",", "t", ",", "xhval2", ",", 
                    "dvalp", ",", "kgsp", ",", "kbval", ",", "tempval"}], 
                   "]"}]}]}], ")"}], "*", 
               RowBox[{"D", "[", 
                RowBox[{
                 RowBox[{"xgs1", "[", 
                  RowBox[{
                  "aval1", ",", "cval", ",", "l1val", ",", "l2g", ",", 
                   "bvalue1ch", ",", "x1", ",", "t"}], " ", "]"}], ",", 
                 RowBox[{"x1", "[", "t", "]"}]}], "]"}]}], "+", 
              RowBox[{"kgsp", "*", 
               RowBox[{"(", 
                RowBox[{
                 RowBox[{"xgs2", "[", 
                  RowBox[{
                  "aval1", ",", "aval2", ",", "cval", ",", "l1val", ",", 
                   "l2g", ",", "l3g", ",", "bvalue1ch", ",", "bvalue2ch", ",",
                    "x1", ",", "t"}], " ", "]"}], "-", "xgsup", "-", 
                 RowBox[{"dvalp", "*", 
                  RowBox[{"p02", "[", 
                   RowBox[{
                   "aval1", ",", "aval2", ",", "cval", ",", "l1val", ",", 
                    "l2g", ",", "l3g", ",", "bvalue1ch", ",", "bvalue2ch", 
                    ",", "x1", ",", "t", ",", "xhval2", ",", "dvalp", ",", 
                    "kgsp", ",", "kbval", ",", "tempval"}], "]"}]}]}], ")"}], 
               "*", 
               RowBox[{"D", "[", 
                RowBox[{
                 RowBox[{"xgs2", "[", 
                  RowBox[{
                  "aval1", ",", "aval2", ",", "cval", ",", "l1val", ",", 
                   "l2g", ",", "l3g", ",", "bvalue1ch", ",", "bvalue2ch", ",",
                    "x1", ",", "t"}], " ", "]"}], ",", 
                 RowBox[{"x1", "[", "t", "]"}]}], "]"}]}]}], ")"}], "/.", 
            RowBox[{"{", 
             RowBox[{
              RowBox[{"x1", "[", "t", "]"}], "\[Rule]", "x1soln"}], "}"}]}], 
           ")"}], "\[Equal]", "0"}], ")"}], "}"}], ",", 
       RowBox[{"{", 
        RowBox[{"x1soln", ",", "restx1ch"}], "}"}], ",", 
       RowBox[{"AccuracyGoal", "\[Rule]", "4"}]}], "]"}]}]}], ";"}], 
  "\[IndentingNewLine]"}], "\[IndentingNewLine]", 
 RowBox[{
  RowBox[{"x1reste", "=", 
   RowBox[{"x1soln", "/.", 
    RowBox[{"FindRoot", "[", 
     RowBox[{
      RowBox[{"{", 
       RowBox[{"(", 
        RowBox[{
         RowBox[{"(", 
          RowBox[{
           RowBox[{"(", 
            RowBox[{
             RowBox[{"-", 
              RowBox[{"D", "[", 
               RowBox[{
                RowBox[{"Lth2c", "[", 
                 RowBox[{
                 "aval1", ",", "aval2", ",", "cval", ",", "l1val", ",", 
                  "l2val", ",", "l3val", ",", "bvalue1ch", ",", "bvalue2ch", 
                  ",", "kthetaciliach", ",", "kthetaciliach", ",", 
                  "kthetaciliach", ",", "x1", ",", "x1uval", ",", "x2uval", 
                  ",", "x3uval", ",", "t"}], "]"}], ",", 
                RowBox[{"x1", "[", "t", "]"}]}], "]"}]}], "+", 
             RowBox[{"kgsp", "*", 
              RowBox[{"(", 
               RowBox[{
                RowBox[{"xgs1", "[", 
                 RowBox[{
                 "aval1", ",", "cval", ",", "l1val", ",", "l2val", ",", 
                  "bvalue1ch", ",", "x1", ",", "t"}], " ", "]"}], "-", 
                "xgsup", "-", 
                RowBox[{"dvalp", "*", 
                 RowBox[{"p01", "[", 
                  RowBox[{
                  "aval1", ",", "cval", ",", "l1val", ",", "l2val", ",", 
                   "bvalue1ch", ",", "x1", ",", "t", ",", "xhval2", ",", 
                   "dvalp", ",", "kgsp", ",", "kbval", ",", "tempval"}], 
                  "]"}]}]}], ")"}], "*", 
              RowBox[{"D", "[", 
               RowBox[{
                RowBox[{"xgs1", "[", 
                 RowBox[{
                 "aval1", ",", "cval", ",", "l1val", ",", "l2val", ",", 
                  "bvalue1ch", ",", "x1", ",", "t"}], " ", "]"}], ",", 
                RowBox[{"x1", "[", "t", "]"}]}], "]"}]}], "+", 
             RowBox[{"kgsp", "*", 
              RowBox[{"(", 
               RowBox[{
                RowBox[{"xgs2", "[", 
                 RowBox[{
                 "aval1", ",", "aval2", ",", "cval", ",", "l1val", ",", 
                  "l2val", ",", "l3val", ",", "bvalue1ch", ",", "bvalue2ch", 
                  ",", "x1", ",", "t"}], " ", "]"}], "-", "xgsup", "-", 
                RowBox[{"dvalp", "*", 
                 RowBox[{"p02", "[", 
                  RowBox[{
                  "aval1", ",", "aval2", ",", "cval", ",", "l1val", ",", 
                   "l2val", ",", "l3val", ",", "bvalue1ch", ",", "bvalue2ch", 
                   ",", "x1", ",", "t", ",", "xhval2", ",", "dvalp", ",", 
                   "kgsp", ",", "kbval", ",", "tempval"}], "]"}]}]}], ")"}], 
              "*", 
              RowBox[{"D", "[", 
               RowBox[{
                RowBox[{"xgs2", "[", 
                 RowBox[{
                 "aval1", ",", "aval2", ",", "cval", ",", "l1val", ",", 
                  "l2val", ",", "l3val", ",", "bvalue1ch", ",", "bvalue2ch", 
                  ",", "x1", ",", "t"}], " ", "]"}], ",", 
                RowBox[{"x1", "[", "t", "]"}]}], "]"}]}]}], ")"}], "/.", 
           RowBox[{"{", 
            RowBox[{
             RowBox[{"x1", "[", "t", "]"}], "\[Rule]", "x1soln"}], "}"}]}], 
          ")"}], "\[Equal]", "0"}], ")"}], "}"}], ",", 
      RowBox[{"{", 
       RowBox[{"x1soln", ",", "restx1ch"}], "}"}], ",", 
      RowBox[{"AccuracyGoal", "\[Rule]", "4"}]}], "]"}]}]}], 
  ";"}], "\[IndentingNewLine]", 
 RowBox[{"For", "[", 
  RowBox[{
   RowBox[{"i", "=", "1"}], ",", 
   RowBox[{"i", "<=", 
    RowBox[{
     RowBox[{"Dimensions", "[", "Forcetable4", "]"}], "[", 
     RowBox[{"[", "2", "]"}], "]"}]}], ",", 
   RowBox[{"i", "++"}], ",", 
   RowBox[{"{", "\[IndentingNewLine]", 
    RowBox[{
     RowBox[{
      RowBox[{"x1staticp", "[", 
       RowBox[{"[", "i", "]"}], "]"}], "=", 
      RowBox[{"x1soln", "/.", 
       RowBox[{"FindRoot", "[", 
        RowBox[{
         RowBox[{"{", 
          RowBox[{"(", 
           RowBox[{
            RowBox[{"(", 
             RowBox[{
              RowBox[{"(", 
               RowBox[{
                RowBox[{"-", 
                 RowBox[{"D", "[", 
                  RowBox[{
                   RowBox[{"Lth2c", "[", 
                    RowBox[{
                    "aval1", ",", "aval2", ",", "cval", ",", "l1val", ",", 
                    "l2g", ",", "l3g", ",", "bvalue1ch", ",", "bvalue2ch", 
                    ",", "kthetaciliach", ",", "kthetaciliach", ",", 
                    "kthetaciliach", ",", "x1", ",", "x1uval", ",", "x2uval", 
                    ",", "x3uval", ",", "t"}], "]"}], ",", 
                   RowBox[{"x1", "[", "t", "]"}]}], "]"}]}], "+", 
                RowBox[{"kgsp", "*", 
                 RowBox[{"(", 
                  RowBox[{
                   RowBox[{"xgs1", "[", 
                    RowBox[{
                    "aval1", ",", "cval", ",", "l1val", ",", "l2g", ",", 
                    "bvalue1ch", ",", "x1", ",", "t"}], " ", "]"}], "-", 
                   "xgsup", "-", 
                   RowBox[{"dvalp", "*", 
                    RowBox[{"p01", "[", 
                    RowBox[{
                    "aval1", ",", "cval", ",", "l1val", ",", "l2g", ",", 
                    "bvalue1ch", ",", "x1", ",", "t", ",", "xhval2", ",", 
                    "dvalp", ",", "kgsp", ",", "kbval", ",", "tempval"}], 
                    "]"}]}]}], ")"}], "*", 
                 RowBox[{"D", "[", 
                  RowBox[{
                   RowBox[{"xgs1", "[", 
                    RowBox[{
                    "aval1", ",", "cval", ",", "l1val", ",", "l2g", ",", 
                    "bvalue1ch", ",", "x1", ",", "t"}], " ", "]"}], ",", 
                   RowBox[{"x1", "[", "t", "]"}]}], "]"}]}], "+", 
                RowBox[{"kgsp", "*", 
                 RowBox[{"(", 
                  RowBox[{
                   RowBox[{"xgs2", "[", 
                    RowBox[{
                    "aval1", ",", "aval2", ",", "cval", ",", "l1val", ",", 
                    "l2g", ",", "l3g", ",", "bvalue1ch", ",", "bvalue2ch", 
                    ",", "x1", ",", "t"}], " ", "]"}], "-", "xgsup", "-", 
                   RowBox[{"dvalp", "*", 
                    RowBox[{"p02", "[", 
                    RowBox[{
                    "aval1", ",", "aval2", ",", "cval", ",", "l1val", ",", 
                    "l2g", ",", "l3g", ",", "bvalue1ch", ",", "bvalue2ch", 
                    ",", "x1", ",", "t", ",", "xhval2", ",", "dvalp", ",", 
                    "kgsp", ",", "kbval", ",", "tempval"}], "]"}]}]}], ")"}], 
                 "*", 
                 RowBox[{"D", "[", 
                  RowBox[{
                   RowBox[{"xgs2", "[", 
                    RowBox[{
                    "aval1", ",", "aval2", ",", "cval", ",", "l1val", ",", 
                    "l2g", ",", "l3g", ",", "bvalue1ch", ",", "bvalue2ch", 
                    ",", "x1", ",", "t"}], " ", "]"}], ",", 
                   RowBox[{"x1", "[", "t", "]"}]}], "]"}]}]}], ")"}], "/.", 
              RowBox[{"{", 
               RowBox[{
                RowBox[{"x1", "[", "t", "]"}], "\[Rule]", "x1soln"}], "}"}]}],
              ")"}], "\[Equal]", 
            RowBox[{"(", 
             RowBox[{
              RowBox[{"Forcetable4", "[", 
               RowBox[{"[", 
                RowBox[{"1", ",", "i"}], "]"}], "]"}], "*", 
              RowBox[{
               SuperscriptBox["10", 
                RowBox[{"-", "3"}]], "/", "nc"}]}], ")"}]}], ")"}], "}"}], 
         ",", 
         RowBox[{"{", 
          RowBox[{"x1soln", ",", "restx1ch"}], "}"}], ",", 
         RowBox[{"AccuracyGoal", "\[Rule]", "4"}]}], "]"}]}]}], ";"}], 
    "}"}]}], "]"}], "\[IndentingNewLine]", 
 RowBox[{"For", "[", 
  RowBox[{
   RowBox[{"i", "=", "1"}], ",", 
   RowBox[{"i", "<=", 
    RowBox[{
     RowBox[{"Dimensions", "[", "Forcetable4", "]"}], "[", 
     RowBox[{"[", "2", "]"}], "]"}]}], ",", 
   RowBox[{"i", "++"}], ",", 
   RowBox[{"{", 
    RowBox[{
     RowBox[{"x1staticsolnsnogs", "=", 
      RowBox[{"x1soln", "/.", 
       RowBox[{"FindRoot", "[", 
        RowBox[{
         RowBox[{"{", 
          RowBox[{"(", 
           RowBox[{
            RowBox[{"(", 
             RowBox[{
              RowBox[{"(", 
               RowBox[{"-", 
                RowBox[{"D", "[", 
                 RowBox[{
                  RowBox[{"Lth2c", "[", 
                   RowBox[{
                   "aval1", ",", "aval2", ",", "cval", ",", "l1val", ",", 
                    "l2val", ",", "l3val", ",", "bvalue1ch", ",", "bvalue2ch",
                     ",", "kthetaciliach", ",", "kthetaciliach", ",", 
                    "kthetaciliach", ",", "x1", ",", "x1uval", ",", "x2uval", 
                    ",", "x3uval", ",", "t"}], "]"}], ",", 
                  RowBox[{"x1", "[", "t", "]"}]}], "]"}]}], ")"}], "/.", 
              RowBox[{"{", 
               RowBox[{
                RowBox[{"x1", "[", "t", "]"}], "\[Rule]", "x1soln"}], "}"}]}],
              ")"}], "\[Equal]", 
            RowBox[{"(", 
             RowBox[{
              RowBox[{"Forcetable4", "[", 
               RowBox[{"[", 
                RowBox[{"1", ",", "i"}], "]"}], "]"}], "*", 
              RowBox[{
               SuperscriptBox["10", 
                RowBox[{"-", "3"}]], "/", "nc"}]}], ")"}]}], ")"}], "}"}], 
         ",", 
         RowBox[{"{", 
          RowBox[{"x1soln", ",", "restx1chnew"}], "}"}], ",", 
         RowBox[{"AccuracyGoal", "\[Rule]", "10"}]}], "]"}]}]}], ";", 
     RowBox[{
      RowBox[{"x1woadapstaticnogs", "[", 
       RowBox[{"[", 
        RowBox[{"1", ",", "i"}], "]"}], "]"}], "=", "x1staticsolnsnogs"}], 
     ";"}], "}"}]}], "]"}], "\[IndentingNewLine]", 
 RowBox[{"For", "[", 
  RowBox[{
   RowBox[{"i", "=", "1"}], ",", 
   RowBox[{"i", "<=", 
    RowBox[{
     RowBox[{"Dimensions", "[", "Forcetable4", "]"}], "[", 
     RowBox[{"[", "2", "]"}], "]"}]}], ",", 
   RowBox[{"i", "++"}], ",", 
   RowBox[{"{", "\[IndentingNewLine]", 
    RowBox[{
     RowBox[{
      RowBox[{"x1statice", "[", 
       RowBox[{"[", "i", "]"}], "]"}], "=", 
      RowBox[{"x1soln", "/.", 
       RowBox[{"FindRoot", "[", 
        RowBox[{
         RowBox[{"{", 
          RowBox[{"(", 
           RowBox[{
            RowBox[{"(", 
             RowBox[{
              RowBox[{"(", 
               RowBox[{
                RowBox[{"-", 
                 RowBox[{"D", "[", 
                  RowBox[{
                   RowBox[{"Lth2c", "[", 
                    RowBox[{
                    "aval1", ",", "aval2", ",", "cval", ",", "l1val", ",", 
                    "l2val", ",", "l3val", ",", "bvalue1ch", ",", "bvalue2ch",
                     ",", "kthetaciliach", ",", "kthetaciliach", ",", 
                    "kthetaciliach", ",", "x1", ",", "x1uval", ",", "x2uval", 
                    ",", "x3uval", ",", "t"}], "]"}], ",", 
                   RowBox[{"x1", "[", "t", "]"}]}], "]"}]}], "+", 
                RowBox[{"kgsp", "*", 
                 RowBox[{"(", 
                  RowBox[{
                   RowBox[{"xgs1", "[", 
                    RowBox[{
                    "aval1", ",", "cval", ",", "l1val", ",", "l2val", ",", 
                    "bvalue1ch", ",", "x1", ",", "t"}], " ", "]"}], "-", 
                   "xgsup", "-", 
                   RowBox[{"dvalp", "*", 
                    RowBox[{"p01", "[", 
                    RowBox[{
                    "aval1", ",", "cval", ",", "l1val", ",", "l2val", ",", 
                    "bvalue1ch", ",", "x1", ",", "t", ",", "xhval2", ",", 
                    "dvalp", ",", "kgsp", ",", "kbval", ",", "tempval"}], 
                    "]"}]}]}], ")"}], "*", 
                 RowBox[{"D", "[", 
                  RowBox[{
                   RowBox[{"xgs1", "[", 
                    RowBox[{
                    "aval1", ",", "cval", ",", "l1val", ",", "l2val", ",", 
                    "bvalue1ch", ",", "x1", ",", "t"}], " ", "]"}], ",", 
                   RowBox[{"x1", "[", "t", "]"}]}], "]"}]}], "+", 
                RowBox[{"kgsp", "*", 
                 RowBox[{"(", 
                  RowBox[{
                   RowBox[{"xgs2", "[", 
                    RowBox[{
                    "aval1", ",", "aval2", ",", "cval", ",", "l1val", ",", 
                    "l2val", ",", "l3val", ",", "bvalue1ch", ",", "bvalue2ch",
                     ",", "x1", ",", "t"}], " ", "]"}], "-", "xgsup", "-", 
                   RowBox[{"dvalp", "*", 
                    RowBox[{"p02", "[", 
                    RowBox[{
                    "aval1", ",", "aval2", ",", "cval", ",", "l1val", ",", 
                    "l2val", ",", "l3val", ",", "bvalue1ch", ",", "bvalue2ch",
                     ",", "x1", ",", "t", ",", "xhval2", ",", "dvalp", ",", 
                    "kgsp", ",", "kbval", ",", "tempval"}], "]"}]}]}], ")"}], 
                 "*", 
                 RowBox[{"D", "[", 
                  RowBox[{
                   RowBox[{"xgs2", "[", 
                    RowBox[{
                    "aval1", ",", "aval2", ",", "cval", ",", "l1val", ",", 
                    "l2val", ",", "l3val", ",", "bvalue1ch", ",", "bvalue2ch",
                     ",", "x1", ",", "t"}], " ", "]"}], ",", 
                   RowBox[{"x1", "[", "t", "]"}]}], "]"}]}]}], ")"}], "/.", 
              RowBox[{"{", 
               RowBox[{
                RowBox[{"x1", "[", "t", "]"}], "\[Rule]", "x1soln"}], "}"}]}],
              ")"}], "\[Equal]", 
            RowBox[{"(", 
             RowBox[{
              RowBox[{"Forcetable4", "[", 
               RowBox[{"[", 
                RowBox[{"1", ",", "i"}], "]"}], "]"}], "*", 
              RowBox[{
               SuperscriptBox["10", 
                RowBox[{"-", "3"}]], "/", "nc"}]}], ")"}]}], ")"}], "}"}], 
         ",", 
         RowBox[{"{", 
          RowBox[{"x1soln", ",", "restx1ch"}], "}"}], ",", 
         RowBox[{"AccuracyGoal", "\[Rule]", "4"}]}], "]"}]}]}], ";"}], 
    "}"}]}], "]"}]}], "Input",
 CellChangeTimes->{{3.92735987213503*^9, 3.927359891728544*^9}, {
   3.9273613878206673`*^9, 3.9273613956245193`*^9}, {3.927361525310111*^9, 
   3.927361526618907*^9}, {3.92736182846677*^9, 3.927361830074956*^9}, {
   3.9286039782420387`*^9, 3.9286040056188717`*^9}, {3.928604217928213*^9, 
   3.928604218901596*^9}, {3.928604490144619*^9, 3.928604501781138*^9}, {
   3.928604539237976*^9, 3.928604625903157*^9}, 3.9286047119817953`*^9, {
   3.92860476958403*^9, 3.9286048333942738`*^9}, 3.928838915864025*^9, {
   3.928843803526022*^9, 3.928843831443143*^9}, {3.928843862498824*^9, 
   3.928843908884097*^9}, {3.92893907284902*^9, 3.9289390778663263`*^9}},
 CellLabel->
  "In[125]:=",ExpressionUUID->"d1aadee9-7118-4dc9-a064-ba1d664103f7"],

Cell[BoxData[
 TemplateBox[{
  "FindRoot", "lstol", 
   "\"The line search decreased the step size to within tolerance specified \
by AccuracyGoal and PrecisionGoal but was unable to find a sufficient \
decrease in the merit function. You may need more than \
\\!\\(\\*RowBox[{\\\"MachinePrecision\\\"}]\\) digits of working precision to \
meet these tolerances.\"", 2, 129, 1, 22878328445682687793, "Local"},
  "MessageTemplate"]], "Message", "MSG",
 CellChangeTimes->{3.9286048388653517`*^9, 3.9288439234486017`*^9, 
  3.928938617273514*^9, 3.928938953326661*^9, 3.928939085773551*^9, 
  3.9299916319434233`*^9, 3.929991764846876*^9, 3.940255421502019*^9, 
  3.9479853398709297`*^9, 3.947986003431938*^9, 3.9479874840254803`*^9, 
  3.9479877902517147`*^9, 3.9480245278678503`*^9, 3.948497585156266*^9, 
  3.9484986660651207`*^9, 3.948819188829803*^9, 3.949056187970619*^9},
 CellLabel->
  "During evaluation of \
In[125]:=",ExpressionUUID->"d09a91c4-08fe-4477-a6a3-0f7fa0d2031b"],

Cell[BoxData[
 TemplateBox[{
  "FindRoot", "lstol", 
   "\"The line search decreased the step size to within tolerance specified \
by AccuracyGoal and PrecisionGoal but was unable to find a sufficient \
decrease in the merit function. You may need more than \
\\!\\(\\*RowBox[{\\\"MachinePrecision\\\"}]\\) digits of working precision to \
meet these tolerances.\"", 2, 129, 2, 22878328445682687793, "Local"},
  "MessageTemplate"]], "Message", "MSG",
 CellChangeTimes->{3.9286048388653517`*^9, 3.9288439234486017`*^9, 
  3.928938617273514*^9, 3.928938953326661*^9, 3.928939085773551*^9, 
  3.9299916319434233`*^9, 3.929991764846876*^9, 3.940255421502019*^9, 
  3.9479853398709297`*^9, 3.947986003431938*^9, 3.9479874840254803`*^9, 
  3.9479877902517147`*^9, 3.9480245278678503`*^9, 3.948497585156266*^9, 
  3.9484986660651207`*^9, 3.948819188829803*^9, 3.949056188107686*^9},
 CellLabel->
  "During evaluation of \
In[125]:=",ExpressionUUID->"3fefce56-f87b-4b91-a555-2c393ffcdc05"],

Cell[BoxData[
 TemplateBox[{
  "FindRoot", "lstol", 
   "\"The line search decreased the step size to within tolerance specified \
by AccuracyGoal and PrecisionGoal but was unable to find a sufficient \
decrease in the merit function. You may need more than \
\\!\\(\\*RowBox[{\\\"MachinePrecision\\\"}]\\) digits of working precision to \
meet these tolerances.\"", 2, 129, 3, 22878328445682687793, "Local"},
  "MessageTemplate"]], "Message", "MSG",
 CellChangeTimes->{3.9286048388653517`*^9, 3.9288439234486017`*^9, 
  3.928938617273514*^9, 3.928938953326661*^9, 3.928939085773551*^9, 
  3.9299916319434233`*^9, 3.929991764846876*^9, 3.940255421502019*^9, 
  3.9479853398709297`*^9, 3.947986003431938*^9, 3.9479874840254803`*^9, 
  3.9479877902517147`*^9, 3.9480245278678503`*^9, 3.948497585156266*^9, 
  3.9484986660651207`*^9, 3.948819188829803*^9, 3.9490561881142883`*^9},
 CellLabel->
  "During evaluation of \
In[125]:=",ExpressionUUID->"7a583557-5792-433d-894e-cbc1ada399ab"],

Cell[BoxData[
 TemplateBox[{
  "General", "stop", 
   "\"Further output of \\!\\(\\*StyleBox[RowBox[{\\\"FindRoot\\\", \
\\\"::\\\", \\\"lstol\\\"}], \\\"MessageName\\\"]\\) will be suppressed \
during this calculation.\"", 2, 129, 4, 22878328445682687793, "Local"},
  "MessageTemplate"]], "Message", "MSG",
 CellChangeTimes->{3.9286048388653517`*^9, 3.9288439234486017`*^9, 
  3.928938617273514*^9, 3.928938953326661*^9, 3.928939085773551*^9, 
  3.9299916319434233`*^9, 3.929991764846876*^9, 3.940255421502019*^9, 
  3.9479853398709297`*^9, 3.947986003431938*^9, 3.9479874840254803`*^9, 
  3.9479877902517147`*^9, 3.9480245278678503`*^9, 3.948497585156266*^9, 
  3.9484986660651207`*^9, 3.948819188829803*^9, 3.949056188120922*^9},
 CellLabel->
  "During evaluation of \
In[125]:=",ExpressionUUID->"4851711e-0ba7-4338-8dda-f88f4709dd61"]
}, Open  ]],

Cell[CellGroupData[{

Cell[BoxData[
 RowBox[{
  RowBox[{"-", "759.831"}], "-", "x1pg"}]], "Input",
 CellLabel->
  "In[131]:=",ExpressionUUID->"03be6c2c-1ccb-4b4d-ba71-04addc50c6e8"],

Cell[BoxData["114.19987724003272`"], "Output",
 CellChangeTimes->{3.948498728960642*^9, 3.948819190726556*^9, 
  3.9490561898601513`*^9},
 CellLabel->
  "Out[131]=",ExpressionUUID->"f25cdfdb-1616-4b15-9015-cdc0e3c3924e"]
}, Open  ]],

Cell[CellGroupData[{

Cell[BoxData[
 RowBox[{
  RowBox[{"(*", 
   RowBox[{"Fig", ".2", "A"}], "*)"}], "\[IndentingNewLine]", 
  RowBox[{
   RowBox[{
    RowBox[{"Ticksx", "=", 
     RowBox[{"Table", "[", 
      RowBox[{
       RowBox[{"{", 
        RowBox[{
         RowBox[{
          RowBox[{"-", "1000"}], "+", 
          RowBox[{"150", "i"}]}], ",", 
         RowBox[{
          RowBox[{"-", "1000"}], "+", 
          RowBox[{"150", "i"}]}]}], "}"}], ",", 
       RowBox[{"{", 
        RowBox[{"i", ",", "0", ",", "2"}], "}"}]}], "]"}]}], ";"}], 
   "\[IndentingNewLine]", 
   RowBox[{
    RowBox[{"Ticksp", "=", 
     RowBox[{"Table", "[", 
      RowBox[{
       RowBox[{"{", 
        RowBox[{
         RowBox[{"0.5", "i"}], ",", 
         RowBox[{"0.5", "i"}]}], "}"}], ",", 
       RowBox[{"{", 
        RowBox[{"i", ",", "0", ",", "2"}], "}"}]}], "]"}]}], ";", 
    RowBox[{"Show", "[", 
     RowBox[{"{", 
      RowBox[{
       RowBox[{"Plot", "[", 
        RowBox[{
         RowBox[{"{", 
          RowBox[{"smalldeltafnlhsgen", "[", 
           RowBox[{
           "x1p", ",", "delsolnp", ",", "xhval2", ",", "l2g", ",", "l3g"}], 
           "]"}], "}"}], ",", 
         RowBox[{"{", 
          RowBox[{"x1p", ",", 
           RowBox[{
            RowBox[{"-", "900"}], "-", "114.2"}], ",", 
           RowBox[{
            RowBox[{"-", "600"}], "-", "114.2"}]}], "}"}], ",", 
         RowBox[{"PlotRange", "\[Rule]", 
          RowBox[{"{", 
           RowBox[{
            RowBox[{"{", 
             RowBox[{
              RowBox[{
               RowBox[{"-", "900"}], "-", "120"}], ",", 
              RowBox[{
               RowBox[{"-", "600"}], "-", "116"}]}], "}"}], ",", 
            "Automatic"}], "}"}]}], ",", " ", 
         RowBox[{"PlotStyle", "\[Rule]", 
          RowBox[{"{", 
           RowBox[{
            RowBox[{"{", 
             RowBox[{"Thick", ",", "Red"}], "}"}], ",", 
            RowBox[{"{", 
             RowBox[{"Thick", ",", "Black", ",", "Dashed"}], "}"}], ",", 
            RowBox[{"{", 
             RowBox[{"Thick", ",", "Black", ",", "Dashed"}], "}"}]}], "}"}]}],
          ",", 
         RowBox[{"LabelStyle", "->", 
          RowBox[{"{", 
           RowBox[{
            RowBox[{"FontSize", "\[Rule]", "19"}], ",", 
            RowBox[{"FontFamily", "\[Rule]", " ", "\"\<Times\>\""}]}], 
           "}"}]}], ",", 
         RowBox[{"GridLines", "\[Rule]", 
          RowBox[{"{", 
           RowBox[{"{", 
            RowBox[{
             RowBox[{"{", 
              RowBox[{"x1pg", ",", 
               RowBox[{"{", 
                RowBox[{"Thick", ",", "Red"}], "}"}]}], "}"}], ",", 
             RowBox[{"{", 
              RowBox[{
               RowBox[{"x1pg", "+", "40"}], ",", 
               RowBox[{"{", 
                RowBox[{"Thick", ",", 
                 RowBox[{"Darker", "[", "Green", "]"}]}], "}"}]}], "}"}]}], 
            "}"}], "}"}]}], ",", " ", 
         RowBox[{"Frame", "\[Rule]", "True"}], ",", 
         RowBox[{"(*", 
          RowBox[{
           RowBox[{"FrameLabel", "\[Rule]", 
            RowBox[{"{", 
             RowBox[{
             "\"\<Displacement From Vertical (nm)\>\"", ",", 
              "\"\<Open Probability\>\""}], "}"}]}], ","}], "*)"}], " ", 
         RowBox[{"FrameStyle", "\[Rule]", "Black"}], ",", " ", 
         RowBox[{"LabelStyle", "->", 
          RowBox[{"{", 
           RowBox[{
            RowBox[{"FontSize", "\[Rule]", "19"}], ",", 
            RowBox[{"FontFamily", "\[Rule]", " ", "\"\<Times\>\""}]}], 
           "}"}]}], ",", 
         RowBox[{"AxesOrigin", "\[Rule]", 
          RowBox[{"{", 
           RowBox[{
            RowBox[{"-", "200"}], ",", "0"}], "}"}]}], ",", " ", 
         RowBox[{"PlotStyle", "\[Rule]", 
          RowBox[{"{", 
           RowBox[{
            RowBox[{"{", 
             RowBox[{"Thick", ",", "Red"}], "}"}], ",", 
            RowBox[{"{", 
             RowBox[{"Thick", ",", "Black"}], "}"}]}], "}"}]}], ",", 
         RowBox[{"AspectRatio", "\[Rule]", 
          RowBox[{"0.75", "/", "1"}]}], ",", 
         RowBox[{"FrameTicks", "\[Rule]", 
          RowBox[{"{", 
           RowBox[{
            RowBox[{"{", 
             RowBox[{"Ticksp", ",", "None"}], "}"}], ",", 
            RowBox[{"{", 
             RowBox[{"Ticksx", ",", "None"}], "}"}]}], "}"}]}]}], "]"}], ",", 
       
       RowBox[{"Plot", "[", 
        RowBox[{
         RowBox[{"{", 
          RowBox[{
           RowBox[{"Johnsonorg1", "[", 
            RowBox[{"x1p", "-", "x1pg"}], "]"}], ",", 
           RowBox[{"Johnsonorg2", "[", 
            RowBox[{"x1p", "-", "x1pg"}], "]"}]}], "}"}], ",", 
         RowBox[{"{", 
          RowBox[{"x1p", ",", 
           RowBox[{
            RowBox[{"-", "800"}], "-", "114.2"}], ",", 
           RowBox[{
            RowBox[{"-", "608"}], "-", "114.2"}]}], "}"}], ",", 
         RowBox[{"PlotRange", "\[Rule]", 
          RowBox[{"{", 
           RowBox[{
            RowBox[{"{", 
             RowBox[{
              RowBox[{"-", "900"}], ",", 
              RowBox[{"-", "600"}]}], "}"}], ",", "Automatic"}], "}"}]}], ",",
          " ", 
         RowBox[{"PlotStyle", "\[Rule]", 
          RowBox[{"{", 
           RowBox[{
            RowBox[{"{", 
             RowBox[{"Thick", ",", "Black", ",", "Dashed"}], "}"}], ",", 
            RowBox[{"{", 
             RowBox[{"Thick", ",", "Black", ",", "Dashed"}], "}"}]}], "}"}]}],
          ",", 
         RowBox[{"LabelStyle", "->", 
          RowBox[{"{", 
           RowBox[{
            RowBox[{"FontSize", "\[Rule]", "19"}], ",", 
            RowBox[{"FontFamily", "\[Rule]", " ", "\"\<Times\>\""}]}], 
           "}"}]}], ",", 
         RowBox[{"GridLines", "\[Rule]", 
          RowBox[{"{", 
           RowBox[{"{", 
            RowBox[{
             RowBox[{"{", 
              RowBox[{"x1pg", ",", 
               RowBox[{"{", 
                RowBox[{"Thick", ",", "Red"}], "}"}]}], "}"}], ",", 
             RowBox[{"{", 
              RowBox[{
               RowBox[{"x1pg", "+", "40"}], ",", 
               RowBox[{"{", 
                RowBox[{"Thick", ",", "Orange"}], "}"}]}], "}"}]}], "}"}], 
           "}"}]}], ",", " ", 
         RowBox[{"Frame", "\[Rule]", "True"}], ",", 
         RowBox[{"(*", 
          RowBox[{
           RowBox[{"FrameLabel", "\[Rule]", 
            RowBox[{"{", 
             RowBox[{
             "\"\<Displacement From Vertical (nm)\>\"", ",", 
              "\"\<Open Probability\>\""}], "}"}]}], ","}], " ", "*)"}], 
         RowBox[{"FrameStyle", "\[Rule]", "Black"}], ",", " ", 
         RowBox[{"LabelStyle", "->", 
          RowBox[{"{", 
           RowBox[{
            RowBox[{"FontSize", "\[Rule]", "19"}], ",", 
            RowBox[{"FontFamily", "\[Rule]", " ", "\"\<Times\>\""}]}], 
           "}"}]}], ",", 
         RowBox[{"AxesOrigin", "\[Rule]", 
          RowBox[{"{", 
           RowBox[{
            RowBox[{"-", "200"}], ",", "0"}], "}"}]}], ",", " ", 
         RowBox[{"PlotStyle", "\[Rule]", 
          RowBox[{"{", 
           RowBox[{
            RowBox[{"{", 
             RowBox[{"Thick", ",", "Red"}], "}"}], ",", 
            RowBox[{"{", 
             RowBox[{"Thick", ",", "Black"}], "}"}]}], "}"}]}], ",", 
         RowBox[{"AspectRatio", "\[Rule]", 
          RowBox[{"0.75", "/", "1"}]}]}], "]"}]}], "}"}], 
     "]"}]}]}]}]], "Input",
 CellChangeTimes->{{3.924534407403393*^9, 3.924534430867568*^9}, {
   3.924534544452012*^9, 3.9245345486963453`*^9}, {3.9245346459261513`*^9, 
   3.924534829483631*^9}, {3.924534865325005*^9, 3.9245348868982353`*^9}, {
   3.924542061950227*^9, 3.92454208699253*^9}, 3.924542128189818*^9, {
   3.9245450703625183`*^9, 3.9245450713063383`*^9}, {3.924545105593688*^9, 
   3.924545196103592*^9}, {3.924683369123221*^9, 3.92468337698328*^9}, {
   3.924683420015444*^9, 3.924683423487328*^9}, 3.925148734957877*^9, {
   3.92514959965447*^9, 3.925149600429626*^9}, {3.925149661296637*^9, 
   3.92514966251537*^9}, {3.9257631037448997`*^9, 3.925763136069618*^9}, {
   3.925763180567173*^9, 3.925763203600919*^9}, {3.925763235234415*^9, 
   3.925763299939205*^9}, {3.92576335568792*^9, 3.925763368120955*^9}, {
   3.925763415792178*^9, 3.925763454696143*^9}, {3.92576351650211*^9, 
   3.9257635196695538`*^9}, {3.925763552261537*^9, 3.9257635904175987`*^9}, {
   3.9257651029920273`*^9, 3.925765116185467*^9}, {3.926344614564075*^9, 
   3.926344666512012*^9}, {3.9263821269494677`*^9, 3.926382148590905*^9}, {
   3.927119476681426*^9, 3.927119536572011*^9}, {3.9271196093631783`*^9, 
   3.9271196264474573`*^9}, {3.927119835793689*^9, 3.927119839420208*^9}, {
   3.9278111394049807`*^9, 3.927811145722907*^9}, {3.928605254566698*^9, 
   3.928605261490015*^9}, {3.9479875243604183`*^9, 3.947987628779714*^9}, {
   3.948024540296736*^9, 3.9480245626986847`*^9}, {3.948024746985729*^9, 
   3.94802475335012*^9}, {3.94802483033576*^9, 3.948024952808113*^9}, {
   3.948498756422984*^9, 3.9484988234428663`*^9}, {3.948498863258156*^9, 
   3.948498881061632*^9}, {3.948498928985673*^9, 3.948498944064452*^9}},
 CellLabel->
  "In[132]:=",ExpressionUUID->"7484815e-b542-47ed-8003-f4b54f9ec68d"],

Cell[BoxData[
 GraphicsBox[{
   InterpretationBox[{
     TagBox[{{{}, {}, 
        TagBox[
         {RGBColor[1, 0, 0], Thickness[Large], Opacity[1.], 
          LineBox[CompressedData["
1:eJwV13c8Ve8fAHCKQrIbygiFlFkhlY/M8iUlkZEVkqwkyszo3stdRdlJ2ZKk
QogP0TJDQ0WRPe6trIbxO79/7n29X88553k+4zlDxtXP0n0FBweHMPHz///P
n08npT5kou9ea2UjsUXdnD4+hd5SJjZebY9K2reo693/sGIL4e1i/2lInl7U
XRpe/phfwsQMJ7c3zWWLult+pW8uv8fE0QvlA0+slnTdeLqzOnOZGO0/fWr5
7rLu5G7De2vSmLip8Khy0x5OeKw1sc8ilYmDxRJja805IVwnoSUhhYlOEa4G
QW6cIKD3bUo8mYkD5bOReYmcoPZfmJriDSYK8Jzpi5vmhIsuj58YMph4/9Rd
6ZinK2CJvhXDo5no2Vg5E+PEBZuvbg9+GMXERA5uXe9wLtAOU1EZusJEhs++
lCvpXBDgpZ1hFslEWrx3rMpHLhgxNru0OYyJap7mgXnHuaFj+YLa04tEfFn0
qoPHV8Hd88+zZjyZOCPhqCkazAN1nq9sFAmf6q+KXJnOA1+cWgUczjBxl+Pn
JsU6Hlh/5EPYc3cmWj8Ojhbl4QWq0sTJBFcmaiTt8AnI4IXA7yLCag5MLEi0
ELrVzgcmJ1yjzlkw0XtcdPu8y1ro3MHbUHyEiZmDvAGH49eC44rSFSxzJppP
Lxl0la2FoAeLMf5mTHSdsy1ncAlAHm8q6eJhJq6K8rC6XyQA3LXt1EgDJkr0
fT83wiEEz+UPJCVqMdErMTXhl68wHFn8/r5bk4kdM1bdAyRh+NQVv2E9Yefv
+aIzmcLw68rHlJTdRD24uw6GtAuD7OcL6bfUieNlXM5u0hCBKGZRVv4OJt5N
nZHtWhQB+L3hXrU0E4WOtI+Fl4oR+bhdyEFY1Ygk7dAiBpdeyhcYSRHjZnGc
zqNiUJa0J7ddgonvpOWSe7asg617jt/+Ls5ErQ21pamJ64AngJG4RoyJJyVK
XoZeWQ8dE1xh9jxM5P67MGpyeSN4H6eFZK1mYv3frK2GaRuBt1r08tAqJr4h
r1/yrt4I+vGyQX7cTKxK4Qg3WtoIjxX1/GNWMFGz6qnjRpI4pLqHut1bYGBa
b7F7WOYmcP360+zfDwauiWBycM9IwPF9H86rEc69muLlKiUJhsk1Se5sBh78
7wTf0iFJkLcgf2ufYiDJWcTuZ6YkTNRKBOaMM9BdL8q101wKAjNN0s0HGZgw
8FrybYU0kE7dGrv9gYH8rVIh1U4yEPw0WuDdewZ2/XMs2XFZBjzXee7iI1yi
tMWgPkEGTFs1wgO7GSjd8MXr1AsZEDzwSujwWwbKblRpc1KVhRSJaa1fbxgY
+CG+tZZHDu59PkQyrGVg7Zq6StKnrcC3oWM3+RkDOb5d6OCZ3wpeljbfX9cw
cPJc88oy0W2g9Npdz6KagZtk526EmG+DovLov7aVDOw9kmI93rANCq/X+PqV
MXDzy2P/Ap/IQ76Jmk1aHgPfmAvztVQpwqqYCu7eXAZSQl+U3/6iCB61uo+l
Cb/xPPP2zpIiyO8xF87NZmDEupCjGgbbIU/Wq/lBFgOnCoviqG3bIXcxG5rS
GPgg8GHJSZYSZD/aoPiDwcBRuUcSYKUMJ78vLMgSNvhTptwQqQz8ogNvT9AZ
eO6uPhfpnjIEBhSHVlOJ4/eEXX27UgWM1Q+2kygMnH0jeS26QgXGS7yCJKMZ
uNuUsadznRpoFD1rNL3IwLJ/h+f7c9RhuOduanggA49ZRx4UrVOHdF6Kb+kF
Ih9rHjPO9agD11nLjesDGLjUSducIKAB7xVGzvX7MtDNwyTwWYgGhOQKiV7y
ZOCFQ/k/6+12QX3WaZdcewYu3FC4vW/fHiC5bJ/5bMfA6LeSvup2e8BMlk0S
IXy0ZhfF6vIeeJ8dUhx5koHGMJEvV7kHxvOuz9ueYGD7ed1fk1qaIHa/ji5g
wcBSasi3M3pa4PF0c1WwPlHPw7ofZ4P2wo6QfrOSgwx0fOkbKZmxF37o5H8d
1COu11JCCa3fCyE1GtyWwEDFDiHOL/w6wKw7fHTnfgZq5Yu5aOXpQGVT8PC3
PQyUuA/yWd/3AV9nl4jpdgYKPVRNuEnVBd2AfaoMRWJ/7MvesPOJLgSIZP/X
qcBAzRPDnv/6dOGTZUCsnTwDC2PM84x2ARR2Cc15yTGw5qya4vU+gEPvzHuo
kgxsPGBitC1LD0gfX95uFWbgcYWuBRNxfai6pFojTHjQ3Smara4PrI3JH08I
MTAoa6680lQfrG09hPsEGMizhnu4NEwftn3iimGtYaCgSkPQgQF9aPx80ENw
FQNjP0wJ/nxkAJxfq3ce+0vH+8pKepIXjCD+QpTf1T90rG5Q3tqZYAQiPCZl
T3/T8bJ0IE95mRHIqndqyc7TUVE9cGzNtBEYxozqT0/TsTD/+ev5i8ZAUVhn
e3OKjt/8GIaCV01AyN/3as83Op6qkm4yf3MYUrh2v1pL2OF1k0LAj8Mgk/qH
T/8rHUW+/hVvX28KGg2x14p66RjolrO4y80UrMTS00M/EeOHzgk/4vwPUipf
PpTspmPjLsn4ThMzkOaU6XN5SUdfxa5xkZUWsP4ipSj7BR1pOi9gRNkCBMbY
QUNNdLw52Pdt7qQFLHTUCp5tpOMWj9ajrx9YwMcsh4P+9XTcSOvnkFU7Cgl6
KTkR1XS8u9gQ6jN8FLivCJ5Lf0BH0v4p9fBzlrAwHaTVW0LHlpA0+BFrCTNn
+lZKExaXNKeSMi1hwOJ+xt1iOtFv/lmSnZZQK/1fW2EhHWu7zJX+6RyHS3Uk
9cpsOm7qtR+8LWoFE0uL893JRLyjwV+W+0/Ar5XG0ZsIDwRYT+Yun4C/PAx+
5yQ6jnuvPhAoaQ18olIyEzeI690ZCo23tQYlBV1TzgQ6CrVyhmd3WYOnRUSG
Mo2OzbTWH5XtNjB8e0mPdIWOaTssW/nHbIGVY9zcHEnHvnsmtUr8djBXyDgh
THj/oNWpS6p2sOqxlFdGOB3XhHMXZgfZwbZXuollIXSULdh55+Bqe3D7ETHU
F0jHfuMB+jt1BxjQW47TOktHY1MtScMSR9DVydXx8aSjqcD3gTOfHSF9138T
d8/QsWqbxY42Hiewkk82E/Cg453fdS2n3ZzgxRpVwSFXOh59wbHeSdAZit47
3khwIPJ/cNdqww5nOO9dmzllQdRrpimlyMcV2tzdLOQIB2nO7HpNcQUlJz4O
2yN0lC+ZahDMcYWBY9YujWZEvk4/yV/32RWstFhy6YfpyNDJE1zz32nQXiFV
eMiAjp79BglvNdyAIyX8UbYm0f9OaV/i5Dyg2b9pangPHc3y9k+wD3pA0uG1
ikqEO8h5zyKdPUD5X0ZG6S6iPqVSiZKZHmDnWHP1mRqRjx191ic3n4FHW//Z
fFCio1dq5u9FSU/weHhpgU+ajvFa8tqVRl6gHo+aR6ToKL0l7k3zWS9YcOU5
f12Sjq4txSNCDC9IFEsZ2iBBx+JbLW/VPngBBle0bRWno+H1muG2c+dAXHcu
S1eUjn+jvx6rz/SGljcXjAJW01HA9/6KcGU/mEwWz8tdRcfRc3oeI/Z+wO9e
t6qHm46dT672JMX7wX/LfK+Ai466e79RXoz6wZtdd03XctLxC21IVcfKH15l
dFgU/KXh8yUwfrTpPDT5Ktv1TdFw4rKC4onGABjc11UlTNj+wK2jht8CgIv3
8majSRqaS1QsOSwEgGF245d74zR0nqD0r9lzARo/2DtdHqGhVaAk3aPgAjTo
xbuJ9dOQc3DbSpPkQKgVGfE17aYhz2GFpZjkIGD5+9Cjumj4R8NzNKYyCKTb
p+9VdtJwf6Lr2KOeILhC5RiTf0vD9RcnjXIlgkGfa9PplW001I/8uPldTjC8
mDWzqXlJwy0HLogX1F6C1o9loFJNw0cZiXcVNoXCkuZeR/cqGh7p9W+tPBgK
KjfrwjKe0lCnz5USczYUGMdanvJV0rDW5/zfF09D4eiboV0jj2n4ZZPBgsCp
MOiu3qiYVUJDTdp6d1ZJOHzJjBASuUtD5YXZx8oHr0Dol7xK6zs0tGjX+n3Y
5gps2tTunJ5Fw2vnzm+P9bkCtjelH269TUOBodFZy7Qr8J6Kx7QyaCjfLZLt
OHsF2i+tSHRIouH1f50Olg+joMGStC4/noYa+onD7w/GgMu1kmcTcTTsvmx+
boVDDHC0vXdXIzxa6WZ8LCgG4LBC+VMyDVP8cqpt78VADbyybomloZK2X9em
DbHwZCdfys8IYr5na3gps7FQsIqxaf8FGsY68vzxaSdBhrbYmH8ADa35SR5c
P0lwzSutIvc8kR8f0/5mETIEt+VZCfoT8Ta1b2Bbk8E4qY4x4E3DQ22/zRn9
ZBjc9nNFnAcNi/rYh/w44kDGyGrinS0NjSDar9mDCmLBn57yEZ7p4OEVZVKB
p9CZAieJeBM7tW9WUOEHv8+2Qmsa2vXM5Zvy0gC7rzqFHadh+SenuegHNHB0
q+iSNadhws5t1oGrGZAWs6nGT4+GIlOZvEMXrsHCDX2xMqDhyVIhJ6/4a+CU
5+U9o0us7z6/tMCda7D1dZXE5QOE04QjHrZdgxIB+/BoHRou2M5Kee+4Dg2p
6bo3dxP9q9Hd0D1+HcYfSNRXKdJQN/t8ZkZ0IpjVG4ovKtDQ4wbXTr1bifCg
0/s8EHYbSIhcXZkIgbM1Mo3baOjP9VJ9BSsRlnRORbfKEvkbpvcV298AkRe3
DL5J0PBj7BE2h+5N0Pki9YJbmIZmT3L2LEgnw8/+HENtIRrG32grFNdPhoIR
pedegjQ0Zob5eLolw/ppTWxfS8PdOY3TaYXJMM1rUZXKR8MVmdxR9popUKwV
WaLMRcOArrkvZNtUkEr8mnRinop/Ve2s4l6lw7sU93WUOSqmN4Yv2P1MB1rm
RGLVLBWVROQkzmzKgL+F89ekZ6hoP2u7pOqTAR9QkDr2g4o6vvG89HW34BoL
IsPHqUjJbjeqPp8JnKZZZ3J7qahaUSew6X4WvPq2KufzFyq++dVM4mnKgmvB
Pt+ECWv6Vhhv7M2CLbk6thGfqDhgwjTNWHsH9Djemdp8oGLFbxG5ff53IKKc
V4X3LRVFvAzK/+67C39lL8x4N1LRO+zafB0rGxqe9qhlP6ciqpEcVNbkQPxR
PZ+eBioaPyhueq6QA+IRa4eN6qm48Vm4p5tLDmj35H+QqqWiBsPIOvp9DgQx
v1R1VFDxX5NdlsOrXJj+ZxS1+x4Vqxqyd00354NSwBGTS0VUPGRt5OU8kQ/O
o9ZrawqpOMTS05zlK4DW7jOpBgVUTJF4opdkWgD59+MeWuZSccsbX57q5gKw
d2rt979NXE9tUariXSE8b7DSv59IxW3PWVdqeYvhr/Ypnp8JxPwOPj7BKsWg
9sC9bTfhgHWfmk4dL4Zb6UF2NdeoePz3fxGPbhVDcGBKQDOdinaiPn6U3fdh
h/yXu2NkKtZ0eresPFcCiXGnV8qHUVHq8ErHYxGlIDXzmm0bSsUdSUrBMTdL
ochR7Qs9hIpFN504u4tLAXctPp69RMWEqhh2x+dSmOxN8mi6SMXfMs8HD+x7
CIYab167+VFR7crEEidHGcx9UruW7UrFAvONDVvvPoIoo+SwDy5E/O+eXTjz
7BHwly56riF8ZdWf8ZaPj0D26puDF5yoePRcRCWH0GOwUHWb1negIkfPsXLB
K4+hICbZeuAEFZ1rgxLGPZ6A3c4lCZnDVBTjFN187WgFWAWtSnQ9REXrAZMo
S98KOIICvDkmVGxb/iirRauAg1bSs/LGVOQat2CceVUBimF6rTsNqKjfrqHv
qV8J883R4doHiPqpvZhdceAp3Di3us9CnYrn9e/QzplXA+OJoNV1NSrabF0O
KPGrBsryhjedqkR8Ml2wIaEawhIVy0+oUJGlbsZh/6EaTlcfZtjvoCKJ4+vB
ktM1oLGGpntmGxUF0oaaMmKeQXuR0O0IcaJfm8S9Hfvr4NPVP53PN1Ix7Hj3
o5GVCIPOA6t4CdeotYnt3oDwZ/1j38T1VHy69r8yHl0EuRgb3QJRKr7UMi4n
HiMQbJ/Z+3YtFacGXeg5yvUgzb9TYtsKoj8GSY3qkQ2gNCJ21IuTimnro9oW
bzTA7obFmAccxP7YO6fytagBDl9qn9i7HI9NLBnJgfcNcGEwoPrIQjymfMtr
G1N9Di9rntpdmotH98JIPd7h5+DnY5LaPB6Ph6p+ubx2bYK2/YxpDsLO3Qof
PcObQIX/nbnmWDwWZCrWy6Y0wWSR64o7I/GYJDMsNNzaBJ6j4eeCBuNRKPZ2
9j3indv59OMDMn3xWDnzd3yv+EuwtJUZCHobj4oOgwdujL8CTaN/SrKV8fh1
5NTvLV9bgGvmu4B7RTxWWb03NVtqgc67Lb/yy+PxeUmENVOyFXw4MquUn8Sj
FHsi3sGhFXKq9Uz3lsWjxPbceZHPrSCqQTp7tDgeaXtm7098aYMfUsIFEVnx
GHvIZljwcgfc+y2/7TMlHrPWXBzWLu0E4/r28lsn4nG/Q0aS3OqPsLYtAy3k
4lFv4ysFZmMvRJf3a7jNxGGe0IPXJln9IPk4e390fRze6i4Z/RQ6CB703pIV
CXGo5jBhEjE0DF+4yb6HrsehMF3uuSVrGCwj1FQY1+KQsWvnssz8MBzwi7kv
zoxDywnD4lKeERA7tr1YjRaHrfmlkYwdI/Bc7GKhIykO9cd2uRz2H4EtGfw5
VSHE/JSSK4WzI/C5aF9qwOk4DDsv4FLIHoW8DQaRBa5xKCLV+vvZ/Cj4x5q6
97nEocrt9X3Ny6PA5Wirbuoch6w92691CY6BinDwa5lTcSi1PZeeoDoG0cFl
fzqs47BI5vTvNp8xUDTcbqdqGocDMcFVhkNj8KtUTc/9cBxG3uqLiZkcg2eS
2vLph+KwfN2J4urpMbCcN/61yiQO2QcXpTeuGIewIrf4PoM4vKF7uzpKahza
hbKq6AfisGHXgd3i1uMQ1Lt+86RaHP6dPffRA8fhwXaMVyU8cPffD48X4zB6
8ezfANU4jJ0PCXNpGQc7gZqeP8pxWKrcO2P0cRwAXFJW74jDS6lZBS3sceC5
c2+d3LY4TLuYvLlLcgLS3PSE7MTjMPeE5vF3Fyegq3Qs8tbGOBya2uusGDoB
/IsJ7G8b4hDEMlWDrkxAxM2htjPr4/CQX/2WFdQJOP0inn5RlKjXdVb659sT
sFPxHd/1tXG4RaU4IvnVBNRNnOV+xRmHx8rfzZusnwSznefT/3HEYUqFQuOp
zZPwyfuSuirhOZ6qHp8tkzA3RTqVtETBxpyVP8OUJkH5R/YTt38UVPVNMbDR
nYT0mV53zlkK5lg2S3K4T0Lw4rEXOqMU/CLcYKFXMglcurYOviMU9FQ8dia/
bBISIpx/3RmmYIkxx1HeikkoWfaV4h2ioGaWat6zukkY4qQFfeinYGyp9LfR
jkk4vuqFfOBnCuIKTSfzX5OgKqhDvt9GwfutOod81Kdgp+r3PFYrBfc3vZua
2z0Fiha0F6qEw0TyKWHaU7CF2cdd1kzBBkn14lCYAhHBmNjyVxRUrM8VMDWf
gjmBlqi6BgqmDqicUvKcgloBx7C35RQU8BDqEU6fgiqV1RkihO+KpnHKZE5B
xZHS6uNPiOuzea/tvDMFpYwV/949omBNu/ekdv4U3BXIv/yplILG/YUrFR5N
AUngR9D3IgruftdRZP9mCswFos/PZlKI76PJGN25KbCrW2OhQ1jz2962rt9T
4Ol/c2fkLQqG9t3j9fg3BdGdBSM8GRSMOmbkHMXBgvKk9lMSqRRcWOrtT+Rj
wRZpSVODRAr6pAT3Kkmx4Jdqpex1MgVf+FYy9hiwYPnbQY73JAqeFUxt8zVi
AX9Cc+8mwr5S3o65JiyQn+lLyYmlYIaN0WU+MxbYV3ILVkZRsPfzx/HHVixo
1Dv+ry+Ugt2KBap0dxYkHWN17fQn5vf3P+N4lQW/5959cPGj4Nq238b+ZBbY
ZTz7nORLQTelO6cj41ggOUL7zuFDQbvZGJebdBbkhO2Y7j5LQQ91i+asmywo
y/cUCT9NwcuNfju0c1nQtjhwtNWagksX72yPbGCBWvYbqxWEnSK+ftJtZEHC
obKTWicomGluprzQxIITiVHOd45TcOBKQL3faxZ8Udzif/EoBfOWr//W6WDB
+PFTTElTCl63rt7m1ssC7qIPrT4HKPh7h/zKdXMseK/iYl+6n4JBzuf2XZxn
Qd6j8dFf+yjonCpd2vWbBcbPFlde0qHgjeoDNtR/LKB0yOlEaxH9bFT5foiD
DfzzfnlJ6hQU5RA9c3gNG8QMeSLrtlHwjKh400cpNgy+us6/grBh1nwQ1xY2
PDHfnGa4lYJidndyVGTYYG2j8uS1LAWjI6tDIuTYkOJlNdElTUHrZBcjfkU2
SFzPshkVJ/qrsXu0X40Ncn3aasICRH3Z5/OjDrLhkM2WQYO1FNQ3fxh1U58N
vh2rU4L4if4z9H2Xb8CGyob3y5/5KMgfmfzzpREbzPID2/NWU9BrMW3P3GE2
BPqX+u7nJI635S3mt2RD0wrF+2dmyLhB7FqnigsbxkMFXdKmyciaDCxc58oG
odk5sdZfZFSR49D6R9hupClM4ycZPVli4Q1ubGA1nzZbnCLj0ZX8wwc92bD+
5u2JhBEyKj4pK+L2Y8MZhQ1KtZ/ImLOxnVocyoYM9a/pMz1knPz6bu5sGBs6
9+Wv3UFYYKjVWj6cDbpHtX4mfyDjstbBf+kRRH4v21Se7ybjhRO3FkOi2NDw
Jtl4WxsZ11vckuQls0HKd+NpWj0ZRUfTNvtdZ4PVpW/dDUjGTPtXjWsT2BAf
XWD8p46MEjc30O8Rnk3SVvKoJaNj4a/IwUQ2tNSd/AnVZPzxVF7ILIkNIcKp
kdOPybhVoL3/Vxob3j8Wz7ArIGMAj9+e/GxiPDMmOTOfjENOm8XlctggTZlK
GMgjo9QBOJlJ2NO+Ps4rl4wcXgaTCbls+Mt5NjjkLrHeTaeiA/OJ9VpUWqZl
kIn3tQiJTffY4D5mzfvpGhm92N+iZh6yga8LuaQIH8pXczpVxoaSGiUOVyaR
H4/G0ibCc8yluTE6GbWPJTy68YgNFM28wT/xZFypz/hv5xM2FMfM1olfJeIb
PuGsX8mGGckbQbaXifUk578RqGXD1D/7FPolMm5M+jfnS3i4R66qPpiMPTNL
yW2EP958tLg9iIy/25X30erYULO2K/ZvABG/bt5mzno2XF0UTkz3JuPmO65T
b58T9e5lPuh1ImOxYEG/2Gs2CFbbvBUmfNN/UcidME+q9LSRIxmVOPubHxP+
a/VAs8SBWP/A1LDlGzb0tbQ9i7Al6rNXqTGumQ35NWtbpI+T0WfzrYKBVjZo
Z1BHXYzJOCiaZGPUyYYs29nEbCMybrltVhtDmGeDEwwZkjF7w96OesIfrmsk
eRoQ/RoSOr+/iw1B5B4DPz0yrln466TazYbHAQq3w3TI+GxX0R+u92xQP/z8
RLIKGeX5H2kH9RD7cZUyZ48ymdh/Kh+LCHM0JhVvIizgvlbtK+EOXa+VmTvI
qBZ7kc/kExv8dws/zFEk435vt0DRz0S9pJ34y2TJSCmp8r39hQ1Kc38bWtaT
8b8dhoGkr2y4a2i0U4Rw6YTN9EPCmxOZN23WkVE97Kh2L2F+ta2eA6LEfBu3
rtv1jdhfZ83X/hYi44HEe7JfCJf13raRW0NGy9NFbXIDbNjbZDh5eZmEAqjj
Sh0kxkWZJ+qWSOh44+eOUsJKrj21XIS9q4MauwlvWva5zlwgYZbbT1fJITYs
aCdr5v4hYa1MtUMxYSweu9IxTcIwvq2h9cPE/eYGY53CKAk/nbov8GaUDes+
aOY6jBDndxq1ThAeEP+6O2GYRHyP9dutHWND2G1Vq8VBEvZV6g5aEC4t6kjo
6idhmuauik7C4vUiQlc+k7A0gZ3aPk7cb6aS+HraSFgc4iRVMMmGCjVIEyBs
qawFjYRjL4xsN2wl4XtVDa1vhKX+aB1+0EzCHRcj7m+YYoMlVw/56isSnqzq
ehpLuHrTZm6NBhJO3IiIsWGxgWZyezn+CQnFQ1vs+tlseHV2bGPbYxJ+O661
f54wF22XhjBhTJte5v/BhtCOl27JZSR8MsChqk3Yy/bH6+wHJLx2r0mVTvjQ
uYM3agqJ+E25+9R/soGb+V2RdYuEJM5D0x6/2KD3UFlfnbCSfL3nZcJhXcH2
gRkkVCcrN1EJz2zgZ/xNI/JFPrOrlPBg1u7pVSnE+RZrxuYJN5RdfSadQMLT
he/eRU+zIeK9guUxEgkV1B4mkGfYEB1oeSHiKgmHj++eTiF8VST8xr1YEpZl
uu0tIkw70vmeO4aEGU/OBbcQTnsRZl8VSUI9DedawVnieVT+1k3uMgmn78Sm
Xic8mRQaPHuORHwvaZNi5tjwY3deiixhb0XloeuEpzs7nlp4kRB22qtkEf4r
IL9Q6EnCP+MjkTWEV5M7rji6k/Al73G5GcKywdviXzqSsLzcmOw0zwb5dUfv
zZwioTb2pXgT3v4opEWGcLlKYdJlwmrsdoEwexLGL5vZJBLWPROSqHaShLN/
+H80Edbnzn18yoZEvE9c9OgkbJTd/i7emoSLVguv+wibfd26cciK6PewrpPz
hC3CLfaKEBacc4hd+Zvoj80hdnCciE/74i1BwtZPc0K9LYl+U9fO2UzY1qY9
I/UYCbfk1acoEP4fv03ggg==
           "]]},
         Annotation[#, "Charting`Private`Tag#1"]& ]}, {}},
      {"WolframDynamicHighlight", <|
       "Label" -> {"XYLabel"}, "Ball" -> {"InterpolatedBall"}|>}], 
     DynamicBox[(Charting`HighlightActionBox["DynamicHighlight", {}, 
       Slot["HighlightElements"], 
       Slot["LayoutOptions"], 
       Slot["Meta"], 
       Charting`HighlightActionFunction["DynamicHighlight", {{{{}, {}, 
           Annotation[{
             Directive[
              Opacity[1.], 
              AbsoluteThickness[2], 
              Thickness[Large], 
              RGBColor[1, 0, 0]], 
             Line[CompressedData["
1:eJwV13c8Ve8fAHCKQrIbygiFlFkhlY/M8iUlkZEVkqwkyszo3stdRdlJ2ZKk
QogP0TJDQ0WRPe6trIbxO79/7n29X88553k+4zlDxtXP0n0FBweHMPHz///P
n08npT5kou9ea2UjsUXdnD4+hd5SJjZebY9K2reo693/sGIL4e1i/2lInl7U
XRpe/phfwsQMJ7c3zWWLult+pW8uv8fE0QvlA0+slnTdeLqzOnOZGO0/fWr5
7rLu5G7De2vSmLip8Khy0x5OeKw1sc8ilYmDxRJja805IVwnoSUhhYlOEa4G
QW6cIKD3bUo8mYkD5bOReYmcoPZfmJriDSYK8Jzpi5vmhIsuj58YMph4/9Rd
6ZinK2CJvhXDo5no2Vg5E+PEBZuvbg9+GMXERA5uXe9wLtAOU1EZusJEhs++
lCvpXBDgpZ1hFslEWrx3rMpHLhgxNru0OYyJap7mgXnHuaFj+YLa04tEfFn0
qoPHV8Hd88+zZjyZOCPhqCkazAN1nq9sFAmf6q+KXJnOA1+cWgUczjBxl+Pn
JsU6Hlh/5EPYc3cmWj8Ojhbl4QWq0sTJBFcmaiTt8AnI4IXA7yLCag5MLEi0
ELrVzgcmJ1yjzlkw0XtcdPu8y1ro3MHbUHyEiZmDvAGH49eC44rSFSxzJppP
Lxl0la2FoAeLMf5mTHSdsy1ncAlAHm8q6eJhJq6K8rC6XyQA3LXt1EgDJkr0
fT83wiEEz+UPJCVqMdErMTXhl68wHFn8/r5bk4kdM1bdAyRh+NQVv2E9Yefv
+aIzmcLw68rHlJTdRD24uw6GtAuD7OcL6bfUieNlXM5u0hCBKGZRVv4OJt5N
nZHtWhQB+L3hXrU0E4WOtI+Fl4oR+bhdyEFY1Ygk7dAiBpdeyhcYSRHjZnGc
zqNiUJa0J7ddgonvpOWSe7asg617jt/+Ls5ErQ21pamJ64AngJG4RoyJJyVK
XoZeWQ8dE1xh9jxM5P67MGpyeSN4H6eFZK1mYv3frK2GaRuBt1r08tAqJr4h
r1/yrt4I+vGyQX7cTKxK4Qg3WtoIjxX1/GNWMFGz6qnjRpI4pLqHut1bYGBa
b7F7WOYmcP360+zfDwauiWBycM9IwPF9H86rEc69muLlKiUJhsk1Se5sBh78
7wTf0iFJkLcgf2ufYiDJWcTuZ6YkTNRKBOaMM9BdL8q101wKAjNN0s0HGZgw
8FrybYU0kE7dGrv9gYH8rVIh1U4yEPw0WuDdewZ2/XMs2XFZBjzXee7iI1yi
tMWgPkEGTFs1wgO7GSjd8MXr1AsZEDzwSujwWwbKblRpc1KVhRSJaa1fbxgY
+CG+tZZHDu59PkQyrGVg7Zq6StKnrcC3oWM3+RkDOb5d6OCZ3wpeljbfX9cw
cPJc88oy0W2g9Npdz6KagZtk526EmG+DovLov7aVDOw9kmI93rANCq/X+PqV
MXDzy2P/Ap/IQ76Jmk1aHgPfmAvztVQpwqqYCu7eXAZSQl+U3/6iCB61uo+l
Cb/xPPP2zpIiyO8xF87NZmDEupCjGgbbIU/Wq/lBFgOnCoviqG3bIXcxG5rS
GPgg8GHJSZYSZD/aoPiDwcBRuUcSYKUMJ78vLMgSNvhTptwQqQz8ogNvT9AZ
eO6uPhfpnjIEBhSHVlOJ4/eEXX27UgWM1Q+2kygMnH0jeS26QgXGS7yCJKMZ
uNuUsadznRpoFD1rNL3IwLJ/h+f7c9RhuOduanggA49ZRx4UrVOHdF6Kb+kF
Ih9rHjPO9agD11nLjesDGLjUSducIKAB7xVGzvX7MtDNwyTwWYgGhOQKiV7y
ZOCFQ/k/6+12QX3WaZdcewYu3FC4vW/fHiC5bJ/5bMfA6LeSvup2e8BMlk0S
IXy0ZhfF6vIeeJ8dUhx5koHGMJEvV7kHxvOuz9ueYGD7ed1fk1qaIHa/ji5g
wcBSasi3M3pa4PF0c1WwPlHPw7ofZ4P2wo6QfrOSgwx0fOkbKZmxF37o5H8d
1COu11JCCa3fCyE1GtyWwEDFDiHOL/w6wKw7fHTnfgZq5Yu5aOXpQGVT8PC3
PQyUuA/yWd/3AV9nl4jpdgYKPVRNuEnVBd2AfaoMRWJ/7MvesPOJLgSIZP/X
qcBAzRPDnv/6dOGTZUCsnTwDC2PM84x2ARR2Cc15yTGw5qya4vU+gEPvzHuo
kgxsPGBitC1LD0gfX95uFWbgcYWuBRNxfai6pFojTHjQ3Smara4PrI3JH08I
MTAoa6680lQfrG09hPsEGMizhnu4NEwftn3iimGtYaCgSkPQgQF9aPx80ENw
FQNjP0wJ/nxkAJxfq3ce+0vH+8pKepIXjCD+QpTf1T90rG5Q3tqZYAQiPCZl
T3/T8bJ0IE95mRHIqndqyc7TUVE9cGzNtBEYxozqT0/TsTD/+ev5i8ZAUVhn
e3OKjt/8GIaCV01AyN/3as83Op6qkm4yf3MYUrh2v1pL2OF1k0LAj8Mgk/qH
T/8rHUW+/hVvX28KGg2x14p66RjolrO4y80UrMTS00M/EeOHzgk/4vwPUipf
PpTspmPjLsn4ThMzkOaU6XN5SUdfxa5xkZUWsP4ipSj7BR1pOi9gRNkCBMbY
QUNNdLw52Pdt7qQFLHTUCp5tpOMWj9ajrx9YwMcsh4P+9XTcSOvnkFU7Cgl6
KTkR1XS8u9gQ6jN8FLivCJ5Lf0BH0v4p9fBzlrAwHaTVW0LHlpA0+BFrCTNn
+lZKExaXNKeSMi1hwOJ+xt1iOtFv/lmSnZZQK/1fW2EhHWu7zJX+6RyHS3Uk
9cpsOm7qtR+8LWoFE0uL893JRLyjwV+W+0/Ar5XG0ZsIDwRYT+Yun4C/PAx+
5yQ6jnuvPhAoaQ18olIyEzeI690ZCo23tQYlBV1TzgQ6CrVyhmd3WYOnRUSG
Mo2OzbTWH5XtNjB8e0mPdIWOaTssW/nHbIGVY9zcHEnHvnsmtUr8djBXyDgh
THj/oNWpS6p2sOqxlFdGOB3XhHMXZgfZwbZXuollIXSULdh55+Bqe3D7ETHU
F0jHfuMB+jt1BxjQW47TOktHY1MtScMSR9DVydXx8aSjqcD3gTOfHSF9138T
d8/QsWqbxY42Hiewkk82E/Cg453fdS2n3ZzgxRpVwSFXOh59wbHeSdAZit47
3khwIPJ/cNdqww5nOO9dmzllQdRrpimlyMcV2tzdLOQIB2nO7HpNcQUlJz4O
2yN0lC+ZahDMcYWBY9YujWZEvk4/yV/32RWstFhy6YfpyNDJE1zz32nQXiFV
eMiAjp79BglvNdyAIyX8UbYm0f9OaV/i5Dyg2b9pangPHc3y9k+wD3pA0uG1
ikqEO8h5zyKdPUD5X0ZG6S6iPqVSiZKZHmDnWHP1mRqRjx191ic3n4FHW//Z
fFCio1dq5u9FSU/weHhpgU+ajvFa8tqVRl6gHo+aR6ToKL0l7k3zWS9YcOU5
f12Sjq4txSNCDC9IFEsZ2iBBx+JbLW/VPngBBle0bRWno+H1muG2c+dAXHcu
S1eUjn+jvx6rz/SGljcXjAJW01HA9/6KcGU/mEwWz8tdRcfRc3oeI/Z+wO9e
t6qHm46dT672JMX7wX/LfK+Ai466e79RXoz6wZtdd03XctLxC21IVcfKH15l
dFgU/KXh8yUwfrTpPDT5Ktv1TdFw4rKC4onGABjc11UlTNj+wK2jht8CgIv3
8majSRqaS1QsOSwEgGF245d74zR0nqD0r9lzARo/2DtdHqGhVaAk3aPgAjTo
xbuJ9dOQc3DbSpPkQKgVGfE17aYhz2GFpZjkIGD5+9Cjumj4R8NzNKYyCKTb
p+9VdtJwf6Lr2KOeILhC5RiTf0vD9RcnjXIlgkGfa9PplW001I/8uPldTjC8
mDWzqXlJwy0HLogX1F6C1o9loFJNw0cZiXcVNoXCkuZeR/cqGh7p9W+tPBgK
KjfrwjKe0lCnz5USczYUGMdanvJV0rDW5/zfF09D4eiboV0jj2n4ZZPBgsCp
MOiu3qiYVUJDTdp6d1ZJOHzJjBASuUtD5YXZx8oHr0Dol7xK6zs0tGjX+n3Y
5gps2tTunJ5Fw2vnzm+P9bkCtjelH269TUOBodFZy7Qr8J6Kx7QyaCjfLZLt
OHsF2i+tSHRIouH1f50Olg+joMGStC4/noYa+onD7w/GgMu1kmcTcTTsvmx+
boVDDHC0vXdXIzxa6WZ8LCgG4LBC+VMyDVP8cqpt78VADbyybomloZK2X9em
DbHwZCdfys8IYr5na3gps7FQsIqxaf8FGsY68vzxaSdBhrbYmH8ADa35SR5c
P0lwzSutIvc8kR8f0/5mETIEt+VZCfoT8Ta1b2Bbk8E4qY4x4E3DQ22/zRn9
ZBjc9nNFnAcNi/rYh/w44kDGyGrinS0NjSDar9mDCmLBn57yEZ7p4OEVZVKB
p9CZAieJeBM7tW9WUOEHv8+2Qmsa2vXM5Zvy0gC7rzqFHadh+SenuegHNHB0
q+iSNadhws5t1oGrGZAWs6nGT4+GIlOZvEMXrsHCDX2xMqDhyVIhJ6/4a+CU
5+U9o0us7z6/tMCda7D1dZXE5QOE04QjHrZdgxIB+/BoHRou2M5Kee+4Dg2p
6bo3dxP9q9Hd0D1+HcYfSNRXKdJQN/t8ZkZ0IpjVG4ovKtDQ4wbXTr1bifCg
0/s8EHYbSIhcXZkIgbM1Mo3baOjP9VJ9BSsRlnRORbfKEvkbpvcV298AkRe3
DL5J0PBj7BE2h+5N0Pki9YJbmIZmT3L2LEgnw8/+HENtIRrG32grFNdPhoIR
pedegjQ0Zob5eLolw/ppTWxfS8PdOY3TaYXJMM1rUZXKR8MVmdxR9popUKwV
WaLMRcOArrkvZNtUkEr8mnRinop/Ve2s4l6lw7sU93WUOSqmN4Yv2P1MB1rm
RGLVLBWVROQkzmzKgL+F89ekZ6hoP2u7pOqTAR9QkDr2g4o6vvG89HW34BoL
IsPHqUjJbjeqPp8JnKZZZ3J7qahaUSew6X4WvPq2KufzFyq++dVM4mnKgmvB
Pt+ECWv6Vhhv7M2CLbk6thGfqDhgwjTNWHsH9Djemdp8oGLFbxG5ff53IKKc
V4X3LRVFvAzK/+67C39lL8x4N1LRO+zafB0rGxqe9qhlP6ciqpEcVNbkQPxR
PZ+eBioaPyhueq6QA+IRa4eN6qm48Vm4p5tLDmj35H+QqqWiBsPIOvp9DgQx
v1R1VFDxX5NdlsOrXJj+ZxS1+x4Vqxqyd00354NSwBGTS0VUPGRt5OU8kQ/O
o9ZrawqpOMTS05zlK4DW7jOpBgVUTJF4opdkWgD59+MeWuZSccsbX57q5gKw
d2rt979NXE9tUariXSE8b7DSv59IxW3PWVdqeYvhr/Ypnp8JxPwOPj7BKsWg
9sC9bTfhgHWfmk4dL4Zb6UF2NdeoePz3fxGPbhVDcGBKQDOdinaiPn6U3fdh
h/yXu2NkKtZ0eresPFcCiXGnV8qHUVHq8ErHYxGlIDXzmm0bSsUdSUrBMTdL
ochR7Qs9hIpFN504u4tLAXctPp69RMWEqhh2x+dSmOxN8mi6SMXfMs8HD+x7
CIYab167+VFR7crEEidHGcx9UruW7UrFAvONDVvvPoIoo+SwDy5E/O+eXTjz
7BHwly56riF8ZdWf8ZaPj0D26puDF5yoePRcRCWH0GOwUHWb1negIkfPsXLB
K4+hICbZeuAEFZ1rgxLGPZ6A3c4lCZnDVBTjFN187WgFWAWtSnQ9REXrAZMo
S98KOIICvDkmVGxb/iirRauAg1bSs/LGVOQat2CceVUBimF6rTsNqKjfrqHv
qV8J883R4doHiPqpvZhdceAp3Di3us9CnYrn9e/QzplXA+OJoNV1NSrabF0O
KPGrBsryhjedqkR8Ml2wIaEawhIVy0+oUJGlbsZh/6EaTlcfZtjvoCKJ4+vB
ktM1oLGGpntmGxUF0oaaMmKeQXuR0O0IcaJfm8S9Hfvr4NPVP53PN1Ix7Hj3
o5GVCIPOA6t4CdeotYnt3oDwZ/1j38T1VHy69r8yHl0EuRgb3QJRKr7UMi4n
HiMQbJ/Z+3YtFacGXeg5yvUgzb9TYtsKoj8GSY3qkQ2gNCJ21IuTimnro9oW
bzTA7obFmAccxP7YO6fytagBDl9qn9i7HI9NLBnJgfcNcGEwoPrIQjymfMtr
G1N9Di9rntpdmotH98JIPd7h5+DnY5LaPB6Ph6p+ubx2bYK2/YxpDsLO3Qof
PcObQIX/nbnmWDwWZCrWy6Y0wWSR64o7I/GYJDMsNNzaBJ6j4eeCBuNRKPZ2
9j3indv59OMDMn3xWDnzd3yv+EuwtJUZCHobj4oOgwdujL8CTaN/SrKV8fh1
5NTvLV9bgGvmu4B7RTxWWb03NVtqgc67Lb/yy+PxeUmENVOyFXw4MquUn8Sj
FHsi3sGhFXKq9Uz3lsWjxPbceZHPrSCqQTp7tDgeaXtm7098aYMfUsIFEVnx
GHvIZljwcgfc+y2/7TMlHrPWXBzWLu0E4/r28lsn4nG/Q0aS3OqPsLYtAy3k
4lFv4ysFZmMvRJf3a7jNxGGe0IPXJln9IPk4e390fRze6i4Z/RQ6CB703pIV
CXGo5jBhEjE0DF+4yb6HrsehMF3uuSVrGCwj1FQY1+KQsWvnssz8MBzwi7kv
zoxDywnD4lKeERA7tr1YjRaHrfmlkYwdI/Bc7GKhIykO9cd2uRz2H4EtGfw5
VSHE/JSSK4WzI/C5aF9qwOk4DDsv4FLIHoW8DQaRBa5xKCLV+vvZ/Cj4x5q6
97nEocrt9X3Ny6PA5Wirbuoch6w92691CY6BinDwa5lTcSi1PZeeoDoG0cFl
fzqs47BI5vTvNp8xUDTcbqdqGocDMcFVhkNj8KtUTc/9cBxG3uqLiZkcg2eS
2vLph+KwfN2J4urpMbCcN/61yiQO2QcXpTeuGIewIrf4PoM4vKF7uzpKahza
hbKq6AfisGHXgd3i1uMQ1Lt+86RaHP6dPffRA8fhwXaMVyU8cPffD48X4zB6
8ezfANU4jJ0PCXNpGQc7gZqeP8pxWKrcO2P0cRwAXFJW74jDS6lZBS3sceC5
c2+d3LY4TLuYvLlLcgLS3PSE7MTjMPeE5vF3Fyegq3Qs8tbGOBya2uusGDoB
/IsJ7G8b4hDEMlWDrkxAxM2htjPr4/CQX/2WFdQJOP0inn5RlKjXdVb659sT
sFPxHd/1tXG4RaU4IvnVBNRNnOV+xRmHx8rfzZusnwSznefT/3HEYUqFQuOp
zZPwyfuSuirhOZ6qHp8tkzA3RTqVtETBxpyVP8OUJkH5R/YTt38UVPVNMbDR
nYT0mV53zlkK5lg2S3K4T0Lw4rEXOqMU/CLcYKFXMglcurYOviMU9FQ8dia/
bBISIpx/3RmmYIkxx1HeikkoWfaV4h2ioGaWat6zukkY4qQFfeinYGyp9LfR
jkk4vuqFfOBnCuIKTSfzX5OgKqhDvt9GwfutOod81Kdgp+r3PFYrBfc3vZua
2z0Fiha0F6qEw0TyKWHaU7CF2cdd1kzBBkn14lCYAhHBmNjyVxRUrM8VMDWf
gjmBlqi6BgqmDqicUvKcgloBx7C35RQU8BDqEU6fgiqV1RkihO+KpnHKZE5B
xZHS6uNPiOuzea/tvDMFpYwV/949omBNu/ekdv4U3BXIv/yplILG/YUrFR5N
AUngR9D3IgruftdRZP9mCswFos/PZlKI76PJGN25KbCrW2OhQ1jz2962rt9T
4Ol/c2fkLQqG9t3j9fg3BdGdBSM8GRSMOmbkHMXBgvKk9lMSqRRcWOrtT+Rj
wRZpSVODRAr6pAT3Kkmx4Jdqpex1MgVf+FYy9hiwYPnbQY73JAqeFUxt8zVi
AX9Cc+8mwr5S3o65JiyQn+lLyYmlYIaN0WU+MxbYV3ILVkZRsPfzx/HHVixo
1Dv+ry+Ugt2KBap0dxYkHWN17fQn5vf3P+N4lQW/5959cPGj4Nq238b+ZBbY
ZTz7nORLQTelO6cj41ggOUL7zuFDQbvZGJebdBbkhO2Y7j5LQQ91i+asmywo
y/cUCT9NwcuNfju0c1nQtjhwtNWagksX72yPbGCBWvYbqxWEnSK+ftJtZEHC
obKTWicomGluprzQxIITiVHOd45TcOBKQL3faxZ8Udzif/EoBfOWr//W6WDB
+PFTTElTCl63rt7m1ssC7qIPrT4HKPh7h/zKdXMseK/iYl+6n4JBzuf2XZxn
Qd6j8dFf+yjonCpd2vWbBcbPFlde0qHgjeoDNtR/LKB0yOlEaxH9bFT5foiD
DfzzfnlJ6hQU5RA9c3gNG8QMeSLrtlHwjKh400cpNgy+us6/grBh1nwQ1xY2
PDHfnGa4lYJidndyVGTYYG2j8uS1LAWjI6tDIuTYkOJlNdElTUHrZBcjfkU2
SFzPshkVJ/qrsXu0X40Ncn3aasICRH3Z5/OjDrLhkM2WQYO1FNQ3fxh1U58N
vh2rU4L4if4z9H2Xb8CGyob3y5/5KMgfmfzzpREbzPID2/NWU9BrMW3P3GE2
BPqX+u7nJI635S3mt2RD0wrF+2dmyLhB7FqnigsbxkMFXdKmyciaDCxc58oG
odk5sdZfZFSR49D6R9hupClM4ycZPVli4Q1ubGA1nzZbnCLj0ZX8wwc92bD+
5u2JhBEyKj4pK+L2Y8MZhQ1KtZ/ImLOxnVocyoYM9a/pMz1knPz6bu5sGBs6
9+Wv3UFYYKjVWj6cDbpHtX4mfyDjstbBf+kRRH4v21Se7ybjhRO3FkOi2NDw
Jtl4WxsZ11vckuQls0HKd+NpWj0ZRUfTNvtdZ4PVpW/dDUjGTPtXjWsT2BAf
XWD8p46MEjc30O8Rnk3SVvKoJaNj4a/IwUQ2tNSd/AnVZPzxVF7ILIkNIcKp
kdOPybhVoL3/Vxob3j8Wz7ArIGMAj9+e/GxiPDMmOTOfjENOm8XlctggTZlK
GMgjo9QBOJlJ2NO+Ps4rl4wcXgaTCbls+Mt5NjjkLrHeTaeiA/OJ9VpUWqZl
kIn3tQiJTffY4D5mzfvpGhm92N+iZh6yga8LuaQIH8pXczpVxoaSGiUOVyaR
H4/G0ibCc8yluTE6GbWPJTy68YgNFM28wT/xZFypz/hv5xM2FMfM1olfJeIb
PuGsX8mGGckbQbaXifUk578RqGXD1D/7FPolMm5M+jfnS3i4R66qPpiMPTNL
yW2EP958tLg9iIy/25X30erYULO2K/ZvABG/bt5mzno2XF0UTkz3JuPmO65T
b58T9e5lPuh1ImOxYEG/2Gs2CFbbvBUmfNN/UcidME+q9LSRIxmVOPubHxP+
a/VAs8SBWP/A1LDlGzb0tbQ9i7Al6rNXqTGumQ35NWtbpI+T0WfzrYKBVjZo
Z1BHXYzJOCiaZGPUyYYs29nEbCMybrltVhtDmGeDEwwZkjF7w96OesIfrmsk
eRoQ/RoSOr+/iw1B5B4DPz0yrln466TazYbHAQq3w3TI+GxX0R+u92xQP/z8
RLIKGeX5H2kH9RD7cZUyZ48ymdh/Kh+LCHM0JhVvIizgvlbtK+EOXa+VmTvI
qBZ7kc/kExv8dws/zFEk435vt0DRz0S9pJ34y2TJSCmp8r39hQ1Kc38bWtaT
8b8dhoGkr2y4a2i0U4Rw6YTN9EPCmxOZN23WkVE97Kh2L2F+ta2eA6LEfBu3
rtv1jdhfZ83X/hYi44HEe7JfCJf13raRW0NGy9NFbXIDbNjbZDh5eZmEAqjj
Sh0kxkWZJ+qWSOh44+eOUsJKrj21XIS9q4MauwlvWva5zlwgYZbbT1fJITYs
aCdr5v4hYa1MtUMxYSweu9IxTcIwvq2h9cPE/eYGY53CKAk/nbov8GaUDes+
aOY6jBDndxq1ThAeEP+6O2GYRHyP9dutHWND2G1Vq8VBEvZV6g5aEC4t6kjo
6idhmuauik7C4vUiQlc+k7A0gZ3aPk7cb6aS+HraSFgc4iRVMMmGCjVIEyBs
qawFjYRjL4xsN2wl4XtVDa1vhKX+aB1+0EzCHRcj7m+YYoMlVw/56isSnqzq
ehpLuHrTZm6NBhJO3IiIsWGxgWZyezn+CQnFQ1vs+tlseHV2bGPbYxJ+O661
f54wF22XhjBhTJte5v/BhtCOl27JZSR8MsChqk3Yy/bH6+wHJLx2r0mVTvjQ
uYM3agqJ+E25+9R/soGb+V2RdYuEJM5D0x6/2KD3UFlfnbCSfL3nZcJhXcH2
gRkkVCcrN1EJz2zgZ/xNI/JFPrOrlPBg1u7pVSnE+RZrxuYJN5RdfSadQMLT
he/eRU+zIeK9guUxEgkV1B4mkGfYEB1oeSHiKgmHj++eTiF8VST8xr1YEpZl
uu0tIkw70vmeO4aEGU/OBbcQTnsRZl8VSUI9DedawVnieVT+1k3uMgmn78Sm
Xic8mRQaPHuORHwvaZNi5tjwY3deiixhb0XloeuEpzs7nlp4kRB22qtkEf4r
IL9Q6EnCP+MjkTWEV5M7rji6k/Al73G5GcKywdviXzqSsLzcmOw0zwb5dUfv
zZwioTb2pXgT3v4opEWGcLlKYdJlwmrsdoEwexLGL5vZJBLWPROSqHaShLN/
+H80Edbnzn18yoZEvE9c9OgkbJTd/i7emoSLVguv+wibfd26cciK6PewrpPz
hC3CLfaKEBacc4hd+Zvoj80hdnCciE/74i1BwtZPc0K9LYl+U9fO2UzY1qY9
I/UYCbfk1acoEP4fv03ggg==
              "]]}, "Charting`Private`Tag#1"]}}, {}}, <|
        "HighlightElements" -> <|
          "Label" -> {"XYLabel"}, "Ball" -> {"InterpolatedBall"}|>, 
         "LayoutOptions" -> <|
          "PlotRange" -> {{-1020., -716.}, {0., 0.999042318680214}}, 
           "Frame" -> {{True, True}, {True, True}}, 
           "AxesOrigin" -> {-200., 0.}, "ImageSize" -> {360, 270.}, 
           "Axes" -> {True, True}, 
           "LabelStyle" -> {FontSize -> 19, FontFamily -> "Times"}, 
           "AspectRatio" -> 0.75, "DefaultStyle" -> {
             Directive[
              Opacity[1.], 
              AbsoluteThickness[2], 
              Thickness[Large], 
              RGBColor[1, 0, 0]]}, 
           "HighlightLabelingFunctions" -> <|"CoordinatesToolOptions" -> ({
               Identity[
                Part[#, 1]], 
               Identity[
                Part[#, 2]]}& ), 
             "ScalingFunctions" -> {{Identity, Identity}, {
               Identity, Identity}}|>, "Primitives" -> {}, "GCFlag" -> 
           False|>, 
         "Meta" -> <|
          "DefaultHighlight" -> {"Dynamic", None}, "Index" -> {}, "Function" -> 
           Plot, "GroupHighlight" -> False|>|>]]& )[<|
       "HighlightElements" -> <|
         "Label" -> {"XYLabel"}, "Ball" -> {"InterpolatedBall"}|>, 
        "LayoutOptions" -> <|
         "PlotRange" -> {{-1020., -716.}, {0., 0.999042318680214}}, 
          "Frame" -> {{True, True}, {True, True}}, 
          "AxesOrigin" -> {-200., 0.}, "ImageSize" -> {360, 270.}, 
          "Axes" -> {True, True}, 
          "LabelStyle" -> {FontSize -> 19, FontFamily -> "Times"}, 
          "AspectRatio" -> 0.75, "DefaultStyle" -> {
            Directive[
             Opacity[1.], 
             AbsoluteThickness[2], 
             Thickness[Large], 
             RGBColor[1, 0, 0]]}, 
          "HighlightLabelingFunctions" -> <|"CoordinatesToolOptions" -> ({
              Identity[
               Part[#, 1]], 
              Identity[
               Part[#, 2]]}& ), 
            "ScalingFunctions" -> {{Identity, Identity}, {
              Identity, Identity}}|>, "Primitives" -> {}, "GCFlag" -> False|>,
         "Meta" -> <|
         "DefaultHighlight" -> {"Dynamic", None}, "Index" -> {}, "Function" -> 
          Plot, "GroupHighlight" -> False|>|>],
      ImageSizeCache->{{4.503599627370496*^15, -4.503599627370496*^15}, {
       4.503599627370496*^15, -4.503599627370496*^15}}]},
    Annotation[{{{{}, {}, 
        Annotation[{
          Directive[
           Opacity[1.], 
           AbsoluteThickness[2], 
           Thickness[Large], 
           RGBColor[1, 0, 0]], 
          Line[CompressedData["
1:eJwV13c8Ve8fAHCKQrIbygiFlFkhlY/M8iUlkZEVkqwkyszo3stdRdlJ2ZKk
QogP0TJDQ0WRPe6trIbxO79/7n29X88553k+4zlDxtXP0n0FBweHMPHz///P
n08npT5kou9ea2UjsUXdnD4+hd5SJjZebY9K2reo693/sGIL4e1i/2lInl7U
XRpe/phfwsQMJ7c3zWWLult+pW8uv8fE0QvlA0+slnTdeLqzOnOZGO0/fWr5
7rLu5G7De2vSmLip8Khy0x5OeKw1sc8ilYmDxRJja805IVwnoSUhhYlOEa4G
QW6cIKD3bUo8mYkD5bOReYmcoPZfmJriDSYK8Jzpi5vmhIsuj58YMph4/9Rd
6ZinK2CJvhXDo5no2Vg5E+PEBZuvbg9+GMXERA5uXe9wLtAOU1EZusJEhs++
lCvpXBDgpZ1hFslEWrx3rMpHLhgxNru0OYyJap7mgXnHuaFj+YLa04tEfFn0
qoPHV8Hd88+zZjyZOCPhqCkazAN1nq9sFAmf6q+KXJnOA1+cWgUczjBxl+Pn
JsU6Hlh/5EPYc3cmWj8Ojhbl4QWq0sTJBFcmaiTt8AnI4IXA7yLCag5MLEi0
ELrVzgcmJ1yjzlkw0XtcdPu8y1ro3MHbUHyEiZmDvAGH49eC44rSFSxzJppP
Lxl0la2FoAeLMf5mTHSdsy1ncAlAHm8q6eJhJq6K8rC6XyQA3LXt1EgDJkr0
fT83wiEEz+UPJCVqMdErMTXhl68wHFn8/r5bk4kdM1bdAyRh+NQVv2E9Yefv
+aIzmcLw68rHlJTdRD24uw6GtAuD7OcL6bfUieNlXM5u0hCBKGZRVv4OJt5N
nZHtWhQB+L3hXrU0E4WOtI+Fl4oR+bhdyEFY1Ygk7dAiBpdeyhcYSRHjZnGc
zqNiUJa0J7ddgonvpOWSe7asg617jt/+Ls5ErQ21pamJ64AngJG4RoyJJyVK
XoZeWQ8dE1xh9jxM5P67MGpyeSN4H6eFZK1mYv3frK2GaRuBt1r08tAqJr4h
r1/yrt4I+vGyQX7cTKxK4Qg3WtoIjxX1/GNWMFGz6qnjRpI4pLqHut1bYGBa
b7F7WOYmcP360+zfDwauiWBycM9IwPF9H86rEc69muLlKiUJhsk1Se5sBh78
7wTf0iFJkLcgf2ufYiDJWcTuZ6YkTNRKBOaMM9BdL8q101wKAjNN0s0HGZgw
8FrybYU0kE7dGrv9gYH8rVIh1U4yEPw0WuDdewZ2/XMs2XFZBjzXee7iI1yi
tMWgPkEGTFs1wgO7GSjd8MXr1AsZEDzwSujwWwbKblRpc1KVhRSJaa1fbxgY
+CG+tZZHDu59PkQyrGVg7Zq6StKnrcC3oWM3+RkDOb5d6OCZ3wpeljbfX9cw
cPJc88oy0W2g9Npdz6KagZtk526EmG+DovLov7aVDOw9kmI93rANCq/X+PqV
MXDzy2P/Ap/IQ76Jmk1aHgPfmAvztVQpwqqYCu7eXAZSQl+U3/6iCB61uo+l
Cb/xPPP2zpIiyO8xF87NZmDEupCjGgbbIU/Wq/lBFgOnCoviqG3bIXcxG5rS
GPgg8GHJSZYSZD/aoPiDwcBRuUcSYKUMJ78vLMgSNvhTptwQqQz8ogNvT9AZ
eO6uPhfpnjIEBhSHVlOJ4/eEXX27UgWM1Q+2kygMnH0jeS26QgXGS7yCJKMZ
uNuUsadznRpoFD1rNL3IwLJ/h+f7c9RhuOduanggA49ZRx4UrVOHdF6Kb+kF
Ih9rHjPO9agD11nLjesDGLjUSducIKAB7xVGzvX7MtDNwyTwWYgGhOQKiV7y
ZOCFQ/k/6+12QX3WaZdcewYu3FC4vW/fHiC5bJ/5bMfA6LeSvup2e8BMlk0S
IXy0ZhfF6vIeeJ8dUhx5koHGMJEvV7kHxvOuz9ueYGD7ed1fk1qaIHa/ji5g
wcBSasi3M3pa4PF0c1WwPlHPw7ofZ4P2wo6QfrOSgwx0fOkbKZmxF37o5H8d
1COu11JCCa3fCyE1GtyWwEDFDiHOL/w6wKw7fHTnfgZq5Yu5aOXpQGVT8PC3
PQyUuA/yWd/3AV9nl4jpdgYKPVRNuEnVBd2AfaoMRWJ/7MvesPOJLgSIZP/X
qcBAzRPDnv/6dOGTZUCsnTwDC2PM84x2ARR2Cc15yTGw5qya4vU+gEPvzHuo
kgxsPGBitC1LD0gfX95uFWbgcYWuBRNxfai6pFojTHjQ3Smara4PrI3JH08I
MTAoa6680lQfrG09hPsEGMizhnu4NEwftn3iimGtYaCgSkPQgQF9aPx80ENw
FQNjP0wJ/nxkAJxfq3ce+0vH+8pKepIXjCD+QpTf1T90rG5Q3tqZYAQiPCZl
T3/T8bJ0IE95mRHIqndqyc7TUVE9cGzNtBEYxozqT0/TsTD/+ev5i8ZAUVhn
e3OKjt/8GIaCV01AyN/3as83Op6qkm4yf3MYUrh2v1pL2OF1k0LAj8Mgk/qH
T/8rHUW+/hVvX28KGg2x14p66RjolrO4y80UrMTS00M/EeOHzgk/4vwPUipf
PpTspmPjLsn4ThMzkOaU6XN5SUdfxa5xkZUWsP4ipSj7BR1pOi9gRNkCBMbY
QUNNdLw52Pdt7qQFLHTUCp5tpOMWj9ajrx9YwMcsh4P+9XTcSOvnkFU7Cgl6
KTkR1XS8u9gQ6jN8FLivCJ5Lf0BH0v4p9fBzlrAwHaTVW0LHlpA0+BFrCTNn
+lZKExaXNKeSMi1hwOJ+xt1iOtFv/lmSnZZQK/1fW2EhHWu7zJX+6RyHS3Uk
9cpsOm7qtR+8LWoFE0uL893JRLyjwV+W+0/Ar5XG0ZsIDwRYT+Yun4C/PAx+
5yQ6jnuvPhAoaQ18olIyEzeI690ZCo23tQYlBV1TzgQ6CrVyhmd3WYOnRUSG
Mo2OzbTWH5XtNjB8e0mPdIWOaTssW/nHbIGVY9zcHEnHvnsmtUr8djBXyDgh
THj/oNWpS6p2sOqxlFdGOB3XhHMXZgfZwbZXuollIXSULdh55+Bqe3D7ETHU
F0jHfuMB+jt1BxjQW47TOktHY1MtScMSR9DVydXx8aSjqcD3gTOfHSF9138T
d8/QsWqbxY42Hiewkk82E/Cg453fdS2n3ZzgxRpVwSFXOh59wbHeSdAZit47
3khwIPJ/cNdqww5nOO9dmzllQdRrpimlyMcV2tzdLOQIB2nO7HpNcQUlJz4O
2yN0lC+ZahDMcYWBY9YujWZEvk4/yV/32RWstFhy6YfpyNDJE1zz32nQXiFV
eMiAjp79BglvNdyAIyX8UbYm0f9OaV/i5Dyg2b9pangPHc3y9k+wD3pA0uG1
ikqEO8h5zyKdPUD5X0ZG6S6iPqVSiZKZHmDnWHP1mRqRjx191ic3n4FHW//Z
fFCio1dq5u9FSU/weHhpgU+ajvFa8tqVRl6gHo+aR6ToKL0l7k3zWS9YcOU5
f12Sjq4txSNCDC9IFEsZ2iBBx+JbLW/VPngBBle0bRWno+H1muG2c+dAXHcu
S1eUjn+jvx6rz/SGljcXjAJW01HA9/6KcGU/mEwWz8tdRcfRc3oeI/Z+wO9e
t6qHm46dT672JMX7wX/LfK+Ai466e79RXoz6wZtdd03XctLxC21IVcfKH15l
dFgU/KXh8yUwfrTpPDT5Ktv1TdFw4rKC4onGABjc11UlTNj+wK2jht8CgIv3
8majSRqaS1QsOSwEgGF245d74zR0nqD0r9lzARo/2DtdHqGhVaAk3aPgAjTo
xbuJ9dOQc3DbSpPkQKgVGfE17aYhz2GFpZjkIGD5+9Cjumj4R8NzNKYyCKTb
p+9VdtJwf6Lr2KOeILhC5RiTf0vD9RcnjXIlgkGfa9PplW001I/8uPldTjC8
mDWzqXlJwy0HLogX1F6C1o9loFJNw0cZiXcVNoXCkuZeR/cqGh7p9W+tPBgK
KjfrwjKe0lCnz5USczYUGMdanvJV0rDW5/zfF09D4eiboV0jj2n4ZZPBgsCp
MOiu3qiYVUJDTdp6d1ZJOHzJjBASuUtD5YXZx8oHr0Dol7xK6zs0tGjX+n3Y
5gps2tTunJ5Fw2vnzm+P9bkCtjelH269TUOBodFZy7Qr8J6Kx7QyaCjfLZLt
OHsF2i+tSHRIouH1f50Olg+joMGStC4/noYa+onD7w/GgMu1kmcTcTTsvmx+
boVDDHC0vXdXIzxa6WZ8LCgG4LBC+VMyDVP8cqpt78VADbyybomloZK2X9em
DbHwZCdfys8IYr5na3gps7FQsIqxaf8FGsY68vzxaSdBhrbYmH8ADa35SR5c
P0lwzSutIvc8kR8f0/5mETIEt+VZCfoT8Ta1b2Bbk8E4qY4x4E3DQ22/zRn9
ZBjc9nNFnAcNi/rYh/w44kDGyGrinS0NjSDar9mDCmLBn57yEZ7p4OEVZVKB
p9CZAieJeBM7tW9WUOEHv8+2Qmsa2vXM5Zvy0gC7rzqFHadh+SenuegHNHB0
q+iSNadhws5t1oGrGZAWs6nGT4+GIlOZvEMXrsHCDX2xMqDhyVIhJ6/4a+CU
5+U9o0us7z6/tMCda7D1dZXE5QOE04QjHrZdgxIB+/BoHRou2M5Kee+4Dg2p
6bo3dxP9q9Hd0D1+HcYfSNRXKdJQN/t8ZkZ0IpjVG4ovKtDQ4wbXTr1bifCg
0/s8EHYbSIhcXZkIgbM1Mo3baOjP9VJ9BSsRlnRORbfKEvkbpvcV298AkRe3
DL5J0PBj7BE2h+5N0Pki9YJbmIZmT3L2LEgnw8/+HENtIRrG32grFNdPhoIR
pedegjQ0Zob5eLolw/ppTWxfS8PdOY3TaYXJMM1rUZXKR8MVmdxR9popUKwV
WaLMRcOArrkvZNtUkEr8mnRinop/Ve2s4l6lw7sU93WUOSqmN4Yv2P1MB1rm
RGLVLBWVROQkzmzKgL+F89ekZ6hoP2u7pOqTAR9QkDr2g4o6vvG89HW34BoL
IsPHqUjJbjeqPp8JnKZZZ3J7qahaUSew6X4WvPq2KufzFyq++dVM4mnKgmvB
Pt+ECWv6Vhhv7M2CLbk6thGfqDhgwjTNWHsH9Djemdp8oGLFbxG5ff53IKKc
V4X3LRVFvAzK/+67C39lL8x4N1LRO+zafB0rGxqe9qhlP6ciqpEcVNbkQPxR
PZ+eBioaPyhueq6QA+IRa4eN6qm48Vm4p5tLDmj35H+QqqWiBsPIOvp9DgQx
v1R1VFDxX5NdlsOrXJj+ZxS1+x4Vqxqyd00354NSwBGTS0VUPGRt5OU8kQ/O
o9ZrawqpOMTS05zlK4DW7jOpBgVUTJF4opdkWgD59+MeWuZSccsbX57q5gKw
d2rt979NXE9tUariXSE8b7DSv59IxW3PWVdqeYvhr/Ypnp8JxPwOPj7BKsWg
9sC9bTfhgHWfmk4dL4Zb6UF2NdeoePz3fxGPbhVDcGBKQDOdinaiPn6U3fdh
h/yXu2NkKtZ0eresPFcCiXGnV8qHUVHq8ErHYxGlIDXzmm0bSsUdSUrBMTdL
ochR7Qs9hIpFN504u4tLAXctPp69RMWEqhh2x+dSmOxN8mi6SMXfMs8HD+x7
CIYab167+VFR7crEEidHGcx9UruW7UrFAvONDVvvPoIoo+SwDy5E/O+eXTjz
7BHwly56riF8ZdWf8ZaPj0D26puDF5yoePRcRCWH0GOwUHWb1negIkfPsXLB
K4+hICbZeuAEFZ1rgxLGPZ6A3c4lCZnDVBTjFN187WgFWAWtSnQ9REXrAZMo
S98KOIICvDkmVGxb/iirRauAg1bSs/LGVOQat2CceVUBimF6rTsNqKjfrqHv
qV8J883R4doHiPqpvZhdceAp3Di3us9CnYrn9e/QzplXA+OJoNV1NSrabF0O
KPGrBsryhjedqkR8Ml2wIaEawhIVy0+oUJGlbsZh/6EaTlcfZtjvoCKJ4+vB
ktM1oLGGpntmGxUF0oaaMmKeQXuR0O0IcaJfm8S9Hfvr4NPVP53PN1Ix7Hj3
o5GVCIPOA6t4CdeotYnt3oDwZ/1j38T1VHy69r8yHl0EuRgb3QJRKr7UMi4n
HiMQbJ/Z+3YtFacGXeg5yvUgzb9TYtsKoj8GSY3qkQ2gNCJ21IuTimnro9oW
bzTA7obFmAccxP7YO6fytagBDl9qn9i7HI9NLBnJgfcNcGEwoPrIQjymfMtr
G1N9Di9rntpdmotH98JIPd7h5+DnY5LaPB6Ph6p+ubx2bYK2/YxpDsLO3Qof
PcObQIX/nbnmWDwWZCrWy6Y0wWSR64o7I/GYJDMsNNzaBJ6j4eeCBuNRKPZ2
9j3indv59OMDMn3xWDnzd3yv+EuwtJUZCHobj4oOgwdujL8CTaN/SrKV8fh1
5NTvLV9bgGvmu4B7RTxWWb03NVtqgc67Lb/yy+PxeUmENVOyFXw4MquUn8Sj
FHsi3sGhFXKq9Uz3lsWjxPbceZHPrSCqQTp7tDgeaXtm7098aYMfUsIFEVnx
GHvIZljwcgfc+y2/7TMlHrPWXBzWLu0E4/r28lsn4nG/Q0aS3OqPsLYtAy3k
4lFv4ysFZmMvRJf3a7jNxGGe0IPXJln9IPk4e390fRze6i4Z/RQ6CB703pIV
CXGo5jBhEjE0DF+4yb6HrsehMF3uuSVrGCwj1FQY1+KQsWvnssz8MBzwi7kv
zoxDywnD4lKeERA7tr1YjRaHrfmlkYwdI/Bc7GKhIykO9cd2uRz2H4EtGfw5
VSHE/JSSK4WzI/C5aF9qwOk4DDsv4FLIHoW8DQaRBa5xKCLV+vvZ/Cj4x5q6
97nEocrt9X3Ny6PA5Wirbuoch6w92691CY6BinDwa5lTcSi1PZeeoDoG0cFl
fzqs47BI5vTvNp8xUDTcbqdqGocDMcFVhkNj8KtUTc/9cBxG3uqLiZkcg2eS
2vLph+KwfN2J4urpMbCcN/61yiQO2QcXpTeuGIewIrf4PoM4vKF7uzpKahza
hbKq6AfisGHXgd3i1uMQ1Lt+86RaHP6dPffRA8fhwXaMVyU8cPffD48X4zB6
8ezfANU4jJ0PCXNpGQc7gZqeP8pxWKrcO2P0cRwAXFJW74jDS6lZBS3sceC5
c2+d3LY4TLuYvLlLcgLS3PSE7MTjMPeE5vF3Fyegq3Qs8tbGOBya2uusGDoB
/IsJ7G8b4hDEMlWDrkxAxM2htjPr4/CQX/2WFdQJOP0inn5RlKjXdVb659sT
sFPxHd/1tXG4RaU4IvnVBNRNnOV+xRmHx8rfzZusnwSznefT/3HEYUqFQuOp
zZPwyfuSuirhOZ6qHp8tkzA3RTqVtETBxpyVP8OUJkH5R/YTt38UVPVNMbDR
nYT0mV53zlkK5lg2S3K4T0Lw4rEXOqMU/CLcYKFXMglcurYOviMU9FQ8dia/
bBISIpx/3RmmYIkxx1HeikkoWfaV4h2ioGaWat6zukkY4qQFfeinYGyp9LfR
jkk4vuqFfOBnCuIKTSfzX5OgKqhDvt9GwfutOod81Kdgp+r3PFYrBfc3vZua
2z0Fiha0F6qEw0TyKWHaU7CF2cdd1kzBBkn14lCYAhHBmNjyVxRUrM8VMDWf
gjmBlqi6BgqmDqicUvKcgloBx7C35RQU8BDqEU6fgiqV1RkihO+KpnHKZE5B
xZHS6uNPiOuzea/tvDMFpYwV/949omBNu/ekdv4U3BXIv/yplILG/YUrFR5N
AUngR9D3IgruftdRZP9mCswFos/PZlKI76PJGN25KbCrW2OhQ1jz2962rt9T
4Ol/c2fkLQqG9t3j9fg3BdGdBSM8GRSMOmbkHMXBgvKk9lMSqRRcWOrtT+Rj
wRZpSVODRAr6pAT3Kkmx4Jdqpex1MgVf+FYy9hiwYPnbQY73JAqeFUxt8zVi
AX9Cc+8mwr5S3o65JiyQn+lLyYmlYIaN0WU+MxbYV3ILVkZRsPfzx/HHVixo
1Dv+ry+Ugt2KBap0dxYkHWN17fQn5vf3P+N4lQW/5959cPGj4Nq238b+ZBbY
ZTz7nORLQTelO6cj41ggOUL7zuFDQbvZGJebdBbkhO2Y7j5LQQ91i+asmywo
y/cUCT9NwcuNfju0c1nQtjhwtNWagksX72yPbGCBWvYbqxWEnSK+ftJtZEHC
obKTWicomGluprzQxIITiVHOd45TcOBKQL3faxZ8Udzif/EoBfOWr//W6WDB
+PFTTElTCl63rt7m1ssC7qIPrT4HKPh7h/zKdXMseK/iYl+6n4JBzuf2XZxn
Qd6j8dFf+yjonCpd2vWbBcbPFlde0qHgjeoDNtR/LKB0yOlEaxH9bFT5foiD
DfzzfnlJ6hQU5RA9c3gNG8QMeSLrtlHwjKh400cpNgy+us6/grBh1nwQ1xY2
PDHfnGa4lYJidndyVGTYYG2j8uS1LAWjI6tDIuTYkOJlNdElTUHrZBcjfkU2
SFzPshkVJ/qrsXu0X40Ncn3aasICRH3Z5/OjDrLhkM2WQYO1FNQ3fxh1U58N
vh2rU4L4if4z9H2Xb8CGyob3y5/5KMgfmfzzpREbzPID2/NWU9BrMW3P3GE2
BPqX+u7nJI635S3mt2RD0wrF+2dmyLhB7FqnigsbxkMFXdKmyciaDCxc58oG
odk5sdZfZFSR49D6R9hupClM4ycZPVli4Q1ubGA1nzZbnCLj0ZX8wwc92bD+
5u2JhBEyKj4pK+L2Y8MZhQ1KtZ/ImLOxnVocyoYM9a/pMz1knPz6bu5sGBs6
9+Wv3UFYYKjVWj6cDbpHtX4mfyDjstbBf+kRRH4v21Se7ybjhRO3FkOi2NDw
Jtl4WxsZ11vckuQls0HKd+NpWj0ZRUfTNvtdZ4PVpW/dDUjGTPtXjWsT2BAf
XWD8p46MEjc30O8Rnk3SVvKoJaNj4a/IwUQ2tNSd/AnVZPzxVF7ILIkNIcKp
kdOPybhVoL3/Vxob3j8Wz7ArIGMAj9+e/GxiPDMmOTOfjENOm8XlctggTZlK
GMgjo9QBOJlJ2NO+Ps4rl4wcXgaTCbls+Mt5NjjkLrHeTaeiA/OJ9VpUWqZl
kIn3tQiJTffY4D5mzfvpGhm92N+iZh6yga8LuaQIH8pXczpVxoaSGiUOVyaR
H4/G0ibCc8yluTE6GbWPJTy68YgNFM28wT/xZFypz/hv5xM2FMfM1olfJeIb
PuGsX8mGGckbQbaXifUk578RqGXD1D/7FPolMm5M+jfnS3i4R66qPpiMPTNL
yW2EP958tLg9iIy/25X30erYULO2K/ZvABG/bt5mzno2XF0UTkz3JuPmO65T
b58T9e5lPuh1ImOxYEG/2Gs2CFbbvBUmfNN/UcidME+q9LSRIxmVOPubHxP+
a/VAs8SBWP/A1LDlGzb0tbQ9i7Al6rNXqTGumQ35NWtbpI+T0WfzrYKBVjZo
Z1BHXYzJOCiaZGPUyYYs29nEbCMybrltVhtDmGeDEwwZkjF7w96OesIfrmsk
eRoQ/RoSOr+/iw1B5B4DPz0yrln466TazYbHAQq3w3TI+GxX0R+u92xQP/z8
RLIKGeX5H2kH9RD7cZUyZ48ymdh/Kh+LCHM0JhVvIizgvlbtK+EOXa+VmTvI
qBZ7kc/kExv8dws/zFEk435vt0DRz0S9pJ34y2TJSCmp8r39hQ1Kc38bWtaT
8b8dhoGkr2y4a2i0U4Rw6YTN9EPCmxOZN23WkVE97Kh2L2F+ta2eA6LEfBu3
rtv1jdhfZ83X/hYi44HEe7JfCJf13raRW0NGy9NFbXIDbNjbZDh5eZmEAqjj
Sh0kxkWZJ+qWSOh44+eOUsJKrj21XIS9q4MauwlvWva5zlwgYZbbT1fJITYs
aCdr5v4hYa1MtUMxYSweu9IxTcIwvq2h9cPE/eYGY53CKAk/nbov8GaUDes+
aOY6jBDndxq1ThAeEP+6O2GYRHyP9dutHWND2G1Vq8VBEvZV6g5aEC4t6kjo
6idhmuauik7C4vUiQlc+k7A0gZ3aPk7cb6aS+HraSFgc4iRVMMmGCjVIEyBs
qawFjYRjL4xsN2wl4XtVDa1vhKX+aB1+0EzCHRcj7m+YYoMlVw/56isSnqzq
ehpLuHrTZm6NBhJO3IiIsWGxgWZyezn+CQnFQ1vs+tlseHV2bGPbYxJ+O661
f54wF22XhjBhTJte5v/BhtCOl27JZSR8MsChqk3Yy/bH6+wHJLx2r0mVTvjQ
uYM3agqJ+E25+9R/soGb+V2RdYuEJM5D0x6/2KD3UFlfnbCSfL3nZcJhXcH2
gRkkVCcrN1EJz2zgZ/xNI/JFPrOrlPBg1u7pVSnE+RZrxuYJN5RdfSadQMLT
he/eRU+zIeK9guUxEgkV1B4mkGfYEB1oeSHiKgmHj++eTiF8VST8xr1YEpZl
uu0tIkw70vmeO4aEGU/OBbcQTnsRZl8VSUI9DedawVnieVT+1k3uMgmn78Sm
Xic8mRQaPHuORHwvaZNi5tjwY3deiixhb0XloeuEpzs7nlp4kRB22qtkEf4r
IL9Q6EnCP+MjkTWEV5M7rji6k/Al73G5GcKywdviXzqSsLzcmOw0zwb5dUfv
zZwioTb2pXgT3v4opEWGcLlKYdJlwmrsdoEwexLGL5vZJBLWPROSqHaShLN/
+H80Edbnzn18yoZEvE9c9OgkbJTd/i7emoSLVguv+wibfd26cciK6PewrpPz
hC3CLfaKEBacc4hd+Zvoj80hdnCciE/74i1BwtZPc0K9LYl+U9fO2UzY1qY9
I/UYCbfk1acoEP4fv03ggg==
           "]]}, "Charting`Private`Tag#1"]}}, {}}, <|
     "HighlightElements" -> <|
       "Label" -> {"XYLabel"}, "Ball" -> {"InterpolatedBall"}|>, 
      "LayoutOptions" -> <|
       "PlotRange" -> {{-1020., -716.}, {0., 0.999042318680214}}, 
        "Frame" -> {{True, True}, {True, True}}, "AxesOrigin" -> {-200., 0.}, 
        "ImageSize" -> {360, 270.}, "Axes" -> {True, True}, 
        "LabelStyle" -> {FontSize -> 19, FontFamily -> "Times"}, 
        "AspectRatio" -> 0.75, "DefaultStyle" -> {
          Directive[
           Opacity[1.], 
           AbsoluteThickness[2], 
           Thickness[Large], 
           RGBColor[1, 0, 0]]}, 
        "HighlightLabelingFunctions" -> <|"CoordinatesToolOptions" -> ({
            Identity[
             Part[#, 1]], 
            Identity[
             Part[#, 2]]}& ), 
          "ScalingFunctions" -> {{Identity, Identity}, {
            Identity, Identity}}|>, "Primitives" -> {}, "GCFlag" -> False|>, 
      "Meta" -> <|
       "DefaultHighlight" -> {"Dynamic", None}, "Index" -> {}, "Function" -> 
        Plot, "GroupHighlight" -> False|>|>, "DynamicHighlight"]], 
   InterpretationBox[{
     TagBox[{{{}, {}, 
        TagBox[
         {GrayLevel[0], Thickness[Large], Opacity[1.], 
          Dashing[{Small, Small}], LineBox[CompressedData["
1:eJwV13c8lV8YAPCM0CAyo5AGRbJaRkdCVmYIZZWySlFGSTLe9y6yKUqp7GQV
Ip4o0URkJJG9L36ViH7n/uN+vp/3es85z/Oc55y72dXH0o19xYoVYvgP65N4
Qk++FcuAuzE3O7lzYtDf+RPL0tguAheDS5/EIF8dRbfsGAb09ygJuTyLQY5t
TSplNxnw8nvM04q6GLRvUfhjaxQDSm8Kd7r1xKAR/Xuc/DQG3PPkiI0XjEWO
MRe9kqkM4CihBKmKx6LWTp0WSWyzk1Xvm6VjEXgPpu+iMEDiF5/jKsVYdCtu
p4YxwYAD1keZLgaxiL978X5LJANezB+fnjWNRcS2Dzz22Ef7eZ/fsI5FvuU+
X9wjGJD595JXimssMuopvUiEMWD/6Kuz2cH4/bJEBy/2quKAsW3hsWjvRVuU
eIMBEZLHyu5RY1H+c7nMjdig5AZiMbFIhnNh7cNQBpTPH5iPSopFKUff+clj
m4991cxKjUV8yWldxdcZoPPvomBTeixa3IGyX4YwYEX7RyPxbDwfP/51htix
lp2imvmxaKSq73LTNQaslL/6x6EQr98s4vD3YAaszqN2JJXj8S839vy9woAQ
/gqVfw2xiJe3x9jPjwG9JdkX/66OQ4U176OYvgyQNOf/S10Xhyx9Kz+dw7ax
NmVKCMWhpPYUK/eLDPB+fMnFdFMcksywcjjpg+MdEE/7tTsOKe5r9DzixYCx
qre6d23iUNNoWf4rTwbkWo7/veUQh3zTMqcOYSuILvilO8ehZ2wRvpoeDNBv
3bbc4BmHDr4/eEX5LANUTVbsuHc9Dpm6lFIlTjFgQLgsKT8vDjEFH7xLcWUA
wzP51bmiOBRXH8srgl1Z9F37YFkc+iLvE8vvwoAqtm46X10ccvy149ZKJwbU
dpcf9P8ah87T07On7RlQ0k2/U7guHvEfjB7zxh7pk66NEYlHxcxghTE7Bhib
G3yM3BSPflnbFw4cZ8AGHf0VhfLxKERauLzThgHiviOX+QzjUfRT2ps6SwZo
vVQ01qbEI67UKyWG2PmPw6pWxeDvh3qmf7JgQE+/psxYcjzyMTYK+GrOAKvq
Bz3MrHhk3rdKds6UAVu6/yRuaoxH63mphIwxA/jFctoU+RMQbTbQN9uIAV36
5trkhgTE3uHuqIhdIBX5dkEmAc1lGOxVN2SAmPOShtreBNS6n2fI4ggDPC70
Xfh9MgGZSM43t+szID71VPlu9wT0imPkxUns8ueGApG+CejpxzeJHnoMUP9Z
NUySCUixtOzGtC4D2lWPd++JS0CZt7LOXcbe4ODTxHYnAUleT7ZbPMwAU1vz
5fGsBJR0mtS7gS3ezu6zpiQB8RkFKHNjE7pxu90gARG7z26K0mHAJUJ9tudD
AgpY0P+ZcogBU617/VRGE9DxGK5HhYgBlDeTv49vTkTiVZGcvRoMMOrpf3k3
ORHdEYyoO6jGAL4fi+OvU5OQY3yI0BtVBqyty54qz09CkoJBbmbYj2etnRpf
JKG7689zO6vgeIWvOaTTm4TuCRw3vqHEgHc8TuOx25NRxjqFz3UKDNjOfvt5
Unkyyl7T+sNgG94P+fu6Y2dSkDv9o2rzVgbsHJSo5Oa6hXasaYyww15qOcyV
In4L5a6u3u65hQHX9CO9uHVvobxV2Z70zQwI5mvcIZlyCxVwB89+2MSAydWT
jvx6t1EJx1Z2KxEc/49ZnFuKUtG9CQ3FZmGcP6V9e7LfpiJGm5W9GTaf6MK9
IwOp6HRWeLGxEAOSjLV8W0XTkLBxv6vuegYYmneOSYemoYC4jLo9fAz4PPtR
/oT1HaSxeXOkGBcD/qtYeMYrkI7qDkry9Pykg8YdNbFA9/vIZbdbdHw7HaRt
w1WkFB6hP55c3TXP6KCtnjMTKJKDlGhHZg9in9xnzeW4NQedyaHwVD+lQ2VI
vaypSg5qGV69p6qUDhOUcNLCNAfln14XXV5MB9Pl29GzRA5ydhTTLiqgg7z7
peu8izmowWLnw4xMOjhuSy9Wns1Fyxe8nm/GLpL5ZnSRPQ/ticlvuveIDhT9
Eon36/NQxkfFpbsP6fAlevxCm2oeCjZWtUnNoEONzNQ2vYA8pKSnyZNwlw71
n3TnV3Hmo5T9pt6RSXQoZMuze7D/MXpEi1HgxZ5Qutz/zfgxKu5umUhIpEOm
rPYbLafH6F2o7bmHCXSoDvss4UM8RssNzufr4vB8xCeOZXx5jE7Z+V1gu0mH
EptTwmkhBehC3lMlajQdXvZ8/2ebUICCl34z+bGlZrf9O5hbgJLuB1+UjqJD
+PHuhJtfClDDaKQvotPhvsMvV13lJ0jxSsqlayQdLP5WHdGdfoI03neprcR2
ErFQmuAoRAaSm34yCDro7RQ5aspfiFxq719Oi6TDz/56I4cdhShhdZ5/ZTgd
bNb9OJx2ohAt3H4R+Oc6jpdtsb5jUyHinvy3/wa2JF+K6p/vhUgI6fzhwT59
+Gd6/nQh2tVfHyQWQoeF5NG7J9YVIWf5piv7gulA0zpd2mNWhF5X/gi+HEgH
5okNndZtRWjZX0dsLoAOtnZPKr4PF6G9KhklF7DFyy1vRiwUoexslzEvfzq8
MlKiSkoXI1pir63rJTp0R7vl3PQuRqY+PSpmF+jgrjhco7u6BHXIdI3IudOB
UA4KbrctRRPU5mPdtnTQ5dCNyVQuQ/d5eR+fO0CHOMqtNuZcFXLcMn0kRYIO
8f/4fzSHvUTCEfK5BxZp0FscKMdj+RrZ3y5lrPxGAyFp9rQ+SiO6tZi816CK
ButdPm+9PfgRfZ/avGVrGg38DoW42Pu0oJLk+Zs7Q2hAW06h3r7UhsIcGiOy
r9Hg3J9iG4ewNmQpdTtoO7bk1/otK2PaEDNT45RMMA3eNQY9EcxrQwrPQvaK
X6FB6RWFTxt721BmK+e3Vf40qOlyvj+m9wXdFhDYOXqOBrrn577YsbUjj7Y+
ybPY5Jj08bNr29H+W8WCg940CLr53NNVtB21Sx9b6vWigYnlEy+ZXe1ISCm5
qcODBi/OrTvWYtuOok03BTS40WC74Oc+9dx2dIO+41XWSRqcv2ipVqvXgbaH
LboqYj8bl7CPMu1A7wM/sD09QYP7xs4tlrYdSOTMRVTrQIO+lBNyH907UL52
xfNuOxq0xmpGxNA7UMdPgyIBGxow4h9NJDZ1oN3O7nevmtLg/UsTK02HTtRq
o67Fjj2ZNj/KfboTXTm6tptylAbFPvlpnd6d6JV64YYkExpclApuiAnpRPbC
8wmFRjiey9cONtzrRMRbkj6oTwMbnh+jCT860Te1rEAzRAP60b+JsoFdqCAh
afbdQfx8Zq/i7vAuFPpfpLcBtm3QE9tj0V1IpvS08yEtGmTPfHD6/bALuavK
GKhq0ED1iWtm+ucuNKt8R1R0Hw0qHB4Xee79inh2xz/rUaRB1EuV79P83agr
OkzJAbv38Jcf/lLdKG/qYm77LhpcyK+PElHsRqYF5nebFGig4fzl8V3jbhS/
i4+o3YnfNzRMbyS7kaQC1TpzOw3CMusfa3N+Q6o7rv93ThLXzzaDCsU1Pchk
S9DniU00cK2Z/NIs0YPObPIr9sLmF+Sn3lDoQSkCZy94bKRBbMNTyZWmPWj5
j+nEaXEapJb6q8TF9qC3byUHHERoMKR+lO2c+Hfk6l392ZCPBm4MgepTor0o
5slS8bZlKqxwCD1uuKsPXR1vmOHupYL0Gu0vdxX6kbPv1G/nGip4a1BHffcM
IksNHq7haircK7edJTQHkS6njNA57PHl+9zJhweRbJK1UtALKhQvP9DLsxhE
UxVV7rGVVNgSfST+wblBdI2N3vmyjAqBHUPFnx4OotsxspUyhVQwUjFq/LNu
CDHsDjVmP6EC45C6FSkyhEJkHNoVsesbkzz5Nw0hl9LoOfUCKnAoDakK7xxC
ch0/5a3yqRD183XLyOEh9EzqVVp4NhWU3yV6PPUfQp8LnEMG7lHhTAtX2ceO
IbR2feSMN3a68+dvOT1DSP9yzumf6VQI/uzpGjowhJ5rzBpxYQuWHr8qxRxC
GQ3honJ3qODgupCzjXsY+f7ILPS6RQX/TYYLZmrDiF9k8sdsLBUUHzVd4KUP
I6MgAZur2Iufdq0yjxlGEd17GjmwpR/+roxKHEbzGSFPhGKoMEBJ8lhIH0a9
u/mD90ZT4WfNufj40mH0xFBV+AqNCrj3VGZ2DSPTa0FH2MKp8Cp8mz9TZgSV
GlYmXg+jQrXECssc2REkLrLUv3SDCnUcSpQTCiNosCA0dCGUChp/nbYX7xlB
wb1kxVwIFboaHGQkDEZQ3uEk+aErVLhG/t404TWCeFaXrHvnSwVdzW6Oj09G
UF3SRHuCK55fF6zp2TmKViTtbpLAHlt2ohxUHEWaib4NGS44Hn0nXdKUR1Fp
/Hx5oTMVHlOpR833j6KHMZy33ztSweKa8PrbeqMogrbxBKcDFfZ3jJ164TSK
dENMev2sqPD2urlTeNwoqnfLH7HUpcKmXxLR9vOjqO56PZBbqGD8MIKz+MMY
eiNPfrXmoIIsb7/65cRxfB+fe/GNnQq/VX4ZWaaMo9Ykp3tu2EnBpTcUU8dR
L9t+t8tsVEjof247cG8cLbSPTCX8o4DB09XWevnjSCHCiL11kQKDrb4ru2rH
UUw37w7L/yhgATpnDkyPI7uoBH/TQQpcJZS15XQn0FoFSbX3AxRQnRKdmtKf
QNVvs2YMsZlKy9UlhhNIhqfSW6+fAu8fcVbtM5tAY2F9rpp9FBgxnKiTs59A
wYGKZju/UYBysU0u32cCpZ9qkOVqo8DPq/QPMrcmkCW75WB4KwUEes0qslIn
EOf9rxls2F8sHrvvvDuB3HumNi21UKD6xxueHQ8mkJKdsNB/TRQoqxBdt+bx
BKo1dV3x4z0FHn3hcnGGCTR44G/Hi1cUMOWyC3z3YwKdX0Nq62JL5zZzFw5M
oF/dAtlv6yjw+sC/prihCcQVKhvQXksB0Sz7LVZjE0iu3lJ4BigQ+qH/aM3M
BPK2zLHY+oICn6Ur/hmumESznjZvaU8pULPx2gGTjZPoX2phpW0mBdAJsWR5
i0kkHbOmj0ahgOuNPHPdskmk8Qk+qLlT4FIZZ6a12hQaqKtVX2VEAUfzmjvG
WVPoh1rCWcKQAqsNHShyOVOo75FbAgd21OhXL868KdRD8kwtHaFAkJXfs6KC
KdRhbHp/Vo8CwpTwtF9Pp9CHz53c3YfwehuMJ0xeTaFn/czWggMUaOCymhTr
nUKlx2rZFLD3Zfzjetc3hUpexyvm7KdAW5pZ89X+KVSYtZfyYB8FCpevn+8c
mkK5XsEaKXvweJ2dtIjJKXR3jjvjhjIFxDOCHVIWphDJIeVzbAcFXmaMbMgW
nEYnsmb0uuQoEHP7KLleeBopGb/a6Iz9SWLHrasi06grzuOtlywFIjN1Hhlu
mEaKMqXbwrdRYJWItlab5DRq1TbsLtpMgTkeOd+cHdMoZ0CiZB+21O59d5Z2
TqMQyhT1hTQF3nT5O5grTCPZpvh9jVIUuLgkGD2jOI2uOPXE9W6igN2kwFMZ
tWkkHeJnuE6cAp1vKpHKwWn0c7O+dOIGCjCOnL59Ak2jt6/FfotjV9AEXSK1
p5Efb/XD7WIUKOoV1mjRmUb1aTwrDopQYL3JHSe7I9PIu/LOM+/1FDjpQgZI
mU+j8vk3W96uxs91PH+nOU+jtr2PnCyxObr7shNcptHspbDUrlUUGNbu3053
nUYKM5qC4zwU0PbYnnDp9DRKHy1iX8tNgdEZPeKA+zQiulL7jnJQoIMv7Vy0
zzQ6VuWT3rxIQvyfNuMr16bRzHVRic4JElZcSFoplDyNtlq+7HR8T8LrCqf2
gQ/TaLCzTGxdAQnTztcmjnEw0b18Hqm9USQof+fcE7CZiVRpCtJPGSTcFM9a
NYxdf9Z8sxr2ri+ct21kmGhCJmWLCp2Eu9f5xtS2MPH9SVZOkUqC8QVJhamt
TNQUqa+8PZKEdI0iR0s5JmJzijgsco2Ekz1s0KXIRAma2bqJwSTsvam1S3s3
E8mJv9cTwtbvSNj3CNu0TdBg/VUSxtCQ1HklJrpt/MCEL4iEs9KXti0qM5HK
/lprrsskhL7TVWfbw0SuAivcf3mTMPRhzK9MnYnebd4mGIJtKnT6Px4NJlJT
Mapeic1e8YfLHpvbKkFI2At/f+nP9wXs/AS5l6oeJCQ+EDTfp8VEv0QtxC+6
4fgESj24jZjISc7/9fxpEi4N8ywNYDfsT70Qil2rmfVdUZuJUu0G62+eIsFX
p0vzJbZ2apBfgQsJeQ7WBr2HmIgmmfF+/CQJbivKVbh1mWhO8U2AH7ay6NUu
Q+wTOKKLJ0gImVjDwcDe7bw3aDV2elxHK58eE7Xef7tthz0JTnLmPnz6TKRV
PN1UaEfCCfksgaPYmbVCwfuxzzheV6ZjB/U7thw5TkLgCuWRlUeYSHLbXMgZ
GxK0uQNkf2KTe8R2Tlnj+P3JytttwERMPa22y9jjm6i5Hth1Z0j5yGMk/L45
9KEd2z1bouOBJQmanPP7MwyZqFheV7nPlIS5CDMrSWMmOvKIKHPEHpJ4bmWG
3S3ZqNV9FMff1L/yOjbXelOjdhMSXDt9anuwHeZtT30wwuMJtVYkmjAR52uv
xAp9Ekpn/IqHjzLRrYMFEvuwHwqMOqwzZSLFcub9Uj0SjskLXtqLbZd3ueCJ
LgnzJhWzYdgFsdffPNIhQXjjwQPCZkxk6xj/J/Ygzt+6Wl8pc1yv7W3X12F/
m0gzPYgdZiHGFaWF61dB+MEJ7HzdO+spmiRsuJlXnoy9Qj5LPkSdhCyz2Fxu
CyZKfDhatHiAhAuG7k4y2DslFfYHYYt8LInTxLYWKNK9tJ+ERsGaAB/s3N/P
T3ruJSF8Giw+YaOLS/3De/B6uvX5h7Bbx5CnG/ZAc5bVX+zlb6/8ndVI4LK2
9Za1ZCKrVx9v2qiQILDZaykAe0RLQKRVmYRryeULNOyQMqs0C+yiqabwO9jZ
uR3ZJkokGGSxab3E/hvz46WOIgnR1UpuHFY4f1rbZxt2kfDok0K7APbnUQ8Z
M+zIm2ZjUti5OjNhDgokxPDs/q2OLTytVtInT0KnR9jsEezQ1MD+s9hjr3fE
HcO2/e/f4Us7SXjWXPTSG7v23uFLCzvw/39SswrEVjxKPgzFVnE2Z4Rjc2by
rYySI2GY/mg+BbvYdlP9o+0k5PC6NddgS3K6/JLHvncHlTVgUwsfbi/ehuPz
9LpxM7bzKgWyeivOr1hRWB/2u6c+ZbrYh9ackR3F3utaMvx2C+53bdwhTGze
SnWDdhkSWrqzdJexA8+GBJ7EHrK/9IzzGBMNCNZm928mwVz+7bfV2M+9DVcx
pUlYFVFlLoK9fUPUAX/sI+nKdyWwY183efyVIuG6Yt9DaWx3yeNvebCdiwv6
dmC3vk1diJbE9WP4ZIMiNgr4vlMYuyD+CZ8Kdu6WLQ6pm0iY+vXg5R5skaYz
9M3Yc3xhqgewbwTnVmZtJIHtsbabJvaE3NT4Luzzbe22CPt4m/LGUgmc/xfa
a3Ww625cNlHH1m+8HK6LrahYEQziuF9Tfav1sW93/c3Xxy6rUK02wF5Jan97
vwE/1yoLN8K+oBrBa4V9WOrvOhPs7u9vtDrFSFCLYj99FPsIY815J+y+9neh
ptjF+83uDorifudjf9YMW3Iw7qMXtmJ/kZg5Ni32y/KMCAnq3V8SWf6pJb47
EDtV8tN3lp3HTjotC5NAi7z/m+X3SfdvRmDfY7PpYXnf4cGa1dhVST8TWM6Y
lmPGCJEwaEfbyDJfmre0KLasj5Q/a/wgg0LzO4IkXOF+mcGa38B/c6FbsNMd
gx+w5m9+f19RznpWv3cKYq2v8ujVvt3Y912ubDNm5XehWuCZAK6vrO5sQ+y4
THYdTWzyWzInK15Llvq+tfy4fx6rPsCKZ2veh5aP63D/00lVY8WfMivhbos9
MLbIrY2tccBz6TsfCdQNXs+1WPOv55Kb4SWhgysO9mPb8Fq/CMJec9leZC/2
qmMPLNmxL72yNFNl5aMPXRNcS0JNz9L5Xdhb5aLXp60hoUulwXYndvv57qyt
2O/8Z2RlsQ/+DWzZs5qEn5y3wlj1uFa0WPY4Dwkbd8wdXI8NJ1e86OUmwUHo
TCgftt9DU0sP7DsaL4pY9d6lPB58hQuvr9ZjhB0722RrSxonrr9T0q9m8X7R
DUsK7ltBglYQYydr/803DAh4YmuqWE++x85bp5o1+4+AyrVpRaz9uv7Op2YO
7HfhMocBu7eMR3b7EgEWbrk5T7ATlm2qCv4SkH7jd3Ie9hG9Rxb7sOvzPsVk
YRe0HAo2WCRgcX1JZjp28OSVZs8/BMxEnwqPwVZSazwzN0/APSuZIQZ2/xXR
v1exZ2/fPUHFNuIp3R71m4DTGn7UMOxlU/YqYeySB5I617GLEs0t7v4iYFfO
LsFgbLEtk1ef/CQgeZcMhz/2ew8Ngf3Y0aWOW/2wrxdSM+E/AoYG8l0vYA9p
bW9unsPzCVXW8MK+FXHpjD22eGFtuzu2ybvaxR+zBDxfI5F0BrvkuNP2/2YI
4Mr9GuyKHcfzLskX+4IZ5YYztm/5Xu4ZJgHVejkljtgW7hkBPtg9fHVCJ1nr
FeMbmZwmoKvCPtMBm78h6Lg39uz3nx722NMBgw1jUwRU3Bd3scP+KGtxwAN7
z0OzqOOseLZX5QxPErDEu5Fpix1NyomfwbaM4KazfG5fAm1gggAdudtOLJsM
/1twxa6NP+HDskKyl1ffOM7nl/ZKltceaf/qhH3tUqI+6/3jv3RMesbweM5S
Aqzx32YWVJ3ALlz4t5E1v1wb8V1fRwnYvq7WizV/Ghdxxw7bo4m5fALb49kM
b8cIAf/aRDtY6zc4czLEBvvIhrp5VnzkRBqnWocJiJoNcT2FzV2v5mSFrSTS
IcKK79Dle5+ah/D6Yx1EPbDrt63VNsdebkhyY51Hj9oCCj8OEqDuJ8rByl9E
ZL/0UWzlFK8ZVn5P7zGLfTdAgH7UZhXWeXV48DmbEXb67Jt6Vn3IJG73begn
QLtwsvAGNrte3A99bNm5zbMEdt9/S5avfxBwbud/dFY93jvWplrbR8ADr6JP
rPMtlPPQQ21so4iqYFY9O5XmC9X0EvAn+xElk3XeCUX8rPxOQFDosbqn2Et1
027q2Ge/a/x8gd3t5/ClvIeA5jRdRj126meVsqffCOCw+zfdgX0l/K6sGvay
bmvND2x71dUpxd0EiJzmX5xg1Xd8X+CTrwQ0nl75nLW/kyxj1HM6CSiL7oxk
9Rt/9r+5sthg3dPN6l/WxWclMjsI2HunK4/VT4XWo78Z7QRolrCXe2HPvcz1
3ox9lsdq/gp2y0WRb+lfCPAb7H9GY52PzZMv0toIcBHhf5rH6mc37BQlsCvg
0+8qVj9Wfn33VisBYrfFaj6y+nls2vWkzwSMdEb1zWEzzI0PxTTj+vD7c1/X
mol0VMsdRLEbDm6qOY79W3ib/90mAiTvhdifw3b9upyb/4mAKVJAIAX7wJli
ocYPBPCvEro/hz1lILXbHDvM4+XnNTZM9FCeYdj+noB2l/bordj8M24hg+9w
PH3NHthiD13dMML2loBY40H3V9hpjgQ7tZGA771H2fuwLQ7NbeTHrjU/qLiM
XcX1wUKygYDj7LU66rZMFB8bWqleT8CKFwk3KrC1s4aj/WoJ2B162aftOP49
QT2Ws/CSAI180YZF7Dzvl3U3sEWyTN7I2OH7gErq/E0gwGrFmWpf7MkqU9f8
ajw/abZicXt8nrc83TP4nIAXNi21dAccz6cy5t7Y3QvlYi+wV6bc9JyrIID0
/CY3jX3hpEc6G/ag4vNg6xNMpD+ycZVkGQHGbelC8idxPpfCu21KCEhYvW/9
oiMTrWaEDn8qJmCch60FOTGRtPi1WQNsx0OTsZHYpnv9eTSKCCiQqBATcsb7
+7y7mtQTXE87a3y0XHA+vpswhnMJOLpO9HHtKXw+nzNMdsY+O2KvLHaaiWIW
9TI6cwjYOhH46Tx2tSgqf5dNQGo11UnKjYk2mCsPPMkk4GLLo4WoM/j3Iwhr
BmYQ4P2u9XKGBxMNm64/MnOfgOz9DharPXF/7+az9MTWd9B28sNW+MPtfuIe
3u+XxcQMvfD5rLwQr32XgF81RrIc5/B9LKNnnOc2AaHCsmwlF/B5rPT1141b
BLya6SxSvMhE3tXtbIspBBB8nPl5F1n3pybRyWQCpNmOhuX44vytrzvcnEiA
J7vWt9JL+H55v8bUCLv4hvYKjcv4vN5dZVeXQICQ7eOAWmxL46c+T+MJGDCV
8Gjzx/2us+iKIvY6uVeDzgG4P5wtiMyKI6DqxbaqSezkn7kx0tgvvG9OXg3E
/Ts8K/VWLAGmNaZX1wQx0f8AnyS7
           "]]},
         Annotation[#, "Charting`Private`Tag#1"]& ], 
        TagBox[
         {GrayLevel[0], Thickness[Large], Opacity[1.], 
          Dashing[{Small, Small}], LineBox[CompressedData["
1:eJwV13dcjd8fAHDRt6VdKkVJpCWa0vBJERVJiYZCKi00KJK03Ocu2imFRBra
S4oc2lmhqU1p3dFQFOV3fv/U6/269z7POZ91nkfe9aKN++pVq1Zl4j///08q
ot1JjaMj3q+7bmY43Ya/v0+ubMIWztvFOuBxGwJM1N1zYulIyySja8LvNrh0
tGk+i6GjnlVmGhtIt2HXn3Uf2m/RkUZ/o5F28W0YN8vgFKbSkVizuvTy6hhw
ifX3uUOhI7Uj0et2CsRAe4/JZ1nsXzZKvQ6SMYB8Rx9sJ9PRZn+ziVjVGEiN
VzGwJNHRqykxNcI2BoT7/jz8fJOO9I1s47ydY4C09T2PI/Z6wRZJ03Mx8PfC
/YvD0XTk82rtLWH/GAioutjpid3tYvfqc0gMjHPsNZqOoiMrOKxAi8LrsRR9
HIz9Snxeso0aAxYD5f6kSDqqZk056KXi9WwjdQtg89rQ3zllxICu/wlIiqCj
J45q+peyY2Az5xL/43C83ubGE9EVMfBHGXJeh9FRS3boL4VPMZB/uWXgbwgd
FfGJNemviQUBgQHLwEA6yjno3i6qEwvFr97dmg6gI+p4mM1hvViwCaj5eB67
2IrnSpRBLCR3pdh6+tMRp5/R+u97Y0E209bJ+SIdBTcMugVYxYL6rhbvAz50
ZHDnUd6YRyxYnSmnyJylo/BTqsHTSbEwLfbobYorHcXa3pr/khIL8Y1xAhLY
47wD2ZVpsdCpejFO+Awdta4TVQ15GAsuC8qp/52iI99b3pbL+bFwgfYgh+1I
R9+7hh+I1MfC7QpqU50NzqfKVJ/XXCxwpYWUmWPXZa8VMl2IhbBw7wcfj9JR
IqvovNxiLFy0tAjutcb78X2n9m0lFqyHebfNWdHRmf+sNybwxYGoAIW02ZKO
rjXtcqvdHAfU2SsBORZ05Ll8SaZnaxys7vZ0Ucc23VSy+FspDuYyD+rqm9PR
OwHV/IM74qBdj+fH0QN0NFi4N1DVMA6S3Yj9EaZ0JPG55c3y8TgQtAjW4MaO
/++QhL9jHJB2nNt4y4SOoNHswZRzHAQvmc2n7KWj2o2qPQtucWAfy5VVDHQ0
u6CV6RUYB9IvbnIOGeB8648ZDMTFwT2x6Lo92nRUYnK5ZrojDlwSwsSbtHA9
ikvJX/4aB7JiV92PYJvvTInkHIyD+6IXuE9r0tH+LOfKfeNxkCFibxmxk47S
vdjmVn/iIFNI7UudGh2pGJloPFSIB9cYxS2HsJWZs/3fleJBQUj+crsqzs/q
s4Fa6vHwWFBCclSFjv4rnmlb1IuHLIFVTlzKOD4BtHTFI/GQs7b928GtdPTt
Cq+VdFg8eNI+aH3agvM/nX9hd3Q8KK9tiXbAjrjadvgcNR7y+GoVvRXo6JPE
chU7OR6e8uZ40+Tp6GS/s11lcTwUcofOvt9IR/25Hxs0x+KhbM2W1bYS+Pdn
ZkgPTydABsNA/dM6OpL9pVcZ5pUA9A5bxyPYRzhq1/kHJIBbdlSppTgdKdWb
9yZFJ8A6y++u+0TpiOvr5txvuQkQHJ9ZpyOI50Xg3wcPf+PvX6tmlwng+xvx
cQ+uTgRrt88ymtizjodttQQSQUl39SV1fjoaaXm1vGlzIvT0nNmyjY+OKlzu
7RI7nAgG8vI3pbhwPhfn/Ml5+Pt8u0uS/6OjPZ2504LPEkF8zrpfHFul+2Je
QV0iMOrDdUQ46SjAuL5Sqz8R7nkOjfKupqPpexBwRiQJ/hU9MPuzTEN6S692
GYYlQd0eWZ6BeRoK0NE6nemVDCTHXQNu2NHnQ+zFryTDwSDr8qmfNET1z1K5
S0qGdwWRpxfnaEhV+/zW4UfJ0LlhrEp8loZcW9+MOg4mw+RSkZcli4YS4gm3
aYc7IPps79uqHzRkUH7OcodzCpzZ4X47oYuGru1tGmq8cxesy9NAGJtUeT1G
L/8u7Nn9eZreSUMRCX5fatBdkDYFW1IH9vuMjIWJu9B+fL3U1S80NFWsML3b
KA0OhL1/6PKRhu4IT6zq+5EG29/rVCg30dBc49+sgv33YNGbq+9VJQ2Flinm
vtmUASl6Vr43k2lI6sTecF71R9BQ8y308hUakiZCgz8OZ8FKkInUXDANxb2Z
2znAyAJdzcwyP+ynCwcjWb+yICfnzKRPEA1les49FRd8AtSkoROul2josc/n
y6H6T8Dq4oDmET8cr+Yf4T8SnkD35q/jSp40ZGJKdc+yyAbhgd3RT87R0O7q
/cuHj2eDeWqq3BZsp5C3av/OZEO1kMNxOQ8a2l7SbRd6NRvu/e2qW+dGQ/YW
FivjOdng2tlxf/VpGtIpf1jVyJsDDMqnY30naEi5afnJzY4c+BOsedcV+7lA
RebocA7weSQMjh+noYZVsexjrBzYZmLnPW9HQ+uPWYS7cueC61L3DcFjNDRv
vpJrrJ8LPd5DecbWNCQqcSPV9FEuNFqyV2UdxPH9SSwfjM6Djt3WZqrYuS3t
cpIJeTCyrYRWcgB//szVevlhHqzmDJSoNcP2leQVQ3lg9GJBtWsfDfmLPFXw
Xc6DcrWV47x7aSgMbdc97/cUHgoIFJzfjfPpoN9e5p0Pv5OunFjQoyG/DYbT
KtfywUp2hOMGNin21vFGWj78Va85HruLhpKXIkZ8CvLB3tprVZkODXFwV+rd
mM0H4YQG298aNORd0Om6M7oAzslorIRjL0jnlm+5UwC1j9JzeLEboeHrvrwC
8C0PXJbeSUObVDKj+T4VQHOHfLaROg2dpPafr9pUCOFSYUuRKjQ0bBUkwt1S
CF0ZE4/XYksNfyyfHigEdWW7I4nKNDR9K/+ewHwh9O1We5ylREPklBXx7/JF
oOf09XCzIg2lm4i68IYVAfue7kMBBRo6VfbQ8NimYnBRYB9IkaGhdT3PTRQW
i2FY/Mp7CWw9vidDizwl4MbFYZskTUMO2o8nFqRKwHtC1CV+PQ2ttevc7767
BC4X6V6iS9KQeZzAEenQEqAbhGWEi9HQ3ZTrwRt5S0FoO7fiP1EaSkIKM1dk
SiFeNvbpdWz5pu+NK9tLIYUjszJEBFt0RwDVthQeNTW8uySE1+P8TDonoxSq
bQUWPdfi+rSovbLdtAyM9ieHjfHRkM/T0yrm9mWAdOU4PbBXSLZZ8efLoHG9
htBZXhqq9aa9LEopg0+Dx7Y6c9MQm//OK8mZMhj3ST96dA0NER2zkk155eDj
vLXr42oaWpX9wLDjTTmwrApPWmE/K7gzL9ZbDnMa6JwlBw1tuCVaq8BfASu/
vl/f/4+KdhnyFd+4VgHrolXzdv+hou8PMs9GuVXChZyKHrRERYVG9eUB4ZXQ
/A54D2LfmB8doaRXQsi6Y57HF6ko/8my8o6OShh4EqoY+IuKmkNalKwPPoMn
Le8z8+eo6NDGN19f61SBnpBfmhyDiqadCl+vUasGx7vl9P/6qaiduvnUhZBa
SP1zR/fgCyqyKbGYNrtQDx4KFk+aaqhIZVrqNetGPWhb/l13AHu8a+V5eVw9
fLh7en5/NRVtDnEMT6+oh9X6yuWmVXj9hi/cR1bqwftKtQaUU9GZwkeXk+80
gOF8n5puPhUt++y8L/29EXg3xqRXPKUiM40fc1yLjdC5by+/DnZ0BKexlFAT
+CVmTWnl4c+1GoTzDJogS+tCnkYOFXXMz0bTk5tAMODftu2PqWiwUTfquG0z
DLLkFbakUxGZ+jF6YbwFIs07DPPTqGjdTebuVxytoPiYfFwb+0ITMzdbuhV8
HdiUfXepqMb3gHPXoVZYqnsx7ZZCRYvzhYeKSltBPPVEbVYiFSUIiHMqRb8F
c9NbDttuUZEi1aPU1Og9lN35HaMSRkVvXq26xwprgwiacn22MxWdHcnm2rqm
A/q1s68cASrKfiu8V8KsB7SUb/w8L0tFBt+ZLc61/XBI4eoXxkYqoqIXjt4f
+8FjY2CpD/ZIvVv1xaF+SBE55+e1gYq84mQuu60egJVFK4abNBW9zJFrnN0/
AK2tsiNOElQkvFO0hPp2AFx9a7+YC1KRfYvALvbHQYgtWi7dukJB7weMBx+3
D0F432+DgmUKclXaY6/WOwR+vD/rtbFfrXguFg4PwZGzk52mfymIpa7cncUa
AkHJrqUzSxR0WeT5WieeYaCFFZvcX6Cg50UL01P6w0A6fPazBJuCevVvbv6Z
PgzXpppnuIcoaM/rJRn7E9/gdADr1+lXFFT8Sy/Ub/w7fCk8HTaSQUFOh7cG
spxHwer61QMcURQUlXGEMZb1A8rNa5JuRFIQ7y3eOcGnP0BaYvn7cgQFhYi2
PtEs/gGjheHhS+EUNMqfLehX/QNCh4jnc2EUpJjkWvrmww94apqs+iOEgk7O
Ryw0LPwAHr4yobcBFPRY393JYN8Y1CUzuhJdKUjqdUNhSfsYrEre0SaDbfLo
gHZp9xgYJgU0Z56hoNqkI3lFfWNQnvC7qvg0BS1alXg+HBmDx7Gcd9+5UFD9
Cyud0z/HIJq64SSnEwXxXGyb2SU2DvvCDg0F2lKQ0ZHTdzOsxqHRPX/cZh+O
91W+0PQX46D+gf/FR1MKGll/e7UCGodk3fMxh7APHuk98KRuHDy41XXNTCio
vXVK6lHrOHDlFkXtNqagwP+ObwzqHof9jFLZTYYUdD9yhj96bhzqA54fY2pR
UNfqVpFj2yZArXe9kjf2p2HjqWCVCUg0DfnzQ5OC+hKsv6dsnwA3cYPMIQ0K
yhQ0MPqsNQGclS/YX3bgeEVN/NlsPAH7Fl9Rq1VxPsu7voL9BNTdaESEAgX9
NTtkH0magEuRGotc2C7dcsb7KBOw5Wa6BmkzBQ0EdX5dQ5/A8QjIjJanoJj2
p7tD4/D1kmSjI+QoaKNFlphN+gTU5wUduCZDQa3ZOTv5SyagoUPxwwUxCuo0
nimb75qAJlWi124NBa2r4Okbk5/E70tzL/tX43i2ex7l3DIJ7cmnMtyx+zYm
BG9SnIQhDj33yxwUJGryZuaEyiQsdY2zEv+R0STz48l6zUlQi7ZY3f6HjIw8
hedTTCchtk9A2eYnGXkudnCccp8ECdGQtV/nyMhx+IJX2LlJSD/wg3kGuzjw
ufV9r0nILa0t9Z8lo6+z8xWD5yfhDfmiYdw0GZEVnlz3CpqEn9qfjrQxyMjt
4+vpe8QkONxKDLIaJaNUdU+TorxJ4FeT1X43QkZvzZHt+oJJqG3NnjHHPuUv
9TK6aBI289T47v9ORnuuiRecKp+EychhV8NhMjrHqxmvWDsJoVfUj6j0k5GI
jPnDv58m4cHZ5m1cHWTEiFbr7ViZhNHdf7tf1pNRzNNtM3qnp+DCWsJ4H7Z7
5/76dWenYKFPJKe1joxIRqXXZt2ngCt8W3DXGzKyzyICnvpMgVKjzboZREaa
nHGh0sFT4GuTe3TLSzK6uam3e+TWFMx6H2+lVpCRvNYmronqKQgxHNYQwX4v
GGJR/HIK1gj6pt4pJ6NfFX8PBKEpEC+J8HxchtdjE2K+0jAFOr/yuWpLyKjw
0SW35bYpuBK1xnSmgIxum1muKv4xBf/SimtOPCEj38l9lTnCDGjjNiMPZZFR
w4WL40piDMgI7D3mhW157sSXJ+sYYGLJxQp5TEZSd4wr0qQZEL3ktOl+JhlZ
m9b3eG5hAI8D982R+zifCvqO1F0M6K5PP3oe2zS7p+jbbgbk7tSUXbiH75+F
DukZMsCCx/kZN/Y/r5MmvcYMkL40GxWbTkZyHIa3lUwZMDVIWK/HZh98zh24
nwEvLDduzEzD8d1wN6f6AAPoz0onVLB/GVZ5/zNnwEmFg5Vld8lIbfuk8agl
A7bH9EcaYrs5PT9RdpgBHzx4NlilkhFdOPeu2VEGCEu4WPnfIaOtU6J8FvYM
GIqYk15KxvGV96lc48iAEiZ5LBJ7SknjdrUTA2waysITk8ho6aZMl9wpBiRe
4i17lkBGOxcUL7W4M0DqS7nkSgwZnfZ5tO9+AAM2xa4dppLJ6KXel8lQKgM2
uNeSebHva3LYcNMZsF7ffyeZwPXhcOBszC0GiI503rhJwvER2fE0JZYBnHqZ
suHRZLRxbGUkNpkBY4N6Jy+Hk1HVbO6HTZkMKNzh0XXqChnlPTm1yFXFgDzO
9TcGgsno6Lp6d8fnDMjueavojE1OV27Or8b5jNIIcgwio6tJ06lWLxkQ1/VX
3O4SGW3wc7xPvGHApRsJNhZ+ZKQaFBzT/Y4BBh/Re21PMkrY3EA2HmaAYNcl
uRfnyKiGwgjy/4bjNaDkb4rdRqvPzPzOABIrVtzGg4wSH6u0//cD15PAGaeL
brifeneEt00ywOMQx0TuaTJa5W/DvP6TAXrHKvQ1sNfXmF6qnGfA2pNe9KpT
uN914ivZCwwo9vm0o8mFjJySV9HcFhnwh/owaOQk7ldPEWP7FZzPeLtmH+wU
nd0X7/zD+7vLKz3nREbc9NKErlVMMMvzf8mBnVzj2+24hgmxLXs55RzIKBqk
hC/wMMH107zdE3sy8r9/LLeClwk6PbnZ27HLT789v8LHBJ5h58XyE7jeP7s+
cOBnwtdxEUtDbLVI41IBQSYUTDek1x0no3c3D0+9EWJC+O+rLAtsmYirZldF
mLCV51ucgx0ZZfbH20yIM6HaLFIu8SgZCbHuXPuymQkjdW/0eS3I6L9YLT0b
YMI37cRzJHPsYyB3YC8ThrPcE9dge5tee2ZoyoQBgoe1fADPLx/rAeUDTOi2
tHo4u5+MHmT066w9woT3X3q4+/bifCkddfvuwoTK79PthbvJ6LI5w7A0jAnl
x95wqGF/eThuXBjOhLKGBPVcPTJa2ej+KzeSCcXZuuRHu8jomsoOxwwSE/J8
Qg1SdMgoorKIj3ybCffnuDMjNHB92JwoNrjPBGKN3MVjymR0Ca1du/iCCSez
Z/Z/VcL1v3ZOpaaWCTst6zecxjYfOCIbinD84r1afbaR0ew/LfelOiaoby7f
GrWVjALf1Lwca2VCu7F5X4k8GR3zq+AM72ZC7ohM2S7s282vHdS+MiGMzKK8
3ERGI2TZjV29TNjWlrCrRY6MCMrHzm2DTAg5NRA/tBGvR7zar2KUCZvCAs2F
pMnoo6iBYegsE+blzTYlrcfmXX7F/5MJrQ1Sv6SxuZ1bTqTNMyFQoPaxohQZ
/eZvLyz9zYSDJbHX8iXJaDzz21mDJSZssDtro4ldEpMu9eYPE2Z+6yhXSZDR
2mGRZrNlJjSm86zag92G+I2jV5iQZtzbWbeOjHgfRI1l/WOC30hBgTl2YZgw
vWEVC9ar2TrZiZPRlfiUoZXVLPCtuVfpK0pGHO1CBx25WbD3lN+tWREyEjfx
8/TlYYHEGlO3K9imn78UhfKy4JXFuEi0MBkFJFa03FnLAtGvmufTBMnop79r
U5UQC6p+Nym08uH5+YSf46kkCzp0s07ZYK817jh/T4oFs5ci077y4v5Itb5w
ez0L1GYMxaZ4yAiucJr4yrDgwUTJan5uMspv7e+VlGMB6Wva8OE1ZCS5PWqn
tiILjr24+ODTHwKV5BeFF2ixwH/pUK8D9v6pAo8wbRbc1lOR/LZEoKDaN3lW
OixoLh+5PbtIoMDJ3HNMXRYYFDiEif0mkO3VzRe26LNg831TZ7ufBPqlHhsW
ZsyCmRuSMj0MAh2oJDaIHGaB/jZRzRPYHc48xVPYkR/4zTumCKRP/3e90YoF
4htXB3+aJNAjHq7JUGsW6FUzPreMEwiF5Y0ybVkQ9vM1tXqEQKr9d86NObKg
Ke3FQz1sOf2H7i1OLBA2fVZV+Z1AQidaNuSfZMHDuPwfpd8I1Np3rz3QhQX1
6ndMng4R6IhylL6AKwv4vHyX0voItKgopnHBiwW2wudEpLE/Z1uonfJmQfqz
M0opvQQa3JVic9SHBdu5ThxP/Eqg0Jhi/d3nWWD9aG8pvZtAmwqPqkn5syDV
wrCFD/u9jqa2WAALvs3oDpG7CCR/NTdVKJAFqqkav7iwpYfzXQUuseCSsZrg
zU4C3aNuSOK/zIKXY4pb12DbsN7oCgSxgCtG3jCig0CR5GOHhYJZYKW7wfZf
O4G+jlcOn7nCgjv9Et7XsasOVde8vcqCoWiRiD9fCHSuPEdi1zUWKKnxp1zF
vhwYzHgUyoLqEI7Gy58JdGtZajriBgsGJBnyF9oI5Jm574nVTRZssXnd4/KO
QDpnav5tiWOBqdrLu6NvCaT4s8qOFs8CV67nTr7YOlzKKbMJLMioLu6/2kqg
hxmOrXXJLNigkDGc2Izzt09st186zufPsInWehyfr0dfT2WzgDPZcFH3JYES
nPs94RULFPz0ql++INCq0IruSsQCEwvta/uwv3TNnVZ/w4LwFdXlozUEKvCW
ur+xgQV/PWQ4zj8n0A9CefXfVhb83LXE86iCQMaz6RtLO1kw2vNMSqiQQMMn
4yLbmCzYufFTOa2AQP7v3p51YrMg5PSkNQ923YzGkdFpXC9jGygc+QRq+HBF
bmGOBYY/Ixbncgnkkvj0Ed8SCxIFD33tzsLxm/2o/+s/NgwedQ+yw3YdeBVw
gZsNKklhop8fEyhd7aTCCA8bkEyJxdtHBBL7aPG2dS0bppQkal4+JJD4R8m9
0SJsMDEdSsu8R6CNoaMmGRvYcIu0uEsOGx94i0sb2dDdItqelk6gd9WzGbZy
bLhgvZ8/KQ3vh3v04Yo8G+4654USqQT6VqMUo7+NDaMZdVKc2F+0NVlRSmzY
OdJXHp5CoNhbl/+1KrOh0VuIefUOrofRCmkbNTbMBF9y9k0iUNyuRx6mGmww
rLm1OJ5IIKk9UZSrmmwgrTxJcse+0V26pUCLDRtu9rx3SSDQGnZ8Dr8uG841
z3r1xhMo1bQuSm8XG0rX8nPZYwveNX1xRo8Ny1ZbM9vjCPRWQnyn3W42HIzf
s+co9q2TO5gS+mxI6Djx9X0sgdSShdZ1Yg9I+QdZYO+Gt/nxBmy49OBRoWkM
gQZCU405jdiQkc8jp3uLQNm1ITEtwAYtqtqmCjrOh6l4qb8x3t85a3lt7Npd
yiTJvWxgbE5R0KQRKGn+tf1JEzbopW5TUqcQSHvP3v1v97Gh7aaZhuJNAi2t
bXMyNWfD2bPemlnRBGrLHrRowV4wvq21BXsxydfisAXe/98Onc1RBCoqfpJ4
xJINngHu+rIRBIoJerd2z2E2cJyKNpW4TqDpDUsOzdZsSDTM2ZcUSqAFfoqX
5lE2KEm/2y+ObajBN38X26pD7KDoNVzPpD9p52xwPi0fHRK8SiDvn01sti0b
NPXe2HFdxvPFqn/uzXE2NKz7cfzmJQKRF5SkpU6wwX6O154TO+bY6R2+2GGF
Rx1XBxLogdagqYg9G1q3DLus+OF4DDz5dsSBDa4iqzwXfPH8Q989spzY8FZ+
q1gYtupEwpZxbG1Ni9r/sFV8Ih1VTrKB2zZRfJ0PgaZSB8wKsPMTlV5reRFI
l3a5qcAZx0fyqLS/O+4XveJb90+x4ZRSUMNvNwIte9+L78Vu1kvzC8eu2x5y
Xuo0G9IcRhtjzhKIe1VfTRy2cdrVwMIzBFKWXXCIOsMGqmzmuylnArG7TEPP
nWXDnHpTcCB2rGxb+GPskzijf04SyFTiVdkw9o7Tulf5sK/u73h+0o0N7Q9b
tyo7EuhCp023nTsbjErZbcUOeL3n8BzCfvJGPFQP29Ui1KQd++p3l88H7PH8
GKmUPebBBtmtc2EexwlUOlHTYn+ODYSOlArLDp9Plgel0rCn9xt1XMZ+VD09
0o9d50Go3jxGoJrYZT53TzaoBed38mOnpgSdz8VOJj5FJNri+R+mfZqF7Zkj
0/3IhkAe79fzhHix4VOVcZQqtpsWswFh67e4q5cdxefrGuetPN5seNxD7dHH
fvQ2XcUaW2CyKPqNNYH0viXdzcYOWmrfYYHN4i/ZL+/DhiG+pa+fjhCoWbkp
PA27VHWfxrAVgYS5ojPjfNlwIIv0zAWbP/bfiuR5NvTJthj1Hcb9VLTv331s
LlEri65DeP5GtY4UXmCD0+8TZ99bEGitt4V4px8bOBt8kp6b4XruqTxtfJkN
J1wSFuP2EOg/K3m9y2Fs+Bv77bWJOt5voE1sQxzer5HibPN23M/yR+xOxLPh
y4TX5iPYHr7pghPYeSYzkU5qBHLISrDhT8TX+/nP9JIKgWbfBn84mozXf2Jj
Y5YigYxWW/7XeRdfT9a+lUeOQIdd1PE7MM53a9rSbVkCmc0OOe9+zAYIHlRZ
hz3LXx5Xhy3R5kGT34j7YadYcWcWzlfE5UP6Mri/jcKDfmXjfI/Gf/CRxPnz
fJa9KR9f7+n7zx+E8PkQwq2wUsYG8qyM5wnsrSGXKgPL2WCw23t5UJBA9bWD
MePYmY1cSjMCBGpsOrO2rYINfsNwXYyfQBkCPKNJz9jAL1m6zZ6HQOPTF7X/
VOPzwHnVyyFuAlXr35Nxq2FD4GMrGy9s7ssCiu+wv2pMhYZw4fXv7k9PfcGG
nENbPqdzEih5ub5PuZYN+yKTQ4dXEei7TKSI7Gs2/G4eEfHG3hK0xvoK9lMh
rezZfyT0PPNJ0ids0XsfP63BFrRz3BnxBtfHM55tisskVDNNudZex4ZQZsgn
70USSqWlmlk04vNCu8Vj7jcJ7Xi893gi9vcQyb/XsH//1XTox7bgKVe89YuE
eC3MdHyb2CClwLxWNE9CduI16teb2VBmf0rx5wwJzV+puuXTyoZ4nrfJAdi3
LUNNcrEDqnS5Z6ZJSDLAvGgUe6eU4DiTTUInez4XOb5lQ2HXi9wxJgmJDXEc
1HnHhtuEkrQHtpPWqipP7PO7EqkjDBLSGnEZvIutdsfHZ3iKhEIMttv9wc47
Lr29d4KEbhHXx/Lf43nCRbrngD3edHlDJ7ZX5YxA9zgJRTTe4F/BVpJoYbWP
kVAaz8omiw943jVqn7LFrhM0PHAB+8fljI+ffpDQsVw5tTjsrI7g4g+jJLTG
Y4/uF+zom983HcZWfdXvPIvtpnMk7u0ICRX5TB0U/siGzUmKAc3fSWjS7eeF
g9ir98d/M8Me8Z7Ld8Ue/rls0/CNhDIIz/Jr2BnHOrTeDJPQXOY9xTzscM69
j42xByb/S3qFfao8X/zVEM7ndp32L9h73KRuGmHn7tH+8QNbVjx6vmaQhP5a
y7//jb1cx3bXx55Zv5PG24b7PdCps2oAx+tv7ub12GlfNJ9V9JPQF6b/mDZ2
SNT9bdrYSTFo/V5sRy2+lNI+vJ/X13Ycwt79/TKPBvbzJ06qx7GlEoavFPWS
EHvVDuFT2L9NDk9sx05x7B3ywO6arXLI/0pCYerOGeexKzO3tKpgHxNuPhqI
nWwTq5/bg+PXYfY7GDto9d+8bdi9NTJ3rmHblZ6TedJNQleTMjTCsLVdv9C2
YL9imr29gS0uCn8zu0joulbKuXDsudd5vvLYvMM6fP/3Z3+J/gedJPT0cU/l
/39fKh95WBZbiGLnH4od94n5Mr2DhEo2JhpdxfaLcFCXwT70IEXuMra1RsP9
1HbsTTdk/LB3DO8UksLWLQnV8cYWjEu/kfyFhDZSBv3PYrOMeabFsYXUhTqc
sN9PB55O+Izr7R79rC12fsZgmwg2ujQrb4FNt7bcG/uJhM6snxc3xjbRqnKS
xL5B+bJKF/vXuq1B99tIKLuv3lQV27V3JS//Iwnx2GkPiv0//rU+DVrYQyWC
xtzYHzK6B6s/kJD23XKeJZz/3R6l4i3vSWhVxNK3fmzWQbkd1tiRIanLH7Af
q9LNu96RUJP66vj/15fwjHvY6FsSqs4XNXiA/ePa+nGOVhIy2rog4YCd7kJa
TWkhISl7KbIZ9tG9cxuEsaO+MO9qYb/gen9UtpmExIf21PBjJ8SF1+g3kpDp
j/WRNbg/jLPHbge+IaHm3mYrYewFyrHcpdcktIURErOE+/Gp7+u6COwW+52f
R7AlNNN+xyAS4ufou/Icm/nCyjW/loS8ykYE3bAzH9SEamH3m7zYfATbPlLp
TvVLXG9yfv762PUHVr9rfoHr5+GjfhHsu58rdEarcTyEZFrr8bywrths7Yvt
FcV/qxT7v5QY77nnJNTzurUlA9vP2esBB/YgcHwOw1Y07nxOrsL11OdaeAG7
d7NpuxC27C43xVPYZuMbeGWfkRDnd01+E+y/rRSFrEoS0jR6RtPGLilYMFLD
Ln9g3roN2yP2rH1ZBQnZP+f6JIO9IbAtQB/7zPWtucLYn+2Mbr0uJyFF419O
XNhkvbzsg9jZX8Zm/+J5uUdG8s3HMhJSe3w9+Cf23HJU33Hs/naHOQY2Hz18
7GMpCeUrBL8axd4kfX32IPYpM1rPIPaunKvLr0tIKNol4EgvtpVuEI8B9oEG
zR3d2O71AWLlxbjejJZJndihNhdlt2PPbd7u/n8nDPkoPykioZiMg91d2HkX
PLXlsJ36V7G/Yr/+6wYphSTkvFOz6v/366aesRDBfnl0xOQHNlvKxY5agM8P
usV9FjZXtuPpNdiH2HU9v7E36pzwCc0noawbvZz/4f1r19kGzT/F88Hr4A4x
bMuj1hEXsAO0WJ4K2K6Dh+hjefi8YfS9/v/5cfW8+Z3T2MSZoxYW2LF/9mf2
5OJ+PFQhegY7m2JSYIP9j/RANQS7VhKq3uaQ0DWD9qwk7I4sg7p92L8k9seX
YTO09D68zCahOyEiq9ux11trjBQ9wfHg31SyAdfXzoHtbCXsbmNCbD+2ma/K
0sMsvH/vRPDDvkRWEE58jOuvdNLwIzZNYpOMAHaGzgfNNbgfMh9vUCQ9IiGR
frqBPnYbWmd4JRPP65nuthLsMSvRAzMP8Xw/Hhr1//NmpU/Qxhubrr0tSRf3
m9oit+fJDFwfzm0KLdimBGdgxwMS8jvn0Sz5/3m+jiPMCnuqWUvm//OLrLGU
YHyfhIZzX26Q/sSGB68W7j+/R0JLg6k/g7ErD8/lamKr7WG+68Ee8WK82pJO
QjqrnL7kfsbPW5kDUzx3cX+eWIi93s6G4zt7FyJSSYhyo71+Gdu3tovjTwo+
X7v5siM7cP99bZNk3iGhhsZdn+524n7wfL/ZAztfde0B9S78vrDQsn0wGZ9X
ddONjdgLonWmn5Jw/AbHTLh78PPvw1dWFtjn5oMuFGFv2fHCoS6RhOqbxNY4
f2WDjWXFxYoE/PywUtHc3IvP+56SEHXs/MlBFaIPn6fnCm9mx5OQMM8Ze8t+
NtyZz4vdhL322FHvdQP4+SMqOy01joT4Hq1cHcX+H68qC8Q=
           "]]},
         Annotation[#, "Charting`Private`Tag#2"]& ]}, {}},
      {"WolframDynamicHighlight", <|
       "Label" -> {"XYLabel"}, "Ball" -> {"InterpolatedBall"}|>}], 
     DynamicBox[(Charting`HighlightActionBox["DynamicHighlight", {}, 
       Slot["HighlightElements"], 
       Slot["LayoutOptions"], 
       Slot["Meta"], 
       Charting`HighlightActionFunction["DynamicHighlight", {{{{}, {}, 
           Annotation[{
             Directive[
              Opacity[1.], 
              AbsoluteThickness[2], 
              Thickness[Large], 
              GrayLevel[0], 
              Dashing[{Small, Small}]], 
             Line[CompressedData["
1:eJwV13c8lV8YAPCM0CAyo5AGRbJaRkdCVmYIZZWySlFGSTLe9y6yKUqp7GQV
Ip4o0URkJJG9L36ViH7n/uN+vp/3es85z/Oc55y72dXH0o19xYoVYvgP65N4
Qk++FcuAuzE3O7lzYtDf+RPL0tguAheDS5/EIF8dRbfsGAb09ygJuTyLQY5t
TSplNxnw8nvM04q6GLRvUfhjaxQDSm8Kd7r1xKAR/Xuc/DQG3PPkiI0XjEWO
MRe9kqkM4CihBKmKx6LWTp0WSWyzk1Xvm6VjEXgPpu+iMEDiF5/jKsVYdCtu
p4YxwYAD1keZLgaxiL978X5LJANezB+fnjWNRcS2Dzz22Ef7eZ/fsI5FvuU+
X9wjGJD595JXimssMuopvUiEMWD/6Kuz2cH4/bJEBy/2quKAsW3hsWjvRVuU
eIMBEZLHyu5RY1H+c7nMjdig5AZiMbFIhnNh7cNQBpTPH5iPSopFKUff+clj
m4991cxKjUV8yWldxdcZoPPvomBTeixa3IGyX4YwYEX7RyPxbDwfP/51htix
lp2imvmxaKSq73LTNQaslL/6x6EQr98s4vD3YAaszqN2JJXj8S839vy9woAQ
/gqVfw2xiJe3x9jPjwG9JdkX/66OQ4U176OYvgyQNOf/S10Xhyx9Kz+dw7ax
NmVKCMWhpPYUK/eLDPB+fMnFdFMcksywcjjpg+MdEE/7tTsOKe5r9DzixYCx
qre6d23iUNNoWf4rTwbkWo7/veUQh3zTMqcOYSuILvilO8ehZ2wRvpoeDNBv
3bbc4BmHDr4/eEX5LANUTVbsuHc9Dpm6lFIlTjFgQLgsKT8vDjEFH7xLcWUA
wzP51bmiOBRXH8srgl1Z9F37YFkc+iLvE8vvwoAqtm46X10ccvy149ZKJwbU
dpcf9P8ah87T07On7RlQ0k2/U7guHvEfjB7zxh7pk66NEYlHxcxghTE7Bhib
G3yM3BSPflnbFw4cZ8AGHf0VhfLxKERauLzThgHiviOX+QzjUfRT2ps6SwZo
vVQ01qbEI67UKyWG2PmPw6pWxeDvh3qmf7JgQE+/psxYcjzyMTYK+GrOAKvq
Bz3MrHhk3rdKds6UAVu6/yRuaoxH63mphIwxA/jFctoU+RMQbTbQN9uIAV36
5trkhgTE3uHuqIhdIBX5dkEmAc1lGOxVN2SAmPOShtreBNS6n2fI4ggDPC70
Xfh9MgGZSM43t+szID71VPlu9wT0imPkxUns8ueGApG+CejpxzeJHnoMUP9Z
NUySCUixtOzGtC4D2lWPd++JS0CZt7LOXcbe4ODTxHYnAUleT7ZbPMwAU1vz
5fGsBJR0mtS7gS3ezu6zpiQB8RkFKHNjE7pxu90gARG7z26K0mHAJUJ9tudD
AgpY0P+ZcogBU617/VRGE9DxGK5HhYgBlDeTv49vTkTiVZGcvRoMMOrpf3k3
ORHdEYyoO6jGAL4fi+OvU5OQY3yI0BtVBqyty54qz09CkoJBbmbYj2etnRpf
JKG7689zO6vgeIWvOaTTm4TuCRw3vqHEgHc8TuOx25NRxjqFz3UKDNjOfvt5
Unkyyl7T+sNgG94P+fu6Y2dSkDv9o2rzVgbsHJSo5Oa6hXasaYyww15qOcyV
In4L5a6u3u65hQHX9CO9uHVvobxV2Z70zQwI5mvcIZlyCxVwB89+2MSAydWT
jvx6t1EJx1Z2KxEc/49ZnFuKUtG9CQ3FZmGcP6V9e7LfpiJGm5W9GTaf6MK9
IwOp6HRWeLGxEAOSjLV8W0XTkLBxv6vuegYYmneOSYemoYC4jLo9fAz4PPtR
/oT1HaSxeXOkGBcD/qtYeMYrkI7qDkry9Pykg8YdNbFA9/vIZbdbdHw7HaRt
w1WkFB6hP55c3TXP6KCtnjMTKJKDlGhHZg9in9xnzeW4NQedyaHwVD+lQ2VI
vaypSg5qGV69p6qUDhOUcNLCNAfln14XXV5MB9Pl29GzRA5ydhTTLiqgg7z7
peu8izmowWLnw4xMOjhuSy9Wns1Fyxe8nm/GLpL5ZnSRPQ/ticlvuveIDhT9
Eon36/NQxkfFpbsP6fAlevxCm2oeCjZWtUnNoEONzNQ2vYA8pKSnyZNwlw71
n3TnV3Hmo5T9pt6RSXQoZMuze7D/MXpEi1HgxZ5Qutz/zfgxKu5umUhIpEOm
rPYbLafH6F2o7bmHCXSoDvss4UM8RssNzufr4vB8xCeOZXx5jE7Z+V1gu0mH
EptTwmkhBehC3lMlajQdXvZ8/2ebUICCl34z+bGlZrf9O5hbgJLuB1+UjqJD
+PHuhJtfClDDaKQvotPhvsMvV13lJ0jxSsqlayQdLP5WHdGdfoI03neprcR2
ErFQmuAoRAaSm34yCDro7RQ5aspfiFxq719Oi6TDz/56I4cdhShhdZ5/ZTgd
bNb9OJx2ohAt3H4R+Oc6jpdtsb5jUyHinvy3/wa2JF+K6p/vhUgI6fzhwT59
+Gd6/nQh2tVfHyQWQoeF5NG7J9YVIWf5piv7gulA0zpd2mNWhF5X/gi+HEgH
5okNndZtRWjZX0dsLoAOtnZPKr4PF6G9KhklF7DFyy1vRiwUoexslzEvfzq8
MlKiSkoXI1pir63rJTp0R7vl3PQuRqY+PSpmF+jgrjhco7u6BHXIdI3IudOB
UA4KbrctRRPU5mPdtnTQ5dCNyVQuQ/d5eR+fO0CHOMqtNuZcFXLcMn0kRYIO
8f/4fzSHvUTCEfK5BxZp0FscKMdj+RrZ3y5lrPxGAyFp9rQ+SiO6tZi816CK
ButdPm+9PfgRfZ/avGVrGg38DoW42Pu0oJLk+Zs7Q2hAW06h3r7UhsIcGiOy
r9Hg3J9iG4ewNmQpdTtoO7bk1/otK2PaEDNT45RMMA3eNQY9EcxrQwrPQvaK
X6FB6RWFTxt721BmK+e3Vf40qOlyvj+m9wXdFhDYOXqOBrrn577YsbUjj7Y+
ybPY5Jj08bNr29H+W8WCg940CLr53NNVtB21Sx9b6vWigYnlEy+ZXe1ISCm5
qcODBi/OrTvWYtuOok03BTS40WC74Oc+9dx2dIO+41XWSRqcv2ipVqvXgbaH
LboqYj8bl7CPMu1A7wM/sD09QYP7xs4tlrYdSOTMRVTrQIO+lBNyH907UL52
xfNuOxq0xmpGxNA7UMdPgyIBGxow4h9NJDZ1oN3O7nevmtLg/UsTK02HTtRq
o67Fjj2ZNj/KfboTXTm6tptylAbFPvlpnd6d6JV64YYkExpclApuiAnpRPbC
8wmFRjiey9cONtzrRMRbkj6oTwMbnh+jCT860Te1rEAzRAP60b+JsoFdqCAh
afbdQfx8Zq/i7vAuFPpfpLcBtm3QE9tj0V1IpvS08yEtGmTPfHD6/bALuavK
GKhq0ED1iWtm+ucuNKt8R1R0Hw0qHB4Xee79inh2xz/rUaRB1EuV79P83agr
OkzJAbv38Jcf/lLdKG/qYm77LhpcyK+PElHsRqYF5nebFGig4fzl8V3jbhS/
i4+o3YnfNzRMbyS7kaQC1TpzOw3CMusfa3N+Q6o7rv93ThLXzzaDCsU1Pchk
S9DniU00cK2Z/NIs0YPObPIr9sLmF+Sn3lDoQSkCZy94bKRBbMNTyZWmPWj5
j+nEaXEapJb6q8TF9qC3byUHHERoMKR+lO2c+Hfk6l392ZCPBm4MgepTor0o
5slS8bZlKqxwCD1uuKsPXR1vmOHupYL0Gu0vdxX6kbPv1G/nGip4a1BHffcM
IksNHq7haircK7edJTQHkS6njNA57PHl+9zJhweRbJK1UtALKhQvP9DLsxhE
UxVV7rGVVNgSfST+wblBdI2N3vmyjAqBHUPFnx4OotsxspUyhVQwUjFq/LNu
CDHsDjVmP6EC45C6FSkyhEJkHNoVsesbkzz5Nw0hl9LoOfUCKnAoDakK7xxC
ch0/5a3yqRD183XLyOEh9EzqVVp4NhWU3yV6PPUfQp8LnEMG7lHhTAtX2ceO
IbR2feSMN3a68+dvOT1DSP9yzumf6VQI/uzpGjowhJ5rzBpxYQuWHr8qxRxC
GQ3honJ3qODgupCzjXsY+f7ILPS6RQX/TYYLZmrDiF9k8sdsLBUUHzVd4KUP
I6MgAZur2Iufdq0yjxlGEd17GjmwpR/+roxKHEbzGSFPhGKoMEBJ8lhIH0a9
u/mD90ZT4WfNufj40mH0xFBV+AqNCrj3VGZ2DSPTa0FH2MKp8Cp8mz9TZgSV
GlYmXg+jQrXECssc2REkLrLUv3SDCnUcSpQTCiNosCA0dCGUChp/nbYX7xlB
wb1kxVwIFboaHGQkDEZQ3uEk+aErVLhG/t404TWCeFaXrHvnSwVdzW6Oj09G
UF3SRHuCK55fF6zp2TmKViTtbpLAHlt2ohxUHEWaib4NGS44Hn0nXdKUR1Fp
/Hx5oTMVHlOpR833j6KHMZy33ztSweKa8PrbeqMogrbxBKcDFfZ3jJ164TSK
dENMev2sqPD2urlTeNwoqnfLH7HUpcKmXxLR9vOjqO56PZBbqGD8MIKz+MMY
eiNPfrXmoIIsb7/65cRxfB+fe/GNnQq/VX4ZWaaMo9Ykp3tu2EnBpTcUU8dR
L9t+t8tsVEjof247cG8cLbSPTCX8o4DB09XWevnjSCHCiL11kQKDrb4ru2rH
UUw37w7L/yhgATpnDkyPI7uoBH/TQQpcJZS15XQn0FoFSbX3AxRQnRKdmtKf
QNVvs2YMsZlKy9UlhhNIhqfSW6+fAu8fcVbtM5tAY2F9rpp9FBgxnKiTs59A
wYGKZju/UYBysU0u32cCpZ9qkOVqo8DPq/QPMrcmkCW75WB4KwUEes0qslIn
EOf9rxls2F8sHrvvvDuB3HumNi21UKD6xxueHQ8mkJKdsNB/TRQoqxBdt+bx
BKo1dV3x4z0FHn3hcnGGCTR44G/Hi1cUMOWyC3z3YwKdX0Nq62JL5zZzFw5M
oF/dAtlv6yjw+sC/prihCcQVKhvQXksB0Sz7LVZjE0iu3lJ4BigQ+qH/aM3M
BPK2zLHY+oICn6Ur/hmumESznjZvaU8pULPx2gGTjZPoX2phpW0mBdAJsWR5
i0kkHbOmj0ahgOuNPHPdskmk8Qk+qLlT4FIZZ6a12hQaqKtVX2VEAUfzmjvG
WVPoh1rCWcKQAqsNHShyOVOo75FbAgd21OhXL868KdRD8kwtHaFAkJXfs6KC
KdRhbHp/Vo8CwpTwtF9Pp9CHz53c3YfwehuMJ0xeTaFn/czWggMUaOCymhTr
nUKlx2rZFLD3Zfzjetc3hUpexyvm7KdAW5pZ89X+KVSYtZfyYB8FCpevn+8c
mkK5XsEaKXvweJ2dtIjJKXR3jjvjhjIFxDOCHVIWphDJIeVzbAcFXmaMbMgW
nEYnsmb0uuQoEHP7KLleeBopGb/a6Iz9SWLHrasi06grzuOtlywFIjN1Hhlu
mEaKMqXbwrdRYJWItlab5DRq1TbsLtpMgTkeOd+cHdMoZ0CiZB+21O59d5Z2
TqMQyhT1hTQF3nT5O5grTCPZpvh9jVIUuLgkGD2jOI2uOPXE9W6igN2kwFMZ
tWkkHeJnuE6cAp1vKpHKwWn0c7O+dOIGCjCOnL59Ak2jt6/FfotjV9AEXSK1
p5Efb/XD7WIUKOoV1mjRmUb1aTwrDopQYL3JHSe7I9PIu/LOM+/1FDjpQgZI
mU+j8vk3W96uxs91PH+nOU+jtr2PnCyxObr7shNcptHspbDUrlUUGNbu3053
nUYKM5qC4zwU0PbYnnDp9DRKHy1iX8tNgdEZPeKA+zQiulL7jnJQoIMv7Vy0
zzQ6VuWT3rxIQvyfNuMr16bRzHVRic4JElZcSFoplDyNtlq+7HR8T8LrCqf2
gQ/TaLCzTGxdAQnTztcmjnEw0b18Hqm9USQof+fcE7CZiVRpCtJPGSTcFM9a
NYxdf9Z8sxr2ri+ct21kmGhCJmWLCp2Eu9f5xtS2MPH9SVZOkUqC8QVJhamt
TNQUqa+8PZKEdI0iR0s5JmJzijgsco2Ekz1s0KXIRAma2bqJwSTsvam1S3s3
E8mJv9cTwtbvSNj3CNu0TdBg/VUSxtCQ1HklJrpt/MCEL4iEs9KXti0qM5HK
/lprrsskhL7TVWfbw0SuAivcf3mTMPRhzK9MnYnebd4mGIJtKnT6Px4NJlJT
Mapeic1e8YfLHpvbKkFI2At/f+nP9wXs/AS5l6oeJCQ+EDTfp8VEv0QtxC+6
4fgESj24jZjISc7/9fxpEi4N8ywNYDfsT70Qil2rmfVdUZuJUu0G62+eIsFX
p0vzJbZ2apBfgQsJeQ7WBr2HmIgmmfF+/CQJbivKVbh1mWhO8U2AH7ay6NUu
Q+wTOKKLJ0gImVjDwcDe7bw3aDV2elxHK58eE7Xef7tthz0JTnLmPnz6TKRV
PN1UaEfCCfksgaPYmbVCwfuxzzheV6ZjB/U7thw5TkLgCuWRlUeYSHLbXMgZ
GxK0uQNkf2KTe8R2Tlnj+P3JytttwERMPa22y9jjm6i5Hth1Z0j5yGMk/L45
9KEd2z1bouOBJQmanPP7MwyZqFheV7nPlIS5CDMrSWMmOvKIKHPEHpJ4bmWG
3S3ZqNV9FMff1L/yOjbXelOjdhMSXDt9anuwHeZtT30wwuMJtVYkmjAR52uv
xAp9Ekpn/IqHjzLRrYMFEvuwHwqMOqwzZSLFcub9Uj0SjskLXtqLbZd3ueCJ
LgnzJhWzYdgFsdffPNIhQXjjwQPCZkxk6xj/J/Ygzt+6Wl8pc1yv7W3X12F/
m0gzPYgdZiHGFaWF61dB+MEJ7HzdO+spmiRsuJlXnoy9Qj5LPkSdhCyz2Fxu
CyZKfDhatHiAhAuG7k4y2DslFfYHYYt8LInTxLYWKNK9tJ+ERsGaAB/s3N/P
T3ruJSF8Giw+YaOLS/3De/B6uvX5h7Bbx5CnG/ZAc5bVX+zlb6/8ndVI4LK2
9Za1ZCKrVx9v2qiQILDZaykAe0RLQKRVmYRryeULNOyQMqs0C+yiqabwO9jZ
uR3ZJkokGGSxab3E/hvz46WOIgnR1UpuHFY4f1rbZxt2kfDok0K7APbnUQ8Z
M+zIm2ZjUti5OjNhDgokxPDs/q2OLTytVtInT0KnR9jsEezQ1MD+s9hjr3fE
HcO2/e/f4Us7SXjWXPTSG7v23uFLCzvw/39SswrEVjxKPgzFVnE2Z4Rjc2by
rYySI2GY/mg+BbvYdlP9o+0k5PC6NddgS3K6/JLHvncHlTVgUwsfbi/ehuPz
9LpxM7bzKgWyeivOr1hRWB/2u6c+ZbrYh9ackR3F3utaMvx2C+53bdwhTGze
SnWDdhkSWrqzdJexA8+GBJ7EHrK/9IzzGBMNCNZm928mwVz+7bfV2M+9DVcx
pUlYFVFlLoK9fUPUAX/sI+nKdyWwY183efyVIuG6Yt9DaWx3yeNvebCdiwv6
dmC3vk1diJbE9WP4ZIMiNgr4vlMYuyD+CZ8Kdu6WLQ6pm0iY+vXg5R5skaYz
9M3Yc3xhqgewbwTnVmZtJIHtsbabJvaE3NT4Luzzbe22CPt4m/LGUgmc/xfa
a3Ww625cNlHH1m+8HK6LrahYEQziuF9Tfav1sW93/c3Xxy6rUK02wF5Jan97
vwE/1yoLN8K+oBrBa4V9WOrvOhPs7u9vtDrFSFCLYj99FPsIY815J+y+9neh
ptjF+83uDorifudjf9YMW3Iw7qMXtmJ/kZg5Ni32y/KMCAnq3V8SWf6pJb47
EDtV8tN3lp3HTjotC5NAi7z/m+X3SfdvRmDfY7PpYXnf4cGa1dhVST8TWM6Y
lmPGCJEwaEfbyDJfmre0KLasj5Q/a/wgg0LzO4IkXOF+mcGa38B/c6FbsNMd
gx+w5m9+f19RznpWv3cKYq2v8ujVvt3Y912ubDNm5XehWuCZAK6vrO5sQ+y4
THYdTWzyWzInK15Llvq+tfy4fx6rPsCKZ2veh5aP63D/00lVY8WfMivhbos9
MLbIrY2tccBz6TsfCdQNXs+1WPOv55Kb4SWhgysO9mPb8Fq/CMJec9leZC/2
qmMPLNmxL72yNFNl5aMPXRNcS0JNz9L5Xdhb5aLXp60hoUulwXYndvv57qyt
2O/8Z2RlsQ/+DWzZs5qEn5y3wlj1uFa0WPY4Dwkbd8wdXI8NJ1e86OUmwUHo
TCgftt9DU0sP7DsaL4pY9d6lPB58hQuvr9ZjhB0722RrSxonrr9T0q9m8X7R
DUsK7ltBglYQYydr/803DAh4YmuqWE++x85bp5o1+4+AyrVpRaz9uv7Op2YO
7HfhMocBu7eMR3b7EgEWbrk5T7ATlm2qCv4SkH7jd3Ie9hG9Rxb7sOvzPsVk
YRe0HAo2WCRgcX1JZjp28OSVZs8/BMxEnwqPwVZSazwzN0/APSuZIQZ2/xXR
v1exZ2/fPUHFNuIp3R71m4DTGn7UMOxlU/YqYeySB5I617GLEs0t7v4iYFfO
LsFgbLEtk1ef/CQgeZcMhz/2ew8Ngf3Y0aWOW/2wrxdSM+E/AoYG8l0vYA9p
bW9unsPzCVXW8MK+FXHpjD22eGFtuzu2ybvaxR+zBDxfI5F0BrvkuNP2/2YI
4Mr9GuyKHcfzLskX+4IZ5YYztm/5Xu4ZJgHVejkljtgW7hkBPtg9fHVCJ1nr
FeMbmZwmoKvCPtMBm78h6Lg39uz3nx722NMBgw1jUwRU3Bd3scP+KGtxwAN7
z0OzqOOseLZX5QxPErDEu5Fpix1NyomfwbaM4KazfG5fAm1gggAdudtOLJsM
/1twxa6NP+HDskKyl1ffOM7nl/ZKltceaf/qhH3tUqI+6/3jv3RMesbweM5S
Aqzx32YWVJ3ALlz4t5E1v1wb8V1fRwnYvq7WizV/Ghdxxw7bo4m5fALb49kM
b8cIAf/aRDtY6zc4czLEBvvIhrp5VnzkRBqnWocJiJoNcT2FzV2v5mSFrSTS
IcKK79Dle5+ah/D6Yx1EPbDrt63VNsdebkhyY51Hj9oCCj8OEqDuJ8rByl9E
ZL/0UWzlFK8ZVn5P7zGLfTdAgH7UZhXWeXV48DmbEXb67Jt6Vn3IJG73begn
QLtwsvAGNrte3A99bNm5zbMEdt9/S5avfxBwbud/dFY93jvWplrbR8ADr6JP
rPMtlPPQQ21so4iqYFY9O5XmC9X0EvAn+xElk3XeCUX8rPxOQFDosbqn2Et1
027q2Ge/a/x8gd3t5/ClvIeA5jRdRj126meVsqffCOCw+zfdgX0l/K6sGvay
bmvND2x71dUpxd0EiJzmX5xg1Xd8X+CTrwQ0nl75nLW/kyxj1HM6CSiL7oxk
9Rt/9r+5sthg3dPN6l/WxWclMjsI2HunK4/VT4XWo78Z7QRolrCXe2HPvcz1
3ox9lsdq/gp2y0WRb+lfCPAb7H9GY52PzZMv0toIcBHhf5rH6mc37BQlsCvg
0+8qVj9Wfn33VisBYrfFaj6y+nls2vWkzwSMdEb1zWEzzI0PxTTj+vD7c1/X
mol0VMsdRLEbDm6qOY79W3ib/90mAiTvhdifw3b9upyb/4mAKVJAIAX7wJli
ocYPBPCvEro/hz1lILXbHDvM4+XnNTZM9FCeYdj+noB2l/bordj8M24hg+9w
PH3NHthiD13dMML2loBY40H3V9hpjgQ7tZGA771H2fuwLQ7NbeTHrjU/qLiM
XcX1wUKygYDj7LU66rZMFB8bWqleT8CKFwk3KrC1s4aj/WoJ2B162aftOP49
QT2Ws/CSAI180YZF7Dzvl3U3sEWyTN7I2OH7gErq/E0gwGrFmWpf7MkqU9f8
ajw/abZicXt8nrc83TP4nIAXNi21dAccz6cy5t7Y3QvlYi+wV6bc9JyrIID0
/CY3jX3hpEc6G/ag4vNg6xNMpD+ycZVkGQHGbelC8idxPpfCu21KCEhYvW/9
oiMTrWaEDn8qJmCch60FOTGRtPi1WQNsx0OTsZHYpnv9eTSKCCiQqBATcsb7
+7y7mtQTXE87a3y0XHA+vpswhnMJOLpO9HHtKXw+nzNMdsY+O2KvLHaaiWIW
9TI6cwjYOhH46Tx2tSgqf5dNQGo11UnKjYk2mCsPPMkk4GLLo4WoM/j3Iwhr
BmYQ4P2u9XKGBxMNm64/MnOfgOz9DharPXF/7+az9MTWd9B28sNW+MPtfuIe
3u+XxcQMvfD5rLwQr32XgF81RrIc5/B9LKNnnOc2AaHCsmwlF/B5rPT1141b
BLya6SxSvMhE3tXtbIspBBB8nPl5F1n3pybRyWQCpNmOhuX44vytrzvcnEiA
J7vWt9JL+H55v8bUCLv4hvYKjcv4vN5dZVeXQICQ7eOAWmxL46c+T+MJGDCV
8Gjzx/2us+iKIvY6uVeDzgG4P5wtiMyKI6DqxbaqSezkn7kx0tgvvG9OXg3E
/Ts8K/VWLAGmNaZX1wQx0f8AnyS7
              "]]}, "Charting`Private`Tag#1"], 
           Annotation[{
             Directive[
              Opacity[1.], 
              AbsoluteThickness[2], 
              Thickness[Large], 
              GrayLevel[0], 
              Dashing[{Small, Small}]], 
             Line[CompressedData["
1:eJwV13dcjd8fAHDRt6VdKkVJpCWa0vBJERVJiYZCKi00KJK03Ocu2imFRBra
S4oc2lmhqU1p3dFQFOV3fv/U6/269z7POZ91nkfe9aKN++pVq1Zl4j///08q
ot1JjaMj3q+7bmY43Ya/v0+ubMIWztvFOuBxGwJM1N1zYulIyySja8LvNrh0
tGk+i6GjnlVmGhtIt2HXn3Uf2m/RkUZ/o5F28W0YN8vgFKbSkVizuvTy6hhw
ifX3uUOhI7Uj0et2CsRAe4/JZ1nsXzZKvQ6SMYB8Rx9sJ9PRZn+ziVjVGEiN
VzGwJNHRqykxNcI2BoT7/jz8fJOO9I1s47ydY4C09T2PI/Z6wRZJ03Mx8PfC
/YvD0XTk82rtLWH/GAioutjpid3tYvfqc0gMjHPsNZqOoiMrOKxAi8LrsRR9
HIz9Snxeso0aAxYD5f6kSDqqZk056KXi9WwjdQtg89rQ3zllxICu/wlIiqCj
J45q+peyY2Az5xL/43C83ubGE9EVMfBHGXJeh9FRS3boL4VPMZB/uWXgbwgd
FfGJNemviQUBgQHLwEA6yjno3i6qEwvFr97dmg6gI+p4mM1hvViwCaj5eB67
2IrnSpRBLCR3pdh6+tMRp5/R+u97Y0E209bJ+SIdBTcMugVYxYL6rhbvAz50
ZHDnUd6YRyxYnSmnyJylo/BTqsHTSbEwLfbobYorHcXa3pr/khIL8Y1xAhLY
47wD2ZVpsdCpejFO+Awdta4TVQ15GAsuC8qp/52iI99b3pbL+bFwgfYgh+1I
R9+7hh+I1MfC7QpqU50NzqfKVJ/XXCxwpYWUmWPXZa8VMl2IhbBw7wcfj9JR
IqvovNxiLFy0tAjutcb78X2n9m0lFqyHebfNWdHRmf+sNybwxYGoAIW02ZKO
rjXtcqvdHAfU2SsBORZ05Ll8SaZnaxys7vZ0Ucc23VSy+FspDuYyD+rqm9PR
OwHV/IM74qBdj+fH0QN0NFi4N1DVMA6S3Yj9EaZ0JPG55c3y8TgQtAjW4MaO
/++QhL9jHJB2nNt4y4SOoNHswZRzHAQvmc2n7KWj2o2qPQtucWAfy5VVDHQ0
u6CV6RUYB9IvbnIOGeB8648ZDMTFwT2x6Lo92nRUYnK5ZrojDlwSwsSbtHA9
ikvJX/4aB7JiV92PYJvvTInkHIyD+6IXuE9r0tH+LOfKfeNxkCFibxmxk47S
vdjmVn/iIFNI7UudGh2pGJloPFSIB9cYxS2HsJWZs/3fleJBQUj+crsqzs/q
s4Fa6vHwWFBCclSFjv4rnmlb1IuHLIFVTlzKOD4BtHTFI/GQs7b928GtdPTt
Cq+VdFg8eNI+aH3agvM/nX9hd3Q8KK9tiXbAjrjadvgcNR7y+GoVvRXo6JPE
chU7OR6e8uZ40+Tp6GS/s11lcTwUcofOvt9IR/25Hxs0x+KhbM2W1bYS+Pdn
ZkgPTydABsNA/dM6OpL9pVcZ5pUA9A5bxyPYRzhq1/kHJIBbdlSppTgdKdWb
9yZFJ8A6y++u+0TpiOvr5txvuQkQHJ9ZpyOI50Xg3wcPf+PvX6tmlwng+xvx
cQ+uTgRrt88ymtizjodttQQSQUl39SV1fjoaaXm1vGlzIvT0nNmyjY+OKlzu
7RI7nAgG8vI3pbhwPhfn/Ml5+Pt8u0uS/6OjPZ2504LPEkF8zrpfHFul+2Je
QV0iMOrDdUQ46SjAuL5Sqz8R7nkOjfKupqPpexBwRiQJ/hU9MPuzTEN6S692
GYYlQd0eWZ6BeRoK0NE6nemVDCTHXQNu2NHnQ+zFryTDwSDr8qmfNET1z1K5
S0qGdwWRpxfnaEhV+/zW4UfJ0LlhrEp8loZcW9+MOg4mw+RSkZcli4YS4gm3
aYc7IPps79uqHzRkUH7OcodzCpzZ4X47oYuGru1tGmq8cxesy9NAGJtUeT1G
L/8u7Nn9eZreSUMRCX5fatBdkDYFW1IH9vuMjIWJu9B+fL3U1S80NFWsML3b
KA0OhL1/6PKRhu4IT6zq+5EG29/rVCg30dBc49+sgv33YNGbq+9VJQ2Flinm
vtmUASl6Vr43k2lI6sTecF71R9BQ8y308hUakiZCgz8OZ8FKkInUXDANxb2Z
2znAyAJdzcwyP+ynCwcjWb+yICfnzKRPEA1les49FRd8AtSkoROul2josc/n
y6H6T8Dq4oDmET8cr+Yf4T8SnkD35q/jSp40ZGJKdc+yyAbhgd3RT87R0O7q
/cuHj2eDeWqq3BZsp5C3av/OZEO1kMNxOQ8a2l7SbRd6NRvu/e2qW+dGQ/YW
FivjOdng2tlxf/VpGtIpf1jVyJsDDMqnY30naEi5afnJzY4c+BOsedcV+7lA
RebocA7weSQMjh+noYZVsexjrBzYZmLnPW9HQ+uPWYS7cueC61L3DcFjNDRv
vpJrrJ8LPd5DecbWNCQqcSPV9FEuNFqyV2UdxPH9SSwfjM6Djt3WZqrYuS3t
cpIJeTCyrYRWcgB//szVevlhHqzmDJSoNcP2leQVQ3lg9GJBtWsfDfmLPFXw
Xc6DcrWV47x7aSgMbdc97/cUHgoIFJzfjfPpoN9e5p0Pv5OunFjQoyG/DYbT
KtfywUp2hOMGNin21vFGWj78Va85HruLhpKXIkZ8CvLB3tprVZkODXFwV+rd
mM0H4YQG298aNORd0Om6M7oAzslorIRjL0jnlm+5UwC1j9JzeLEboeHrvrwC
8C0PXJbeSUObVDKj+T4VQHOHfLaROg2dpPafr9pUCOFSYUuRKjQ0bBUkwt1S
CF0ZE4/XYksNfyyfHigEdWW7I4nKNDR9K/+ewHwh9O1We5ylREPklBXx7/JF
oOf09XCzIg2lm4i68IYVAfue7kMBBRo6VfbQ8NimYnBRYB9IkaGhdT3PTRQW
i2FY/Mp7CWw9vidDizwl4MbFYZskTUMO2o8nFqRKwHtC1CV+PQ2ttevc7767
BC4X6V6iS9KQeZzAEenQEqAbhGWEi9HQ3ZTrwRt5S0FoO7fiP1EaSkIKM1dk
SiFeNvbpdWz5pu+NK9tLIYUjszJEBFt0RwDVthQeNTW8uySE1+P8TDonoxSq
bQUWPdfi+rSovbLdtAyM9ieHjfHRkM/T0yrm9mWAdOU4PbBXSLZZ8efLoHG9
htBZXhqq9aa9LEopg0+Dx7Y6c9MQm//OK8mZMhj3ST96dA0NER2zkk155eDj
vLXr42oaWpX9wLDjTTmwrApPWmE/K7gzL9ZbDnMa6JwlBw1tuCVaq8BfASu/
vl/f/4+KdhnyFd+4VgHrolXzdv+hou8PMs9GuVXChZyKHrRERYVG9eUB4ZXQ
/A54D2LfmB8doaRXQsi6Y57HF6ko/8my8o6OShh4EqoY+IuKmkNalKwPPoMn
Le8z8+eo6NDGN19f61SBnpBfmhyDiqadCl+vUasGx7vl9P/6qaiduvnUhZBa
SP1zR/fgCyqyKbGYNrtQDx4KFk+aaqhIZVrqNetGPWhb/l13AHu8a+V5eVw9
fLh7en5/NRVtDnEMT6+oh9X6yuWmVXj9hi/cR1bqwftKtQaUU9GZwkeXk+80
gOF8n5puPhUt++y8L/29EXg3xqRXPKUiM40fc1yLjdC5by+/DnZ0BKexlFAT
+CVmTWnl4c+1GoTzDJogS+tCnkYOFXXMz0bTk5tAMODftu2PqWiwUTfquG0z
DLLkFbakUxGZ+jF6YbwFIs07DPPTqGjdTebuVxytoPiYfFwb+0ITMzdbuhV8
HdiUfXepqMb3gHPXoVZYqnsx7ZZCRYvzhYeKSltBPPVEbVYiFSUIiHMqRb8F
c9NbDttuUZEi1aPU1Og9lN35HaMSRkVvXq26xwprgwiacn22MxWdHcnm2rqm
A/q1s68cASrKfiu8V8KsB7SUb/w8L0tFBt+ZLc61/XBI4eoXxkYqoqIXjt4f
+8FjY2CpD/ZIvVv1xaF+SBE55+e1gYq84mQuu60egJVFK4abNBW9zJFrnN0/
AK2tsiNOElQkvFO0hPp2AFx9a7+YC1KRfYvALvbHQYgtWi7dukJB7weMBx+3
D0F432+DgmUKclXaY6/WOwR+vD/rtbFfrXguFg4PwZGzk52mfymIpa7cncUa
AkHJrqUzSxR0WeT5WieeYaCFFZvcX6Cg50UL01P6w0A6fPazBJuCevVvbv6Z
PgzXpppnuIcoaM/rJRn7E9/gdADr1+lXFFT8Sy/Ub/w7fCk8HTaSQUFOh7cG
spxHwer61QMcURQUlXGEMZb1A8rNa5JuRFIQ7y3eOcGnP0BaYvn7cgQFhYi2
PtEs/gGjheHhS+EUNMqfLehX/QNCh4jnc2EUpJjkWvrmww94apqs+iOEgk7O
Ryw0LPwAHr4yobcBFPRY393JYN8Y1CUzuhJdKUjqdUNhSfsYrEre0SaDbfLo
gHZp9xgYJgU0Z56hoNqkI3lFfWNQnvC7qvg0BS1alXg+HBmDx7Gcd9+5UFD9
Cyud0z/HIJq64SSnEwXxXGyb2SU2DvvCDg0F2lKQ0ZHTdzOsxqHRPX/cZh+O
91W+0PQX46D+gf/FR1MKGll/e7UCGodk3fMxh7APHuk98KRuHDy41XXNTCio
vXVK6lHrOHDlFkXtNqagwP+ObwzqHof9jFLZTYYUdD9yhj96bhzqA54fY2pR
UNfqVpFj2yZArXe9kjf2p2HjqWCVCUg0DfnzQ5OC+hKsv6dsnwA3cYPMIQ0K
yhQ0MPqsNQGclS/YX3bgeEVN/NlsPAH7Fl9Rq1VxPsu7voL9BNTdaESEAgX9
NTtkH0magEuRGotc2C7dcsb7KBOw5Wa6BmkzBQ0EdX5dQ5/A8QjIjJanoJj2
p7tD4/D1kmSjI+QoaKNFlphN+gTU5wUduCZDQa3ZOTv5SyagoUPxwwUxCuo0
nimb75qAJlWi124NBa2r4Okbk5/E70tzL/tX43i2ex7l3DIJ7cmnMtyx+zYm
BG9SnIQhDj33yxwUJGryZuaEyiQsdY2zEv+R0STz48l6zUlQi7ZY3f6HjIw8
hedTTCchtk9A2eYnGXkudnCccp8ECdGQtV/nyMhx+IJX2LlJSD/wg3kGuzjw
ufV9r0nILa0t9Z8lo6+z8xWD5yfhDfmiYdw0GZEVnlz3CpqEn9qfjrQxyMjt
4+vpe8QkONxKDLIaJaNUdU+TorxJ4FeT1X43QkZvzZHt+oJJqG3NnjHHPuUv
9TK6aBI289T47v9ORnuuiRecKp+EychhV8NhMjrHqxmvWDsJoVfUj6j0k5GI
jPnDv58m4cHZ5m1cHWTEiFbr7ViZhNHdf7tf1pNRzNNtM3qnp+DCWsJ4H7Z7
5/76dWenYKFPJKe1joxIRqXXZt2ngCt8W3DXGzKyzyICnvpMgVKjzboZREaa
nHGh0sFT4GuTe3TLSzK6uam3e+TWFMx6H2+lVpCRvNYmronqKQgxHNYQwX4v
GGJR/HIK1gj6pt4pJ6NfFX8PBKEpEC+J8HxchtdjE2K+0jAFOr/yuWpLyKjw
0SW35bYpuBK1xnSmgIxum1muKv4xBf/SimtOPCEj38l9lTnCDGjjNiMPZZFR
w4WL40piDMgI7D3mhW157sSXJ+sYYGLJxQp5TEZSd4wr0qQZEL3ktOl+JhlZ
m9b3eG5hAI8D982R+zifCvqO1F0M6K5PP3oe2zS7p+jbbgbk7tSUXbiH75+F
DukZMsCCx/kZN/Y/r5MmvcYMkL40GxWbTkZyHIa3lUwZMDVIWK/HZh98zh24
nwEvLDduzEzD8d1wN6f6AAPoz0onVLB/GVZ5/zNnwEmFg5Vld8lIbfuk8agl
A7bH9EcaYrs5PT9RdpgBHzx4NlilkhFdOPeu2VEGCEu4WPnfIaOtU6J8FvYM
GIqYk15KxvGV96lc48iAEiZ5LBJ7SknjdrUTA2waysITk8ho6aZMl9wpBiRe
4i17lkBGOxcUL7W4M0DqS7nkSgwZnfZ5tO9+AAM2xa4dppLJ6KXel8lQKgM2
uNeSebHva3LYcNMZsF7ffyeZwPXhcOBszC0GiI503rhJwvER2fE0JZYBnHqZ
suHRZLRxbGUkNpkBY4N6Jy+Hk1HVbO6HTZkMKNzh0XXqChnlPTm1yFXFgDzO
9TcGgsno6Lp6d8fnDMjueavojE1OV27Or8b5jNIIcgwio6tJ06lWLxkQ1/VX
3O4SGW3wc7xPvGHApRsJNhZ+ZKQaFBzT/Y4BBh/Re21PMkrY3EA2HmaAYNcl
uRfnyKiGwgjy/4bjNaDkb4rdRqvPzPzOABIrVtzGg4wSH6u0//cD15PAGaeL
brifeneEt00ywOMQx0TuaTJa5W/DvP6TAXrHKvQ1sNfXmF6qnGfA2pNe9KpT
uN914ivZCwwo9vm0o8mFjJySV9HcFhnwh/owaOQk7ldPEWP7FZzPeLtmH+wU
nd0X7/zD+7vLKz3nREbc9NKErlVMMMvzf8mBnVzj2+24hgmxLXs55RzIKBqk
hC/wMMH107zdE3sy8r9/LLeClwk6PbnZ27HLT789v8LHBJ5h58XyE7jeP7s+
cOBnwtdxEUtDbLVI41IBQSYUTDek1x0no3c3D0+9EWJC+O+rLAtsmYirZldF
mLCV51ucgx0ZZfbH20yIM6HaLFIu8SgZCbHuXPuymQkjdW/0eS3I6L9YLT0b
YMI37cRzJHPsYyB3YC8ThrPcE9dge5tee2ZoyoQBgoe1fADPLx/rAeUDTOi2
tHo4u5+MHmT066w9woT3X3q4+/bifCkddfvuwoTK79PthbvJ6LI5w7A0jAnl
x95wqGF/eThuXBjOhLKGBPVcPTJa2ej+KzeSCcXZuuRHu8jomsoOxwwSE/J8
Qg1SdMgoorKIj3ybCffnuDMjNHB92JwoNrjPBGKN3MVjymR0Ca1du/iCCSez
Z/Z/VcL1v3ZOpaaWCTst6zecxjYfOCIbinD84r1afbaR0ew/LfelOiaoby7f
GrWVjALf1Lwca2VCu7F5X4k8GR3zq+AM72ZC7ohM2S7s282vHdS+MiGMzKK8
3ERGI2TZjV29TNjWlrCrRY6MCMrHzm2DTAg5NRA/tBGvR7zar2KUCZvCAs2F
pMnoo6iBYegsE+blzTYlrcfmXX7F/5MJrQ1Sv6SxuZ1bTqTNMyFQoPaxohQZ
/eZvLyz9zYSDJbHX8iXJaDzz21mDJSZssDtro4ldEpMu9eYPE2Z+6yhXSZDR
2mGRZrNlJjSm86zag92G+I2jV5iQZtzbWbeOjHgfRI1l/WOC30hBgTl2YZgw
vWEVC9ar2TrZiZPRlfiUoZXVLPCtuVfpK0pGHO1CBx25WbD3lN+tWREyEjfx
8/TlYYHEGlO3K9imn78UhfKy4JXFuEi0MBkFJFa03FnLAtGvmufTBMnop79r
U5UQC6p+Nym08uH5+YSf46kkCzp0s07ZYK817jh/T4oFs5ci077y4v5Itb5w
ez0L1GYMxaZ4yAiucJr4yrDgwUTJan5uMspv7e+VlGMB6Wva8OE1ZCS5PWqn
tiILjr24+ODTHwKV5BeFF2ixwH/pUK8D9v6pAo8wbRbc1lOR/LZEoKDaN3lW
OixoLh+5PbtIoMDJ3HNMXRYYFDiEif0mkO3VzRe26LNg831TZ7ufBPqlHhsW
ZsyCmRuSMj0MAh2oJDaIHGaB/jZRzRPYHc48xVPYkR/4zTumCKRP/3e90YoF
4htXB3+aJNAjHq7JUGsW6FUzPreMEwiF5Y0ybVkQ9vM1tXqEQKr9d86NObKg
Ke3FQz1sOf2H7i1OLBA2fVZV+Z1AQidaNuSfZMHDuPwfpd8I1Np3rz3QhQX1
6ndMng4R6IhylL6AKwv4vHyX0voItKgopnHBiwW2wudEpLE/Z1uonfJmQfqz
M0opvQQa3JVic9SHBdu5ThxP/Eqg0Jhi/d3nWWD9aG8pvZtAmwqPqkn5syDV
wrCFD/u9jqa2WAALvs3oDpG7CCR/NTdVKJAFqqkav7iwpYfzXQUuseCSsZrg
zU4C3aNuSOK/zIKXY4pb12DbsN7oCgSxgCtG3jCig0CR5GOHhYJZYKW7wfZf
O4G+jlcOn7nCgjv9Et7XsasOVde8vcqCoWiRiD9fCHSuPEdi1zUWKKnxp1zF
vhwYzHgUyoLqEI7Gy58JdGtZajriBgsGJBnyF9oI5Jm574nVTRZssXnd4/KO
QDpnav5tiWOBqdrLu6NvCaT4s8qOFs8CV67nTr7YOlzKKbMJLMioLu6/2kqg
hxmOrXXJLNigkDGc2Izzt09st186zufPsInWehyfr0dfT2WzgDPZcFH3JYES
nPs94RULFPz0ql++INCq0IruSsQCEwvta/uwv3TNnVZ/w4LwFdXlozUEKvCW
ur+xgQV/PWQ4zj8n0A9CefXfVhb83LXE86iCQMaz6RtLO1kw2vNMSqiQQMMn
4yLbmCzYufFTOa2AQP7v3p51YrMg5PSkNQ923YzGkdFpXC9jGygc+QRq+HBF
bmGOBYY/Ixbncgnkkvj0Ed8SCxIFD33tzsLxm/2o/+s/NgwedQ+yw3YdeBVw
gZsNKklhop8fEyhd7aTCCA8bkEyJxdtHBBL7aPG2dS0bppQkal4+JJD4R8m9
0SJsMDEdSsu8R6CNoaMmGRvYcIu0uEsOGx94i0sb2dDdItqelk6gd9WzGbZy
bLhgvZ8/KQ3vh3v04Yo8G+4654USqQT6VqMUo7+NDaMZdVKc2F+0NVlRSmzY
OdJXHp5CoNhbl/+1KrOh0VuIefUOrofRCmkbNTbMBF9y9k0iUNyuRx6mGmww
rLm1OJ5IIKk9UZSrmmwgrTxJcse+0V26pUCLDRtu9rx3SSDQGnZ8Dr8uG841
z3r1xhMo1bQuSm8XG0rX8nPZYwveNX1xRo8Ny1ZbM9vjCPRWQnyn3W42HIzf
s+co9q2TO5gS+mxI6Djx9X0sgdSShdZ1Yg9I+QdZYO+Gt/nxBmy49OBRoWkM
gQZCU405jdiQkc8jp3uLQNm1ITEtwAYtqtqmCjrOh6l4qb8x3t85a3lt7Npd
yiTJvWxgbE5R0KQRKGn+tf1JEzbopW5TUqcQSHvP3v1v97Gh7aaZhuJNAi2t
bXMyNWfD2bPemlnRBGrLHrRowV4wvq21BXsxydfisAXe/98Onc1RBCoqfpJ4
xJINngHu+rIRBIoJerd2z2E2cJyKNpW4TqDpDUsOzdZsSDTM2ZcUSqAFfoqX
5lE2KEm/2y+ObajBN38X26pD7KDoNVzPpD9p52xwPi0fHRK8SiDvn01sti0b
NPXe2HFdxvPFqn/uzXE2NKz7cfzmJQKRF5SkpU6wwX6O154TO+bY6R2+2GGF
Rx1XBxLogdagqYg9G1q3DLus+OF4DDz5dsSBDa4iqzwXfPH8Q989spzY8FZ+
q1gYtupEwpZxbG1Ni9r/sFV8Ih1VTrKB2zZRfJ0PgaZSB8wKsPMTlV5reRFI
l3a5qcAZx0fyqLS/O+4XveJb90+x4ZRSUMNvNwIte9+L78Vu1kvzC8eu2x5y
Xuo0G9IcRhtjzhKIe1VfTRy2cdrVwMIzBFKWXXCIOsMGqmzmuylnArG7TEPP
nWXDnHpTcCB2rGxb+GPskzijf04SyFTiVdkw9o7Tulf5sK/u73h+0o0N7Q9b
tyo7EuhCp023nTsbjErZbcUOeL3n8BzCfvJGPFQP29Ui1KQd++p3l88H7PH8
GKmUPebBBtmtc2EexwlUOlHTYn+ODYSOlArLDp9Plgel0rCn9xt1XMZ+VD09
0o9d50Go3jxGoJrYZT53TzaoBed38mOnpgSdz8VOJj5FJNri+R+mfZqF7Zkj
0/3IhkAe79fzhHix4VOVcZQqtpsWswFh67e4q5cdxefrGuetPN5seNxD7dHH
fvQ2XcUaW2CyKPqNNYH0viXdzcYOWmrfYYHN4i/ZL+/DhiG+pa+fjhCoWbkp
PA27VHWfxrAVgYS5ojPjfNlwIIv0zAWbP/bfiuR5NvTJthj1Hcb9VLTv331s
LlEri65DeP5GtY4UXmCD0+8TZ99bEGitt4V4px8bOBt8kp6b4XruqTxtfJkN
J1wSFuP2EOg/K3m9y2Fs+Bv77bWJOt5voE1sQxzer5HibPN23M/yR+xOxLPh
y4TX5iPYHr7pghPYeSYzkU5qBHLISrDhT8TX+/nP9JIKgWbfBn84mozXf2Jj
Y5YigYxWW/7XeRdfT9a+lUeOQIdd1PE7MM53a9rSbVkCmc0OOe9+zAYIHlRZ
hz3LXx5Xhy3R5kGT34j7YadYcWcWzlfE5UP6Mri/jcKDfmXjfI/Gf/CRxPnz
fJa9KR9f7+n7zx+E8PkQwq2wUsYG8qyM5wnsrSGXKgPL2WCw23t5UJBA9bWD
MePYmY1cSjMCBGpsOrO2rYINfsNwXYyfQBkCPKNJz9jAL1m6zZ6HQOPTF7X/
VOPzwHnVyyFuAlXr35Nxq2FD4GMrGy9s7ssCiu+wv2pMhYZw4fXv7k9PfcGG
nENbPqdzEih5ub5PuZYN+yKTQ4dXEei7TKSI7Gs2/G4eEfHG3hK0xvoK9lMh
rezZfyT0PPNJ0ids0XsfP63BFrRz3BnxBtfHM55tisskVDNNudZex4ZQZsgn
70USSqWlmlk04vNCu8Vj7jcJ7Xi893gi9vcQyb/XsH//1XTox7bgKVe89YuE
eC3MdHyb2CClwLxWNE9CduI16teb2VBmf0rx5wwJzV+puuXTyoZ4nrfJAdi3
LUNNcrEDqnS5Z6ZJSDLAvGgUe6eU4DiTTUInez4XOb5lQ2HXi9wxJgmJDXEc
1HnHhtuEkrQHtpPWqipP7PO7EqkjDBLSGnEZvIutdsfHZ3iKhEIMttv9wc47
Lr29d4KEbhHXx/Lf43nCRbrngD3edHlDJ7ZX5YxA9zgJRTTe4F/BVpJoYbWP
kVAaz8omiw943jVqn7LFrhM0PHAB+8fljI+ffpDQsVw5tTjsrI7g4g+jJLTG
Y4/uF+zom983HcZWfdXvPIvtpnMk7u0ICRX5TB0U/siGzUmKAc3fSWjS7eeF
g9ir98d/M8Me8Z7Ld8Ue/rls0/CNhDIIz/Jr2BnHOrTeDJPQXOY9xTzscM69
j42xByb/S3qFfao8X/zVEM7ndp32L9h73KRuGmHn7tH+8QNbVjx6vmaQhP5a
y7//jb1cx3bXx55Zv5PG24b7PdCps2oAx+tv7ub12GlfNJ9V9JPQF6b/mDZ2
SNT9bdrYSTFo/V5sRy2+lNI+vJ/X13Ycwt79/TKPBvbzJ06qx7GlEoavFPWS
EHvVDuFT2L9NDk9sx05x7B3ywO6arXLI/0pCYerOGeexKzO3tKpgHxNuPhqI
nWwTq5/bg+PXYfY7GDto9d+8bdi9NTJ3rmHblZ6TedJNQleTMjTCsLVdv9C2
YL9imr29gS0uCn8zu0joulbKuXDsudd5vvLYvMM6fP/3Z3+J/gedJPT0cU/l
/39fKh95WBZbiGLnH4od94n5Mr2DhEo2JhpdxfaLcFCXwT70IEXuMra1RsP9
1HbsTTdk/LB3DO8UksLWLQnV8cYWjEu/kfyFhDZSBv3PYrOMeabFsYXUhTqc
sN9PB55O+Izr7R79rC12fsZgmwg2ujQrb4FNt7bcG/uJhM6snxc3xjbRqnKS
xL5B+bJKF/vXuq1B99tIKLuv3lQV27V3JS//Iwnx2GkPiv0//rU+DVrYQyWC
xtzYHzK6B6s/kJD23XKeJZz/3R6l4i3vSWhVxNK3fmzWQbkd1tiRIanLH7Af
q9LNu96RUJP66vj/15fwjHvY6FsSqs4XNXiA/ePa+nGOVhIy2rog4YCd7kJa
TWkhISl7KbIZ9tG9cxuEsaO+MO9qYb/gen9UtpmExIf21PBjJ8SF1+g3kpDp
j/WRNbg/jLPHbge+IaHm3mYrYewFyrHcpdcktIURErOE+/Gp7+u6COwW+52f
R7AlNNN+xyAS4ufou/Icm/nCyjW/loS8ykYE3bAzH9SEamH3m7zYfATbPlLp
TvVLXG9yfv762PUHVr9rfoHr5+GjfhHsu58rdEarcTyEZFrr8bywrths7Yvt
FcV/qxT7v5QY77nnJNTzurUlA9vP2esBB/YgcHwOw1Y07nxOrsL11OdaeAG7
d7NpuxC27C43xVPYZuMbeGWfkRDnd01+E+y/rRSFrEoS0jR6RtPGLilYMFLD
Ln9g3roN2yP2rH1ZBQnZP+f6JIO9IbAtQB/7zPWtucLYn+2Mbr0uJyFF419O
XNhkvbzsg9jZX8Zm/+J5uUdG8s3HMhJSe3w9+Cf23HJU33Hs/naHOQY2Hz18
7GMpCeUrBL8axd4kfX32IPYpM1rPIPaunKvLr0tIKNol4EgvtpVuEI8B9oEG
zR3d2O71AWLlxbjejJZJndihNhdlt2PPbd7u/n8nDPkoPykioZiMg91d2HkX
PLXlsJ36V7G/Yr/+6wYphSTkvFOz6v/366aesRDBfnl0xOQHNlvKxY5agM8P
usV9FjZXtuPpNdiH2HU9v7E36pzwCc0noawbvZz/4f1r19kGzT/F88Hr4A4x
bMuj1hEXsAO0WJ4K2K6Dh+hjefi8YfS9/v/5cfW8+Z3T2MSZoxYW2LF/9mf2
5OJ+PFQhegY7m2JSYIP9j/RANQS7VhKq3uaQ0DWD9qwk7I4sg7p92L8k9seX
YTO09D68zCahOyEiq9ux11trjBQ9wfHg31SyAdfXzoHtbCXsbmNCbD+2ma/K
0sMsvH/vRPDDvkRWEE58jOuvdNLwIzZNYpOMAHaGzgfNNbgfMh9vUCQ9IiGR
frqBPnYbWmd4JRPP65nuthLsMSvRAzMP8Xw/Hhr1//NmpU/Qxhubrr0tSRf3
m9oit+fJDFwfzm0KLdimBGdgxwMS8jvn0Sz5/3m+jiPMCnuqWUvm//OLrLGU
YHyfhIZzX26Q/sSGB68W7j+/R0JLg6k/g7ErD8/lamKr7WG+68Ee8WK82pJO
QjqrnL7kfsbPW5kDUzx3cX+eWIi93s6G4zt7FyJSSYhyo71+Gdu3tovjTwo+
X7v5siM7cP99bZNk3iGhhsZdn+524n7wfL/ZAztfde0B9S78vrDQsn0wGZ9X
ddONjdgLonWmn5Jw/AbHTLh78PPvw1dWFtjn5oMuFGFv2fHCoS6RhOqbxNY4
f2WDjWXFxYoE/PywUtHc3IvP+56SEHXs/MlBFaIPn6fnCm9mx5OQMM8Ze8t+
NtyZz4vdhL322FHvdQP4+SMqOy01joT4Hq1cHcX+H68qC8Q=
              "]]}, "Charting`Private`Tag#2"]}}, {}}, <|
        "HighlightElements" -> <|
          "Label" -> {"XYLabel"}, "Ball" -> {"InterpolatedBall"}|>, 
         "LayoutOptions" -> <|
          "PlotRange" -> {{-900., -600.}, {0., 1.029551965399111}}, 
           "Frame" -> {{True, True}, {True, True}}, 
           "AxesOrigin" -> {-200., 0.}, "ImageSize" -> {360, 270.}, 
           "Axes" -> {True, True}, 
           "LabelStyle" -> {FontSize -> 19, FontFamily -> "Times"}, 
           "AspectRatio" -> 0.75, "DefaultStyle" -> {
             Directive[
              Opacity[1.], 
              AbsoluteThickness[2], 
              Thickness[Large], 
              GrayLevel[0], 
              Dashing[{Small, Small}]], 
             Directive[
              Opacity[1.], 
              AbsoluteThickness[2], 
              Thickness[Large], 
              GrayLevel[0], 
              Dashing[{Small, Small}]]}, 
           "HighlightLabelingFunctions" -> <|"CoordinatesToolOptions" -> ({
               Identity[
                Part[#, 1]], 
               Identity[
                Part[#, 2]]}& ), 
             "ScalingFunctions" -> {{Identity, Identity}, {
               Identity, Identity}}|>, "Primitives" -> {}, "GCFlag" -> 
           False|>, 
         "Meta" -> <|
          "DefaultHighlight" -> {"Dynamic", None}, "Index" -> {}, "Function" -> 
           Plot, "GroupHighlight" -> False|>|>]]& )[<|
       "HighlightElements" -> <|
         "Label" -> {"XYLabel"}, "Ball" -> {"InterpolatedBall"}|>, 
        "LayoutOptions" -> <|
         "PlotRange" -> {{-900., -600.}, {0., 1.029551965399111}}, 
          "Frame" -> {{True, True}, {True, True}}, 
          "AxesOrigin" -> {-200., 0.}, "ImageSize" -> {360, 270.}, 
          "Axes" -> {True, True}, 
          "LabelStyle" -> {FontSize -> 19, FontFamily -> "Times"}, 
          "AspectRatio" -> 0.75, "DefaultStyle" -> {
            Directive[
             Opacity[1.], 
             AbsoluteThickness[2], 
             Thickness[Large], 
             GrayLevel[0], 
             Dashing[{Small, Small}]], 
            Directive[
             Opacity[1.], 
             AbsoluteThickness[2], 
             Thickness[Large], 
             GrayLevel[0], 
             Dashing[{Small, Small}]]}, 
          "HighlightLabelingFunctions" -> <|"CoordinatesToolOptions" -> ({
              Identity[
               Part[#, 1]], 
              Identity[
               Part[#, 2]]}& ), 
            "ScalingFunctions" -> {{Identity, Identity}, {
              Identity, Identity}}|>, "Primitives" -> {}, "GCFlag" -> False|>,
         "Meta" -> <|
         "DefaultHighlight" -> {"Dynamic", None}, "Index" -> {}, "Function" -> 
          Plot, "GroupHighlight" -> False|>|>],
      ImageSizeCache->{{4.503599627370496*^15, -4.503599627370496*^15}, {
       4.503599627370496*^15, -4.503599627370496*^15}}]},
    Annotation[{{{{}, {}, 
        Annotation[{
          Directive[
           Opacity[1.], 
           AbsoluteThickness[2], 
           Thickness[Large], 
           GrayLevel[0], 
           Dashing[{Small, Small}]], 
          Line[CompressedData["
1:eJwV13c8lV8YAPCM0CAyo5AGRbJaRkdCVmYIZZWySlFGSTLe9y6yKUqp7GQV
Ip4o0URkJJG9L36ViH7n/uN+vp/3es85z/Oc55y72dXH0o19xYoVYvgP65N4
Qk++FcuAuzE3O7lzYtDf+RPL0tguAheDS5/EIF8dRbfsGAb09ygJuTyLQY5t
TSplNxnw8nvM04q6GLRvUfhjaxQDSm8Kd7r1xKAR/Xuc/DQG3PPkiI0XjEWO
MRe9kqkM4CihBKmKx6LWTp0WSWyzk1Xvm6VjEXgPpu+iMEDiF5/jKsVYdCtu
p4YxwYAD1keZLgaxiL978X5LJANezB+fnjWNRcS2Dzz22Ef7eZ/fsI5FvuU+
X9wjGJD595JXimssMuopvUiEMWD/6Kuz2cH4/bJEBy/2quKAsW3hsWjvRVuU
eIMBEZLHyu5RY1H+c7nMjdig5AZiMbFIhnNh7cNQBpTPH5iPSopFKUff+clj
m4991cxKjUV8yWldxdcZoPPvomBTeixa3IGyX4YwYEX7RyPxbDwfP/51htix
lp2imvmxaKSq73LTNQaslL/6x6EQr98s4vD3YAaszqN2JJXj8S839vy9woAQ
/gqVfw2xiJe3x9jPjwG9JdkX/66OQ4U176OYvgyQNOf/S10Xhyx9Kz+dw7ax
NmVKCMWhpPYUK/eLDPB+fMnFdFMcksywcjjpg+MdEE/7tTsOKe5r9DzixYCx
qre6d23iUNNoWf4rTwbkWo7/veUQh3zTMqcOYSuILvilO8ehZ2wRvpoeDNBv
3bbc4BmHDr4/eEX5LANUTVbsuHc9Dpm6lFIlTjFgQLgsKT8vDjEFH7xLcWUA
wzP51bmiOBRXH8srgl1Z9F37YFkc+iLvE8vvwoAqtm46X10ccvy149ZKJwbU
dpcf9P8ah87T07On7RlQ0k2/U7guHvEfjB7zxh7pk66NEYlHxcxghTE7Bhib
G3yM3BSPflnbFw4cZ8AGHf0VhfLxKERauLzThgHiviOX+QzjUfRT2ps6SwZo
vVQ01qbEI67UKyWG2PmPw6pWxeDvh3qmf7JgQE+/psxYcjzyMTYK+GrOAKvq
Bz3MrHhk3rdKds6UAVu6/yRuaoxH63mphIwxA/jFctoU+RMQbTbQN9uIAV36
5trkhgTE3uHuqIhdIBX5dkEmAc1lGOxVN2SAmPOShtreBNS6n2fI4ggDPC70
Xfh9MgGZSM43t+szID71VPlu9wT0imPkxUns8ueGApG+CejpxzeJHnoMUP9Z
NUySCUixtOzGtC4D2lWPd++JS0CZt7LOXcbe4ODTxHYnAUleT7ZbPMwAU1vz
5fGsBJR0mtS7gS3ezu6zpiQB8RkFKHNjE7pxu90gARG7z26K0mHAJUJ9tudD
AgpY0P+ZcogBU617/VRGE9DxGK5HhYgBlDeTv49vTkTiVZGcvRoMMOrpf3k3
ORHdEYyoO6jGAL4fi+OvU5OQY3yI0BtVBqyty54qz09CkoJBbmbYj2etnRpf
JKG7689zO6vgeIWvOaTTm4TuCRw3vqHEgHc8TuOx25NRxjqFz3UKDNjOfvt5
Unkyyl7T+sNgG94P+fu6Y2dSkDv9o2rzVgbsHJSo5Oa6hXasaYyww15qOcyV
In4L5a6u3u65hQHX9CO9uHVvobxV2Z70zQwI5mvcIZlyCxVwB89+2MSAydWT
jvx6t1EJx1Z2KxEc/49ZnFuKUtG9CQ3FZmGcP6V9e7LfpiJGm5W9GTaf6MK9
IwOp6HRWeLGxEAOSjLV8W0XTkLBxv6vuegYYmneOSYemoYC4jLo9fAz4PPtR
/oT1HaSxeXOkGBcD/qtYeMYrkI7qDkry9Pykg8YdNbFA9/vIZbdbdHw7HaRt
w1WkFB6hP55c3TXP6KCtnjMTKJKDlGhHZg9in9xnzeW4NQedyaHwVD+lQ2VI
vaypSg5qGV69p6qUDhOUcNLCNAfln14XXV5MB9Pl29GzRA5ydhTTLiqgg7z7
peu8izmowWLnw4xMOjhuSy9Wns1Fyxe8nm/GLpL5ZnSRPQ/ticlvuveIDhT9
Eon36/NQxkfFpbsP6fAlevxCm2oeCjZWtUnNoEONzNQ2vYA8pKSnyZNwlw71
n3TnV3Hmo5T9pt6RSXQoZMuze7D/MXpEi1HgxZ5Qutz/zfgxKu5umUhIpEOm
rPYbLafH6F2o7bmHCXSoDvss4UM8RssNzufr4vB8xCeOZXx5jE7Z+V1gu0mH
EptTwmkhBehC3lMlajQdXvZ8/2ebUICCl34z+bGlZrf9O5hbgJLuB1+UjqJD
+PHuhJtfClDDaKQvotPhvsMvV13lJ0jxSsqlayQdLP5WHdGdfoI03neprcR2
ErFQmuAoRAaSm34yCDro7RQ5aspfiFxq719Oi6TDz/56I4cdhShhdZ5/ZTgd
bNb9OJx2ohAt3H4R+Oc6jpdtsb5jUyHinvy3/wa2JF+K6p/vhUgI6fzhwT59
+Gd6/nQh2tVfHyQWQoeF5NG7J9YVIWf5piv7gulA0zpd2mNWhF5X/gi+HEgH
5okNndZtRWjZX0dsLoAOtnZPKr4PF6G9KhklF7DFyy1vRiwUoexslzEvfzq8
MlKiSkoXI1pir63rJTp0R7vl3PQuRqY+PSpmF+jgrjhco7u6BHXIdI3IudOB
UA4KbrctRRPU5mPdtnTQ5dCNyVQuQ/d5eR+fO0CHOMqtNuZcFXLcMn0kRYIO
8f/4fzSHvUTCEfK5BxZp0FscKMdj+RrZ3y5lrPxGAyFp9rQ+SiO6tZi816CK
ButdPm+9PfgRfZ/avGVrGg38DoW42Pu0oJLk+Zs7Q2hAW06h3r7UhsIcGiOy
r9Hg3J9iG4ewNmQpdTtoO7bk1/otK2PaEDNT45RMMA3eNQY9EcxrQwrPQvaK
X6FB6RWFTxt721BmK+e3Vf40qOlyvj+m9wXdFhDYOXqOBrrn577YsbUjj7Y+
ybPY5Jj08bNr29H+W8WCg940CLr53NNVtB21Sx9b6vWigYnlEy+ZXe1ISCm5
qcODBi/OrTvWYtuOok03BTS40WC74Oc+9dx2dIO+41XWSRqcv2ipVqvXgbaH
LboqYj8bl7CPMu1A7wM/sD09QYP7xs4tlrYdSOTMRVTrQIO+lBNyH907UL52
xfNuOxq0xmpGxNA7UMdPgyIBGxow4h9NJDZ1oN3O7nevmtLg/UsTK02HTtRq
o67Fjj2ZNj/KfboTXTm6tptylAbFPvlpnd6d6JV64YYkExpclApuiAnpRPbC
8wmFRjiey9cONtzrRMRbkj6oTwMbnh+jCT860Te1rEAzRAP60b+JsoFdqCAh
afbdQfx8Zq/i7vAuFPpfpLcBtm3QE9tj0V1IpvS08yEtGmTPfHD6/bALuavK
GKhq0ED1iWtm+ucuNKt8R1R0Hw0qHB4Xee79inh2xz/rUaRB1EuV79P83agr
OkzJAbv38Jcf/lLdKG/qYm77LhpcyK+PElHsRqYF5nebFGig4fzl8V3jbhS/
i4+o3YnfNzRMbyS7kaQC1TpzOw3CMusfa3N+Q6o7rv93ThLXzzaDCsU1Pchk
S9DniU00cK2Z/NIs0YPObPIr9sLmF+Sn3lDoQSkCZy94bKRBbMNTyZWmPWj5
j+nEaXEapJb6q8TF9qC3byUHHERoMKR+lO2c+Hfk6l392ZCPBm4MgepTor0o
5slS8bZlKqxwCD1uuKsPXR1vmOHupYL0Gu0vdxX6kbPv1G/nGip4a1BHffcM
IksNHq7haircK7edJTQHkS6njNA57PHl+9zJhweRbJK1UtALKhQvP9DLsxhE
UxVV7rGVVNgSfST+wblBdI2N3vmyjAqBHUPFnx4OotsxspUyhVQwUjFq/LNu
CDHsDjVmP6EC45C6FSkyhEJkHNoVsesbkzz5Nw0hl9LoOfUCKnAoDakK7xxC
ch0/5a3yqRD183XLyOEh9EzqVVp4NhWU3yV6PPUfQp8LnEMG7lHhTAtX2ceO
IbR2feSMN3a68+dvOT1DSP9yzumf6VQI/uzpGjowhJ5rzBpxYQuWHr8qxRxC
GQ3honJ3qODgupCzjXsY+f7ILPS6RQX/TYYLZmrDiF9k8sdsLBUUHzVd4KUP
I6MgAZur2Iufdq0yjxlGEd17GjmwpR/+roxKHEbzGSFPhGKoMEBJ8lhIH0a9
u/mD90ZT4WfNufj40mH0xFBV+AqNCrj3VGZ2DSPTa0FH2MKp8Cp8mz9TZgSV
GlYmXg+jQrXECssc2REkLrLUv3SDCnUcSpQTCiNosCA0dCGUChp/nbYX7xlB
wb1kxVwIFboaHGQkDEZQ3uEk+aErVLhG/t404TWCeFaXrHvnSwVdzW6Oj09G
UF3SRHuCK55fF6zp2TmKViTtbpLAHlt2ohxUHEWaib4NGS44Hn0nXdKUR1Fp
/Hx5oTMVHlOpR833j6KHMZy33ztSweKa8PrbeqMogrbxBKcDFfZ3jJ164TSK
dENMev2sqPD2urlTeNwoqnfLH7HUpcKmXxLR9vOjqO56PZBbqGD8MIKz+MMY
eiNPfrXmoIIsb7/65cRxfB+fe/GNnQq/VX4ZWaaMo9Ykp3tu2EnBpTcUU8dR
L9t+t8tsVEjof247cG8cLbSPTCX8o4DB09XWevnjSCHCiL11kQKDrb4ru2rH
UUw37w7L/yhgATpnDkyPI7uoBH/TQQpcJZS15XQn0FoFSbX3AxRQnRKdmtKf
QNVvs2YMsZlKy9UlhhNIhqfSW6+fAu8fcVbtM5tAY2F9rpp9FBgxnKiTs59A
wYGKZju/UYBysU0u32cCpZ9qkOVqo8DPq/QPMrcmkCW75WB4KwUEes0qslIn
EOf9rxls2F8sHrvvvDuB3HumNi21UKD6xxueHQ8mkJKdsNB/TRQoqxBdt+bx
BKo1dV3x4z0FHn3hcnGGCTR44G/Hi1cUMOWyC3z3YwKdX0Nq62JL5zZzFw5M
oF/dAtlv6yjw+sC/prihCcQVKhvQXksB0Sz7LVZjE0iu3lJ4BigQ+qH/aM3M
BPK2zLHY+oICn6Ur/hmumESznjZvaU8pULPx2gGTjZPoX2phpW0mBdAJsWR5
i0kkHbOmj0ahgOuNPHPdskmk8Qk+qLlT4FIZZ6a12hQaqKtVX2VEAUfzmjvG
WVPoh1rCWcKQAqsNHShyOVOo75FbAgd21OhXL868KdRD8kwtHaFAkJXfs6KC
KdRhbHp/Vo8CwpTwtF9Pp9CHz53c3YfwehuMJ0xeTaFn/czWggMUaOCymhTr
nUKlx2rZFLD3Zfzjetc3hUpexyvm7KdAW5pZ89X+KVSYtZfyYB8FCpevn+8c
mkK5XsEaKXvweJ2dtIjJKXR3jjvjhjIFxDOCHVIWphDJIeVzbAcFXmaMbMgW
nEYnsmb0uuQoEHP7KLleeBopGb/a6Iz9SWLHrasi06grzuOtlywFIjN1Hhlu
mEaKMqXbwrdRYJWItlab5DRq1TbsLtpMgTkeOd+cHdMoZ0CiZB+21O59d5Z2
TqMQyhT1hTQF3nT5O5grTCPZpvh9jVIUuLgkGD2jOI2uOPXE9W6igN2kwFMZ
tWkkHeJnuE6cAp1vKpHKwWn0c7O+dOIGCjCOnL59Ak2jt6/FfotjV9AEXSK1
p5Efb/XD7WIUKOoV1mjRmUb1aTwrDopQYL3JHSe7I9PIu/LOM+/1FDjpQgZI
mU+j8vk3W96uxs91PH+nOU+jtr2PnCyxObr7shNcptHspbDUrlUUGNbu3053
nUYKM5qC4zwU0PbYnnDp9DRKHy1iX8tNgdEZPeKA+zQiulL7jnJQoIMv7Vy0
zzQ6VuWT3rxIQvyfNuMr16bRzHVRic4JElZcSFoplDyNtlq+7HR8T8LrCqf2
gQ/TaLCzTGxdAQnTztcmjnEw0b18Hqm9USQof+fcE7CZiVRpCtJPGSTcFM9a
NYxdf9Z8sxr2ri+ct21kmGhCJmWLCp2Eu9f5xtS2MPH9SVZOkUqC8QVJhamt
TNQUqa+8PZKEdI0iR0s5JmJzijgsco2Ekz1s0KXIRAma2bqJwSTsvam1S3s3
E8mJv9cTwtbvSNj3CNu0TdBg/VUSxtCQ1HklJrpt/MCEL4iEs9KXti0qM5HK
/lprrsskhL7TVWfbw0SuAivcf3mTMPRhzK9MnYnebd4mGIJtKnT6Px4NJlJT
Mapeic1e8YfLHpvbKkFI2At/f+nP9wXs/AS5l6oeJCQ+EDTfp8VEv0QtxC+6
4fgESj24jZjISc7/9fxpEi4N8ywNYDfsT70Qil2rmfVdUZuJUu0G62+eIsFX
p0vzJbZ2apBfgQsJeQ7WBr2HmIgmmfF+/CQJbivKVbh1mWhO8U2AH7ay6NUu
Q+wTOKKLJ0gImVjDwcDe7bw3aDV2elxHK58eE7Xef7tthz0JTnLmPnz6TKRV
PN1UaEfCCfksgaPYmbVCwfuxzzheV6ZjB/U7thw5TkLgCuWRlUeYSHLbXMgZ
GxK0uQNkf2KTe8R2Tlnj+P3JytttwERMPa22y9jjm6i5Hth1Z0j5yGMk/L45
9KEd2z1bouOBJQmanPP7MwyZqFheV7nPlIS5CDMrSWMmOvKIKHPEHpJ4bmWG
3S3ZqNV9FMff1L/yOjbXelOjdhMSXDt9anuwHeZtT30wwuMJtVYkmjAR52uv
xAp9Ekpn/IqHjzLRrYMFEvuwHwqMOqwzZSLFcub9Uj0SjskLXtqLbZd3ueCJ
LgnzJhWzYdgFsdffPNIhQXjjwQPCZkxk6xj/J/Ygzt+6Wl8pc1yv7W3X12F/
m0gzPYgdZiHGFaWF61dB+MEJ7HzdO+spmiRsuJlXnoy9Qj5LPkSdhCyz2Fxu
CyZKfDhatHiAhAuG7k4y2DslFfYHYYt8LInTxLYWKNK9tJ+ERsGaAB/s3N/P
T3ruJSF8Giw+YaOLS/3De/B6uvX5h7Bbx5CnG/ZAc5bVX+zlb6/8ndVI4LK2
9Za1ZCKrVx9v2qiQILDZaykAe0RLQKRVmYRryeULNOyQMqs0C+yiqabwO9jZ
uR3ZJkokGGSxab3E/hvz46WOIgnR1UpuHFY4f1rbZxt2kfDok0K7APbnUQ8Z
M+zIm2ZjUti5OjNhDgokxPDs/q2OLTytVtInT0KnR9jsEezQ1MD+s9hjr3fE
HcO2/e/f4Us7SXjWXPTSG7v23uFLCzvw/39SswrEVjxKPgzFVnE2Z4Rjc2by
rYySI2GY/mg+BbvYdlP9o+0k5PC6NddgS3K6/JLHvncHlTVgUwsfbi/ehuPz
9LpxM7bzKgWyeivOr1hRWB/2u6c+ZbrYh9ackR3F3utaMvx2C+53bdwhTGze
SnWDdhkSWrqzdJexA8+GBJ7EHrK/9IzzGBMNCNZm928mwVz+7bfV2M+9DVcx
pUlYFVFlLoK9fUPUAX/sI+nKdyWwY183efyVIuG6Yt9DaWx3yeNvebCdiwv6
dmC3vk1diJbE9WP4ZIMiNgr4vlMYuyD+CZ8Kdu6WLQ6pm0iY+vXg5R5skaYz
9M3Yc3xhqgewbwTnVmZtJIHtsbabJvaE3NT4Luzzbe22CPt4m/LGUgmc/xfa
a3Ww625cNlHH1m+8HK6LrahYEQziuF9Tfav1sW93/c3Xxy6rUK02wF5Jan97
vwE/1yoLN8K+oBrBa4V9WOrvOhPs7u9vtDrFSFCLYj99FPsIY815J+y+9neh
ptjF+83uDorifudjf9YMW3Iw7qMXtmJ/kZg5Ni32y/KMCAnq3V8SWf6pJb47
EDtV8tN3lp3HTjotC5NAi7z/m+X3SfdvRmDfY7PpYXnf4cGa1dhVST8TWM6Y
lmPGCJEwaEfbyDJfmre0KLasj5Q/a/wgg0LzO4IkXOF+mcGa38B/c6FbsNMd
gx+w5m9+f19RznpWv3cKYq2v8ujVvt3Y912ubDNm5XehWuCZAK6vrO5sQ+y4
THYdTWzyWzInK15Llvq+tfy4fx6rPsCKZ2veh5aP63D/00lVY8WfMivhbos9
MLbIrY2tccBz6TsfCdQNXs+1WPOv55Kb4SWhgysO9mPb8Fq/CMJec9leZC/2
qmMPLNmxL72yNFNl5aMPXRNcS0JNz9L5Xdhb5aLXp60hoUulwXYndvv57qyt
2O/8Z2RlsQ/+DWzZs5qEn5y3wlj1uFa0WPY4Dwkbd8wdXI8NJ1e86OUmwUHo
TCgftt9DU0sP7DsaL4pY9d6lPB58hQuvr9ZjhB0722RrSxonrr9T0q9m8X7R
DUsK7ltBglYQYydr/803DAh4YmuqWE++x85bp5o1+4+AyrVpRaz9uv7Op2YO
7HfhMocBu7eMR3b7EgEWbrk5T7ATlm2qCv4SkH7jd3Ie9hG9Rxb7sOvzPsVk
YRe0HAo2WCRgcX1JZjp28OSVZs8/BMxEnwqPwVZSazwzN0/APSuZIQZ2/xXR
v1exZ2/fPUHFNuIp3R71m4DTGn7UMOxlU/YqYeySB5I617GLEs0t7v4iYFfO
LsFgbLEtk1ef/CQgeZcMhz/2ew8Ngf3Y0aWOW/2wrxdSM+E/AoYG8l0vYA9p
bW9unsPzCVXW8MK+FXHpjD22eGFtuzu2ybvaxR+zBDxfI5F0BrvkuNP2/2YI
4Mr9GuyKHcfzLskX+4IZ5YYztm/5Xu4ZJgHVejkljtgW7hkBPtg9fHVCJ1nr
FeMbmZwmoKvCPtMBm78h6Lg39uz3nx722NMBgw1jUwRU3Bd3scP+KGtxwAN7
z0OzqOOseLZX5QxPErDEu5Fpix1NyomfwbaM4KazfG5fAm1gggAdudtOLJsM
/1twxa6NP+HDskKyl1ffOM7nl/ZKltceaf/qhH3tUqI+6/3jv3RMesbweM5S
Aqzx32YWVJ3ALlz4t5E1v1wb8V1fRwnYvq7WizV/Ghdxxw7bo4m5fALb49kM
b8cIAf/aRDtY6zc4czLEBvvIhrp5VnzkRBqnWocJiJoNcT2FzV2v5mSFrSTS
IcKK79Dle5+ah/D6Yx1EPbDrt63VNsdebkhyY51Hj9oCCj8OEqDuJ8rByl9E
ZL/0UWzlFK8ZVn5P7zGLfTdAgH7UZhXWeXV48DmbEXb67Jt6Vn3IJG73begn
QLtwsvAGNrte3A99bNm5zbMEdt9/S5avfxBwbud/dFY93jvWplrbR8ADr6JP
rPMtlPPQQ21so4iqYFY9O5XmC9X0EvAn+xElk3XeCUX8rPxOQFDosbqn2Et1
027q2Ge/a/x8gd3t5/ClvIeA5jRdRj126meVsqffCOCw+zfdgX0l/K6sGvay
bmvND2x71dUpxd0EiJzmX5xg1Xd8X+CTrwQ0nl75nLW/kyxj1HM6CSiL7oxk
9Rt/9r+5sthg3dPN6l/WxWclMjsI2HunK4/VT4XWo78Z7QRolrCXe2HPvcz1
3ox9lsdq/gp2y0WRb+lfCPAb7H9GY52PzZMv0toIcBHhf5rH6mc37BQlsCvg
0+8qVj9Wfn33VisBYrfFaj6y+nls2vWkzwSMdEb1zWEzzI0PxTTj+vD7c1/X
mol0VMsdRLEbDm6qOY79W3ib/90mAiTvhdifw3b9upyb/4mAKVJAIAX7wJli
ocYPBPCvEro/hz1lILXbHDvM4+XnNTZM9FCeYdj+noB2l/bordj8M24hg+9w
PH3NHthiD13dMML2loBY40H3V9hpjgQ7tZGA771H2fuwLQ7NbeTHrjU/qLiM
XcX1wUKygYDj7LU66rZMFB8bWqleT8CKFwk3KrC1s4aj/WoJ2B162aftOP49
QT2Ws/CSAI180YZF7Dzvl3U3sEWyTN7I2OH7gErq/E0gwGrFmWpf7MkqU9f8
ajw/abZicXt8nrc83TP4nIAXNi21dAccz6cy5t7Y3QvlYi+wV6bc9JyrIID0
/CY3jX3hpEc6G/ag4vNg6xNMpD+ycZVkGQHGbelC8idxPpfCu21KCEhYvW/9
oiMTrWaEDn8qJmCch60FOTGRtPi1WQNsx0OTsZHYpnv9eTSKCCiQqBATcsb7
+7y7mtQTXE87a3y0XHA+vpswhnMJOLpO9HHtKXw+nzNMdsY+O2KvLHaaiWIW
9TI6cwjYOhH46Tx2tSgqf5dNQGo11UnKjYk2mCsPPMkk4GLLo4WoM/j3Iwhr
BmYQ4P2u9XKGBxMNm64/MnOfgOz9DharPXF/7+az9MTWd9B28sNW+MPtfuIe
3u+XxcQMvfD5rLwQr32XgF81RrIc5/B9LKNnnOc2AaHCsmwlF/B5rPT1141b
BLya6SxSvMhE3tXtbIspBBB8nPl5F1n3pybRyWQCpNmOhuX44vytrzvcnEiA
J7vWt9JL+H55v8bUCLv4hvYKjcv4vN5dZVeXQICQ7eOAWmxL46c+T+MJGDCV
8Gjzx/2us+iKIvY6uVeDzgG4P5wtiMyKI6DqxbaqSezkn7kx0tgvvG9OXg3E
/Ts8K/VWLAGmNaZX1wQx0f8AnyS7
           "]]}, "Charting`Private`Tag#1"], 
        Annotation[{
          Directive[
           Opacity[1.], 
           AbsoluteThickness[2], 
           Thickness[Large], 
           GrayLevel[0], 
           Dashing[{Small, Small}]], 
          Line[CompressedData["
1:eJwV13dcjd8fAHDRt6VdKkVJpCWa0vBJERVJiYZCKi00KJK03Ocu2imFRBra
S4oc2lmhqU1p3dFQFOV3fv/U6/269z7POZ91nkfe9aKN++pVq1Zl4j///08q
ot1JjaMj3q+7bmY43Ya/v0+ubMIWztvFOuBxGwJM1N1zYulIyySja8LvNrh0
tGk+i6GjnlVmGhtIt2HXn3Uf2m/RkUZ/o5F28W0YN8vgFKbSkVizuvTy6hhw
ifX3uUOhI7Uj0et2CsRAe4/JZ1nsXzZKvQ6SMYB8Rx9sJ9PRZn+ziVjVGEiN
VzGwJNHRqykxNcI2BoT7/jz8fJOO9I1s47ydY4C09T2PI/Z6wRZJ03Mx8PfC
/YvD0XTk82rtLWH/GAioutjpid3tYvfqc0gMjHPsNZqOoiMrOKxAi8LrsRR9
HIz9Snxeso0aAxYD5f6kSDqqZk056KXi9WwjdQtg89rQ3zllxICu/wlIiqCj
J45q+peyY2Az5xL/43C83ubGE9EVMfBHGXJeh9FRS3boL4VPMZB/uWXgbwgd
FfGJNemviQUBgQHLwEA6yjno3i6qEwvFr97dmg6gI+p4mM1hvViwCaj5eB67
2IrnSpRBLCR3pdh6+tMRp5/R+u97Y0E209bJ+SIdBTcMugVYxYL6rhbvAz50
ZHDnUd6YRyxYnSmnyJylo/BTqsHTSbEwLfbobYorHcXa3pr/khIL8Y1xAhLY
47wD2ZVpsdCpejFO+Awdta4TVQ15GAsuC8qp/52iI99b3pbL+bFwgfYgh+1I
R9+7hh+I1MfC7QpqU50NzqfKVJ/XXCxwpYWUmWPXZa8VMl2IhbBw7wcfj9JR
IqvovNxiLFy0tAjutcb78X2n9m0lFqyHebfNWdHRmf+sNybwxYGoAIW02ZKO
rjXtcqvdHAfU2SsBORZ05Ll8SaZnaxys7vZ0Ucc23VSy+FspDuYyD+rqm9PR
OwHV/IM74qBdj+fH0QN0NFi4N1DVMA6S3Yj9EaZ0JPG55c3y8TgQtAjW4MaO
/++QhL9jHJB2nNt4y4SOoNHswZRzHAQvmc2n7KWj2o2qPQtucWAfy5VVDHQ0
u6CV6RUYB9IvbnIOGeB8648ZDMTFwT2x6Lo92nRUYnK5ZrojDlwSwsSbtHA9
ikvJX/4aB7JiV92PYJvvTInkHIyD+6IXuE9r0tH+LOfKfeNxkCFibxmxk47S
vdjmVn/iIFNI7UudGh2pGJloPFSIB9cYxS2HsJWZs/3fleJBQUj+crsqzs/q
s4Fa6vHwWFBCclSFjv4rnmlb1IuHLIFVTlzKOD4BtHTFI/GQs7b928GtdPTt
Cq+VdFg8eNI+aH3agvM/nX9hd3Q8KK9tiXbAjrjadvgcNR7y+GoVvRXo6JPE
chU7OR6e8uZ40+Tp6GS/s11lcTwUcofOvt9IR/25Hxs0x+KhbM2W1bYS+Pdn
ZkgPTydABsNA/dM6OpL9pVcZ5pUA9A5bxyPYRzhq1/kHJIBbdlSppTgdKdWb
9yZFJ8A6y++u+0TpiOvr5txvuQkQHJ9ZpyOI50Xg3wcPf+PvX6tmlwng+xvx
cQ+uTgRrt88ymtizjodttQQSQUl39SV1fjoaaXm1vGlzIvT0nNmyjY+OKlzu
7RI7nAgG8vI3pbhwPhfn/Ml5+Pt8u0uS/6OjPZ2504LPEkF8zrpfHFul+2Je
QV0iMOrDdUQ46SjAuL5Sqz8R7nkOjfKupqPpexBwRiQJ/hU9MPuzTEN6S692
GYYlQd0eWZ6BeRoK0NE6nemVDCTHXQNu2NHnQ+zFryTDwSDr8qmfNET1z1K5
S0qGdwWRpxfnaEhV+/zW4UfJ0LlhrEp8loZcW9+MOg4mw+RSkZcli4YS4gm3
aYc7IPps79uqHzRkUH7OcodzCpzZ4X47oYuGru1tGmq8cxesy9NAGJtUeT1G
L/8u7Nn9eZreSUMRCX5fatBdkDYFW1IH9vuMjIWJu9B+fL3U1S80NFWsML3b
KA0OhL1/6PKRhu4IT6zq+5EG29/rVCg30dBc49+sgv33YNGbq+9VJQ2Flinm
vtmUASl6Vr43k2lI6sTecF71R9BQ8y308hUakiZCgz8OZ8FKkInUXDANxb2Z
2znAyAJdzcwyP+ynCwcjWb+yICfnzKRPEA1les49FRd8AtSkoROul2josc/n
y6H6T8Dq4oDmET8cr+Yf4T8SnkD35q/jSp40ZGJKdc+yyAbhgd3RT87R0O7q
/cuHj2eDeWqq3BZsp5C3av/OZEO1kMNxOQ8a2l7SbRd6NRvu/e2qW+dGQ/YW
FivjOdng2tlxf/VpGtIpf1jVyJsDDMqnY30naEi5afnJzY4c+BOsedcV+7lA
RebocA7weSQMjh+noYZVsexjrBzYZmLnPW9HQ+uPWYS7cueC61L3DcFjNDRv
vpJrrJ8LPd5DecbWNCQqcSPV9FEuNFqyV2UdxPH9SSwfjM6Djt3WZqrYuS3t
cpIJeTCyrYRWcgB//szVevlhHqzmDJSoNcP2leQVQ3lg9GJBtWsfDfmLPFXw
Xc6DcrWV47x7aSgMbdc97/cUHgoIFJzfjfPpoN9e5p0Pv5OunFjQoyG/DYbT
KtfywUp2hOMGNin21vFGWj78Va85HruLhpKXIkZ8CvLB3tprVZkODXFwV+rd
mM0H4YQG298aNORd0Om6M7oAzslorIRjL0jnlm+5UwC1j9JzeLEboeHrvrwC
8C0PXJbeSUObVDKj+T4VQHOHfLaROg2dpPafr9pUCOFSYUuRKjQ0bBUkwt1S
CF0ZE4/XYksNfyyfHigEdWW7I4nKNDR9K/+ewHwh9O1We5ylREPklBXx7/JF
oOf09XCzIg2lm4i68IYVAfue7kMBBRo6VfbQ8NimYnBRYB9IkaGhdT3PTRQW
i2FY/Mp7CWw9vidDizwl4MbFYZskTUMO2o8nFqRKwHtC1CV+PQ2ttevc7767
BC4X6V6iS9KQeZzAEenQEqAbhGWEi9HQ3ZTrwRt5S0FoO7fiP1EaSkIKM1dk
SiFeNvbpdWz5pu+NK9tLIYUjszJEBFt0RwDVthQeNTW8uySE1+P8TDonoxSq
bQUWPdfi+rSovbLdtAyM9ieHjfHRkM/T0yrm9mWAdOU4PbBXSLZZ8efLoHG9
htBZXhqq9aa9LEopg0+Dx7Y6c9MQm//OK8mZMhj3ST96dA0NER2zkk155eDj
vLXr42oaWpX9wLDjTTmwrApPWmE/K7gzL9ZbDnMa6JwlBw1tuCVaq8BfASu/
vl/f/4+KdhnyFd+4VgHrolXzdv+hou8PMs9GuVXChZyKHrRERYVG9eUB4ZXQ
/A54D2LfmB8doaRXQsi6Y57HF6ko/8my8o6OShh4EqoY+IuKmkNalKwPPoMn
Le8z8+eo6NDGN19f61SBnpBfmhyDiqadCl+vUasGx7vl9P/6qaiduvnUhZBa
SP1zR/fgCyqyKbGYNrtQDx4KFk+aaqhIZVrqNetGPWhb/l13AHu8a+V5eVw9
fLh7en5/NRVtDnEMT6+oh9X6yuWmVXj9hi/cR1bqwftKtQaUU9GZwkeXk+80
gOF8n5puPhUt++y8L/29EXg3xqRXPKUiM40fc1yLjdC5by+/DnZ0BKexlFAT
+CVmTWnl4c+1GoTzDJogS+tCnkYOFXXMz0bTk5tAMODftu2PqWiwUTfquG0z
DLLkFbakUxGZ+jF6YbwFIs07DPPTqGjdTebuVxytoPiYfFwb+0ITMzdbuhV8
HdiUfXepqMb3gHPXoVZYqnsx7ZZCRYvzhYeKSltBPPVEbVYiFSUIiHMqRb8F
c9NbDttuUZEi1aPU1Og9lN35HaMSRkVvXq26xwprgwiacn22MxWdHcnm2rqm
A/q1s68cASrKfiu8V8KsB7SUb/w8L0tFBt+ZLc61/XBI4eoXxkYqoqIXjt4f
+8FjY2CpD/ZIvVv1xaF+SBE55+e1gYq84mQuu60egJVFK4abNBW9zJFrnN0/
AK2tsiNOElQkvFO0hPp2AFx9a7+YC1KRfYvALvbHQYgtWi7dukJB7weMBx+3
D0F432+DgmUKclXaY6/WOwR+vD/rtbFfrXguFg4PwZGzk52mfymIpa7cncUa
AkHJrqUzSxR0WeT5WieeYaCFFZvcX6Cg50UL01P6w0A6fPazBJuCevVvbv6Z
PgzXpppnuIcoaM/rJRn7E9/gdADr1+lXFFT8Sy/Ub/w7fCk8HTaSQUFOh7cG
spxHwer61QMcURQUlXGEMZb1A8rNa5JuRFIQ7y3eOcGnP0BaYvn7cgQFhYi2
PtEs/gGjheHhS+EUNMqfLehX/QNCh4jnc2EUpJjkWvrmww94apqs+iOEgk7O
Ryw0LPwAHr4yobcBFPRY393JYN8Y1CUzuhJdKUjqdUNhSfsYrEre0SaDbfLo
gHZp9xgYJgU0Z56hoNqkI3lFfWNQnvC7qvg0BS1alXg+HBmDx7Gcd9+5UFD9
Cyud0z/HIJq64SSnEwXxXGyb2SU2DvvCDg0F2lKQ0ZHTdzOsxqHRPX/cZh+O
91W+0PQX46D+gf/FR1MKGll/e7UCGodk3fMxh7APHuk98KRuHDy41XXNTCio
vXVK6lHrOHDlFkXtNqagwP+ObwzqHof9jFLZTYYUdD9yhj96bhzqA54fY2pR
UNfqVpFj2yZArXe9kjf2p2HjqWCVCUg0DfnzQ5OC+hKsv6dsnwA3cYPMIQ0K
yhQ0MPqsNQGclS/YX3bgeEVN/NlsPAH7Fl9Rq1VxPsu7voL9BNTdaESEAgX9
NTtkH0magEuRGotc2C7dcsb7KBOw5Wa6BmkzBQ0EdX5dQ5/A8QjIjJanoJj2
p7tD4/D1kmSjI+QoaKNFlphN+gTU5wUduCZDQa3ZOTv5SyagoUPxwwUxCuo0
nimb75qAJlWi124NBa2r4Okbk5/E70tzL/tX43i2ex7l3DIJ7cmnMtyx+zYm
BG9SnIQhDj33yxwUJGryZuaEyiQsdY2zEv+R0STz48l6zUlQi7ZY3f6HjIw8
hedTTCchtk9A2eYnGXkudnCccp8ECdGQtV/nyMhx+IJX2LlJSD/wg3kGuzjw
ufV9r0nILa0t9Z8lo6+z8xWD5yfhDfmiYdw0GZEVnlz3CpqEn9qfjrQxyMjt
4+vpe8QkONxKDLIaJaNUdU+TorxJ4FeT1X43QkZvzZHt+oJJqG3NnjHHPuUv
9TK6aBI289T47v9ORnuuiRecKp+EychhV8NhMjrHqxmvWDsJoVfUj6j0k5GI
jPnDv58m4cHZ5m1cHWTEiFbr7ViZhNHdf7tf1pNRzNNtM3qnp+DCWsJ4H7Z7
5/76dWenYKFPJKe1joxIRqXXZt2ngCt8W3DXGzKyzyICnvpMgVKjzboZREaa
nHGh0sFT4GuTe3TLSzK6uam3e+TWFMx6H2+lVpCRvNYmronqKQgxHNYQwX4v
GGJR/HIK1gj6pt4pJ6NfFX8PBKEpEC+J8HxchtdjE2K+0jAFOr/yuWpLyKjw
0SW35bYpuBK1xnSmgIxum1muKv4xBf/SimtOPCEj38l9lTnCDGjjNiMPZZFR
w4WL40piDMgI7D3mhW157sSXJ+sYYGLJxQp5TEZSd4wr0qQZEL3ktOl+JhlZ
m9b3eG5hAI8D982R+zifCvqO1F0M6K5PP3oe2zS7p+jbbgbk7tSUXbiH75+F
DukZMsCCx/kZN/Y/r5MmvcYMkL40GxWbTkZyHIa3lUwZMDVIWK/HZh98zh24
nwEvLDduzEzD8d1wN6f6AAPoz0onVLB/GVZ5/zNnwEmFg5Vld8lIbfuk8agl
A7bH9EcaYrs5PT9RdpgBHzx4NlilkhFdOPeu2VEGCEu4WPnfIaOtU6J8FvYM
GIqYk15KxvGV96lc48iAEiZ5LBJ7SknjdrUTA2waysITk8ho6aZMl9wpBiRe
4i17lkBGOxcUL7W4M0DqS7nkSgwZnfZ5tO9+AAM2xa4dppLJ6KXel8lQKgM2
uNeSebHva3LYcNMZsF7ffyeZwPXhcOBszC0GiI503rhJwvER2fE0JZYBnHqZ
suHRZLRxbGUkNpkBY4N6Jy+Hk1HVbO6HTZkMKNzh0XXqChnlPTm1yFXFgDzO
9TcGgsno6Lp6d8fnDMjueavojE1OV27Or8b5jNIIcgwio6tJ06lWLxkQ1/VX
3O4SGW3wc7xPvGHApRsJNhZ+ZKQaFBzT/Y4BBh/Re21PMkrY3EA2HmaAYNcl
uRfnyKiGwgjy/4bjNaDkb4rdRqvPzPzOABIrVtzGg4wSH6u0//cD15PAGaeL
brifeneEt00ywOMQx0TuaTJa5W/DvP6TAXrHKvQ1sNfXmF6qnGfA2pNe9KpT
uN914ivZCwwo9vm0o8mFjJySV9HcFhnwh/owaOQk7ldPEWP7FZzPeLtmH+wU
nd0X7/zD+7vLKz3nREbc9NKErlVMMMvzf8mBnVzj2+24hgmxLXs55RzIKBqk
hC/wMMH107zdE3sy8r9/LLeClwk6PbnZ27HLT789v8LHBJ5h58XyE7jeP7s+
cOBnwtdxEUtDbLVI41IBQSYUTDek1x0no3c3D0+9EWJC+O+rLAtsmYirZldF
mLCV51ucgx0ZZfbH20yIM6HaLFIu8SgZCbHuXPuymQkjdW/0eS3I6L9YLT0b
YMI37cRzJHPsYyB3YC8ThrPcE9dge5tee2ZoyoQBgoe1fADPLx/rAeUDTOi2
tHo4u5+MHmT066w9woT3X3q4+/bifCkddfvuwoTK79PthbvJ6LI5w7A0jAnl
x95wqGF/eThuXBjOhLKGBPVcPTJa2ej+KzeSCcXZuuRHu8jomsoOxwwSE/J8
Qg1SdMgoorKIj3ybCffnuDMjNHB92JwoNrjPBGKN3MVjymR0Ca1du/iCCSez
Z/Z/VcL1v3ZOpaaWCTst6zecxjYfOCIbinD84r1afbaR0ew/LfelOiaoby7f
GrWVjALf1Lwca2VCu7F5X4k8GR3zq+AM72ZC7ohM2S7s282vHdS+MiGMzKK8
3ERGI2TZjV29TNjWlrCrRY6MCMrHzm2DTAg5NRA/tBGvR7zar2KUCZvCAs2F
pMnoo6iBYegsE+blzTYlrcfmXX7F/5MJrQ1Sv6SxuZ1bTqTNMyFQoPaxohQZ
/eZvLyz9zYSDJbHX8iXJaDzz21mDJSZssDtro4ldEpMu9eYPE2Z+6yhXSZDR
2mGRZrNlJjSm86zag92G+I2jV5iQZtzbWbeOjHgfRI1l/WOC30hBgTl2YZgw
vWEVC9ar2TrZiZPRlfiUoZXVLPCtuVfpK0pGHO1CBx25WbD3lN+tWREyEjfx
8/TlYYHEGlO3K9imn78UhfKy4JXFuEi0MBkFJFa03FnLAtGvmufTBMnop79r
U5UQC6p+Nym08uH5+YSf46kkCzp0s07ZYK817jh/T4oFs5ci077y4v5Itb5w
ez0L1GYMxaZ4yAiucJr4yrDgwUTJan5uMspv7e+VlGMB6Wva8OE1ZCS5PWqn
tiILjr24+ODTHwKV5BeFF2ixwH/pUK8D9v6pAo8wbRbc1lOR/LZEoKDaN3lW
OixoLh+5PbtIoMDJ3HNMXRYYFDiEif0mkO3VzRe26LNg831TZ7ufBPqlHhsW
ZsyCmRuSMj0MAh2oJDaIHGaB/jZRzRPYHc48xVPYkR/4zTumCKRP/3e90YoF
4htXB3+aJNAjHq7JUGsW6FUzPreMEwiF5Y0ybVkQ9vM1tXqEQKr9d86NObKg
Ke3FQz1sOf2H7i1OLBA2fVZV+Z1AQidaNuSfZMHDuPwfpd8I1Np3rz3QhQX1
6ndMng4R6IhylL6AKwv4vHyX0voItKgopnHBiwW2wudEpLE/Z1uonfJmQfqz
M0opvQQa3JVic9SHBdu5ThxP/Eqg0Jhi/d3nWWD9aG8pvZtAmwqPqkn5syDV
wrCFD/u9jqa2WAALvs3oDpG7CCR/NTdVKJAFqqkav7iwpYfzXQUuseCSsZrg
zU4C3aNuSOK/zIKXY4pb12DbsN7oCgSxgCtG3jCig0CR5GOHhYJZYKW7wfZf
O4G+jlcOn7nCgjv9Et7XsasOVde8vcqCoWiRiD9fCHSuPEdi1zUWKKnxp1zF
vhwYzHgUyoLqEI7Gy58JdGtZajriBgsGJBnyF9oI5Jm574nVTRZssXnd4/KO
QDpnav5tiWOBqdrLu6NvCaT4s8qOFs8CV67nTr7YOlzKKbMJLMioLu6/2kqg
hxmOrXXJLNigkDGc2Izzt09st186zufPsInWehyfr0dfT2WzgDPZcFH3JYES
nPs94RULFPz0ql++INCq0IruSsQCEwvta/uwv3TNnVZ/w4LwFdXlozUEKvCW
ur+xgQV/PWQ4zj8n0A9CefXfVhb83LXE86iCQMaz6RtLO1kw2vNMSqiQQMMn
4yLbmCzYufFTOa2AQP7v3p51YrMg5PSkNQ923YzGkdFpXC9jGygc+QRq+HBF
bmGOBYY/Ixbncgnkkvj0Ed8SCxIFD33tzsLxm/2o/+s/NgwedQ+yw3YdeBVw
gZsNKklhop8fEyhd7aTCCA8bkEyJxdtHBBL7aPG2dS0bppQkal4+JJD4R8m9
0SJsMDEdSsu8R6CNoaMmGRvYcIu0uEsOGx94i0sb2dDdItqelk6gd9WzGbZy
bLhgvZ8/KQ3vh3v04Yo8G+4654USqQT6VqMUo7+NDaMZdVKc2F+0NVlRSmzY
OdJXHp5CoNhbl/+1KrOh0VuIefUOrofRCmkbNTbMBF9y9k0iUNyuRx6mGmww
rLm1OJ5IIKk9UZSrmmwgrTxJcse+0V26pUCLDRtu9rx3SSDQGnZ8Dr8uG841
z3r1xhMo1bQuSm8XG0rX8nPZYwveNX1xRo8Ny1ZbM9vjCPRWQnyn3W42HIzf
s+co9q2TO5gS+mxI6Djx9X0sgdSShdZ1Yg9I+QdZYO+Gt/nxBmy49OBRoWkM
gQZCU405jdiQkc8jp3uLQNm1ITEtwAYtqtqmCjrOh6l4qb8x3t85a3lt7Npd
yiTJvWxgbE5R0KQRKGn+tf1JEzbopW5TUqcQSHvP3v1v97Gh7aaZhuJNAi2t
bXMyNWfD2bPemlnRBGrLHrRowV4wvq21BXsxydfisAXe/98Onc1RBCoqfpJ4
xJINngHu+rIRBIoJerd2z2E2cJyKNpW4TqDpDUsOzdZsSDTM2ZcUSqAFfoqX
5lE2KEm/2y+ObajBN38X26pD7KDoNVzPpD9p52xwPi0fHRK8SiDvn01sti0b
NPXe2HFdxvPFqn/uzXE2NKz7cfzmJQKRF5SkpU6wwX6O154TO+bY6R2+2GGF
Rx1XBxLogdagqYg9G1q3DLus+OF4DDz5dsSBDa4iqzwXfPH8Q989spzY8FZ+
q1gYtupEwpZxbG1Ni9r/sFV8Ih1VTrKB2zZRfJ0PgaZSB8wKsPMTlV5reRFI
l3a5qcAZx0fyqLS/O+4XveJb90+x4ZRSUMNvNwIte9+L78Vu1kvzC8eu2x5y
Xuo0G9IcRhtjzhKIe1VfTRy2cdrVwMIzBFKWXXCIOsMGqmzmuylnArG7TEPP
nWXDnHpTcCB2rGxb+GPskzijf04SyFTiVdkw9o7Tulf5sK/u73h+0o0N7Q9b
tyo7EuhCp023nTsbjErZbcUOeL3n8BzCfvJGPFQP29Ui1KQd++p3l88H7PH8
GKmUPebBBtmtc2EexwlUOlHTYn+ODYSOlArLDp9Plgel0rCn9xt1XMZ+VD09
0o9d50Go3jxGoJrYZT53TzaoBed38mOnpgSdz8VOJj5FJNri+R+mfZqF7Zkj
0/3IhkAe79fzhHix4VOVcZQqtpsWswFh67e4q5cdxefrGuetPN5seNxD7dHH
fvQ2XcUaW2CyKPqNNYH0viXdzcYOWmrfYYHN4i/ZL+/DhiG+pa+fjhCoWbkp
PA27VHWfxrAVgYS5ojPjfNlwIIv0zAWbP/bfiuR5NvTJthj1Hcb9VLTv331s
LlEri65DeP5GtY4UXmCD0+8TZ99bEGitt4V4px8bOBt8kp6b4XruqTxtfJkN
J1wSFuP2EOg/K3m9y2Fs+Bv77bWJOt5voE1sQxzer5HibPN23M/yR+xOxLPh
y4TX5iPYHr7pghPYeSYzkU5qBHLISrDhT8TX+/nP9JIKgWbfBn84mozXf2Jj
Y5YigYxWW/7XeRdfT9a+lUeOQIdd1PE7MM53a9rSbVkCmc0OOe9+zAYIHlRZ
hz3LXx5Xhy3R5kGT34j7YadYcWcWzlfE5UP6Mri/jcKDfmXjfI/Gf/CRxPnz
fJa9KR9f7+n7zx+E8PkQwq2wUsYG8qyM5wnsrSGXKgPL2WCw23t5UJBA9bWD
MePYmY1cSjMCBGpsOrO2rYINfsNwXYyfQBkCPKNJz9jAL1m6zZ6HQOPTF7X/
VOPzwHnVyyFuAlXr35Nxq2FD4GMrGy9s7ssCiu+wv2pMhYZw4fXv7k9PfcGG
nENbPqdzEih5ub5PuZYN+yKTQ4dXEei7TKSI7Gs2/G4eEfHG3hK0xvoK9lMh
rezZfyT0PPNJ0ids0XsfP63BFrRz3BnxBtfHM55tisskVDNNudZex4ZQZsgn
70USSqWlmlk04vNCu8Vj7jcJ7Xi893gi9vcQyb/XsH//1XTox7bgKVe89YuE
eC3MdHyb2CClwLxWNE9CduI16teb2VBmf0rx5wwJzV+puuXTyoZ4nrfJAdi3
LUNNcrEDqnS5Z6ZJSDLAvGgUe6eU4DiTTUInez4XOb5lQ2HXi9wxJgmJDXEc
1HnHhtuEkrQHtpPWqipP7PO7EqkjDBLSGnEZvIutdsfHZ3iKhEIMttv9wc47
Lr29d4KEbhHXx/Lf43nCRbrngD3edHlDJ7ZX5YxA9zgJRTTe4F/BVpJoYbWP
kVAaz8omiw943jVqn7LFrhM0PHAB+8fljI+ffpDQsVw5tTjsrI7g4g+jJLTG
Y4/uF+zom983HcZWfdXvPIvtpnMk7u0ICRX5TB0U/siGzUmKAc3fSWjS7eeF
g9ir98d/M8Me8Z7Ld8Ue/rls0/CNhDIIz/Jr2BnHOrTeDJPQXOY9xTzscM69
j42xByb/S3qFfao8X/zVEM7ndp32L9h73KRuGmHn7tH+8QNbVjx6vmaQhP5a
y7//jb1cx3bXx55Zv5PG24b7PdCps2oAx+tv7ub12GlfNJ9V9JPQF6b/mDZ2
SNT9bdrYSTFo/V5sRy2+lNI+vJ/X13Ycwt79/TKPBvbzJ06qx7GlEoavFPWS
EHvVDuFT2L9NDk9sx05x7B3ywO6arXLI/0pCYerOGeexKzO3tKpgHxNuPhqI
nWwTq5/bg+PXYfY7GDto9d+8bdi9NTJ3rmHblZ6TedJNQleTMjTCsLVdv9C2
YL9imr29gS0uCn8zu0joulbKuXDsudd5vvLYvMM6fP/3Z3+J/gedJPT0cU/l
/39fKh95WBZbiGLnH4od94n5Mr2DhEo2JhpdxfaLcFCXwT70IEXuMra1RsP9
1HbsTTdk/LB3DO8UksLWLQnV8cYWjEu/kfyFhDZSBv3PYrOMeabFsYXUhTqc
sN9PB55O+Izr7R79rC12fsZgmwg2ujQrb4FNt7bcG/uJhM6snxc3xjbRqnKS
xL5B+bJKF/vXuq1B99tIKLuv3lQV27V3JS//Iwnx2GkPiv0//rU+DVrYQyWC
xtzYHzK6B6s/kJD23XKeJZz/3R6l4i3vSWhVxNK3fmzWQbkd1tiRIanLH7Af
q9LNu96RUJP66vj/15fwjHvY6FsSqs4XNXiA/ePa+nGOVhIy2rog4YCd7kJa
TWkhISl7KbIZ9tG9cxuEsaO+MO9qYb/gen9UtpmExIf21PBjJ8SF1+g3kpDp
j/WRNbg/jLPHbge+IaHm3mYrYewFyrHcpdcktIURErOE+/Gp7+u6COwW+52f
R7AlNNN+xyAS4ufou/Icm/nCyjW/loS8ykYE3bAzH9SEamH3m7zYfATbPlLp
TvVLXG9yfv762PUHVr9rfoHr5+GjfhHsu58rdEarcTyEZFrr8bywrths7Yvt
FcV/qxT7v5QY77nnJNTzurUlA9vP2esBB/YgcHwOw1Y07nxOrsL11OdaeAG7
d7NpuxC27C43xVPYZuMbeGWfkRDnd01+E+y/rRSFrEoS0jR6RtPGLilYMFLD
Ln9g3roN2yP2rH1ZBQnZP+f6JIO9IbAtQB/7zPWtucLYn+2Mbr0uJyFF419O
XNhkvbzsg9jZX8Zm/+J5uUdG8s3HMhJSe3w9+Cf23HJU33Hs/naHOQY2Hz18
7GMpCeUrBL8axd4kfX32IPYpM1rPIPaunKvLr0tIKNol4EgvtpVuEI8B9oEG
zR3d2O71AWLlxbjejJZJndihNhdlt2PPbd7u/n8nDPkoPykioZiMg91d2HkX
PLXlsJ36V7G/Yr/+6wYphSTkvFOz6v/366aesRDBfnl0xOQHNlvKxY5agM8P
usV9FjZXtuPpNdiH2HU9v7E36pzwCc0noawbvZz/4f1r19kGzT/F88Hr4A4x
bMuj1hEXsAO0WJ4K2K6Dh+hjefi8YfS9/v/5cfW8+Z3T2MSZoxYW2LF/9mf2
5OJ+PFQhegY7m2JSYIP9j/RANQS7VhKq3uaQ0DWD9qwk7I4sg7p92L8k9seX
YTO09D68zCahOyEiq9ux11trjBQ9wfHg31SyAdfXzoHtbCXsbmNCbD+2ma/K
0sMsvH/vRPDDvkRWEE58jOuvdNLwIzZNYpOMAHaGzgfNNbgfMh9vUCQ9IiGR
frqBPnYbWmd4JRPP65nuthLsMSvRAzMP8Xw/Hhr1//NmpU/Qxhubrr0tSRf3
m9oit+fJDFwfzm0KLdimBGdgxwMS8jvn0Sz5/3m+jiPMCnuqWUvm//OLrLGU
YHyfhIZzX26Q/sSGB68W7j+/R0JLg6k/g7ErD8/lamKr7WG+68Ee8WK82pJO
QjqrnL7kfsbPW5kDUzx3cX+eWIi93s6G4zt7FyJSSYhyo71+Gdu3tovjTwo+
X7v5siM7cP99bZNk3iGhhsZdn+524n7wfL/ZAztfde0B9S78vrDQsn0wGZ9X
ddONjdgLonWmn5Jw/AbHTLh78PPvw1dWFtjn5oMuFGFv2fHCoS6RhOqbxNY4
f2WDjWXFxYoE/PywUtHc3IvP+56SEHXs/MlBFaIPn6fnCm9mx5OQMM8Ze8t+
NtyZz4vdhL322FHvdQP4+SMqOy01joT4Hq1cHcX+H68qC8Q=
           "]]}, "Charting`Private`Tag#2"]}}, {}}, <|
     "HighlightElements" -> <|
       "Label" -> {"XYLabel"}, "Ball" -> {"InterpolatedBall"}|>, 
      "LayoutOptions" -> <|
       "PlotRange" -> {{-900., -600.}, {0., 1.029551965399111}}, 
        "Frame" -> {{True, True}, {True, True}}, "AxesOrigin" -> {-200., 0.}, 
        "ImageSize" -> {360, 270.}, "Axes" -> {True, True}, 
        "LabelStyle" -> {FontSize -> 19, FontFamily -> "Times"}, 
        "AspectRatio" -> 0.75, "DefaultStyle" -> {
          Directive[
           Opacity[1.], 
           AbsoluteThickness[2], 
           Thickness[Large], 
           GrayLevel[0], 
           Dashing[{Small, Small}]], 
          Directive[
           Opacity[1.], 
           AbsoluteThickness[2], 
           Thickness[Large], 
           GrayLevel[0], 
           Dashing[{Small, Small}]]}, 
        "HighlightLabelingFunctions" -> <|"CoordinatesToolOptions" -> ({
            Identity[
             Part[#, 1]], 
            Identity[
             Part[#, 2]]}& ), 
          "ScalingFunctions" -> {{Identity, Identity}, {
            Identity, Identity}}|>, "Primitives" -> {}, "GCFlag" -> False|>, 
      "Meta" -> <|
       "DefaultHighlight" -> {"Dynamic", None}, "Index" -> {}, "Function" -> 
        Plot, "GroupHighlight" -> False|>|>, "DynamicHighlight"]]},
  AspectRatio->0.75,
  Axes->{True, True},
  AxesLabel->{None, None},
  AxesOrigin->{-200., 0.},
  DisplayFunction->Identity,
  Frame->{{True, True}, {True, True}},
  FrameLabel->{{None, None}, {None, None}},
  FrameStyle->GrayLevel[0],
  FrameTicks->{{{{0., 
       FormBox["0.`", TraditionalForm]}, {0.5, 
       FormBox["0.5`", TraditionalForm]}, {1., 
       FormBox["1.`", TraditionalForm]}}, {}}, {{{-1000, 
       FormBox[
        RowBox[{"-", "1000"}], TraditionalForm]}, {-850, 
       FormBox[
        RowBox[{"-", "850"}], TraditionalForm]}, {-700, 
       FormBox[
        RowBox[{"-", "700"}], TraditionalForm]}}, {}}},
  GridLines->{{{-874.0308772400327, {
       Thickness[Large], 
       RGBColor[1, 0, 0]}}, {-834.0308772400327, {
       Thickness[Large], 
       RGBColor[0, 
        Rational[2, 3], 0]}}}, {{-874.0308772400327, {
       Thickness[Large], 
       RGBColor[1, 0, 0]}}, {-834.0308772400327, {
       Thickness[Large], 
       RGBColor[0, 
        Rational[2, 3], 0]}}}},
  GridLinesStyle->Directive[
    GrayLevel[0.5, 0.4]],
  ImagePadding->All,
  LabelStyle->{FontSize -> 19, FontFamily -> "Times"},
  Method->{
   "DefaultBoundaryStyle" -> Automatic, 
    "DefaultGraphicsInteraction" -> {
     "Version" -> 1.2, "TrackMousePosition" -> {True, False}, 
      "Effects" -> {
       "Highlight" -> {"ratio" -> 2}, "HighlightPoint" -> {"ratio" -> 2}, 
        "Droplines" -> {
         "freeformCursorMode" -> True, 
          "placement" -> {"x" -> "All", "y" -> "None"}}}}, "DefaultMeshStyle" -> 
    AbsolutePointSize[6], "ScalingFunctions" -> None, 
    "CoordinatesToolOptions" -> {"DisplayFunction" -> ({
        (Identity[#]& )[
         Part[#, 1]], 
        (Identity[#]& )[
         Part[#, 2]]}& ), "CopiedValueFunction" -> ({
        (Identity[#]& )[
         Part[#, 1]], 
        (Identity[#]& )[
         Part[#, 2]]}& )}},
  PlotRange->{{-1020., -716.}, {0., 0.999042318680214}},
  PlotRangeClipping->True,
  PlotRangePadding->{{0, 0}, {
     Scaled[0.05], 
     Scaled[0.05]}},
  Ticks->{Automatic, Automatic}]], "Output",
 CellChangeTimes->{
  3.9278111766700993`*^9, 3.9278117585033484`*^9, 3.92781206483782*^9, 
   3.928601976607239*^9, 3.928604070214563*^9, 3.928604317820417*^9, 
   3.928604393726819*^9, 3.928604512921282*^9, 3.928604843905217*^9, 
   3.928605264884935*^9, 3.928843930558138*^9, 3.929991768518096*^9, 
   3.9479853503864193`*^9, {3.9479875012204638`*^9, 3.947987594386313*^9}, 
   3.947987629802724*^9, {3.94802453244645*^9, 3.948024563610642*^9}, 
   3.948024758621262*^9, {3.948024837631319*^9, 3.948024953608018*^9}, 
   3.948498673874679*^9, {3.948498757690855*^9, 3.94849882474365*^9}, {
   3.948498867738051*^9, 3.948498882976015*^9}, {3.9484989404667873`*^9, 
   3.948498945051787*^9}, 3.948819191097995*^9, 3.949056190274742*^9},
 CellLabel->
  "Out[133]=",ExpressionUUID->"3e60144f-6a59-409b-abd3-e6386e2911b5"]
}, Open  ]],

Cell[CellGroupData[{

Cell[BoxData[
 RowBox[{
  RowBox[{"(*", 
   RowBox[{"Fig", ".2", "B"}], "*)"}], "\[IndentingNewLine]", 
  RowBox[{
   RowBox[{
    RowBox[{"Ticksx", "=", 
     RowBox[{"Table", "[", 
      RowBox[{
       RowBox[{"{", 
        RowBox[{
         RowBox[{
          RowBox[{"-", "1015"}], "+", 
          RowBox[{"150", "i"}]}], ",", 
         RowBox[{
          RowBox[{"-", "1015"}], "+", 
          RowBox[{"150", "i"}]}]}], "}"}], ",", 
       RowBox[{"{", 
        RowBox[{"i", ",", "0", ",", "2"}], "}"}]}], "]"}]}], ";"}], 
   "\[IndentingNewLine]", 
   RowBox[{
    RowBox[{"TicksF", "=", 
     RowBox[{"Table", "[", 
      RowBox[{
       RowBox[{"{", 
        RowBox[{
         RowBox[{
          RowBox[{"-", "800"}], "+", 
          RowBox[{"400", "i"}]}], ",", 
         RowBox[{
          RowBox[{"-", "800"}], "+", 
          RowBox[{"400", "i"}]}]}], "}"}], ",", 
       RowBox[{"{", 
        RowBox[{"i", ",", "0", ",", "5"}], "}"}]}], "]"}]}], ";", 
    RowBox[{"Show", "[", 
     RowBox[{
      RowBox[{"{", 
       RowBox[{
        RowBox[{"ListLinePlot", "[", 
         RowBox[{
          RowBox[{"{", 
           RowBox[{"Table", "[", 
            RowBox[{
             RowBox[{"{", 
              RowBox[{
               RowBox[{"(", 
                RowBox[{"x1woadapstaticnogs", "[", 
                 RowBox[{"[", 
                  RowBox[{"1", ",", "n"}], "]"}], "]"}], ")"}], ",", 
               RowBox[{"Forcetable4", "[", 
                RowBox[{"[", 
                 RowBox[{"1", ",", "n"}], "]"}], "]"}]}], "}"}], ",", 
             RowBox[{"{", 
              RowBox[{"n", ",", "1", ",", "65"}], "}"}]}], "]"}], "}"}], ",", 
          
          RowBox[{"PlotRange", "\[Rule]", " ", 
           RowBox[{"{", 
            RowBox[{
             RowBox[{"{", 
              RowBox[{
               RowBox[{
                RowBox[{"-", "900"}], "-", "115"}], ",", 
               RowBox[{
                RowBox[{"-", "600"}], "-", "114.2"}]}], "}"}], ",", 
             RowBox[{"{", 
              RowBox[{
               RowBox[{"-", "900"}], ",", "800"}], "}"}]}], "}"}]}], ",", 
          RowBox[{"AxesOrigin", "\[Rule]", 
           RowBox[{"{", 
            RowBox[{"0", ",", 
             RowBox[{"-", "5500"}]}], "}"}]}], ",", " ", 
          RowBox[{"PlotStyle", "\[Rule]", 
           RowBox[{"{", 
            RowBox[{"{", 
             RowBox[{
              RowBox[{"Thickness", "[", "0.01", "]"}], ",", "Magenta"}], 
             "}"}], "}"}]}], ",", 
          RowBox[{"GridLines", "\[Rule]", 
           RowBox[{"{", 
            RowBox[{
             RowBox[{"{", 
              RowBox[{"{", 
               RowBox[{"restx1nogsch", ",", 
                RowBox[{"{", 
                 RowBox[{"Thick", ",", "Magenta"}], "}"}]}], "}"}], "}"}], 
             ",", 
             RowBox[{"{", 
              RowBox[{"{", 
               RowBox[{
                RowBox[{"-", "5000"}], ",", 
                RowBox[{"{", 
                 RowBox[{"Thick", ",", "Red"}], "}"}]}], "}"}], "}"}]}], 
            "}"}]}]}], "]"}], ",", 
        RowBox[{"Plot", "[", 
         RowBox[{
          RowBox[{"{", 
           RowBox[{
            RowBox[{
             SuperscriptBox["10", "3"], 
             RowBox[{"(", 
              RowBox[{"khbnogs", "-", "0.002"}], ")"}], "*", 
             RowBox[{"(", 
              RowBox[{"x", "-", "restx1nogsch"}], ")"}]}], ",", 
            RowBox[{
             SuperscriptBox["10", "3"], 
             RowBox[{"(", 
              RowBox[{"khbnogs", "+", "0.002"}], ")"}], "*", 
             RowBox[{"(", 
              RowBox[{"x", "-", "restx1nogsch"}], ")"}]}]}], "}"}], ",", 
          RowBox[{"{", 
           RowBox[{"x", ",", 
            RowBox[{
             RowBox[{"-", "920"}], "-", "114.2"}], ",", 
            RowBox[{
             RowBox[{"-", "600"}], "-", "114.2"}]}], "}"}], ",", 
          RowBox[{"Filling", "\[Rule]", 
           RowBox[{"{", 
            RowBox[{
             RowBox[{"1", "\[Rule]", 
              RowBox[{"{", "2", "}"}]}], ",", "Gray"}], "}"}]}], ",", 
          RowBox[{"PlotStyle", "\[Rule]", 
           RowBox[{"{", 
            RowBox[{
             RowBox[{"{", 
              RowBox[{"Thick", ",", "Black", ",", "Dashed"}], "}"}], ",", 
             RowBox[{"{", 
              RowBox[{"Thick", ",", "Black", ",", "Dashed"}], "}"}]}], 
            "}"}]}]}], "]"}]}], "}"}], ",", " ", 
      RowBox[{"PlotStyle", "\[Rule]", 
       RowBox[{"{", 
        RowBox[{"{", 
         RowBox[{
          RowBox[{"Thickness", "[", "0.02", "]"}], ",", "Black", ",", 
          RowBox[{"Dashing", "[", "0.04", "]"}]}], "}"}], "}"}]}], ",", 
      RowBox[{"LabelStyle", "->", 
       RowBox[{"{", 
        RowBox[{
         RowBox[{"FontSize", "\[Rule]", "19"}], ",", 
         RowBox[{"FontFamily", "\[Rule]", " ", "\"\<Times\>\""}]}], "}"}]}], 
      ",", 
      RowBox[{"Frame", "\[Rule]", "True"}], ",", 
      RowBox[{"(*", 
       RowBox[{
        RowBox[{"FrameLabel", "\[Rule]", 
         RowBox[{"{", 
          RowBox[{
          "\"\<Displacement From Vertical (nm)\>\"", ",", 
           "\"\<Force (pN)\>\""}], "}"}]}], ","}], " ", "*)"}], 
      RowBox[{"FrameStyle", "\[Rule]", "Black"}], ",", 
      RowBox[{"AspectRatio", "\[Rule]", 
       RowBox[{"0.75", "/", "1"}]}], ",", 
      RowBox[{"FrameTicks", "\[Rule]", 
       RowBox[{"{", 
        RowBox[{
         RowBox[{"{", 
          RowBox[{"TicksF", ",", "None"}], "}"}], ",", 
         RowBox[{"{", 
          RowBox[{"Ticksx", ",", "None"}], "}"}]}], "}"}]}]}], 
     "]"}]}]}]}]], "Input",
 CellChangeTimes->{{3.924538035559482*^9, 3.924538036459423*^9}, {
  3.924538068168377*^9, 3.924538117899516*^9}, {3.924538359174255*^9, 
  3.924538372348557*^9}, {3.92454216715937*^9, 3.924542168972164*^9}, {
  3.925148846873855*^9, 3.925148847103294*^9}, {3.925149622078233*^9, 
  3.925149622867896*^9}, {3.9257636820985107`*^9, 3.9257637281666203`*^9}, {
  3.925763773912915*^9, 3.9257637860928583`*^9}, {3.9257638583393917`*^9, 
  3.925763926570163*^9}, {3.925763967778206*^9, 3.925763974453197*^9}, {
  3.925764018122562*^9, 3.925764052685121*^9}, {3.925764109144451*^9, 
  3.925764119463238*^9}, {3.925764188720776*^9, 3.925764193457603*^9}, {
  3.926382448249318*^9, 3.9263825954030123`*^9}, {3.928605517322771*^9, 
  3.928605520245892*^9}, {3.9480249647711267`*^9, 3.948025005205533*^9}, {
  3.948498973082942*^9, 3.948499034504134*^9}, {3.948499075745639*^9, 
  3.9484991941615667`*^9}},
 CellLabel->
  "In[134]:=",ExpressionUUID->"5009f494-6e26-428c-9c08-4a31683f810c"],

Cell[BoxData[
 GraphicsBox[{{{}, 
    InterpretationBox[{
      TagBox[{{}, {}, 
        TagBox[
         {RGBColor[1, 0, 1], PointSize[
           NCache[
            Rational[1, 60], 0.016666666666666666`]], Thickness[0.01], 
          LineBox[CompressedData["
1:eJxTTMoPSmViYGBQBmIQ7dhedGndhv4DDCCg0HNAaP2TIs4cKH9C14GA1RZF
mupQPkPnAfksozV8j/og/IL2A7+5xP/umAPlP2g9MHn7BkeNcCg/oOXA9J6g
8BhBKP9A04GZk+5Ih57uhfANGg/cPLY/V6gVyneoP5BrwqQzxQ7KV6g5UCbr
bHbrew/U/soDZ0z25zzZAOU/KD1w+XnIhk2ZUP6BogP3d3Q8clGC8h3yD3xa
2fl01q1uqP7MAx+2m87ZMgnKP5B0IDJN7tVEL5h85IGK6N7NRkwwvucBEd7O
u9N2dkH5DAxra2/67iuA8T0dVLl4X69Qh/EjHa66184Ju9cJM99B83Ow1/Ep
nTD7Hcrf9d/95dUJc5+DdSCXw0cGmPoih9r26phV2zpg/nNIamyQU8vpgPnf
4eCn+UUpih2w8HHYvcjfLfVaOyz8HB6c+tmu0d0OC1+H0DYm9XX27bDwd1AK
OCv87XMbLH4chCYesmdY0QaLP4cSm9C5Z6Kh/IJ2B7EaDoVofiifodMBAEfa
wZw=
           "]]},
         Annotation[#, "Charting`Private`Tag#1"]& ]},
       {"WolframDynamicHighlight", <|
        "Label" -> {"XYLabel"}, "Ball" -> {"InterpolatedBall"}|>}], 
      DynamicBox[(Charting`HighlightActionBox["DynamicHighlight", {}, 
        Slot["HighlightElements"], 
        Slot["LayoutOptions"], 
        Slot["Meta"], 
        Charting`HighlightActionFunction["DynamicHighlight", {{{}, {}, 
           Annotation[{
             Hue[0.67, 0.6, 0.6], 
             Directive[
              PointSize[
               Rational[1, 60]], 
              AbsoluteThickness[2], 
              Thickness[0.01], 
              RGBColor[1, 0, 1]], 
             Line[CompressedData["
1:eJxTTMoPSmViYGBQBmIQ7dhedGndhv4DDCCg0HNAaP2TIs4cKH9C14GA1RZF
mupQPkPnAfksozV8j/og/IL2A7+5xP/umAPlP2g9MHn7BkeNcCg/oOXA9J6g
8BhBKP9A04GZk+5Ih57uhfANGg/cPLY/V6gVyneoP5BrwqQzxQ7KV6g5UCbr
bHbrew/U/soDZ0z25zzZAOU/KD1w+XnIhk2ZUP6BogP3d3Q8clGC8h3yD3xa
2fl01q1uqP7MAx+2m87ZMgnKP5B0IDJN7tVEL5h85IGK6N7NRkwwvucBEd7O
u9N2dkH5DAxra2/67iuA8T0dVLl4X69Qh/EjHa66184Ju9cJM99B83Ow1/Ep
nTD7Hcrf9d/95dUJc5+DdSCXw0cGmPoih9r26phV2zpg/nNIamyQU8vpgPnf
4eCn+UUpih2w8HHYvcjfLfVaOyz8HB6c+tmu0d0OC1+H0DYm9XX27bDwd1AK
OCv87XMbLH4chCYesmdY0QaLP4cSm9C5Z6Kh/IJ2B7EaDoVofiifodMBAEfa
wZw=
              "]]}, "Charting`Private`Tag#1"]}}, <|
         "HighlightElements" -> <|
           "Label" -> {"XYLabel"}, "Ball" -> {"InterpolatedBall"}|>, 
          "LayoutOptions" -> <|
           "PlotRange" -> {{-1015., -714.2}, {-900., 800.}}, 
            "Frame" -> {{False, False}, {False, False}}, 
            "AxesOrigin" -> {0., -5500.}, 
            "ImageSize" -> {360, 360/GoldenRatio}, "Axes" -> {True, True}, 
            "LabelStyle" -> {}, "AspectRatio" -> GoldenRatio^(-1), 
            "DefaultStyle" -> {
              Directive[
               PointSize[
                Rational[1, 60]], 
               AbsoluteThickness[2], 
               Thickness[0.01], 
               RGBColor[1, 0, 1]]}, 
            "HighlightLabelingFunctions" -> <|"CoordinatesToolOptions" -> ({
                Identity[
                 Part[#, 1]], 
                Identity[
                 Part[#, 2]]}& ), 
              "ScalingFunctions" -> {{Identity, Identity}, {
                Identity, Identity}}|>, "Primitives" -> {}, "GCFlag" -> 
            False|>, 
          "Meta" -> <|
           "DefaultHighlight" -> {"Dynamic", None}, "Index" -> {}, "Function" -> 
            ListLinePlot, "GroupHighlight" -> False|>|>]]& )[<|
        "HighlightElements" -> <|
          "Label" -> {"XYLabel"}, "Ball" -> {"InterpolatedBall"}|>, 
         "LayoutOptions" -> <|
          "PlotRange" -> {{-1015., -714.2}, {-900., 800.}}, 
           "Frame" -> {{False, False}, {False, False}}, 
           "AxesOrigin" -> {0., -5500.}, 
           "ImageSize" -> {360, 360/GoldenRatio}, "Axes" -> {True, True}, 
           "LabelStyle" -> {}, "AspectRatio" -> GoldenRatio^(-1), 
           "DefaultStyle" -> {
             Directive[
              PointSize[
               Rational[1, 60]], 
              AbsoluteThickness[2], 
              Thickness[0.01], 
              RGBColor[1, 0, 1]]}, 
           "HighlightLabelingFunctions" -> <|"CoordinatesToolOptions" -> ({
               Identity[
                Part[#, 1]], 
               Identity[
                Part[#, 2]]}& ), 
             "ScalingFunctions" -> {{Identity, Identity}, {
               Identity, Identity}}|>, "Primitives" -> {}, "GCFlag" -> 
           False|>, 
         "Meta" -> <|
          "DefaultHighlight" -> {"Dynamic", None}, "Index" -> {}, "Function" -> 
           ListLinePlot, "GroupHighlight" -> False|>|>],
       ImageSizeCache->{{4.503599627370496*^15, -4.503599627370496*^15}, {
        4.503599627370496*^15, -4.503599627370496*^15}}]},
     Annotation[{{{}, {}, 
        Annotation[{
          Hue[0.67, 0.6, 0.6], 
          Directive[
           PointSize[
            Rational[1, 60]], 
           AbsoluteThickness[2], 
           Thickness[0.01], 
           RGBColor[1, 0, 1]], 
          Line[CompressedData["
1:eJxTTMoPSmViYGBQBmIQ7dhedGndhv4DDCCg0HNAaP2TIs4cKH9C14GA1RZF
mupQPkPnAfksozV8j/og/IL2A7+5xP/umAPlP2g9MHn7BkeNcCg/oOXA9J6g
8BhBKP9A04GZk+5Ih57uhfANGg/cPLY/V6gVyneoP5BrwqQzxQ7KV6g5UCbr
bHbrew/U/soDZ0z25zzZAOU/KD1w+XnIhk2ZUP6BogP3d3Q8clGC8h3yD3xa
2fl01q1uqP7MAx+2m87ZMgnKP5B0IDJN7tVEL5h85IGK6N7NRkwwvucBEd7O
u9N2dkH5DAxra2/67iuA8T0dVLl4X69Qh/EjHa66184Ju9cJM99B83Ow1/Ep
nTD7Hcrf9d/95dUJc5+DdSCXw0cGmPoih9r26phV2zpg/nNIamyQU8vpgPnf
4eCn+UUpih2w8HHYvcjfLfVaOyz8HB6c+tmu0d0OC1+H0DYm9XX27bDwd1AK
OCv87XMbLH4chCYesmdY0QaLP4cSm9C5Z6Kh/IJ2B7EaDoVofiifodMBAEfa
wZw=
           "]]}, "Charting`Private`Tag#1"]}}, <|
      "HighlightElements" -> <|
        "Label" -> {"XYLabel"}, "Ball" -> {"InterpolatedBall"}|>, 
       "LayoutOptions" -> <|
        "PlotRange" -> {{-1015., -714.2}, {-900., 800.}}, 
         "Frame" -> {{False, False}, {False, False}}, 
         "AxesOrigin" -> {0., -5500.}, "ImageSize" -> {360, 360/GoldenRatio}, 
         "Axes" -> {True, True}, "LabelStyle" -> {}, "AspectRatio" -> 
         GoldenRatio^(-1), "DefaultStyle" -> {
           Directive[
            PointSize[
             Rational[1, 60]], 
            AbsoluteThickness[2], 
            Thickness[0.01], 
            RGBColor[1, 0, 1]]}, 
         "HighlightLabelingFunctions" -> <|"CoordinatesToolOptions" -> ({
             Identity[
              Part[#, 1]], 
             Identity[
              Part[#, 2]]}& ), 
           "ScalingFunctions" -> {{Identity, Identity}, {
             Identity, Identity}}|>, "Primitives" -> {}, "GCFlag" -> False|>, 
       "Meta" -> <|
        "DefaultHighlight" -> {"Dynamic", None}, "Index" -> {}, "Function" -> 
         ListLinePlot, "GroupHighlight" -> False|>|>, 
      "DynamicHighlight"]], {{}, {}}}, 
   InterpretationBox[{
     TagBox[{GraphicsComplexBox[CompressedData["
1:eJxd1Hs01fkWAHBXIQmZmmQ8I1RKphTK4zsYEqpDYRA9nBORtw6H83M4+h3n
wfmp01Qio7qlp6jEFDadOeRVREeZhJCkF2omNHPdu9b93rXuXmuvvfY/e6/9
x/4s2xfjQ1dUUFAomM1/12r+kuaWFRSELXEkVSVcUFwT1H9VkwL3HAPjVYOZ
0BNvMfxiRAy2YbZn0k0zoUiz2VqxQgzD8w6UMRMyIGYrZ9wkSww1fnsfvJVy
QOC/7KLaNjEUzD1ed1KFA0dHxkixrhjiFO4Wt1wjYMjz/O6ng7lQcaeG027J
BlfvuHPGpbmwve6niI6KVKA6whfPY+fCfoYBZ2kAC8xXeaXddMuFrOZd/o09
yXBFKVBzelEuGLVUBFcnM2FzOlvLeSAHFhqWRl7XOwxLmkXzt1/NAfV1321W
PZcIvfkyyz9TcuBI33XbS84J8NF+zOOASw7M317xuVwaB1ps884u9RwY1dxV
U+kdCwY/5PD7ekQg7N4UrtJ3CJLkvRvK/ikCb62yztjXB6HqY6C6QYIIlDJY
hWGm4bClt75nh70I5LErX1mY0WEwHOlwlUUQqqTi+sZ6HxxijmTQOoVwtzhm
KmIsBH4ISOsfKhTCG9uC6PN/BoBi9aaoJZFCUHGMOT0R4QsPazUYbnZCeLXU
6Tn9nSe8krT52c8RgnnFBt46PQRjbyvj2x4J4O97g/yzO5aDvY74iFn+bB98
e8or0wKdHGCpEGECMPTUeRxd6Iz61+bdilsnAPP9tp+NKG+UtP1YgMUMH/ZX
9wnq7+xEn8drzTMe8MG956/+UOdAxLVWZDw5wYee0tpv1MtCUdAWq9Mf9/JB
v/7ZL6rN+5BRX/Z0yVo++CcpBisK6chqa6uP2ZdsYJa4/mxOhqM1tvZdTrJs
KD6/PrF+WySykYIsQJIN385MONJVo5HI+PtSm5BsuBNxwDU/PRa1zW2pL7fI
htd2Fnft++NQUJVP68QkDzS2psUl7UlAk2rv3axrefBCZaNBeXciYg3cfrMw
hwcbVskKLtkcRp7CcN5NPx4QopeBNreYSLXyx23jJjzw8pWPpmunoMeZtllW
4yTIGtbHtSSw0Iihdpn1PRLWp+nblL5NRaPISLWLT4Lp8edtXtvY6K6hcuEp
GgnRbMn9MTmB9vTYPrHXo+ApzbJTx54LPlaLfO8cIsFb1e6B3iIC5ZZffJRl
TIGu9cZrWuFcOFOpYylLJcFuu1rLrRtspFyyILkklIS99xmyrCQCmRm8aC0x
pcDF9NdT6gQXpDMFp1szSVgbn9jKSWej1WPioVIGCf7DDxt2uBKobz9/fnEA
CZG/fJVWXiDQ+GNWyyZzCuT6M2I1PhfkZ0J8aCQJl+esbBtmsJFTLq1g/UES
OphZjRUWBJpQ8qxbHkzC8PflvxnkEqitrsFXfxcJrzU8pD61BOq+3tg8Z/b/
l32nLxTkcqEvpnbNouzZfV7ctlOBbLQltJz5KZKEY9DbGGFIoJknVwqGd5Nw
kbVA1p5BIPnRFWtf+M3u9z8nVbpJIOkHRnKQ7+w9snf3i5oJtLUgxjN8dr7T
yWvztuZxgd4dozs5O78x9sa2hJ1s1Nqwj/4kioQPg2oeLjoEynAKFjSEkDC3
yM7tSiqBgqe79cCfBJW0R64vrhLI4ydthv1OEkSjuq4pvxEIZVcIWD4kNBfX
ucjaCfRfz/7SPmA9f0qCPcvqi+jJd5Bgzy5/3dNHizuGPePzbXhHy49iz741
K9LI+yMPe7ZJe3ri9uo87NlS5sbUsBgKe2bk3wLxrmLsWXi/t9fJshzsmbFH
rm67nQh7phF454LfWQH2LGpLUdJ7Uz72bHnAJaW5ZTzsmaZWAY2uR2LPIi96
9z89m4U9mxp+tfq0Kvd/nrmft+tmZmDPPElDwYp/cLBnpT3Ka4RdadizK3Sv
1je9KdizBc77h4ZKDmPPrPbWpMszErBnNptPFL+nYrFnbg8zDzvXHcSeDRZ2
VI63hGHPOl/u+tvk7W7sWWKXZ1SjMw17xmka+F1XugF7xsnfyfJJccCeLfxE
s+j46Is9m5Rr59++Goo9O2vbIjm1joE9y9LM8xYaR2HP0m8MK7hPxWLP5OT6
l9eNE7FnXmcVHT8sZmLPgiMVlp10Y2HP+CmcNB1nNvaMZdx7mabNwZ7NhBzr
8biWgT1Tr+E3Wq7gYs/GEk58kdVnYc9i53EjXu4isWfc2tLjY6087FlY64TS
JTofe9bxNXmdz4AAezay4PfCdH8R9qwp3s97z1gO9mzztFbVGoYYe6YxNVr2
6QiFPfsxbYTXcVqCPeuetnMn9SjsmUGTeci7Jgn2LOlLvUnhQzH2bJJ1dMaB
RmHPvolz90gbkGDPAlgHo4fyxdgzxubhZQMbKewZ91dH+alICnsmcpU7uryT
YM+aNtUc43PE2LMiXcr61koKe3Yvf+R1ZAiFPXN7JpE2JFPYMw/LoiqzSQn2
TFk3/EJQghh7Vq025KBvQmHPngkcJjr9KewZvel1q1U8hT1bPep0NySdwp4Z
mcxhLv1Dgj0zUqsulUaJsWdNXHF9uyGFPXulOMLk76SwZ/HOEp+haAp7Zrdv
1GlRGoU9040/vvFyJoUWq/Of/1wlAIX/hIvD//f/Ansc9VI=
        "], {{{}, {}, {}, {}, {}, {}, 
          {GrayLevel[0], Opacity[0.2], EdgeForm[None], 
           GraphicsGroupBox[
            PolygonBox[{{155, 29, 30, 31, 32, 33, 34, 35, 36, 37, 38, 39, 40, 
             41, 42, 43, 44, 45, 46, 47, 48, 49, 72, 66, 61, 57, 54, 52, 73, 
             67, 62, 58, 55, 74, 68, 63, 59, 75, 69, 64, 76, 70, 77, 50, 127, 
             154, 147, 153, 141, 146, 152, 136, 140, 145, 151, 132, 135, 139, 
             144, 150, 129, 131, 134, 138, 143, 149, 126, 125, 124, 123, 122, 
             121, 120, 119, 118, 117, 116, 115, 114, 113, 112, 111, 110, 109, 
             108, 107, 106, 156}}]]}, 
          {GrayLevel[0], Opacity[0.2], EdgeForm[None], 
           GraphicsGroupBox[
            PolygonBox[{{78, 148, 142, 137, 133, 130, 128, 79, 80, 81, 82, 83,
              84, 85, 86, 87, 88, 89, 90, 91, 92, 93, 94, 95, 96, 97, 98, 99, 
             100, 101, 102, 103, 104, 105, 156, 155, 28, 27, 26, 25, 24, 23, 
             22, 21, 20, 19, 18, 17, 16, 15, 14, 13, 12, 11, 10, 9, 8, 7, 6, 
             5, 4, 3, 2, 51, 53, 56, 60, 65, 71, 1}}]]}, {}, {}}, {{}, {}, {}, 
          TagBox[
           {GrayLevel[0], Thickness[Large], Opacity[1.], 
            Dashing[{Small, Small}], 
            LineBox[{1, 71, 65, 60, 56, 53, 51, 2, 3, 4, 5, 6, 7, 8, 9, 10, 
             11, 12, 13, 14, 15, 16, 17, 18, 19, 20, 21, 22, 23, 24, 25, 26, 
             27, 28, 155, 29, 30, 31, 32, 33, 34, 35, 36, 37, 38, 39, 40, 41, 
             42, 43, 44, 45, 46, 47, 48, 49, 72, 66, 61, 57, 54, 52, 73, 67, 
             62, 58, 55, 74, 68, 63, 59, 75, 69, 64, 76, 70, 77, 50}]},
           Annotation[#, "Charting`Private`Tag#1"]& ], 
          TagBox[
           {GrayLevel[0], Thickness[Large], Opacity[1.], 
            Dashing[{Small, Small}], 
            LineBox[{78, 148, 142, 137, 133, 130, 128, 79, 80, 81, 82, 83, 84,
              85, 86, 87, 88, 89, 90, 91, 92, 93, 94, 95, 96, 97, 98, 99, 100,
              101, 102, 103, 104, 105, 156, 106, 107, 108, 109, 110, 111, 112,
              113, 114, 115, 116, 117, 118, 119, 120, 121, 122, 123, 124, 125,
              126, 149, 143, 138, 134, 131, 129, 150, 144, 139, 135, 132, 151,
              145, 140, 136, 152, 146, 141, 153, 147, 154, 127}]},
           Annotation[#, "Charting`Private`Tag#2"]& ]}}], {}},
      {"WolframDynamicHighlight", <|
       "Label" -> {"XYLabel"}, "Ball" -> {"InterpolatedBall"}|>}], 
     DynamicBox[(Charting`HighlightActionBox["DynamicHighlight", {}, 
       Slot["HighlightElements"], 
       Slot["LayoutOptions"], 
       Slot["Meta"], 
       Charting`HighlightActionFunction["DynamicHighlight", {
         GraphicsComplex[CompressedData["
1:eJxd1Hs01fkWAHBXIQmZmmQ8I1RKphTK4zsYEqpDYRA9nBORtw6H83M4+h3n
wfmp01Qio7qlp6jEFDadOeRVREeZhJCkF2omNHPdu9b93rXuXmuvvfY/e6/9
x/4s2xfjQ1dUUFAomM1/12r+kuaWFRSELXEkVSVcUFwT1H9VkwL3HAPjVYOZ
0BNvMfxiRAy2YbZn0k0zoUiz2VqxQgzD8w6UMRMyIGYrZ9wkSww1fnsfvJVy
QOC/7KLaNjEUzD1ed1KFA0dHxkixrhjiFO4Wt1wjYMjz/O6ng7lQcaeG027J
BlfvuHPGpbmwve6niI6KVKA6whfPY+fCfoYBZ2kAC8xXeaXddMuFrOZd/o09
yXBFKVBzelEuGLVUBFcnM2FzOlvLeSAHFhqWRl7XOwxLmkXzt1/NAfV1321W
PZcIvfkyyz9TcuBI33XbS84J8NF+zOOASw7M317xuVwaB1ps884u9RwY1dxV
U+kdCwY/5PD7ekQg7N4UrtJ3CJLkvRvK/ikCb62yztjXB6HqY6C6QYIIlDJY
hWGm4bClt75nh70I5LErX1mY0WEwHOlwlUUQqqTi+sZ6HxxijmTQOoVwtzhm
KmIsBH4ISOsfKhTCG9uC6PN/BoBi9aaoJZFCUHGMOT0R4QsPazUYbnZCeLXU
6Tn9nSe8krT52c8RgnnFBt46PQRjbyvj2x4J4O97g/yzO5aDvY74iFn+bB98
e8or0wKdHGCpEGECMPTUeRxd6Iz61+bdilsnAPP9tp+NKG+UtP1YgMUMH/ZX
9wnq7+xEn8drzTMe8MG956/+UOdAxLVWZDw5wYee0tpv1MtCUdAWq9Mf9/JB
v/7ZL6rN+5BRX/Z0yVo++CcpBisK6chqa6uP2ZdsYJa4/mxOhqM1tvZdTrJs
KD6/PrF+WySykYIsQJIN385MONJVo5HI+PtSm5BsuBNxwDU/PRa1zW2pL7fI
htd2Fnft++NQUJVP68QkDzS2psUl7UlAk2rv3axrefBCZaNBeXciYg3cfrMw
hwcbVskKLtkcRp7CcN5NPx4QopeBNreYSLXyx23jJjzw8pWPpmunoMeZtllW
4yTIGtbHtSSw0Iihdpn1PRLWp+nblL5NRaPISLWLT4Lp8edtXtvY6K6hcuEp
GgnRbMn9MTmB9vTYPrHXo+ApzbJTx54LPlaLfO8cIsFb1e6B3iIC5ZZffJRl
TIGu9cZrWuFcOFOpYylLJcFuu1rLrRtspFyyILkklIS99xmyrCQCmRm8aC0x
pcDF9NdT6gQXpDMFp1szSVgbn9jKSWej1WPioVIGCf7DDxt2uBKobz9/fnEA
CZG/fJVWXiDQ+GNWyyZzCuT6M2I1PhfkZ0J8aCQJl+esbBtmsJFTLq1g/UES
OphZjRUWBJpQ8qxbHkzC8PflvxnkEqitrsFXfxcJrzU8pD61BOq+3tg8Z/b/
l32nLxTkcqEvpnbNouzZfV7ctlOBbLQltJz5KZKEY9DbGGFIoJknVwqGd5Nw
kbVA1p5BIPnRFWtf+M3u9z8nVbpJIOkHRnKQ7+w9snf3i5oJtLUgxjN8dr7T
yWvztuZxgd4dozs5O78x9sa2hJ1s1Nqwj/4kioQPg2oeLjoEynAKFjSEkDC3
yM7tSiqBgqe79cCfBJW0R64vrhLI4ydthv1OEkSjuq4pvxEIZVcIWD4kNBfX
ucjaCfRfz/7SPmA9f0qCPcvqi+jJd5Bgzy5/3dNHizuGPePzbXhHy49iz741
K9LI+yMPe7ZJe3ri9uo87NlS5sbUsBgKe2bk3wLxrmLsWXi/t9fJshzsmbFH
rm67nQh7phF454LfWQH2LGpLUdJ7Uz72bHnAJaW5ZTzsmaZWAY2uR2LPIi96
9z89m4U9mxp+tfq0Kvd/nrmft+tmZmDPPElDwYp/cLBnpT3Ka4RdadizK3Sv
1je9KdizBc77h4ZKDmPPrPbWpMszErBnNptPFL+nYrFnbg8zDzvXHcSeDRZ2
VI63hGHPOl/u+tvk7W7sWWKXZ1SjMw17xmka+F1XugF7xsnfyfJJccCeLfxE
s+j46Is9m5Rr59++Goo9O2vbIjm1joE9y9LM8xYaR2HP0m8MK7hPxWLP5OT6
l9eNE7FnXmcVHT8sZmLPgiMVlp10Y2HP+CmcNB1nNvaMZdx7mabNwZ7NhBzr
8biWgT1Tr+E3Wq7gYs/GEk58kdVnYc9i53EjXu4isWfc2tLjY6087FlY64TS
JTofe9bxNXmdz4AAezay4PfCdH8R9qwp3s97z1gO9mzztFbVGoYYe6YxNVr2
6QiFPfsxbYTXcVqCPeuetnMn9SjsmUGTeci7Jgn2LOlLvUnhQzH2bJJ1dMaB
RmHPvolz90gbkGDPAlgHo4fyxdgzxubhZQMbKewZ91dH+alICnsmcpU7uryT
YM+aNtUc43PE2LMiXcr61koKe3Yvf+R1ZAiFPXN7JpE2JFPYMw/LoiqzSQn2
TFk3/EJQghh7Vq025KBvQmHPngkcJjr9KewZvel1q1U8hT1bPep0NySdwp4Z
mcxhLv1Dgj0zUqsulUaJsWdNXHF9uyGFPXulOMLk76SwZ/HOEp+haAp7Zrdv
1GlRGoU9040/vvFyJoUWq/Of/1wlAIX/hIvD//f/Ansc9VI=
          "], {{{}, {}, {}, {}, {}, {}, {
             EdgeForm[], 
             Directive[
              GrayLevel[0], 
              Opacity[0.2]], 
             GraphicsGroup[{
               
               Polygon[{{155, 29, 30, 31, 32, 33, 34, 35, 36, 37, 38, 39, 40, 
                41, 42, 43, 44, 45, 46, 47, 48, 49, 72, 66, 61, 57, 54, 52, 
                73, 67, 62, 58, 55, 74, 68, 63, 59, 75, 69, 64, 76, 70, 77, 
                50, 127, 154, 147, 153, 141, 146, 152, 136, 140, 145, 151, 
                132, 135, 139, 144, 150, 129, 131, 134, 138, 143, 149, 126, 
                125, 124, 123, 122, 121, 120, 119, 118, 117, 116, 115, 114, 
                113, 112, 111, 110, 109, 108, 107, 106, 156}}]}]}, {
             EdgeForm[], 
             Directive[
              GrayLevel[0], 
              Opacity[0.2]], 
             GraphicsGroup[{
               
               Polygon[{{78, 148, 142, 137, 133, 130, 128, 79, 80, 81, 82, 83,
                 84, 85, 86, 87, 88, 89, 90, 91, 92, 93, 94, 95, 96, 97, 98, 
                99, 100, 101, 102, 103, 104, 105, 156, 155, 28, 27, 26, 25, 
                24, 23, 22, 21, 20, 19, 18, 17, 16, 15, 14, 13, 12, 11, 10, 9,
                 8, 7, 6, 5, 4, 3, 2, 51, 53, 56, 60, 65, 71, 
                1}}]}]}, {}, {}}, {{}, {}, {}, 
            Annotation[{
              Directive[
               Opacity[1.], 
               AbsoluteThickness[2], 
               Thickness[Large], 
               GrayLevel[0], 
               Dashing[{Small, Small}]], 
              
              Line[{1, 71, 65, 60, 56, 53, 51, 2, 3, 4, 5, 6, 7, 8, 9, 10, 11,
                12, 13, 14, 15, 16, 17, 18, 19, 20, 21, 22, 23, 24, 25, 26, 
               27, 28, 155, 29, 30, 31, 32, 33, 34, 35, 36, 37, 38, 39, 40, 
               41, 42, 43, 44, 45, 46, 47, 48, 49, 72, 66, 61, 57, 54, 52, 73,
                67, 62, 58, 55, 74, 68, 63, 59, 75, 69, 64, 76, 70, 77, 50}]},
              "Charting`Private`Tag#1"], 
            Annotation[{
              Directive[
               Opacity[1.], 
               AbsoluteThickness[2], 
               Thickness[Large], 
               GrayLevel[0], 
               Dashing[{Small, Small}]], 
              
              Line[{78, 148, 142, 137, 133, 130, 128, 79, 80, 81, 82, 83, 84, 
               85, 86, 87, 88, 89, 90, 91, 92, 93, 94, 95, 96, 97, 98, 99, 
               100, 101, 102, 103, 104, 105, 156, 106, 107, 108, 109, 110, 
               111, 112, 113, 114, 115, 116, 117, 118, 119, 120, 121, 122, 
               123, 124, 125, 126, 149, 143, 138, 134, 131, 129, 150, 144, 
               139, 135, 132, 151, 145, 140, 136, 152, 146, 141, 153, 147, 
               154, 127}]}, "Charting`Private`Tag#2"]}}], {}}, <|
        "HighlightElements" -> <|
          "Label" -> {"XYLabel"}, "Ball" -> {"InterpolatedBall"}|>, 
         "LayoutOptions" -> <|
          "PlotRange" -> {{-1034.2, -714.2}, {-1342.509965525474, 
            1057.4899365153428`}}, 
           "Frame" -> {{False, False}, {False, False}}, 
           "AxesOrigin" -> {-707.533333333335, 0}, 
           "ImageSize" -> {360, 360/GoldenRatio}, "Axes" -> {True, True}, 
           "LabelStyle" -> {}, "AspectRatio" -> GoldenRatio^(-1), 
           "DefaultStyle" -> {
             Directive[
              Opacity[1.], 
              AbsoluteThickness[2], 
              Thickness[Large], 
              GrayLevel[0], 
              Dashing[{Small, Small}]], 
             Directive[
              Opacity[1.], 
              AbsoluteThickness[2], 
              Thickness[Large], 
              GrayLevel[0], 
              Dashing[{Small, Small}]]}, 
           "HighlightLabelingFunctions" -> <|"CoordinatesToolOptions" -> ({
               Identity[
                Part[#, 1]], 
               Identity[
                Part[#, 2]]}& ), 
             "ScalingFunctions" -> {{Identity, Identity}, {
               Identity, Identity}}|>, 
           "Primitives" -> {{{{}, {}, {}, {}, {}, {}, {
                EdgeForm[], 
                Directive[
                 GrayLevel[0], 
                 Opacity[0.2]], 
                GraphicsGroup[{{
                   Polygon[CompressedData["
1:eJxdlAsw3Eccx801qHo0rXSMQbzaSCpCUI/GYwcl4pHeEacoCbkrod6K4/4e
J3v3P5L7J0hCiEg7qUhajxBU5Na5HMFJSeMMTbxKUW3FIzO4tNXOdDvTndnZ
2Zmd3f3+ft/vxzQ6icGiqaiohO7Mv9c92uSzSx1CpPLP8HR10Red3VcpRH9G
tG75F1qCKzMcdeK0EBn76T9JrPYA09YXWlJshcgixumlCRUAMo6XhloqSRTT
NSWUtAWDl6tii4JHJPKZ+GM6yiMM8Oxp7NHLJJpoEL+t3RQFwo/aXH1xikRG
kvHrGgPRwGRKsF1nTSJmBi2CVswCNsfkjH2bApRZ53XJAsYCKyeXp+4yAar9
yi5dEhgPHKVIFlomQO8o19xYGomgxOxwg2OkALXFfeZVmZcMhnYNSpotBWjR
2bLTZToFhHcw5GvrfKRzLDcl42QaWNf83dtezEeT6g57m8fSAWem9Zfd5/jo
g/dlVbccvwB+xbH8uyF8RJTMhjm2ZAKN9o8CV835yD9IsZSnlw2eFDoV2axC
JOu1SxlM44AFY70m+/sQ2eUaOTb8mgOWgInGUxKi98qfDfkHcgFrLMlgXQBR
X3JjYFowF0wlia10d/bx/ryhijAuUFyLZNAhRPWvHRiaZ3OBVFl1VV4IkXVq
ujw/jwuutesfkuVA5Hxcc7ClkQsYNrpBbZ9DFKDh/MhQlwDy3mjWaAJEKz9p
+nrqE+BoVHPmRjxEpeh5X5wxAdzP06vszkA0klnUd8+SAAeXRXMNbIiY8497
P/YigFqdVlZdFESnetiyogwCFLhHCHsjIdpV4+x9O4cAytHbVfOfQvQ1R0s2
XECANVW/7ncjIJo/3Pxw73kCTMWQb9SG7ui5/krafpMAEdtjhogJkXru916T
dwiguLjfejJkRx/zS6nqXQIMdfcGGZ2AaFHHV8oQE8D3Ez22SzBEJUsGXtkP
CSBdYWeFB+3ol/3WUzNAACC4J+QwIBqo7faUDROg01ituoIOUSK3rGdZ8d9e
Z2upaeMshc8bpJY71BdS+L6DS+6dkXkUfs85esldN5fC//EeL5P2ZlH4v6z+
RblNKoX1pHqUMeYSKayX952boiKewvW4X7mwGB9J4XqNC13XfmBSuJ4/0xYy
yWAK13udc1HpSqdwP9hH5k1nHCjcrxoDyr7lAIX72aU552pkTuF+9/NEkmFj
CvthbNvZBxpS2C8ZmxLz6sci7KdQzpnEuUoR9lv/hw9KyXwR9qOaQezN8DQR
9quJZleDNEGE/Xxk+60OK7YI+70/NSTg5PI5nIcFrR+r85glOC8jr7JsGTNC
nKfT8jXVWywS540nbihflvNxHpNf58XNnoA4r8tplzdlkiKcZ+0HZN+h/Tyc
d2Vk6YTvNwWYBxyz5/V0vXzMCzI7P1ffg4t5EhGvYnrFm4N543+D5rayJxPz
SAHtZr81S8e8ymucV/HZSsY8K3rzQkCxWQLm3Q2nwbIKWzbm4bpCr7L1ThTm
5e4NuuXIiyDwL0/zK4M5jGxX8H/e/gVgdL7k
                    "]]}}]}, {
                EdgeForm[], 
                Directive[
                 GrayLevel[0], 
                 Opacity[0.2]], 
                GraphicsGroup[{{
                   Polygon[CompressedData["
1:eJxdlAtMk1cUxzsQeWipnYooWF6W+iSLAS1QUQsDoXTYLTzG5ruVIrhSUKpY
pOWrkL4/2KcygRGQDV9AilmFOfBgyMJofWGxkE4srDwmDyMaNbipaOJdspvc
3Jzk5t5z/uf3PwH7RV8KnEgkUuzcfn+2K71M5tU4vFmWEeoxS0BClYgjnIv9
g5wl3i8J6G/qNjnPxfEhNW3BzwmYuV9gjmDgoImxRkVPExBMe3TrAh2HT8Vx
8dJhAnQtDXcVgTjQehi7p3sI2GtjPmD54vC5dLy0t5IApw3fDF2h4KCwZ9rO
bSHAlrtu9NG4Hi79u9fOE38PNRRTqJNRD0rl5tLylnIQJchmghR6WBpc41n2
sgxUqQENC77QQ8Sy189+WV8G5eOTJXofPXhLNp3gi3AY4dTvGnDowD/VDLkx
eojhis8HNutAOMRNrDBoAe8VLnEr1EFgvM7nXrgGGGsTpVdjdeCZfu3nlDoV
XHZJp7xerIPsHTVHn9CVEFlUSGUPa2FV2kWXeYZS8DJpPJKuaIFCreIJfEtg
8NzvIa+OayGrgTs0UKeAp6zJ+IxoLcyOjq2vdMeAWsiw9JG18DiuPrxfIgfa
dq3SbtMAp8RPtfoTGRy1DoYZftJAs23+BnWfFNqeppNpeRq4LEi8NTF4HHYM
3rTtZGlgIfvAyMiFfHAIty3H5mvgs30dRVZ5HhyWjMt5FjVsjjxb+wTPge1p
0qGRajXE3inOZ3ceAqf2iGyvLDU4qntbZ8x8uHPD82BsuBosfyW/DZraBWPE
7RSWsxqO9HGyu9k8mJxqzb19VwWynuE/fbrCYAlZ+fBMmwpIH1b0lv/HH++/
/c2hrNu5Cr3HMIaVbvTdhv4b8976UDDNQfm4Rokqn2V+hfKdYFZ9V/8qDdVz
vVY0mzm5G9W7x8U1ZiJ0P9LDmrNmbF2wAOnlIi+o5tOFSE8u1WDJ+fsQ0lvd
HyF0tR/+rx+U5I5Wbg7ql0eS8UVLlxj185S9iXmRnYf6Td64ItL9/BHEwyK/
5qwm33zEi7/Z+G37MQniSWFKTu22HUO8HThIk3mnFSAekzq/zuw1nkC8Gq91
yO6FFCKexaTrtebGk4j3qnmnOytcZcgPHSn7/pjqkiG/jLplGCR5cuQnJp/5
YxG9GPktTksLXOsoRn4c4IVYlrMw5Fef0E2NVCGG/BxN//UH8kkM+d268h/9
AiWG5kHAipVqlQ5D82JrRaNbQhkGH+cJ3yuqxJ3A4B3ISUFe
                    "]]}}]}, {}, {}}, {{}, {}, {}, 
               Annotation[{
                 Directive[
                  Opacity[1.], 
                  AbsoluteThickness[2], 
                  Thickness[Large], 
                  GrayLevel[0], 
                  Dashing[{Small, Small}]], 
                 Line[CompressedData["
1:eJwdj3s01Hkchp0pTZMkq1XCkEI1G4oyajbfmFXuGYUQhZlGyhAaDfNzGf3m
fqnUdhmVrd20XUQ1tJIPTUNnxnQT2jm5tEJSW7Sdtuxldt9z3vOe57x/PYvS
OAwmwcLCIsrc/7ZZbK83LFVBhv16nFQpgDA1J5xt5sDjV2aGHRJA79UO/TQz
L1roLJUoBDDxhGdY66mCHucppZVYAB7k/s4adxUEu/9ywhoTgKL+wsMKNxU4
+q25YssWwA4TtZvmpIJnMV5dDjQBEFYkDV62UcFGOdlt+VA5mPZRhvtHlUDN
oJ4ucS+HMzZ6P4JGCcMzd9Vx88qAE1Y6sbhCCXfidt5/oy0FSfyiC1ZRSlBP
P9p6nFgKh0fHcaWjEnItmqoNVzB4GX5++7MhBWga7pQ+8uIDPTL3nFutAqJb
t2U+1hSB6jF73ky+AtJZ5NIFCTzwXB5RfD1EARX6rfEdpkK4ZJlo88VOAa4G
TXJzIRfWlfBtg17IYa5LbdZVp/1gr5fNir4sB+tVC9eRzuVD30md16cDcjg4
cJV6MSgP3tPGQ3cFy2FWtOZjvTYXbPmeXU+t5TBms/VOY2QOkDfIxQMmGUh7
17KJA3uhoKdvdd2PMoi0revKebUbbr1PtCbnycCyjFeV4c6GTX1tps00GfTk
LBuheDBhiI0cBDNkkGpJpL/2S4O93NGymC4pNFVzPmeOp8CGhOLBl1VSeE1V
Z5//lACE5rV77LOkQFzPOTWZGQsPWuawQgKkMLIg8DnzbTiMVBrjaNOk4KlZ
LVzlhGD8TeM+40MJ/HN7SPzD5iUwz1r8/NgtCVj8n+BvaQ7Kgx4nzX/yzc8R
5RR0/AWPiGVIwCXc4Ul2VRAa9D50I3eVBDzTqR9dVZGoIPpIAmVKDOnNA5K2
hi3o40SLZ9l9MWw0/T2YGpSIBH4EVvf3YjDVtnxlXZeKkjb5nHq/UwzObb+e
JenTkOuA6EuNtxjiCwjJBCkT+YR1Mjz+FAG3hn7ME2ejFVTa00CdCKrP++a3
RWUhfy3oEipF8PXU5HomKRvJ3FbW+qeIoCFzF/1kSQ4yTje01VNE8CqA0kQb
zEVJtxidkx+EMCesOLdgRx76YPV7iF+LEPqJa8j1vfmI9+Lm67lyIaxerlNf
9N+PwqVs4fU4IWCy3xL9b3ARqfG7qInFQoiI7RkrmX8APSmnVvhM4KBr9801
5PHQqMv8Or/bOPgWO/vXvilCY8iV9FSMg/vR58aIKD5i9nIcP4hw6Mi5FpW3
hY8GOC0r7MycFSEwnkjko57TKYwYHIefpy0zDrP4SDulPtVZjoP3vvzO0hI+
Ot3o4KUrwiEg2spw4xofMXzsYhv24hBJCrjvZIehzvY0ZvceHN4NWYUGO2Bo
U2o9948sHI5AX0emC4YCFTFq3904POZWdGgoGPpmXPmyloVD/PCD9s10DM2o
mV1Yk4rDzrssXUUBhsoCkyXtKThMPxMQcqkIQ1Pdl9TD23G4wJute1SGoUnL
8NYlyTgMr6y/R1ZgaCBdPKs6wexz9i9t408YSv7S6wTxOBCLH9L7L2Oo5/BS
7/44s1/8Oa3ldQwZW9tjnbfi8GpOqJbRgqHQbfNZtC04yMYc6QfuYUj7jlWY
FGv21729e0aPISTSSHgMHPTVrcG6RxhqcplRdSIGh2x+5d3xHgz9C54KdBs=

                  "]]}, "Charting`Private`Tag#1"], 
               Annotation[{
                 Directive[
                  Opacity[1.], 
                  AbsoluteThickness[2], 
                  Thickness[Large], 
                  GrayLevel[0], 
                  Dashing[{Small, Small}]], 
                 Line[CompressedData["
1:eJwdiws0lHkchu0UWwlZbXJGLqOw65It5TbyT+USamcUNtLNTIoS0jCxLqP/
zDe378O01SAn25Yum6UbW/LLcWgxKmHUtGJqNEkXl7YNe7H7nvOe9zznPY/9
7hQ2h2ZgYLBppv9tA7GovcOZgr8t93rOm1TAxrKUsMQZtnOYxVv8UQF9V+61
z5rhUPeKescJBYw94nf4OlEgXa9es+6tAhxtnqmqllHwRWpwaLZWAfLa8w8K
GRTYtDnFv21TwE6Ndy/TmoIN2XphV6kCaG6xg5fNKCgc2KdR+itAk+Yy9ExP
wsW/dg6wUkugwqzdk3aDBILwEhbXFkPKxrwxh0ISvnSsMC36WATiaPvzxptI
8LWcGr/uWgTF+hFM0klYzFt9NCGFAl3Y2e2PX8jBLroD0taTsD4i9UdGtRwS
ByPCT9bIgOpKXDgnRw6MUDn9oY8UnL4Oz74aJAfTbTfPRVWK4ZLhNrMpCzkk
h1RkvFtGgF9ujnmgVgZLYy4Yzq4RwqJ26bzNl2VgZl7G4lhj6Fe2uP+ZJYOk
8xGDjysLYZQ5Erp3nQwmh166ls4VgHmOU3ePiQyGg8/69PHywWatjBjQSCEM
24qdP8uDDHX/qpqfpFCtMXKT9GRD/eg2E5t0KVzihKte92dBSH+T5lumFOYH
7tHpqo7Ai0RkJTCSgseuO7nq/HQ4wNPns7ol4OV34sw76hCsjcke1JVLIOh+
wZHAu/uB1uCbvChJAi/Ku+rGOhLgfqMpN8hHAt3Pt/7j8GY7vFR0RjFnSeBw
T1jyvUAWjLypS+t8IIa8Nu1TevMqWGhC/P5DvRgM/s86f6YVecxROfMrt/DZ
Wf7opJb/+fcJYljwgeXSNRqJBpcXXUtdIYYJtaXy+uUdKGNzSYzLNAGV3h2K
Uyu46I+xRqf83wgoNCuKkDCSkcCTxu09QUDuL0MGwZOHUGyIR+noLgLUeOXz
K4zDyG5ANFW1nIDwStqa9wt5yGOjiu34SQRxSQb2J4P4yM2b2RPQIgIiKy/b
KjAHeTVDS4xCBHxG/0WWZR6SMr6p9ooXwXR8iSb053zUObujqdZFBCZ3iHvu
zgIUW89WjU8IYST9xKeWpkI0YfwuyLNRCIfmCPY934oRX3v99QKZEASN1cdH
VEIUJkkUXo0SQoJq3PACh0Bz6zZsGnMQQtdfmSvYWjF6VOBd6DGGQT//aXlu
tBTpbS1rPG9jaEuLitg5IkPDyG5uD4HBb8q83o1LIk5fCn1ChMHOuKG6OZlE
AymNbhYzbERPPBebTiL16Xg2C8/4vndKiDwSNU+XlaoKMMTw9x/UKUl0us7K
veUohoxPTQ7l90nE9rCIvHkAQ9+UTzC2ppCqdTenN3nGF5BND20pFLKjlvch
CUODsc5/iQOFAuSsspX7MVTQKc9rX1HIdYTUVXMxcP2G7LWrKWRUNT+zageG
CX7xtD+LQvkBceLWeAwvaXoesYVC072Xyoa2Y3gi9h/vjqbQuGHY3aVxGG4r
9a+S4ik0sIeYdyYGg+DXNepTSRSKm+qzhmgMaYEKtu4ghdTFzsufRWHgtL1S
eaRRqPNua+SSrRiCniiaWzMpFPqdJZe5BYPP7uEAi2wKNb/nZsZGYnAdDrgV
n0shJLoh5rMx0NOOr75YQKFbtkblp1gYTCeHaz4co9C/h0yC5Q==
                  "]]}, "Charting`Private`Tag#2"]}}, {}}, "GCFlag" -> True|>, 
         "Meta" -> <|
          "DefaultHighlight" -> {"Dynamic", None}, "Index" -> {}, "Function" -> 
           Plot, "GroupHighlight" -> False|>|>]]& )[<|
       "HighlightElements" -> <|
         "Label" -> {"XYLabel"}, "Ball" -> {"InterpolatedBall"}|>, 
        "LayoutOptions" -> <|
         "PlotRange" -> {{-1034.2, -714.2}, {-1342.509965525474, 
           1057.4899365153428`}}, "Frame" -> {{False, False}, {False, False}},
           "AxesOrigin" -> {-707.533333333335, 0}, 
          "ImageSize" -> {360, 360/GoldenRatio}, "Axes" -> {True, True}, 
          "LabelStyle" -> {}, "AspectRatio" -> GoldenRatio^(-1), 
          "DefaultStyle" -> {
            Directive[
             Opacity[1.], 
             AbsoluteThickness[2], 
             Thickness[Large], 
             GrayLevel[0], 
             Dashing[{Small, Small}]], 
            Directive[
             Opacity[1.], 
             AbsoluteThickness[2], 
             Thickness[Large], 
             GrayLevel[0], 
             Dashing[{Small, Small}]]}, 
          "HighlightLabelingFunctions" -> <|"CoordinatesToolOptions" -> ({
              Identity[
               Part[#, 1]], 
              Identity[
               Part[#, 2]]}& ), 
            "ScalingFunctions" -> {{Identity, Identity}, {
              Identity, Identity}}|>, 
          "Primitives" -> {{{{}, {}, {}, {}, {}, {}, {
               EdgeForm[], 
               Directive[
                GrayLevel[0], 
                Opacity[0.2]], 
               GraphicsGroup[{{
                  Polygon[CompressedData["
1:eJxdlAsw3Eccx801qHo0rXSMQbzaSCpCUI/GYwcl4pHeEacoCbkrod6K4/4e
J3v3P5L7J0hCiEg7qUhajxBU5Na5HMFJSeMMTbxKUW3FIzO4tNXOdDvTndnZ
2Zmd3f3+ft/vxzQ6icGiqaiohO7Mv9c92uSzSx1CpPLP8HR10Red3VcpRH9G
tG75F1qCKzMcdeK0EBn76T9JrPYA09YXWlJshcgixumlCRUAMo6XhloqSRTT
NSWUtAWDl6tii4JHJPKZ+GM6yiMM8Oxp7NHLJJpoEL+t3RQFwo/aXH1xikRG
kvHrGgPRwGRKsF1nTSJmBi2CVswCNsfkjH2bApRZ53XJAsYCKyeXp+4yAar9
yi5dEhgPHKVIFlomQO8o19xYGomgxOxwg2OkALXFfeZVmZcMhnYNSpotBWjR
2bLTZToFhHcw5GvrfKRzLDcl42QaWNf83dtezEeT6g57m8fSAWem9Zfd5/jo
g/dlVbccvwB+xbH8uyF8RJTMhjm2ZAKN9o8CV835yD9IsZSnlw2eFDoV2axC
JOu1SxlM44AFY70m+/sQ2eUaOTb8mgOWgInGUxKi98qfDfkHcgFrLMlgXQBR
X3JjYFowF0wlia10d/bx/ryhijAuUFyLZNAhRPWvHRiaZ3OBVFl1VV4IkXVq
ujw/jwuutesfkuVA5Hxcc7ClkQsYNrpBbZ9DFKDh/MhQlwDy3mjWaAJEKz9p
+nrqE+BoVHPmRjxEpeh5X5wxAdzP06vszkA0klnUd8+SAAeXRXMNbIiY8497
P/YigFqdVlZdFESnetiyogwCFLhHCHsjIdpV4+x9O4cAytHbVfOfQvQ1R0s2
XECANVW/7ncjIJo/3Pxw73kCTMWQb9SG7ui5/krafpMAEdtjhogJkXru916T
dwiguLjfejJkRx/zS6nqXQIMdfcGGZ2AaFHHV8oQE8D3Ez22SzBEJUsGXtkP
CSBdYWeFB+3ol/3WUzNAACC4J+QwIBqo7faUDROg01ituoIOUSK3rGdZ8d9e
Z2upaeMshc8bpJY71BdS+L6DS+6dkXkUfs85esldN5fC//EeL5P2ZlH4v6z+
RblNKoX1pHqUMeYSKayX952boiKewvW4X7mwGB9J4XqNC13XfmBSuJ4/0xYy
yWAK13udc1HpSqdwP9hH5k1nHCjcrxoDyr7lAIX72aU552pkTuF+9/NEkmFj
CvthbNvZBxpS2C8ZmxLz6sci7KdQzpnEuUoR9lv/hw9KyXwR9qOaQezN8DQR
9quJZleDNEGE/Xxk+60OK7YI+70/NSTg5PI5nIcFrR+r85glOC8jr7JsGTNC
nKfT8jXVWywS540nbihflvNxHpNf58XNnoA4r8tplzdlkiKcZ+0HZN+h/Tyc
d2Vk6YTvNwWYBxyz5/V0vXzMCzI7P1ffg4t5EhGvYnrFm4N543+D5rayJxPz
SAHtZr81S8e8ymucV/HZSsY8K3rzQkCxWQLm3Q2nwbIKWzbm4bpCr7L1ThTm
5e4NuuXIiyDwL0/zK4M5jGxX8H/e/gVgdL7k
                   "]]}}]}, {
               EdgeForm[], 
               Directive[
                GrayLevel[0], 
                Opacity[0.2]], 
               GraphicsGroup[{{
                  Polygon[CompressedData["
1:eJxdlAtMk1cUxzsQeWipnYooWF6W+iSLAS1QUQsDoXTYLTzG5ruVIrhSUKpY
pOWrkL4/2KcygRGQDV9AilmFOfBgyMJofWGxkE4srDwmDyMaNbipaOJdspvc
3Jzk5t5z/uf3PwH7RV8KnEgkUuzcfn+2K71M5tU4vFmWEeoxS0BClYgjnIv9
g5wl3i8J6G/qNjnPxfEhNW3BzwmYuV9gjmDgoImxRkVPExBMe3TrAh2HT8Vx
8dJhAnQtDXcVgTjQehi7p3sI2GtjPmD54vC5dLy0t5IApw3fDF2h4KCwZ9rO
bSHAlrtu9NG4Hi79u9fOE38PNRRTqJNRD0rl5tLylnIQJchmghR6WBpc41n2
sgxUqQENC77QQ8Sy189+WV8G5eOTJXofPXhLNp3gi3AY4dTvGnDowD/VDLkx
eojhis8HNutAOMRNrDBoAe8VLnEr1EFgvM7nXrgGGGsTpVdjdeCZfu3nlDoV
XHZJp7xerIPsHTVHn9CVEFlUSGUPa2FV2kWXeYZS8DJpPJKuaIFCreIJfEtg
8NzvIa+OayGrgTs0UKeAp6zJ+IxoLcyOjq2vdMeAWsiw9JG18DiuPrxfIgfa
dq3SbtMAp8RPtfoTGRy1DoYZftJAs23+BnWfFNqeppNpeRq4LEi8NTF4HHYM
3rTtZGlgIfvAyMiFfHAIty3H5mvgs30dRVZ5HhyWjMt5FjVsjjxb+wTPge1p
0qGRajXE3inOZ3ceAqf2iGyvLDU4qntbZ8x8uHPD82BsuBosfyW/DZraBWPE
7RSWsxqO9HGyu9k8mJxqzb19VwWynuE/fbrCYAlZ+fBMmwpIH1b0lv/HH++/
/c2hrNu5Cr3HMIaVbvTdhv4b8976UDDNQfm4Rokqn2V+hfKdYFZ9V/8qDdVz
vVY0mzm5G9W7x8U1ZiJ0P9LDmrNmbF2wAOnlIi+o5tOFSE8u1WDJ+fsQ0lvd
HyF0tR/+rx+U5I5Wbg7ql0eS8UVLlxj185S9iXmRnYf6Td64ItL9/BHEwyK/
5qwm33zEi7/Z+G37MQniSWFKTu22HUO8HThIk3mnFSAekzq/zuw1nkC8Gq91
yO6FFCKexaTrtebGk4j3qnmnOytcZcgPHSn7/pjqkiG/jLplGCR5cuQnJp/5
YxG9GPktTksLXOsoRn4c4IVYlrMw5Fef0E2NVCGG/BxN//UH8kkM+d268h/9
AiWG5kHAipVqlQ5D82JrRaNbQhkGH+cJ3yuqxJ3A4B3ISUFe
                   "]]}}]}, {}, {}}, {{}, {}, {}, 
              Annotation[{
                Directive[
                 Opacity[1.], 
                 AbsoluteThickness[2], 
                 Thickness[Large], 
                 GrayLevel[0], 
                 Dashing[{Small, Small}]], 
                Line[CompressedData["
1:eJwdj3s01Hkchp0pTZMkq1XCkEI1G4oyajbfmFXuGYUQhZlGyhAaDfNzGf3m
fqnUdhmVrd20XUQ1tJIPTUNnxnQT2jm5tEJSW7Sdtuxldt9z3vOe57x/PYvS
OAwmwcLCIsrc/7ZZbK83LFVBhv16nFQpgDA1J5xt5sDjV2aGHRJA79UO/TQz
L1roLJUoBDDxhGdY66mCHucppZVYAB7k/s4adxUEu/9ywhoTgKL+wsMKNxU4
+q25YssWwA4TtZvmpIJnMV5dDjQBEFYkDV62UcFGOdlt+VA5mPZRhvtHlUDN
oJ4ucS+HMzZ6P4JGCcMzd9Vx88qAE1Y6sbhCCXfidt5/oy0FSfyiC1ZRSlBP
P9p6nFgKh0fHcaWjEnItmqoNVzB4GX5++7MhBWga7pQ+8uIDPTL3nFutAqJb
t2U+1hSB6jF73ky+AtJZ5NIFCTzwXB5RfD1EARX6rfEdpkK4ZJlo88VOAa4G
TXJzIRfWlfBtg17IYa5LbdZVp/1gr5fNir4sB+tVC9eRzuVD30md16cDcjg4
cJV6MSgP3tPGQ3cFy2FWtOZjvTYXbPmeXU+t5TBms/VOY2QOkDfIxQMmGUh7
17KJA3uhoKdvdd2PMoi0revKebUbbr1PtCbnycCyjFeV4c6GTX1tps00GfTk
LBuheDBhiI0cBDNkkGpJpL/2S4O93NGymC4pNFVzPmeOp8CGhOLBl1VSeE1V
Z5//lACE5rV77LOkQFzPOTWZGQsPWuawQgKkMLIg8DnzbTiMVBrjaNOk4KlZ
LVzlhGD8TeM+40MJ/HN7SPzD5iUwz1r8/NgtCVj8n+BvaQ7Kgx4nzX/yzc8R
5RR0/AWPiGVIwCXc4Ul2VRAa9D50I3eVBDzTqR9dVZGoIPpIAmVKDOnNA5K2
hi3o40SLZ9l9MWw0/T2YGpSIBH4EVvf3YjDVtnxlXZeKkjb5nHq/UwzObb+e
JenTkOuA6EuNtxjiCwjJBCkT+YR1Mjz+FAG3hn7ME2ejFVTa00CdCKrP++a3
RWUhfy3oEipF8PXU5HomKRvJ3FbW+qeIoCFzF/1kSQ4yTje01VNE8CqA0kQb
zEVJtxidkx+EMCesOLdgRx76YPV7iF+LEPqJa8j1vfmI9+Lm67lyIaxerlNf
9N+PwqVs4fU4IWCy3xL9b3ARqfG7qInFQoiI7RkrmX8APSmnVvhM4KBr9801
5PHQqMv8Or/bOPgWO/vXvilCY8iV9FSMg/vR58aIKD5i9nIcP4hw6Mi5FpW3
hY8GOC0r7MycFSEwnkjko57TKYwYHIefpy0zDrP4SDulPtVZjoP3vvzO0hI+
Ot3o4KUrwiEg2spw4xofMXzsYhv24hBJCrjvZIehzvY0ZvceHN4NWYUGO2Bo
U2o9948sHI5AX0emC4YCFTFq3904POZWdGgoGPpmXPmyloVD/PCD9s10DM2o
mV1Yk4rDzrssXUUBhsoCkyXtKThMPxMQcqkIQ1Pdl9TD23G4wJute1SGoUnL
8NYlyTgMr6y/R1ZgaCBdPKs6wexz9i9t408YSv7S6wTxOBCLH9L7L2Oo5/BS
7/44s1/8Oa3ldQwZW9tjnbfi8GpOqJbRgqHQbfNZtC04yMYc6QfuYUj7jlWY
FGv21729e0aPISTSSHgMHPTVrcG6RxhqcplRdSIGh2x+5d3xHgz9C54KdBs=

                 "]]}, "Charting`Private`Tag#1"], 
              Annotation[{
                Directive[
                 Opacity[1.], 
                 AbsoluteThickness[2], 
                 Thickness[Large], 
                 GrayLevel[0], 
                 Dashing[{Small, Small}]], 
                Line[CompressedData["
1:eJwdiws0lHkchu0UWwlZbXJGLqOw65It5TbyT+USamcUNtLNTIoS0jCxLqP/
zDe378O01SAn25Yum6UbW/LLcWgxKmHUtGJqNEkXl7YNe7H7nvOe9zznPY/9
7hQ2h2ZgYLBppv9tA7GovcOZgr8t93rOm1TAxrKUsMQZtnOYxVv8UQF9V+61
z5rhUPeKescJBYw94nf4OlEgXa9es+6tAhxtnqmqllHwRWpwaLZWAfLa8w8K
GRTYtDnFv21TwE6Ndy/TmoIN2XphV6kCaG6xg5fNKCgc2KdR+itAk+Yy9ExP
wsW/dg6wUkugwqzdk3aDBILwEhbXFkPKxrwxh0ISvnSsMC36WATiaPvzxptI
8LWcGr/uWgTF+hFM0klYzFt9NCGFAl3Y2e2PX8jBLroD0taTsD4i9UdGtRwS
ByPCT9bIgOpKXDgnRw6MUDn9oY8UnL4Oz74aJAfTbTfPRVWK4ZLhNrMpCzkk
h1RkvFtGgF9ujnmgVgZLYy4Yzq4RwqJ26bzNl2VgZl7G4lhj6Fe2uP+ZJYOk
8xGDjysLYZQ5Erp3nQwmh166ls4VgHmOU3ePiQyGg8/69PHywWatjBjQSCEM
24qdP8uDDHX/qpqfpFCtMXKT9GRD/eg2E5t0KVzihKte92dBSH+T5lumFOYH
7tHpqo7Ai0RkJTCSgseuO7nq/HQ4wNPns7ol4OV34sw76hCsjcke1JVLIOh+
wZHAu/uB1uCbvChJAi/Ku+rGOhLgfqMpN8hHAt3Pt/7j8GY7vFR0RjFnSeBw
T1jyvUAWjLypS+t8IIa8Nu1TevMqWGhC/P5DvRgM/s86f6YVecxROfMrt/DZ
Wf7opJb/+fcJYljwgeXSNRqJBpcXXUtdIYYJtaXy+uUdKGNzSYzLNAGV3h2K
Uyu46I+xRqf83wgoNCuKkDCSkcCTxu09QUDuL0MGwZOHUGyIR+noLgLUeOXz
K4zDyG5ANFW1nIDwStqa9wt5yGOjiu34SQRxSQb2J4P4yM2b2RPQIgIiKy/b
KjAHeTVDS4xCBHxG/0WWZR6SMr6p9ooXwXR8iSb053zUObujqdZFBCZ3iHvu
zgIUW89WjU8IYST9xKeWpkI0YfwuyLNRCIfmCPY934oRX3v99QKZEASN1cdH
VEIUJkkUXo0SQoJq3PACh0Bz6zZsGnMQQtdfmSvYWjF6VOBd6DGGQT//aXlu
tBTpbS1rPG9jaEuLitg5IkPDyG5uD4HBb8q83o1LIk5fCn1ChMHOuKG6OZlE
AymNbhYzbERPPBebTiL16Xg2C8/4vndKiDwSNU+XlaoKMMTw9x/UKUl0us7K
veUohoxPTQ7l90nE9rCIvHkAQ9+UTzC2ppCqdTenN3nGF5BND20pFLKjlvch
CUODsc5/iQOFAuSsspX7MVTQKc9rX1HIdYTUVXMxcP2G7LWrKWRUNT+zageG
CX7xtD+LQvkBceLWeAwvaXoesYVC072Xyoa2Y3gi9h/vjqbQuGHY3aVxGG4r
9a+S4ik0sIeYdyYGg+DXNepTSRSKm+qzhmgMaYEKtu4ghdTFzsufRWHgtL1S
eaRRqPNua+SSrRiCniiaWzMpFPqdJZe5BYPP7uEAi2wKNb/nZsZGYnAdDrgV
n0shJLoh5rMx0NOOr75YQKFbtkblp1gYTCeHaz4co9C/h0yC5Q==
                 "]]}, "Charting`Private`Tag#2"]}}, {}}, "GCFlag" -> True|>, 
        "Meta" -> <|
         "DefaultHighlight" -> {"Dynamic", None}, "Index" -> {}, "Function" -> 
          Plot, "GroupHighlight" -> False|>|>],
      ImageSizeCache->{{4.503599627370496*^15, -4.503599627370496*^15}, {
       4.503599627370496*^15, -4.503599627370496*^15}}]},
    Annotation[{
      GraphicsComplex[CompressedData["
1:eJxd1Hs01fkWAHBXIQmZmmQ8I1RKphTK4zsYEqpDYRA9nBORtw6H83M4+h3n
wfmp01Qio7qlp6jEFDadOeRVREeZhJCkF2omNHPdu9b93rXuXmuvvfY/e6/9
x/4s2xfjQ1dUUFAomM1/12r+kuaWFRSELXEkVSVcUFwT1H9VkwL3HAPjVYOZ
0BNvMfxiRAy2YbZn0k0zoUiz2VqxQgzD8w6UMRMyIGYrZ9wkSww1fnsfvJVy
QOC/7KLaNjEUzD1ed1KFA0dHxkixrhjiFO4Wt1wjYMjz/O6ng7lQcaeG027J
BlfvuHPGpbmwve6niI6KVKA6whfPY+fCfoYBZ2kAC8xXeaXddMuFrOZd/o09
yXBFKVBzelEuGLVUBFcnM2FzOlvLeSAHFhqWRl7XOwxLmkXzt1/NAfV1321W
PZcIvfkyyz9TcuBI33XbS84J8NF+zOOASw7M317xuVwaB1ps884u9RwY1dxV
U+kdCwY/5PD7ekQg7N4UrtJ3CJLkvRvK/ikCb62yztjXB6HqY6C6QYIIlDJY
hWGm4bClt75nh70I5LErX1mY0WEwHOlwlUUQqqTi+sZ6HxxijmTQOoVwtzhm
KmIsBH4ISOsfKhTCG9uC6PN/BoBi9aaoJZFCUHGMOT0R4QsPazUYbnZCeLXU
6Tn9nSe8krT52c8RgnnFBt46PQRjbyvj2x4J4O97g/yzO5aDvY74iFn+bB98
e8or0wKdHGCpEGECMPTUeRxd6Iz61+bdilsnAPP9tp+NKG+UtP1YgMUMH/ZX
9wnq7+xEn8drzTMe8MG956/+UOdAxLVWZDw5wYee0tpv1MtCUdAWq9Mf9/JB
v/7ZL6rN+5BRX/Z0yVo++CcpBisK6chqa6uP2ZdsYJa4/mxOhqM1tvZdTrJs
KD6/PrF+WySykYIsQJIN385MONJVo5HI+PtSm5BsuBNxwDU/PRa1zW2pL7fI
htd2Fnft++NQUJVP68QkDzS2psUl7UlAk2rv3axrefBCZaNBeXciYg3cfrMw
hwcbVskKLtkcRp7CcN5NPx4QopeBNreYSLXyx23jJjzw8pWPpmunoMeZtllW
4yTIGtbHtSSw0Iihdpn1PRLWp+nblL5NRaPISLWLT4Lp8edtXtvY6K6hcuEp
GgnRbMn9MTmB9vTYPrHXo+ApzbJTx54LPlaLfO8cIsFb1e6B3iIC5ZZffJRl
TIGu9cZrWuFcOFOpYylLJcFuu1rLrRtspFyyILkklIS99xmyrCQCmRm8aC0x
pcDF9NdT6gQXpDMFp1szSVgbn9jKSWej1WPioVIGCf7DDxt2uBKobz9/fnEA
CZG/fJVWXiDQ+GNWyyZzCuT6M2I1PhfkZ0J8aCQJl+esbBtmsJFTLq1g/UES
OphZjRUWBJpQ8qxbHkzC8PflvxnkEqitrsFXfxcJrzU8pD61BOq+3tg8Z/b/
l32nLxTkcqEvpnbNouzZfV7ctlOBbLQltJz5KZKEY9DbGGFIoJknVwqGd5Nw
kbVA1p5BIPnRFWtf+M3u9z8nVbpJIOkHRnKQ7+w9snf3i5oJtLUgxjN8dr7T
yWvztuZxgd4dozs5O78x9sa2hJ1s1Nqwj/4kioQPg2oeLjoEynAKFjSEkDC3
yM7tSiqBgqe79cCfBJW0R64vrhLI4ydthv1OEkSjuq4pvxEIZVcIWD4kNBfX
ucjaCfRfz/7SPmA9f0qCPcvqi+jJd5Bgzy5/3dNHizuGPePzbXhHy49iz741
K9LI+yMPe7ZJe3ri9uo87NlS5sbUsBgKe2bk3wLxrmLsWXi/t9fJshzsmbFH
rm67nQh7phF454LfWQH2LGpLUdJ7Uz72bHnAJaW5ZTzsmaZWAY2uR2LPIi96
9z89m4U9mxp+tfq0Kvd/nrmft+tmZmDPPElDwYp/cLBnpT3Ka4RdadizK3Sv
1je9KdizBc77h4ZKDmPPrPbWpMszErBnNptPFL+nYrFnbg8zDzvXHcSeDRZ2
VI63hGHPOl/u+tvk7W7sWWKXZ1SjMw17xmka+F1XugF7xsnfyfJJccCeLfxE
s+j46Is9m5Rr59++Goo9O2vbIjm1joE9y9LM8xYaR2HP0m8MK7hPxWLP5OT6
l9eNE7FnXmcVHT8sZmLPgiMVlp10Y2HP+CmcNB1nNvaMZdx7mabNwZ7NhBzr
8biWgT1Tr+E3Wq7gYs/GEk58kdVnYc9i53EjXu4isWfc2tLjY6087FlY64TS
JTofe9bxNXmdz4AAezay4PfCdH8R9qwp3s97z1gO9mzztFbVGoYYe6YxNVr2
6QiFPfsxbYTXcVqCPeuetnMn9SjsmUGTeci7Jgn2LOlLvUnhQzH2bJJ1dMaB
RmHPvolz90gbkGDPAlgHo4fyxdgzxubhZQMbKewZ91dH+alICnsmcpU7uryT
YM+aNtUc43PE2LMiXcr61koKe3Yvf+R1ZAiFPXN7JpE2JFPYMw/LoiqzSQn2
TFk3/EJQghh7Vq025KBvQmHPngkcJjr9KewZvel1q1U8hT1bPep0NySdwp4Z
mcxhLv1Dgj0zUqsulUaJsWdNXHF9uyGFPXulOMLk76SwZ/HOEp+haAp7Zrdv
1GlRGoU9040/vvFyJoUWq/Of/1wlAIX/hIvD//f/Ansc9VI=
       "], {{{}, {}, {}, {}, {}, {}, {
          EdgeForm[], 
          Directive[
           GrayLevel[0], 
           Opacity[0.2]], 
          GraphicsGroup[{
            
            Polygon[{{155, 29, 30, 31, 32, 33, 34, 35, 36, 37, 38, 39, 40, 41,
              42, 43, 44, 45, 46, 47, 48, 49, 72, 66, 61, 57, 54, 52, 73, 67, 
             62, 58, 55, 74, 68, 63, 59, 75, 69, 64, 76, 70, 77, 50, 127, 154,
              147, 153, 141, 146, 152, 136, 140, 145, 151, 132, 135, 139, 144,
              150, 129, 131, 134, 138, 143, 149, 126, 125, 124, 123, 122, 121,
              120, 119, 118, 117, 116, 115, 114, 113, 112, 111, 110, 109, 108,
              107, 106, 156}}]}]}, {
          EdgeForm[], 
          Directive[
           GrayLevel[0], 
           Opacity[0.2]], 
          GraphicsGroup[{
            
            Polygon[{{78, 148, 142, 137, 133, 130, 128, 79, 80, 81, 82, 83, 
             84, 85, 86, 87, 88, 89, 90, 91, 92, 93, 94, 95, 96, 97, 98, 99, 
             100, 101, 102, 103, 104, 105, 156, 155, 28, 27, 26, 25, 24, 23, 
             22, 21, 20, 19, 18, 17, 16, 15, 14, 13, 12, 11, 10, 9, 8, 7, 6, 
             5, 4, 3, 2, 51, 53, 56, 60, 65, 71, 
             1}}]}]}, {}, {}}, {{}, {}, {}, 
         Annotation[{
           Directive[
            Opacity[1.], 
            AbsoluteThickness[2], 
            Thickness[Large], 
            GrayLevel[0], 
            Dashing[{Small, Small}]], 
           
           Line[{1, 71, 65, 60, 56, 53, 51, 2, 3, 4, 5, 6, 7, 8, 9, 10, 11, 
            12, 13, 14, 15, 16, 17, 18, 19, 20, 21, 22, 23, 24, 25, 26, 27, 
            28, 155, 29, 30, 31, 32, 33, 34, 35, 36, 37, 38, 39, 40, 41, 42, 
            43, 44, 45, 46, 47, 48, 49, 72, 66, 61, 57, 54, 52, 73, 67, 62, 
            58, 55, 74, 68, 63, 59, 75, 69, 64, 76, 70, 77, 50}]}, 
          "Charting`Private`Tag#1"], 
         Annotation[{
           Directive[
            Opacity[1.], 
            AbsoluteThickness[2], 
            Thickness[Large], 
            GrayLevel[0], 
            Dashing[{Small, Small}]], 
           
           Line[{78, 148, 142, 137, 133, 130, 128, 79, 80, 81, 82, 83, 84, 85,
             86, 87, 88, 89, 90, 91, 92, 93, 94, 95, 96, 97, 98, 99, 100, 101,
             102, 103, 104, 105, 156, 106, 107, 108, 109, 110, 111, 112, 113, 
            114, 115, 116, 117, 118, 119, 120, 121, 122, 123, 124, 125, 126, 
            149, 143, 138, 134, 131, 129, 150, 144, 139, 135, 132, 151, 145, 
            140, 136, 152, 146, 141, 153, 147, 154, 127}]}, 
          "Charting`Private`Tag#2"]}}], {}}, <|
     "HighlightElements" -> <|
       "Label" -> {"XYLabel"}, "Ball" -> {"InterpolatedBall"}|>, 
      "LayoutOptions" -> <|
       "PlotRange" -> {{-1034.2, -714.2}, {-1342.509965525474, 
         1057.4899365153428`}}, "Frame" -> {{False, False}, {False, False}}, 
        "AxesOrigin" -> {-707.533333333335, 0}, 
        "ImageSize" -> {360, 360/GoldenRatio}, "Axes" -> {True, True}, 
        "LabelStyle" -> {}, "AspectRatio" -> GoldenRatio^(-1), "DefaultStyle" -> {
          Directive[
           Opacity[1.], 
           AbsoluteThickness[2], 
           Thickness[Large], 
           GrayLevel[0], 
           Dashing[{Small, Small}]], 
          Directive[
           Opacity[1.], 
           AbsoluteThickness[2], 
           Thickness[Large], 
           GrayLevel[0], 
           Dashing[{Small, Small}]]}, 
        "HighlightLabelingFunctions" -> <|"CoordinatesToolOptions" -> ({
            Identity[
             Part[#, 1]], 
            Identity[
             Part[#, 2]]}& ), 
          "ScalingFunctions" -> {{Identity, Identity}, {
            Identity, Identity}}|>, 
        "Primitives" -> {{{{}, {}, {}, {}, {}, {}, {
             EdgeForm[], 
             Directive[
              GrayLevel[0], 
              Opacity[0.2]], 
             GraphicsGroup[{{
                Polygon[CompressedData["
1:eJxdlAsw3Eccx801qHo0rXSMQbzaSCpCUI/GYwcl4pHeEacoCbkrod6K4/4e
J3v3P5L7J0hCiEg7qUhajxBU5Na5HMFJSeMMTbxKUW3FIzO4tNXOdDvTndnZ
2Zmd3f3+ft/vxzQ6icGiqaiohO7Mv9c92uSzSx1CpPLP8HR10Red3VcpRH9G
tG75F1qCKzMcdeK0EBn76T9JrPYA09YXWlJshcgixumlCRUAMo6XhloqSRTT
NSWUtAWDl6tii4JHJPKZ+GM6yiMM8Oxp7NHLJJpoEL+t3RQFwo/aXH1xikRG
kvHrGgPRwGRKsF1nTSJmBi2CVswCNsfkjH2bApRZ53XJAsYCKyeXp+4yAar9
yi5dEhgPHKVIFlomQO8o19xYGomgxOxwg2OkALXFfeZVmZcMhnYNSpotBWjR
2bLTZToFhHcw5GvrfKRzLDcl42QaWNf83dtezEeT6g57m8fSAWem9Zfd5/jo
g/dlVbccvwB+xbH8uyF8RJTMhjm2ZAKN9o8CV835yD9IsZSnlw2eFDoV2axC
JOu1SxlM44AFY70m+/sQ2eUaOTb8mgOWgInGUxKi98qfDfkHcgFrLMlgXQBR
X3JjYFowF0wlia10d/bx/ryhijAuUFyLZNAhRPWvHRiaZ3OBVFl1VV4IkXVq
ujw/jwuutesfkuVA5Hxcc7ClkQsYNrpBbZ9DFKDh/MhQlwDy3mjWaAJEKz9p
+nrqE+BoVHPmRjxEpeh5X5wxAdzP06vszkA0klnUd8+SAAeXRXMNbIiY8497
P/YigFqdVlZdFESnetiyogwCFLhHCHsjIdpV4+x9O4cAytHbVfOfQvQ1R0s2
XECANVW/7ncjIJo/3Pxw73kCTMWQb9SG7ui5/krafpMAEdtjhogJkXru916T
dwiguLjfejJkRx/zS6nqXQIMdfcGGZ2AaFHHV8oQE8D3Ez22SzBEJUsGXtkP
CSBdYWeFB+3ol/3WUzNAACC4J+QwIBqo7faUDROg01ituoIOUSK3rGdZ8d9e
Z2upaeMshc8bpJY71BdS+L6DS+6dkXkUfs85esldN5fC//EeL5P2ZlH4v6z+
RblNKoX1pHqUMeYSKayX952boiKewvW4X7mwGB9J4XqNC13XfmBSuJ4/0xYy
yWAK13udc1HpSqdwP9hH5k1nHCjcrxoDyr7lAIX72aU552pkTuF+9/NEkmFj
CvthbNvZBxpS2C8ZmxLz6sci7KdQzpnEuUoR9lv/hw9KyXwR9qOaQezN8DQR
9quJZleDNEGE/Xxk+60OK7YI+70/NSTg5PI5nIcFrR+r85glOC8jr7JsGTNC
nKfT8jXVWywS540nbihflvNxHpNf58XNnoA4r8tplzdlkiKcZ+0HZN+h/Tyc
d2Vk6YTvNwWYBxyz5/V0vXzMCzI7P1ffg4t5EhGvYnrFm4N543+D5rayJxPz
SAHtZr81S8e8ymucV/HZSsY8K3rzQkCxWQLm3Q2nwbIKWzbm4bpCr7L1ThTm
5e4NuuXIiyDwL0/zK4M5jGxX8H/e/gVgdL7k
                 "]]}}]}, {
             EdgeForm[], 
             Directive[
              GrayLevel[0], 
              Opacity[0.2]], 
             GraphicsGroup[{{
                Polygon[CompressedData["
1:eJxdlAtMk1cUxzsQeWipnYooWF6W+iSLAS1QUQsDoXTYLTzG5ruVIrhSUKpY
pOWrkL4/2KcygRGQDV9AilmFOfBgyMJofWGxkE4srDwmDyMaNbipaOJdspvc
3Jzk5t5z/uf3PwH7RV8KnEgkUuzcfn+2K71M5tU4vFmWEeoxS0BClYgjnIv9
g5wl3i8J6G/qNjnPxfEhNW3BzwmYuV9gjmDgoImxRkVPExBMe3TrAh2HT8Vx
8dJhAnQtDXcVgTjQehi7p3sI2GtjPmD54vC5dLy0t5IApw3fDF2h4KCwZ9rO
bSHAlrtu9NG4Hi79u9fOE38PNRRTqJNRD0rl5tLylnIQJchmghR6WBpc41n2
sgxUqQENC77QQ8Sy189+WV8G5eOTJXofPXhLNp3gi3AY4dTvGnDowD/VDLkx
eojhis8HNutAOMRNrDBoAe8VLnEr1EFgvM7nXrgGGGsTpVdjdeCZfu3nlDoV
XHZJp7xerIPsHTVHn9CVEFlUSGUPa2FV2kWXeYZS8DJpPJKuaIFCreIJfEtg
8NzvIa+OayGrgTs0UKeAp6zJ+IxoLcyOjq2vdMeAWsiw9JG18DiuPrxfIgfa
dq3SbtMAp8RPtfoTGRy1DoYZftJAs23+BnWfFNqeppNpeRq4LEi8NTF4HHYM
3rTtZGlgIfvAyMiFfHAIty3H5mvgs30dRVZ5HhyWjMt5FjVsjjxb+wTPge1p
0qGRajXE3inOZ3ceAqf2iGyvLDU4qntbZ8x8uHPD82BsuBosfyW/DZraBWPE
7RSWsxqO9HGyu9k8mJxqzb19VwWynuE/fbrCYAlZ+fBMmwpIH1b0lv/HH++/
/c2hrNu5Cr3HMIaVbvTdhv4b8976UDDNQfm4Rokqn2V+hfKdYFZ9V/8qDdVz
vVY0mzm5G9W7x8U1ZiJ0P9LDmrNmbF2wAOnlIi+o5tOFSE8u1WDJ+fsQ0lvd
HyF0tR/+rx+U5I5Wbg7ql0eS8UVLlxj185S9iXmRnYf6Td64ItL9/BHEwyK/
5qwm33zEi7/Z+G37MQniSWFKTu22HUO8HThIk3mnFSAekzq/zuw1nkC8Gq91
yO6FFCKexaTrtebGk4j3qnmnOytcZcgPHSn7/pjqkiG/jLplGCR5cuQnJp/5
YxG9GPktTksLXOsoRn4c4IVYlrMw5Fef0E2NVCGG/BxN//UH8kkM+d268h/9
AiWG5kHAipVqlQ5D82JrRaNbQhkGH+cJ3yuqxJ3A4B3ISUFe
                 "]]}}]}, {}, {}}, {{}, {}, {}, 
            Annotation[{
              Directive[
               Opacity[1.], 
               AbsoluteThickness[2], 
               Thickness[Large], 
               GrayLevel[0], 
               Dashing[{Small, Small}]], 
              Line[CompressedData["
1:eJwdj3s01Hkchp0pTZMkq1XCkEI1G4oyajbfmFXuGYUQhZlGyhAaDfNzGf3m
fqnUdhmVrd20XUQ1tJIPTUNnxnQT2jm5tEJSW7Sdtuxldt9z3vOe57x/PYvS
OAwmwcLCIsrc/7ZZbK83LFVBhv16nFQpgDA1J5xt5sDjV2aGHRJA79UO/TQz
L1roLJUoBDDxhGdY66mCHucppZVYAB7k/s4adxUEu/9ywhoTgKL+wsMKNxU4
+q25YssWwA4TtZvmpIJnMV5dDjQBEFYkDV62UcFGOdlt+VA5mPZRhvtHlUDN
oJ4ucS+HMzZ6P4JGCcMzd9Vx88qAE1Y6sbhCCXfidt5/oy0FSfyiC1ZRSlBP
P9p6nFgKh0fHcaWjEnItmqoNVzB4GX5++7MhBWga7pQ+8uIDPTL3nFutAqJb
t2U+1hSB6jF73ky+AtJZ5NIFCTzwXB5RfD1EARX6rfEdpkK4ZJlo88VOAa4G
TXJzIRfWlfBtg17IYa5LbdZVp/1gr5fNir4sB+tVC9eRzuVD30md16cDcjg4
cJV6MSgP3tPGQ3cFy2FWtOZjvTYXbPmeXU+t5TBms/VOY2QOkDfIxQMmGUh7
17KJA3uhoKdvdd2PMoi0revKebUbbr1PtCbnycCyjFeV4c6GTX1tps00GfTk
LBuheDBhiI0cBDNkkGpJpL/2S4O93NGymC4pNFVzPmeOp8CGhOLBl1VSeE1V
Z5//lACE5rV77LOkQFzPOTWZGQsPWuawQgKkMLIg8DnzbTiMVBrjaNOk4KlZ
LVzlhGD8TeM+40MJ/HN7SPzD5iUwz1r8/NgtCVj8n+BvaQ7Kgx4nzX/yzc8R
5RR0/AWPiGVIwCXc4Ul2VRAa9D50I3eVBDzTqR9dVZGoIPpIAmVKDOnNA5K2
hi3o40SLZ9l9MWw0/T2YGpSIBH4EVvf3YjDVtnxlXZeKkjb5nHq/UwzObb+e
JenTkOuA6EuNtxjiCwjJBCkT+YR1Mjz+FAG3hn7ME2ejFVTa00CdCKrP++a3
RWUhfy3oEipF8PXU5HomKRvJ3FbW+qeIoCFzF/1kSQ4yTje01VNE8CqA0kQb
zEVJtxidkx+EMCesOLdgRx76YPV7iF+LEPqJa8j1vfmI9+Lm67lyIaxerlNf
9N+PwqVs4fU4IWCy3xL9b3ARqfG7qInFQoiI7RkrmX8APSmnVvhM4KBr9801
5PHQqMv8Or/bOPgWO/vXvilCY8iV9FSMg/vR58aIKD5i9nIcP4hw6Mi5FpW3
hY8GOC0r7MycFSEwnkjko57TKYwYHIefpy0zDrP4SDulPtVZjoP3vvzO0hI+
Ot3o4KUrwiEg2spw4xofMXzsYhv24hBJCrjvZIehzvY0ZvceHN4NWYUGO2Bo
U2o9948sHI5AX0emC4YCFTFq3904POZWdGgoGPpmXPmyloVD/PCD9s10DM2o
mV1Yk4rDzrssXUUBhsoCkyXtKThMPxMQcqkIQ1Pdl9TD23G4wJute1SGoUnL
8NYlyTgMr6y/R1ZgaCBdPKs6wexz9i9t408YSv7S6wTxOBCLH9L7L2Oo5/BS
7/44s1/8Oa3ldQwZW9tjnbfi8GpOqJbRgqHQbfNZtC04yMYc6QfuYUj7jlWY
FGv21729e0aPISTSSHgMHPTVrcG6RxhqcplRdSIGh2x+5d3xHgz9C54KdBs=

               "]]}, "Charting`Private`Tag#1"], 
            Annotation[{
              Directive[
               Opacity[1.], 
               AbsoluteThickness[2], 
               Thickness[Large], 
               GrayLevel[0], 
               Dashing[{Small, Small}]], 
              Line[CompressedData["
1:eJwdiws0lHkchu0UWwlZbXJGLqOw65It5TbyT+USamcUNtLNTIoS0jCxLqP/
zDe378O01SAn25Yum6UbW/LLcWgxKmHUtGJqNEkXl7YNe7H7nvOe9zznPY/9
7hQ2h2ZgYLBppv9tA7GovcOZgr8t93rOm1TAxrKUsMQZtnOYxVv8UQF9V+61
z5rhUPeKescJBYw94nf4OlEgXa9es+6tAhxtnqmqllHwRWpwaLZWAfLa8w8K
GRTYtDnFv21TwE6Ndy/TmoIN2XphV6kCaG6xg5fNKCgc2KdR+itAk+Yy9ExP
wsW/dg6wUkugwqzdk3aDBILwEhbXFkPKxrwxh0ISvnSsMC36WATiaPvzxptI
8LWcGr/uWgTF+hFM0klYzFt9NCGFAl3Y2e2PX8jBLroD0taTsD4i9UdGtRwS
ByPCT9bIgOpKXDgnRw6MUDn9oY8UnL4Oz74aJAfTbTfPRVWK4ZLhNrMpCzkk
h1RkvFtGgF9ujnmgVgZLYy4Yzq4RwqJ26bzNl2VgZl7G4lhj6Fe2uP+ZJYOk
8xGDjysLYZQ5Erp3nQwmh166ls4VgHmOU3ePiQyGg8/69PHywWatjBjQSCEM
24qdP8uDDHX/qpqfpFCtMXKT9GRD/eg2E5t0KVzihKte92dBSH+T5lumFOYH
7tHpqo7Ai0RkJTCSgseuO7nq/HQ4wNPns7ol4OV34sw76hCsjcke1JVLIOh+
wZHAu/uB1uCbvChJAi/Ku+rGOhLgfqMpN8hHAt3Pt/7j8GY7vFR0RjFnSeBw
T1jyvUAWjLypS+t8IIa8Nu1TevMqWGhC/P5DvRgM/s86f6YVecxROfMrt/DZ
Wf7opJb/+fcJYljwgeXSNRqJBpcXXUtdIYYJtaXy+uUdKGNzSYzLNAGV3h2K
Uyu46I+xRqf83wgoNCuKkDCSkcCTxu09QUDuL0MGwZOHUGyIR+noLgLUeOXz
K4zDyG5ANFW1nIDwStqa9wt5yGOjiu34SQRxSQb2J4P4yM2b2RPQIgIiKy/b
KjAHeTVDS4xCBHxG/0WWZR6SMr6p9ooXwXR8iSb053zUObujqdZFBCZ3iHvu
zgIUW89WjU8IYST9xKeWpkI0YfwuyLNRCIfmCPY934oRX3v99QKZEASN1cdH
VEIUJkkUXo0SQoJq3PACh0Bz6zZsGnMQQtdfmSvYWjF6VOBd6DGGQT//aXlu
tBTpbS1rPG9jaEuLitg5IkPDyG5uD4HBb8q83o1LIk5fCn1ChMHOuKG6OZlE
AymNbhYzbERPPBebTiL16Xg2C8/4vndKiDwSNU+XlaoKMMTw9x/UKUl0us7K
veUohoxPTQ7l90nE9rCIvHkAQ9+UTzC2ppCqdTenN3nGF5BND20pFLKjlvch
CUODsc5/iQOFAuSsspX7MVTQKc9rX1HIdYTUVXMxcP2G7LWrKWRUNT+zageG
CX7xtD+LQvkBceLWeAwvaXoesYVC072Xyoa2Y3gi9h/vjqbQuGHY3aVxGG4r
9a+S4ik0sIeYdyYGg+DXNepTSRSKm+qzhmgMaYEKtu4ghdTFzsufRWHgtL1S
eaRRqPNua+SSrRiCniiaWzMpFPqdJZe5BYPP7uEAi2wKNb/nZsZGYnAdDrgV
n0shJLoh5rMx0NOOr75YQKFbtkblp1gYTCeHaz4co9C/h0yC5Q==
               "]]}, "Charting`Private`Tag#2"]}}, {}}, "GCFlag" -> True|>, 
      "Meta" -> <|
       "DefaultHighlight" -> {"Dynamic", None}, "Index" -> {}, "Function" -> 
        Plot, "GroupHighlight" -> False|>|>, "DynamicHighlight"]]},
  PlotStyle -> {{
     Thickness[0.02], 
     GrayLevel[0], 
     Dashing[0.04]}},
  AspectRatio->0.75,
  Axes->{True, True},
  AxesLabel->{None, None},
  AxesOrigin->{0., -5500.},
  DisplayFunction->Identity,
  Frame->True,
  FrameLabel->{{None, None}, {None, None}},
  FrameStyle->GrayLevel[0],
  FrameTicks->{{{{-800, 
       FormBox[
        RowBox[{"-", "800"}], TraditionalForm]}, {-400, 
       FormBox[
        RowBox[{"-", "400"}], TraditionalForm]}, {0, 
       FormBox["0", TraditionalForm]}, {400, 
       FormBox["400", TraditionalForm]}, {800, 
       FormBox["800", TraditionalForm]}, {1200, 
       FormBox["1200", TraditionalForm]}}, None}, {{{-1015, 
       FormBox[
        RowBox[{"-", "1015"}], TraditionalForm]}, {-865, 
       FormBox[
        RowBox[{"-", "865"}], TraditionalForm]}, {-715, 
       FormBox[
        RowBox[{"-", "715"}], TraditionalForm]}}, None}},
  GridLines->{{{-855.198664732658, {
       Thickness[Large], 
       RGBColor[1, 0, 1]}}}, {{-5000, {
       Thickness[Large], 
       RGBColor[1, 0, 0]}}}},
  GridLinesStyle->Directive[
    GrayLevel[0.5, 0.4]],
  LabelStyle->{FontSize -> 19, FontFamily -> "Times"},
  Method->{
   "AxisPadding" -> Scaled[0.02], "DefaultBoundaryStyle" -> Automatic, 
    "DefaultGraphicsInteraction" -> {
     "Version" -> 1.2, "TrackMousePosition" -> {True, False}, 
      "Effects" -> {
       "Highlight" -> {"ratio" -> 2}, "HighlightPoint" -> {"ratio" -> 2}, 
        "Droplines" -> {
         "freeformCursorMode" -> True, 
          "placement" -> {"x" -> "All", "y" -> "None"}}}}, "DefaultMeshStyle" -> 
    AbsolutePointSize[6], "DefaultPlotStyle" -> {
      Directive[
       RGBColor[0.368417, 0.506779, 0.709798], 
       AbsoluteThickness[2]], 
      Directive[
       RGBColor[0.880722, 0.611041, 0.142051], 
       AbsoluteThickness[2]], 
      Directive[
       RGBColor[0.560181, 0.691569, 0.194885], 
       AbsoluteThickness[2]], 
      Directive[
       RGBColor[0.922526, 0.385626, 0.209179], 
       AbsoluteThickness[2]], 
      Directive[
       RGBColor[0.528488, 0.470624, 0.701351], 
       AbsoluteThickness[2]], 
      Directive[
       RGBColor[0.772079, 0.431554, 0.102387], 
       AbsoluteThickness[2]], 
      Directive[
       RGBColor[0.363898, 0.618501, 0.782349], 
       AbsoluteThickness[2]], 
      Directive[
       RGBColor[1, 0.75, 0], 
       AbsoluteThickness[2]], 
      Directive[
       RGBColor[0.647624, 0.37816, 0.614037], 
       AbsoluteThickness[2]], 
      Directive[
       RGBColor[0.571589, 0.586483, 0.], 
       AbsoluteThickness[2]], 
      Directive[
       RGBColor[0.915, 0.3325, 0.2125], 
       AbsoluteThickness[2]], 
      Directive[
       RGBColor[0.40082222609352647`, 0.5220066643438841, 0.85], 
       AbsoluteThickness[2]], 
      Directive[
       RGBColor[0.9728288904374106, 0.621644452187053, 0.07336199581899142], 
       AbsoluteThickness[2]], 
      Directive[
       RGBColor[0.736782672705901, 0.358, 0.5030266573755369], 
       AbsoluteThickness[2]], 
      Directive[
       RGBColor[0.28026441037696703`, 0.715, 0.4292089322474965], 
       AbsoluteThickness[2]]}, "DomainPadding" -> Scaled[0.02], 
    "RangePadding" -> Scaled[0.05], "OptimizePlotMarkers" -> True, 
    "IncludeHighlighting" -> "CurrentSet", "HighlightStyle" -> Automatic, 
    "OptimizePlotMarkers" -> True, 
    "CoordinatesToolOptions" -> {"DisplayFunction" -> ({
        Identity[
         Part[#, 1]], 
        Identity[
         Part[#, 2]]}& ), "CopiedValueFunction" -> ({
        Identity[
         Part[#, 1]], 
        Identity[
         Part[#, 2]]}& )}},
  PlotRange->{{-1015., -714.2}, {-900., 800.}},
  PlotRangeClipping->True,
  PlotRangePadding->{{0, 0}, {0, 0}},
  Ticks->{Automatic, Automatic}]], "Output",
 CellChangeTimes->{
  3.924538050463992*^9, {3.924538093259478*^9, 3.924538119482588*^9}, {
   3.924538346252249*^9, 3.92453837301471*^9}, {3.924542163430155*^9, 
   3.924542169805353*^9}, 3.925148848395904*^9, {3.9257636918064203`*^9, 
   3.925763716395858*^9}, {3.925763775640944*^9, 3.92576378714604*^9}, {
   3.9257638642588177`*^9, 3.925763927516993*^9}, 3.92576412522733*^9, 
   3.925764195234908*^9, {3.926382451240535*^9, 3.926382596281207*^9}, 
   3.9286048594334087`*^9, 3.928604933421975*^9, 3.92860552082749*^9, 
   3.928938627559795*^9, 3.928938983424025*^9, 3.928939097089902*^9, 
   3.929991771447962*^9, 3.947985352856833*^9, 3.9479876383915*^9, {
   3.9480249684341383`*^9, 3.9480250057903852`*^9}, {3.948498977612341*^9, 
   3.94849903712425*^9}, {3.9484990843526*^9, 3.948499194867544*^9}, 
   3.9488191913461742`*^9, 3.9490561905362787`*^9},
 CellLabel->"Out[135]=",ImageCache->GraphicsData["CompressedBitmap", "\<\
eJztfQm4ZUdVbnHvOefe22PS3Um6M+5MnTmEdBIywk4gczpkToAMO0mnk5AE
yAgJCWwCBFEGIQ5E0AOioIBPsRUHxPMUiajBp4D4FJ/H59M4PvXhezjxvO/W
qmmtvVfVXufUaYjf9873ndO3965d619/rVq1qnYN229+4I7b7rn5gTtvvbk4
/76bX3vHnbfeX5z3mvtWLs0/T6neqUrNfbNQvZW/l5Xq+jlTqf9/6zl662b4
nS9Wfkr7VWtLf81/1uifObg0X6/8DFe+I7g28tf8A3sIM12A356+VqE858dw
eWQvuawB9mtSj8yPUHK1iSYd2e8ck3RNIlekYOWAA5Q3+nzMXf/ZqH/WT6gv
J2ZP8w8qI0/70rJTZW7YFrTaPKEzGju4c/ALskbMtdI9u25iaQPloS+7nJdC
zrVLB5deRbNHMHoOmvvOhzw8JevD4zV5HJLZJ7xE/VkMT3guVoV0Xm+49Ab4
s+cIct+9TB5Vi5MA2lmqVJyhWd0WkvtS6QW9FU0+wHovWxH6/z243cfZLNtb
aoNQxKqgpC/GvinMsVWwtN8aaeeLGJLeYXBijC6RzrgfcI7R7VFDxeY9LXM+
zoC+vcBoOTA6OOGl/RfQWtMfYQbg0sMGIqZh2T6s9glCHAZMZe0yWjUDMMYn
qZ0mqxJBcWZe4uRr4XeARbbpIYat/94gzN0qNMTprOL6WuHSGTvs4fx8LUem
XrtryAH5TwSq4aNVLnV4pF8qpswGQWwTOikzpgo58sxDjyByhhiwtQoMmC1R
ZBVTI7FWcTuk0HdMW9uvOdUXQ0Ytyjb4HIzl0LKdY2Ch1guXC6TcwaMYB7Vb
KIboXsXdW0poNvDoG97eghw2HkA1u+Xctxj9MQanP8l69YQyTSNsispQSbNf
z+s+QrwMFaP7nrEMjQPt1So0obXHQeqkL7dbTF4Fo3uJVVxK4IlY2dhzNs/U
BWvjpQWjEw9dhhYwLicHXr2eJw2e22yUwffiBTmZbFMe8bJEQVOSxwhXQE20
XA80mGp0w/1tY0O+4kU8JlQurrm0gIcYcKTgdZ5qb0jusT7s/9vIY28jC+Ng
y2V/n4GM7hYqrPW4ca/UV/eIZXgQwl5iTHDpRpNl03GMgjjagkKWhuFBpdoY
dWJrhNxtS1ivRtedqrYCtJyY1Pb357M2xRwn3LYRBZM9KeqI34I0afKp//Tq
VibDZmmCTlHqG/2T+QB+3Eg3aoPvrsTQsZxnBMGlBw3iqoEYEtpIAd9jS+mA
mAQTzHSWEyeAqMDF+hx1a2OCDkpoCalu0j82uqkY0WWX6Pl4uhqnW40EEVu0
/X+MndYizlehnl53CbUzN/69s3xGrRsN5RPlU+F0XeVTKlo+8HAon3bFggS2
Yg1bufJFxGlT4nQhcrKeDT/hn4x4tonqTPvxrhKxuhZM9uOWDgIP2FUiOANn
NaREho0EdYd0ghLCKmB6nf9rbz7fwgt+nUlQcQmkbfcBCSGmJewsgrJLuTVe
pfWxrCIkj7yuN/G6QilYkjmzH2EcqD0R4m3Um40GRNNUK48Su6cKP2l82jyG
nyoOVoItjtNDVmP7VVvgl1ZeG9pGi61msBC61sQy4IaYJ/BlgBVSnSFUBVpP
aCpMvMMO5FT4iUQjRHTk6ifXfneW/IVCVUww1RokmbC6CuyjxlltWW4j6bIP
rjoNcQYJ+6hE6Q6KKY2No1MPE1q1elKIkui4n//0YkjyzAWrvKzwcOuFQuXs
KBEGpr8gbLKQhwczY5sZtW7IbaYWpbM+pVkBWj6lUxVmtFJ/0aijE44txmfR
Z8QkLKbE6cBi9mJucLUHLp0vVGpPn30jF2OQcC3J+/5CVEZ9Yzf7FyoxCDJh
iU9vQWa0pbt1h0uneeDMwJH+23qEGufGjSFOaAecegSdLaghk65saXG+12JT
WwudhdRF7C+Uaou9KyL8lhU2B5jQDpfMWNtCrSg5+lMo5wgZlNz7Ua7MuPEH
bux0Qzxd2QKdCu6l0eR+QoGiYuWsP1GOIyZdO+cDGE2ilNhB75LkovPkCm8h
lvMaoUjr0QqFRlrRm20KDY+hVvjuBkYaV1T7CqV1DSTtvqLimoYoHzuCOi4n
+yIVEntkNp6vmEwrnCn3dp4Tjgqtdul6DBuh0NpOU1q7tghlffuKzNb/Gt/g
Rtzg0q2MOqjICpeYGwfkioJ7U8F11dCko3EjHZELl+BdbsQrSmOczUKBwuGP
9o1ZFyN60emZ7McYShRjWxpXvv2QQZMeYjTcjJ5BzLhgfg5XsfcMuiVJ3Fso
LaPQSD7ZhYYAa+XgoUWGALiEXuf6El5kWFjNSEN1T/8FdXCu9oJqJ5xjC73+
rF1+C0xdhkuPwp8tdymtdpuEsoQDv1zJSEuwZtK1BUHTbadOVgq9hFhicokW
Yz8YjVMdB5Gly4CbqYMqTN0QPlaoFW1Mg6ytfJS0IDgfM+krJEt/pSW5h1xc
1/vJGYw11aJ064Ogsf2qtbFytD60Vu2yILzPwW9rgBPux5vJPtZMp4Xq2af5
F408mqDbhfomhLLCKtkGtlIy7jqldb3kn2h82apdMkCihUhyXs2UC1zaEdTh
CrFyidGMFlyIo6Aq9SHceN+cvwQQ19E6HzAZhK23j9JOwtpY5l1TlqJ9Hm5+
wDyiup0VWFOD9MIraGc9jlqPNbydHbQtFSUdtE30CQgbtkEhvgP5oMqlg0uP
w58tlzcR8wJZJl3He2Q8e69gJI8ZyZGCaEBqdLEKr74FVEaklU6aneeEy2/Z
ZWTLpV0Z4E3vYsht6HKES0/4dGre86Q/1sQqBlON062LZW8Y6Hxp377Bv7Tn
yCFAOopisVCUNZ1whADDA3cpn3FT2BALsyWB2XHuwpUEASytIXYZhb5WKVxO
74DELd8kDdDXCWWZIGOqmTAVlmcLrWbSlThdtNCsYs6ch54Is1RlgDVxpVko
PG+FgxB/G0QmchYuvVm4QNObitHyVZOVREucmY/RMTeP6+jZuWFNnwBlG50b
tmdC51ebDJsEawGmpQIUiRHzEYa3iaYL5QjUzo1U4rWINdqKkVHjdOsZGSI+
mxUCKVa0bvDg2jlviGkcIRYStIjV8l0WrPewZovJcZjtOMy8u1fq/9luQdOB
SMNPxuq1ONOP7qS5ZLIvcfbWn+J03oqjL682JCi4x2RYKYZsO0m0UIwwNHHJ
CWTHnzdSUA27DjfgoYjLsNzXDDk1ltWoxiDLEg8vT8x4AvT43Ef/jeb08EYX
cR2l5yiVcZQAY+YtQ0PTw1tupSPaKp3wbpvv1ehe7fTnCnAx4K/dNdNj7B6U
2IPHYd7n2XEGQDJWIc4YhCLnKY/UAWB2bSJPbmBgDaMxXLrJCKk5AIw9ePrR
WJR3S/EiopXV9kdGLTBQSdHg7sh+1Wr9y00kRTP9nQruQXaQnvMdHBw7MGl7
pbVCtR+vByoUpW0cnuVX3+0Ry3BTHBhRGC5V8GfrLXhkKU+NFMf3WFPmwpao
8dytPECfeKP+RV7TSUwVR6c0+1JmJ6MEWIXJZ6DlYQadJaKlXs3bzkDbeW5i
blhsRYuJykjATOjcISEaovdkJKjX6YaNdD4vn25dzDZsmVSqWSbcbOGGNC6u
2BCTZsvELEXtOc3c19C62LyszbRWYX0v0s9L3YvPca+k2naFjlaxVcRGIbaL
oO+gsX+Od48LDUp2G4QtBlKfNzDgjSPvY+G+znIdQk6gnRBg13zXTm392Riy
19dHiB68RL9y6bcweaA3rLWDthp+jb0Qve1gbIkENj06PIreoPt0jUFbAAX8
rA3SaiLtHgbahtoj8B/09mvo0u0Vy9ka9hdC3j4vEArBLbxpONj/BZERrNpH
ig3JY7/A3Big+42f59YGFs/9W2bIcH55m9rmK8vyMvl5hKk7p7Wf3lftu7xz
pa1Zgt/5XYerw59auam/agf8zj+jUJWEoGu5Xvkp9Q9Uq/1qSPfU3nvvrf+C
/0GSD/okoWIDoDMQkDmNY/XyM+oZNb+zVvW2lWv6q26F3/ntKz8OQvwt7lmQ
la5ZdmbBtscff5wm+aBPouarGBo1/+wB6gCgRiOyuJ76uPp4EhfX3s8YF8hy
uNYYXM+M1CiJi2vk4NKLZoRr7hkj4Cn1lIaESXv2afW0K1ALboDB6a+2sLVO
YDlbTFri9mvUNYBmLVOQt1DCwNrnzLW1LcJmVZAAzkrR6HQRRosUIfTXogjP
nCXCnpGi+UqW6+0xNGiys6+t+yZxmWBeJ05D6xuRGoKHtobxHztj0K6Nwfgh
JWBmEC+7XZ9Wn+4Wf02W+EWTrRbFFUxDfJ+IV3hZyJVZMJYMjM5634BR20xH
XtoVWTBWhcLQYnFhkKp+m4HxhAquh8K4PAvGamF9ti76KQSBnY4Lly7NgrRW
WIFvtgWJIfVjkLZnQVoXr7jajjxLlUlH4o4opEuyIK0XVuaJIF2cBWnPdMFp
qJNDuigL0gam4DhbmgjShVmQNsYLjlT8mxhI0Vm3eZD2sqIsHMwScQIcJG6I
ZAYFt7fQSxtI/WZkttFLy6tl+8QrPimsGwOMp1QIeQKMvJq1ebKoa6NCH5By
wRTijwXxhb8/tF+37V2t2mP8OrVOW9u0ds6kT6Y/ja0IhzRpgZNu9AzsK2wU
ogycPwUDRysPqXbJodGDniG35Vdjv0BIgRZS+HSNeb5jlG6s0CDHBk/AfsIm
6OYYAedNQcBR8LtQqfZwnYZYwoMMSZxTMCOZA5fGfYc2n7l4NhXOxoxZw7QQ
DlJhkxm75bd4Az73F7afUT7PNYAn4vNInoOxTRZ5JQHVzb6Iq1VbZzfxq/lc
FfjiB9Xtcs1h4/qenqQDhS26IalPSFI4ZD9nCrKOMGS5W02y7GuUsnEbCEm9
Yom8r9P/x7uztcgyebYsag9P1kHCJqtBVo0yM5ycPQVZW82tAqFjq09kCyvI
aoFnZoyYYZ+zeY4Uw+hSYLRZ640TBOoKYWeo6uoMlVNTx28+ldo1DK1qdqqn
JkmweUTugezVCVrXeeoOEcZuN07SgTtrehqbcEeBRmY+ySChf2rvMm5FOdfo
LPH5DymHhwqDi+sn6XGeOT2HTZXrJIfctGnxBl/8FJMBhRg1bbRzSBKTmZai
qT5MGFC/cpIOmR2xm5zqnC255uLpSia/upXO2n6zwoDtr0Xohji3wOThwj7B
REzaPStmYbQ6aWrZQoGFJ6bwlDiddCuwROEQpbm1X2HGLPB8hNA5TMSzeZ81
Fc/NClsjPXTyZqUfM7wUDC8knXSDL5tfzaSrmfyGTLoCp4PyBdqPFI6VvyJO
O0EKl041MGYRHgyRWpz6HO1lV7qwesdulcFViAo/kSCWpAvEHiXs+HDEcuu1
prbnuXBrZL9qC/xSmwgbVSXmhtf4iYRVkqoYXwBHJk/qD7ekCh0skKwkgftj
0q9AfH/KcD/A3Ovvswp1jqdp9DhiEts/NV2NztLNwCR5cEvV7bgAZ5nSQqhQ
Mq3GhIVA4FjbcZQ+C2rq38OF3bZX0JFG/ehTCi8H2p0FYnvq2B3ov1EY7LJg
X+gn9qYklpooC5xfGcQU+HGuLPD2IJo7zdsu/b+B/t0q7Pi93JCvH8HjqyAd
xEwTuKDGsLJftaVqq4WGZTCDwEgv5OFYY5sfm45hVrqvQQ/nVzox3Ex9brkM
ROrgg44Xxo03bGvnAhm/0IicYiCxRWEFqJSnwavAUWgnaM6KwkpNTeEJwpAw
SuEpRuREFB5jSKgRTK0OqB7daGmyHVB62DHXqpufEucb+HmBsJN3fYyfk43I
yV9XNGBG9zD69vByorDqRXk5aXpeatWuXmPV3DXo28PLSRONv/QxL/rvytPw
gin4OSbNjxdmA4gc94PpqtTUdJ0sfBUEPVJ0TJnOdOQpOWEKrowbp/EGem3l
8Sa4Ii59Uq74eKNUYupOmazzo2eNvLOhAAZmbhxnYEzDZI2hN7bEHMWEojVQ
07LLNoRydkm6wO6pwu7NdYFdNx7tlG+za/3XFO/ZOHah/cSfOrBCbdhEfWz/
hWOZKY0elqXhSWPmaP8FWD5N2GG5dpLRausFp3hBRweJuBGCyGYgOssUywQk
2tcE1j/jT6JbSJRP03q6sCtyzSTjfHYGwTS0MtWW0hrZo7kM93z2UfXjey+T
VlZ/4DluwDxBNSEkUH2GMA6aiGrrUbPfmnIDSrYHiOu4zyrE2dLdR2yHh7N5
IjWxWL/E6QKxZwkDqYmItc50GmJrBjoRkHo3am2YcazMmDE/uEocNRpvTKab
nPYXCfs7V08yVm3dwDS0c5ZFoKOdP2m6QTyDqqW7YKMQGHhKnK/ZRsC9oAGS
Xyx0GhzJ0XHr6W07cd5WDzFZMgqSsk5tBJIojQLnwW1dE31ZAGSeLXQUVwsG
oqdp4yIcAjOBQxsctGuidLePxBEEJF1kvhAUQpgmcI6w33VV10hxBmNYFc9Y
amcMy2HJUFBgClJbeUQ2sMKym/dqSt1LhP2uq7rGeadp5cGTctsSRKaQjbp0
jtTZKjzXzXdqslWYGHXuZD0qIgGEbp2Wr3ZtKJDqzYpbItWLLtUj+9SNEvkD
7al5ZoGy85juEffi+NoYZYdPQZlpR2JbPTQ1xUbEsmCMg90oQV9LzQyzdlU1
7tX6apireL6wsxMl6bApSDqKJymCGGrCmgRJ/UDSSLVJWpsgyZ68XXMkhdmv
Fwqn1kVJOnQKkkzbQM5VGKuw0h7gz1WsagAfHRzeZKUOjzbrFzxqdj1ZarLi
Hi0V2nWZ65AG5i4ShhfXdg3oFlMwaIcyCoX2LEB7OA4di4lt7Um6DTQd2CU3
gL7Rq3+xsD9wTXKA9qApdD9euRxNHE6Nci9/txGmb/Zp9/FKXDJZvC0bKt1/
Cp0e95AuFZrVlfHxxXELUnTJsQjSy4RFfblNp1Db2I9Biq42FkG6TFhwFtIu
EaQtWZCuEBbcRJA2Z0G6UhjMXzYJpH2yIF0lDJITkNo1bu8sSNcI408OEup0
lzNkyQ1rdw1/G0gDDEl/n7VwZmDV14XySgZRLwudGodA+4GtXloejJcL67uF
8ZQV764HGHkV6pWTOeetCn1Ayl5Z4q8XOuIrYuI3ZYm/QVgIUfEbs8TfJCQ/
Kn5Dlvhqolawj8XrDIde2vosGDdP1PIBDJ2Ri5PHXtq6LBi3CgvDNdQKbXvD
vS+AS6uzIO0QtnbbGUjRyGlVFqTbhK2djUPJwqVoA7yUBen2eIePtHaXTBIT
LGZBukM4mnHxJJAWsiDdKWz2JoI0yIL0KmHFT0BqR079LEh3C50ABykaOeWx
dI/QS18kiJzyrPrVwvK6qCtyyoPxWmEZXdQVOeVVqHuF5bI91nj3ssTfJyyM
qPj5LPEPCAshKn4uS/yDQvIviYl/Xpb4h4TkG/EDLnIqV77fzALx+nQvzxcB
AqEzwnGTBvFvWSAejrd0JES5KB01lU7yv2SheSTeyJHo5IJ0wOTR/HMWmkeF
gYkd1q8V3+R6NP+UheYxpsZyMcl5QjTfyELzRmE4IkXzf7LQvClen8kmd1I0
/zsLzZuFvjWBhsRF/5iF5nGhqz2XQYNComI23LxF6HkNmgFG42IRnXGe8b5N
WEAGhH9hRQKhPARPCAvlpQFBKwbKqzJvFxbEBUwL/PUsye8Qss9J/l9Zkr9T
yPr5jOR/yJL8XUK2Ocl/nyX5XUK2z+dDHe2IypXv32SBeHeceBJlnEdDnbGi
oc5fZ4F4T7wMSHBxbggunnUCuFDnL7PQvDcdXPhyeQmDhgt1/iILzfviYSAJ
Ls4WNqDPZqF5UhgGcmjsO2ePRH/+LAvN96SDCx8GWjTkZSOH5n9kofk+YRhY
CtH8aRaa7xd6VA4NNyqVh+b9wpLi0HChTl5J/YDQ8xo0A4wGhzp/ngXiA8IC
MvN8+w6EFq5dDiyyykPwQWHThxDg/csBQV4F/iFhQVhXe5xCn/+eJXkoZP8c
RvKfZEn+kJB1TvI4S/IPC9nmJP9xluSPCNk2jnqAJRcqRBl/mAXiR4TEnx3U
d8LZufy/n4XmoxP5IBplcGs6v5qF5mPCAjqLQcMtN/u9adGYDvbTTt7HhGV2
prBN/crULEG/H0Z29WwksFA4vmBOc2HrdOeAoRTml7Ng2vFnhxNkmrMmersU
7TAP49ElKfczhMC/lAXcvmHSb3V0RwP2qLcRtVthATh+UGgVUtS/m4Xavuyo
sRSE2s3bd6g7+xUcai4iy0ONtsrxUhYY1B8UWsjpwsgtz0K4dZxLjIV8QNhP
OT0d4eW5C243olXLniYP4oNCwzg9EQnmIbXTBBxKXFGexUi5eI0bLTgtETHm
+Ta0uHasaGW7WyF/NxQawFlMrPM7WQjtPPtStSecu1dzA/sw5rSza8Qh/S9Z
SLnj5XoB4b4OYT80+p43aWf3zIDaH2Dz21moNzMI520NUmF1WaoDTCyAQ/jF
LIRmunIPI9Q1wZopXsclHsE4MwTGDqSW7QLj38jCe4BJ9LRqN2AarCt3B7az
zKEBmwNDJecna6RfyEJqp8sXGKlttJ5RYSDeDVN1hrOnB8tOBtefnwXqIUaN
Gi2P+n1CYzhVGIT/2ixQ65sOOYuaswqu9XqhMBj7XBbqAxnUyEJ8yX+v0EJO
EaL+1SzURUBdK1qiV6q21+0MfKWofyUL9SEM6sZuRc4Hvl9oJFLg/zkLuFms
18PAde627SP9JqmdnMwA54L2PODHm0RrVbtn57yBC4PfLTQVDjgXt+eZitlc
q4cDnzoIIh0O6Wuxk+Ohu+Ymz42caBLpXqhrFtk+3TuF5nESBYtDd12Yed7D
gi1Vu9IQsNJXnQhsM3rXYPMswYLFobFajIPtNINTmfBtNAuENUaIGj5P03cJ
y/6FDMJfzkJ4UkDo4ivXyO3CCN8pLHAO4WezEJ4SEnmE6N3oVif5PZMFDwTh
L2UhtFuf65s+UGhsBue81XsmihWiQfrPZ+E1G/r2HF6XqR3rI72hd00SJUTi
9J/LAntmINd/uJ7lPI1kod/29on8f3fs/jNZmphTrfoYtf7uQtJIH+mtQls5
kUHPxfC7stDbY+5OU+2e3S6MWjr3y21ki/PjwrOfngXqmpFCBvneIrQUKepP
ZaG2B+oVWApqNnzDJp31d0IcdYVR/1QWasu1c4EYNekvPS60ECnqn8xCbY/3
1Ddr96ANIsjIqq2Nne9lTgi1MRm956G+mEGNpHjUdgpi55D78xnUXOieZyHb
GdRGij+PwPWYnhAaiQE+wMBdVKyzyfMel5lEGutYuW0azTXSs3ub0DYaYF3o
rq/qVj7Padgzs0uFPqih9HHSfKhWzgW6id6dZgIb3MNrSpsLOUn8P2XhfyX8
v4/7dfr7DCRgnN+jQgvZxiD9iSykNwRWr3QPcj26R4VmwSH8ZBbCG02ikWo7
IYLwDcJyP5FB+IlZcFhghEtMEPSwsJQ5hB+fBcISI1wVAh4v2S5n6XzlZhD2
cTivc9Mg1MemQLotMFgqt3uR/t2D3hh6jUxorv+q7T2zMB9OfK1sUn3bJRva
pHv5LG4yedeq3V0kI7mPCg3LxFP94xDJnpSPTk+KuwXJuX3SzOZX0OqMUVo4
fFgNcL1ZVqGHhJitG7k7yoBnbp/bPT2HN5tcSsyhrZxusgqo8Vgw/eZ7R6YJ
ZNvuCiP4iJG7W/g069UHmBlHnP6/3aa6UPRFJpim3VWrVJRzfU9fm4/nrG8H
Wm9VHtawQYNO6LpdbhlRZ309Lh7IVVj1HzZydwutS0F5zJsLySJHF9md3XDu
y5a+2N6I+v92Dzudw20m40IF0vVlboTgMWFNP4ahk4vmP2xk7EY6Uzsstjb6
BNJW8fdGKM+6cQ/kmp0TdbLb4S99EU1M8hz2LIcKNc0PCmu/lNcPGbm7hdfI
VtPAj3BXS+8Jo3sqcyfqmqMk9aV74f89PLCyPTxEQooHhA5AyuzQaLFbmF0I
DDXTEYaWYgyZiUMt84Q0dq9LtmjM/rI62f0Ggmb2YQfBRrs6Nve03i90BEcL
abXs7UZaE/tMd5+N3MyfYI+cjQyst5gtVPDu7ODUfUJXwDHLDT3sTmYTDA1x
uu4jkls2Czrg03tLnKHZgBvRSqByr4XuE/oBjlbuVMbd6Qe4yYrRjfMF+c0p
f63peYlO1kU0KwOoGpyvZbzGUm1XqVYoor1X6CKOig/qaKHThAh2v9hSoaGc
tfoXKggoaHZ9xR/4f4+hbzedlTxqpQscP6A8jFq1rdpzd7/QWRxFrRrW8s0x
nehpnMWhDD37mIYDW5d+hNsB69t7QrIm+6GAwOXuPDOZc/eg0IUgsv2zHNk/
aOTuDrJLxZMdTv9JnItc4icSh9JUOF2g8/XmCY3aPeXGfR0WN576kNBFHMew
90EjZiL2OBviTomdo1lAiuA/BuNIVlxlT5xqVSj6yT8aWUt+A/y/p4E5oTql
7c1tVGgk+wGh9+Do/4DJb7fQb7E6+HBvTZyIAj9re1xc9SeEJcqlQsl03tmn
jTWqGfgW63RKhd63oAF8fQ33FvUgZO2u3TPZoAYptx8wMnZjufVKlE7/neCq
wI/bouNckrToapRMi57mcGUtX+cNeQ3075sMvOa7/O0IIIk17xa6tWPpILH7
ANrvN2AmL6f99ZXG0qJRTO9EMTD0fiuPB9bZfod5wvG+C/Jm+L5L6McafBcK
xbffZ2RNxPdWygCwI43Jvw0slzjfwPI7lEfnn+BeH90l9DrH8qP8gPZ7jawp
WO5hfKXyS48qJSH6W38cL2K2xk/YKJ6MUd05UU+J7ZsSB/k+I3cilo+g2o29
JiH5c5hiUo24pXJ3CF3EEfFRFULxe43ciSg+krIBDCzS5M9Fir9TeamOZmfF
ZKaP1D9sDRT7nf4GDMXfbeRORLE91crhBI0WaPLd6ZEx41relIy/U3l0Topj
iBi1NM44XMj4e4zcKRgnMZ++nRjCKrDIBOkE2qSk8zEfRtlRBu9WPpdh44mx
Qi8YXy10LNIysHInKgN7DF6tkGOZsAAYYsUFUKNkWt5EBQD5AuOmvsN7txol
qyCBeZy8R5P2gqTMv8vImIj5YygrwESfJu9ifsik45hnqkivRsl03hOOIIxx
ujCCYMOHwikEosw17kXmdpsOukO3CV3SYUyhcG8vpi+UVsCYOMOywCJtudRM
OuxqJCdpV/jaZMc760tmiKuPZx/q7070JIkjbw2+KDl9iiOfe8cxjS86lt6C
/CZknqQDXKbHRrsocMPmzDUfFc45wX2N0wXurYpuvAwmJqK+p5/7ZDnvnPZ3
WHjLgQ+BdW85pgl2zIp+73zAacwzFEZfMeHDtkvmCWIM1gVz7opQONmpzyPl
X6URBKgDqnMH8m4R+pZDqXlHX3ZM41vsQkpncCVixiVPc84zQ9IlzuGucbqE
XNKARE65hNINr5yGDDpuXxfp2TCoFJJvQWywO00pUIbibBRYXiIwqnC6iU7m
BnO1DXXBPEEcfHh5DZyvMUlIX+pmoVc5kiH0uwyMiQh9Pvz6l/AOLhDCvRJd
QDeIre3mU7hLnK7BY+OVk51frAcNPa1SD3IEQ6vtBk9Eq1297Nio7DfKKEdO
4v0oYaMXT1fhdN1HdGu4Hw65uZR4topv/nYIvQHHqB27mYZRrKWmLMEoR0iJ
00Xms43RvaY5Q/1YFfJ391nCQw/nR8wTtUIjKWj8zu8Pt1NY+4/g3x+Adk8Y
WROR+wJ6C5JzzFpW6gYrUAuX4qyUOA/sQdo3IrOpwhTLjwYIY5QKcrItAdns
YIew5m+llDoUoNrbTL4TUcqtWo++9IgcshwxUMCUOvzaPBedTxzI/DHlAdUO
UOJdpG7SfThwvdABWGLv5pR4q5E1+VwqbqTBMlk0BEF1XuDvAQg7E7Bu3KvR
c3Ujv1JfDfOoPxUo831ku8mGO3TNRVI3TNRrYE9wGGKl3zwtg3wzW+C80Wx/
XNUcAXa2f9m4DRa4rs2b57QXssX3dR4abZjqv8vgdLTCMAP3FtCem7mza33s
wQyn3BB/beROxOlJvMJFIGOxeW9sRQ0taajvVTuxZsM1sNtmEag5AN1axTKy
Yjd4Hn/WwOZ2miGjCNJjUAvhuNqbpuDxZPiFN5xj1XBZYYhwpHAjA2yAp62c
mI3wu4TTO/7G9v/6eqlTbfJE2YX/BUrNvrazRHUuI5cS9cYpiHq8idolggft
mzDStbhOWE0OEqJ+LAu1NcpSIa5t5F5j1AmjJFucSVE/moXabnKhbw4bUsj0
zOuFFsKh5lxSHupfCKhr96B1pDpa9G3WDUILOTA+jDhDC/kM/L/1WsD4PpMB
aXETAQljKX08GKdbGnAZ07isgPizlGfgIro9JqyvvpqxE26DxAMDZtyvBcx5
3uPXTSJu62fHkFv/cVXcPMj+mIeYdBsV+rwhC6TdrdIF9s1IoHaSrxCaAIfw
kSyEv2USOaeAqxiJVa4QFvjBDMKHsxD+pklUYITcMN/lwlLmEL5+FggJh9xW
zZelS9k7V4OwTxAq2+g/OCsua/cgN/nk8nhpk92PC4rUCdei3IqAKZE+wyDl
dre8UljqBd+bA6T3ZyG1OxNrlD4gsDXoSoWc01XC0j8w3oMaKfR5bRZqs6U6
dNEdaq6R8ttyXBW3CNLE7hfvqxD0r8lC/2WTSN/UtU4nZvv/dj9nYtsXxy2G
9BasJri5ZTV5dZYmfxRQN7vg+HWQ9nKXCA1ICvyeLODmmJTW1s/cPpcXC21n
XyHwu7OA/4lJpIH7DS+5XuWFQjuRor5rFqhLLAX5Q4/6AqGRcKi51yMzQT3C
UridlS8QWsgWBjX3AnEmFlIq1FnntsWUWsiWROCe5z3+1CTSN130wW6PeZHQ
KhDSVrie5y7+LCCtFbU33eZc6ZBuF1rC/kwU96oshM8yCBvz1v2IXqAzOYWO
A3lnFkhz3qNoP2fuLINzhHbAAb8jC/jXGYSondMPun3tX2pDiK43H/sxIG/P
AmmOFe7hwEc3CahNqxkmkyawHx/LaxxqRxZYe/jvVtXRc7NIO2cdNpDWCkXI
t84CqUsED3K7Np8tLHjTdvWfQPl5pLdkIbXHGeubLipmd7Ys4/WIlP5m682w
5lwsf9Ms+K2xFK69svx2vsPZWxjD35iF2p5Er286SW7QulZtn9VpFXsJ47Ab
slD/q/IIvYWgdsz7tpemPa0f0ZGivj4L9TdNohKjbqwddf2mc+MNMBno2SQE
/sos4P9uEumbQ0UnZ5Iu00vioRgZBpCifkUWakj5vADdfxI7Q7sNL2Fn6DOF
7TSnTi/UoVmqY9/bN5eURve/PCNuR2QIaWM8pCcq5NkRpLQTR7k9oknP7zSh
MW1sx/VPOQR5XgbDHWK4ttkkXb5ThcaC4OJdIgBBnnuBlNxkQq6vd6owwret
UKHQ5+UzhRlsO7DqxZ8q7NxxMK/Lh7kuwHQGwO77fJqw8DmY1+bD5Lac5DaL
PFNY6HsxMK/Jh7mBgcltvniWsNANzD6BqWxUf2U+XLPvKenl6ZaP6+WdLiz/
BmKXLTR6V+Qj3sekJIRYuGRW23wILf3uzicJbcM0dv13KibsvzxfBYOdbPDs
RmBxA1c7OCcG5pM9wA3CPsCl+SocYlJqFe5317gu4QuERrOHsCOwPR+63SbI
/R+L4qB39gbWCwO9S/KhW9ZLLIrb0O2EtMH4LoEU+sUzg+5S4saQbCR1grDn
KIV+UT50c7JZdKtnD/1EocGsE0K/MB/6Vga6FbULQ98m7ENy0LlewAyg2x0B
dAp/zXYkxyospNb/nizsSK4VdgBmYDNm2bE/WWhZkZ2mSK9sm7APsDbRB5iB
b4HFiemNeee0vGOFHh3BxRUcLHIG/sTMguT3HeL2uj1a2PTbhmirQp8L8uHa
k7E01CcVrTgE5lHCsJCDef7MYBaq3REkPasjJ2vWCczzZgbTpWy2g3UDZmeh
r2dgnjszmDWGyc2BOUJY6AZmn8C06qpz8uGeZlIWqmNjzaOEhd+A6/LU3lud
nQ/3DAbuIHhzD/cYoRGYtq3vqqf7AtwyH+5ZDNzGwnLoGB4XjCEZ7K+JB/su
P4Xk5kA32vdqFaII/ZRtzEgn8WihbayyWmL03B4HZ+ajtzWjxtmiDqOfd8Tt
Jnio0HaWwrNJdc7IV8e0na3TgfDGB6QvcEi8L0BCO6kKp+erYDtxru1u7h/Q
hN7ZF5BCPy0fuu06F4woAt0tpGH6AiSoWxRCP3Vm0F04it07CUEOElZhDjrX
F5gV9DWBZo+1iNdPMvS/wGDlIv8ZWMjLlM/WOUt2S7CDhY2+gd7H0HVxbQ0I
suDa4awSw+X20zpEaBUIbivsn4HruNKk1CmcIeMhLj+8erjQca9iIr8X5sO8
Gi62FmaUkMrkQrpXhwqNgYN7Sj5cOzzv4MKnY1cj7+n2m6zFJ9BPzodeMTDN
bB+y0tB5OAdX2qITuCflw7XTWzRU3Q/CTR9507ZFaBBLiS7BC/Lh7qApm81d
7WBsFhpBA26tUIx9wszguv/DNW4Bx2ahESwmugTPz4eLDurycLkXhPsIQ7iB
sEtw7MyY1ilqdw2dWuihu2m0eEoYNzSHDq3m4qDSwTwmH/pOBjq3QNGtL+gK
4dCLpiT0o/Oh38FAR1Op/SYZ+wuroxT6UfnQzexusinF2D1hW8SNCnUkpX56
TqjCkfkq2GnJOsvaZdGxFUTtrm0U+vMOdQon94h8dR5ioNt5si7YdE5zo9Ce
OPRcl2AG6F8f0Cd3PtgQtaM+tiP9rWNwZ2A7dumki1kxMwTunlE76WM78XDR
Voc+BphBbbXrKAsMl+srro8axgAbhoOrn51jAqsZ2MPDNCVuS3ch0hziTr/S
Y2BuzYdp7UCT4dygazdJd2uPYAfJUUAO5uH5MO1i+lK1d1kmbeQGoWPgYB6W
D9Ou69YpXM1ytUqz6TsEm4SFPs/APDQfZg0X5cv0kbtNxnsG7oAL/suV70H5
yM2DPuDQT3Qs17fD0mTMjhuRmaPYHS+uzT4wH7vdPDG1bN/5stXxUI9pnQdc
f0CDPiAf9LspaIhVua1Vl6IVr4crnlaQi4b2y0dqd2V1/2+2aHUDKVf3dr1X
vTcZtO2bD9Pu215gmFyXcDEeoC3raymYW2YGk7DJTWldiDvcTpibZ8pmnYLJ
FfpqIcx98mG+l4HJLVZcxRR6AuZIoQh873yYTzIwragrFfJaq5lC52Civn49
QzbN8T+k66a/I0hlciEzL1czhb/KBIUYrv46TzGDGvR+k7K0yPS/4oX6c0yD
axD3PeJ91b67DleHQ4M1A7gfDtC41fiOHO2f3ItJ3KQuIXQ71U79P916AboZ
1POPwEWy5L5Wil1y7/p8kbbTByczqC8/alJutdyg+tLHg06unqi1IWaq3q7e
Dk/vNTMYLiXyLj3cOdL2v84gePJTdgNE/dk4MwRca+FGkbVPU1b8059Xn/ei
NsyUAOcQrPg+7h00ymEw/qL6Yrlskuvca2Wq6bp8RB8zKXWKoSJFQocj5xLt
0pfUl+oVtDWkM8+WCn1W58P8cQYmWtLXfM9C2qVVFuYutWv5bnU3dvgE5qp8
mJ8IMGt3LbI+vcc0TYsIqfZNOgV3+sZSPtKfgIt++cLYpuamWZrOUg8XvUbY
R2BdrgMG7GI+2J80KQucrZlrudQ8xgJaIo1UP7tdbdfwVizFQNWeNgV1YQqo
t8EvEKlv62LWZDYiCn3L+K+gldk5r4cjgF3hSd1sLlszXrEhmQKDKRQwLyRa
W62OASxY7aBm7un0YTtVEPIZI4RZ7d4HbWxzC98VTdy4GNGgP4UG5m0QeWvp
eLf5tbYy1tmgTXYx/CFKZknuEfgr0BdC6RY5yG9pI192yCPbCgPysMsySPhF
IwEnda2aR64Jt75kuVCFNq1aNynTmMzNBpq75b5gLEv8vVJfDTvBY8Kx9h72
NrXN28k8siFdI1Zg6+9Iw5+GdaDQbBKMIbrSNO1Ar2nwDfC/FDh3CliDXlxG
EZ2vsq4cVhrLeY1+xXpWfl2r7roDU+jRxwarvxqiO56jeQ8eCcdzgISRkVCr
9nJ5sJQVxMgJ9UEjXJVX7q+k14r0aqfOykerAv/5UFyDmwKJ3gK4CCJ6ZmRD
lV9hVHGnWpWq1Iwv/4v6l+U/UH8wCMGLM6iVpL5gipUvFIZMhRbRY0+0pbLC
+oRjauDm54ySOtuRe1aLsUa+7GCPV271Ee6V/xvE5veJrx32NS+iy3jsxhBF
i1LuXBHVx7XB1/VwCAE8aHbS7FcOsoP97EqnwzXBQzV07sfBHiKjMX/9YCfs
koFdt2Ezx+I0MJvdFgeEaoTb2bx2Ry4rB3+Oqcbw+8FO+LUQ/pBJV+F04WhB
uGl2ZBzUWBOnzSfVJ11rVqlqWcecK7cgqQx0m0s+zueUGyZAfxEu9ssm6JUK
60IEQLxi7eDy4dIH4nDtsv4Cw+Di/cQZdm244QRvyGNQuifsHrfegHQdXR28
5/jT6tOlR/3UVKiLLtSQjrP4gf/L7nJb6/ZTG7D+3ypErjUFk/j9nTCd+l0w
2+nC+ToLnkO75Wlp+dOAXLcYHIa1COeXzUPf1wmyzZH0tPBFDxJufgku9nAZ
aw+waCHaquQghuL+3tlCLBMQv2Ie8zVfjx4w+PR36PF9Tye+elb4fs88VliO
EL4B9CC1h2pwCHff962D+PvmsU9+Y+kbQJkBp39N/K9hrjQJGqpx/f3a8qgh
jBw6uPKubzlsHaxUjlkX6GvYNhi14VsPAoevq69DBP0V9RXUUa2cBLj0nZ0q
uFszUqHngl+oZ59Qn3A9Ye2vtBswTXEIf55UT9ri8SrURIXvmEIFqR+TaLSK
hPManhsT1yppG7PBKB5L0WWm0w5iWj3RqRWHltOqrX3wzk3b8s+anoppALFn
saq4QA+/XlmMqfLWuCoQdOQcPduIMjhVzGgXH/ytqDLPqGLbzApLgkuPd6iS
d57oaELN7LBHzWil5plRxkWGQLj0lk61hkK1uHT1hGqZwYq+b0WwWq4OaZVc
HbL2s3NGag0ZtUZMunJCtcwQaW/UUGmARv2cRnOhQdIDhnrgcKNcKXerQ6lW
bw/sotFz4hQxofJi1VDEDRlDN2pFm3nryvUlPUars1z5F1552BcNWrF9Xba+
kY1od5O51a5gicMzidqN/jinmt1bzfsKrZp2fysquSzxuI9pbudg+BnUdZNL
WAXt69ahajrI13Uq7W5h3Qqsm/TgSwEHls7hF9UXde8MNy9Ed2O4g+Y0Uafy
nKVSUQOrvdYPxbXW19hNsCNn3YHjbIwScaqhAzF9un5UNTq5yU5+06o5r4Fn
wxZOBly6r0O39mgwVD50XlrzXjmRhiV62sUYnIbc9OTtzLOjloavjWtoB46b
7kVjig0cQyE3xl4Tttmp3oIJg/FCBP3WZVVoACuizas7tcEivcnZ4xV1cqwt
lGVj9J7Thjs/O66NLywY/1nDVG64dHdclVsSqphGV3DiY1QbrlvAabMYZpZq
U9Pl4l4IjFra3BPXxrwQ8mM0WBudzIV9EYUar4U4hdYzCuE+l27YwmSTnvMW
bvnfQqyEEjpx64ZQ2DtirtUu78Z7Ok6jPRiN8JtI14s07/z72Ds4rfAkRt+6
ddUh2Ax8DpDCGLoGOVToyJBwgl4UO6gXhpNweeostDnZCR1k5YLHbSgb4IlN
2yz+gZN7V1yFxstqDuEGitB5bZ27fluKp5yQbcbcrAuEyk0cKJSrmcpZtJ8e
ofM2YG7Jgm1eWOvcTJPtd113sxbWMm2FmRrYd5Gp+1SQV8zL3pSFczNF15hD
RNacraLRF7iV6PhBY5BgQlRmrlsfo3Lz5FScuOjOHhTaK7Og7ctDgwB8HTO9
387xJft/LcSgvTwL2v7w23OwYALdivNZx8RdMKV3TYDhP3Dp2iwYZkZ637Oj
7HGEuqZyhbcQaqqfYWc71cMZQzMz/KGtxgXy7L3qXrbwOGjcyji4dN0MWKNR
tG1Fdl2oLmxOcyRrMhZDjNk8+FEHAt6fzADm/gxMd7zQMeoYyUJsF5849s0u
MrG+69WzgutrH9qvyU3McnZJ/N1SYLVWtAXheqCFatbmS7KgI4PgoCf94Z4M
TNt1rFF+tUMF2V6UBffANFwNKOojN4ReoJsBFe8Fnp8F86BumNpnKs5pWpiY
QXYxAVw6NwtmwcC0s44Ts13ZffC0/Tb9ajuKeEkW3IMZuGjetl+6Oc9MhU3s
Vkrac9vNHCn0gUtnZ0E/BH6jowMDZlZsYpNSFxiDONv/qmaM+FCKGDdEWwNi
MjvWmgdZDMchRi9OKOJzshDDqkvY5tNG2zhEcYsjOKNgdiKkgK2X0AtxabOR
B/joOMzYAsmG7+3hmOFZpfBIl+97gPwXZyE9hkFqLYBbDklqGSCF/VWtblsx
ONuslarpKk7JAnxsHDBXyZiT5uZJ/8h2r5xMbbq1k39yFtLj4kil5w+6Bhgk
R/tKJ2bBPB5+SbjtVjilqlbn0ZRRuCdkwTVb2EAI7qqHC0X8MqmIs/Xsup1/
MFx0tlJB4B43A3ahZRu7dPM0XsAtG+d1uWM/cPzrWrZSoQ9cOiYL+nEM9D4D
vSf0v3sznaGl3Q49FqVh6J3VcZ8QTzzbyK8dTxybBR0ZTBK6tGruE2zdGQ2e
F+v94AygP38y6J0x0ebQ38PbQz0LSGL9vaOzVDghrgIZCewLDWcLjTnM0ngG
up1LXyr0AbFFljovYNRBW6H5uHohbkzMMeFsv1DLcFhqhfuFB2WpcGJQwafj
ugZLwaiS4dUhNI7SqFx9GKmm798/CzpI4l92lMrvOtHp8g9JN64VQbxvFuKT
KOKxol0DexZB55YTBdP9io5Zbs5CDCFatGvALULnjOIghuKlALgkgPfOAnwG
A3NNvPoRSzgg3kkcK/SZAcwz4zA7w6sDGZi2+IczhnlWHGZnveJgovdoelvd
gYe5TxbMF8FvH8N0sTa780C8UvVx+KS/u0B6rHO4KQv2iyls1zXYhWB3dmfd
ptL22WYLuNbJiraAq7JUMPm1uguggrTaHRnvNhaK6TbmITaksz2GXapjHxAu
ijInH/Rwmz0MWbb98UIW+hcx6LnDe1bFK6kzHYR+/jwl6Vn2ZwXdpxsw0BMV
lgRLRwbLb7aCtWpGGnNZ0JHNSKB3Bklbg2v0/Z3o+OnUqMvJUHc6dLd/tmp3
MNvN49SozxaiXiMMlraGYMm/fLNmUs0O9TkMaq4nsFYYMR0R71bq/Gif7HlZ
0F/CQOd6AHsI3TmC7tt9t1JV0emSeZy/FH6j8X9ie1VC9ZEUL3R/uT7kN7PA
nkvBjhUN/bndVLk6iMA2O8skOrHtZ6loj/Efs3Q4D5Loh7jOQHxXVVohzRmK
PQxXS0U79pdO4D9kwb0kDrIzrDox3S5WTsbfZSHcziDcKKxmJzB9Km5hzd9m
Ibw0jrAzMjo+2KpHuMRw+NdZCM3ZGnzsv6ewVh0bkHqXZdvjoUKfv8pCehlF
6lp/mNkqrTzHMUi5zUbykJoDQPqnKRrVY6SdNeh4Bik6m9l7qrzSN5yy0TzZ
Lt9aArfnPLGE5zMxjm283CRK9xYuj+KXMcD7ceBcmEMq2wkhzPFGhVox37Hq
B7n+88dZmtgiwE1wSpPO0OdUpu2dDwi9c8tDfbkQdaJikt6IQd3HqAvl9hpi
3PLXstBfMRn6zhjotMD53S4/rhv4B1mor5wMdafbPjXeBNYK9QC/moX6KgY1
CsV9fLxJ2CE5JdTUZrM4wqi/koX6agb1HIN6b2GtPDn0tptd1kqhz5ezUF8D
v2Spk7Y/OIJrX2FNPDk0PM0O3xgjzeP32oB0rEKpFQhpZ607henk2frwydkh
NRNK+4WiH4y0s6YhpM0+nbMm5/nywKK9QrzwLcLY6IWmY4FB7gIB8DhpT343
CyTaYKgJUta6wa7oA6bbZts5HXTWDtcXsrDexGBN1CRS6qUhFE870vmgoc3S
ifl8FsgKfvsYpI/hNwsr09mhmD/qZHE9ts9lIb2ZIiUxPHfgFVeZXsz0i7ie
269kIb3FIGVjeGmNelFw+h4pt+PBaAacdsfwHUdeeUs4K8TwHjU3h+ezWagr
BjUXzFir6Jztd2a8Z0earV/OQm257gzBOmqd73a8iOkv2fzOmx3qWyZD3VkD
OdSoOXO9vLXZwG8VApdWyBeHJs7FNrUiTZzv6H0mCzh3al4CeGedLIN1+2cT
izVcAwifn87S5DZGEy58t4eLdY4QnN/u6IGCgITxjT+VhX4ng54L4w+Idz5I
fb2Acg6OG006LJzcn8hCDUtfw6Rf/dWcHCysnufHG0gC8hNZIM3Bea0IHirQ
wcL6eB7TA0VOu3SyfjwL6Z0GqdebQdr5yvFckw6HAuwUnB/LQmqXQ29UqJpz
Z0dzpf5SpjfErTPMQ/gaBmEhrDznMk00t1d1HsLXxhF2LhrhEKJQyjutPHu8
F377GKEP1w+aqOa0Jp9GFxt+NAvxfRSx8yzPIMSdHYwLQjDcbMK4PpxGOHJI
E9u+CtDfb9BvQzw10XfWrpcZvl1Y4z4VSA9+oHI3fiAL8X2BA+9tuJD+QGHN
u0z/zh3nYTbbQtLiJvb4FBs3hc5FPgfGiSdV8mVMH4pb+57Y9FNOeGe8Jq2e
lzINGzfFNLHPptiwxag7q+glTOCAtr/xn8TWmwLUD0yGurNqXsw4bW5tYh7q
B4Woi7iFkCq5Pd7zI1w/mYX6IQY1it496kRoSWqjRU1WmnBL8fNQv45BPceg
Pmyi2khW5rvoHzeWvu/33VnozTG6rUF4yP0IYU18WbDpWtHGsnNx/tuz0D8c
0GM7xOg7a+Q1DNI5g3eIGNGIn8gCaw8rJbHe1rRR+Ap4LQUJkrmu3ONZCN8U
R9g51n2dSedMFrsIHxkpldz/UICwZhAeEeeQvCu6mmkwuDX4b8xC+OY4ws6K
dBUTPnBTUx7NQmj+4iP6w4WV5srApStxdv1hHtK3UKQkkpfWnKuYBpdbWv9Y
FlKzAzAftUtr0NUMUrS60DunPKR2d9UCocQzQH0JH57mt1Gr+IWF3Dr7R7LQ
P86g78fRd9a4a0NgUyvadBHUvYC6dNfuzdLEloNrYro06ayRN4YWwvf5bDPm
cDgvl9jZUmzq3cATFZTEljfRmAbo5aajJDYVFKB+22SoO2PLm5g+E4c6b8O9
J4SoE00gqaw3hIjY58f19O7MQv12BjUXxx8prKTXM1xz7/h2xlHDfkpmNrN+
xO60p/9fou8+3bp9B6MbF+0fLay2rwwOiAtKCif39rhu25SnYmS/RonGzL+1
IQuvIorQKpfO7EPpw/QxSkeMZGM3W++AX3Kq1NghOV7oH65n+p4DJijqZsjd
woVGGDJ7C68qEEMO8tAyVCJW5physiQXqrW/aR9nUdn7eP8K/xHs3GpOtYAs
cRSDie00veuDM/Bzp7jdDGZArN11vETp9BfKz7Sx/apxT6e1uyHDQopa0QLR
9+3xAPo2Li+wfcFmsfYw87UK1dvjJvKkrf3zIODjhrRvyydxKWjbInExQSLa
c7tp1aUKu/Y3CBQY4XfH+ev06TfSYLdrM4cKE5HYNFTKZWpf61VtQsb+cr9W
DP2p0yIFG0vb4+o5Ijtr8W3R4QtiKbUj6hUzIw8T5EQ4lppM1Oi5onEPSDeu
l5xWuSwj730MedYFdr5quJ2G+hVgCB7Za53Y6VRKmj0HteSUX4PkkofQiJnn
gDv4wdrfsJE5pBFsOv+keRxTqL+aAr9cpssOd4YK7QqR3ZAxsYfohFQ27Q/c
/hr+HqhiWhoIlJr5e3j6Ez2mU0CleUfiqaxtWugOS9uW25hhIBSlV07WlRQn
cDQhlZaSgklX43R2Gf6wlc623k2+wawhGuHODRUcz2TOnOvjnkqTx842ZgfT
b0DTIDwRl1Oy4Lrl8dDAT2m/am3p+WlyVuF0c/DbmskxRKyU+EZjq4Ooec4F
TM10I5wudeQpFI3EkikcbqDoGKGDuIUZ3uJWlHeXBoG0z7LXEn+ACWDZRuQl
QxfxoXPxdDVOlzgHqsDpBAfRPMmI5Lr3xwqbs1sZirnl71NR3MMU60d6TOGt
8SrYpgs7BlxL/Ed6RKyAzu9hskrQ2WmxHJ3cuny7QKtSU9NZhpxJFQ50tv3I
GMEp8Q3p+bUCRu3Jn52MSlu2HQyjtne8C+Xnh17tcsNKRZktMbS1VRsuqsKV
/ZoM5+I0tcuAnYnSq1CyIlBT4scT5/wRMdb762talIalBg6c+h1zlxSOnUQi
LZzO5nJnGGhxkwRcl4xsRsvtLpTYYfuwoJi+BUqviZNS4Gz79NmoKU9eRkRM
9BzJNYz8cBgxVyjfrzw6SaF0+qB76Og4fOywfqFCrFWrZBkcTvWoYkrPoAyY
dD2crlTJMihVswy4UZC017JzwkgZWEeJvYxb/x1rVn3FeLWpCriLPQrofG3V
n3OM6ErFysDv0rFsuUhEfURvWwyMidPwRFgMWh4Ug/QsaQHv9lhwzv0S3l8g
tH3De/d+VaWRW6k26VuVZ8g7n28h49jDa3ldjJc4XwHjZuIm6ffrvyHkPVnY
JlsPg0cx2RVqdkuvSrVZPoIyUHv0IXma5f70tNZq9rR+AJJoJm2QQAaXtoX2
NDkL/64Q7HhAqxhFz6BMFeGaJdZ7euczFukT/6G4/ZC5xjHKOQQyg+dVzKsg
7mC9BKNHUk20hf+HpvPD5hqh8yRhwHdXGGfydHJn+iXoPIpqDto2Nj2cxr/i
lmpi/yoPLIiWArJ/2FzjyO5szJA3cK4WdyZ9cGc3i61Um+yjKRGAfkCTP4fJ
JukEZH/EXCNkS9u0uxmyGzv7uGguYdyGbxKx6duNnTG7KB8y6TjKmaLp1SiZ
hjF55yXN8Y/A74Ab+Nc8nRhsO9nS3UO79dFd9bj9iBInWNhzC2qFnMsMyCdN
hbDnCFkyTiMx1jLG6QRjLT8KvwPuzQHYbNz0SRv5AMO7WaUECi2r8C7QnjHg
LutLjnp7eMEIPYHnwEmo59IRTvDgVqnoBxJGXx0IRm0EhJtVZgPuFQMivLMV
fcj0DiNbHGoD9OwkjoQwt1qR3jx9oovzEqcDBGg+SrIwbKDL1Zcap0sM15J0
YoOnuqEXDM5RYy+UbGFNQdD8uE1BEqdaHGdulQpFh9IisC0x18KSdKuojKgF
z8XlkubDlsiISVe25EqaA2osfaZEEr6IvI94kHkBN2BK5EiqqpbvSuR4qt2w
g5kCa2xLhLPVCqezJVIz6UqcDiyBG6ZfjW6MWzcmrwUJzklbzE1Mvc+6LZwf
txHnViq30P+znNtjoZwlOw4qpGWBtUzEoDVOZ+eGYEv1tczm0bZi20AXXZkL
qG4sK45SfZIwyryXeZvBLdc4nMrVqjSoLhEkfVsnZam2Ux+wk/HVAs8iIfIT
[truncated: 519,748 more chars]
