# Supplementary material for: Stereocilium height changes can account for the calcium dependence of the outer-hair-cell bundle’s resting state
Source: PLoS One. 2025 May 23;20(5):e0314728. doi: 10.1371/journal.pone.0314728 (PMC12101656; doi:10.1371/journal.pone.0314728)
Supplement: S9 Code — Mathematical model code using a minimum value for the row-2 height consistent with experimental data (Mathematica 13.3.1). [file pone.0314728.s009.nb]

(* Content-type: application/vnd.wolfram.mathematica *)

(*** Wolfram Notebook File ***)
(* http://www.wolfram.com/nb *)

(* CreatedBy='Mathematica 12.0' *)

(*CacheID: 234*)
(* Internal cache information:
NotebookFileLineBreakTest
NotebookFileLineBreakTest
NotebookDataPosition[       158,          7]
NotebookDataLength[    969685,      19656]
NotebookOptionsPosition[    949422,      19330]
NotebookOutlinePosition[    949834,      19347]
CellTagsIndexPosition[    949791,      19344]
WindowFrame->Normal*)

(* Beginning of Notebook Content *)
Notebook[{
Cell[BoxData[
 RowBox[{
  RowBox[{"(*", 
   RowBox[{
    RowBox[{"Geometrical", " ", "functions", " ", "\[Theta]"}], ",", "s", ",", 
    RowBox[{"P", " ", 
     RowBox[{"etc", "."}]}]}], "*)"}], "\[IndentingNewLine]", 
  RowBox[{
   RowBox[{
    RowBox[{"theta1", "[", 
     RowBox[{"l1_", ",", "x1_", ",", "t_"}], "]"}], ":=", 
    RowBox[{"ArcSin", "[", 
     RowBox[{
      RowBox[{"x1", "[", "t", "]"}], "/", "l1"}], "]"}]}], " ", 
   RowBox[{"(*", "\[Theta]1", "*)"}], "\[IndentingNewLine]", 
   RowBox[{
    RowBox[{"theta2", "[", 
     RowBox[{
     "a1_", ",", "c_", ",", "l1_", ",", "l2_", ",", "x1_", ",", "t_"}], " ", 
     "]"}], ":=", 
    RowBox[{
     RowBox[{"ArcSin", "[", 
      RowBox[{
       RowBox[{
        RowBox[{"(", 
         RowBox[{"a1", "/", "l2"}], ")"}], "*", 
        RowBox[{"Cos", "[", 
         RowBox[{"theta1", "[", 
          RowBox[{"l1", ",", "x1", ",", "t"}], "]"}], "]"}]}], "-", 
       RowBox[{"c", "/", "l2"}]}], "]"}], "+", 
     RowBox[{"theta1", "[", 
      RowBox[{"l1", ",", "x1", ",", "t"}], "]"}]}]}], 
   RowBox[{"(*", "\[Theta]2", "*)"}], "\[IndentingNewLine]", 
   RowBox[{
    RowBox[{"theta3", "[", 
     RowBox[{
     "a1_", ",", "a2_", ",", "c_", ",", "l1_", ",", "l2_", ",", "l3_", ",", 
      "x1_", ",", "t_"}], " ", "]"}], ":=", 
    RowBox[{
     RowBox[{"ArcSin", "[", 
      RowBox[{
       RowBox[{
        RowBox[{"(", 
         RowBox[{"a2", "/", "l3"}], ")"}], "*", 
        RowBox[{"Cos", "[", 
         RowBox[{"theta2", "[", 
          RowBox[{"a1", ",", "c", ",", "l1", ",", "l2", ",", "x1", ",", "t"}],
           "]"}], "]"}]}], "-", 
       RowBox[{"c", "/", "l3"}]}], "]"}], "+", 
     RowBox[{"theta2", "[", 
      RowBox[{"a1", ",", "c", ",", "l1", ",", "l2", ",", "x1", ",", "t"}], 
      "]"}]}]}], 
   RowBox[{"(*", "\[Theta]3", "*)"}], "\[IndentingNewLine]", 
   RowBox[{
    RowBox[{"x2", "[", 
     RowBox[{"a_", ",", "c_", ",", "l1_", ",", "l2_", ",", "x1_", ",", "t_"}],
      "]"}], ":=", 
    RowBox[{"l2", "*", 
     RowBox[{"Sin", "[", 
      RowBox[{"theta2", "[", 
       RowBox[{"a", ",", "c", ",", "l1", ",", "l2", ",", "x1", ",", "t"}], 
       "]"}], "]"}]}]}], 
   RowBox[{"(*", "X2", "*)"}], "\[IndentingNewLine]", 
   RowBox[{
    RowBox[{"x3", "[", 
     RowBox[{
     "a1_", ",", "a2_", ",", "c_", ",", "l1_", ",", "l2_", ",", "l3_", ",", 
      "x1_", ",", "t_"}], "]"}], ":=", 
    RowBox[{"l3", "*", 
     RowBox[{"Sin", "[", 
      RowBox[{"theta3", "[", 
       RowBox[{
       "a1", ",", "a2", ",", "c", ",", "l1", ",", "l2", ",", "l3", ",", "x1", 
        ",", "t"}], "]"}], "]"}]}]}], 
   RowBox[{"(*", "X3", "*)"}], "\[IndentingNewLine]", 
   RowBox[{
    RowBox[{"s1", "[", 
     RowBox[{
     "a1_", ",", "c_", ",", "l1_", ",", "l2_", ",", "x1_", ",", "t_"}], "]"}],
     ":=", 
    RowBox[{
     RowBox[{
      RowBox[{"-", "a1"}], "*", 
      RowBox[{"Sin", "[", 
       RowBox[{"theta1", "[", 
        RowBox[{"l1", ",", "x1", ",", "t"}], "]"}], "]"}]}], "+", 
     RowBox[{"l2", "*", 
      RowBox[{"Cos", "[", 
       RowBox[{
        RowBox[{"-", 
         RowBox[{"theta1", "[", 
          RowBox[{"l1", ",", "x1", ",", "t"}], "]"}]}], "+", 
        RowBox[{"theta2", "[", 
         RowBox[{"a1", ",", "c", ",", "l1", ",", "l2", ",", "x1", ",", "t"}], 
         "]"}]}], "]"}]}]}]}], 
   RowBox[{"(*", "s1", "*)"}], "\[IndentingNewLine]", 
   RowBox[{
    RowBox[{"s2", "[", 
     RowBox[{
     "a1_", ",", "a2_", ",", "c_", ",", "l1_", ",", "l2_", ",", "l3_", ",", 
      "x1_", ",", "t_"}], "]"}], ":=", 
    RowBox[{
     RowBox[{
      RowBox[{"-", "a2"}], "*", 
      RowBox[{"Sin", "[", 
       RowBox[{"theta2", "[", 
        RowBox[{"a1", ",", "c", ",", "l1", ",", "l2", ",", "x1", ",", "t"}], 
        "]"}], "]"}]}], "+", 
     RowBox[{"l3", "*", 
      RowBox[{"Cos", "[", 
       RowBox[{
        RowBox[{"-", 
         RowBox[{"theta2", "[", 
          RowBox[{"a1", ",", "c", ",", "l1", ",", "l2", ",", "x1", ",", "t"}],
           "]"}]}], "+", 
        RowBox[{"theta3", "[", 
         RowBox[{
         "a1", ",", "a2", ",", "c", ",", "l1", ",", "l2", ",", "l3", ",", 
          "x1", ",", "t"}], "]"}]}], "]"}]}]}]}], 
   RowBox[{"(*", "s2", "*)"}], "\[IndentingNewLine]", 
   RowBox[{
    RowBox[{"xgs1", "[", 
     RowBox[{
     "a1_", ",", "c_", ",", "l1_", ",", "l2_", ",", "b1_", ",", "x1_", ",", 
      "t_"}], "]"}], ":=", 
    RowBox[{"Sqrt", "[", 
     RowBox[{
      SuperscriptBox[
       RowBox[{"(", 
        RowBox[{"c", "/", "2."}], ")"}], "2"], "+", 
      SuperscriptBox[
       RowBox[{"(", 
        RowBox[{"b1", "-", 
         RowBox[{"s1", "[", 
          RowBox[{"a1", ",", "c", ",", "l1", ",", "l2", ",", "x1", ",", "t"}],
           "]"}]}], ")"}], "2"]}], "]"}]}], 
   RowBox[{"(*", "x1", "*)"}], "\[IndentingNewLine]", 
   RowBox[{
    RowBox[{"xgs2", "[", 
     RowBox[{
     "a1_", ",", "a2_", ",", "c_", ",", "l1_", ",", "l2_", ",", "l3_", ",", 
      "b1_", ",", "b2_", ",", "x1_", ",", "t_"}], "]"}], ":=", 
    RowBox[{"Sqrt", "[", 
     RowBox[{
      SuperscriptBox[
       RowBox[{"(", 
        RowBox[{"c", "/", "2."}], ")"}], "2"], "+", 
      SuperscriptBox[
       RowBox[{"(", 
        RowBox[{"b2", "-", 
         RowBox[{"s2", "[", 
          RowBox[{
          "a1", ",", "a2", ",", "c", ",", "l1", ",", "l2", ",", "l3", ",", 
           "x1", ",", "t"}], "]"}]}], ")"}], "2"]}], "]"}]}], 
   RowBox[{"(*", "x2", "*)"}], "\[IndentingNewLine]", 
   RowBox[{
    RowBox[{"p01", "[", 
     RowBox[{
     "a1_", ",", "c_", ",", "l1_", ",", "l2_", ",", "b1_", ",", "x1_", ",", 
      "t_", ",", "xh_", ",", "d_", ",", "kgs_", ",", "kb_", ",", "Temp_"}], 
     "]"}], ":=", 
    SuperscriptBox[
     RowBox[{"(", 
      RowBox[{"1.", "+", 
       RowBox[{"Exp", "[", 
        RowBox[{
         RowBox[{"-", 
          RowBox[{"(", 
           RowBox[{
            RowBox[{"xgs1", "[", 
             RowBox[{
             "a1", ",", "c", ",", "l1", ",", "l2", ",", "b1", ",", "x1", ",", 
              "t"}], "]"}], "-", "xh"}], ")"}]}], "*", "kgs", "*", 
         RowBox[{"d", "/", 
          RowBox[{"(", 
           RowBox[{"kb", "*", "Temp"}], ")"}]}]}], "]"}]}], ")"}], 
     RowBox[{"-", "1"}]]}], 
   RowBox[{"(*", "P\[Infinity]1", "*)"}], "\[IndentingNewLine]", 
   RowBox[{
    RowBox[{"p02", "[", 
     RowBox[{
     "a1_", ",", "a2_", ",", "c_", ",", "l1_", ",", "l2_", ",", "l3_", ",", 
      "b1_", ",", "b2_", ",", "x1_", ",", "t_", ",", "xh_", ",", "d_", ",", 
      "kgs_", ",", "kb_", ",", "Temp_"}], "]"}], ":=", 
    SuperscriptBox[
     RowBox[{"(", 
      RowBox[{"1.", "+", 
       RowBox[{"Exp", "[", 
        RowBox[{
         RowBox[{"-", 
          RowBox[{"(", 
           RowBox[{
            RowBox[{"xgs2", "[", 
             RowBox[{
             "a1", ",", "a2", ",", "c", ",", "l1", ",", "l2", ",", "l3", ",", 
              "b1", ",", "b2", ",", "x1", ",", "t"}], "]"}], "-", "xh"}], 
           ")"}]}], "*", "kgs", "*", 
         RowBox[{"d", "/", 
          RowBox[{"(", 
           RowBox[{"kb", "*", "Temp"}], ")"}]}]}], "]"}]}], ")"}], 
     RowBox[{"-", "1"}]]}], 
   RowBox[{"(*", "P\[Infinity]2", "*)"}], "\[IndentingNewLine]", 
   RowBox[{"(*", 
    RowBox[{
     RowBox[{
      RowBox[{"Lth2c", "[", 
       RowBox[{
       "a1_", ",", "a2_", ",", "c_", ",", "l1_", ",", "l2_", ",", "l3_", ",", 
        "b1_", ",", "b2_", ",", "k1th_", ",", "k2th_", ",", "k3th_", ",", 
        "kgs1_", ",", "kgs2_", ",", "x1_", ",", "theta1u_", ",", "theta2u_", 
        ",", "theta3u_", ",", "xgsu_", ",", "t_", ",", "xh_", ",", "d_", ",", 
        "kb_", ",", "temp_"}], "]"}], ":=", "\[IndentingNewLine]", 
      RowBox[{
       RowBox[{
        RowBox[{"-", "k1th"}], "*", 
        RowBox[{
         SuperscriptBox[
          RowBox[{"(", 
           RowBox[{
            RowBox[{"theta1", "[", 
             RowBox[{"l1", ",", "x1", ",", "t"}], "]"}], "-", "theta1u"}], 
           ")"}], "2"], "/", "2"}]}], "-", 
       RowBox[{"k2th", "*", 
        RowBox[{
         SuperscriptBox[
          RowBox[{"(", 
           RowBox[{
            RowBox[{"theta2", "[", 
             RowBox[{
             "a1", ",", "c", ",", "l1", ",", "l2", ",", "x1", ",", "t"}], 
             "]"}], "-", "theta2u"}], ")"}], "2"], "/", "2"}]}], "-", 
       RowBox[{"k3th", "*", 
        RowBox[{
         SuperscriptBox[
          RowBox[{"(", 
           RowBox[{
            RowBox[{"theta3", "[", 
             RowBox[{
             "a1", ",", "a2", ",", "c", ",", "l1", ",", "l2", ",", "l3", ",", 
              "x1", ",", "t"}], "]"}], "-", "theta3u"}], ")"}], "2"], "/", 
         "2"}]}]}]}], ";"}], "*)"}], "\[IndentingNewLine]", 
   RowBox[{
    RowBox[{
     RowBox[{"Lth2c", "[", 
      RowBox[{
      "a1_", ",", "a2_", ",", "c_", ",", "l1_", ",", "l2_", ",", "l3_", ",", 
       "b1_", ",", "b2_", ",", "k1th_", ",", "k2th_", ",", "k3th_", ",", 
       "x1_", ",", "theta1u_", ",", "theta2u_", ",", "theta3u_", ",", "t_"}], 
      "]"}], ":=", "\[IndentingNewLine]", 
     RowBox[{
      RowBox[{
       RowBox[{"-", "k1th"}], "*", 
       RowBox[{
        SuperscriptBox[
         RowBox[{"(", 
          RowBox[{
           RowBox[{"theta1", "[", 
            RowBox[{"l1", ",", "x1", ",", "t"}], "]"}], "-", "theta1u"}], 
          ")"}], "2"], "/", "2"}]}], "-", 
      RowBox[{"k2th", "*", 
       RowBox[{
        SuperscriptBox[
         RowBox[{"(", 
          RowBox[{
           RowBox[{"theta2", "[", 
            RowBox[{
            "a1", ",", "c", ",", "l1", ",", "l2", ",", "x1", ",", "t"}], 
            "]"}], "-", "theta2u"}], ")"}], "2"], "/", "2"}]}], "-", 
      RowBox[{"k3th", "*", 
       RowBox[{
        SuperscriptBox[
         RowBox[{"(", 
          RowBox[{
           RowBox[{"theta3", "[", 
            RowBox[{
            "a1", ",", "a2", ",", "c", ",", "l1", ",", "l2", ",", "l3", ",", 
             "x1", ",", "t"}], "]"}], "-", "theta3u"}], ")"}], "2"], "/", 
        "2"}]}]}]}], ";"}], " ", 
   RowBox[{"(*", 
    RowBox[{"Lagrangian", " ", 
     RowBox[{"W", ".", "O", ".", " ", "gating"}], " ", "springs"}], "*)"}], 
   "\[IndentingNewLine]", 
   RowBox[{
    RowBox[{
     RowBox[{"bfn1", "[", 
      RowBox[{
      "xgsrest_", ",", "a1_", ",", "c_", ",", "l1_", ",", "l2_", ",", "x1_", 
       ",", "t_"}], "]"}], ":=", 
     RowBox[{
      SuperscriptBox[
       RowBox[{"(", 
        RowBox[{
         SuperscriptBox["xgsrest", "2"], "-", 
         RowBox[{"0.25", "*", 
          SuperscriptBox["c", "2"]}]}], ")"}], 
       RowBox[{"1.", "/", "2."}]], "+", 
      RowBox[{"s1", "[", 
       RowBox[{"a1", ",", "c", ",", "l1", ",", "l2", ",", "x1", ",", "t"}], 
       "]"}]}]}], ";"}], " ", 
   RowBox[{"(*", "b1", "*)"}], "\[IndentingNewLine]", 
   RowBox[{
    RowBox[{
     RowBox[{"bfn2", "[", 
      RowBox[{
      "xgsrest_", ",", "a1_", ",", "a2_", ",", "c_", ",", "l1_", ",", "l2_", 
       ",", "l3_", ",", "x1_", ",", "t_"}], "]"}], ":=", 
     RowBox[{
      SuperscriptBox[
       RowBox[{"(", 
        RowBox[{
         SuperscriptBox["xgsrest", "2"], "-", 
         RowBox[{"0.25", "*", 
          SuperscriptBox["c", "2"]}]}], ")"}], 
       RowBox[{"1.", "/", "2."}]], "+", 
      RowBox[{"s2", "[", 
       RowBox[{
       "a1", ",", "a2", ",", "c", ",", "l1", ",", "l2", ",", "l3", ",", "x1", 
        ",", "t"}], "]"}]}]}], ";"}], 
   RowBox[{"(*", "b2", "*)"}]}]}]], "Input",
 CellChangeTimes->{{3.928597814708665*^9, 3.9285978307353277`*^9}, {
   3.928835595286984*^9, 3.9288357023600197`*^9}, {3.9288357881603813`*^9, 
   3.928835888740218*^9}, 3.928835921754945*^9, {3.9288362644017353`*^9, 
   3.928836323463011*^9}, 3.9479913959785833`*^9},
 CellLabel->"In[1]:=",ExpressionUUID->"db0edfdb-59c0-4e60-93ea-b06d80f9afff"],

Cell[BoxData[
 RowBox[{
  RowBox[{"(*", 
   RowBox[{
    RowBox[{
     RowBox[{"Initial", " ", "parameter", " ", "values"}], " ", "-", " ", 
     "heights"}], ",", " ", 
    RowBox[{"separation", " ", 
     RowBox[{"etc", "."}]}]}], "*)"}], "\[IndentingNewLine]", 
  RowBox[{
   RowBox[{
    RowBox[{"Johnsonfn", "[", "x_", "]"}], ":=", 
    SuperscriptBox[
     RowBox[{"(", 
      RowBox[{"1", "+", 
       RowBox[{"Exp", "[", 
        RowBox[{
         RowBox[{"(", 
          RowBox[{"40.", "-", "x"}], ")"}], "/", "17."}], "]"}]}], ")"}], 
     RowBox[{"-", "1"}]]}], 
   RowBox[{"(*", 
    RowBox[{
     RowBox[{"Johnson", "'"}], "s", " ", "fitted", " ", "function", " ", 
     "for", " ", "activation", " ", "curve"}], "*)"}], "\[IndentingNewLine]", 
   
   RowBox[{
    RowBox[{"rcp", "=", 
     RowBox[{"Johnsonfn", "[", "0", "]"}]}], ";", "0.068", ";"}], 
   RowBox[{"(*", 
    RowBox[{"Resting", " ", "open", " ", 
     RowBox[{"prob", ".", "in"}], " ", "perilymph", " ", "from", " ", 
     "Johnson"}], " ", "*)"}], "\[IndentingNewLine]", 
   RowBox[{
    RowBox[{"dl1", "=", "0"}], ";", 
    RowBox[{"dl2", "=", 
     RowBox[{"-", "700"}]}], ";", 
    RowBox[{"dl3", "=", "0"}], ";"}], "\[IndentingNewLine]", 
   RowBox[{
    RowBox[{"l1val", "=", 
     RowBox[{
      RowBox[{
       RowBox[{"(", "4.1", ")"}], "*", 
       SuperscriptBox["10", 
        RowBox[{"-", "6"}]], "*", 
       SuperscriptBox["10", "9"]}], "+", "dl1"}]}], ";"}], 
   RowBox[{"(*", 
    RowBox[{"Height", " ", "l1"}], "*)"}], "\[IndentingNewLine]", 
   RowBox[{
    RowBox[{"fac2", "=", 
     RowBox[{"4.1", "/", "2.1"}]}], ";", 
    RowBox[{"fac3", "=", 
     RowBox[{"4.1", "/", "1.3"}]}], ";"}], "\[IndentingNewLine]", 
   RowBox[{"(*", 
    RowBox[{
     RowBox[{"l2val", "=", 
      RowBox[{"2100", "+", "dl2"}]}], ";"}], "*)"}], 
   RowBox[{"(*", 
    RowBox[{
     RowBox[{"l1val", "/", "fac2"}], ";"}], "*)"}], 
   RowBox[{"(*", 
    RowBox[{"Height", " ", "l2"}], "*)"}], "\[IndentingNewLine]", 
   RowBox[{
    RowBox[{"l3val", "=", "1300"}], ";", 
    RowBox[{"l1val", "/", "fac3"}], ";"}], 
   RowBox[{"(*", 
    RowBox[{"Height", " ", "l3"}], "*)"}], "\[IndentingNewLine]", 
   RowBox[{
    RowBox[{"cval", "=", "289."}], ";"}], 
   RowBox[{"(*", 
    RowBox[{"Width", " ", "c"}], "*)"}], "\[IndentingNewLine]", 
   RowBox[{
    RowBox[{"aval1", "=", "588."}], ";"}], 
   RowBox[{"(*", 
    RowBox[{"row", " ", "spacing", " ", "a1"}], "*)"}], "\[IndentingNewLine]", 
   RowBox[{
    RowBox[{"aval2", "=", "618."}], ";"}], 
   RowBox[{"(*", 
    RowBox[{"row", " ", "spacing", " ", "a2"}], "*)"}], "\[IndentingNewLine]", 
   RowBox[{
    RowBox[{"lam1val", "=", 
     RowBox[{"1.", "*", 
      SuperscriptBox["10", 
       RowBox[{"-", "21"}]]}]}], ";", 
    RowBox[{"lam2val", "=", "lam1val"}], ";", 
    RowBox[{"lam3val", "=", "lam1val"}], ";"}], 
   RowBox[{"(*", 
    RowBox[{"Pivot", " ", "damping", " ", 
     RowBox[{"coeff", ".", " ", 
      RowBox[{"(", 
       RowBox[{"NOT", " ", "USED"}], ")"}]}]}], "*)"}], "\[IndentingNewLine]", 
   RowBox[{
    RowBox[{"x1uval", "=", "0."}], ";", 
    RowBox[{"x2uval", "=", " ", "0."}], ";", 
    RowBox[{"x3uval", "=", " ", "0."}], ";"}], 
   RowBox[{"(*", 
    RowBox[{
    "unloaded", " ", "angular", " ", "displacement", " ", "\[Theta]u"}], " ", 
    "*)"}], "\[IndentingNewLine]", 
   RowBox[{
    RowBox[{"delxval", "=", "45."}], ";"}], 
   RowBox[{"(*", 
    RowBox[{
    "Mean", " ", "Offset", " ", "in", " ", "endolymph", " ", "from", " ", 
     "Tobin", " ", 
     RowBox[{"(", "nm", ")"}]}], "*)"}], "\[IndentingNewLine]", 
   RowBox[{
    RowBox[{"xgsrval", "=", 
     RowBox[{
      RowBox[{"186.", "*", 
       SuperscriptBox["10", 
        RowBox[{"-", "9"}]], "*", 
       SuperscriptBox["10", "9"]}], "+", 
      RowBox[{"0.5", "*", "cval"}]}]}], ";"}], "\[IndentingNewLine]", 
   RowBox[{
    RowBox[{"l2val", "=", 
     RowBox[{"l3val", "+", "xgsrval", "+", 
      RowBox[{"0.5", "cval"}]}]}], ";"}], "\[IndentingNewLine]", 
   RowBox[{"(*", 
    RowBox[{
     RowBox[{
     "Resting", " ", "Gating", " ", "spring", " ", "length", " ", "in", " ", 
      "endolymph"}], "=", " ", 
     RowBox[{
      RowBox[{"Tiplink", " ", "length", " ", "from", " ", "Furness"}], " ", 
      "+", " ", 
      RowBox[{
       RowBox[{"1", "/", "2"}], " ", "width"}]}]}], " ", "*)"}], 
   "\[IndentingNewLine]", 
   RowBox[{
    RowBox[{"t1", "=", 
     RowBox[{"Range", "[", 
      RowBox[{"1", ",", "100", ",", "1"}], "]"}]}], ";"}], 
   "\[IndentingNewLine]", 
   RowBox[{
    RowBox[{"freq", "=", "4000."}], ";"}], "\[IndentingNewLine]", 
   RowBox[{
    RowBox[{"tp", "=", 
     RowBox[{"1.", "/", "freq"}]}], ";"}], "\[IndentingNewLine]", 
   RowBox[{
    RowBox[{"xhval", "=", "xgsrval"}], ";"}], 
   RowBox[{"(*", 
    RowBox[{
    "half", " ", "activation", " ", "length", " ", "in", " ", "endolymph"}], 
    "*)"}], "\[IndentingNewLine]", 
   RowBox[{
    RowBox[{"kbval", "=", 
     RowBox[{"1.381", "*", 
      SuperscriptBox["10", 
       RowBox[{"-", "23"}]], "*", 
      SuperscriptBox["10", "9"], "*", 
      SuperscriptBox["10", "9"]}]}], ";"}], " ", 
   RowBox[{"(*", 
    RowBox[{"Boltzmann", " ", "constant"}], "*)"}], "\[IndentingNewLine]", 
   RowBox[{
    RowBox[{"tempval", "=", "295.65"}], ";"}], 
   RowBox[{"(*", 
    RowBox[{"273.15", "+", "20."}], "*)"}], " ", 
   RowBox[{"(*", "Temperature", "*)"}], "\[IndentingNewLine]", 
   RowBox[{
    RowBox[{"dels", "=", 
     RowBox[{"40.", "*", 
      SuperscriptBox["10", 
       RowBox[{"-", "9"}]], "*", 
      SuperscriptBox["10", "9"]}]}], ";"}], 
   RowBox[{"(*", 
    RowBox[{"Distance", " ", 
     RowBox[{"b", "/", "w"}], " ", "Center", " ", "and", " ", "resting", " ", 
     "displacement", " ", "in", " ", "Johnson", " ", "activation", " ", 
     "curve"}], "*)"}], "\[IndentingNewLine]", 
   RowBox[{
    RowBox[{"nc", "=", "28"}], ";"}], 
   RowBox[{"(*", 
    RowBox[{
     RowBox[{"No", ".", " ", "of"}], " ", "columns"}], "*)"}], 
   "\[IndentingNewLine]", 
   RowBox[{
    RowBox[{"ntl", "=", "65"}], ";"}], 
   RowBox[{"(*", 
    RowBox[{"number", " ", "of", " ", "tiplinks"}], "*)"}], 
   "\[IndentingNewLine]", 
   RowBox[{
    RowBox[{"khb", "=", 
     RowBox[{"8.6", "*", 
      SuperscriptBox["10", 
       RowBox[{"-", "3"}]]}]}], ";"}], 
   RowBox[{"(*", 
    RowBox[{
    "Mean", " ", "Bundle", " ", "stiffness", " ", "with", " ", "gating", " ", 
     "springs", " ", "in", " ", 
     RowBox[{"N", "/", "m"}], " ", 
     RowBox[{"(", "Tobin", ")"}]}], "*)"}], "\[IndentingNewLine]", 
   RowBox[{
    RowBox[{"khbnogs", "=", 
     RowBox[{"5.5", "*", 
      SuperscriptBox["10", 
       RowBox[{"-", "3"}]]}]}], ";"}], 
   RowBox[{"(*", 
    RowBox[{
    "Mean", " ", "Bundle", " ", "stiffness", " ", "without", " ", "gating", 
     " ", "springs", " ", "in", " ", 
     RowBox[{"N", "/", "m"}], 
     RowBox[{"(", "Tobin", ")"}]}], "*)"}], "\[IndentingNewLine]", 
   RowBox[{
    RowBox[{"kthetatobin", "=", "1.2"}], " ", ";"}], 
   RowBox[{"(*", 
    RowBox[{"Tobins", " ", "mean", " ", "pivotal", " ", "stiffness", " ", 
     RowBox[{"(", 
      RowBox[{"fNm", "/", "rad"}], ")"}]}], "*)"}], "\[IndentingNewLine]", 
   RowBox[{
    RowBox[{"kgstobin", "=", 
     RowBox[{"3.7", "*", 
      SuperscriptBox["10", 
       RowBox[{"-", "3"}]]}]}], ";"}], 
   RowBox[{"(*", 
    RowBox[{
    "Tobins", " ", "mean", " ", "gating", " ", "spring", " ", "stiffness", 
     " ", 
     RowBox[{"(", 
      RowBox[{"N", "/", "m"}], ")"}]}], "*)"}], "\[IndentingNewLine]", 
   RowBox[{
    RowBox[{"tgstobin", "=", "0.054"}], ";"}], 
   RowBox[{"(*", 
    RowBox[{
    "Tobins", " ", "mean", " ", "resting", " ", "gating", " ", "spring", " ", 
     "tension", " ", "in", " ", "endolymph", " ", 
     RowBox[{"(", "pN", ")"}]}], "*)"}], "\[IndentingNewLine]", 
   RowBox[{
    RowBox[{"SetDirectory", "[", 
     RowBox[{"NotebookDirectory", "[", "]"}], "]"}], ";"}]}]}]], "Input",
 CellChangeTimes->{{3.9285979019882*^9, 3.9285979144072523`*^9}, {
   3.928597961357822*^9, 3.9285979629620533`*^9}, {3.928598007474463*^9, 
   3.9285980865056*^9}, {3.928836368062725*^9, 3.928836632271029*^9}, {
   3.928836662812405*^9, 3.928836899613596*^9}, {3.928836930869255*^9, 
   3.928836982009493*^9}, {3.928837226705884*^9, 3.928837242378553*^9}, {
   3.928837937548225*^9, 3.928837938747568*^9}, {3.928848053171495*^9, 
   3.9288480574653187`*^9}, {3.928930051968975*^9, 3.92893007231275*^9}, 
   3.929991922854259*^9, {3.929992159337895*^9, 3.929992195847197*^9}, {
   3.929992292513891*^9, 3.929992293333481*^9}, 3.929992372062845*^9, {
   3.947985302444816*^9, 3.947985306347193*^9}, {3.947985955090968*^9, 
   3.947985964762038*^9}, {3.947986123665888*^9, 3.947986148802711*^9}, 
   3.947987684557773*^9, {3.947987986067973*^9, 3.947988017448265*^9}, {
   3.9479913828442783`*^9, 3.947991383281514*^9}, {3.94803254598316*^9, 
   3.948032548523054*^9}, {3.948591829715679*^9, 3.948591876859337*^9}, {
   3.948607357341943*^9, 3.948607364802046*^9}, {3.9486074159983892`*^9, 
   3.9486074173456287`*^9}, {3.948607476297121*^9, 3.948607481933484*^9}, {
   3.9486075467348413`*^9, 3.948607587353232*^9}, {3.948607933216772*^9, 
   3.948607934437469*^9}, {3.9486079896302347`*^9, 3.948607993737629*^9}, {
   3.948608046842984*^9, 3.948608073841827*^9}, {3.948610281742296*^9, 
   3.948610283536779*^9}, {3.948610474704665*^9, 3.94861047687311*^9}, {
   3.948635092441249*^9, 3.9486351058664017`*^9}, {3.948655296812207*^9, 
   3.9486552982941513`*^9}},
 CellLabel->"In[15]:=",ExpressionUUID->"9d5a0a5e-2c1d-4c01-a0bc-b66ed36499b5"],

Cell[CellGroupData[{

Cell[BoxData[
 RowBox[{"{", 
  RowBox[{"l1val", ",", "l2val", ",", "l3val"}], "}"}]], "Input",
 CellChangeTimes->{{3.94859188622688*^9, 3.9485918926463137`*^9}},
 CellLabel->"In[44]:=",ExpressionUUID->"da086010-64e3-4982-9a56-bf6561a95167"],

Cell[BoxData[
 RowBox[{"{", 
  RowBox[{"4100.`", ",", "1775.`", ",", "1300"}], "}"}]], "Output",
 CellChangeTimes->{3.948591892969263*^9, 3.9486351100653763`*^9, 
  3.948636494570476*^9, 3.948640077575869*^9, 3.948818731315913*^9, 
  3.9490565715302963`*^9},
 CellLabel->"Out[44]=",ExpressionUUID->"9ee41e41-86b9-4812-a0b3-eafaae7ead02"]
}, Open  ]],

Cell[BoxData[{
 RowBox[{
  RowBox[{
   RowBox[{"Johnsondata1e", "=", 
    RowBox[{"Import", "[", "\"\<Johnson20111E.csv\>\"", "]"}]}], ";"}], 
  RowBox[{"(*", 
   RowBox[{
   "path", " ", "to", " ", "Johnson", " ", "activation", " ", "curve", " ", 
    "data"}], "*)"}]}], "\[IndentingNewLine]", 
 RowBox[{
  RowBox[{
   RowBox[{"Johnsondata1ea", "=", 
    RowBox[{"Import", "[", "\"\<Jd1e1b.csv\>\"", "]"}]}], ";"}], 
  RowBox[{"(*", 
   RowBox[{
    RowBox[{
    "path", " ", "to", " ", "Johnson", " ", "activation", " ", "curve", " ", 
     "data"}], ",", " ", "cycle1"}], "*)"}]}], "\[IndentingNewLine]", 
 RowBox[{
  RowBox[{
   RowBox[{"Johnsondata1eb", "=", 
    RowBox[{"Import", "[", "\"\<Jd1e2b.csv\>\"", "]"}]}], ";"}], 
  RowBox[{"(*", 
   RowBox[{
    RowBox[{
    "path", " ", "to", " ", "Johnson", " ", "activation", " ", "curve", " ", 
     "data"}], ",", " ", "cycle2"}], "*)"}]}], "\[IndentingNewLine]", 
 RowBox[{
  RowBox[{
   RowBox[{"Johnsonsine", "=", 
    RowBox[{"Import", "[", "\"\<Johnsonsine.csv\>\"", "]"}]}], ";"}], 
  RowBox[{"(*", 
   RowBox[{
   "path", " ", "to", " ", "Johnson", " ", "sine", " ", "displacement", " ", 
    "data"}], "*)"}]}], "\[IndentingNewLine]", 
 RowBox[{
  RowBox[{"Johnsondata1e1", "=", 
   RowBox[{"Sort", "[", 
    RowBox[{"Table", "[", 
     RowBox[{
      RowBox[{
       SuperscriptBox["10", "3"], 
       RowBox[{"Johnsondata1e", "[", 
        RowBox[{"[", 
         RowBox[{"n", ",", "1"}], "]"}], "]"}]}], ",", 
      RowBox[{"{", 
       RowBox[{"n", ",", "1", ",", 
        RowBox[{
         RowBox[{"Dimensions", "[", "Johnsondata1e", "]"}], "[", 
         RowBox[{"[", "1", "]"}], "]"}]}], "}"}]}], "]"}], "]"}]}], 
  ";"}], "\[IndentingNewLine]", 
 RowBox[{
  RowBox[{"Johnsondata1e2", "=", 
   RowBox[{"Sort", "[", 
    RowBox[{"Table", "[", 
     RowBox[{
      RowBox[{
       RowBox[{"Johnsondata1e", "[", 
        RowBox[{"[", 
         RowBox[{"n", ",", "2"}], "]"}], "]"}], "/", "1.51"}], ",", 
      RowBox[{"{", 
       RowBox[{"n", ",", "1", ",", 
        RowBox[{
         RowBox[{"Dimensions", "[", "Johnsondata1e", "]"}], "[", 
         RowBox[{"[", "1", "]"}], "]"}]}], "}"}]}], "]"}], "]"}]}], 
  ";"}], "\[IndentingNewLine]", 
 RowBox[{
  RowBox[{
   RowBox[{"Jd11", "=", 
    RowBox[{"Sort", "[", 
     RowBox[{"Table", "[", 
      RowBox[{
       RowBox[{
        SuperscriptBox["10", "3"], 
        RowBox[{"Johnsondata1ea", "[", 
         RowBox[{"[", 
          RowBox[{"n", ",", "1"}], "]"}], "]"}]}], ",", 
       RowBox[{"{", 
        RowBox[{"n", ",", "1", ",", 
         RowBox[{
          RowBox[{"Dimensions", "[", "Johnsondata1ea", "]"}], "[", 
          RowBox[{"[", "1", "]"}], "]"}]}], "}"}]}], "]"}], "]"}]}], ";"}], 
  RowBox[{"(*", 
   RowBox[{"Johnson", " ", "cycle", " ", "1", " ", "displacements"}], 
   "*)"}]}], "\[IndentingNewLine]", 
 RowBox[{
  RowBox[{
   RowBox[{"Jd12", "=", 
    RowBox[{"Sort", "[", 
     RowBox[{"Table", "[", 
      RowBox[{
       RowBox[{
        RowBox[{"Johnsondata1ea", "[", 
         RowBox[{"[", 
          RowBox[{"n", ",", "2"}], "]"}], "]"}], "/", "1.51"}], ",", 
       RowBox[{"{", 
        RowBox[{"n", ",", "1", ",", 
         RowBox[{
          RowBox[{"Dimensions", "[", "Johnsondata1ea", "]"}], "[", 
          RowBox[{"[", "1", "]"}], "]"}]}], "}"}]}], "]"}], "]"}]}], ";"}], 
  RowBox[{"(*", 
   RowBox[{
   "Johnson", " ", "cycle", " ", "1", " ", "currents", " ", "scaled", " ", 
    "wrt", " ", "max", " ", "value", " ", "1.51", " ", "nA"}], 
   "*)"}]}], "\[IndentingNewLine]", 
 RowBox[{
  RowBox[{
   RowBox[{"Jd21", "=", 
    RowBox[{"Sort", "[", 
     RowBox[{"Table", "[", 
      RowBox[{
       RowBox[{
        SuperscriptBox["10", "3"], 
        RowBox[{"Johnsondata1eb", "[", 
         RowBox[{"[", 
          RowBox[{"n", ",", "1"}], "]"}], "]"}]}], ",", 
       RowBox[{"{", 
        RowBox[{"n", ",", "1", ",", 
         RowBox[{
          RowBox[{"Dimensions", "[", "Johnsondata1eb", "]"}], "[", 
          RowBox[{"[", "1", "]"}], "]"}]}], "}"}]}], "]"}], "]"}]}], ";"}], 
  RowBox[{"(*", 
   RowBox[{"Johnson", " ", "cycle", " ", "2", " ", "displacements"}], 
   "*)"}]}], "\[IndentingNewLine]", 
 RowBox[{
  RowBox[{
   RowBox[{"Jd22", "=", 
    RowBox[{"Sort", "[", 
     RowBox[{"Table", "[", 
      RowBox[{
       RowBox[{
        RowBox[{"Johnsondata1eb", "[", 
         RowBox[{"[", 
          RowBox[{"n", ",", "2"}], "]"}], "]"}], "/", "1.51"}], ",", 
       RowBox[{"{", 
        RowBox[{"n", ",", "1", ",", 
         RowBox[{
          RowBox[{"Dimensions", "[", "Johnsondata1eb", "]"}], "[", 
          RowBox[{"[", "1", "]"}], "]"}]}], "}"}]}], "]"}], "]"}]}], ";"}], 
  RowBox[{"(*", 
   RowBox[{
   "Johnson", " ", "cycle", " ", "2", " ", "currents", " ", "scaled", " ", 
    "wrt", " ", "max", " ", "value", " ", "1.51", " ", "nA"}], 
   "*)"}]}], "\[IndentingNewLine]", 
 RowBox[{
  RowBox[{"Js1", "=", 
   RowBox[{"Sort", "[", 
    RowBox[{"Table", "[", 
     RowBox[{
      RowBox[{
       SuperscriptBox["10", 
        RowBox[{"-", "3"}]], 
       RowBox[{"Johnsonsine", "[", 
        RowBox[{"[", 
         RowBox[{"n", ",", "1"}], "]"}], "]"}]}], ",", 
      RowBox[{"{", 
       RowBox[{"n", ",", "1", ",", 
        RowBox[{
         RowBox[{"Dimensions", "[", "Johnsonsine", "]"}], "[", 
         RowBox[{"[", "1", "]"}], "]"}]}], "}"}]}], "]"}], "]"}]}], 
  ";"}], "\[IndentingNewLine]", 
 RowBox[{
  RowBox[{"Js2", "=", 
   RowBox[{"Sort", "[", 
    RowBox[{"Table", "[", 
     RowBox[{
      RowBox[{
       SuperscriptBox["10", 
        RowBox[{"-", "6"}]], 
       RowBox[{"Johnsonsine", "[", 
        RowBox[{"[", 
         RowBox[{"n", ",", "2"}], "]"}], "]"}]}], ",", 
      RowBox[{"{", 
       RowBox[{"n", ",", "1", ",", 
        RowBox[{
         RowBox[{"Dimensions", "[", "Johnsonsine", "]"}], "[", 
         RowBox[{"[", "1", "]"}], "]"}]}], "}"}]}], "]"}], "]"}]}], 
  ";"}], "\[IndentingNewLine]", 
 RowBox[{
  RowBox[{"nip", "=", "4"}], ";"}], "\[IndentingNewLine]", 
 RowBox[{
  RowBox[{"Johnsondata1e1int", "=", 
   RowBox[{"MovingAverage", "[", 
    RowBox[{
     RowBox[{"Table", "[", 
      RowBox[{
       RowBox[{"Johnsondata1e1", "[", 
        RowBox[{"[", "n", "]"}], "]"}], ",", 
       RowBox[{"{", 
        RowBox[{"n", ",", "1", ",", 
         RowBox[{
          RowBox[{"Dimensions", "[", "Johnsondata1e1", "]"}], "[", 
          RowBox[{"[", "1", "]"}], "]"}]}], "}"}]}], "]"}], ",", "nip"}], 
    "]"}]}], ";"}], "\[IndentingNewLine]", 
 RowBox[{
  RowBox[{"Johnsondata1e2int", "=", 
   RowBox[{"MovingAverage", "[", 
    RowBox[{
     RowBox[{"Table", "[", 
      RowBox[{
       RowBox[{"Johnsondata1e2", "[", 
        RowBox[{"[", "n", "]"}], "]"}], ",", 
       RowBox[{"{", 
        RowBox[{"n", ",", "1", ",", 
         RowBox[{
          RowBox[{"Dimensions", "[", "Johnsondata1e2", "]"}], "[", 
          RowBox[{"[", "1", "]"}], "]"}]}], "}"}]}], "]"}], ",", "nip"}], 
    "]"}]}], ";"}], "\[IndentingNewLine]", 
 RowBox[{
  RowBox[{
   RowBox[{"Dimensions", "[", "Johnsondata1e2int", "]"}], "[", 
   RowBox[{"[", "1", "]"}], "]"}], ";"}], "\[IndentingNewLine]", 
 RowBox[{
  RowBox[{"xd", "=", 
   RowBox[{"ListInterpolation", "[", 
    RowBox[{"Johnsondata1e1int", ",", 
     RowBox[{"{", 
      RowBox[{"{", 
       RowBox[{"0", ",", 
        RowBox[{
         RowBox[{"Dimensions", "[", "Johnsondata1e1", "]"}], "[", 
         RowBox[{"[", "1", "]"}], "]"}]}], "}"}], "}"}]}], "]"}]}], 
  ";"}], "\[IndentingNewLine]", 
 RowBox[{
  RowBox[{"f", "=", 
   RowBox[{"ListInterpolation", "[", 
    RowBox[{"Johnsondata1e2int", ",", 
     RowBox[{"{", 
      RowBox[{"{", 
       RowBox[{"0", ",", 
        RowBox[{
         RowBox[{"Dimensions", "[", "Johnsondata1e2", "]"}], "[", 
         RowBox[{"[", "1", "]"}], "]"}]}], "}"}], "}"}]}], "]"}]}], 
  ";"}], "\[IndentingNewLine]", 
 RowBox[{
  RowBox[{"{", 
   RowBox[{
    RowBox[{"Johnsondata1e1", "[", 
     RowBox[{"[", "1", "]"}], "]"}], ",", 
    RowBox[{"Johnsondata1e1", "[", 
     RowBox[{"[", 
      RowBox[{
       RowBox[{"Dimensions", "[", "Johnsondata1e", "]"}], "[", 
       RowBox[{"[", "1", "]"}], "]"}], "]"}], "]"}]}], "}"}], 
  ";"}], "\[IndentingNewLine]", 
 RowBox[{
  RowBox[{
   RowBox[{"Johnsonorg1", "=", 
    RowBox[{"Interpolation", "[", 
     RowBox[{
      RowBox[{"Table", "[", 
       RowBox[{
        RowBox[{"{", 
         RowBox[{
          RowBox[{"Jd11", "[", 
           RowBox[{"[", "n", "]"}], "]"}], ",", 
          RowBox[{"Jd12", "[", 
           RowBox[{"[", "n", "]"}], "]"}]}], "}"}], ",", 
        RowBox[{"{", 
         RowBox[{"n", ",", "1", ",", 
          RowBox[{
           RowBox[{"Dimensions", "[", "Jd11", "]"}], "[", 
           RowBox[{"[", "1", "]"}], "]"}]}], "}"}]}], "]"}], ",", 
      RowBox[{"InterpolationOrder", "\[Rule]", "5"}]}], "]"}]}], ";"}], 
  RowBox[{"(*", 
   RowBox[{
   "Interpolated", " ", "function", " ", "for", " ", "Johnson", " ", "cycle", 
    " ", "1"}], "*)"}]}], "\[IndentingNewLine]", 
 RowBox[{
  RowBox[{
   RowBox[{"Johnsonorg2", "=", 
    RowBox[{"Interpolation", "[", 
     RowBox[{
      RowBox[{"Table", "[", 
       RowBox[{
        RowBox[{"{", 
         RowBox[{
          RowBox[{"Jd21", "[", 
           RowBox[{"[", "n", "]"}], "]"}], ",", 
          RowBox[{"Jd22", "[", 
           RowBox[{"[", "n", "]"}], "]"}]}], "}"}], ",", 
        RowBox[{"{", 
         RowBox[{"n", ",", "1", ",", 
          RowBox[{
           RowBox[{"Dimensions", "[", "Jd21", "]"}], "[", 
           RowBox[{"[", "1", "]"}], "]"}]}], "}"}]}], "]"}], ",", 
      RowBox[{"InterpolationOrder", "\[Rule]", "5"}]}], "]"}]}], ";"}], 
  RowBox[{"(*", 
   RowBox[{
   "Interpolated", " ", "function", " ", "for", " ", "Johnson", " ", "cycle", 
    " ", "2"}], "*)"}]}]}], "Input",
 CellChangeTimes->{{3.9285979702974653`*^9, 3.928597971826275*^9}, {
  3.9288372514429483`*^9, 3.928837310852922*^9}, {3.928837348153503*^9, 
  3.928837364584844*^9}, {3.9288375240296583`*^9, 3.928837560329665*^9}, {
  3.928837600420486*^9, 3.92883760350251*^9}, {3.928837660676111*^9, 
  3.9288376882215223`*^9}, {3.928837723850443*^9, 3.9288378533090982`*^9}, {
  3.929992312575387*^9, 3.929992327569544*^9}},
 CellLabel->"In[45]:=",ExpressionUUID->"ba79b596-9cb7-49fe-8db7-2249300b6d8b"],

Cell[CellGroupData[{

Cell[BoxData[
 RowBox[{
  RowBox[{"ListPlot", "[", 
   RowBox[{"{", 
    RowBox[{"Johnsondata1ea", ",", "Johnsondata1eb", ",", "Johnsondata1e"}], 
    "}"}], "]"}], 
  RowBox[{"(*", "Johnsondata1e", "*)"}]}]], "Input",
 CellChangeTimes->{{3.92893009200401*^9, 3.928930127134203*^9}},
 CellLabel->"In[66]:=",ExpressionUUID->"61208287-f7d8-4e31-892f-acf79a324cf3"],

Cell[BoxData[
 GraphicsBox[{{}, 
   InterpretationBox[{
     TagBox[{
       TagBox[
        {RGBColor[0.368417, 0.506779, 0.709798], PointSize[
         0.009166666666666668], AbsoluteThickness[2], PointBox[CompressedData["
1:eJwty19IU3EYxvEfXmhZN4k4W0WaBlNDvSizST2mFs4EyyRbjVhLo2SVzAsX
WCzDNsGiDTfadClZc+Ys22obtXbM/kCUssVcEtOEUklMN+a245BqB/rwfXmu
3nTRler6OELIjtgxS9cfjGWnCEtyLf2rHGETO5aVIo9PFJXvVCAUZFgo0nfo
/d53d8HzkQofMVOEu9qVLlFjeNvq01gUOVXTUrpRCS5rvIg1PkiRlIjivkMN
w74z/bEoWWCmdeGnGjWJ0uOJ0j6KKDr5HpUOxJrx90VGD0W2l+c7i3vgipZ6
o6UaShZ/0dD20YijhcuCwuUOSnapXfmabUavlnGVEu7/oDAE7ZAlMaqRb/BO
Zn1/izTBUpJgqRXFCS5P25Zx+LljAe6YEpyC3HXtHO//fy1cEV5W45NpZK6Z
09bMvZAKjL03j/1AJ8+m4tkeIDvn9JG4plmcrGE8RGPZJtOGqXnQclNIbnqE
irrb1/l/fqFFPyfVzxkR9R4oGQkvwfWZYUKez//7xmwAPkvDpKVhGEgU37l1
LgifWPlNrDTDlFzrTxlcQYrfkOw3PIdWeFmc6QhhJEHnTNBZ0ZY3vXWXMIyO
sFsRdtvhsJXwuzgRONSVL2OhSVU7EaeJgE4VraSKHBjQJx8WByLY3d2c293s
xIzRbZ2opKHLrrqXXTWCs6ro+jIjjYJF/p5F/hvkTM03PdPQ8AzVfRmqG8Xm
C+wZyQANOswYRfyn8wvLr2j8A4uEGuo=
          "]]},
        Annotation[#, "Charting`Private`Tag#1"]& ], 
       TagBox[
        {RGBColor[0.880722, 0.611041, 0.142051], PointSize[
         0.009166666666666668], AbsoluteThickness[2], PointBox[CompressedData["
1:eJwBIQLe/SFib1JlAgAAACEAAAACAAAAx/NwukNSuL+AjxOrtsiXP9S4bQ68
Gba/gLXmvkiRkz/At4k2qQO0vwDMfLvn3JM/jPDEMgsQsr8ArInAbzePP2mM
8MQyC7C/AEwwwszJjz+MUDiutAysvwB26+EULpA/ghRRKhq+p7+AU0RaJHyQ
PzxMqE5ptKO/gKMX21LFkD/wB//lcFWfv4DxexxdHpo/GOvr1viGl7+A+dQB
Ce2ePxDmOp6H042/wKmDDXFppj8AuzW+4UV6vwCzX0wcn68/AB1CfJQeWD9g
LK2mx2m0P7AzJZ88PoQ/4KB4NR7Rvz8oniKvaXeSP8CfMVfKGs4/OEf3FfgA
mj/gmbUIiJDXP8A5VYsM7Z8/gLy9F16a4D9oIhvYpqeiP7yzXdaS/+Q/jIbv
RX+spD8y2JIaKx7oPxTbWXlGcag/IMUlZzuo7D+49aTYmBOsP/rnafG8YvA/
QEoPDGDYrz+VTqpbxxbyPzSm691CArI/nwqxvjBe8z82RN8fkCm0P9snIU4F
S/Q/XKizjWgutj/XcrXIBVz1P1xGp8+1Vbg/Keafwjvu9T9wR4unyGu6P1eS
nWmnpPY/hEhvf9uBvD+clBV7dAD3P4jmYsEoqb4/7gcAdaqS9z/Oc6PMnV/A
P0Ck9F8YuPc/WHSVOKdqwT+OYmoCpu/3P1IqGr4X/cE/YUHLmmsC+D+yS7bi
X6nCP4sfeMEuA/g/gPsFyg==
          "]]},
        Annotation[#, "Charting`Private`Tag#2"]& ], 
       TagBox[
        {RGBColor[0.560181, 0.691569, 0.194885], PointSize[
         0.009166666666666668], AbsoluteThickness[2], PointBox[CompressedData["
1:eJxdkn0s1AEYx68ymy7Ral7jpiSTdaslpfLNVeYqK0rDynkNecta73V5CfMS
5Tq/KBXuuvMyL8e4hEO1lrcop6RuLYxLuPNyL1Gil2vr2Z49++55vv98vo+F
f5R70GISiWQ33wsztZBy2yZAKKIbWtFZ1LugmPRX6NhU/9OySfnJlVUaTax7
coBGEYgM65oDubws9ITGZkmMyzX7mos3OOe1SzTal1nYUhPNEw34MmJqKPk4
LLVnRiYXaPyx/LSA/bQH/90TGi00TxhxE6Zr/I7ehwsSJy6JPFZk7GZRi6Fr
mBzJlnih3P6CWuBUicqUR6+GZfGoY/cWJ7AbQFPXX5hzz0TykS3n0j63gemT
K2ZLstFnnOLH5fWAvvl2H63tASrtnCVMl0/YLLQpmSHysfuNyb0Ro0EQh4rI
g3Yc6E+Hn/LjDoELyxVHw7nQnr37ktD9gqjItZ1WfD4mdL4laUnGIB/MchgT
lCCOmTNi9FyOF8vnZI1jZRgn2xZseysHb8DUc6M5H2KzMUI35yv2EamJ6v5i
yJay2Pe9ZVDfc/hofLocqybynFjUSXx1WyBQAV6gfsoZs8m/eYCssmdRTacw
qigLYuRWITcM0sKEaZQKpCZP86vBOUnj8gwU8CQPNLrsqMYHI/kR8oZpuP8G
ivOJ/p7SwmkcDPKip4fUgh0tdnCOVuBghovOpmt1YBCpsJQp0E3NHBccr4NU
72bvw5dK5N06trprSy3UWt/3LI5SYqi9V8ppEULnW2hpwCol2COtHAP/BpB+
lQrOO+Pb38znQPnS2928X4ngJZLts3sbceKOpWtDuAq7Ihid730aURDcJ3Bi
KRH7+vLaUc8mXL+6aD4PFcwOzBal+TX94a/8w6MJV+J+WMTWKPHDOjvBMbAZ
ORHRWhKmCqF8cUyPohmGsigrxlYVbHecK58hBFgzzHuc7jaFsGs7Z4jMh3i7
2mOeZz+69DIt8vSykXo/olXbVQJ2keDZ0uu3EOPV8sK6Qwzv0YzgOfc4vAtZ
P5qk1YEM8cLD00FyDTtdGvAMy6zr7V+nnxXF1ze1Erq1+Am/V6jH
          "]]},
        Annotation[#, "Charting`Private`Tag#3"]& ]},
      {"WolframDynamicHighlight", <|
       "Label" -> {"XYLabel"}, "Ball" -> {"IndicatedBall"}|>}], 
     DynamicBox[(Charting`HighlightActionBox["DynamicHighlight", {}, 
       Slot["HighlightElements"], 
       Slot["LayoutOptions"], 
       Slot["Meta"], 
       Charting`HighlightActionFunction["DynamicHighlight", {{
          Annotation[{
            Directive[
             PointSize[0.009166666666666668], 
             RGBColor[0.368417, 0.506779, 0.709798], 
             AbsoluteThickness[2]], 
            Point[CompressedData["
1:eJwty19IU3EYxvEfXmhZN4k4W0WaBlNDvSizST2mFs4EyyRbjVhLo2SVzAsX
WCzDNsGiDTfadClZc+Ys22obtXbM/kCUssVcEtOEUklMN+a245BqB/rwfXmu
3nTRler6OELIjtgxS9cfjGWnCEtyLf2rHGETO5aVIo9PFJXvVCAUZFgo0nfo
/d53d8HzkQofMVOEu9qVLlFjeNvq01gUOVXTUrpRCS5rvIg1PkiRlIjivkMN
w74z/bEoWWCmdeGnGjWJ0uOJ0j6KKDr5HpUOxJrx90VGD0W2l+c7i3vgipZ6
o6UaShZ/0dD20YijhcuCwuUOSnapXfmabUavlnGVEu7/oDAE7ZAlMaqRb/BO
Zn1/izTBUpJgqRXFCS5P25Zx+LljAe6YEpyC3HXtHO//fy1cEV5W45NpZK6Z
09bMvZAKjL03j/1AJ8+m4tkeIDvn9JG4plmcrGE8RGPZJtOGqXnQclNIbnqE
irrb1/l/fqFFPyfVzxkR9R4oGQkvwfWZYUKez//7xmwAPkvDpKVhGEgU37l1
LgifWPlNrDTDlFzrTxlcQYrfkOw3PIdWeFmc6QhhJEHnTNBZ0ZY3vXWXMIyO
sFsRdtvhsJXwuzgRONSVL2OhSVU7EaeJgE4VraSKHBjQJx8WByLY3d2c293s
xIzRbZ2opKHLrrqXXTWCs6ro+jIjjYJF/p5F/hvkTM03PdPQ8AzVfRmqG8Xm
C+wZyQANOswYRfyn8wvLr2j8A4uEGuo=
             "]]}, "Charting`Private`Tag#1"], 
          Annotation[{
            Directive[
             PointSize[0.009166666666666668], 
             RGBColor[0.880722, 0.611041, 0.142051], 
             AbsoluteThickness[2]], 
            Point[CompressedData["
1:eJwBIQLe/SFib1JlAgAAACEAAAACAAAAx/NwukNSuL+AjxOrtsiXP9S4bQ68
Gba/gLXmvkiRkz/At4k2qQO0vwDMfLvn3JM/jPDEMgsQsr8ArInAbzePP2mM
8MQyC7C/AEwwwszJjz+MUDiutAysvwB26+EULpA/ghRRKhq+p7+AU0RaJHyQ
PzxMqE5ptKO/gKMX21LFkD/wB//lcFWfv4DxexxdHpo/GOvr1viGl7+A+dQB
Ce2ePxDmOp6H042/wKmDDXFppj8AuzW+4UV6vwCzX0wcn68/AB1CfJQeWD9g
LK2mx2m0P7AzJZ88PoQ/4KB4NR7Rvz8oniKvaXeSP8CfMVfKGs4/OEf3FfgA
mj/gmbUIiJDXP8A5VYsM7Z8/gLy9F16a4D9oIhvYpqeiP7yzXdaS/+Q/jIbv
RX+spD8y2JIaKx7oPxTbWXlGcag/IMUlZzuo7D+49aTYmBOsP/rnafG8YvA/
QEoPDGDYrz+VTqpbxxbyPzSm691CArI/nwqxvjBe8z82RN8fkCm0P9snIU4F
S/Q/XKizjWgutj/XcrXIBVz1P1xGp8+1Vbg/Keafwjvu9T9wR4unyGu6P1eS
nWmnpPY/hEhvf9uBvD+clBV7dAD3P4jmYsEoqb4/7gcAdaqS9z/Oc6PMnV/A
P0Ck9F8YuPc/WHSVOKdqwT+OYmoCpu/3P1IqGr4X/cE/YUHLmmsC+D+yS7bi
X6nCP4sfeMEuA/g/gPsFyg==
             "]]}, "Charting`Private`Tag#2"], 
          Annotation[{
            Directive[
             PointSize[0.009166666666666668], 
             RGBColor[0.560181, 0.691569, 0.194885], 
             AbsoluteThickness[2]], 
            Point[CompressedData["
1:eJxdkn0s1AEYx68ymy7Ral7jpiSTdaslpfLNVeYqK0rDynkNecta73V5CfMS
5Tq/KBXuuvMyL8e4hEO1lrcop6RuLYxLuPNyL1Gil2vr2Z49++55vv98vo+F
f5R70GISiWQ33wsztZBy2yZAKKIbWtFZ1LugmPRX6NhU/9OySfnJlVUaTax7
coBGEYgM65oDubws9ITGZkmMyzX7mos3OOe1SzTal1nYUhPNEw34MmJqKPk4
LLVnRiYXaPyx/LSA/bQH/90TGi00TxhxE6Zr/I7ehwsSJy6JPFZk7GZRi6Fr
mBzJlnih3P6CWuBUicqUR6+GZfGoY/cWJ7AbQFPXX5hzz0TykS3n0j63gemT
K2ZLstFnnOLH5fWAvvl2H63tASrtnCVMl0/YLLQpmSHysfuNyb0Ro0EQh4rI
g3Yc6E+Hn/LjDoELyxVHw7nQnr37ktD9gqjItZ1WfD4mdL4laUnGIB/MchgT
lCCOmTNi9FyOF8vnZI1jZRgn2xZseysHb8DUc6M5H2KzMUI35yv2EamJ6v5i
yJay2Pe9ZVDfc/hofLocqybynFjUSXx1WyBQAV6gfsoZs8m/eYCssmdRTacw
qigLYuRWITcM0sKEaZQKpCZP86vBOUnj8gwU8CQPNLrsqMYHI/kR8oZpuP8G
ivOJ/p7SwmkcDPKip4fUgh0tdnCOVuBghovOpmt1YBCpsJQp0E3NHBccr4NU
72bvw5dK5N06trprSy3UWt/3LI5SYqi9V8ppEULnW2hpwCol2COtHAP/BpB+
lQrOO+Pb38znQPnS2928X4ngJZLts3sbceKOpWtDuAq7Ihid730aURDcJ3Bi
KRH7+vLaUc8mXL+6aD4PFcwOzBal+TX94a/8w6MJV+J+WMTWKPHDOjvBMbAZ
ORHRWhKmCqF8cUyPohmGsigrxlYVbHecK58hBFgzzHuc7jaFsGs7Z4jMh3i7
2mOeZz+69DIt8vSykXo/olXbVQJ2keDZ0uu3EOPV8sK6Qwzv0YzgOfc4vAtZ
P5qk1YEM8cLD00FyDTtdGvAMy6zr7V+nnxXF1ze1Erq1+Am/V6jH
             "]]}, "Charting`Private`Tag#3"]}}, <|
        "HighlightElements" -> <|
          "Label" -> {"XYLabel"}, "Ball" -> {"IndicatedBall"}|>, 
         "LayoutOptions" -> <|
          "PlotRange" -> {{-0.095263158, 0.14816176470588238`}, {
             0, 1.5458830982503868`}}, 
           "Frame" -> {{False, False}, {False, False}}, 
           "AxesOrigin" -> {0, 0}, "ImageSize" -> {360, 360/GoldenRatio}, 
           "Axes" -> {True, True}, "LabelStyle" -> {}, "AspectRatio" -> 
           GoldenRatio^(-1), "DefaultStyle" -> {
             Directive[
              PointSize[0.009166666666666668], 
              RGBColor[0.560181, 0.691569, 0.194885], 
              AbsoluteThickness[2]], 
             Directive[
              PointSize[0.009166666666666668], 
              RGBColor[0.880722, 0.611041, 0.142051], 
              AbsoluteThickness[2]], 
             Directive[
              PointSize[0.009166666666666668], 
              RGBColor[0.368417, 0.506779, 0.709798], 
              AbsoluteThickness[2]]}, 
           "HighlightLabelingFunctions" -> <|"CoordinatesToolOptions" -> ({
               Identity[
                Part[#, 1]], 
               Identity[
                Part[#, 2]]}& ), 
             "ScalingFunctions" -> {{Identity, Identity}, {
               Identity, Identity}}|>, "Primitives" -> {}, "GCFlag" -> 
           False|>, 
         "Meta" -> <|
          "DefaultHighlight" -> {"Dynamic", None}, "Index" -> {}, "Function" -> 
           ListPlot, "GroupHighlight" -> False|>|>]]& )[<|
       "HighlightElements" -> <|
         "Label" -> {"XYLabel"}, "Ball" -> {"IndicatedBall"}|>, 
        "LayoutOptions" -> <|
         "PlotRange" -> {{-0.095263158, 0.14816176470588238`}, {
            0, 1.5458830982503868`}}, 
          "Frame" -> {{False, False}, {False, False}}, "AxesOrigin" -> {0, 0},
           "ImageSize" -> {360, 360/GoldenRatio}, "Axes" -> {True, True}, 
          "LabelStyle" -> {}, "AspectRatio" -> GoldenRatio^(-1), 
          "DefaultStyle" -> {
            Directive[
             PointSize[0.009166666666666668], 
             RGBColor[0.560181, 0.691569, 0.194885], 
             AbsoluteThickness[2]], 
            Directive[
             PointSize[0.009166666666666668], 
             RGBColor[0.880722, 0.611041, 0.142051], 
             AbsoluteThickness[2]], 
            Directive[
             PointSize[0.009166666666666668], 
             RGBColor[0.368417, 0.506779, 0.709798], 
             AbsoluteThickness[2]]}, 
          "HighlightLabelingFunctions" -> <|"CoordinatesToolOptions" -> ({
              Identity[
               Part[#, 1]], 
              Identity[
               Part[#, 2]]}& ), 
            "ScalingFunctions" -> {{Identity, Identity}, {
              Identity, Identity}}|>, "Primitives" -> {}, "GCFlag" -> False|>,
         "Meta" -> <|
         "DefaultHighlight" -> {"Dynamic", None}, "Index" -> {}, "Function" -> 
          ListPlot, "GroupHighlight" -> False|>|>],
      ImageSizeCache->{{4.503599627370496*^15, -4.503599627370496*^15}, {
       4.503599627370496*^15, -4.503599627370496*^15}}]},
    Annotation[{{
       Annotation[{
         Directive[
          PointSize[0.009166666666666668], 
          RGBColor[0.368417, 0.506779, 0.709798], 
          AbsoluteThickness[2]], 
         Point[CompressedData["
1:eJwty19IU3EYxvEfXmhZN4k4W0WaBlNDvSizST2mFs4EyyRbjVhLo2SVzAsX
WCzDNsGiDTfadClZc+Ys22obtXbM/kCUssVcEtOEUklMN+a245BqB/rwfXmu
3nTRler6OELIjtgxS9cfjGWnCEtyLf2rHGETO5aVIo9PFJXvVCAUZFgo0nfo
/d53d8HzkQofMVOEu9qVLlFjeNvq01gUOVXTUrpRCS5rvIg1PkiRlIjivkMN
w74z/bEoWWCmdeGnGjWJ0uOJ0j6KKDr5HpUOxJrx90VGD0W2l+c7i3vgipZ6
o6UaShZ/0dD20YijhcuCwuUOSnapXfmabUavlnGVEu7/oDAE7ZAlMaqRb/BO
Zn1/izTBUpJgqRXFCS5P25Zx+LljAe6YEpyC3HXtHO//fy1cEV5W45NpZK6Z
09bMvZAKjL03j/1AJ8+m4tkeIDvn9JG4plmcrGE8RGPZJtOGqXnQclNIbnqE
irrb1/l/fqFFPyfVzxkR9R4oGQkvwfWZYUKez//7xmwAPkvDpKVhGEgU37l1
LgifWPlNrDTDlFzrTxlcQYrfkOw3PIdWeFmc6QhhJEHnTNBZ0ZY3vXWXMIyO
sFsRdtvhsJXwuzgRONSVL2OhSVU7EaeJgE4VraSKHBjQJx8WByLY3d2c293s
xIzRbZ2opKHLrrqXXTWCs6ro+jIjjYJF/p5F/hvkTM03PdPQ8AzVfRmqG8Xm
C+wZyQANOswYRfyn8wvLr2j8A4uEGuo=
          "]]}, "Charting`Private`Tag#1"], 
       Annotation[{
         Directive[
          PointSize[0.009166666666666668], 
          RGBColor[0.880722, 0.611041, 0.142051], 
          AbsoluteThickness[2]], 
         Point[CompressedData["
1:eJwBIQLe/SFib1JlAgAAACEAAAACAAAAx/NwukNSuL+AjxOrtsiXP9S4bQ68
Gba/gLXmvkiRkz/At4k2qQO0vwDMfLvn3JM/jPDEMgsQsr8ArInAbzePP2mM
8MQyC7C/AEwwwszJjz+MUDiutAysvwB26+EULpA/ghRRKhq+p7+AU0RaJHyQ
PzxMqE5ptKO/gKMX21LFkD/wB//lcFWfv4DxexxdHpo/GOvr1viGl7+A+dQB
Ce2ePxDmOp6H042/wKmDDXFppj8AuzW+4UV6vwCzX0wcn68/AB1CfJQeWD9g
LK2mx2m0P7AzJZ88PoQ/4KB4NR7Rvz8oniKvaXeSP8CfMVfKGs4/OEf3FfgA
mj/gmbUIiJDXP8A5VYsM7Z8/gLy9F16a4D9oIhvYpqeiP7yzXdaS/+Q/jIbv
RX+spD8y2JIaKx7oPxTbWXlGcag/IMUlZzuo7D+49aTYmBOsP/rnafG8YvA/
QEoPDGDYrz+VTqpbxxbyPzSm691CArI/nwqxvjBe8z82RN8fkCm0P9snIU4F
S/Q/XKizjWgutj/XcrXIBVz1P1xGp8+1Vbg/Keafwjvu9T9wR4unyGu6P1eS
nWmnpPY/hEhvf9uBvD+clBV7dAD3P4jmYsEoqb4/7gcAdaqS9z/Oc6PMnV/A
P0Ck9F8YuPc/WHSVOKdqwT+OYmoCpu/3P1IqGr4X/cE/YUHLmmsC+D+yS7bi
X6nCP4sfeMEuA/g/gPsFyg==
          "]]}, "Charting`Private`Tag#2"], 
       Annotation[{
         Directive[
          PointSize[0.009166666666666668], 
          RGBColor[0.560181, 0.691569, 0.194885], 
          AbsoluteThickness[2]], 
         Point[CompressedData["
1:eJxdkn0s1AEYx68ymy7Ral7jpiSTdaslpfLNVeYqK0rDynkNecta73V5CfMS
5Tq/KBXuuvMyL8e4hEO1lrcop6RuLYxLuPNyL1Gil2vr2Z49++55vv98vo+F
f5R70GISiWQ33wsztZBy2yZAKKIbWtFZ1LugmPRX6NhU/9OySfnJlVUaTax7
coBGEYgM65oDubws9ITGZkmMyzX7mos3OOe1SzTal1nYUhPNEw34MmJqKPk4
LLVnRiYXaPyx/LSA/bQH/90TGi00TxhxE6Zr/I7ehwsSJy6JPFZk7GZRi6Fr
mBzJlnih3P6CWuBUicqUR6+GZfGoY/cWJ7AbQFPXX5hzz0TykS3n0j63gemT
K2ZLstFnnOLH5fWAvvl2H63tASrtnCVMl0/YLLQpmSHysfuNyb0Ro0EQh4rI
g3Yc6E+Hn/LjDoELyxVHw7nQnr37ktD9gqjItZ1WfD4mdL4laUnGIB/MchgT
lCCOmTNi9FyOF8vnZI1jZRgn2xZseysHb8DUc6M5H2KzMUI35yv2EamJ6v5i
yJay2Pe9ZVDfc/hofLocqybynFjUSXx1WyBQAV6gfsoZs8m/eYCssmdRTacw
qigLYuRWITcM0sKEaZQKpCZP86vBOUnj8gwU8CQPNLrsqMYHI/kR8oZpuP8G
ivOJ/p7SwmkcDPKip4fUgh0tdnCOVuBghovOpmt1YBCpsJQp0E3NHBccr4NU
72bvw5dK5N06trprSy3UWt/3LI5SYqi9V8ppEULnW2hpwCol2COtHAP/BpB+
lQrOO+Pb38znQPnS2928X4ngJZLts3sbceKOpWtDuAq7Ihid730aURDcJ3Bi
KRH7+vLaUc8mXL+6aD4PFcwOzBal+TX94a/8w6MJV+J+WMTWKPHDOjvBMbAZ
ORHRWhKmCqF8cUyPohmGsigrxlYVbHecK58hBFgzzHuc7jaFsGs7Z4jMh3i7
2mOeZz+69DIt8vSykXo/olXbVQJ2keDZ0uu3EOPV8sK6Qwzv0YzgOfc4vAtZ
P5qk1YEM8cLD00FyDTtdGvAMy6zr7V+nnxXF1ze1Erq1+Am/V6jH
          "]]}, "Charting`Private`Tag#3"]}}, <|
     "HighlightElements" -> <|
       "Label" -> {"XYLabel"}, "Ball" -> {"IndicatedBall"}|>, 
      "LayoutOptions" -> <|
       "PlotRange" -> {{-0.095263158, 0.14816176470588238`}, {
          0, 1.5458830982503868`}}, 
        "Frame" -> {{False, False}, {False, False}}, "AxesOrigin" -> {0, 0}, 
        "ImageSize" -> {360, 360/GoldenRatio}, "Axes" -> {True, True}, 
        "LabelStyle" -> {}, "AspectRatio" -> GoldenRatio^(-1), "DefaultStyle" -> {
          Directive[
           PointSize[0.009166666666666668], 
           RGBColor[0.560181, 0.691569, 0.194885], 
           AbsoluteThickness[2]], 
          Directive[
           PointSize[0.009166666666666668], 
           RGBColor[0.880722, 0.611041, 0.142051], 
           AbsoluteThickness[2]], 
          Directive[
           PointSize[0.009166666666666668], 
           RGBColor[0.368417, 0.506779, 0.709798], 
           AbsoluteThickness[2]]}, 
        "HighlightLabelingFunctions" -> <|"CoordinatesToolOptions" -> ({
            Identity[
             Part[#, 1]], 
            Identity[
             Part[#, 2]]}& ), 
          "ScalingFunctions" -> {{Identity, Identity}, {
            Identity, Identity}}|>, "Primitives" -> {}, "GCFlag" -> False|>, 
      "Meta" -> <|
       "DefaultHighlight" -> {"Dynamic", None}, "Index" -> {}, "Function" -> 
        ListPlot, "GroupHighlight" -> False|>|>, 
     "DynamicHighlight"]], {{}, {}}},
  AspectRatio->NCache[GoldenRatio^(-1), 0.6180339887498948],
  Axes->{True, True},
  AxesLabel->{None, None},
  AxesOrigin->{0, 0},
  DisplayFunction->Identity,
  Frame->{{False, False}, {False, False}},
  FrameLabel->{{None, None}, {None, None}},
  FrameTicks->{{Automatic, Automatic}, {Automatic, Automatic}},
  GridLines->{None, None},
  GridLinesStyle->Directive[
    GrayLevel[0.5, 0.4]],
  Method->{
   "AxisPadding" -> Scaled[0.02], "DefaultBoundaryStyle" -> Automatic, 
    "DefaultGraphicsInteraction" -> {
     "Version" -> 1.2, "TrackMousePosition" -> {True, False}, 
      "Effects" -> {
       "Highlight" -> {"ratio" -> 2}, "HighlightPoint" -> {"ratio" -> 2}, 
        "Droplines" -> {
         "freeformCursorMode" -> True, 
          "placement" -> {"x" -> "All", "y" -> "None"}}}}, "DefaultMeshStyle" -> 
    AbsolutePointSize[6], "DefaultPlotStyle" -> {
      Directive[
       RGBColor[0.368417, 0.506779, 0.709798], 
       AbsoluteThickness[2]], 
      Directive[
       RGBColor[0.880722, 0.611041, 0.142051], 
       AbsoluteThickness[2]], 
      Directive[
       RGBColor[0.560181, 0.691569, 0.194885], 
       AbsoluteThickness[2]], 
      Directive[
       RGBColor[0.922526, 0.385626, 0.209179], 
       AbsoluteThickness[2]], 
      Directive[
       RGBColor[0.528488, 0.470624, 0.701351], 
       AbsoluteThickness[2]], 
      Directive[
       RGBColor[0.772079, 0.431554, 0.102387], 
       AbsoluteThickness[2]], 
      Directive[
       RGBColor[0.363898, 0.618501, 0.782349], 
       AbsoluteThickness[2]], 
      Directive[
       RGBColor[1, 0.75, 0], 
       AbsoluteThickness[2]], 
      Directive[
       RGBColor[0.647624, 0.37816, 0.614037], 
       AbsoluteThickness[2]], 
      Directive[
       RGBColor[0.571589, 0.586483, 0.], 
       AbsoluteThickness[2]], 
      Directive[
       RGBColor[0.915, 0.3325, 0.2125], 
       AbsoluteThickness[2]], 
      Directive[
       RGBColor[0.40082222609352647`, 0.5220066643438841, 0.85], 
       AbsoluteThickness[2]], 
      Directive[
       RGBColor[0.9728288904374106, 0.621644452187053, 0.07336199581899142], 
       AbsoluteThickness[2]], 
      Directive[
       RGBColor[0.736782672705901, 0.358, 0.5030266573755369], 
       AbsoluteThickness[2]], 
      Directive[
       RGBColor[0.28026441037696703`, 0.715, 0.4292089322474965], 
       AbsoluteThickness[2]]}, "DomainPadding" -> Scaled[0.02], 
    "PointSizeFunction" -> "SmallPointSize", "RangePadding" -> Scaled[0.05], 
    "OptimizePlotMarkers" -> True, "IncludeHighlighting" -> "CurrentPoint", 
    "HighlightStyle" -> Automatic, "OptimizePlotMarkers" -> True, 
    "CoordinatesToolOptions" -> {"DisplayFunction" -> ({
        Identity[
         Part[#, 1]], 
        Identity[
         Part[#, 2]]}& ), "CopiedValueFunction" -> ({
        Identity[
         Part[#, 1]], 
        Identity[
         Part[#, 2]]}& )}},
  PlotRange->{{-0.095263158, 0.14816176470588238`}, {0, 1.5458830982503868`}},
  
  PlotRangeClipping->True,
  PlotRangePadding->{{
     Scaled[0.02], 
     Scaled[0.02]}, {
     Scaled[0.02], 
     Scaled[0.05]}},
  Ticks->{Automatic, Automatic}]], "Output",
 CellChangeTimes->{
  3.928930075970839*^9, {3.928930119261524*^9, 3.928930128986334*^9}, 
   3.929992333022463*^9, 3.947985323302435*^9, 3.947985981475315*^9, 
   3.94798769742877*^9, 3.947991420647303*^9, 3.948818732511242*^9, 
   3.9490565725941877`*^9},
 CellLabel->"Out[66]=",ExpressionUUID->"20bb2232-ed32-4221-bd9a-23d8549c82f1"]
}, Open  ]],

Cell[CellGroupData[{

Cell[BoxData[{
 RowBox[{
  RowBox[{"nc", "=", "28"}], ";"}], "\[IndentingNewLine]", 
 RowBox[{
  RowBox[{
   RowBox[{"restx1nogsch", "=", 
    RowBox[{
     RowBox[{"x1", "[", "t", "]"}], "/.", 
     RowBox[{"FindRoot", "[", 
      RowBox[{
       RowBox[{
        RowBox[{"(", 
         RowBox[{"-", 
          RowBox[{"D", "[", 
           RowBox[{
            RowBox[{"Lth2c", "[", 
             RowBox[{
             "a1", ",", "a2", ",", "c", ",", "l1", ",", "l2", ",", "l3", ",", 
              "b1", ",", "b2", ",", "k1", ",", "k2", ",", "k3", ",", "x1", 
              ",", "theta1u", ",", "theta2u", ",", "theta3u", ",", "t"}], 
             "]"}], ",", 
            RowBox[{"x1", "[", "t", "]"}]}], "]"}]}], ")"}], "/.", 
        RowBox[{"{", 
         RowBox[{
          RowBox[{"a1", "\[Rule]", " ", "aval1"}], ",", 
          RowBox[{"a2", "\[Rule]", " ", "aval2"}], ",", 
          RowBox[{"c", "\[Rule]", " ", "cval"}], ",", 
          RowBox[{"l1", "\[Rule]", "l1val"}], ",", 
          RowBox[{"l2", "\[Rule]", " ", "l2val"}], ",", 
          RowBox[{"l3", "\[Rule]", " ", "l3val"}], ",", 
          RowBox[{"k1", "\[Rule]", "1"}], ",", 
          RowBox[{"k2", "\[Rule]", "1"}], ",", 
          RowBox[{"k3", "\[Rule]", " ", "1"}], ",", 
          RowBox[{"theta1u", "\[Rule]", "x1uval"}], ",", 
          RowBox[{"theta2u", "\[Rule]", "x2uval"}], ",", 
          RowBox[{"theta3u", "\[Rule]", " ", "x3uval"}]}], "}"}]}], ",", 
       RowBox[{"{", 
        RowBox[{
         RowBox[{"x1", "[", "t", "]"}], ",", 
         RowBox[{"-", "750."}]}], "}"}], ",", 
       RowBox[{"AccuracyGoal", "\[Rule]", "10"}]}], "]"}]}]}], ";"}], 
  RowBox[{"(*", 
   RowBox[{
   "Resting", " ", "displacement", " ", "without", " ", "gating", " ", 
    "springs", " ", 
    RowBox[{"(", "nm", ")"}]}], " ", "*)"}], 
  RowBox[{"(*", 
   RowBox[{"0.0000001", "*", 
    SuperscriptBox["10", "9"]}], "*)"}]}], "\[IndentingNewLine]", 
 RowBox[{"Print", "[", 
  RowBox[{"\"\<resting displacement w.o. GS (nm)=\>\"", ",", "restx1nogsch"}],
   "]"}], "\[IndentingNewLine]", 
 RowBox[{
  RowBox[{
   RowBox[{"restx1ch", "=", 
    RowBox[{"restx1nogsch", "-", "delxval"}]}], ";"}], 
  RowBox[{"(*", 
   RowBox[{
   "Resting", " ", "displacement", " ", "with", " ", "gating", " ", "springs",
     " ", 
    RowBox[{"(", "nm", ")"}]}], "*)"}]}], "\[IndentingNewLine]", 
 RowBox[{"Print", "[", 
  RowBox[{"\"\<resting displacement with GS (nm) =\>\"", ",", "restx1ch"}], 
  "]"}], "\[IndentingNewLine]", 
 RowBox[{
  RowBox[{
   RowBox[{"bvalue1ch", "=", " ", 
    RowBox[{
     RowBox[{"bfn1", "[", 
      RowBox[{
      "xgsrval", ",", "aval1", ",", "cval", ",", "l1val", ",", "l2val", ",", 
       "x1", ",", "t"}], "]"}], "/.", 
     RowBox[{"{", 
      RowBox[{
       RowBox[{"x1", "[", "t", "]"}], "\[Rule]", " ", "restx1ch"}], "}"}]}]}],
    ";"}], 
  RowBox[{"(*", 
   RowBox[{"b1", " ", "value", " ", "in", " ", "endolymph"}], " ", 
   "*)"}]}], "\[IndentingNewLine]", 
 RowBox[{
  RowBox[{
   RowBox[{"bvalue2ch", "=", " ", 
    RowBox[{
     RowBox[{"bfn2", "[", 
      RowBox[{
      "xgsrval", ",", "aval1", ",", "aval2", ",", "cval", ",", "l1val", ",", 
       "l2val", ",", "l3val", ",", "x1", ",", "t"}], "]"}], "/.", 
     RowBox[{"{", 
      RowBox[{
       RowBox[{"x1", "[", "t", "]"}], "\[Rule]", " ", "restx1ch"}], "}"}]}]}],
    ";"}], 
  RowBox[{"(*", 
   RowBox[{"b2", " ", "value", " ", "in", " ", "endolymph"}], " ", 
   "*)"}]}], "\[IndentingNewLine]", 
 RowBox[{"Print", "[", 
  RowBox[{"\"\<UTLD 1 (nm)=\>\"", ",", "bvalue1ch"}], 
  "]"}], "\[IndentingNewLine]", 
 RowBox[{
  RowBox[{"Print", "[", 
   RowBox[{"\"\<UTLD 2 (nm)=\>\"", ",", "bvalue2ch"}], "]"}], 
  "\[IndentingNewLine]", 
  RowBox[{"(*", 
   RowBox[{"pivot", " ", "stiffness", " ", "\[Kappa]"}], 
   "*)"}]}], "\[IndentingNewLine]", 
 RowBox[{
  RowBox[{"kthetaciliach", "=", 
   RowBox[{
    RowBox[{
     RowBox[{"(", 
      RowBox[{"khbnogs", "/", "nc"}], ")"}], "/", 
     RowBox[{"(", 
      RowBox[{
       SuperscriptBox[
        RowBox[{"(", 
         RowBox[{"D", "[", 
          RowBox[{
           RowBox[{"theta1", "[", 
            RowBox[{"l1", ",", "x1", ",", "t"}], " ", "]"}], ",", 
           RowBox[{"x1", "[", "t", "]"}]}], "]"}], ")"}], "2"], "+", 
       RowBox[{
        RowBox[{"theta1", "[", 
         RowBox[{"l1", ",", "x1", ",", "t"}], " ", "]"}], "*", 
        RowBox[{"D", "[", 
         RowBox[{
          RowBox[{"D", "[", 
           RowBox[{
            RowBox[{"theta1", "[", 
             RowBox[{"l1", ",", "x1", ",", "t"}], " ", "]"}], ",", 
            RowBox[{"x1", "[", "t", "]"}]}], "]"}], ",", 
          RowBox[{"x1", "[", "t", "]"}]}], "]"}]}], "+", 
       SuperscriptBox[
        RowBox[{"(", 
         RowBox[{"D", "[", 
          RowBox[{
           RowBox[{"theta2", "[", 
            RowBox[{
            "a1", ",", "c", ",", "l1", ",", "l2", ",", "x1", ",", "t"}], " ", 
            "]"}], ",", 
           RowBox[{"x1", "[", "t", "]"}]}], "]"}], ")"}], "2"], "+", 
       RowBox[{
        RowBox[{"theta2", "[", 
         RowBox[{"a1", ",", "c", ",", "l1", ",", "l2", ",", "x1", ",", "t"}], 
         " ", "]"}], "*", 
        RowBox[{"D", "[", 
         RowBox[{
          RowBox[{"D", "[", 
           RowBox[{
            RowBox[{"theta2", "[", 
             RowBox[{
             "a1", ",", "c", ",", "l1", ",", "l2", ",", "x1", ",", "t"}], " ",
              "]"}], ",", 
            RowBox[{"x1", "[", "t", "]"}]}], "]"}], ",", 
          RowBox[{"x1", "[", "t", "]"}]}], "]"}]}], "+", 
       SuperscriptBox[
        RowBox[{"(", 
         RowBox[{"D", "[", 
          RowBox[{
           RowBox[{"theta3", "[", 
            RowBox[{
            "a1", ",", "a2", ",", "c", ",", "l1", ",", "l2", ",", "l3", ",", 
             "x1", ",", "t"}], " ", "]"}], ",", 
           RowBox[{"x1", "[", "t", "]"}]}], "]"}], ")"}], "2"], "+", 
       RowBox[{
        RowBox[{"theta3", "[", 
         RowBox[{
         "a1", ",", "a2", ",", "c", ",", "l1", ",", "l2", ",", "l3", ",", 
          "x1", ",", "t"}], " ", "]"}], "*", 
        RowBox[{"D", "[", 
         RowBox[{
          RowBox[{"D", "[", 
           RowBox[{
            RowBox[{"theta3", "[", 
             RowBox[{
             "a1", ",", "a2", ",", "c", ",", "l1", ",", "l2", ",", "l3", ",", 
              "x1", ",", "t"}], " ", "]"}], ",", 
            RowBox[{"x1", "[", "t", "]"}]}], "]"}], ",", 
          RowBox[{"x1", "[", "t", "]"}]}], "]"}]}]}], ")"}]}], "/.", 
    RowBox[{"{", 
     RowBox[{
      RowBox[{"a1", "\[Rule]", " ", "aval1"}], ",", 
      RowBox[{"a2", "\[Rule]", " ", 
       RowBox[{"1", "*", "aval2"}]}], ",", 
      RowBox[{"c", "\[Rule]", " ", "cval"}], ",", 
      RowBox[{"l1", "\[Rule]", "l1val"}], ",", 
      RowBox[{"l2", "\[Rule]", " ", "l2val"}], ",", 
      RowBox[{"l3", "\[Rule]", " ", "l3val"}], ",", 
      RowBox[{"k1", "\[Rule]", "1"}], ",", 
      RowBox[{"k2", "\[Rule]", "1"}], ",", 
      RowBox[{"k3", "\[Rule]", "1"}], ",", 
      RowBox[{"kgs", "\[Rule]", "0"}], ",", 
      RowBox[{"\[Lambda]1", "\[Rule]", "lam1val"}], ",", 
      RowBox[{"\[Lambda]2", "\[Rule]", "lam2val"}], ",", 
      RowBox[{"x1u", "\[Rule]", "x1uval"}], ",", 
      RowBox[{"x2u", "\[Rule]", "x2uval"}], ",", 
      RowBox[{"x3u", "\[Rule]", "x3uval"}], ",", 
      RowBox[{
       RowBox[{"x1", "[", "t", "]"}], "\[Rule]", " ", "restx1nogsch"}], ",", 
      RowBox[{"kb", "\[Rule]", " ", "kbval"}], ",", 
      RowBox[{"temp", "\[Rule]", "tempval"}]}], "}"}]}]}], 
  ";"}], "\[IndentingNewLine]", 
 RowBox[{"Print", "[", 
  RowBox[{"\"\<Pivot stiffness (nN.nm/rad) =\>\"", ",", "kthetaciliach"}], 
  "]"}], "\[IndentingNewLine]", 
 RowBox[{
  RowBox[{"p01restval", "=", "0.5"}], ";", 
  RowBox[{"p02restval", "=", "0.5"}], ";"}]}], "Input",
 CellChangeTimes->{{3.9285981351795883`*^9, 3.928598136126687*^9}, {
   3.928598215077487*^9, 3.928598240335862*^9}, {3.9285982891607656`*^9, 
   3.9285983314569483`*^9}, {3.928599242318819*^9, 3.928599272168655*^9}, {
   3.928835940365505*^9, 3.928836052287291*^9}, {3.92883788235465*^9, 
   3.9288379575744543`*^9}, {3.9288380329529457`*^9, 3.928838045712215*^9}, {
   3.928838172990535*^9, 3.9288381974772987`*^9}, 3.928838262940948*^9, {
   3.928843969791213*^9, 3.928843994962995*^9}},
 CellLabel->"In[67]:=",ExpressionUUID->"8f49a912-92ca-4166-b9f0-d3923cec0a30"],

Cell[CellGroupData[{

Cell[BoxData[
 InterpretationBox[
  RowBox[{"\<\"resting displacement w.o. GS (nm)=\"\>", "\[InvisibleSpace]", 
   RowBox[{"-", "810.652293975619`"}]}],
  SequenceForm["resting displacement w.o. GS (nm)=", -810.652293975619],
  Editable->False]], "Print",
 CellChangeTimes->{{3.928599243841456*^9, 3.92859927300099*^9}, 
   3.9286042929176292`*^9, 3.928836061599244*^9, 3.928836165904697*^9, 
   3.9288381019760017`*^9, 3.928838174998334*^9, 3.928844014919257*^9, 
   3.928938575525044*^9, 3.929991614040703*^9, 3.9299923524601393`*^9, 
   3.940255406028111*^9, 3.9405347876580143`*^9, 3.94798532733138*^9, 
   3.9479857776496*^9, 3.947985984532507*^9, 3.947986067168007*^9, 
   3.947986156595524*^9, 3.947986219646508*^9, 3.947987699786586*^9, 
   3.947988038545051*^9, 3.947991425572253*^9, 3.9480300339133873`*^9, 
   3.948030065231976*^9, 3.948517932206456*^9, 3.948541254668804*^9, 
   3.948546346284177*^9, 3.948591626445201*^9, 3.948591904278142*^9, 
   3.948596242224902*^9, 3.9486070552922583`*^9, 3.9486073781539793`*^9, 
   3.948607423285177*^9, 3.9486074896323547`*^9, {3.948607552017666*^9, 
   3.948607600933495*^9}, 3.948607943366909*^9, 3.948608001055019*^9, {
   3.948608056630908*^9, 3.948608080524321*^9}, 3.948610237819116*^9, 
   3.948610292317111*^9, 3.9486104846800613`*^9, 3.948635119634534*^9, 
   3.948636549029685*^9, 3.948818732896041*^9, 3.949056572793384*^9},
 CellLabel->
  "During evaluation of \
In[67]:=",ExpressionUUID->"3bf383ae-a025-4f74-b83f-38f8f12c8111"],

Cell[BoxData[
 InterpretationBox[
  RowBox[{"\<\"resting displacement with GS (nm) =\"\>", "\[InvisibleSpace]", 
   
   RowBox[{"-", "855.652293975619`"}]}],
  SequenceForm["resting displacement with GS (nm) =", -855.652293975619],
  Editable->False]], "Print",
 CellChangeTimes->{{3.928599243841456*^9, 3.92859927300099*^9}, 
   3.9286042929176292`*^9, 3.928836061599244*^9, 3.928836165904697*^9, 
   3.9288381019760017`*^9, 3.928838174998334*^9, 3.928844014919257*^9, 
   3.928938575525044*^9, 3.929991614040703*^9, 3.9299923524601393`*^9, 
   3.940255406028111*^9, 3.9405347876580143`*^9, 3.94798532733138*^9, 
   3.9479857776496*^9, 3.947985984532507*^9, 3.947986067168007*^9, 
   3.947986156595524*^9, 3.947986219646508*^9, 3.947987699786586*^9, 
   3.947988038545051*^9, 3.947991425572253*^9, 3.9480300339133873`*^9, 
   3.948030065231976*^9, 3.948517932206456*^9, 3.948541254668804*^9, 
   3.948546346284177*^9, 3.948591626445201*^9, 3.948591904278142*^9, 
   3.948596242224902*^9, 3.9486070552922583`*^9, 3.9486073781539793`*^9, 
   3.948607423285177*^9, 3.9486074896323547`*^9, {3.948607552017666*^9, 
   3.948607600933495*^9}, 3.948607943366909*^9, 3.948608001055019*^9, {
   3.948608056630908*^9, 3.948608080524321*^9}, 3.948610237819116*^9, 
   3.948610292317111*^9, 3.9486104846800613`*^9, 3.948635119634534*^9, 
   3.948636549029685*^9, 3.948818732896041*^9, 3.9490565727965717`*^9},
 CellLabel->
  "During evaluation of \
In[67]:=",ExpressionUUID->"cb76b67d-1b5d-4724-8d06-37959c9b5019"],

Cell[BoxData[
 InterpretationBox[
  RowBox[{"\<\"UTLD 1 (nm)=\"\>", "\[InvisibleSpace]", "2171.7491020892544`"}],
  SequenceForm["UTLD 1 (nm)=", 2171.7491020892544`],
  Editable->False]], "Print",
 CellChangeTimes->{{3.928599243841456*^9, 3.92859927300099*^9}, 
   3.9286042929176292`*^9, 3.928836061599244*^9, 3.928836165904697*^9, 
   3.9288381019760017`*^9, 3.928838174998334*^9, 3.928844014919257*^9, 
   3.928938575525044*^9, 3.929991614040703*^9, 3.9299923524601393`*^9, 
   3.940255406028111*^9, 3.9405347876580143`*^9, 3.94798532733138*^9, 
   3.9479857776496*^9, 3.947985984532507*^9, 3.947986067168007*^9, 
   3.947986156595524*^9, 3.947986219646508*^9, 3.947987699786586*^9, 
   3.947988038545051*^9, 3.947991425572253*^9, 3.9480300339133873`*^9, 
   3.948030065231976*^9, 3.948517932206456*^9, 3.948541254668804*^9, 
   3.948546346284177*^9, 3.948591626445201*^9, 3.948591904278142*^9, 
   3.948596242224902*^9, 3.9486070552922583`*^9, 3.9486073781539793`*^9, 
   3.948607423285177*^9, 3.9486074896323547`*^9, {3.948607552017666*^9, 
   3.948607600933495*^9}, 3.948607943366909*^9, 3.948608001055019*^9, {
   3.948608056630908*^9, 3.948608080524321*^9}, 3.948610237819116*^9, 
   3.948610292317111*^9, 3.9486104846800613`*^9, 3.948635119634534*^9, 
   3.948636549029685*^9, 3.948818732896041*^9, 3.949056572801922*^9},
 CellLabel->
  "During evaluation of \
In[67]:=",ExpressionUUID->"e3b2481f-ee64-44fb-ad3f-9e6e400f266d"],

Cell[BoxData[
 InterpretationBox[
  RowBox[{"\<\"UTLD 2 (nm)=\"\>", "\[InvisibleSpace]", "1584.9926692447052`"}],
  SequenceForm["UTLD 2 (nm)=", 1584.9926692447052`],
  Editable->False]], "Print",
 CellChangeTimes->{{3.928599243841456*^9, 3.92859927300099*^9}, 
   3.9286042929176292`*^9, 3.928836061599244*^9, 3.928836165904697*^9, 
   3.9288381019760017`*^9, 3.928838174998334*^9, 3.928844014919257*^9, 
   3.928938575525044*^9, 3.929991614040703*^9, 3.9299923524601393`*^9, 
   3.940255406028111*^9, 3.9405347876580143`*^9, 3.94798532733138*^9, 
   3.9479857776496*^9, 3.947985984532507*^9, 3.947986067168007*^9, 
   3.947986156595524*^9, 3.947986219646508*^9, 3.947987699786586*^9, 
   3.947988038545051*^9, 3.947991425572253*^9, 3.9480300339133873`*^9, 
   3.948030065231976*^9, 3.948517932206456*^9, 3.948541254668804*^9, 
   3.948546346284177*^9, 3.948591626445201*^9, 3.948591904278142*^9, 
   3.948596242224902*^9, 3.9486070552922583`*^9, 3.9486073781539793`*^9, 
   3.948607423285177*^9, 3.9486074896323547`*^9, {3.948607552017666*^9, 
   3.948607600933495*^9}, 3.948607943366909*^9, 3.948608001055019*^9, {
   3.948608056630908*^9, 3.948608080524321*^9}, 3.948610237819116*^9, 
   3.948610292317111*^9, 3.9486104846800613`*^9, 3.948635119634534*^9, 
   3.948636549029685*^9, 3.948818732896041*^9, 3.94905657280366*^9},
 CellLabel->
  "During evaluation of \
In[67]:=",ExpressionUUID->"8c5de9c3-f6c2-418d-9ac4-db6bb245704e"],

Cell[BoxData[
 InterpretationBox[
  RowBox[{"\<\"Pivot stiffness (nN.nm/rad) =\"\>", "\[InvisibleSpace]", 
   "1013.1406281054412`"}],
  SequenceForm["Pivot stiffness (nN.nm/rad) =", 1013.1406281054412`],
  Editable->False]], "Print",
 CellChangeTimes->{{3.928599243841456*^9, 3.92859927300099*^9}, 
   3.9286042929176292`*^9, 3.928836061599244*^9, 3.928836165904697*^9, 
   3.9288381019760017`*^9, 3.928838174998334*^9, 3.928844014919257*^9, 
   3.928938575525044*^9, 3.929991614040703*^9, 3.9299923524601393`*^9, 
   3.940255406028111*^9, 3.9405347876580143`*^9, 3.94798532733138*^9, 
   3.9479857776496*^9, 3.947985984532507*^9, 3.947986067168007*^9, 
   3.947986156595524*^9, 3.947986219646508*^9, 3.947987699786586*^9, 
   3.947988038545051*^9, 3.947991425572253*^9, 3.9480300339133873`*^9, 
   3.948030065231976*^9, 3.948517932206456*^9, 3.948541254668804*^9, 
   3.948546346284177*^9, 3.948591626445201*^9, 3.948591904278142*^9, 
   3.948596242224902*^9, 3.9486070552922583`*^9, 3.9486073781539793`*^9, 
   3.948607423285177*^9, 3.9486074896323547`*^9, {3.948607552017666*^9, 
   3.948607600933495*^9}, 3.948607943366909*^9, 3.948608001055019*^9, {
   3.948608056630908*^9, 3.948608080524321*^9}, 3.948610237819116*^9, 
   3.948610292317111*^9, 3.9486104846800613`*^9, 3.948635119634534*^9, 
   3.948636549029685*^9, 3.948818732896041*^9, 3.9490565728053827`*^9},
 CellLabel->
  "During evaluation of \
In[67]:=",ExpressionUUID->"771437ac-b59c-4496-9782-1ebaf56fa7e8"]
}, Open  ]]
}, Open  ]],

Cell[CellGroupData[{

Cell[BoxData["restx1nogsch"], "Input",
 CellChangeTimes->{{3.948541566740796*^9, 3.9485415693990602`*^9}},
 CellLabel->"In[79]:=",ExpressionUUID->"9b1a65d3-e5e8-452e-a971-e41398366500"],

Cell[BoxData[
 RowBox[{"-", "810.652293975619`"}]], "Output",
 CellChangeTimes->{3.948541569935278*^9, 3.948596325845254*^9, 
  3.9486070589315166`*^9, 3.948636837157815*^9, 3.948818732914226*^9, 
  3.9490565728131847`*^9},
 CellLabel->"Out[79]=",ExpressionUUID->"20ad1ada-a5af-470b-86b8-d8ed4656b712"]
}, Open  ]],

Cell[CellGroupData[{

Cell[BoxData["restx1ch"], "Input",
 CellChangeTimes->{{3.9485415711342087`*^9, 3.948541573410593*^9}},
 CellLabel->"In[80]:=",ExpressionUUID->"b6f0b93f-a772-4ec1-ba85-999415e7a23f"],

Cell[BoxData[
 RowBox[{"-", "855.652293975619`"}]], "Output",
 CellChangeTimes->{3.948541573897442*^9, 3.948596330467866*^9, 
  3.948636838550253*^9, 3.948818732954741*^9, 3.949056572854127*^9},
 CellLabel->"Out[80]=",ExpressionUUID->"783ebadf-f5b9-4768-aa47-9e7295b19655"]
}, Open  ]],

Cell[CellGroupData[{

Cell[BoxData["bvalue1ch"], "Input",
 CellChangeTimes->{{3.948541515746776*^9, 3.94854151695288*^9}},
 CellLabel->"In[81]:=",ExpressionUUID->"32987e2b-d849-44cd-83a8-ef56eb7c3812"],

Cell[BoxData["2171.7491020892544`"], "Output",
 CellChangeTimes->{3.9485415174976*^9, 3.9485424875435038`*^9, 
  3.948591666552805*^9, 3.9485963345909557`*^9, 3.948636847857897*^9, 
  3.948818732964757*^9, 3.949056572863584*^9},
 CellLabel->"Out[81]=",ExpressionUUID->"561057d9-fc86-4c61-b4d6-f256a6af05cf"]
}, Open  ]],

Cell[CellGroupData[{

Cell[BoxData["bvalue2ch"], "Input",
 CellChangeTimes->{{3.9485415187411118`*^9, 3.948541520188703*^9}},
 CellLabel->"In[82]:=",ExpressionUUID->"7f202857-9231-4a33-ada5-5ccd9ebec6a6"],

Cell[BoxData["1584.9926692447052`"], "Output",
 CellChangeTimes->{3.948541520574687*^9, 3.9485424894360847`*^9, 
  3.94859166972998*^9, 3.9485963366052103`*^9, 3.9486368489186363`*^9, 
  3.9488187329909887`*^9, 3.949056572904798*^9},
 CellLabel->"Out[82]=",ExpressionUUID->"9a3b3f99-cc01-43cc-a7c9-909ae066fb6d"]
}, Open  ]],

Cell[CellGroupData[{

Cell[BoxData["xgsup"], "Input",
 CellChangeTimes->{{3.948636892262557*^9, 3.9486368944657297`*^9}},
 CellLabel->"In[83]:=",ExpressionUUID->"26419b88-ee71-437d-9efe-5ae04324b85c"],

Cell[BoxData["xgsup"], "Output",
 CellChangeTimes->{3.9486368948345337`*^9, 3.94881873300115*^9, 
  3.949056572913952*^9},
 CellLabel->"Out[83]=",ExpressionUUID->"0336b09f-ea35-46ef-9657-a940d574ac13"]
}, Open  ]],

Cell[CellGroupData[{

Cell[BoxData["kgsp"], "Input",
 CellChangeTimes->{{3.948636870438534*^9, 3.948636871518654*^9}},
 CellLabel->"In[84]:=",ExpressionUUID->"9b3c7afa-e9e0-4337-ab2a-198fa4992f3d"],

Cell[BoxData["kgsp"], "Output",
 CellChangeTimes->{3.948636872008683*^9, 3.948640106544964*^9, 
  3.948818733025906*^9, 3.949056572954021*^9},
 CellLabel->"Out[84]=",ExpressionUUID->"6423f012-35b0-4935-804a-724ca50b3f3d"]
}, Open  ]],

Cell[CellGroupData[{

Cell[BoxData["dvalp"], "Input",
 CellChangeTimes->{{3.9486368731394453`*^9, 3.948636874451261*^9}},
 CellLabel->"In[85]:=",ExpressionUUID->"1c4a42db-58c8-46c7-98be-5a4fb3587168"],

Cell[BoxData["dvalp"], "Output",
 CellChangeTimes->{3.9486368748220053`*^9, 3.9488187330358477`*^9, 
  3.949056572963532*^9},
 CellLabel->"Out[85]=",ExpressionUUID->"413a5b8e-4770-4b4f-a50d-79f110def436"]
}, Open  ]],

Cell[CellGroupData[{

Cell[BoxData[
 RowBox[{"{", 
  RowBox[{"bvalue2ch", ",", 
   RowBox[{"l2val", "-", 
    RowBox[{"0.5", "cval"}]}]}], "}"}]], "Input",
 CellLabel->"In[86]:=",ExpressionUUID->"e6319454-fabe-4b3f-a63b-3965b3cf74c4"],

Cell[BoxData[
 RowBox[{"{", 
  RowBox[{"1584.9926692447052`", ",", "1630.5`"}], "}"}]], "Output",
 CellChangeTimes->{3.94861030239355*^9, 3.9486364620968323`*^9, 
  3.948636552848301*^9, 3.9488187330588293`*^9, 3.949056573004084*^9},
 CellLabel->"Out[86]=",ExpressionUUID->"8b8c0e49-54bd-4180-a6d4-38d4010d6e0f"]
}, Open  ]],

Cell[CellGroupData[{

Cell[BoxData[
 RowBox[{"{", 
  RowBox[{"bvalue2ch", ",", 
   RowBox[{"l3val", "+", "xgsrval", "-", 
    RowBox[{"0.5", "cval"}]}]}], "}"}]], "Input",
 CellLabel->"In[87]:=",ExpressionUUID->"7f7a3975-85fc-4f36-b6dd-c3f360c9343a"],

Cell[BoxData[
 RowBox[{"{", 
  RowBox[{"1584.9926692447052`", ",", "1486.`"}], "}"}]], "Output",
 CellChangeTimes->{3.948610309672264*^9, 3.9486364687125473`*^9, 
  3.94881873306866*^9, 3.949056573013517*^9},
 CellLabel->"Out[87]=",ExpressionUUID->"3f708c3d-31cc-4242-97c8-dc6912a5a27c"]
}, Open  ]],

Cell[CellGroupData[{

Cell[BoxData[
 RowBox[{"{", 
  RowBox[{"bvalue2ch", ",", 
   RowBox[{"l2val", "-", 
    RowBox[{"0.5", "cval"}]}]}], "}"}]], "Input",
 CellChangeTimes->{{3.94860708904105*^9, 3.948607113659737*^9}, {
  3.9486075259697104`*^9, 3.948607531922338*^9}},
 CellLabel->"In[88]:=",ExpressionUUID->"89afab18-e07e-4b99-9ed0-38c7ac54fa26"],

Cell[BoxData[
 RowBox[{"{", 
  RowBox[{"1584.9926692447052`", ",", "1630.5`"}], "}"}]], "Output",
 CellChangeTimes->{
  3.948607114844866*^9, 3.948607385140361*^9, {3.948607564446961*^9, 
   3.94860758047995*^9}, 3.9486076208229017`*^9, 3.948607972283167*^9, 
   3.9486080042919283`*^9, {3.948608060961163*^9, 3.948608086317615*^9}, 
   3.948610242701797*^9, 3.948610493850646*^9, 3.948818733095207*^9, 
   3.949056573057315*^9},
 CellLabel->"Out[88]=",ExpressionUUID->"a9d4cbb4-8a31-4138-96f0-8131ab787382"]
}, Open  ]],

Cell[CellGroupData[{

Cell[BoxData[
 RowBox[{"{", 
  RowBox[{"bvalue2ch", ",", 
   RowBox[{"l3val", "+", "xgsrval", "-", 
    RowBox[{"0.5", "cval"}]}]}], "}"}]], "Input",
 CellChangeTimes->{{3.948607143026856*^9, 3.948607156056521*^9}},
 CellLabel->"In[89]:=",ExpressionUUID->"33748e52-9363-4f87-a6e2-d01a8a34f6c1"],

Cell[BoxData[
 RowBox[{"{", 
  RowBox[{"1584.9926692447052`", ",", "1486.`"}], "}"}]], "Output",
 CellChangeTimes->{
  3.948607168096096*^9, 3.948607400494623*^9, {3.948607625335271*^9, 
   3.948607627733611*^9}, 3.948607975150773*^9, 3.9486080069250526`*^9, 
   3.948608089587903*^9, 3.948610249779644*^9, 3.948610496027026*^9, 
   3.948818733104579*^9, 3.949056573066772*^9},
 CellLabel->"Out[89]=",ExpressionUUID->"a14d1a83-834d-4713-bf83-16ad83cff637"]
}, Open  ]],

Cell[CellGroupData[{

Cell[BoxData[
 RowBox[{"{", 
  RowBox[{"l1val", ",", "l2val", ",", "l3val"}], "}"}]], "Input",
 CellLabel->"In[90]:=",ExpressionUUID->"79a97ad0-7561-40d7-bd1a-b3455695536a"],

Cell[BoxData[
 RowBox[{"{", 
  RowBox[{"4100.`", ",", "1775.`", ",", "1300"}], "}"}]], "Output",
 CellChangeTimes->{3.948594182107183*^9, 3.948596368214128*^9, 
  3.9486070624094152`*^9, 3.948607634885415*^9, 3.948610536148048*^9, 
  3.948636714671233*^9, 3.9488187331454487`*^9, 3.94905657310723*^9},
 CellLabel->"Out[90]=",ExpressionUUID->"80b7cfa4-d2bb-48be-abb1-fd09ceccefc0"]
}, Open  ]],

Cell[CellGroupData[{

Cell[BoxData[
 RowBox[{
  RowBox[{"(*", " ", 
   RowBox[{"l1", " ", "=", " ", "l1mean"}], "*)"}], "\[IndentingNewLine]", 
  RowBox[{
   RowBox[{
    RowBox[{"nvarp", "=", "21"}], ";", 
    RowBox[{"l1vals", "=", 
     RowBox[{"ConstantArray", "[", 
      RowBox[{"0", ",", 
       RowBox[{"{", "nvarp", "}"}]}], "]"}]}], ";"}], "\[IndentingNewLine]", 
   RowBox[{
    RowBox[{"kappavals", "=", 
     RowBox[{"ConstantArray", "[", 
      RowBox[{"0", ",", 
       RowBox[{"{", "nvarp", "}"}]}], "]"}]}], ";"}], "\[IndentingNewLine]", 
   RowBox[{
    RowBox[{"kgsvals", "=", 
     RowBox[{"ConstantArray", "[", 
      RowBox[{"0", ",", 
       RowBox[{"{", "nvarp", "}"}]}], "]"}]}], ";"}], "\[IndentingNewLine]", 
   RowBox[{
    RowBox[{"dvals", "=", 
     RowBox[{"ConstantArray", "[", 
      RowBox[{"0", ",", 
       RowBox[{"{", "nvarp", "}"}]}], "]"}]}], ";"}], "\[IndentingNewLine]", 
   RowBox[{
    RowBox[{"delpvals", "=", 
     RowBox[{"ConstantArray", "[", 
      RowBox[{"0", ",", 
       RowBox[{"{", "nvarp", "}"}]}], "]"}]}], ";", 
    RowBox[{"offsetvals", "=", 
     RowBox[{"ConstantArray", "[", 
      RowBox[{"0", ",", 
       RowBox[{"{", "nvarp", "}"}]}], "]"}]}], ";"}], "\[IndentingNewLine]", 
   RowBox[{
    RowBox[{"x1pvals", "=", 
     RowBox[{"ConstantArray", "[", 
      RowBox[{"0", ",", 
       RowBox[{"{", "nvarp", "}"}]}], "]"}]}], ";", 
    RowBox[{"x1evals", "=", 
     RowBox[{"ConstantArray", "[", 
      RowBox[{"0", ",", 
       RowBox[{"{", "nvarp", "}"}]}], "]"}]}], ";", 
    RowBox[{"x1ssvals", "=", 
     RowBox[{"ConstantArray", "[", 
      RowBox[{"0", ",", 
       RowBox[{"{", "nvarp", "}"}]}], "]"}]}], ";"}], "\[IndentingNewLine]", 
   RowBox[{
    RowBox[{"x2ssvals", "=", 
     RowBox[{"ConstantArray", "[", 
      RowBox[{"0", ",", 
       RowBox[{"{", "nvarp", "}"}]}], "]"}]}], ";", 
    RowBox[{"xgsuvals", "=", 
     RowBox[{"ConstantArray", "[", 
      RowBox[{"0", ",", 
       RowBox[{"{", "nvarp", "}"}]}], "]"}]}], ";"}], "\[IndentingNewLine]", 
   RowBox[{
    RowBox[{"tpvals", "=", 
     RowBox[{"ConstantArray", "[", 
      RowBox[{"0", ",", 
       RowBox[{"{", "nvarp", "}"}]}], "]"}]}], ";", 
    RowBox[{"tevals", "=", 
     RowBox[{"ConstantArray", "[", 
      RowBox[{"0", ",", 
       RowBox[{"{", "nvarp", "}"}]}], "]"}]}], ";"}], "\[IndentingNewLine]", 
   RowBox[{
    RowBox[{"l2pvals", "=", 
     RowBox[{"ConstantArray", "[", 
      RowBox[{"0", ",", 
       RowBox[{"{", "nvarp", "}"}]}], "]"}]}], ";", 
    RowBox[{"l3pvals", "=", 
     RowBox[{"ConstantArray", "[", 
      RowBox[{"0", ",", 
       RowBox[{"{", "nvarp", "}"}]}], "]"}]}], ";", 
    RowBox[{"l2evals", "=", 
     RowBox[{"ConstantArray", "[", 
      RowBox[{"0", ",", 
       RowBox[{"{", "nvarp", "}"}]}], "]"}]}], ";", 
    RowBox[{"l3evals", "=", 
     RowBox[{"ConstantArray", "[", 
      RowBox[{"0", ",", 
       RowBox[{"{", "nvarp", "}"}]}], "]"}]}], ";"}], "\[IndentingNewLine]", 
   RowBox[{"For", "[", 
    RowBox[{
     RowBox[{"ii", "=", "11"}], ",", 
     RowBox[{"ii", "\[LessEqual]", "11"}], ",", 
     RowBox[{"ii", "++"}], ",", 
     RowBox[{"(*", 
      RowBox[{
       RowBox[{
       "ii", " ", "controls", " ", "the", " ", "value", " ", "of", " ", 
        "l1"}], ",", " ", 
       RowBox[{"now", " ", "set", " ", "to", " ", "mean"}]}], "*)"}], 
     RowBox[{"{", 
      RowBox[{"(*", 
       RowBox[{
        RowBox[{"l1val", "=", 
         RowBox[{
          RowBox[{
           RowBox[{"(", 
            RowBox[{"4.1", "-", "0.632"}], ")"}], "*", 
           SuperscriptBox["10", 
            RowBox[{"-", "6"}]], "*", 
           SuperscriptBox["10", "9"]}], "+", 
          RowBox[{
           RowBox[{"(", 
            RowBox[{"ii", "-", "1"}], ")"}], "*", 
           RowBox[{"(", 
            RowBox[{"1.264", "*", 
             SuperscriptBox["10", 
              RowBox[{"-", "6"}]], "*", 
             RowBox[{
              SuperscriptBox["10", "9"], "/", 
              RowBox[{"(", 
               RowBox[{"nvarp", "-", "1"}], ")"}]}]}], ")"}]}]}]}], ";", 
        RowBox[{"l2val", "=", 
         RowBox[{"l1val", "/", "fac2"}]}], ";", 
        RowBox[{"l3val", "=", 
         RowBox[{"l1val", "/", "fac3"}]}], ";"}], "*)"}], 
      "\[IndentingNewLine]", 
      RowBox[{
       RowBox[{"Print", "[", 
        RowBox[{"\"\<ii=\>\"", ",", "ii"}], "]"}], ";", "\[IndentingNewLine]", 
       RowBox[{"{", 
        RowBox[{"l1val", ",", "l2val", ",", "l3val"}], "}"}], ";", 
       "\[IndentingNewLine]", 
       RowBox[{
        RowBox[{"l1vals", "[", 
         RowBox[{"[", "ii", "]"}], "]"}], "=", "l1val"}], ";", 
       "\[IndentingNewLine]", 
       RowBox[{"(*", 
        RowBox[{
         RowBox[{"**", 
          RowBox[{"*", 
           SuperscriptBox["X1", "**"]}]}], ",", 
         SuperscriptBox["X1", "*"], ",", "b1", ",", "b2", ",", "\[Kappa]", 
         ",", " ", 
         RowBox[{
         "xh", " ", "are", " ", "recalculated", " ", "for", " ", "each", " ", 
          "l1"}]}], "*****)"}], "\[IndentingNewLine]", 
       RowBox[{"restx1nogsch", "=", 
        RowBox[{
         RowBox[{"x1", "[", "t", "]"}], "/.", 
         RowBox[{"FindRoot", "[", 
          RowBox[{
           RowBox[{
            RowBox[{"(", 
             RowBox[{"-", 
              RowBox[{"D", "[", 
               RowBox[{
                RowBox[{"Lth2c", "[", 
                 RowBox[{
                 "a1", ",", "a2", ",", "c", ",", "l1", ",", "l2", ",", "l3", 
                  ",", "b1", ",", "b2", ",", "k1", ",", "k2", ",", "k3", ",", 
                  "x1", ",", "theta1u", ",", "theta2u", ",", "theta3u", ",", 
                  "t"}], "]"}], ",", 
                RowBox[{"x1", "[", "t", "]"}]}], "]"}]}], ")"}], "/.", 
            RowBox[{"{", 
             RowBox[{
              RowBox[{"a1", "\[Rule]", " ", "aval1"}], ",", 
              RowBox[{"a2", "\[Rule]", " ", "aval2"}], ",", 
              RowBox[{"c", "\[Rule]", " ", "cval"}], ",", 
              RowBox[{"l1", "\[Rule]", "l1val"}], ",", 
              RowBox[{"l2", "\[Rule]", " ", "l2val"}], ",", 
              RowBox[{"l3", "\[Rule]", " ", "l3val"}], ",", 
              RowBox[{"k1", "\[Rule]", "1"}], ",", 
              RowBox[{"k2", "\[Rule]", "1"}], ",", 
              RowBox[{"k3", "\[Rule]", " ", "1"}], ",", 
              RowBox[{"kgs1", "\[Rule]", "0"}], ",", 
              RowBox[{"kgs2", "\[Rule]", " ", "0"}], ",", 
              RowBox[{"\[Lambda]1", "\[Rule]", "lam1val"}], ",", 
              RowBox[{"\[Lambda]2", "\[Rule]", "lam2val"}], ",", 
              RowBox[{"theta1u", "\[Rule]", "x1uval"}], ",", 
              RowBox[{"theta2u", "\[Rule]", "x2uval"}], ",", 
              RowBox[{"theta3u", "\[Rule]", " ", "x3uval"}], ",", 
              RowBox[{"xh", "\[Rule]", " ", "xhval2"}]}], "}"}]}], ",", 
           RowBox[{"{", 
            RowBox[{
             RowBox[{"x1", "[", "t", "]"}], ",", 
             RowBox[{"-", "800."}]}], "}"}]}], "]"}]}]}], ";", 
       RowBox[{"(*", 
        RowBox[{"0.0000001", "*", 
         SuperscriptBox["10", "9"]}], "*)"}], "\[IndentingNewLine]", 
       RowBox[{"restx1ch", "=", 
        RowBox[{"restx1nogsch", "-", "delxval"}]}], ";", 
       "\[IndentingNewLine]", 
       RowBox[{"(*", 
        RowBox[{"Print", "[", 
         RowBox[{
         "\"\<resting displacement with GS (m) =\>\"", ",", "restx1ch"}], 
         "]"}], "*)"}], "\[IndentingNewLine]", 
       RowBox[{"bvalue1ch", "=", " ", 
        RowBox[{
         RowBox[{"bfn1", "[", 
          RowBox[{
          "xgsrval", ",", "aval1", ",", "cval", ",", "l1val", ",", "l2val", 
           ",", "x1", ",", "t"}], "]"}], "/.", 
         RowBox[{"{", 
          RowBox[{
           RowBox[{"x1", "[", "t", "]"}], "\[Rule]", " ", "restx1ch"}], 
          "}"}]}]}], ";", "\[IndentingNewLine]", 
       RowBox[{"bvalue2ch", "=", " ", 
        RowBox[{
         RowBox[{"bfn2", "[", 
          RowBox[{
          "xgsrval", ",", "aval1", ",", "aval2", ",", "cval", ",", "l1val", 
           ",", "l2val", ",", "l3val", ",", "x1", ",", "t"}], "]"}], "/.", 
         RowBox[{"{", 
          RowBox[{
           RowBox[{"x1", "[", "t", "]"}], "\[Rule]", " ", "restx1ch"}], 
          "}"}]}]}], ";", "\[IndentingNewLine]", 
       RowBox[{"kthetaciliach", "=", 
        RowBox[{
         RowBox[{
          RowBox[{"(", 
           RowBox[{"khbnogs", "/", "nc"}], ")"}], "/", 
          RowBox[{"(", 
           RowBox[{
            SuperscriptBox[
             RowBox[{"(", 
              RowBox[{"D", "[", 
               RowBox[{
                RowBox[{"theta1", "[", 
                 RowBox[{"l1", ",", "x1", ",", "t"}], " ", "]"}], ",", 
                RowBox[{"x1", "[", "t", "]"}]}], "]"}], ")"}], "2"], "+", 
            RowBox[{
             RowBox[{"theta1", "[", 
              RowBox[{"l1", ",", "x1", ",", "t"}], " ", "]"}], "*", 
             RowBox[{"D", "[", 
              RowBox[{
               RowBox[{"D", "[", 
                RowBox[{
                 RowBox[{"theta1", "[", 
                  RowBox[{"l1", ",", "x1", ",", "t"}], " ", "]"}], ",", 
                 RowBox[{"x1", "[", "t", "]"}]}], "]"}], ",", 
               RowBox[{"x1", "[", "t", "]"}]}], "]"}]}], "+", 
            SuperscriptBox[
             RowBox[{"(", 
              RowBox[{"D", "[", 
               RowBox[{
                RowBox[{"theta2", "[", 
                 RowBox[{
                 "a1", ",", "c", ",", "l1", ",", "l2", ",", "x1", ",", "t"}], 
                 " ", "]"}], ",", 
                RowBox[{"x1", "[", "t", "]"}]}], "]"}], ")"}], "2"], "+", 
            RowBox[{
             RowBox[{"theta2", "[", 
              RowBox[{
              "a1", ",", "c", ",", "l1", ",", "l2", ",", "x1", ",", "t"}], 
              " ", "]"}], "*", 
             RowBox[{"D", "[", 
              RowBox[{
               RowBox[{"D", "[", 
                RowBox[{
                 RowBox[{"theta2", "[", 
                  RowBox[{
                  "a1", ",", "c", ",", "l1", ",", "l2", ",", "x1", ",", "t"}],
                   " ", "]"}], ",", 
                 RowBox[{"x1", "[", "t", "]"}]}], "]"}], ",", 
               RowBox[{"x1", "[", "t", "]"}]}], "]"}]}], "+", 
            SuperscriptBox[
             RowBox[{"(", 
              RowBox[{"D", "[", 
               RowBox[{
                RowBox[{"theta3", "[", 
                 RowBox[{
                 "a1", ",", "a2", ",", "c", ",", "l1", ",", "l2", ",", "l3", 
                  ",", "x1", ",", "t"}], " ", "]"}], ",", 
                RowBox[{"x1", "[", "t", "]"}]}], "]"}], ")"}], "2"], "+", 
            RowBox[{
             RowBox[{"theta3", "[", 
              RowBox[{
              "a1", ",", "a2", ",", "c", ",", "l1", ",", "l2", ",", "l3", ",",
                "x1", ",", "t"}], " ", "]"}], "*", 
             RowBox[{"D", "[", 
              RowBox[{
               RowBox[{"D", "[", 
                RowBox[{
                 RowBox[{"theta3", "[", 
                  RowBox[{
                  "a1", ",", "a2", ",", "c", ",", "l1", ",", "l2", ",", "l3", 
                   ",", "x1", ",", "t"}], " ", "]"}], ",", 
                 RowBox[{"x1", "[", "t", "]"}]}], "]"}], ",", 
               RowBox[{"x1", "[", "t", "]"}]}], "]"}]}]}], ")"}]}], "/.", 
         RowBox[{"{", 
          RowBox[{
           RowBox[{"a1", "\[Rule]", " ", "aval1"}], ",", 
           RowBox[{"a2", "\[Rule]", " ", 
            RowBox[{"1", "*", "aval2"}]}], ",", 
           RowBox[{"c", "\[Rule]", " ", "cval"}], ",", 
           RowBox[{"l1", "\[Rule]", "l1val"}], ",", 
           RowBox[{"l2", "\[Rule]", " ", "l2val"}], ",", 
           RowBox[{"l3", "\[Rule]", " ", "l3val"}], ",", 
           RowBox[{"k1", "\[Rule]", "1"}], ",", 
           RowBox[{"k2", "\[Rule]", "1"}], ",", 
           RowBox[{"k3", "\[Rule]", "1"}], ",", 
           RowBox[{"kgs", "\[Rule]", "0"}], ",", 
           RowBox[{"\[Lambda]1", "\[Rule]", "lam1val"}], ",", 
           RowBox[{"\[Lambda]2", "\[Rule]", "lam2val"}], ",", 
           RowBox[{"x1u", "\[Rule]", "x1uval"}], ",", 
           RowBox[{"x2u", "\[Rule]", "x2uval"}], ",", 
           RowBox[{"x3u", "\[Rule]", "x3uval"}], ",", 
           RowBox[{
            RowBox[{"x1", "[", "t", "]"}], "\[Rule]", " ", "restx1nogsch"}], 
           ",", 
           RowBox[{"kb", "\[Rule]", " ", "kbval"}], ",", 
           RowBox[{"temp", "\[Rule]", "tempval"}]}], "}"}]}]}], ";", 
       "\[IndentingNewLine]", 
       RowBox[{"xhval2", "=", 
        RowBox[{"xhval", "-", 
         RowBox[{"0.", "*", 
          SuperscriptBox["10", 
           RowBox[{"-", "2"}]], "*", 
          SuperscriptBox["10", 
           RowBox[{"-", "9"}]]}]}]}], ";", 
       RowBox[{"(*", 
        RowBox[{
         RowBox[{"delsol1", "=", 
          RowBox[{"1.665", "*", 
           SuperscriptBox["10", 
            RowBox[{"-", "9"}]]}]}], ";", 
         RowBox[{"delsoln2", "=", "1.672"}], ";"}], "*)"}], 
       "\[IndentingNewLine]", 
       RowBox[{
        RowBox[{"smalldeltafnlhs", "[", 
         RowBox[{"x1in_", ",", "delta_"}], "]"}], ":=", 
        RowBox[{"0.5", 
         RowBox[{"(", 
          RowBox[{
           SuperscriptBox[
            RowBox[{"(", 
             RowBox[{"1", "+", 
              RowBox[{"Exp", "[", 
               RowBox[{
                RowBox[{"-", 
                 RowBox[{"(", 
                  RowBox[{
                   RowBox[{"(", 
                    RowBox[{
                    RowBox[{"xgs1", "[", 
                    RowBox[{
                    "aval1", ",", "cval", ",", "l1val", ",", "l2val", ",", 
                    "b1", ",", "x1", ",", "t"}], "]"}], "/.", 
                    RowBox[{"{", 
                    RowBox[{
                    RowBox[{
                    RowBox[{"x1", "[", "t", "]"}], "\[Rule]", "x1in"}], ",", 
                    RowBox[{"b1", "\[Rule]", "bvalue1ch"}]}], "}"}]}], ")"}], 
                   "-", "xhval2"}], ")"}]}], "/", "delta"}], "]"}]}], ")"}], 
            RowBox[{"-", "1"}]], "+", 
           SuperscriptBox[
            RowBox[{"(", 
             RowBox[{"1", "+", 
              RowBox[{"Exp", "[", 
               RowBox[{
                RowBox[{"-", 
                 RowBox[{"(", 
                  RowBox[{
                   RowBox[{"(", 
                    RowBox[{
                    RowBox[{"xgs2", "[", 
                    RowBox[{
                    "aval1", ",", "aval2", ",", "cval", ",", "l1val", ",", 
                    "l2val", ",", "l3val", ",", "b1", ",", "b2", ",", "x1", 
                    ",", "t"}], "]"}], "/.", 
                    RowBox[{"{", 
                    RowBox[{
                    RowBox[{
                    RowBox[{"x1", "[", "t", "]"}], "\[Rule]", "x1in"}], ",", 
                    RowBox[{"b1", "\[Rule]", "bvalue1ch"}], ",", 
                    RowBox[{"b2", "\[Rule]", "bvalue2ch"}]}], "}"}]}], ")"}], 
                   "-", "xhval2"}], ")"}]}], "/", "delta"}], "]"}]}], ")"}], 
            RowBox[{"-", "1"}]]}], ")"}]}]}], ";", "\[IndentingNewLine]", 
       RowBox[{"(*", 
        RowBox[{
         RowBox[{"**", 
          RowBox[{"*", 
           SuperscriptBox["X1", "**"]}]}], ",", 
         SuperscriptBox["X1", "*"], ",", "b1", ",", "b2", ",", "\[Kappa]", 
         ",", 
         RowBox[{"xh", " ", "calculations", " ", "end", " ", "here"}]}], 
        "*****)"}], "\[IndentingNewLine]", 
       RowBox[{"(*", 
        RowBox[{
        "Estimating", " ", "initial", " ", "value", " ", "of", " ", 
         "\[Delta]"}], "*)"}], "\[IndentingNewLine]", 
       RowBox[{"xj0p9", "=", 
        RowBox[{"x", "/.", 
         RowBox[{"FindRoot", "[", 
          RowBox[{
           RowBox[{
            RowBox[{"Johnsonfn", "[", "x", "]"}], "\[Equal]", "0.9"}], ",", 
           RowBox[{"{", 
            RowBox[{"x", ",", "0"}], "}"}], ",", 
           RowBox[{"AccuracyGoal", "\[Rule]", "10"}]}], "]"}]}]}], ";", 
       RowBox[{"(*", 
        RowBox[{
         RowBox[{"xj0", ".9"}], "=", 
         RowBox[{
          RowBox[{
          "Point", " ", "on", " ", "Johnson", " ", "curve", " ", "where", " ",
            "P"}], "=", "0.9"}]}], "*)"}], "\[IndentingNewLine]", 
       RowBox[{"xj0p1", "=", 
        RowBox[{"x", "/.", 
         RowBox[{"FindRoot", "[", 
          RowBox[{
           RowBox[{
            RowBox[{"Johnsonfn", "[", "x", "]"}], "\[Equal]", "0.1"}], ",", 
           RowBox[{"{", 
            RowBox[{"x", ",", "0"}], "}"}], ",", 
           RowBox[{"AccuracyGoal", "\[Rule]", "10"}]}], "]"}]}]}], ";", 
       RowBox[{"(*", 
        RowBox[{
         RowBox[{"xj0", ".1"}], "=", 
         RowBox[{
          RowBox[{
          "Point", " ", "on", " ", "Johnson", " ", "curve", " ", "where", " ",
            "P"}], "=", "0.1"}]}], "*)"}], "\[IndentingNewLine]", 
       RowBox[{"delsolnini", "=", 
        RowBox[{"0.15", "*", 
         RowBox[{
          RowBox[{"(", 
           RowBox[{"xj0p9", "-", "xj0p1"}], ")"}], "/", "4.4"}]}]}], ";", 
       RowBox[{"(*", 
        RowBox[{
         RowBox[{"\[Delta]ini", "=", 
          RowBox[{"\[Gamma]", 
           RowBox[{
            RowBox[{"(", 
             RowBox[{
              RowBox[{"xj0", ".9"}], "-", 
              RowBox[{"xj0", ".1"}]}], ")"}], "/", "4.4"}]}]}], ",", " ", 
         RowBox[{"\[Gamma]", "=", 
          RowBox[{"0.15", " ", "is", " ", 
           RowBox[{"Tobin", "'"}], "s", " ", "projection", " ", 
           "factor"}]}]}], "*)"}], "\[IndentingNewLine]", 
       RowBox[{"delsolnp1", "=", 
        RowBox[{"0.8", "delsolnini"}]}], ";", 
       RowBox[{"delsolnp2", "=", 
        RowBox[{"0.99", "*", "delsolnini"}]}], ";", 
       RowBox[{"(*", " ", 
        RowBox[{
        "Limiting", " ", "values", " ", "of", " ", "\[Delta]", " ", "for", 
         " ", "rootfinding"}], " ", "*)"}], "\[IndentingNewLine]", 
       RowBox[{"(*", 
        RowBox[{
        "Bracketing", " ", "bisection", " ", "loop", " ", "for", " ", 
         "rootfinding", " ", "for", " ", "\[Delta]"}], "*)"}], 
       "\[IndentingNewLine]", 
       RowBox[{"For", "[", 
        RowBox[{
         RowBox[{"jj", "=", "1"}], ",", 
         RowBox[{"jj", "\[LessEqual]", "21"}], ",", 
         RowBox[{"jj", "++"}], ",", "\[IndentingNewLine]", 
         RowBox[{"{", 
          RowBox[{
           RowBox[{"delsolnp", "=", 
            RowBox[{"0.5", "*", 
             RowBox[{"(", 
              RowBox[{"delsolnp1", "+", "delsolnp2"}], ")"}]}]}], ";", 
           RowBox[{"(*", 
            RowBox[{"Trial", " ", "value"}], "*)"}], "\[IndentingNewLine]", 
           RowBox[{"(*", 
            RowBox[{
             RowBox[{"rcp", "=", 
              RowBox[{"Johnsonfn", "[", "0", "]"}]}], ";"}], "*)"}], 
           "\[IndentingNewLine]", 
           RowBox[{"at", "=", 
            RowBox[{"delsolnp", "*", 
             RowBox[{"Log", "[", 
              RowBox[{"(", 
               RowBox[{
                RowBox[{"1.", "/", "rcp"}], "-", "1."}], ")"}], "]"}]}]}], 
           ";", "\[IndentingNewLine]", 
           RowBox[{"dels", "=", 
            RowBox[{"40.", "*", 
             SuperscriptBox["10", 
              RowBox[{"-", "9"}]], "*", 
             SuperscriptBox["10", "9"]}]}], ";", 
           RowBox[{"(*", 
            RowBox[{"0", ";"}], "*)"}], "\[IndentingNewLine]", 
           RowBox[{"(*", 
            RowBox[{"Solving", " ", "heights", 
             RowBox[{"(", 
              RowBox[{"l2g", ",", "l3g"}], ")"}], " ", "and", " ", "resting", 
             " ", "position", " ", 
             RowBox[{"(", "x1pg", ")"}], " ", "in", " ", "perilymph"}], " ", 
            "*)"}], "\[IndentingNewLine]", 
           RowBox[{
            RowBox[{"eqfn1", "[", 
             RowBox[{"l2_", ",", "l3_", ",", "x1p_", ",", "xhps_"}], "]"}], ":=", 
            RowBox[{
             RowBox[{"(", 
              RowBox[{
               RowBox[{"xgs1", "[", 
                RowBox[{
                "aval1", ",", "cval", ",", "l1val", ",", "l2", ",", 
                 "bvalue1ch", ",", "x1", ",", "t"}], "]"}], "/.", 
               RowBox[{"{", 
                RowBox[{
                 RowBox[{"x1", "[", "t", "]"}], "\[Rule]", 
                 RowBox[{"(", "x1p", ")"}]}], "}"}]}], ")"}], "-", 
             RowBox[{"(", 
              RowBox[{"xhps", "-", "at"}], ")"}]}]}], ";", 
           "\[IndentingNewLine]", 
           RowBox[{
            RowBox[{"eqfn2", "[", 
             RowBox[{"l2_", ",", "l3_", ",", "x1p_", ",", "xhps_"}], "]"}], ":=", 
            RowBox[{
             RowBox[{"(", 
              RowBox[{
               RowBox[{"xgs2", "[", 
                RowBox[{
                "aval1", ",", "aval2", ",", "cval", ",", "l1val", ",", "l2", 
                 ",", "l3", ",", "bvalue1ch", ",", "bvalue2ch", ",", "x1", 
                 ",", "t"}], "]"}], "/.", 
               RowBox[{"{", 
                RowBox[{
                 RowBox[{"x1", "[", "t", "]"}], "\[Rule]", 
                 RowBox[{"(", "x1p", ")"}]}], "}"}]}], ")"}], "-", 
             RowBox[{"(", 
              RowBox[{"xhps", "-", "at"}], ")"}]}]}], ";", 
           "\[IndentingNewLine]", 
           RowBox[{
            RowBox[{"eqfn3", "[", 
             RowBox[{"l2_", ",", "l3_", ",", "x1p_", ",", "xhps_"}], "]"}], ":=", 
            RowBox[{
             RowBox[{"(", 
              RowBox[{
               RowBox[{"xgs1", "[", 
                RowBox[{
                "aval1", ",", "cval", ",", "l1val", ",", "l2", ",", 
                 "bvalue1ch", ",", "x1", ",", "t"}], "]"}], "/.", 
               RowBox[{"{", 
                RowBox[{
                 RowBox[{"x1", "[", "t", "]"}], "\[Rule]", 
                 RowBox[{"(", 
                  RowBox[{"x1p", "+", "dels"}], ")"}]}], "}"}]}], ")"}], "+", 
             
             RowBox[{"(", 
              RowBox[{
               RowBox[{"xgs2", "[", 
                RowBox[{
                "aval1", ",", "aval2", ",", "cval", ",", "l1val", ",", "l2", 
                 ",", "l3", ",", "bvalue1ch", ",", "bvalue2ch", ",", "x1", 
                 ",", "t"}], "]"}], "/.", 
               RowBox[{"{", 
                RowBox[{
                 RowBox[{"x1", "[", "t", "]"}], "\[Rule]", 
                 RowBox[{"(", 
                  RowBox[{"x1p", "+", "dels"}], ")"}]}], "}"}]}], ")"}], "-", 
             
             RowBox[{"2.", "*", "xhps"}]}]}], ";", "\[IndentingNewLine]", 
           RowBox[{
            RowBox[{"{", 
             RowBox[{"l2g", ",", "l3g", ",", "x1pg"}], "}"}], "=", 
            RowBox[{
             RowBox[{"{", 
              RowBox[{"l2", ",", "l3", ",", "x1p"}], "}"}], "/.", 
             RowBox[{"FindRoot", "[", 
              RowBox[{
               RowBox[{"{", 
                RowBox[{
                 RowBox[{"eqfn1", "[", 
                  RowBox[{"l2", ",", "l3", ",", "x1p", ",", "xhval2"}], "]"}],
                  ",", 
                 RowBox[{"eqfn2", "[", 
                  RowBox[{"l2", ",", "l3", ",", "x1p", ",", "xhval2"}], "]"}],
                  ",", 
                 RowBox[{"eqfn3", "[", 
                  RowBox[{"l2", ",", "l3", ",", "x1p", ",", "xhval2"}], 
                  "]"}]}], "}"}], ",", 
               RowBox[{"{", 
                RowBox[{
                 RowBox[{"{", 
                  RowBox[{"l2", ",", " ", "l2val"}], "}"}], ",", 
                 RowBox[{"{", 
                  RowBox[{"l3", ",", "l3val"}], "}"}], ",", 
                 RowBox[{"{", 
                  RowBox[{"x1p", ",", "restx1ch"}], "}"}]}], "}"}], ",", 
               RowBox[{"AccuracyGoal", "\[Rule]", " ", "4"}]}], "]"}]}]}], 
           ";", "\[IndentingNewLine]", "\[IndentingNewLine]", 
           RowBox[{"(*", 
            RowBox[{
            "Solving", " ", "for", " ", "resting", " ", "tension", " ", "in", 
             " ", "perilymph", " ", 
             RowBox[{"(", "tgsp", ")"}]}], " ", "*)"}], "\[IndentingNewLine]", 
           RowBox[{
            RowBox[{"eq1thch2", "[", "tgssoln_", "]"}], ":=", 
            RowBox[{
             RowBox[{"(", 
              RowBox[{
               RowBox[{"(", 
                RowBox[{
                 RowBox[{"(", 
                  RowBox[{"-", 
                   RowBox[{"D", "[", 
                    RowBox[{
                    RowBox[{"Lth2c", "[", 
                    RowBox[{
                    "aval1", ",", "aval2", ",", "cval", ",", "l1val", ",", 
                    "l2g", ",", "l3g", ",", "bvalue1ch", ",", "bvalue2ch", 
                    ",", "kthetaciliach", ",", "kthetaciliach", ",", 
                    "kthetaciliach", ",", "x1", ",", "x1uval", ",", "x2uval", 
                    ",", "x3uval", ",", "t"}], "]"}], ",", 
                    RowBox[{"x1", "[", "t", "]"}]}], "]"}]}], ")"}], "/.", 
                 RowBox[{"{", 
                  RowBox[{
                   RowBox[{"x1", "[", "t", "]"}], "\[Rule]", " ", "x1pg"}], 
                  "}"}]}], ")"}], "+", 
               RowBox[{"tgssoln", "*", 
                RowBox[{"(", 
                 RowBox[{
                  RowBox[{"D", "[", 
                   RowBox[{
                    RowBox[{"xgs1", "[", 
                    RowBox[{
                    "aval1", ",", "cval", ",", "l1val", ",", "l2g", ",", 
                    "bvalue1ch", ",", "x1", ",", "t"}], " ", "]"}], ",", 
                    RowBox[{"x1", "[", "t", "]"}]}], "]"}], "+", 
                  RowBox[{"D", "[", 
                   RowBox[{
                    RowBox[{"xgs2", "[", 
                    RowBox[{
                    "aval1", ",", "aval2", ",", "cval", ",", "l1val", ",", 
                    "l2g", ",", "l3g", ",", "bvalue1ch", ",", "bvalue2ch", 
                    ",", "x1", ",", "t"}], " ", "]"}], ",", 
                    RowBox[{"x1", "[", "t", "]"}]}], "]"}]}], ")"}]}]}], 
              ")"}], "/.", 
             RowBox[{"{", 
              RowBox[{
               RowBox[{"x1", "[", "t", "]"}], "\[Rule]", "x1pg"}], "}"}]}]}], 
           ";", "\[IndentingNewLine]", 
           RowBox[{"tgsp", "=", 
            RowBox[{"tgsval", "/.", 
             RowBox[{"FindRoot", "[", 
              RowBox[{
               RowBox[{"eq1thch2", "[", "tgsval", "]"}], ",", 
               RowBox[{"{", 
                RowBox[{"tgsval", ",", 
                 SuperscriptBox["10", 
                  RowBox[{"-", "3"}]]}], "}"}], ",", 
               RowBox[{"AccuracyGoal", "\[Rule]", "10"}]}], "]"}]}]}], ";", 
           "\[IndentingNewLine]", 
           RowBox[{"(*", 
            RowBox[{"calculating", " ", "kgsd"}], "*)"}], 
           "\[IndentingNewLine]", 
           RowBox[{"kgsdtrial", "=", 
            RowBox[{"kbval", "*", 
             RowBox[{"tempval", "/", "delsolnp"}]}]}], ";", 
           "\[IndentingNewLine]", 
           RowBox[{"Print", "[", 
            RowBox[{"\"\<\[Delta]=\>\"", ",", "delsolnp"}], "]"}], ";", 
           "\[IndentingNewLine]", 
           RowBox[{"{", 
            RowBox[{
             RowBox[{"(", 
              RowBox[{
               RowBox[{"xgs1", "[", 
                RowBox[{
                "aval1", ",", "cval", ",", "l1val", ",", "l2g", ",", 
                 "bvalue1ch", ",", "x1", ",", "t"}], " ", "]"}], "/.", 
               RowBox[{"{", 
                RowBox[{
                 RowBox[{"x1", "[", "t", "]"}], "\[Rule]", "x1pg"}], "}"}]}], 
              ")"}], ",", 
             RowBox[{"(", 
              RowBox[{
               RowBox[{"xgs2", "[", 
                RowBox[{
                "aval1", ",", "aval2", ",", "cval", ",", "l1val", ",", "l2g", 
                 ",", "l3g", ",", "bvalue1ch", ",", "bvalue2ch", ",", "x1", 
                 ",", "t"}], " ", "]"}], "/.", 
               RowBox[{"{", 
                RowBox[{
                 RowBox[{"x1", "[", "t", "]"}], "\[Rule]", "x1pg"}], "}"}]}], 
              ")"}]}], "}"}], ";", "\[IndentingNewLine]", 
           "\[IndentingNewLine]", 
           RowBox[{"xstarp", "=", 
            RowBox[{"(", 
             RowBox[{
              RowBox[{"xgs1", "[", 
               RowBox[{
               "aval1", ",", "cval", ",", "l1val", ",", "l2g", ",", 
                "bvalue1ch", ",", "x1", ",", "t"}], " ", "]"}], "/.", 
              RowBox[{"{", 
               RowBox[{
                RowBox[{"x1", "[", "t", "]"}], "\[Rule]", "x1pg"}], "}"}]}], 
             ")"}]}], ";", "\[IndentingNewLine]", 
           RowBox[{"xstarp2", "=", 
            RowBox[{"(", 
             RowBox[{
              RowBox[{"xgs2", "[", 
               RowBox[{
               "aval1", ",", "aval2", ",", "cval", ",", "l1val", ",", "l2g", 
                ",", "l3g", ",", "bvalue1ch", ",", "bvalue2ch", ",", "x1", 
                ",", "t"}], " ", "]"}], "/.", 
              RowBox[{"{", 
               RowBox[{
                RowBox[{"x1", "[", "t", "]"}], "\[Rule]", "x1pg"}], "}"}]}], 
             ")"}]}], ";", "\[IndentingNewLine]", 
           RowBox[{"(*", 
            RowBox[{
            "Solving", " ", "for", " ", "gating", " ", "spring", " ", 
             "stiffness", " ", 
             RowBox[{"(", "kgsp", ")"}], " ", "using", " ", "bundle", " ", 
             "stiffness", " ", "equation", " ", "in", " ", "perilymph"}], 
            "*)"}], "\[IndentingNewLine]", 
           RowBox[{
            RowBox[{"eq5thch2", "[", "kgs_", "]"}], ":=", 
            RowBox[{
             RowBox[{"(", 
              RowBox[{
               RowBox[{"kthetaciliach", "*", 
                RowBox[{"(", 
                 RowBox[{
                  SuperscriptBox[
                   RowBox[{"(", 
                    RowBox[{"D", "[", 
                    RowBox[{
                    RowBox[{"theta1", "[", 
                    RowBox[{"l1", ",", "x1", ",", "t"}], " ", "]"}], ",", 
                    RowBox[{"x1", "[", "t", "]"}]}], "]"}], ")"}], "2"], "+", 
                  
                  RowBox[{
                   RowBox[{"theta1", "[", 
                    RowBox[{"l1", ",", "x1", ",", "t"}], " ", "]"}], "*", 
                   RowBox[{"D", "[", 
                    RowBox[{
                    RowBox[{"(", 
                    RowBox[{"D", "[", 
                    RowBox[{
                    RowBox[{"theta1", "[", 
                    RowBox[{"l1", ",", "x1", ",", "t"}], " ", "]"}], ",", 
                    RowBox[{"x1", "[", "t", "]"}]}], "]"}], ")"}], ",", 
                    RowBox[{"x1", "[", "t", "]"}]}], "]"}]}], "+", 
                  SuperscriptBox[
                   RowBox[{"(", 
                    RowBox[{"D", "[", 
                    RowBox[{
                    RowBox[{"theta2", "[", 
                    RowBox[{
                    "a1", ",", "c", ",", "l1", ",", "l2", ",", "x1", ",", 
                    "t"}], " ", "]"}], ",", 
                    RowBox[{"x1", "[", "t", "]"}]}], "]"}], ")"}], "2"], "+", 
                  
                  RowBox[{
                   RowBox[{"theta2", "[", 
                    RowBox[{
                    "a1", ",", "c", ",", "l1", ",", "l2", ",", "x1", ",", 
                    "t"}], " ", "]"}], "*", 
                   RowBox[{"D", "[", 
                    RowBox[{
                    RowBox[{"D", "[", 
                    RowBox[{
                    RowBox[{"theta2", "[", 
                    RowBox[{
                    "a1", ",", "c", ",", "l1", ",", "l2", ",", "x1", ",", 
                    "t"}], " ", "]"}], ",", 
                    RowBox[{"x1", "[", "t", "]"}]}], "]"}], ",", 
                    RowBox[{"x1", "[", "t", "]"}]}], "]"}]}], "+", 
                  SuperscriptBox[
                   RowBox[{"(", 
                    RowBox[{"D", "[", 
                    RowBox[{
                    RowBox[{"theta3", "[", 
                    RowBox[{
                    "a1", ",", "a2", ",", "c", ",", "l1", ",", "l2", ",", 
                    "l3", ",", "x1", ",", "t"}], " ", "]"}], ",", 
                    RowBox[{"x1", "[", "t", "]"}]}], "]"}], ")"}], "2"], "+", 
                  
                  RowBox[{
                   RowBox[{"theta3", "[", 
                    RowBox[{
                    "a1", ",", "a2", ",", "c", ",", "l1", ",", "l2", ",", 
                    "l3", ",", "x1", ",", "t"}], " ", "]"}], "*", 
                   RowBox[{"D", "[", 
                    RowBox[{
                    RowBox[{"D", "[", 
                    RowBox[{
                    RowBox[{"theta3", "[", 
                    RowBox[{
                    "a1", ",", "a2", ",", "c", ",", "l1", ",", "l2", ",", 
                    "l3", ",", "x1", ",", "t"}], "]"}], ",", 
                    RowBox[{"x1", "[", "t", "]"}]}], "]"}], ",", 
                    RowBox[{"x1", "[", "t", "]"}]}], "]"}]}]}], ")"}]}], "+", 
               "\[IndentingNewLine]", 
               RowBox[{"kgs", "*", 
                RowBox[{"(", 
                 RowBox[{
                  SuperscriptBox[
                   RowBox[{"(", 
                    RowBox[{"D", "[", 
                    RowBox[{
                    RowBox[{"xgs1", "[", 
                    RowBox[{
                    "a1", ",", "c", ",", "l1", ",", "l2", ",", "b1", ",", 
                    "x1", ",", "t"}], " ", "]"}], ",", 
                    RowBox[{"x1", "[", "t", "]"}]}], "]"}], ")"}], "2"], "+", 
                  
                  SuperscriptBox[
                   RowBox[{"(", 
                    RowBox[{"D", "[", 
                    RowBox[{
                    RowBox[{"xgs2", "[", 
                    RowBox[{
                    "a1", ",", "a2", ",", "c", ",", "l1", ",", "l2", ",", 
                    "l3", ",", "b1", ",", "b2", ",", "x1", ",", "t"}], " ", 
                    "]"}], ",", 
                    RowBox[{"x1", "[", "t", "]"}]}], "]"}], ")"}], "2"]}], 
                 ")"}]}], "-", 
               RowBox[{"kgsdtrial", "*", 
                RowBox[{"(", 
                 RowBox[{
                  RowBox[{
                   RowBox[{"D", "[", 
                    RowBox[{
                    RowBox[{"p01", "[", 
                    RowBox[{
                    "a1", ",", "c", ",", "l1", ",", "l2", ",", "b1", ",", 
                    "x1", ",", "t", ",", "xh1", ",", "d", ",", "kgs1", ",", 
                    "kb", ",", "temp"}], "]"}], ",", 
                    RowBox[{"x1", "[", "t", "]"}]}], "]"}], "*", 
                   RowBox[{"D", "[", 
                    RowBox[{
                    RowBox[{"xgs1", "[", 
                    RowBox[{
                    "a1", ",", "c", ",", "l1", ",", "l2", ",", "b1", ",", 
                    "x1", ",", "t"}], " ", "]"}], ",", 
                    RowBox[{"x1", "[", "t", "]"}]}], "]"}]}], "+", 
                  RowBox[{
                   RowBox[{"D", "[", 
                    RowBox[{
                    RowBox[{"p02", "[", 
                    RowBox[{
                    "a1", ",", "a2", ",", "c", ",", "l1", ",", "l2", ",", 
                    "l3", ",", "b1", ",", "b2", ",", "x1", ",", "t", ",", 
                    "xh2", ",", "d", ",", "kgs2", ",", "kb", ",", "temp"}], 
                    "]"}], ",", 
                    RowBox[{"x1", "[", "t", "]"}]}], "]"}], "*", 
                   RowBox[{"D", "[", 
                    RowBox[{
                    RowBox[{"xgs2", "[", 
                    RowBox[{
                    "a1", ",", "a2", ",", "c", ",", "l1", ",", "l2", ",", 
                    "l3", ",", "b1", ",", "b2", ",", "x1", ",", "t"}], " ", 
                    "]"}], ",", 
                    RowBox[{"x1", "[", "t", "]"}]}], "]"}]}]}], ")"}]}], "+", 
               
               RowBox[{"tgsp", "*", 
                RowBox[{"D", "[", 
                 RowBox[{
                  RowBox[{"(", 
                   RowBox[{"D", "[", 
                    RowBox[{
                    RowBox[{"xgs1", "[", 
                    RowBox[{
                    "a1", ",", "c", ",", "l1", ",", "l2", ",", "b1", ",", 
                    "x1", ",", "t"}], " ", "]"}], ",", 
                    RowBox[{"x1", "[", "t", "]"}]}], "]"}], ")"}], ",", 
                  RowBox[{"x1", "[", "t", "]"}]}], "]"}]}], "+", 
               RowBox[{"tgsp", "*", 
                RowBox[{"D", "[", 
                 RowBox[{
                  RowBox[{"(", 
                   RowBox[{"D", "[", 
                    RowBox[{
                    RowBox[{"xgs2", "[", 
                    RowBox[{
                    "a1", ",", "a2", ",", "c", ",", "l1", ",", "l2", ",", 
                    "l3", ",", "b1", ",", "b2", ",", "x1", ",", "t"}], " ", 
                    "]"}], ",", 
                    RowBox[{"x1", "[", "t", "]"}]}], "]"}], ")"}], ",", 
                  RowBox[{"x1", "[", "t", "]"}]}], "]"}]}]}], ")"}], "/.", 
             RowBox[{"{", 
              RowBox[{
               RowBox[{"a1", "\[Rule]", " ", "aval1"}], ",", 
               RowBox[{"a2", "\[Rule]", " ", "aval2"}], ",", 
               RowBox[{"c", "\[Rule]", " ", "cval"}], ",", 
               RowBox[{"l1", "\[Rule]", "l1val"}], ",", 
               RowBox[{"l2", "\[Rule]", " ", "l2g"}], ",", 
               RowBox[{"l3", "\[Rule]", " ", "l3g"}], ",", 
               RowBox[{"kgs1", "\[Rule]", "kgs"}], ",", 
               RowBox[{"kgs2", "\[Rule]", "kgs"}], ",", 
               RowBox[{"b1", "\[Rule]", 
                RowBox[{"(", "bvalue1ch", ")"}]}], ",", 
               RowBox[{"b2", "\[Rule]", " ", 
                RowBox[{"(", "bvalue2ch", ")"}]}], ",", 
               RowBox[{"theta1u", "\[Rule]", "x1uval"}], ",", 
               RowBox[{"theta2u", "\[Rule]", "x2uval"}], ",", 
               RowBox[{"theta3u", "\[Rule]", " ", "x3uval"}], ",", 
               RowBox[{
                RowBox[{"x1", "[", "t", "]"}], "\[Rule]", " ", 
                RowBox[{"(", "x1pg", ")"}]}], ",", 
               RowBox[{"xh1", "\[Rule]", " ", "xhval2"}], ",", 
               RowBox[{"xh2", "\[Rule]", " ", "xhval2"}], ",", 
               RowBox[{"d", "\[Rule]", " ", 
                RowBox[{"(", 
                 RowBox[{"kgsdtrial", "/", "kgs"}], ")"}]}], ",", 
               RowBox[{"kb", "\[Rule]", " ", "kbval"}], ",", 
               RowBox[{"temp", "\[Rule]", "tempval"}]}], "}"}]}]}], ";", 
           "\[IndentingNewLine]", 
           RowBox[{"kgsp", "=", 
            RowBox[{"kgs", "/.", 
             RowBox[{"(", 
              RowBox[{"FindRoot", "[", 
               RowBox[{
                RowBox[{
                 RowBox[{"eq5thch2", "[", "kgs", "]"}], "==", 
                 RowBox[{"khb", "/", "nc"}]}], ",", 
                RowBox[{"{", 
                 RowBox[{"kgs", ",", 
                  RowBox[{"6.1", "*", 
                   SuperscriptBox["10", 
                    RowBox[{"-", "3"}]]}]}], "}"}], ",", 
                RowBox[{"AccuracyGoal", "\[Rule]", "10"}]}], "]"}], ")"}]}]}],
            ";", "\[IndentingNewLine]", 
           RowBox[{"(*", 
            RowBox[{"calculating", " ", "d", 
             RowBox[{"(", "dvalp", ")"}]}], "*)"}], "\[IndentingNewLine]", 
           RowBox[{"dvalp", "=", 
            RowBox[{"kgsdtrial", "/", "kgsp"}]}], ";", "\[IndentingNewLine]", 
           
           RowBox[{"(*", 
            RowBox[{"calculating", " ", "xu", 
             RowBox[{"(", "xgsup", ")"}]}], "*)"}], "\[IndentingNewLine]", 
           RowBox[{"xgsup", "=", 
            RowBox[{"xstarp", "-", 
             RowBox[{"rcp", "*", "dvalp"}], "-", 
             RowBox[{"tgsp", "/", "kgsp"}]}]}], ";", "\[IndentingNewLine]", 
           RowBox[{"(*", 
            RowBox[{
            "solving", " ", "bundle", " ", "resting", " ", "displacement", 
             " ", 
             RowBox[{"(", "restx1chnew", ")"}], " ", "in", " ", "endolymph", 
             " ", "for", " ", "the", " ", "trial", " ", "value", " ", "of", 
             " ", "\[Delta]"}], "*)"}], "\[IndentingNewLine]", 
           RowBox[{
            RowBox[{"eqme", "[", 
             RowBox[{
             "x1se_", ",", "kgsval_", ",", "dval_", ",", "xgsuval_", ",", 
              "rcp_"}], "]"}], ":=", 
            RowBox[{
             RowBox[{"(", 
              RowBox[{
               RowBox[{"(", 
                RowBox[{
                 RowBox[{"(", 
                  RowBox[{"-", 
                   RowBox[{"D", "[", 
                    RowBox[{
                    RowBox[{"Lth2c", "[", 
                    RowBox[{
                    "aval1", ",", "aval2", ",", "cval", ",", "l1val", ",", 
                    "l2val", ",", "l3val", ",", "bvalue1ch", ",", "bvalue2ch",
                     ",", "kthetaciliach", ",", "kthetaciliach", ",", 
                    "kthetaciliach", ",", "x1", ",", "x1uval", ",", "x2uval", 
                    ",", "x3uval", ",", "t"}], "]"}], ",", 
                    RowBox[{"x1", "[", "t", "]"}]}], "]"}]}], ")"}], "/.", 
                 RowBox[{"{", 
                  RowBox[{
                   RowBox[{"x1", "[", "t", "]"}], "\[Rule]", " ", "x1se"}], 
                  "}"}]}], ")"}], "+", 
               RowBox[{"kgsval", "*", 
                RowBox[{"(", 
                 RowBox[{
                  RowBox[{"(", 
                   RowBox[{
                    RowBox[{"xgs1", "[", 
                    RowBox[{
                    "aval1", ",", "cval", ",", "l1val", ",", "l2val", ",", 
                    "bvalue1ch", ",", "x1", ",", "t"}], " ", "]"}], "/.", 
                    RowBox[{"{", 
                    RowBox[{
                    RowBox[{"x1", "[", "t", "]"}], "\[Rule]", " ", "x1se"}], 
                    "}"}]}], ")"}], "-", "xgsuval", "-", 
                  RowBox[{"rcp", "*", "dval"}]}], ")"}], "*", 
                RowBox[{"D", "[", 
                 RowBox[{
                  RowBox[{"xgs1", "[", 
                   RowBox[{
                   "aval1", ",", "cval", ",", "l1val", ",", "l2val", ",", 
                    "bvalue1ch", ",", "x1", ",", "t"}], " ", "]"}], ",", 
                  RowBox[{"x1", "[", "t", "]"}]}], "]"}]}], "+", 
               RowBox[{"kgsval", "*", 
                RowBox[{"(", 
                 RowBox[{
                  RowBox[{"(", 
                   RowBox[{
                    RowBox[{"xgs2", "[", 
                    RowBox[{
                    "aval1", ",", "aval2", ",", "cval", ",", "l1val", ",", 
                    "l2val", ",", "l3val", ",", "bvalue1ch", ",", "bvalue2ch",
                     ",", "x1", ",", "t"}], " ", "]"}], "/.", 
                    RowBox[{"{", 
                    RowBox[{
                    RowBox[{"x1", "[", "t", "]"}], "\[Rule]", " ", "x1se"}], 
                    "}"}]}], ")"}], "-", "xgsuval", "-", 
                  RowBox[{"rcp", "*", "dval"}]}], ")"}], "*", 
                RowBox[{"D", "[", 
                 RowBox[{
                  RowBox[{"xgs2", "[", 
                   RowBox[{
                   "aval1", ",", "aval2", ",", "cval", ",", "l1val", ",", 
                    "l2val", ",", "l3val", ",", "bvalue1ch", ",", "bvalue2ch",
                     ",", "x1", ",", "t"}], " ", "]"}], ",", 
                  RowBox[{"x1", "[", "t", "]"}]}], "]"}]}]}], ")"}], "/.", 
             RowBox[{"{", 
              RowBox[{
               RowBox[{"x1", "[", "t", "]"}], "\[Rule]", "x1se"}], "}"}]}]}], 
           ";", "\[IndentingNewLine]", 
           RowBox[{"kgse", "=", "kgsp"}], ";", 
           RowBox[{"(*", "*)"}], "\[IndentingNewLine]", 
           RowBox[{"restx1chnew", "=", 
            RowBox[{"x1star0p5", "/.", 
             RowBox[{"FindRoot", "[", 
              RowBox[{
               RowBox[{"eqme", "[", 
                RowBox[{
                "x1star0p5", ",", "kgse", ",", "dvalp", ",", "xgsup", ",", 
                 "0.5"}], "]"}], ",", 
               RowBox[{"{", 
                RowBox[{"x1star0p5", ",", "restx1ch"}], "}"}], ",", 
               RowBox[{"AccuracyGoal", "\[Rule]", "10"}]}], "]"}]}]}], ";", 
           "\[IndentingNewLine]", 
           RowBox[{"(*", 
            RowBox[{"calculate", " ", "offset", " ", "in", " ", "endolymph"}],
             " ", "*)"}], "\[IndentingNewLine]", 
           RowBox[{"offset", "=", 
            RowBox[{"(", 
             RowBox[{"restx1nogsch", "-", " ", "restx1chnew"}], ")"}]}], ";", 
           "\[IndentingNewLine]", 
           RowBox[{"(*", 
            RowBox[{
            "calculate", " ", "resting", " ", "tension", " ", "in", " ", 
             "endolymph"}], " ", "*)"}], "\[IndentingNewLine]", 
           RowBox[{"tgse", "=", 
            RowBox[{"kgsp", "*", 
             RowBox[{"(", 
              RowBox[{
               RowBox[{"(", 
                RowBox[{
                 RowBox[{"xgs1", "[", 
                  RowBox[{
                  "aval1", ",", "cval", ",", "l1val", ",", "l2val", ",", 
                   "bvalue1ch", ",", "x1", ",", "t"}], " ", "]"}], "/.", 
                 RowBox[{"{", 
                  RowBox[{
                   RowBox[{"x1", "[", "t", "]"}], "\[Rule]", " ", 
                   "restx1chnew"}], "}"}]}], ")"}], "-", "xgsup", "-", 
               RowBox[{"0.5", "*", "dvalp"}]}], ")"}]}]}], ";", 
           "\[IndentingNewLine]", 
           RowBox[{"Print", "[", 
            RowBox[{
            "\"\<jj= \>\"", ",", "jj", ",", "\"\<offset=\>\"", ",", 
             "offset"}], "]"}], ";", "\[IndentingNewLine]", 
           RowBox[{"(*", 
            RowBox[{"Check", " ", "for", " ", 
             RowBox[{"convergence", ":", " ", 
              RowBox[{
               RowBox[{"44.9", " ", "nm"}], " ", "\[LessEqual]", " ", 
               "offset", " ", "\[LessEqual]", " ", 
               RowBox[{"45.1", " ", "nm"}]}]}]}], "*)"}], 
           "\[IndentingNewLine]", 
           RowBox[{"If", "[", 
            RowBox[{
             RowBox[{"(", 
              RowBox[{"offset", "<", "44.9"}], ")"}], ",", 
             RowBox[{"Print", "[", 
              RowBox[{
              "\"\<Offset <39 nm, value is \>\"", ",", " ", "offset"}], " ", 
              "]"}], ",", 
             RowBox[{"delsolnp2", "=", "delsolnp"}]}], "]"}], ";", 
           "\[IndentingNewLine]", 
           RowBox[{"If", "[", 
            RowBox[{
             RowBox[{"(", 
              RowBox[{"offset", ">", "45.1"}], ")"}], ",", 
             RowBox[{"Print", "[", 
              RowBox[{
              "\"\<Offset >50 nm, value is \>\"", ",", " ", "offset"}], " ", 
              "]"}], ",", 
             RowBox[{"delsolnp1", "=", "delsolnp"}]}], "]"}], ";", 
           "\[IndentingNewLine]", 
           RowBox[{"If", "[", 
            RowBox[{
             RowBox[{"(", 
              RowBox[{
               RowBox[{"(", 
                RowBox[{"offset", ">", "44.9"}], ")"}], "&&", 
               RowBox[{"(", 
                RowBox[{"offset", "<", "45.1"}], ")"}]}], ")"}], ",", 
             RowBox[{"{", 
              RowBox[{
               RowBox[{
                RowBox[{"kappavals", "[", 
                 RowBox[{"[", "ii", "]"}], "]"}], "=", "kthetaciliach"}], ";", 
               RowBox[{
                RowBox[{"kgsvals", "[", 
                 RowBox[{"[", "ii", "]"}], "]"}], "=", "kgsp"}], ";", 
               RowBox[{
                RowBox[{"dvals", "[", 
                 RowBox[{"[", "ii", "]"}], "]"}], "=", "dvalp"}], ";", 
               RowBox[{
                RowBox[{"delpvals", "[", 
                 RowBox[{"[", "ii", "]"}], "]"}], "=", "delsolnp"}], ";", 
               RowBox[{
                RowBox[{"offsetvals", "[", 
                 RowBox[{"[", "ii", "]"}], "]"}], "=", "offset"}], ";", 
               "\[IndentingNewLine]", 
               RowBox[{
                RowBox[{"x1pvals", "[", 
                 RowBox[{"[", "ii", "]"}], "]"}], "=", "x1pg"}], ";", 
               "\[IndentingNewLine]", 
               RowBox[{
                RowBox[{"x1evals", "[", 
                 RowBox[{"[", "ii", "]"}], "]"}], "=", "restx1ch"}], ";", 
               "\[IndentingNewLine]", 
               RowBox[{
                RowBox[{"x1ssvals", "[", 
                 RowBox[{"[", "ii", "]"}], "]"}], "=", "xstarp"}], ";", 
               "\[IndentingNewLine]", 
               RowBox[{
                RowBox[{"x2ssvals", "[", 
                 RowBox[{"[", "ii", "]"}], "]"}], "=", "xstarp2"}], ";", 
               "\[IndentingNewLine]", 
               RowBox[{
                RowBox[{"xgsuvals", "[", 
                 RowBox[{"[", "ii", "]"}], "]"}], "=", "xgsup"}], ";", 
               "\[IndentingNewLine]", 
               RowBox[{
                RowBox[{"tpvals", "[", 
                 RowBox[{"[", "ii", "]"}], "]"}], "=", "tgsp"}], ";", 
               "\[IndentingNewLine]", 
               RowBox[{
                RowBox[{"tevals", "[", 
                 RowBox[{"[", "ii", "]"}], "]"}], "=", 
                RowBox[{"kgsp", "*", 
                 RowBox[{"(", 
                  RowBox[{"xgsrval", "-", "xgsup", "-", 
                   RowBox[{"0.5", "*", "dvalp"}]}], ")"}]}]}], ";", 
               "\[IndentingNewLine]", 
               RowBox[{
                RowBox[{"l2pvals", "[", 
                 RowBox[{"[", "ii", "]"}], "]"}], "=", "l2g"}], ";", 
               RowBox[{
                RowBox[{"l3pvals", "[", 
                 RowBox[{"[", "ii", "]"}], "]"}], "=", "l3g"}], ";", 
               RowBox[{
                RowBox[{"l2evals", "[", 
                 RowBox[{"[", "ii", "]"}], "]"}], "=", "l2val"}], ";", 
               RowBox[{
                RowBox[{"l3evals", "[", 
                 RowBox[{"[", "ii", "]"}], "]"}], "=", "l3val"}], ";", 
               "\[IndentingNewLine]", 
               RowBox[{"Print", "[", 
                RowBox[{
                "\"\<Final Offset (nm) = \>\"", ",", "offset", ",", 
                 "\"\<\\n Final restx1ch, x1pg, (nm) = \>\"", ",", 
                 RowBox[{"{", 
                  RowBox[{"restx1ch", ",", "x1pg"}], "}"}], ",", 
                 "\"\<\\n Final \!\(\*SubscriptBox[\(\[Delta]\), \(P\)]\) - \
Initial \!\(\*SubscriptBox[\(\[Delta]\), \(P\)]\) (nm) = \>\"", ",", 
                 RowBox[{"(", 
                  RowBox[{"delsolnp", "-", "delsoln"}], ")"}], " ", ",", " ", 
                 "\"\<\\nFinal \!\(\*SubscriptBox[SuperscriptBox[\(X\), \
\(*\)], \(1  p\)]\)(nm) = \>\"", ",", "x1pg", " ", ",", " ", 
                 "\"\<\\nFinal \!\(\*SubscriptBox[\(l\), \(2  \
p\)]\)/\!\(\*SubscriptBox[\(l\), \(2  E\)]\) = \>\"", ",", 
                 RowBox[{"l2g", "/", "l2val"}], ",", 
                 "\"\<\\nFinal \!\(\*SubscriptBox[\(l\), \(3  \
p\)]\)/\!\(\*SubscriptBox[\(l\), \(3  E\)]\) = \>\"", ",", 
                 RowBox[{"l3g", "/", "l3val"}], ",", 
                 "\"\<\\nFinal \!\(\*SubscriptBox[SuperscriptBox[\(t\), \
\(*\)], \(p\)]\)/\!\(\*SubscriptBox[SuperscriptBox[\(t\), \(*\)], \(E\)]\) = \
\>\"", ",", 
                 RowBox[{"tgsp", "/", "tgse"}], ",", 
                 "\"\<\\nFinal \!\(\*SubscriptBox[\(k\), \(gs\)]\) = \>\"", 
                 ",", "kgsp"}], "]"}], ";", 
               RowBox[{"Break", "[", "]"}]}], "}"}]}], "]"}]}], "}"}]}], 
        "]"}]}], "}"}]}], "]"}], "\[IndentingNewLine]", 
   RowBox[{
    RowBox[{
     RowBox[{"smalldeltafnlhsgen", "[", 
      RowBox[{"x1in_", ",", "delta_", ",", "xh_", ",", "l2_", ",", "l3_"}], 
      "]"}], ":=", 
     RowBox[{"0.5", 
      RowBox[{"(", 
       RowBox[{
        SuperscriptBox[
         RowBox[{"(", 
          RowBox[{"1", "+", 
           RowBox[{"Exp", "[", 
            RowBox[{
             RowBox[{"-", 
              RowBox[{"(", 
               RowBox[{
                RowBox[{"(", 
                 RowBox[{
                  RowBox[{"xgs1", "[", 
                   RowBox[{
                   "aval1", ",", "cval", ",", "l1val", ",", "l2", ",", 
                    "bvalue1ch", ",", "x1", ",", "t"}], "]"}], "/.", 
                  RowBox[{"{", 
                   RowBox[{
                    RowBox[{"x1", "[", "t", "]"}], "\[Rule]", "x1in"}], 
                   "}"}]}], ")"}], "-", "xh"}], ")"}]}], "/", "delta"}], 
            "]"}]}], ")"}], 
         RowBox[{"-", "1"}]], "+", 
        SuperscriptBox[
         RowBox[{"(", 
          RowBox[{"1", "+", 
           RowBox[{"Exp", "[", 
            RowBox[{
             RowBox[{"-", 
              RowBox[{"(", 
               RowBox[{
                RowBox[{"(", 
                 RowBox[{
                  RowBox[{"xgs2", "[", 
                   RowBox[{
                   "aval1", ",", "aval2", ",", "cval", ",", "l1val", ",", 
                    "l2", ",", "l3", ",", "bvalue1ch", ",", "bvalue2ch", ",", 
                    "x1", ",", "t"}], "]"}], "/.", 
                  RowBox[{"{", 
                   RowBox[{
                    RowBox[{"x1", "[", "t", "]"}], "\[Rule]", "x1in"}], 
                   "}"}]}], ")"}], "-", "xh"}], ")"}]}], "/", "delta"}], 
            "]"}]}], ")"}], 
         RowBox[{"-", "1"}]]}], ")"}]}]}], ";"}]}]}]], "Input",
 CellChangeTimes->{{3.928599065061282*^9, 3.928599121324336*^9}, 
   3.928599178398625*^9, 3.928599218271388*^9, {3.928599354904882*^9, 
   3.9285993553438463`*^9}, {3.92859943588269*^9, 3.9285994362831087`*^9}, 
   3.9285995520934677`*^9, 3.928600137354772*^9, {3.928600207243497*^9, 
   3.928600233863224*^9}, {3.9286002647930717`*^9, 3.928600311019195*^9}, {
   3.9286003862005873`*^9, 3.928600424108774*^9}, 3.928838290203364*^9, {
   3.9288383431545486`*^9, 3.928838393207842*^9}, {3.928838979698748*^9, 
   3.928839024610022*^9}, {3.9288390552725353`*^9, 3.9288390747671127`*^9}, {
   3.9288440516037397`*^9, 3.928844074575403*^9}, {3.9288441419042797`*^9, 
   3.928844159161578*^9}, {3.928844241082633*^9, 3.928844337595231*^9}, {
   3.928844402112804*^9, 3.928844552360087*^9}, {3.9288452749220448`*^9, 
   3.928845376856881*^9}, {3.928845412932884*^9, 3.928845654471694*^9}, {
   3.928845717680416*^9, 3.928845731012532*^9}, {3.928845765720532*^9, 
   3.928845937654245*^9}, {3.928846269252718*^9, 3.9288463090855703`*^9}, {
   3.928846372538251*^9, 3.928846465930574*^9}, {3.9288465028335037`*^9, 
   3.92884656055591*^9}, 3.928846602405675*^9, {3.928846670510764*^9, 
   3.928846954190675*^9}, 3.928847046494845*^9, 3.9288471171709757`*^9, 
   3.928847181173648*^9, {3.92884721625102*^9, 3.928847216694274*^9}, {
   3.9299917557730007`*^9, 3.929991756713537*^9}, {3.9405357716501207`*^9, 
   3.940535773461763*^9}, 3.947985761005121*^9, 3.9479859271655407`*^9, 
   3.9479860773834953`*^9, {3.947986195009286*^9, 3.947986394172708*^9}, {
   3.947986439026697*^9, 3.947986441288913*^9}, {3.9479877221044827`*^9, 
   3.9479877276039886`*^9}, 3.947991310232917*^9, {3.947991440512866*^9, 
   3.947991455431469*^9}, {3.948636603233066*^9, 3.948636604603923*^9}},
 CellLabel->"In[91]:=",ExpressionUUID->"ff9735c4-2592-4c71-a27e-e9e88e1b9029"],

Cell[CellGroupData[{

Cell[BoxData[
 InterpretationBox[
  RowBox[{"\<\"ii=\"\>", "\[InvisibleSpace]", "11"}],
  SequenceForm["ii=", 11],
  Editable->False]], "Print",
 CellChangeTimes->{
  3.947986078085305*^9, 3.9479861598125153`*^9, {3.947986198533249*^9, 
   3.947986241121014*^9}, {3.9479862727192287`*^9, 3.9479863948441267`*^9}, 
   3.947986442052681*^9, {3.947987706856358*^9, 3.947987728179862*^9}, 
   3.9479881133745813`*^9, 3.9479913189044247`*^9, {3.947991432698908*^9, 
   3.94799145596586*^9}, 3.948030068152153*^9, 3.948517936898162*^9, 
   3.948541613347979*^9, 3.9485463608413973`*^9, 3.948591654032089*^9, 
   3.948591908052507*^9, 3.948594186794582*^9, 3.948596436864077*^9, 
   3.94860707235785*^9, 3.9486076037604094`*^9, 3.948607952688991*^9, 
   3.948610252670059*^9, 3.9486351269681063`*^9, 3.948636605319635*^9, 
   3.9486367314938602`*^9, 3.9488187332426853`*^9, 3.9490565731717873`*^9},
 CellLabel->
  "During evaluation of \
In[91]:=",ExpressionUUID->"9aaa5cdd-e8fe-45da-a834-65c61635d7a7"],

Cell[BoxData[
 InterpretationBox[
  RowBox[{"\<\"\[Delta]=\"\>", "\[InvisibleSpace]", "2.2793708143752665`"}],
  SequenceForm["\[Delta]=", 2.2793708143752665`],
  Editable->False]], "Print",
 CellChangeTimes->{
  3.947986078085305*^9, 3.9479861598125153`*^9, {3.947986198533249*^9, 
   3.947986241121014*^9}, {3.9479862727192287`*^9, 3.9479863948441267`*^9}, 
   3.947986442052681*^9, {3.947987706856358*^9, 3.947987728179862*^9}, 
   3.9479881133745813`*^9, 3.9479913189044247`*^9, {3.947991432698908*^9, 
   3.94799145596586*^9}, 3.948030068152153*^9, 3.948517936898162*^9, 
   3.948541613347979*^9, 3.9485463608413973`*^9, 3.948591654032089*^9, 
   3.948591908052507*^9, 3.948594186794582*^9, 3.948596436864077*^9, 
   3.94860707235785*^9, 3.9486076037604094`*^9, 3.948607952688991*^9, 
   3.948610252670059*^9, 3.9486351269681063`*^9, 3.948636605319635*^9, 
   3.9486367314938602`*^9, 3.9488187332426853`*^9, 3.9490565732321997`*^9},
 CellLabel->
  "During evaluation of \
In[91]:=",ExpressionUUID->"44f4bfeb-e321-4a4a-adaf-9a2a0d9b6b2d"],

Cell[BoxData[
 InterpretationBox[
  RowBox[{"\<\"jj= \"\>", "\[InvisibleSpace]", "1", 
   "\[InvisibleSpace]", "\<\"offset=\"\>", "\[InvisibleSpace]", 
   RowBox[{"-", "166.30868370169833`"}]}],
  SequenceForm["jj= ", 1, "offset=", -166.30868370169833`],
  Editable->False]], "Print",
 CellChangeTimes->{
  3.947986078085305*^9, 3.9479861598125153`*^9, {3.947986198533249*^9, 
   3.947986241121014*^9}, {3.9479862727192287`*^9, 3.9479863948441267`*^9}, 
   3.947986442052681*^9, {3.947987706856358*^9, 3.947987728179862*^9}, 
   3.9479881133745813`*^9, 3.9479913189044247`*^9, {3.947991432698908*^9, 
   3.94799145596586*^9}, 3.948030068152153*^9, 3.948517936898162*^9, 
   3.948541613347979*^9, 3.9485463608413973`*^9, 3.948591654032089*^9, 
   3.948591908052507*^9, 3.948594186794582*^9, 3.948596436864077*^9, 
   3.94860707235785*^9, 3.9486076037604094`*^9, 3.948607952688991*^9, 
   3.948610252670059*^9, 3.9486351269681063`*^9, 3.948636605319635*^9, 
   3.9486367314938602`*^9, 3.9488187332426853`*^9, 3.949056573235691*^9},
 CellLabel->
  "During evaluation of \
In[91]:=",ExpressionUUID->"f642ea26-90be-4dc6-9d3c-840f0c394386"],

Cell[BoxData[
 InterpretationBox[
  RowBox[{"\<\"Offset <39 nm, value is \"\>", "\[InvisibleSpace]", 
   RowBox[{"-", "166.30868370169833`"}]}],
  SequenceForm["Offset <39 nm, value is ", -166.30868370169833`],
  Editable->False]], "Print",
 CellChangeTimes->{
  3.947986078085305*^9, 3.9479861598125153`*^9, {3.947986198533249*^9, 
   3.947986241121014*^9}, {3.9479862727192287`*^9, 3.9479863948441267`*^9}, 
   3.947986442052681*^9, {3.947987706856358*^9, 3.947987728179862*^9}, 
   3.9479881133745813`*^9, 3.9479913189044247`*^9, {3.947991432698908*^9, 
   3.94799145596586*^9}, 3.948030068152153*^9, 3.948517936898162*^9, 
   3.948541613347979*^9, 3.9485463608413973`*^9, 3.948591654032089*^9, 
   3.948591908052507*^9, 3.948594186794582*^9, 3.948596436864077*^9, 
   3.94860707235785*^9, 3.9486076037604094`*^9, 3.948607952688991*^9, 
   3.948610252670059*^9, 3.9486351269681063`*^9, 3.948636605319635*^9, 
   3.9486367314938602`*^9, 3.9488187332426853`*^9, 3.949056573237309*^9},
 CellLabel->
  "During evaluation of \
In[91]:=",ExpressionUUID->"cb1e7f0b-ed52-4ea1-a34f-3fc5b07b2709"],

Cell[BoxData[
 InterpretationBox[
  RowBox[{"\<\"\[Delta]=\"\>", "\[InvisibleSpace]", "2.400343008434289`"}],
  SequenceForm["\[Delta]=", 2.400343008434289],
  Editable->False]], "Print",
 CellChangeTimes->{
  3.947986078085305*^9, 3.9479861598125153`*^9, {3.947986198533249*^9, 
   3.947986241121014*^9}, {3.9479862727192287`*^9, 3.9479863948441267`*^9}, 
   3.947986442052681*^9, {3.947987706856358*^9, 3.947987728179862*^9}, 
   3.9479881133745813`*^9, 3.9479913189044247`*^9, {3.947991432698908*^9, 
   3.94799145596586*^9}, 3.948030068152153*^9, 3.948517936898162*^9, 
   3.948541613347979*^9, 3.9485463608413973`*^9, 3.948591654032089*^9, 
   3.948591908052507*^9, 3.948594186794582*^9, 3.948596436864077*^9, 
   3.94860707235785*^9, 3.9486076037604094`*^9, 3.948607952688991*^9, 
   3.948610252670059*^9, 3.9486351269681063`*^9, 3.948636605319635*^9, 
   3.9486367314938602`*^9, 3.9488187332426853`*^9, 3.949056573238893*^9},
 CellLabel->
  "During evaluation of \
In[91]:=",ExpressionUUID->"a7b01eed-1972-4554-849f-c99c5bb51840"],

Cell[BoxData[
 InterpretationBox[
  RowBox[{"\<\"jj= \"\>", "\[InvisibleSpace]", "2", 
   "\[InvisibleSpace]", "\<\"offset=\"\>", "\[InvisibleSpace]", 
   "63.52543481030034`"}],
  SequenceForm["jj= ", 2, "offset=", 63.52543481030034],
  Editable->False]], "Print",
 CellChangeTimes->{
  3.947986078085305*^9, 3.9479861598125153`*^9, {3.947986198533249*^9, 
   3.947986241121014*^9}, {3.9479862727192287`*^9, 3.9479863948441267`*^9}, 
   3.947986442052681*^9, {3.947987706856358*^9, 3.947987728179862*^9}, 
   3.9479881133745813`*^9, 3.9479913189044247`*^9, {3.947991432698908*^9, 
   3.94799145596586*^9}, 3.948030068152153*^9, 3.948517936898162*^9, 
   3.948541613347979*^9, 3.9485463608413973`*^9, 3.948591654032089*^9, 
   3.948591908052507*^9, 3.948594186794582*^9, 3.948596436864077*^9, 
   3.94860707235785*^9, 3.9486076037604094`*^9, 3.948607952688991*^9, 
   3.948610252670059*^9, 3.9486351269681063`*^9, 3.948636605319635*^9, 
   3.9486367314938602`*^9, 3.9488187332426853`*^9, 3.9490565732404957`*^9},
 CellLabel->
  "During evaluation of \
In[91]:=",ExpressionUUID->"15656a18-cb3e-4fdb-9b73-ae1664d4c57a"],

Cell[BoxData[
 InterpretationBox[
  RowBox[{"\<\"Offset >50 nm, value is \"\>", "\[InvisibleSpace]", 
   "63.52543481030034`"}],
  SequenceForm["Offset >50 nm, value is ", 63.52543481030034],
  Editable->False]], "Print",
 CellChangeTimes->{
  3.947986078085305*^9, 3.9479861598125153`*^9, {3.947986198533249*^9, 
   3.947986241121014*^9}, {3.9479862727192287`*^9, 3.9479863948441267`*^9}, 
   3.947986442052681*^9, {3.947987706856358*^9, 3.947987728179862*^9}, 
   3.9479881133745813`*^9, 3.9479913189044247`*^9, {3.947991432698908*^9, 
   3.94799145596586*^9}, 3.948030068152153*^9, 3.948517936898162*^9, 
   3.948541613347979*^9, 3.9485463608413973`*^9, 3.948591654032089*^9, 
   3.948591908052507*^9, 3.948594186794582*^9, 3.948596436864077*^9, 
   3.94860707235785*^9, 3.9486076037604094`*^9, 3.948607952688991*^9, 
   3.948610252670059*^9, 3.9486351269681063`*^9, 3.948636605319635*^9, 
   3.9486367314938602`*^9, 3.9488187332426853`*^9, 3.9490565732421083`*^9},
 CellLabel->
  "During evaluation of \
In[91]:=",ExpressionUUID->"14d3de3b-f88c-4156-a014-08e3c354991a"],

Cell[BoxData[
 InterpretationBox[
  RowBox[{"\<\"\[Delta]=\"\>", "\[InvisibleSpace]", "2.3398569114047776`"}],
  SequenceForm["\[Delta]=", 2.3398569114047776`],
  Editable->False]], "Print",
 CellChangeTimes->{
  3.947986078085305*^9, 3.9479861598125153`*^9, {3.947986198533249*^9, 
   3.947986241121014*^9}, {3.9479862727192287`*^9, 3.9479863948441267`*^9}, 
   3.947986442052681*^9, {3.947987706856358*^9, 3.947987728179862*^9}, 
   3.9479881133745813`*^9, 3.9479913189044247`*^9, {3.947991432698908*^9, 
   3.94799145596586*^9}, 3.948030068152153*^9, 3.948517936898162*^9, 
   3.948541613347979*^9, 3.9485463608413973`*^9, 3.948591654032089*^9, 
   3.948591908052507*^9, 3.948594186794582*^9, 3.948596436864077*^9, 
   3.94860707235785*^9, 3.9486076037604094`*^9, 3.948607952688991*^9, 
   3.948610252670059*^9, 3.9486351269681063`*^9, 3.948636605319635*^9, 
   3.9486367314938602`*^9, 3.9488187332426853`*^9, 3.94905657324371*^9},
 CellLabel->
  "During evaluation of \
In[91]:=",ExpressionUUID->"63bf84ba-5702-414b-8ec1-f4fe9c0deeaa"],

Cell[BoxData[
 InterpretationBox[
  RowBox[{"\<\"jj= \"\>", "\[InvisibleSpace]", "3", 
   "\[InvisibleSpace]", "\<\"offset=\"\>", "\[InvisibleSpace]", 
   RowBox[{"-", "55.622127727874954`"}]}],
  SequenceForm["jj= ", 3, "offset=", -55.622127727874954`],
  Editable->False]], "Print",
 CellChangeTimes->{
  3.947986078085305*^9, 3.9479861598125153`*^9, {3.947986198533249*^9, 
   3.947986241121014*^9}, {3.9479862727192287`*^9, 3.9479863948441267`*^9}, 
   3.947986442052681*^9, {3.947987706856358*^9, 3.947987728179862*^9}, 
   3.9479881133745813`*^9, 3.9479913189044247`*^9, {3.947991432698908*^9, 
   3.94799145596586*^9}, 3.948030068152153*^9, 3.948517936898162*^9, 
   3.948541613347979*^9, 3.9485463608413973`*^9, 3.948591654032089*^9, 
   3.948591908052507*^9, 3.948594186794582*^9, 3.948596436864077*^9, 
   3.94860707235785*^9, 3.9486076037604094`*^9, 3.948607952688991*^9, 
   3.948610252670059*^9, 3.9486351269681063`*^9, 3.948636605319635*^9, 
   3.9486367314938602`*^9, 3.9488187332426853`*^9, 3.949056573288638*^9},
 CellLabel->
  "During evaluation of \
In[91]:=",ExpressionUUID->"0abc58e0-4000-47e5-95ba-c555e9150fea"],

Cell[BoxData[
 InterpretationBox[
  RowBox[{"\<\"Offset <39 nm, value is \"\>", "\[InvisibleSpace]", 
   RowBox[{"-", "55.622127727874954`"}]}],
  SequenceForm["Offset <39 nm, value is ", -55.622127727874954`],
  Editable->False]], "Print",
 CellChangeTimes->{
  3.947986078085305*^9, 3.9479861598125153`*^9, {3.947986198533249*^9, 
   3.947986241121014*^9}, {3.9479862727192287`*^9, 3.9479863948441267`*^9}, 
   3.947986442052681*^9, {3.947987706856358*^9, 3.947987728179862*^9}, 
   3.9479881133745813`*^9, 3.9479913189044247`*^9, {3.947991432698908*^9, 
   3.94799145596586*^9}, 3.948030068152153*^9, 3.948517936898162*^9, 
   3.948541613347979*^9, 3.9485463608413973`*^9, 3.948591654032089*^9, 
   3.948591908052507*^9, 3.948594186794582*^9, 3.948596436864077*^9, 
   3.94860707235785*^9, 3.9486076037604094`*^9, 3.948607952688991*^9, 
   3.948610252670059*^9, 3.9486351269681063`*^9, 3.948636605319635*^9, 
   3.9486367314938602`*^9, 3.9488187332426853`*^9, 3.949056573290642*^9},
 CellLabel->
  "During evaluation of \
In[91]:=",ExpressionUUID->"e9fbec13-cc33-43bc-9438-4254ad681138"],

Cell[BoxData[
 InterpretationBox[
  RowBox[{"\<\"\[Delta]=\"\>", "\[InvisibleSpace]", "2.3700999599195334`"}],
  SequenceForm["\[Delta]=", 2.3700999599195334`],
  Editable->False]], "Print",
 CellChangeTimes->{
  3.947986078085305*^9, 3.9479861598125153`*^9, {3.947986198533249*^9, 
   3.947986241121014*^9}, {3.9479862727192287`*^9, 3.9479863948441267`*^9}, 
   3.947986442052681*^9, {3.947987706856358*^9, 3.947987728179862*^9}, 
   3.9479881133745813`*^9, 3.9479913189044247`*^9, {3.947991432698908*^9, 
   3.94799145596586*^9}, 3.948030068152153*^9, 3.948517936898162*^9, 
   3.948541613347979*^9, 3.9485463608413973`*^9, 3.948591654032089*^9, 
   3.948591908052507*^9, 3.948594186794582*^9, 3.948596436864077*^9, 
   3.94860707235785*^9, 3.9486076037604094`*^9, 3.948607952688991*^9, 
   3.948610252670059*^9, 3.9486351269681063`*^9, 3.948636605319635*^9, 
   3.9486367314938602`*^9, 3.9488187332426853`*^9, 3.949056573292262*^9},
 CellLabel->
  "During evaluation of \
In[91]:=",ExpressionUUID->"527a991e-0e91-4e0b-bf23-614fca36ea3e"],

Cell[BoxData[
 InterpretationBox[
  RowBox[{"\<\"jj= \"\>", "\[InvisibleSpace]", "4", 
   "\[InvisibleSpace]", "\<\"offset=\"\>", "\[InvisibleSpace]", 
   "2.6130591378349664`"}],
  SequenceForm["jj= ", 4, "offset=", 2.6130591378349664`],
  Editable->False]], "Print",
 CellChangeTimes->{
  3.947986078085305*^9, 3.9479861598125153`*^9, {3.947986198533249*^9, 
   3.947986241121014*^9}, {3.9479862727192287`*^9, 3.9479863948441267`*^9}, 
   3.947986442052681*^9, {3.947987706856358*^9, 3.947987728179862*^9}, 
   3.9479881133745813`*^9, 3.9479913189044247`*^9, {3.947991432698908*^9, 
   3.94799145596586*^9}, 3.948030068152153*^9, 3.948517936898162*^9, 
   3.948541613347979*^9, 3.9485463608413973`*^9, 3.948591654032089*^9, 
   3.948591908052507*^9, 3.948594186794582*^9, 3.948596436864077*^9, 
   3.94860707235785*^9, 3.9486076037604094`*^9, 3.948607952688991*^9, 
   3.948610252670059*^9, 3.9486351269681063`*^9, 3.948636605319635*^9, 
   3.9486367314938602`*^9, 3.9488187332426853`*^9, 3.9490565732938643`*^9},
 CellLabel->
  "During evaluation of \
In[91]:=",ExpressionUUID->"f9649e89-16f2-4bfe-b508-4c410cf32d99"],

Cell[BoxData[
 InterpretationBox[
  RowBox[{"\<\"Offset <39 nm, value is \"\>", "\[InvisibleSpace]", 
   "2.6130591378349664`"}],
  SequenceForm["Offset <39 nm, value is ", 2.6130591378349664`],
  Editable->False]], "Print",
 CellChangeTimes->{
  3.947986078085305*^9, 3.9479861598125153`*^9, {3.947986198533249*^9, 
   3.947986241121014*^9}, {3.9479862727192287`*^9, 3.9479863948441267`*^9}, 
   3.947986442052681*^9, {3.947987706856358*^9, 3.947987728179862*^9}, 
   3.9479881133745813`*^9, 3.9479913189044247`*^9, {3.947991432698908*^9, 
   3.94799145596586*^9}, 3.948030068152153*^9, 3.948517936898162*^9, 
   3.948541613347979*^9, 3.9485463608413973`*^9, 3.948591654032089*^9, 
   3.948591908052507*^9, 3.948594186794582*^9, 3.948596436864077*^9, 
   3.94860707235785*^9, 3.9486076037604094`*^9, 3.948607952688991*^9, 
   3.948610252670059*^9, 3.9486351269681063`*^9, 3.948636605319635*^9, 
   3.9486367314938602`*^9, 3.9488187332426853`*^9, 3.9490565732955112`*^9},
 CellLabel->
  "During evaluation of \
In[91]:=",ExpressionUUID->"7c3d2b67-37cb-4288-8777-d13a8549eb90"],

Cell[BoxData[
 InterpretationBox[
  RowBox[{"\<\"\[Delta]=\"\>", "\[InvisibleSpace]", "2.3852214841769115`"}],
  SequenceForm["\[Delta]=", 2.3852214841769115`],
  Editable->False]], "Print",
 CellChangeTimes->{
  3.947986078085305*^9, 3.9479861598125153`*^9, {3.947986198533249*^9, 
   3.947986241121014*^9}, {3.9479862727192287`*^9, 3.9479863948441267`*^9}, 
   3.947986442052681*^9, {3.947987706856358*^9, 3.947987728179862*^9}, 
   3.9479881133745813`*^9, 3.9479913189044247`*^9, {3.947991432698908*^9, 
   3.94799145596586*^9}, 3.948030068152153*^9, 3.948517936898162*^9, 
   3.948541613347979*^9, 3.9485463608413973`*^9, 3.948591654032089*^9, 
   3.948591908052507*^9, 3.948594186794582*^9, 3.948596436864077*^9, 
   3.94860707235785*^9, 3.9486076037604094`*^9, 3.948607952688991*^9, 
   3.948610252670059*^9, 3.9486351269681063`*^9, 3.948636605319635*^9, 
   3.9486367314938602`*^9, 3.9488187332426853`*^9, 3.949056573336789*^9},
 CellLabel->
  "During evaluation of \
In[91]:=",ExpressionUUID->"8f22e50f-e364-480f-b9dd-dacbb36c02b1"],

Cell[BoxData[
 InterpretationBox[
  RowBox[{"\<\"jj= \"\>", "\[InvisibleSpace]", "5", 
   "\[InvisibleSpace]", "\<\"offset=\"\>", "\[InvisibleSpace]", 
   "32.699659223751496`"}],
  SequenceForm["jj= ", 5, "offset=", 32.699659223751496`],
  Editable->False]], "Print",
 CellChangeTimes->{
  3.947986078085305*^9, 3.9479861598125153`*^9, {3.947986198533249*^9, 
   3.947986241121014*^9}, {3.9479862727192287`*^9, 3.9479863948441267`*^9}, 
   3.947986442052681*^9, {3.947987706856358*^9, 3.947987728179862*^9}, 
   3.9479881133745813`*^9, 3.9479913189044247`*^9, {3.947991432698908*^9, 
   3.94799145596586*^9}, 3.948030068152153*^9, 3.948517936898162*^9, 
   3.948541613347979*^9, 3.9485463608413973`*^9, 3.948591654032089*^9, 
   3.948591908052507*^9, 3.948594186794582*^9, 3.948596436864077*^9, 
   3.94860707235785*^9, 3.9486076037604094`*^9, 3.948607952688991*^9, 
   3.948610252670059*^9, 3.9486351269681063`*^9, 3.948636605319635*^9, 
   3.9486367314938602`*^9, 3.9488187332426853`*^9, 3.94905657333885*^9},
 CellLabel->
  "During evaluation of \
In[91]:=",ExpressionUUID->"8dbee198-64be-4fa6-b804-9db72b52bc30"],

Cell[BoxData[
 InterpretationBox[
  RowBox[{"\<\"Offset <39 nm, value is \"\>", "\[InvisibleSpace]", 
   "32.699659223751496`"}],
  SequenceForm["Offset <39 nm, value is ", 32.699659223751496`],
  Editable->False]], "Print",
 CellChangeTimes->{
  3.947986078085305*^9, 3.9479861598125153`*^9, {3.947986198533249*^9, 
   3.947986241121014*^9}, {3.9479862727192287`*^9, 3.9479863948441267`*^9}, 
   3.947986442052681*^9, {3.947987706856358*^9, 3.947987728179862*^9}, 
   3.9479881133745813`*^9, 3.9479913189044247`*^9, {3.947991432698908*^9, 
   3.94799145596586*^9}, 3.948030068152153*^9, 3.948517936898162*^9, 
   3.948541613347979*^9, 3.9485463608413973`*^9, 3.948591654032089*^9, 
   3.948591908052507*^9, 3.948594186794582*^9, 3.948596436864077*^9, 
   3.94860707235785*^9, 3.9486076037604094`*^9, 3.948607952688991*^9, 
   3.948610252670059*^9, 3.9486351269681063`*^9, 3.948636605319635*^9, 
   3.9486367314938602`*^9, 3.9488187332426853`*^9, 3.949056573340447*^9},
 CellLabel->
  "During evaluation of \
In[91]:=",ExpressionUUID->"e4015623-12ef-4f7e-b3bb-3e6428e8996e"],

Cell[BoxData[
 InterpretationBox[
  RowBox[{"\<\"\[Delta]=\"\>", "\[InvisibleSpace]", "2.3927822463056003`"}],
  SequenceForm["\[Delta]=", 2.3927822463056003`],
  Editable->False]], "Print",
 CellChangeTimes->{
  3.947986078085305*^9, 3.9479861598125153`*^9, {3.947986198533249*^9, 
   3.947986241121014*^9}, {3.9479862727192287`*^9, 3.9479863948441267`*^9}, 
   3.947986442052681*^9, {3.947987706856358*^9, 3.947987728179862*^9}, 
   3.9479881133745813`*^9, 3.9479913189044247`*^9, {3.947991432698908*^9, 
   3.94799145596586*^9}, 3.948030068152153*^9, 3.948517936898162*^9, 
   3.948541613347979*^9, 3.9485463608413973`*^9, 3.948591654032089*^9, 
   3.948591908052507*^9, 3.948594186794582*^9, 3.948596436864077*^9, 
   3.94860707235785*^9, 3.9486076037604094`*^9, 3.948607952688991*^9, 
   3.948610252670059*^9, 3.9486351269681063`*^9, 3.948636605319635*^9, 
   3.9486367314938602`*^9, 3.9488187332426853`*^9, 3.949056573342016*^9},
 CellLabel->
  "During evaluation of \
In[91]:=",ExpressionUUID->"104f197d-f10d-4e39-857e-7af402172a16"],

Cell[BoxData[
 InterpretationBox[
  RowBox[{"\<\"jj= \"\>", "\[InvisibleSpace]", "6", 
   "\[InvisibleSpace]", "\<\"offset=\"\>", "\[InvisibleSpace]", 
   "48.01579533500251`"}],
  SequenceForm["jj= ", 6, "offset=", 48.01579533500251],
  Editable->False]], "Print",
 CellChangeTimes->{
  3.947986078085305*^9, 3.9479861598125153`*^9, {3.947986198533249*^9, 
   3.947986241121014*^9}, {3.9479862727192287`*^9, 3.9479863948441267`*^9}, 
   3.947986442052681*^9, {3.947987706856358*^9, 3.947987728179862*^9}, 
   3.9479881133745813`*^9, 3.9479913189044247`*^9, {3.947991432698908*^9, 
   3.94799145596586*^9}, 3.948030068152153*^9, 3.948517936898162*^9, 
   3.948541613347979*^9, 3.9485463608413973`*^9, 3.948591654032089*^9, 
   3.948591908052507*^9, 3.948594186794582*^9, 3.948596436864077*^9, 
   3.94860707235785*^9, 3.9486076037604094`*^9, 3.948607952688991*^9, 
   3.948610252670059*^9, 3.9486351269681063`*^9, 3.948636605319635*^9, 
   3.9486367314938602`*^9, 3.9488187332426853`*^9, 3.949056573382743*^9},
 CellLabel->
  "During evaluation of \
In[91]:=",ExpressionUUID->"734429b6-c608-4cfa-bbd6-03f38ba9608b"],

Cell[BoxData[
 InterpretationBox[
  RowBox[{"\<\"Offset >50 nm, value is \"\>", "\[InvisibleSpace]", 
   "48.01579533500251`"}],
  SequenceForm["Offset >50 nm, value is ", 48.01579533500251],
  Editable->False]], "Print",
 CellChangeTimes->{
  3.947986078085305*^9, 3.9479861598125153`*^9, {3.947986198533249*^9, 
   3.947986241121014*^9}, {3.9479862727192287`*^9, 3.9479863948441267`*^9}, 
   3.947986442052681*^9, {3.947987706856358*^9, 3.947987728179862*^9}, 
   3.9479881133745813`*^9, 3.9479913189044247`*^9, {3.947991432698908*^9, 
   3.94799145596586*^9}, 3.948030068152153*^9, 3.948517936898162*^9, 
   3.948541613347979*^9, 3.9485463608413973`*^9, 3.948591654032089*^9, 
   3.948591908052507*^9, 3.948594186794582*^9, 3.948596436864077*^9, 
   3.94860707235785*^9, 3.9486076037604094`*^9, 3.948607952688991*^9, 
   3.948610252670059*^9, 3.9486351269681063`*^9, 3.948636605319635*^9, 
   3.9486367314938602`*^9, 3.9488187332426853`*^9, 3.949056573384666*^9},
 CellLabel->
  "During evaluation of \
In[91]:=",ExpressionUUID->"45dcb3cc-87a3-462d-9b00-9ca814ac932b"],

Cell[BoxData[
 InterpretationBox[
  RowBox[{"\<\"\[Delta]=\"\>", "\[InvisibleSpace]", "2.389001865241256`"}],
  SequenceForm["\[Delta]=", 2.389001865241256],
  Editable->False]], "Print",
 CellChangeTimes->{
  3.947986078085305*^9, 3.9479861598125153`*^9, {3.947986198533249*^9, 
   3.947986241121014*^9}, {3.9479862727192287`*^9, 3.9479863948441267`*^9}, 
   3.947986442052681*^9, {3.947987706856358*^9, 3.947987728179862*^9}, 
   3.9479881133745813`*^9, 3.9479913189044247`*^9, {3.947991432698908*^9, 
   3.94799145596586*^9}, 3.948030068152153*^9, 3.948517936898162*^9, 
   3.948541613347979*^9, 3.9485463608413973`*^9, 3.948591654032089*^9, 
   3.948591908052507*^9, 3.948594186794582*^9, 3.948596436864077*^9, 
   3.94860707235785*^9, 3.9486076037604094`*^9, 3.948607952688991*^9, 
   3.948610252670059*^9, 3.9486351269681063`*^9, 3.948636605319635*^9, 
   3.9486367314938602`*^9, 3.9488187332426853`*^9, 3.949056573386177*^9},
 CellLabel->
  "During evaluation of \
In[91]:=",ExpressionUUID->"8177d129-ad49-4ecf-a851-21e247cc0a98"],

Cell[BoxData[
 InterpretationBox[
  RowBox[{"\<\"jj= \"\>", "\[InvisibleSpace]", "7", 
   "\[InvisibleSpace]", "\<\"offset=\"\>", "\[InvisibleSpace]", 
   "40.33408274955218`"}],
  SequenceForm["jj= ", 7, "offset=", 40.33408274955218],
  Editable->False]], "Print",
 CellChangeTimes->{
  3.947986078085305*^9, 3.9479861598125153`*^9, {3.947986198533249*^9, 
   3.947986241121014*^9}, {3.9479862727192287`*^9, 3.9479863948441267`*^9}, 
   3.947986442052681*^9, {3.947987706856358*^9, 3.947987728179862*^9}, 
   3.9479881133745813`*^9, 3.9479913189044247`*^9, {3.947991432698908*^9, 
   3.94799145596586*^9}, 3.948030068152153*^9, 3.948517936898162*^9, 
   3.948541613347979*^9, 3.9485463608413973`*^9, 3.948591654032089*^9, 
   3.948591908052507*^9, 3.948594186794582*^9, 3.948596436864077*^9, 
   3.94860707235785*^9, 3.9486076037604094`*^9, 3.948607952688991*^9, 
   3.948610252670059*^9, 3.9486351269681063`*^9, 3.948636605319635*^9, 
   3.9486367314938602`*^9, 3.9488187332426853`*^9, 3.94905657338766*^9},
 CellLabel->
  "During evaluation of \
In[91]:=",ExpressionUUID->"6caeedbd-a771-453f-a5f9-82508e89888c"],

Cell[BoxData[
 InterpretationBox[
  RowBox[{"\<\"Offset <39 nm, value is \"\>", "\[InvisibleSpace]", 
   "40.33408274955218`"}],
  SequenceForm["Offset <39 nm, value is ", 40.33408274955218],
  Editable->False]], "Print",
 CellChangeTimes->{
  3.947986078085305*^9, 3.9479861598125153`*^9, {3.947986198533249*^9, 
   3.947986241121014*^9}, {3.9479862727192287`*^9, 3.9479863948441267`*^9}, 
   3.947986442052681*^9, {3.947987706856358*^9, 3.947987728179862*^9}, 
   3.9479881133745813`*^9, 3.9479913189044247`*^9, {3.947991432698908*^9, 
   3.94799145596586*^9}, 3.948030068152153*^9, 3.948517936898162*^9, 
   3.948541613347979*^9, 3.9485463608413973`*^9, 3.948591654032089*^9, 
   3.948591908052507*^9, 3.948594186794582*^9, 3.948596436864077*^9, 
   3.94860707235785*^9, 3.9486076037604094`*^9, 3.948607952688991*^9, 
   3.948610252670059*^9, 3.9486351269681063`*^9, 3.948636605319635*^9, 
   3.9486367314938602`*^9, 3.9488187332426853`*^9, 3.949056573389182*^9},
 CellLabel->
  "During evaluation of \
In[91]:=",ExpressionUUID->"fc626a36-381b-48f7-9907-ab31d4e8e75c"],

Cell[BoxData[
 InterpretationBox[
  RowBox[{"\<\"\[Delta]=\"\>", "\[InvisibleSpace]", "2.390892055773428`"}],
  SequenceForm["\[Delta]=", 2.390892055773428],
  Editable->False]], "Print",
 CellChangeTimes->{
  3.947986078085305*^9, 3.9479861598125153`*^9, {3.947986198533249*^9, 
   3.947986241121014*^9}, {3.9479862727192287`*^9, 3.9479863948441267`*^9}, 
   3.947986442052681*^9, {3.947987706856358*^9, 3.947987728179862*^9}, 
   3.9479881133745813`*^9, 3.9479913189044247`*^9, {3.947991432698908*^9, 
   3.94799145596586*^9}, 3.948030068152153*^9, 3.948517936898162*^9, 
   3.948541613347979*^9, 3.9485463608413973`*^9, 3.948591654032089*^9, 
   3.948591908052507*^9, 3.948594186794582*^9, 3.948596436864077*^9, 
   3.94860707235785*^9, 3.9486076037604094`*^9, 3.948607952688991*^9, 
   3.948610252670059*^9, 3.9486351269681063`*^9, 3.948636605319635*^9, 
   3.9486367314938602`*^9, 3.9488187332426853`*^9, 3.949056573390687*^9},
 CellLabel->
  "During evaluation of \
In[91]:=",ExpressionUUID->"b530b01e-baed-47cb-bfe6-d2793ac720db"],

Cell[BoxData[
 InterpretationBox[
  RowBox[{"\<\"jj= \"\>", "\[InvisibleSpace]", "8", 
   "\[InvisibleSpace]", "\<\"offset=\"\>", "\[InvisibleSpace]", 
   "44.16895991066701`"}],
  SequenceForm["jj= ", 8, "offset=", 44.16895991066701],
  Editable->False]], "Print",
 CellChangeTimes->{
  3.947986078085305*^9, 3.9479861598125153`*^9, {3.947986198533249*^9, 
   3.947986241121014*^9}, {3.9479862727192287`*^9, 3.9479863948441267`*^9}, 
   3.947986442052681*^9, {3.947987706856358*^9, 3.947987728179862*^9}, 
   3.9479881133745813`*^9, 3.9479913189044247`*^9, {3.947991432698908*^9, 
   3.94799145596586*^9}, 3.948030068152153*^9, 3.948517936898162*^9, 
   3.948541613347979*^9, 3.9485463608413973`*^9, 3.948591654032089*^9, 
   3.948591908052507*^9, 3.948594186794582*^9, 3.948596436864077*^9, 
   3.94860707235785*^9, 3.9486076037604094`*^9, 3.948607952688991*^9, 
   3.948610252670059*^9, 3.9486351269681063`*^9, 3.948636605319635*^9, 
   3.9486367314938602`*^9, 3.9488187332426853`*^9, 3.949056573430148*^9},
 CellLabel->
  "During evaluation of \
In[91]:=",ExpressionUUID->"19909b4d-ce15-4d7e-afa9-1424acafc5dd"],

Cell[BoxData[
 InterpretationBox[
  RowBox[{"\<\"Offset <39 nm, value is \"\>", "\[InvisibleSpace]", 
   "44.16895991066701`"}],
  SequenceForm["Offset <39 nm, value is ", 44.16895991066701],
  Editable->False]], "Print",
 CellChangeTimes->{
  3.947986078085305*^9, 3.9479861598125153`*^9, {3.947986198533249*^9, 
   3.947986241121014*^9}, {3.9479862727192287`*^9, 3.9479863948441267`*^9}, 
   3.947986442052681*^9, {3.947987706856358*^9, 3.947987728179862*^9}, 
   3.9479881133745813`*^9, 3.9479913189044247`*^9, {3.947991432698908*^9, 
   3.94799145596586*^9}, 3.948030068152153*^9, 3.948517936898162*^9, 
   3.948541613347979*^9, 3.9485463608413973`*^9, 3.948591654032089*^9, 
   3.948591908052507*^9, 3.948594186794582*^9, 3.948596436864077*^9, 
   3.94860707235785*^9, 3.9486076037604094`*^9, 3.948607952688991*^9, 
   3.948610252670059*^9, 3.9486351269681063`*^9, 3.948636605319635*^9, 
   3.9486367314938602`*^9, 3.9488187332426853`*^9, 3.949056573432019*^9},
 CellLabel->
  "During evaluation of \
In[91]:=",ExpressionUUID->"2631d43c-5210-4c64-ae24-6e889fc2c25d"],

Cell[BoxData[
 InterpretationBox[
  RowBox[{"\<\"\[Delta]=\"\>", "\[InvisibleSpace]", "2.391837151039514`"}],
  SequenceForm["\[Delta]=", 2.391837151039514],
  Editable->False]], "Print",
 CellChangeTimes->{
  3.947986078085305*^9, 3.9479861598125153`*^9, {3.947986198533249*^9, 
   3.947986241121014*^9}, {3.9479862727192287`*^9, 3.9479863948441267`*^9}, 
   3.947986442052681*^9, {3.947987706856358*^9, 3.947987728179862*^9}, 
   3.9479881133745813`*^9, 3.9479913189044247`*^9, {3.947991432698908*^9, 
   3.94799145596586*^9}, 3.948030068152153*^9, 3.948517936898162*^9, 
   3.948541613347979*^9, 3.9485463608413973`*^9, 3.948591654032089*^9, 
   3.948591908052507*^9, 3.948594186794582*^9, 3.948596436864077*^9, 
   3.94860707235785*^9, 3.9486076037604094`*^9, 3.948607952688991*^9, 
   3.948610252670059*^9, 3.9486351269681063`*^9, 3.948636605319635*^9, 
   3.9486367314938602`*^9, 3.9488187332426853`*^9, 3.949056573433468*^9},
 CellLabel->
  "During evaluation of \
In[91]:=",ExpressionUUID->"f1daf66e-03f9-49d5-b28b-c1714fe7fdc4"],

Cell[BoxData[
 InterpretationBox[
  RowBox[{"\<\"jj= \"\>", "\[InvisibleSpace]", "9", 
   "\[InvisibleSpace]", "\<\"offset=\"\>", "\[InvisibleSpace]", 
   "46.09087434598655`"}],
  SequenceForm["jj= ", 9, "offset=", 46.09087434598655],
  Editable->False]], "Print",
 CellChangeTimes->{
  3.947986078085305*^9, 3.9479861598125153`*^9, {3.947986198533249*^9, 
   3.947986241121014*^9}, {3.9479862727192287`*^9, 3.9479863948441267`*^9}, 
   3.947986442052681*^9, {3.947987706856358*^9, 3.947987728179862*^9}, 
   3.9479881133745813`*^9, 3.9479913189044247`*^9, {3.947991432698908*^9, 
   3.94799145596586*^9}, 3.948030068152153*^9, 3.948517936898162*^9, 
   3.948541613347979*^9, 3.9485463608413973`*^9, 3.948591654032089*^9, 
   3.948591908052507*^9, 3.948594186794582*^9, 3.948596436864077*^9, 
   3.94860707235785*^9, 3.9486076037604094`*^9, 3.948607952688991*^9, 
   3.948610252670059*^9, 3.9486351269681063`*^9, 3.948636605319635*^9, 
   3.9486367314938602`*^9, 3.9488187332426853`*^9, 3.949056573438058*^9},
 CellLabel->
  "During evaluation of \
In[91]:=",ExpressionUUID->"c2d84359-d9df-458a-ab1b-284d4e105db3"],

Cell[BoxData[
 InterpretationBox[
  RowBox[{"\<\"Offset >50 nm, value is \"\>", "\[InvisibleSpace]", 
   "46.09087434598655`"}],
  SequenceForm["Offset >50 nm, value is ", 46.09087434598655],
  Editable->False]], "Print",
 CellChangeTimes->{
  3.947986078085305*^9, 3.9479861598125153`*^9, {3.947986198533249*^9, 
   3.947986241121014*^9}, {3.9479862727192287`*^9, 3.9479863948441267`*^9}, 
   3.947986442052681*^9, {3.947987706856358*^9, 3.947987728179862*^9}, 
   3.9479881133745813`*^9, 3.9479913189044247`*^9, {3.947991432698908*^9, 
   3.94799145596586*^9}, 3.948030068152153*^9, 3.948517936898162*^9, 
   3.948541613347979*^9, 3.9485463608413973`*^9, 3.948591654032089*^9, 
   3.948591908052507*^9, 3.948594186794582*^9, 3.948596436864077*^9, 
   3.94860707235785*^9, 3.9486076037604094`*^9, 3.948607952688991*^9, 
   3.948610252670059*^9, 3.9486351269681063`*^9, 3.948636605319635*^9, 
   3.9486367314938602`*^9, 3.9488187332426853`*^9, 3.949056573439848*^9},
 CellLabel->
  "During evaluation of \
In[91]:=",ExpressionUUID->"1304d730-bd0f-40e2-9ec5-2db6be8d8fc7"],

Cell[BoxData[
 InterpretationBox[
  RowBox[{"\<\"\[Delta]=\"\>", "\[InvisibleSpace]", "2.391364603406471`"}],
  SequenceForm["\[Delta]=", 2.391364603406471],
  Editable->False]], "Print",
 CellChangeTimes->{
  3.947986078085305*^9, 3.9479861598125153`*^9, {3.947986198533249*^9, 
   3.947986241121014*^9}, {3.9479862727192287`*^9, 3.9479863948441267`*^9}, 
   3.947986442052681*^9, {3.947987706856358*^9, 3.947987728179862*^9}, 
   3.9479881133745813`*^9, 3.9479913189044247`*^9, {3.947991432698908*^9, 
   3.94799145596586*^9}, 3.948030068152153*^9, 3.948517936898162*^9, 
   3.948541613347979*^9, 3.9485463608413973`*^9, 3.948591654032089*^9, 
   3.948591908052507*^9, 3.948594186794582*^9, 3.948596436864077*^9, 
   3.94860707235785*^9, 3.9486076037604094`*^9, 3.948607952688991*^9, 
   3.948610252670059*^9, 3.9486351269681063`*^9, 3.948636605319635*^9, 
   3.9486367314938602`*^9, 3.9488187332426853`*^9, 3.949056573444347*^9},
 CellLabel->
  "During evaluation of \
In[91]:=",ExpressionUUID->"5957163b-1d24-4a90-8db6-667ef7f91a0c"],

Cell[BoxData[
 InterpretationBox[
  RowBox[{"\<\"jj= \"\>", "\[InvisibleSpace]", "10", 
   "\[InvisibleSpace]", "\<\"offset=\"\>", "\[InvisibleSpace]", 
   "45.129542370443005`"}],
  SequenceForm["jj= ", 10, "offset=", 45.129542370443005`],
  Editable->False]], "Print",
 CellChangeTimes->{
  3.947986078085305*^9, 3.9479861598125153`*^9, {3.947986198533249*^9, 
   3.947986241121014*^9}, {3.9479862727192287`*^9, 3.9479863948441267`*^9}, 
   3.947986442052681*^9, {3.947987706856358*^9, 3.947987728179862*^9}, 
   3.9479881133745813`*^9, 3.9479913189044247`*^9, {3.947991432698908*^9, 
   3.94799145596586*^9}, 3.948030068152153*^9, 3.948517936898162*^9, 
   3.948541613347979*^9, 3.9485463608413973`*^9, 3.948591654032089*^9, 
   3.948591908052507*^9, 3.948594186794582*^9, 3.948596436864077*^9, 
   3.94860707235785*^9, 3.9486076037604094`*^9, 3.948607952688991*^9, 
   3.948610252670059*^9, 3.9486351269681063`*^9, 3.948636605319635*^9, 
   3.9486367314938602`*^9, 3.9488187332426853`*^9, 3.9490565734813766`*^9},
 CellLabel->
  "During evaluation of \
In[91]:=",ExpressionUUID->"c7efc2d5-7f36-4a78-828d-c50accffe0a1"],

Cell[BoxData[
 InterpretationBox[
  RowBox[{"\<\"Offset >50 nm, value is \"\>", "\[InvisibleSpace]", 
   "45.129542370443005`"}],
  SequenceForm["Offset >50 nm, value is ", 45.129542370443005`],
  Editable->False]], "Print",
 CellChangeTimes->{
  3.947986078085305*^9, 3.9479861598125153`*^9, {3.947986198533249*^9, 
   3.947986241121014*^9}, {3.9479862727192287`*^9, 3.9479863948441267`*^9}, 
   3.947986442052681*^9, {3.947987706856358*^9, 3.947987728179862*^9}, 
   3.9479881133745813`*^9, 3.9479913189044247`*^9, {3.947991432698908*^9, 
   3.94799145596586*^9}, 3.948030068152153*^9, 3.948517936898162*^9, 
   3.948541613347979*^9, 3.9485463608413973`*^9, 3.948591654032089*^9, 
   3.948591908052507*^9, 3.948594186794582*^9, 3.948596436864077*^9, 
   3.94860707235785*^9, 3.9486076037604094`*^9, 3.948607952688991*^9, 
   3.948610252670059*^9, 3.9486351269681063`*^9, 3.948636605319635*^9, 
   3.9486367314938602`*^9, 3.9488187332426853`*^9, 3.949056573483247*^9},
 CellLabel->
  "During evaluation of \
In[91]:=",ExpressionUUID->"c2b1f290-4b63-4f1f-a182-4255ff5a0b81"],

Cell[BoxData[
 InterpretationBox[
  RowBox[{"\<\"\[Delta]=\"\>", "\[InvisibleSpace]", "2.3911283295899493`"}],
  SequenceForm["\[Delta]=", 2.3911283295899493`],
  Editable->False]], "Print",
 CellChangeTimes->{
  3.947986078085305*^9, 3.9479861598125153`*^9, {3.947986198533249*^9, 
   3.947986241121014*^9}, {3.9479862727192287`*^9, 3.9479863948441267`*^9}, 
   3.947986442052681*^9, {3.947987706856358*^9, 3.947987728179862*^9}, 
   3.9479881133745813`*^9, 3.9479913189044247`*^9, {3.947991432698908*^9, 
   3.94799145596586*^9}, 3.948030068152153*^9, 3.948517936898162*^9, 
   3.948541613347979*^9, 3.9485463608413973`*^9, 3.948591654032089*^9, 
   3.948591908052507*^9, 3.948594186794582*^9, 3.948596436864077*^9, 
   3.94860707235785*^9, 3.9486076037604094`*^9, 3.948607952688991*^9, 
   3.948610252670059*^9, 3.9486351269681063`*^9, 3.948636605319635*^9, 
   3.9486367314938602`*^9, 3.9488187332426853`*^9, 3.9490565734847193`*^9},
 CellLabel->
  "During evaluation of \
In[91]:=",ExpressionUUID->"5eceb1ab-b27f-4256-90f1-274fdeb2217b"],

Cell[BoxData[
 InterpretationBox[
  RowBox[{"\<\"jj= \"\>", "\[InvisibleSpace]", "11", 
   "\[InvisibleSpace]", "\<\"offset=\"\>", "\[InvisibleSpace]", 
   "44.649157583794704`"}],
  SequenceForm["jj= ", 11, "offset=", 44.649157583794704`],
  Editable->False]], "Print",
 CellChangeTimes->{
  3.947986078085305*^9, 3.9479861598125153`*^9, {3.947986198533249*^9, 
   3.947986241121014*^9}, {3.9479862727192287`*^9, 3.9479863948441267`*^9}, 
   3.947986442052681*^9, {3.947987706856358*^9, 3.947987728179862*^9}, 
   3.9479881133745813`*^9, 3.9479913189044247`*^9, {3.947991432698908*^9, 
   3.94799145596586*^9}, 3.948030068152153*^9, 3.948517936898162*^9, 
   3.948541613347979*^9, 3.9485463608413973`*^9, 3.948591654032089*^9, 
   3.948591908052507*^9, 3.948594186794582*^9, 3.948596436864077*^9, 
   3.94860707235785*^9, 3.9486076037604094`*^9, 3.948607952688991*^9, 
   3.948610252670059*^9, 3.9486351269681063`*^9, 3.948636605319635*^9, 
   3.9486367314938602`*^9, 3.9488187332426853`*^9, 3.949056573489304*^9},
 CellLabel->
  "During evaluation of \
In[91]:=",ExpressionUUID->"8a367adf-8a06-4da6-8c80-adee5d0d6308"],

Cell[BoxData[
 InterpretationBox[
  RowBox[{"\<\"Offset <39 nm, value is \"\>", "\[InvisibleSpace]", 
   "44.649157583794704`"}],
  SequenceForm["Offset <39 nm, value is ", 44.649157583794704`],
  Editable->False]], "Print",
 CellChangeTimes->{
  3.947986078085305*^9, 3.9479861598125153`*^9, {3.947986198533249*^9, 
   3.947986241121014*^9}, {3.9479862727192287`*^9, 3.9479863948441267`*^9}, 
   3.947986442052681*^9, {3.947987706856358*^9, 3.947987728179862*^9}, 
   3.9479881133745813`*^9, 3.9479913189044247`*^9, {3.947991432698908*^9, 
   3.94799145596586*^9}, 3.948030068152153*^9, 3.948517936898162*^9, 
   3.948541613347979*^9, 3.9485463608413973`*^9, 3.948591654032089*^9, 
   3.948591908052507*^9, 3.948594186794582*^9, 3.948596436864077*^9, 
   3.94860707235785*^9, 3.9486076037604094`*^9, 3.948607952688991*^9, 
   3.948610252670059*^9, 3.9486351269681063`*^9, 3.948636605319635*^9, 
   3.9486367314938602`*^9, 3.9488187332426853`*^9, 3.949056573491151*^9},
 CellLabel->
  "During evaluation of \
In[91]:=",ExpressionUUID->"4d1b88f8-25ed-4c90-9c6a-a152f566b048"],

Cell[BoxData[
 InterpretationBox[
  RowBox[{"\<\"\[Delta]=\"\>", "\[InvisibleSpace]", "2.39124646649821`"}],
  SequenceForm["\[Delta]=", 2.39124646649821],
  Editable->False]], "Print",
 CellChangeTimes->{
  3.947986078085305*^9, 3.9479861598125153`*^9, {3.947986198533249*^9, 
   3.947986241121014*^9}, {3.9479862727192287`*^9, 3.9479863948441267`*^9}, 
   3.947986442052681*^9, {3.947987706856358*^9, 3.947987728179862*^9}, 
   3.9479881133745813`*^9, 3.9479913189044247`*^9, {3.947991432698908*^9, 
   3.94799145596586*^9}, 3.948030068152153*^9, 3.948517936898162*^9, 
   3.948541613347979*^9, 3.9485463608413973`*^9, 3.948591654032089*^9, 
   3.948591908052507*^9, 3.948594186794582*^9, 3.948596436864077*^9, 
   3.94860707235785*^9, 3.9486076037604094`*^9, 3.948607952688991*^9, 
   3.948610252670059*^9, 3.9486351269681063`*^9, 3.948636605319635*^9, 
   3.9486367314938602`*^9, 3.9488187332426853`*^9, 3.949056573527685*^9},
 CellLabel->
  "During evaluation of \
In[91]:=",ExpressionUUID->"26df707c-1f03-43fe-80a6-9f28c0d78368"],

Cell[BoxData[
 InterpretationBox[
  RowBox[{"\<\"jj= \"\>", "\[InvisibleSpace]", "12", 
   "\[InvisibleSpace]", "\<\"offset=\"\>", "\[InvisibleSpace]", 
   "44.88932657152816`"}],
  SequenceForm["jj= ", 12, "offset=", 44.88932657152816],
  Editable->False]], "Print",
 CellChangeTimes->{
  3.947986078085305*^9, 3.9479861598125153`*^9, {3.947986198533249*^9, 
   3.947986241121014*^9}, {3.9479862727192287`*^9, 3.9479863948441267`*^9}, 
   3.947986442052681*^9, {3.947987706856358*^9, 3.947987728179862*^9}, 
   3.9479881133745813`*^9, 3.9479913189044247`*^9, {3.947991432698908*^9, 
   3.94799145596586*^9}, 3.948030068152153*^9, 3.948517936898162*^9, 
   3.948541613347979*^9, 3.9485463608413973`*^9, 3.948591654032089*^9, 
   3.948591908052507*^9, 3.948594186794582*^9, 3.948596436864077*^9, 
   3.94860707235785*^9, 3.9486076037604094`*^9, 3.948607952688991*^9, 
   3.948610252670059*^9, 3.9486351269681063`*^9, 3.948636605319635*^9, 
   3.9486367314938602`*^9, 3.9488187332426853`*^9, 3.9490565735295258`*^9},
 CellLabel->
  "During evaluation of \
In[91]:=",ExpressionUUID->"872d35fe-dcf7-4e03-b199-9aa5e8b1086b"],

Cell[BoxData[
 InterpretationBox[
  RowBox[{"\<\"Offset <39 nm, value is \"\>", "\[InvisibleSpace]", 
   "44.88932657152816`"}],
  SequenceForm["Offset <39 nm, value is ", 44.88932657152816],
  Editable->False]], "Print",
 CellChangeTimes->{
  3.947986078085305*^9, 3.9479861598125153`*^9, {3.947986198533249*^9, 
   3.947986241121014*^9}, {3.9479862727192287`*^9, 3.9479863948441267`*^9}, 
   3.947986442052681*^9, {3.947987706856358*^9, 3.947987728179862*^9}, 
   3.9479881133745813`*^9, 3.9479913189044247`*^9, {3.947991432698908*^9, 
   3.94799145596586*^9}, 3.948030068152153*^9, 3.948517936898162*^9, 
   3.948541613347979*^9, 3.9485463608413973`*^9, 3.948591654032089*^9, 
   3.948591908052507*^9, 3.948594186794582*^9, 3.948596436864077*^9, 
   3.94860707235785*^9, 3.9486076037604094`*^9, 3.948607952688991*^9, 
   3.948610252670059*^9, 3.9486351269681063`*^9, 3.948636605319635*^9, 
   3.9486367314938602`*^9, 3.9488187332426853`*^9, 3.949056573530965*^9},
 CellLabel->
  "During evaluation of \
In[91]:=",ExpressionUUID->"fcb335d2-3755-43b7-8a0b-da820f806998"],

Cell[BoxData[
 InterpretationBox[
  RowBox[{"\<\"\[Delta]=\"\>", "\[InvisibleSpace]", "2.39130553495234`"}],
  SequenceForm["\[Delta]=", 2.39130553495234],
  Editable->False]], "Print",
 CellChangeTimes->{
  3.947986078085305*^9, 3.9479861598125153`*^9, {3.947986198533249*^9, 
   3.947986241121014*^9}, {3.9479862727192287`*^9, 3.9479863948441267`*^9}, 
   3.947986442052681*^9, {3.947987706856358*^9, 3.947987728179862*^9}, 
   3.9479881133745813`*^9, 3.9479913189044247`*^9, {3.947991432698908*^9, 
   3.94799145596586*^9}, 3.948030068152153*^9, 3.948517936898162*^9, 
   3.948541613347979*^9, 3.9485463608413973`*^9, 3.948591654032089*^9, 
   3.948591908052507*^9, 3.948594186794582*^9, 3.948596436864077*^9, 
   3.94860707235785*^9, 3.9486076037604094`*^9, 3.948607952688991*^9, 
   3.948610252670059*^9, 3.9486351269681063`*^9, 3.948636605319635*^9, 
   3.9486367314938602`*^9, 3.9488187332426853`*^9, 3.949056573532557*^9},
 CellLabel->
  "During evaluation of \
In[91]:=",ExpressionUUID->"bce5a2c1-05de-4073-b445-af09c943eea9"],

Cell[BoxData[
 InterpretationBox[
  RowBox[{"\<\"jj= \"\>", "\[InvisibleSpace]", "13", 
   "\[InvisibleSpace]", "\<\"offset=\"\>", "\[InvisibleSpace]", 
   "45.00942861759779`"}],
  SequenceForm["jj= ", 13, "offset=", 45.00942861759779],
  Editable->False]], "Print",
 CellChangeTimes->{
  3.947986078085305*^9, 3.9479861598125153`*^9, {3.947986198533249*^9, 
   3.947986241121014*^9}, {3.9479862727192287`*^9, 3.9479863948441267`*^9}, 
   3.947986442052681*^9, {3.947987706856358*^9, 3.947987728179862*^9}, 
   3.9479881133745813`*^9, 3.9479913189044247`*^9, {3.947991432698908*^9, 
   3.94799145596586*^9}, 3.948030068152153*^9, 3.948517936898162*^9, 
   3.948541613347979*^9, 3.9485463608413973`*^9, 3.948591654032089*^9, 
   3.948591908052507*^9, 3.948594186794582*^9, 3.948596436864077*^9, 
   3.94860707235785*^9, 3.9486076037604094`*^9, 3.948607952688991*^9, 
   3.948610252670059*^9, 3.9486351269681063`*^9, 3.948636605319635*^9, 
   3.9486367314938602`*^9, 3.9488187332426853`*^9, 3.949056573569046*^9},
 CellLabel->
  "During evaluation of \
In[91]:=",ExpressionUUID->"058ce0b0-0abd-4354-9e9c-2319d50163df"],

Cell[BoxData[
 InterpretationBox[
  RowBox[{
   RowBox[{"\<\"Final Offset (nm) = \"\>", "\[InvisibleSpace]", 
    "45.00942861759779`", 
    "\[InvisibleSpace]", "\<\"\\n Final restx1ch, x1pg, (nm) = \"\>", 
    "\[InvisibleSpace]", 
    RowBox[{"{", 
     RowBox[{
      RowBox[{"-", "855.6522939756192`"}], ",", 
      RowBox[{"-", "828.8458487110346`"}]}], "}"}], 
    "\[InvisibleSpace]", "\<\"\\n Final \\!\\(\\*SubscriptBox[\\(\[Delta]\\), \
\\(P\\)]\\) - Initial \\!\\(\\*SubscriptBox[\\(\[Delta]\\), \\(P\\)]\\) (nm) \
= \"\>", "\[InvisibleSpace]", "2.39130553495234`"}], "\[VeryThinSpace]", "-", 
   
   RowBox[{
   "delsoln", 
    "\[InvisibleSpace]", "\<\"\\nFinal \
\\!\\(\\*SubscriptBox[SuperscriptBox[\\(X\\), \\(*\\)], \\(1  p\\)]\\)(nm) = \
\"\>", "\[InvisibleSpace]", 
    RowBox[{"-", "828.8458487110346`"}], 
    "\[InvisibleSpace]", "\<\"\\nFinal \\!\\(\\*SubscriptBox[\\(l\\), \\(2  p\
\\)]\\)/\\!\\(\\*SubscriptBox[\\(l\\), \\(2  E\\)]\\) = \"\>", 
    "\[InvisibleSpace]", "1.0056966723790906`", 
    "\[InvisibleSpace]", "\<\"\\nFinal \\!\\(\\*SubscriptBox[\\(l\\), \\(3  p\
\\)]\\)/\\!\\(\\*SubscriptBox[\\(l\\), \\(3  E\\)]\\) = \"\>", 
    "\[InvisibleSpace]", "1.0075567951952231`", 
    "\[InvisibleSpace]", "\<\"\\nFinal \
\\!\\(\\*SubscriptBox[SuperscriptBox[\\(t\\), \\(*\\)], \
\\(p\\)]\\)/\\!\\(\\*SubscriptBox[SuperscriptBox[\\(t\\), \\(*\\)], \
\\(E\\)]\\) = \"\>", "\[InvisibleSpace]", "0.5230390837368083`", 
    "\[InvisibleSpace]", "\<\"\\nFinal \\!\\(\\*SubscriptBox[\\(k\\), \
\\(gs\\)]\\) = \"\>", "\[InvisibleSpace]", "0.0027972666884048267`"}]}],
  SequenceForm[
  "Final Offset (nm) = ", 45.00942861759779, 
   "\n Final restx1ch, x1pg, (nm) = ", {-855.6522939756192, \
-828.8458487110346}, 
   "\n Final \!\(\*SubscriptBox[\(\[Delta]\), \(P\)]\) - Initial \
\!\(\*SubscriptBox[\(\[Delta]\), \(P\)]\) (nm) = ", 
   2.39130553495234 - $CellContext`delsoln, 
   "\nFinal \!\(\*SubscriptBox[SuperscriptBox[\(X\), \(*\)], \(1  p\)]\)(nm) \
= ", -828.8458487110346, 
   "\nFinal \!\(\*SubscriptBox[\(l\), \(2  p\)]\)/\!\(\*SubscriptBox[\(l\), \
\(2  E\)]\) = ", 1.0056966723790906`, 
   "\nFinal \!\(\*SubscriptBox[\(l\), \(3  p\)]\)/\!\(\*SubscriptBox[\(l\), \
\(3  E\)]\) = ", 1.0075567951952231`, 
   "\nFinal \!\(\*SubscriptBox[SuperscriptBox[\(t\), \(*\)], \
\(p\)]\)/\!\(\*SubscriptBox[SuperscriptBox[\(t\), \(*\)], \(E\)]\) = ", 
   0.5230390837368083, "\nFinal \!\(\*SubscriptBox[\(k\), \(gs\)]\) = ", 
   0.0027972666884048267`],
  Editable->False]], "Print",
 CellChangeTimes->{
  3.947986078085305*^9, 3.9479861598125153`*^9, {3.947986198533249*^9, 
   3.947986241121014*^9}, {3.9479862727192287`*^9, 3.9479863948441267`*^9}, 
   3.947986442052681*^9, {3.947987706856358*^9, 3.947987728179862*^9}, 
   3.9479881133745813`*^9, 3.9479913189044247`*^9, {3.947991432698908*^9, 
   3.94799145596586*^9}, 3.948030068152153*^9, 3.948517936898162*^9, 
   3.948541613347979*^9, 3.9485463608413973`*^9, 3.948591654032089*^9, 
   3.948591908052507*^9, 3.948594186794582*^9, 3.948596436864077*^9, 
   3.94860707235785*^9, 3.9486076037604094`*^9, 3.948607952688991*^9, 
   3.948610252670059*^9, 3.9486351269681063`*^9, 3.948636605319635*^9, 
   3.9486367314938602`*^9, 3.9488187332426853`*^9, 3.9490565735711317`*^9},
 CellLabel->
  "During evaluation of \
In[91]:=",ExpressionUUID->"490ad4d4-2e09-4c14-aa5c-6f60e8a85923"]
}, Open  ]]
}, Open  ]],

Cell[CellGroupData[{

Cell[BoxData["restx1nogsch"], "Input",
 CellChangeTimes->{{3.948610265492401*^9, 3.94861026770662*^9}},
 CellLabel->
  "In[102]:=",ExpressionUUID->"543b01cc-0342-4786-9fd7-0926fe3924fe"],

Cell[BoxData[
 RowBox[{"-", "810.6522939756192`"}]], "Output",
 CellChangeTimes->{3.948610268037015*^9, 3.9486361435108757`*^9, 
  3.948636609923361*^9, 3.94881873364338*^9, 3.949056573580509*^9},
 CellLabel->
  "Out[102]=",ExpressionUUID->"1c182afe-d7d1-4c0f-ad33-42141265f26c"]
}, Open  ]],

Cell[CellGroupData[{

Cell[BoxData["restx1ch"], "Input",
 CellChangeTimes->{{3.948610259312702*^9, 3.948610261291922*^9}},
 CellLabel->
  "In[103]:=",ExpressionUUID->"9738b0fd-bfdf-42af-a2b7-3e60af5b066b"],

Cell[BoxData[
 RowBox[{"-", "855.6522939756192`"}]], "Output",
 CellChangeTimes->{3.948610261983324*^9, 3.948636146762823*^9, 
  3.948636611791729*^9, 3.948818733666442*^9, 3.949056573620944*^9},
 CellLabel->
  "Out[103]=",ExpressionUUID->"9f454667-34e9-45a5-a730-6a5dfd5d7669"]
}, Open  ]],

Cell[CellGroupData[{

Cell[BoxData["x1pg"], "Input",
 CellChangeTimes->{{3.948541624752883*^9, 3.948541626100028*^9}},
 CellLabel->
  "In[104]:=",ExpressionUUID->"7524b92b-5e83-4ccb-b277-c661e1ae578f"],

Cell[BoxData[
 RowBox[{"-", "828.8458487110346`"}]], "Output",
 CellChangeTimes->{3.948541626441072*^9, 3.948541753829893*^9, 
  3.9485425053103333`*^9, 3.948542892975629*^9, 3.948543009986045*^9, 
  3.9485964443242826`*^9, 3.948610256535781*^9, 3.948636148046011*^9, 
  3.948636613387299*^9, 3.948818733676875*^9, 3.949056573697752*^9},
 CellLabel->
  "Out[104]=",ExpressionUUID->"c6673499-8567-4119-9edb-5c3b52c28b8f"]
}, Open  ]],

Cell[CellGroupData[{

Cell[BoxData["l2g"], "Input",
 CellChangeTimes->{{3.948596560661495*^9, 3.948596561767138*^9}},
 CellLabel->
  "In[105]:=",ExpressionUUID->"1f6f5978-746e-460c-b9c3-95fd7f0531c6"],

Cell[BoxData["1785.1115934728855`"], "Output",
 CellChangeTimes->{3.948596562317625*^9, 3.94863615637007*^9, 
  3.948818733700365*^9, 3.9490565737058887`*^9},
 CellLabel->
  "Out[105]=",ExpressionUUID->"cad4e740-e6a0-43ae-b876-d5c631c95206"]
}, Open  ]],

Cell[CellGroupData[{

Cell[BoxData["l3g"], "Input",
 CellChangeTimes->{{3.9485965677093143`*^9, 3.94859656863918*^9}, {
  3.948636158400868*^9, 3.9486361591517153`*^9}},
 CellLabel->
  "In[106]:=",ExpressionUUID->"764ed226-3ce7-4b41-8056-0ba9b64d443d"],

Cell[BoxData["1309.82383375379`"], "Output",
 CellChangeTimes->{3.9485965692764587`*^9, 3.948636159895505*^9, 
  3.948818733711985*^9, 3.949056573748104*^9},
 CellLabel->
  "Out[106]=",ExpressionUUID->"fc92fbae-904d-45f4-90cf-924094c2b7d0"]
}, Open  ]],

Cell[CellGroupData[{

Cell[BoxData[
 RowBox[{"x1pg", "+", "759.83070457468`"}]], "Input",
 CellChangeTimes->{{3.948517966320231*^9, 3.9485179931202297`*^9}},
 CellLabel->
  "In[107]:=",ExpressionUUID->"f340d1d0-c7a5-4a3e-9e0c-465fef0ebafe"],

Cell[BoxData[
 RowBox[{"-", "69.01514413635459`"}]], "Output",
 CellChangeTimes->{{3.9485179754586287`*^9, 3.9485179940612183`*^9}, 
   3.9486361656187057`*^9, 3.948818733736287*^9, 3.949056573756263*^9},
 CellLabel->
  "Out[107]=",ExpressionUUID->"49b0d07a-8d13-49fa-8907-e5cbbedf92a2"]
}, Open  ]],

Cell[CellGroupData[{

Cell[BoxData["xstarp"], "Input",
 CellChangeTimes->{{3.948596604921299*^9, 3.948596606542635*^9}},
 CellLabel->
  "In[108]:=",ExpressionUUID->"6d25ca0e-1041-4a7f-9943-393358ba0311"],

Cell[BoxData["324.87339874128827`"], "Output",
 CellChangeTimes->{
  3.948596606886105*^9, {3.9486361683130617`*^9, 3.948636173239458*^9}, 
   3.948818733745823*^9, 3.949056573796597*^9},
 CellLabel->
  "Out[108]=",ExpressionUUID->"5a405165-f287-43ef-a6f7-7022cb24c57b"]
}, Open  ]],

Cell[CellGroupData[{

Cell[BoxData["xstarp2"], "Input",
 CellChangeTimes->{{3.948596607793826*^9, 3.948596609451095*^9}},
 CellLabel->
  "In[109]:=",ExpressionUUID->"da4f1301-514e-468e-afa5-c4071d6e37a7"],

Cell[BoxData["324.87339874128855`"], "Output",
 CellChangeTimes->{3.9485966097993803`*^9, 3.9486361928378773`*^9, 
  3.948818733768977*^9, 3.949056573804562*^9},
 CellLabel->
  "Out[109]=",ExpressionUUID->"5521592f-302a-43d9-a388-3e8b45e83886"]
}, Open  ]],

Cell[CellGroupData[{

Cell[BoxData["kgsp"], "Input",
 CellChangeTimes->{{3.948596522390486*^9, 3.9485965268113403`*^9}},
 CellLabel->
  "In[110]:=",ExpressionUUID->"4edfcf33-2eb6-42c9-97c9-219b654e104e"],

Cell[BoxData["0.0027972666884048267`"], "Output",
 CellChangeTimes->{3.948596527399207*^9, 3.9486361954696074`*^9, 
  3.9488187337792397`*^9, 3.949056573853997*^9},
 CellLabel->
  "Out[110]=",ExpressionUUID->"6fedf768-44b0-4f94-952c-e7db4bfcc7f2"]
}, Open  ]],

Cell[CellGroupData[{

Cell[BoxData["dvalp"], "Input",
 CellChangeTimes->{{3.948541722448913*^9, 3.9485417232762547`*^9}},
 CellLabel->
  "In[111]:=",ExpressionUUID->"ba155952-c91a-4880-92c6-55748afade72"],

Cell[BoxData["0.6103832668995748`"], "Output",
 CellChangeTimes->{3.948541723613203*^9, 3.9485425136741543`*^9, 
  3.948542896279253*^9, 3.9485430416876373`*^9, 3.9485463650713243`*^9, 
  3.948596508425291*^9, 3.948636197883719*^9, 3.948818733801906*^9, 
  3.9490565738634567`*^9},
 CellLabel->
  "Out[111]=",ExpressionUUID->"7a5f0022-6d26-4fba-a188-e6d1ea5c62c5"]
}, Open  ]],

Cell[CellGroupData[{

Cell[BoxData["xgsup"], "Input",
 CellChangeTimes->{{3.948546370011598*^9, 3.948546373309352*^9}},
 CellLabel->
  "In[112]:=",ExpressionUUID->"fa270356-4316-411c-9ae6-851e47e5773b"],

Cell[BoxData["318.92815700691864`"], "Output",
 CellChangeTimes->{3.9485463736854677`*^9, 3.9485964846845818`*^9, 
  3.948596596864622*^9, 3.94863620068489*^9, 3.9488187338121634`*^9, 
  3.949056573903129*^9},
 CellLabel->
  "Out[112]=",ExpressionUUID->"c2b2ea30-31aa-4faa-8ad2-9e841586f2c0"]
}, Open  ]],

Cell[CellGroupData[{

Cell[BoxData["kgsp"], "Input",
 CellChangeTimes->{{3.948541704246525*^9, 3.9485417066968927`*^9}},
 CellLabel->
  "In[113]:=",ExpressionUUID->"49c495ae-5de3-477b-ba01-4ce78fb1dc5a"],

Cell[BoxData["0.0027972666884048267`"], "Output",
 CellChangeTimes->{3.948541707485158*^9, 3.948636202950583*^9, 
  3.9488187338348427`*^9, 3.949056573910857*^9},
 CellLabel->
  "Out[113]=",ExpressionUUID->"5ffe2589-08a7-4e7b-948a-00cd5534d58d"]
}, Open  ]],

Cell[CellGroupData[{

Cell[BoxData["xstarp"], "Input",
 CellChangeTimes->{{3.948543082867736*^9, 3.948543085665502*^9}},
 CellLabel->
  "In[114]:=",ExpressionUUID->"5b34fdfb-f7dd-4e8d-b1c0-eb5b5e4eef1e"],

Cell[BoxData["324.87339874128827`"], "Output",
 CellChangeTimes->{3.9485430860941153`*^9, 3.948818733847167*^9, 
  3.9490565739504547`*^9},
 CellLabel->
  "Out[114]=",ExpressionUUID->"5868878b-a6b5-48aa-99c7-f640d608d537"]
}, Open  ]],

Cell[CellGroupData[{

Cell[BoxData["xstarp2"], "Input",
 CellChangeTimes->{{3.948543087258162*^9, 3.9485430896228867`*^9}},
 CellLabel->
  "In[115]:=",ExpressionUUID->"c20551f2-016c-49f6-866a-a033e4a9de14"],

Cell[BoxData["324.87339874128855`"], "Output",
 CellChangeTimes->{3.9485430901273193`*^9, 3.948818733870133*^9, 
  3.949056573958234*^9},
 CellLabel->
  "Out[115]=",ExpressionUUID->"c71bac64-21f9-4941-806d-6821b2b1d77f"]
}, Open  ]],

Cell[CellGroupData[{

Cell[BoxData[
 RowBox[{"{", 
  RowBox[{"l1val", ",", "l2val", ",", "l3val"}], "}"}]], "Input",
 CellChangeTimes->{{3.9485431324490423`*^9, 3.948543142249744*^9}},
 CellLabel->
  "In[116]:=",ExpressionUUID->"6989d3df-beeb-4390-86ec-94df2f6263ea"],

Cell[BoxData[
 RowBox[{"{", 
  RowBox[{"4100.`", ",", "1775.`", ",", "1300"}], "}"}]], "Output",
 CellChangeTimes->{3.948543142646469*^9, 3.9485432197065077`*^9, 
  3.9486362107140913`*^9, 3.948818733879727*^9, 3.949056573981868*^9},
 CellLabel->
  "Out[116]=",ExpressionUUID->"7d40372a-55d2-461f-93c8-5d68b901c173"]
}, Open  ]],

Cell[CellGroupData[{

Cell[BoxData[
 RowBox[{
  RowBox[{"(*", 
   RowBox[{
   "Row", " ", "2", " ", "and", " ", "3", " ", "height", " ", "decrease"}], 
   "*)"}], "\[IndentingNewLine]", 
  RowBox[{
   RowBox[{"l2val", "-", "l2g"}], "\[IndentingNewLine]", 
   RowBox[{"l3val", "-", "l3g"}]}]}]], "Input",
 CellChangeTimes->{{3.94905615828318*^9, 3.949056179278714*^9}},
 CellLabel->
  "In[117]:=",ExpressionUUID->"1e8c7e4d-7cbf-4d00-aa15-5827835497ed"],

Cell[BoxData[
 RowBox[{"-", "10.111593472885488`"}]], "Output",
 CellChangeTimes->{3.9490565739894733`*^9},
 CellLabel->
  "Out[117]=",ExpressionUUID->"f33c45a8-bd58-4d29-9581-6b067e7d5a95"],

Cell[BoxData[
 RowBox[{"-", "9.82383375379004`"}]], "Output",
 CellChangeTimes->{3.949056573992153*^9},
 CellLabel->
  "Out[118]=",ExpressionUUID->"0bce859d-65c7-4b10-83e9-1962f4579f85"]
}, Open  ]],

Cell[CellGroupData[{

Cell[BoxData[
 RowBox[{
  RowBox[{"-", "10.111593472885488`"}], "+", "9.82383375379004`"}]], "Input",
 CellChangeTimes->{{3.9490584837592993`*^9, 3.949058490575797*^9}},
 CellLabel->"In[3]:=",ExpressionUUID->"6c429e43-7b61-4e9a-80b9-20085cd0f805"],

Cell[BoxData[
 RowBox[{"-", "0.2877597190954475`"}]], "Output",
 CellChangeTimes->{3.9490584918402777`*^9},
 CellLabel->"Out[3]=",ExpressionUUID->"ba4552a6-4d90-4072-b1cf-b43700b5e8d2"]
}, Open  ]],

Cell[CellGroupData[{

Cell[BoxData[
 RowBox[{"x1pg", "-", "restx1chnew", "+", "40"}]], "Input",
 CellChangeTimes->{{3.94053481491147*^9, 3.940534868254937*^9}},
 CellLabel->
  "In[119]:=",ExpressionUUID->"dc1895dd-b779-45f7-8387-0c15f92af062"],

Cell[BoxData["66.81587388218236`"], "Output",
 CellChangeTimes->{{3.9405348242331867`*^9, 3.9405348687780437`*^9}, 
   3.948818733903082*^9, 3.949056574015836*^9},
 CellLabel->
  "Out[119]=",ExpressionUUID->"bc9fb43e-6149-4f5d-9f1a-3f8c7df9d38f"]
}, Open  ]],

Cell[CellGroupData[{

Cell[BoxData[
 RowBox[{"{", 
  RowBox[{"l2g", ",", "l2val"}], "}"}]], "Input",
 CellChangeTimes->{{3.928600331736475*^9, 3.9286003361935987`*^9}},
 CellLabel->
  "In[120]:=",ExpressionUUID->"5803b4b4-9727-41c3-b41e-7b6968f6fb10"],

Cell[BoxData[
 RowBox[{"{", 
  RowBox[{"1785.1115934728855`", ",", "1775.`"}], "}"}]], "Output",
 CellChangeTimes->{3.947991472682006*^9, 3.948541652024045*^9, 
  3.948543023685555*^9, 3.948818733912809*^9, 3.94905657402372*^9},
 CellLabel->
  "Out[120]=",ExpressionUUID->"5ca8ded7-30ae-4c86-8b2a-5bed96c7262a"]
}, Open  ]],

Cell[CellGroupData[{

Cell[BoxData[
 RowBox[{"{", 
  RowBox[{"l3g", ",", "l3val"}], "}"}]], "Input",
 CellChangeTimes->{{3.948541682521143*^9, 3.9485416840885963`*^9}},
 CellLabel->
  "In[121]:=",ExpressionUUID->"c1611335-5161-4c5c-9503-3d6bd03dab93"],

Cell[BoxData[
 RowBox[{"{", 
  RowBox[{"1309.82383375379`", ",", "1300"}], "}"}]], "Output",
 CellChangeTimes->{3.948541684442575*^9, 3.9485430279053707`*^9, 
  3.948818733936351*^9, 3.949056574047917*^9},
 CellLabel->
  "Out[121]=",ExpressionUUID->"fe7b3e21-af1c-41ca-b401-cd644523012b"]
}, Open  ]],

Cell[CellGroupData[{

Cell[BoxData[
 RowBox[{"{", 
  RowBox[{"l3g", ",", "l3val"}], "}"}]], "Input",
 CellChangeTimes->{{3.928600349701185*^9, 3.9286003524025517`*^9}},
 CellLabel->
  "In[122]:=",ExpressionUUID->"cd98cc8f-605c-4ce4-9b7d-7d3f963cb6e2"],

Cell[BoxData[
 RowBox[{"{", 
  RowBox[{"1309.82383375379`", ",", "1300"}], "}"}]], "Output",
 CellChangeTimes->{3.947991487972508*^9, 3.948818733983039*^9, 
  3.9490565740560513`*^9},
 CellLabel->
  "Out[122]=",ExpressionUUID->"bd308b9f-2d75-46d6-9429-dbaa176f3648"]
}, Open  ]],

Cell[CellGroupData[{

Cell[BoxData["l1val"], "Input",
 CellChangeTimes->{{3.9479854634606028`*^9, 3.947985464541752*^9}},
 CellLabel->
  "In[123]:=",ExpressionUUID->"8a715060-3c25-49e5-9e88-c3e3840f272d"],

Cell[BoxData["4100.`"], "Output",
 CellChangeTimes->{3.9479854648890467`*^9, 3.9488187340275393`*^9, 
  3.949056574079088*^9},
 CellLabel->
  "Out[123]=",ExpressionUUID->"e5ab28f1-6385-4d44-8e97-f1f4f4d998e4"]
}, Open  ]],

Cell[CellGroupData[{

Cell[BoxData[
 RowBox[{"{", 
  RowBox[{
   RowBox[{"kgsp", "*", 
    RowBox[{"(", 
     RowBox[{"xstarp", "-", "xgsup", "-", 
      RowBox[{"rcp", "*", "dvalp"}]}], ")"}]}], ",", "tgsp"}], "}"}]], "Input",\

 CellChangeTimes->{3.9288465933461323`*^9},
 CellLabel->
  "In[124]:=",ExpressionUUID->"493e27a6-72e9-41df-ab5d-f87d5ee33b89"],

Cell[BoxData[
 RowBox[{"{", 
  RowBox[{"0.016482168815286823`", ",", "0.01648216881528695`"}], 
  "}"}]], "Output",
 CellChangeTimes->{3.9288465937936277`*^9, 3.948818734037149*^9, 
  3.94905657408733*^9},
 CellLabel->
  "Out[124]=",ExpressionUUID->"9dacb228-b54a-4175-999a-8f46b27ff897"]
}, Open  ]],

Cell[CellGroupData[{

Cell[BoxData[
 RowBox[{"{", 
  RowBox[{"x1pg", ",", "restx1ch"}], "}"}]], "Input",
 CellChangeTimes->{{3.928847093690673*^9, 3.9288470983238077`*^9}},
 CellLabel->
  "In[125]:=",ExpressionUUID->"f2a1c9b4-20c7-4fc3-8cef-2af2981beeec"],

Cell[BoxData[
 RowBox[{"{", 
  RowBox[{
   RowBox[{"-", "828.8458487110346`"}], ",", 
   RowBox[{"-", "855.6522939756192`"}]}], "}"}]], "Output",
 CellChangeTimes->{3.928847098720085*^9, 3.948818734060648*^9, 
  3.9490565741133537`*^9},
 CellLabel->
  "Out[125]=",ExpressionUUID->"9deeaabf-c533-4cdf-905a-d59e5b0f6f1d"]
}, Open  ]],

Cell[CellGroupData[{

Cell[BoxData[
 RowBox[{"{", 
  RowBox[{"xstarp", ",", "xstarp2", ",", "xgsrval"}], "}"}]], "Input",
 CellChangeTimes->{{3.928846513974304*^9, 3.928846520328526*^9}, {
  3.928847088193028*^9, 3.92884709066567*^9}},
 CellLabel->
  "In[126]:=",ExpressionUUID->"ae7a3680-57c2-4eb9-85f8-70572e7f1505"],

Cell[BoxData[
 RowBox[{"{", 
  RowBox[{"324.87339874128827`", ",", "324.87339874128855`", ",", "330.5`"}], 
  "}"}]], "Output",
 CellChangeTimes->{3.92884652099666*^9, 3.928847091096878*^9, 
  3.948818734069763*^9, 3.949056574121215*^9},
 CellLabel->
  "Out[126]=",ExpressionUUID->"468d3846-8740-483d-9431-3e40ece377bf"]
}, Open  ]],

Cell[CellGroupData[{

Cell[BoxData[
 RowBox[{"{", 
  RowBox[{"l1val", ",", "l2val", ",", "l3val"}], "}"}]], "Input",
 CellLabel->
  "In[127]:=",ExpressionUUID->"d0600e00-0533-4506-bc60-328567f84203"],

Cell[BoxData[
 RowBox[{"{", 
  RowBox[{"4100.`", ",", "1775.`", ",", "1300"}], "}"}]], "Output",
 CellChangeTimes->{3.948591926377327*^9, 3.9485959809208527`*^9, 
  3.948818734092827*^9, 3.949056574146777*^9},
 CellLabel->
  "Out[127]=",ExpressionUUID->"76c08145-d9dd-4a0c-a762-c524ef291034"]
}, Open  ]],

Cell[CellGroupData[{

Cell[BoxData["tpvals"], "Input",
 CellChangeTimes->{{3.9402554575822697`*^9, 3.94025545922862*^9}},
 CellLabel->
  "In[128]:=",ExpressionUUID->"33cd248d-d70d-4f0c-a6d9-1063fa9c8516"],

Cell[BoxData[
 RowBox[{"{", 
  RowBox[{
  "0", ",", "0", ",", "0", ",", "0", ",", "0", ",", "0", ",", "0", ",", "0", 
   ",", "0", ",", "0", ",", "0.01648216881528695`", ",", "0", ",", "0", ",", 
   "0", ",", "0", ",", "0", ",", "0", ",", "0", ",", "0", ",", "0", ",", 
   "0"}], "}"}]], "Output",
 CellChangeTimes->{3.94025545968783*^9, 3.948818734102481*^9, 
  3.949056574154846*^9},
 CellLabel->
  "Out[128]=",ExpressionUUID->"ad6ea900-c011-4b71-bbd6-a54db453a427"]
}, Open  ]],

Cell[CellGroupData[{

Cell[BoxData["tevals"], "Input",
 CellChangeTimes->{{3.940255461280006*^9, 3.940255463441805*^9}},
 CellLabel->
  "In[129]:=",ExpressionUUID->"af1ce7ff-86cb-4e0b-9783-7e7ecff464fc"],

Cell[BoxData[
 RowBox[{"{", 
  RowBox[{
  "0", ",", "0", ",", "0", ",", "0", ",", "0", ",", "0", ",", "0", ",", "0", 
   ",", "0", ",", "0", ",", "0.03151582853816835`", ",", "0", ",", "0", ",", 
   "0", ",", "0", ",", "0", ",", "0", ",", "0", ",", "0", ",", "0", ",", 
   "0"}], "}"}]], "Output",
 CellChangeTimes->{3.9402554638820267`*^9, 3.94881873412682*^9, 
  3.949056574181264*^9},
 CellLabel->
  "Out[129]=",ExpressionUUID->"5e114fe0-31a9-417c-a2ac-154e727221bb"]
}, Open  ]],

Cell[BoxData[{
 RowBox[{
  RowBox[{"TickSpec", "=", 
   RowBox[{"Table", "[", 
    RowBox[{
     RowBox[{"{", 
      RowBox[{
       RowBox[{
        RowBox[{"-", "0.3"}], "+", 
        RowBox[{"0.3", "i"}]}], ",", 
       RowBox[{
        RowBox[{"-", "0.3"}], "+", 
        RowBox[{"0.3", "i"}]}]}], "}"}], ",", 
     RowBox[{"{", 
      RowBox[{"i", ",", "0", ",", "2"}], "}"}]}], "]"}]}], 
  ";"}], "\[IndentingNewLine]", 
 RowBox[{
  RowBox[{"TickSpecx", "=", 
   RowBox[{"Table", "[", 
    RowBox[{
     RowBox[{"{", 
      RowBox[{
       RowBox[{
        RowBox[{"-", "900"}], "+", 
        RowBox[{"150", "i"}]}], ",", 
       RowBox[{
        RowBox[{"-", "900"}], "+", 
        RowBox[{"150", "i"}]}]}], "}"}], ",", 
     RowBox[{"{", 
      RowBox[{"i", ",", "0", ",", "2"}], "}"}]}], "]"}]}], 
  ";"}], "\[IndentingNewLine]", 
 RowBox[{
  RowBox[{"TickSpecification", "=", 
   RowBox[{"Table", "[", 
    RowBox[{
     RowBox[{"{", 
      RowBox[{
       RowBox[{"1200", "+", 
        RowBox[{"500", "i"}]}], ",", 
       RowBox[{"1200", "+", 
        RowBox[{"500", "i"}]}]}], "}"}], ",", 
     RowBox[{"{", 
      RowBox[{"i", ",", "0", ",", "2"}], "}"}]}], "]"}]}], 
  ";"}], "\[IndentingNewLine]", 
 RowBox[{
  RowBox[{"TickSpecification2", "=", 
   RowBox[{"Table", "[", 
    RowBox[{
     RowBox[{"{", 
      RowBox[{
       RowBox[{"310", "+", 
        RowBox[{"20", "i"}]}], ",", 
       RowBox[{"310", "+", 
        RowBox[{"20", "i"}]}]}], "}"}], ",", 
     RowBox[{"{", 
      RowBox[{"i", ",", "0", ",", "2"}], "}"}]}], "]"}]}], 
  ";"}], "\[IndentingNewLine]", 
 RowBox[{
  RowBox[{"Ticksp", "=", 
   RowBox[{"Table", "[", 
    RowBox[{
     RowBox[{"{", 
      RowBox[{
       RowBox[{"0.5", "i"}], ",", 
       RowBox[{"0.5", "i"}]}], "}"}], ",", 
     RowBox[{"{", 
      RowBox[{"i", ",", "0", ",", "2"}], "}"}]}], "]"}]}], ";"}]}], "Input",
 CellChangeTimes->{{3.9257394611484833`*^9, 3.925739498648574*^9}, {
  3.928600914109537*^9, 3.928600949512936*^9}},
 CellLabel->
  "In[130]:=",ExpressionUUID->"0d9097e1-d573-444b-ba19-633d7ce1530c"],

Cell[BoxData[{
 RowBox[{
  RowBox[{"npts", "=", "200"}], ";", 
  RowBox[{"Forcetable4", "=", 
   RowBox[{"ConstantArray", "[", 
    RowBox[{"0", ",", 
     RowBox[{"{", 
      RowBox[{"1", ",", "npts"}], "}"}]}], "]"}]}], ";", 
  RowBox[{"x1staticp", "=", 
   RowBox[{"ConstantArray", "[", 
    RowBox[{"0", ",", 
     RowBox[{
      RowBox[{"Dimensions", "[", "Forcetable4", "]"}], "[", 
      RowBox[{"[", "2", "]"}], "]"}]}], "]"}]}], ";"}], "\[IndentingNewLine]", 
 RowBox[{
  RowBox[{"x1statice", "=", 
   RowBox[{"ConstantArray", "[", 
    RowBox[{"0", ",", 
     RowBox[{
      RowBox[{"Dimensions", "[", "Forcetable4", "]"}], "[", 
      RowBox[{"[", "2", "]"}], "]"}]}], "]"}]}], ";"}], "\[IndentingNewLine]", 
 RowBox[{
  RowBox[{"x1woadapstaticnogs", "=", 
   RowBox[{"ConstantArray", "[", 
    RowBox[{"0", ",", 
     RowBox[{"{", 
      RowBox[{"1", ",", 
       RowBox[{
        RowBox[{"Dimensions", "[", "Forcetable4", "]"}], "[", 
        RowBox[{"[", "2", "]"}], "]"}]}], "}"}]}], "]"}]}], ";"}]}], "Input",
 CellChangeTimes->{{3.927297870081575*^9, 3.927297872389839*^9}, 
   3.9286046235921097`*^9, {3.928604674406638*^9, 3.928604714623653*^9}},
 CellLabel->
  "In[135]:=",ExpressionUUID->"3daf1f88-b183-4881-bbf6-3542022fe728"],

Cell[CellGroupData[{

Cell[BoxData[{
 RowBox[{
  RowBox[{"For", "[", 
   RowBox[{
    RowBox[{"i", "=", "1"}], ",", 
    RowBox[{"i", "\[LessEqual]", "npts"}], ",", 
    RowBox[{"i", "++"}], ",", 
    RowBox[{
     RowBox[{"Forcetable4", "[", 
      RowBox[{"[", 
       RowBox[{"1", ",", "i"}], "]"}], "]"}], "=", 
     RowBox[{
      RowBox[{"-", "2000"}], "+", 
      RowBox[{
       RowBox[{"(", 
        RowBox[{"i", "-", "1"}], ")"}], "*", "50"}]}]}]}], "]"}], 
  ";"}], "\[IndentingNewLine]", 
 RowBox[{
  RowBox[{
   RowBox[{"x1restp", "=", 
    RowBox[{"x1soln", "/.", 
     RowBox[{"FindRoot", "[", 
      RowBox[{
       RowBox[{"{", 
        RowBox[{"(", 
         RowBox[{
          RowBox[{"(", 
           RowBox[{
            RowBox[{"(", 
             RowBox[{
              RowBox[{"-", 
               RowBox[{"D", "[", 
                RowBox[{
                 RowBox[{"Lth2c", "[", 
                  RowBox[{
                  "aval1", ",", "aval2", ",", "cval", ",", "l1val", ",", 
                   "l2val", ",", "l3val", ",", "bvalue1ch", ",", "bvalue2ch", 
                   ",", "kthetaciliach", ",", "kthetaciliach", ",", 
                   "kthetaciliach", ",", "x1", ",", "x1uval", ",", "x2uval", 
                   ",", "x3uval", ",", "t"}], "]"}], ",", 
                 RowBox[{"x1", "[", "t", "]"}]}], "]"}]}], "+", 
              RowBox[{"kgsp", "*", 
               RowBox[{"(", 
                RowBox[{
                 RowBox[{"xgs1", "[", 
                  RowBox[{
                  "aval1", ",", "cval", ",", "l1val", ",", "l2g", ",", 
                   "bvalue1ch", ",", "x1", ",", "t"}], " ", "]"}], "-", 
                 "xgsup", "-", 
                 RowBox[{"dvalp", "*", 
                  RowBox[{"p01", "[", 
                   RowBox[{
                   "aval1", ",", "cval", ",", "l1val", ",", "l2g", ",", 
                    "bvalue1ch", ",", "x1", ",", "t", ",", "xhval2", ",", 
                    "dvalp", ",", "kgsp", ",", "kbval", ",", "tempval"}], 
                   "]"}]}]}], ")"}], "*", 
               RowBox[{"D", "[", 
                RowBox[{
                 RowBox[{"xgs1", "[", 
                  RowBox[{
                  "aval1", ",", "cval", ",", "l1val", ",", "l2g", ",", 
                   "bvalue1ch", ",", "x1", ",", "t"}], " ", "]"}], ",", 
                 RowBox[{"x1", "[", "t", "]"}]}], "]"}]}], "+", 
              RowBox[{"kgsp", "*", 
               RowBox[{"(", 
                RowBox[{
                 RowBox[{"xgs2", "[", 
                  RowBox[{
                  "aval1", ",", "aval2", ",", "cval", ",", "l1val", ",", 
                   "l2g", ",", "l3g", ",", "bvalue1ch", ",", "bvalue2ch", ",",
                    "x1", ",", "t"}], " ", "]"}], "-", "xgsup", "-", 
                 RowBox[{"dvalp", "*", 
                  RowBox[{"p02", "[", 
                   RowBox[{
                   "aval1", ",", "aval2", ",", "cval", ",", "l1val", ",", 
                    "l2g", ",", "l3g", ",", "bvalue1ch", ",", "bvalue2ch", 
                    ",", "x1", ",", "t", ",", "xhval2", ",", "dvalp", ",", 
                    "kgsp", ",", "kbval", ",", "tempval"}], "]"}]}]}], ")"}], 
               "*", 
               RowBox[{"D", "[", 
                RowBox[{
                 RowBox[{"xgs2", "[", 
                  RowBox[{
                  "aval1", ",", "aval2", ",", "cval", ",", "l1val", ",", 
                   "l2g", ",", "l3g", ",", "bvalue1ch", ",", "bvalue2ch", ",",
                    "x1", ",", "t"}], " ", "]"}], ",", 
                 RowBox[{"x1", "[", "t", "]"}]}], "]"}]}]}], ")"}], "/.", 
            RowBox[{"{", 
             RowBox[{
              RowBox[{"x1", "[", "t", "]"}], "\[Rule]", "x1soln"}], "}"}]}], 
           ")"}], "\[Equal]", "0"}], ")"}], "}"}], ",", 
       RowBox[{"{", 
        RowBox[{"x1soln", ",", "restx1ch"}], "}"}], ",", 
       RowBox[{"AccuracyGoal", "\[Rule]", "4"}]}], "]"}]}]}], ";"}], 
  "\[IndentingNewLine]"}], "\[IndentingNewLine]", 
 RowBox[{
  RowBox[{"x1reste", "=", 
   RowBox[{"x1soln", "/.", 
    RowBox[{"FindRoot", "[", 
     RowBox[{
      RowBox[{"{", 
       RowBox[{"(", 
        RowBox[{
         RowBox[{"(", 
          RowBox[{
           RowBox[{"(", 
            RowBox[{
             RowBox[{"-", 
              RowBox[{"D", "[", 
               RowBox[{
                RowBox[{"Lth2c", "[", 
                 RowBox[{
                 "aval1", ",", "aval2", ",", "cval", ",", "l1val", ",", 
                  "l2val", ",", "l3val", ",", "bvalue1ch", ",", "bvalue2ch", 
                  ",", "kthetaciliach", ",", "kthetaciliach", ",", 
                  "kthetaciliach", ",", "x1", ",", "x1uval", ",", "x2uval", 
                  ",", "x3uval", ",", "t"}], "]"}], ",", 
                RowBox[{"x1", "[", "t", "]"}]}], "]"}]}], "+", 
             RowBox[{"kgsp", "*", 
              RowBox[{"(", 
               RowBox[{
                RowBox[{"xgs1", "[", 
                 RowBox[{
                 "aval1", ",", "cval", ",", "l1val", ",", "l2val", ",", 
                  "bvalue1ch", ",", "x1", ",", "t"}], " ", "]"}], "-", 
                "xgsup", "-", 
                RowBox[{"dvalp", "*", 
                 RowBox[{"p01", "[", 
                  RowBox[{
                  "aval1", ",", "cval", ",", "l1val", ",", "l2val", ",", 
                   "bvalue1ch", ",", "x1", ",", "t", ",", "xhval2", ",", 
                   "dvalp", ",", "kgsp", ",", "kbval", ",", "tempval"}], 
                  "]"}]}]}], ")"}], "*", 
              RowBox[{"D", "[", 
               RowBox[{
                RowBox[{"xgs1", "[", 
                 RowBox[{
                 "aval1", ",", "cval", ",", "l1val", ",", "l2val", ",", 
                  "bvalue1ch", ",", "x1", ",", "t"}], " ", "]"}], ",", 
                RowBox[{"x1", "[", "t", "]"}]}], "]"}]}], "+", 
             RowBox[{"kgsp", "*", 
              RowBox[{"(", 
               RowBox[{
                RowBox[{"xgs2", "[", 
                 RowBox[{
                 "aval1", ",", "aval2", ",", "cval", ",", "l1val", ",", 
                  "l2val", ",", "l3val", ",", "bvalue1ch", ",", "bvalue2ch", 
                  ",", "x1", ",", "t"}], " ", "]"}], "-", "xgsup", "-", 
                RowBox[{"dvalp", "*", 
                 RowBox[{"p02", "[", 
                  RowBox[{
                  "aval1", ",", "aval2", ",", "cval", ",", "l1val", ",", 
                   "l2val", ",", "l3val", ",", "bvalue1ch", ",", "bvalue2ch", 
                   ",", "x1", ",", "t", ",", "xhval2", ",", "dvalp", ",", 
                   "kgsp", ",", "kbval", ",", "tempval"}], "]"}]}]}], ")"}], 
              "*", 
              RowBox[{"D", "[", 
               RowBox[{
                RowBox[{"xgs2", "[", 
                 RowBox[{
                 "aval1", ",", "aval2", ",", "cval", ",", "l1val", ",", 
                  "l2val", ",", "l3val", ",", "bvalue1ch", ",", "bvalue2ch", 
                  ",", "x1", ",", "t"}], " ", "]"}], ",", 
                RowBox[{"x1", "[", "t", "]"}]}], "]"}]}]}], ")"}], "/.", 
           RowBox[{"{", 
            RowBox[{
             RowBox[{"x1", "[", "t", "]"}], "\[Rule]", "x1soln"}], "}"}]}], 
          ")"}], "\[Equal]", "0"}], ")"}], "}"}], ",", 
      RowBox[{"{", 
       RowBox[{"x1soln", ",", "restx1ch"}], "}"}], ",", 
      RowBox[{"AccuracyGoal", "\[Rule]", "4"}]}], "]"}]}]}], 
  ";"}], "\[IndentingNewLine]", 
 RowBox[{"For", "[", 
  RowBox[{
   RowBox[{"i", "=", "1"}], ",", 
   RowBox[{"i", "<=", 
    RowBox[{
     RowBox[{"Dimensions", "[", "Forcetable4", "]"}], "[", 
     RowBox[{"[", "2", "]"}], "]"}]}], ",", 
   RowBox[{"i", "++"}], ",", 
   RowBox[{"{", "\[IndentingNewLine]", 
    RowBox[{
     RowBox[{
      RowBox[{"x1staticp", "[", 
       RowBox[{"[", "i", "]"}], "]"}], "=", 
      RowBox[{"x1soln", "/.", 
       RowBox[{"FindRoot", "[", 
        RowBox[{
         RowBox[{"{", 
          RowBox[{"(", 
           RowBox[{
            RowBox[{"(", 
             RowBox[{
              RowBox[{"(", 
               RowBox[{
                RowBox[{"-", 
                 RowBox[{"D", "[", 
                  RowBox[{
                   RowBox[{"Lth2c", "[", 
                    RowBox[{
                    "aval1", ",", "aval2", ",", "cval", ",", "l1val", ",", 
                    "l2g", ",", "l3g", ",", "bvalue1ch", ",", "bvalue2ch", 
                    ",", "kthetaciliach", ",", "kthetaciliach", ",", 
                    "kthetaciliach", ",", "x1", ",", "x1uval", ",", "x2uval", 
                    ",", "x3uval", ",", "t"}], "]"}], ",", 
                   RowBox[{"x1", "[", "t", "]"}]}], "]"}]}], "+", 
                RowBox[{"kgsp", "*", 
                 RowBox[{"(", 
                  RowBox[{
                   RowBox[{"xgs1", "[", 
                    RowBox[{
                    "aval1", ",", "cval", ",", "l1val", ",", "l2g", ",", 
                    "bvalue1ch", ",", "x1", ",", "t"}], " ", "]"}], "-", 
                   "xgsup", "-", 
                   RowBox[{"dvalp", "*", 
                    RowBox[{"p01", "[", 
                    RowBox[{
                    "aval1", ",", "cval", ",", "l1val", ",", "l2g", ",", 
                    "bvalue1ch", ",", "x1", ",", "t", ",", "xhval2", ",", 
                    "dvalp", ",", "kgsp", ",", "kbval", ",", "tempval"}], 
                    "]"}]}]}], ")"}], "*", 
                 RowBox[{"D", "[", 
                  RowBox[{
                   RowBox[{"xgs1", "[", 
                    RowBox[{
                    "aval1", ",", "cval", ",", "l1val", ",", "l2g", ",", 
                    "bvalue1ch", ",", "x1", ",", "t"}], " ", "]"}], ",", 
                   RowBox[{"x1", "[", "t", "]"}]}], "]"}]}], "+", 
                RowBox[{"kgsp", "*", 
                 RowBox[{"(", 
                  RowBox[{
                   RowBox[{"xgs2", "[", 
                    RowBox[{
                    "aval1", ",", "aval2", ",", "cval", ",", "l1val", ",", 
                    "l2g", ",", "l3g", ",", "bvalue1ch", ",", "bvalue2ch", 
                    ",", "x1", ",", "t"}], " ", "]"}], "-", "xgsup", "-", 
                   RowBox[{"dvalp", "*", 
                    RowBox[{"p02", "[", 
                    RowBox[{
                    "aval1", ",", "aval2", ",", "cval", ",", "l1val", ",", 
                    "l2g", ",", "l3g", ",", "bvalue1ch", ",", "bvalue2ch", 
                    ",", "x1", ",", "t", ",", "xhval2", ",", "dvalp", ",", 
                    "kgsp", ",", "kbval", ",", "tempval"}], "]"}]}]}], ")"}], 
                 "*", 
                 RowBox[{"D", "[", 
                  RowBox[{
                   RowBox[{"xgs2", "[", 
                    RowBox[{
                    "aval1", ",", "aval2", ",", "cval", ",", "l1val", ",", 
                    "l2g", ",", "l3g", ",", "bvalue1ch", ",", "bvalue2ch", 
                    ",", "x1", ",", "t"}], " ", "]"}], ",", 
                   RowBox[{"x1", "[", "t", "]"}]}], "]"}]}]}], ")"}], "/.", 
              RowBox[{"{", 
               RowBox[{
                RowBox[{"x1", "[", "t", "]"}], "\[Rule]", "x1soln"}], "}"}]}],
              ")"}], "\[Equal]", 
            RowBox[{"(", 
             RowBox[{
              RowBox[{"Forcetable4", "[", 
               RowBox[{"[", 
                RowBox[{"1", ",", "i"}], "]"}], "]"}], "*", 
              RowBox[{
               SuperscriptBox["10", 
                RowBox[{"-", "3"}]], "/", "nc"}]}], ")"}]}], ")"}], "}"}], 
         ",", 
         RowBox[{"{", 
          RowBox[{"x1soln", ",", "restx1ch"}], "}"}], ",", 
         RowBox[{"AccuracyGoal", "\[Rule]", "4"}]}], "]"}]}]}], ";"}], 
    "}"}]}], "]"}], "\[IndentingNewLine]", 
 RowBox[{"For", "[", 
  RowBox[{
   RowBox[{"i", "=", "1"}], ",", 
   RowBox[{"i", "<=", 
    RowBox[{
     RowBox[{"Dimensions", "[", "Forcetable4", "]"}], "[", 
     RowBox[{"[", "2", "]"}], "]"}]}], ",", 
   RowBox[{"i", "++"}], ",", 
   RowBox[{"{", 
    RowBox[{
     RowBox[{"x1staticsolnsnogs", "=", 
      RowBox[{"x1soln", "/.", 
       RowBox[{"FindRoot", "[", 
        RowBox[{
         RowBox[{"{", 
          RowBox[{"(", 
           RowBox[{
            RowBox[{"(", 
             RowBox[{
              RowBox[{"(", 
               RowBox[{"-", 
                RowBox[{"D", "[", 
                 RowBox[{
                  RowBox[{"Lth2c", "[", 
                   RowBox[{
                   "aval1", ",", "aval2", ",", "cval", ",", "l1val", ",", 
                    "l2val", ",", "l3val", ",", "bvalue1ch", ",", "bvalue2ch",
                     ",", "kthetaciliach", ",", "kthetaciliach", ",", 
                    "kthetaciliach", ",", "x1", ",", "x1uval", ",", "x2uval", 
                    ",", "x3uval", ",", "t"}], "]"}], ",", 
                  RowBox[{"x1", "[", "t", "]"}]}], "]"}]}], ")"}], "/.", 
              RowBox[{"{", 
               RowBox[{
                RowBox[{"x1", "[", "t", "]"}], "\[Rule]", "x1soln"}], "}"}]}],
              ")"}], "\[Equal]", 
            RowBox[{"(", 
             RowBox[{
              RowBox[{"Forcetable4", "[", 
               RowBox[{"[", 
                RowBox[{"1", ",", "i"}], "]"}], "]"}], "*", 
              RowBox[{
               SuperscriptBox["10", 
                RowBox[{"-", "3"}]], "/", "nc"}]}], ")"}]}], ")"}], "}"}], 
         ",", 
         RowBox[{"{", 
          RowBox[{"x1soln", ",", "restx1chnew"}], "}"}], ",", 
         RowBox[{"AccuracyGoal", "\[Rule]", "10"}]}], "]"}]}]}], ";", 
     RowBox[{
      RowBox[{"x1woadapstaticnogs", "[", 
       RowBox[{"[", 
        RowBox[{"1", ",", "i"}], "]"}], "]"}], "=", "x1staticsolnsnogs"}], 
     ";"}], "}"}]}], "]"}], "\[IndentingNewLine]", 
 RowBox[{"For", "[", 
  RowBox[{
   RowBox[{"i", "=", "1"}], ",", 
   RowBox[{"i", "<=", 
    RowBox[{
     RowBox[{"Dimensions", "[", "Forcetable4", "]"}], "[", 
     RowBox[{"[", "2", "]"}], "]"}]}], ",", 
   RowBox[{"i", "++"}], ",", 
   RowBox[{"{", "\[IndentingNewLine]", 
    RowBox[{
     RowBox[{
      RowBox[{"x1statice", "[", 
       RowBox[{"[", "i", "]"}], "]"}], "=", 
      RowBox[{"x1soln", "/.", 
       RowBox[{"FindRoot", "[", 
        RowBox[{
         RowBox[{"{", 
          RowBox[{"(", 
           RowBox[{
            RowBox[{"(", 
             RowBox[{
              RowBox[{"(", 
               RowBox[{
                RowBox[{"-", 
                 RowBox[{"D", "[", 
                  RowBox[{
                   RowBox[{"Lth2c", "[", 
                    RowBox[{
                    "aval1", ",", "aval2", ",", "cval", ",", "l1val", ",", 
                    "l2val", ",", "l3val", ",", "bvalue1ch", ",", "bvalue2ch",
                     ",", "kthetaciliach", ",", "kthetaciliach", ",", 
                    "kthetaciliach", ",", "x1", ",", "x1uval", ",", "x2uval", 
                    ",", "x3uval", ",", "t"}], "]"}], ",", 
                   RowBox[{"x1", "[", "t", "]"}]}], "]"}]}], "+", 
                RowBox[{"kgsp", "*", 
                 RowBox[{"(", 
                  RowBox[{
                   RowBox[{"xgs1", "[", 
                    RowBox[{
                    "aval1", ",", "cval", ",", "l1val", ",", "l2val", ",", 
                    "bvalue1ch", ",", "x1", ",", "t"}], " ", "]"}], "-", 
                   "xgsup", "-", 
                   RowBox[{"dvalp", "*", 
                    RowBox[{"p01", "[", 
                    RowBox[{
                    "aval1", ",", "cval", ",", "l1val", ",", "l2val", ",", 
                    "bvalue1ch", ",", "x1", ",", "t", ",", "xhval2", ",", 
                    "dvalp", ",", "kgsp", ",", "kbval", ",", "tempval"}], 
                    "]"}]}]}], ")"}], "*", 
                 RowBox[{"D", "[", 
                  RowBox[{
                   RowBox[{"xgs1", "[", 
                    RowBox[{
                    "aval1", ",", "cval", ",", "l1val", ",", "l2val", ",", 
                    "bvalue1ch", ",", "x1", ",", "t"}], " ", "]"}], ",", 
                   RowBox[{"x1", "[", "t", "]"}]}], "]"}]}], "+", 
                RowBox[{"kgsp", "*", 
                 RowBox[{"(", 
                  RowBox[{
                   RowBox[{"xgs2", "[", 
                    RowBox[{
                    "aval1", ",", "aval2", ",", "cval", ",", "l1val", ",", 
                    "l2val", ",", "l3val", ",", "bvalue1ch", ",", "bvalue2ch",
                     ",", "x1", ",", "t"}], " ", "]"}], "-", "xgsup", "-", 
                   RowBox[{"dvalp", "*", 
                    RowBox[{"p02", "[", 
                    RowBox[{
                    "aval1", ",", "aval2", ",", "cval", ",", "l1val", ",", 
                    "l2val", ",", "l3val", ",", "bvalue1ch", ",", "bvalue2ch",
                     ",", "x1", ",", "t", ",", "xhval2", ",", "dvalp", ",", 
                    "kgsp", ",", "kbval", ",", "tempval"}], "]"}]}]}], ")"}], 
                 "*", 
                 RowBox[{"D", "[", 
                  RowBox[{
                   RowBox[{"xgs2", "[", 
                    RowBox[{
                    "aval1", ",", "aval2", ",", "cval", ",", "l1val", ",", 
                    "l2val", ",", "l3val", ",", "bvalue1ch", ",", "bvalue2ch",
                     ",", "x1", ",", "t"}], " ", "]"}], ",", 
                   RowBox[{"x1", "[", "t", "]"}]}], "]"}]}]}], ")"}], "/.", 
              RowBox[{"{", 
               RowBox[{
                RowBox[{"x1", "[", "t", "]"}], "\[Rule]", "x1soln"}], "}"}]}],
              ")"}], "\[Equal]", 
            RowBox[{"(", 
             RowBox[{
              RowBox[{"Forcetable4", "[", 
               RowBox[{"[", 
                RowBox[{"1", ",", "i"}], "]"}], "]"}], "*", 
              RowBox[{
               SuperscriptBox["10", 
                RowBox[{"-", "3"}]], "/", "nc"}]}], ")"}]}], ")"}], "}"}], 
         ",", 
         RowBox[{"{", 
          RowBox[{"x1soln", ",", "restx1ch"}], "}"}], ",", 
         RowBox[{"AccuracyGoal", "\[Rule]", "4"}]}], "]"}]}]}], ";"}], 
    "}"}]}], "]"}]}], "Input",
 CellChangeTimes->{{3.92735987213503*^9, 3.927359891728544*^9}, {
   3.9273613878206673`*^9, 3.9273613956245193`*^9}, {3.927361525310111*^9, 
   3.927361526618907*^9}, {3.92736182846677*^9, 3.927361830074956*^9}, {
   3.9286039782420387`*^9, 3.9286040056188717`*^9}, {3.928604217928213*^9, 
   3.928604218901596*^9}, {3.928604490144619*^9, 3.928604501781138*^9}, {
   3.928604539237976*^9, 3.928604625903157*^9}, 3.9286047119817953`*^9, {
   3.92860476958403*^9, 3.9286048333942738`*^9}, 3.928838915864025*^9, {
   3.928843803526022*^9, 3.928843831443143*^9}, {3.928843862498824*^9, 
   3.928843908884097*^9}, {3.92893907284902*^9, 3.9289390778663263`*^9}},
 CellLabel->
  "In[138]:=",ExpressionUUID->"d1aadee9-7118-4dc9-a064-ba1d664103f7"],

Cell[BoxData[
 TemplateBox[{
  "FindRoot", "lstol", 
   "\"The line search decreased the step size to within tolerance specified \
by AccuracyGoal and PrecisionGoal but was unable to find a sufficient \
decrease in the merit function. You may need more than \
\\!\\(\\*RowBox[{\\\"MachinePrecision\\\"}]\\) digits of working precision to \
meet these tolerances.\"", 2, 142, 1, 22878331958454768213, "Local"},
  "MessageTemplate"]], "Message", "MSG",
 CellChangeTimes->{3.9286048388653517`*^9, 3.9288439234486017`*^9, 
  3.928938617273514*^9, 3.928938953326661*^9, 3.928939085773551*^9, 
  3.9299916319434233`*^9, 3.929991764846876*^9, 3.940255421502019*^9, 
  3.9479853398709297`*^9, 3.947986003431938*^9, 3.9479874840254803`*^9, 
  3.9479877902517147`*^9, 3.9480300809342537`*^9, 3.9485180137833233`*^9, 
  3.948591945071456*^9, 3.948594200353848*^9, 3.948636233770308*^9, 
  3.948818735996582*^9, 3.9490565759488707`*^9},
 CellLabel->
  "During evaluation of \
In[138]:=",ExpressionUUID->"2e21403b-cbe5-46af-bc6e-bd5599e4d24a"],

Cell[BoxData[
 TemplateBox[{
  "FindRoot", "lstol", 
   "\"The line search decreased the step size to within tolerance specified \
by AccuracyGoal and PrecisionGoal but was unable to find a sufficient \
decrease in the merit function. You may need more than \
\\!\\(\\*RowBox[{\\\"MachinePrecision\\\"}]\\) digits of working precision to \
meet these tolerances.\"", 2, 142, 2, 22878331958454768213, "Local"},
  "MessageTemplate"]], "Message", "MSG",
 CellChangeTimes->{3.9286048388653517`*^9, 3.9288439234486017`*^9, 
  3.928938617273514*^9, 3.928938953326661*^9, 3.928939085773551*^9, 
  3.9299916319434233`*^9, 3.929991764846876*^9, 3.940255421502019*^9, 
  3.9479853398709297`*^9, 3.947986003431938*^9, 3.9479874840254803`*^9, 
  3.9479877902517147`*^9, 3.9480300809342537`*^9, 3.9485180137833233`*^9, 
  3.948591945071456*^9, 3.948594200353848*^9, 3.948636233770308*^9, 
  3.948818735996582*^9, 3.9490565759617987`*^9},
 CellLabel->
  "During evaluation of \
In[138]:=",ExpressionUUID->"8be234e1-40e5-47b5-bbc6-753da694eb6b"],

Cell[BoxData[
 TemplateBox[{
  "FindRoot", "lstol", 
   "\"The line search decreased the step size to within tolerance specified \
by AccuracyGoal and PrecisionGoal but was unable to find a sufficient \
decrease in the merit function. You may need more than \
\\!\\(\\*RowBox[{\\\"MachinePrecision\\\"}]\\) digits of working precision to \
meet these tolerances.\"", 2, 142, 3, 22878331958454768213, "Local"},
  "MessageTemplate"]], "Message", "MSG",
 CellChangeTimes->{3.9286048388653517`*^9, 3.9288439234486017`*^9, 
  3.928938617273514*^9, 3.928938953326661*^9, 3.928939085773551*^9, 
  3.9299916319434233`*^9, 3.929991764846876*^9, 3.940255421502019*^9, 
  3.9479853398709297`*^9, 3.947986003431938*^9, 3.9479874840254803`*^9, 
  3.9479877902517147`*^9, 3.9480300809342537`*^9, 3.9485180137833233`*^9, 
  3.948591945071456*^9, 3.948594200353848*^9, 3.948636233770308*^9, 
  3.948818735996582*^9, 3.9490565761762543`*^9},
 CellLabel->
  "During evaluation of \
In[138]:=",ExpressionUUID->"78d51d54-4d65-44b4-a79d-abac74578395"],

Cell[BoxData[
 TemplateBox[{
  "General", "stop", 
   "\"Further output of \\!\\(\\*StyleBox[RowBox[{\\\"FindRoot\\\", \
\\\"::\\\", \\\"lstol\\\"}], \\\"MessageName\\\"]\\) will be suppressed \
during this calculation.\"", 2, 142, 4, 22878331958454768213, "Local"},
  "MessageTemplate"]], "Message", "MSG",
 CellChangeTimes->{3.9286048388653517`*^9, 3.9288439234486017`*^9, 
  3.928938617273514*^9, 3.928938953326661*^9, 3.928939085773551*^9, 
  3.9299916319434233`*^9, 3.929991764846876*^9, 3.940255421502019*^9, 
  3.9479853398709297`*^9, 3.947986003431938*^9, 3.9479874840254803`*^9, 
  3.9479877902517147`*^9, 3.9480300809342537`*^9, 3.9485180137833233`*^9, 
  3.948591945071456*^9, 3.948594200353848*^9, 3.948636233770308*^9, 
  3.948818735996582*^9, 3.9490565761857147`*^9},
 CellLabel->
  "During evaluation of \
In[138]:=",ExpressionUUID->"cdc3148d-0da2-433e-b368-77243c2a2fa3"]
}, Open  ]],

Cell[CellGroupData[{

Cell[BoxData[
 RowBox[{
  RowBox[{"-", "759.83070457468`"}], "-", "x1pg"}]], "Input",
 CellChangeTimes->{
  3.948518046383662*^9, {3.948594213975895*^9, 3.9485942340510798`*^9}},
 CellLabel->
  "In[144]:=",ExpressionUUID->"b2186dde-c549-4c4f-bcd3-a86f2543aa05"],

Cell[BoxData["69.01514413635459`"], "Output",
 CellChangeTimes->{3.948594234952304*^9, 3.94881873822637*^9, 
  3.949056577792184*^9},
 CellLabel->
  "Out[144]=",ExpressionUUID->"f3e853f6-4153-44d3-96b2-28b4b9922eef"]
}, Open  ]],

Cell[CellGroupData[{

Cell[BoxData[
 RowBox[{
  RowBox[{"(*", 
   RowBox[{"Fig", ".2", "A"}], "*)"}], "\[IndentingNewLine]", 
  RowBox[{
   RowBox[{
    RowBox[{"Ticksx", "=", 
     RowBox[{"Table", "[", 
      RowBox[{
       RowBox[{"{", 
        RowBox[{
         RowBox[{
          RowBox[{"-", "969"}], "+", 
          RowBox[{"150", "i"}]}], ",", 
         RowBox[{
          RowBox[{"-", "969"}], "+", 
          RowBox[{"150", "i"}]}]}], "}"}], ",", 
       RowBox[{"{", 
        RowBox[{"i", ",", "0", ",", "20"}], "}"}]}], "]"}]}], ";"}], 
   "\[IndentingNewLine]", 
   RowBox[{
    RowBox[{"Ticksp", "=", 
     RowBox[{"Table", "[", 
      RowBox[{
       RowBox[{"{", 
        RowBox[{
         RowBox[{"0.5", "i"}], ",", 
         RowBox[{"0.5", "i"}]}], "}"}], ",", 
       RowBox[{"{", 
        RowBox[{"i", ",", "0", ",", "2"}], "}"}]}], "]"}]}], ";", 
    RowBox[{"Show", "[", 
     RowBox[{"{", 
      RowBox[{
       RowBox[{"Plot", "[", 
        RowBox[{
         RowBox[{"{", 
          RowBox[{"smalldeltafnlhsgen", "[", 
           RowBox[{
           "x1p", ",", "delsolnp", ",", "xhval2", ",", "l2g", ",", "l3g"}], 
           "]"}], "}"}], ",", 
         RowBox[{"{", 
          RowBox[{"x1p", ",", 
           RowBox[{
            RowBox[{"-", "900"}], "-", "69.01514413635459`"}], ",", 
           RowBox[{
            RowBox[{"-", "600"}], "-", "69.01514413635459`"}]}], "}"}], ",", 
         RowBox[{"PlotRange", "\[Rule]", 
          RowBox[{"{", 
           RowBox[{
            RowBox[{"{", 
             RowBox[{
              RowBox[{
               RowBox[{"-", "900"}], "-", "69.01514413635459`"}], ",", 
              RowBox[{
               RowBox[{"-", "599"}], "-", "69.01514413635459`"}]}], "}"}], 
            ",", "Automatic"}], "}"}]}], ",", " ", 
         RowBox[{"PlotStyle", "\[Rule]", 
          RowBox[{"{", 
           RowBox[{
            RowBox[{"{", 
             RowBox[{"Thick", ",", "Red"}], "}"}], ",", 
            RowBox[{"{", 
             RowBox[{"Thick", ",", "Black", ",", "Dashed"}], "}"}], ",", 
            RowBox[{"{", 
             RowBox[{"Thick", ",", "Black", ",", "Dashed"}], "}"}]}], "}"}]}],
          ",", 
         RowBox[{"LabelStyle", "->", 
          RowBox[{"{", 
           RowBox[{
            RowBox[{"FontSize", "\[Rule]", "19"}], ",", 
            RowBox[{"FontFamily", "\[Rule]", " ", "\"\<Times\>\""}]}], 
           "}"}]}], ",", 
         RowBox[{"GridLines", "\[Rule]", 
          RowBox[{"{", 
           RowBox[{"{", 
            RowBox[{
             RowBox[{"{", 
              RowBox[{"x1pg", ",", 
               RowBox[{"{", 
                RowBox[{"Thick", ",", "Red"}], "}"}]}], "}"}], ",", 
             RowBox[{"{", 
              RowBox[{
               RowBox[{"x1pg", "+", "40"}], ",", 
               RowBox[{"{", 
                RowBox[{"Thick", ",", 
                 RowBox[{"Darker", "[", "Green", "]"}]}], "}"}]}], "}"}]}], 
            "}"}], "}"}]}], ",", " ", 
         RowBox[{"Frame", "\[Rule]", "True"}], ",", 
         RowBox[{"(*", 
          RowBox[{
           RowBox[{"FrameLabel", "\[Rule]", 
            RowBox[{"{", 
             RowBox[{
             "\"\<Displacement From Vertical (nm)\>\"", ",", 
              "\"\<Open Probability\>\""}], "}"}]}], ","}], "*)"}], " ", 
         RowBox[{"FrameStyle", "\[Rule]", "Black"}], ",", " ", 
         RowBox[{"LabelStyle", "->", 
          RowBox[{"{", 
           RowBox[{
            RowBox[{"FontSize", "\[Rule]", "19"}], ",", 
            RowBox[{"FontFamily", "\[Rule]", " ", "\"\<Times\>\""}]}], 
           "}"}]}], ",", 
         RowBox[{"AxesOrigin", "\[Rule]", 
          RowBox[{"{", 
           RowBox[{
            RowBox[{"-", "200"}], ",", "0"}], "}"}]}], ",", " ", 
         RowBox[{"PlotStyle", "\[Rule]", 
          RowBox[{"{", 
           RowBox[{
            RowBox[{"{", 
             RowBox[{"Thick", ",", "Red"}], "}"}], ",", 
            RowBox[{"{", 
             RowBox[{"Thick", ",", "Black"}], "}"}]}], "}"}]}], ",", 
         RowBox[{"AspectRatio", "\[Rule]", 
          RowBox[{"0.75", "/", "1"}]}], ",", 
         RowBox[{"FrameTicks", "\[Rule]", 
          RowBox[{"{", 
           RowBox[{
            RowBox[{"{", 
             RowBox[{"Ticksp", ",", "None"}], "}"}], ",", 
            RowBox[{"{", 
             RowBox[{"Ticksx", ",", "None"}], "}"}]}], "}"}]}]}], "]"}], ",", 
       
       RowBox[{"Plot", "[", 
        RowBox[{
         RowBox[{"{", 
          RowBox[{
           RowBox[{"Johnsonorg1", "[", 
            RowBox[{"x1p", "-", "x1pg"}], "]"}], ",", 
           RowBox[{"Johnsonorg2", "[", 
            RowBox[{"x1p", "-", "x1pg"}], "]"}]}], "}"}], ",", 
         RowBox[{"{", 
          RowBox[{"x1p", ",", 
           RowBox[{
            RowBox[{"-", "800"}], "-", "69.01514413635459`"}], ",", 
           RowBox[{
            RowBox[{"-", "608"}], "-", "69.01514413635459`"}]}], "}"}], ",", 
         RowBox[{"PlotRange", "\[Rule]", 
          RowBox[{"{", 
           RowBox[{
            RowBox[{"{", 
             RowBox[{
              RowBox[{
               RowBox[{"-", "900"}], "-", "69.01514413635459`"}], ",", 
              RowBox[{
               RowBox[{"-", "600"}], "-", "69.01514413635459`"}]}], "}"}], 
            ",", "Automatic"}], "}"}]}], ",", " ", 
         RowBox[{"PlotStyle", "\[Rule]", 
          RowBox[{"{", 
           RowBox[{
            RowBox[{"{", 
             RowBox[{"Thick", ",", "Black", ",", "Dashed"}], "}"}], ",", 
            RowBox[{"{", 
             RowBox[{"Thick", ",", "Black", ",", "Dashed"}], "}"}]}], "}"}]}],
          ",", 
         RowBox[{"LabelStyle", "->", 
          RowBox[{"{", 
           RowBox[{
            RowBox[{"FontSize", "\[Rule]", "19"}], ",", 
            RowBox[{"FontFamily", "\[Rule]", " ", "\"\<Times\>\""}]}], 
           "}"}]}], ",", 
         RowBox[{"GridLines", "\[Rule]", 
          RowBox[{"{", 
           RowBox[{"{", 
            RowBox[{
             RowBox[{"{", 
              RowBox[{"x1pg", ",", 
               RowBox[{"{", 
                RowBox[{"Thick", ",", "Red"}], "}"}]}], "}"}], ",", 
             RowBox[{"{", 
              RowBox[{
               RowBox[{"x1pg", "+", "40"}], ",", 
               RowBox[{"{", 
                RowBox[{"Thick", ",", "Orange"}], "}"}]}], "}"}]}], "}"}], 
           "}"}]}], ",", " ", 
         RowBox[{"Frame", "\[Rule]", "True"}], ",", 
         RowBox[{"(*", 
          RowBox[{
           RowBox[{"FrameLabel", "\[Rule]", 
            RowBox[{"{", 
             RowBox[{
             "\"\<Displacement From Vertical (nm)\>\"", ",", 
              "\"\<Open Probability\>\""}], "}"}]}], ","}], " ", "*)"}], 
         RowBox[{"FrameStyle", "\[Rule]", "Black"}], ",", " ", 
         RowBox[{"LabelStyle", "->", 
          RowBox[{"{", 
           RowBox[{
            RowBox[{"FontSize", "\[Rule]", "19"}], ",", 
            RowBox[{"FontFamily", "\[Rule]", " ", "\"\<Times\>\""}]}], 
           "}"}]}], ",", 
         RowBox[{"AxesOrigin", "\[Rule]", 
          RowBox[{"{", 
           RowBox[{
            RowBox[{"-", "200"}], ",", "0"}], "}"}]}], ",", " ", 
         RowBox[{"PlotStyle", "\[Rule]", 
          RowBox[{"{", 
           RowBox[{
            RowBox[{"{", 
             RowBox[{"Thick", ",", "Red"}], "}"}], ",", 
            RowBox[{"{", 
             RowBox[{"Thick", ",", "Black"}], "}"}]}], "}"}]}], ",", 
         RowBox[{"AspectRatio", "\[Rule]", 
          RowBox[{"0.75", "/", "1"}]}]}], "]"}]}], "}"}], 
     "]"}]}]}]}]], "Input",
 CellChangeTimes->{{3.924534407403393*^9, 3.924534430867568*^9}, {
   3.924534544452012*^9, 3.9245345486963453`*^9}, {3.9245346459261513`*^9, 
   3.924534829483631*^9}, {3.924534865325005*^9, 3.9245348868982353`*^9}, {
   3.924542061950227*^9, 3.92454208699253*^9}, 3.924542128189818*^9, {
   3.9245450703625183`*^9, 3.9245450713063383`*^9}, {3.924545105593688*^9, 
   3.924545196103592*^9}, {3.924683369123221*^9, 3.92468337698328*^9}, {
   3.924683420015444*^9, 3.924683423487328*^9}, 3.925148734957877*^9, {
   3.92514959965447*^9, 3.925149600429626*^9}, {3.925149661296637*^9, 
   3.92514966251537*^9}, {3.9257631037448997`*^9, 3.925763136069618*^9}, {
   3.925763180567173*^9, 3.925763203600919*^9}, {3.925763235234415*^9, 
   3.925763299939205*^9}, {3.92576335568792*^9, 3.925763368120955*^9}, {
   3.925763415792178*^9, 3.925763454696143*^9}, {3.92576351650211*^9, 
   3.9257635196695538`*^9}, {3.925763552261537*^9, 3.9257635904175987`*^9}, {
   3.9257651029920273`*^9, 3.925765116185467*^9}, {3.926344614564075*^9, 
   3.926344666512012*^9}, {3.9263821269494677`*^9, 3.926382148590905*^9}, {
   3.927119476681426*^9, 3.927119536572011*^9}, {3.9271196093631783`*^9, 
   3.9271196264474573`*^9}, {3.927119835793689*^9, 3.927119839420208*^9}, {
   3.9278111394049807`*^9, 3.927811145722907*^9}, {3.928605254566698*^9, 
   3.928605261490015*^9}, {3.9479875243604183`*^9, 3.947987628779714*^9}, {
   3.948030097942045*^9, 3.948030194007881*^9}, {3.948518041483485*^9, 
   3.94851814257268*^9}, {3.948518218902754*^9, 3.9485182193219852`*^9}, {
   3.948518268926092*^9, 3.9485183345771523`*^9}, {3.9485183651417103`*^9, 
   3.9485183863059683`*^9}, {3.948518433779725*^9, 3.948518444540823*^9}, {
   3.948518484540235*^9, 3.948518484692555*^9}, {3.948518517137719*^9, 
   3.94851859016334*^9}, {3.948594257534354*^9, 3.948594326292059*^9}, {
   3.948594410200571*^9, 3.9485944349273252`*^9}, {3.94863625363629*^9, 
   3.948636301455819*^9}, {3.9486363501140423`*^9, 3.9486364294582644`*^9}},
 CellLabel->
  "In[145]:=",ExpressionUUID->"7484815e-b542-47ed-8003-f4b54f9ec68d"],

Cell[BoxData[
 GraphicsBox[{
   InterpretationBox[{
     TagBox[{{{}, {}, 
        TagBox[
         {RGBColor[1, 0, 0], Thickness[Large], Opacity[1.], 
          LineBox[CompressedData["
1:eJwV1nk4VG0bAHB7togi+5q1CCEt3EiRVEKylLJEeRVSFIpkZswmqZAkW0i2
0C5uUiREIUqFiiwzIyGEvvP9M3P9ruc5z3Iv5zqqPsFOR3m4uLgkiJ///5t0
lXAp2yUi1TDqkO+lRYulDy5XfGwTsaaXxlS6t2jx6uNf1fwdiSj9fSFc/P2i
hVv/zm162xNx5Svr9KvqSxaRYz9IW6wTsfBth4le45JFDbeSiNvWRDy9w7sr
TJQLdugnSl0xSESnk2mme09zg5ihSX7n+kTszNix+I7ODR829JnKEDazrL8e
nssNxzbput3WS0R61v4RxffcQLN5lV6im4jW5Y7ff23ggbceS8rNaxIx/Xzt
5u6/POBGOanLK5uICezomq47fHDmQtiAqUwi5jsHOvM38EHymbNpgasTkVfs
2BbvQT5o8Y0TeCeViNp8gcK3lfnByjJlMEsyEf2EiwY3ZfCD7tzzdAvRRFxg
X6vQyhSAhcDlIpH/mOjltCH93StBkPWRrC9ZYmLWi3MfJccEwdR99bmBRSYy
edyOJIgLQYit6rDdAhN7ljVFrHIXgh/qJi9WzzHR+TeD/oQtBG19B6MeTDIx
/45wzIU1IpC9p3hs4gcTGQqHnu6oXg7rNJzXGRF+oWWXNP59OTz+OxcU9p2J
6kfbjZuXi0F7oS17epCJ3aXDivpHxICL99vE/Fcm/pn7OZW1TBwOP5Kd4fvI
RD2uZyrVBitAUYXCJdvGROMVeDQtWwIKZ/SsPFqZaPS2cfrhEwkwbu28eLOF
ifMGhndnOiTAIVKNV+kNE5dC7Qw/8khCdOdzfvUmJg7ucu429ZeETwlTwnr1
TDz4t+ZV8IaVcOOXt5TVQybKfBVLMRtZRcRjZCX5ARPX0UW4d/JLwTsMkXxT
xcRb3qkQoyoFokkx4vsrmehofpzPy0MKLujfEjpezkSNpPQDo61S4PNfz2JS
EROd1jzzCaqWBt0fe4b6M5nI/iK5KvWxDLxy6P6uQfibWUZ6c68M+FYd+hZ4
i4k1Exojun9lIONSUP/UTSae2qDWccpCFsTUaB8FbzCxPtnkkmajLPz2etlm
cJWJ0RFqZi4DclDds+VRLIWJFkkCy65sVoQSY9W+B2QmSl/kOmBwVBEykwS4
x0hMXP6kRkIsSRFi7Trs98czcVWSxkbykCJsf+z/ReciE5PXPg4KS1GCttQr
/O8jmXgplbrPnlsF+l2HnTVOEuvvvuHlQlGFjoqWsx4nmChrOTv5M0sV6sUq
bl0OYuJPfT2+3KeqkPcqengukIksS8HIBLYqHDeVjGoLYKJl8+xbJTc1mJQy
z4nwZmLirLHcPSN14O9KnnjtwsSUgitJ3wQ0wG+F3G1Rwo/KPnHR1TWgYVf2
7r3OTIzVHs93t9SA+Pqyos59TKwKUAw6EakBfOUtfl/3MPH1Z+g4PaEBvHSB
3ik7JoZuK6rc8F0TuK0i65TNmZi0LPTQsnFtOBLNHeKzlYlnaqlPecV0AB8l
KN3ZQtR/3EiWvoEOxOqnRuluJvolqkxI4owOcClUmZhsZKLaiVVHxLl14d8M
6669IbH/fRv2WrW1sFjsnXxGg4kuOaj2iqYHFX07AgrXMJEvqHHluYd64C+6
busndSZyy5eMBQ3qQdt/Mz8s1Yj153Pey2zRhyxd+iZRZSZ+aWFtZXD0waaw
qj9Hhon9CVeSMowMgJG7bH27CBOb2O9EbV4YguX7cV5ewu32J3wvfzaEaZ53
PSbCRL9+U2rjnjUEL5+MuJuCTCzvsX59UM8IDFQNu/35mbgoK9fy64YRdGZ6
nF9cYqD1n2tdLZEbQD695I3uJAPvbRIhcR0ygX6PMC/vXwwc+TfCIxltAvny
m36lTjBQqoTa53jTBAxuNUjzcxhY1b2x5MBHE7DJ+uT9dYyBAq0LKlc8TOFk
vtDs1R8MFD6RE8Px3QhYcXTNYg8DJ3XEXjpmbAJS2NpHGwhXVXnopdRtAnvj
XzsDPzDwYZOmoOTwJuh8EB38oYuB9KVvLqVGm2Hk8dWn998xMGdup1pcy2aQ
rK1z9G9h4PWA+I4vwlvB743i+be1DHTUPKbXVGUBaf+RbqwkLCq5xzX6iwW0
iLAeHKhh4A546XZcEMDYoZr9tZqBBlCvyjkIwNvqcWTiCQPZucHr3fksIact
dZtEFQOH+jQHSh9YQn+HhLBzIQMtotOuN623hlWnzmmmFjDwwq+99TF21mAn
OWD9KZ+Bm9dG5bl5W0O5U3mU7x0GTrF7rEKuWkPM+z2ssBwGxj/e+XfLnDUo
ddHbr2UwUHPFQ4ngN9vAs4c/tTuJgd9+RTZk0rfD96A3vcKE+8MFzxy9tx2C
uK8owGUGhkslrPN8sx2idRVyCpjEffh+NHaK7IDMaKOSszQGtpil/Sd4eQcM
qhx+IRfPwL4r0bfLM20h8PhjjlcEAzOoU5JSP3bC5OJ5o6vhDPR78JDPQcQe
opK3nWk8w8CPgb70Z4b2wHjWNr/+NAMltvUVbI+xh9LlP/i5Q4n8F7n/J664
CybvSyjkBhLxU9MyeOnrAOfmA+2GDzHw5E2zCBOVvRBy8t0qHcJatV758rv2
wrHBTQOBBxlIw+drzMP3gmuzYCTbg3jeaYvbhta9YJSef2/6AAPfygX0zls4
wvimQTE+JwaqBVO3Jk47wuFz7l0qOxho69dM0Y9yAlcWZvtsZ2Cr0pY7Rdec
YI+39sk8GwYenARu+1In2Lrzj4D2NiLeoklmvwecQEb2utl6SwaeGxgXmbZ3
hneP22+ab2ZgQVnI0UF1F9g+a+vjoc/A0bx66vvJ/eCweHn8th4D9V7LRMWt
cAUXnp7wH+sYGPsjrdhd3xX8RI/RQ9YysHr8V9HFQFeIV0moImsT8f29S7Xm
uyvU2zUJVKoxcGOszl65gQNgecPunshqBh7QFUmcn3cHu8wkk33SDDyk9shE
VckDHHN7alOkiPrXOEyNsPKAIyXHOlVXEf03XrOxKsEDYuoSFjdKMLDick3v
aVlPqBlp2usnwsDGY4FZu20OwtbNO6eq/9GxZXfYzW11XpC2gZM3uUTHTZ6n
gkPYXjC97vp+bcKRXTl1X+UPQ6nywMOrC3Ts7sg6Rok4DCr8584FztHR0yq4
hUf2CPC1Fy6t/k1HA95QCZGPR+DNUUGhsCE6hm4CkYcRPqB9uPRJ4Q866gz7
tfck+0C8m0vgl+90PDlURVIv9YGtu7Le7PxGx/z01cWGP3yg1MAsUaWfjhYh
Bcc37veF5L8BK9t66biiO7Jb0dwPPK40Kuq00lEgzjNNUt8fNALF3YJa6LjO
lC0Q7eAPE9YHksve0FHp/jNj8f/8gTI1JGDaTMfbR7QqKwv9oeqAwIR1Ix3t
6ZZJfzUCYLnS9vqDdXTMOXr47FPtY4BF9f5JD+io6fsEch0DgX5JOPt9FR3X
aN6hPjkdCK4HnT5JE76SvM2N+0YgsJYP7r1VQUeS7N9kzcFAkAvl3lRURtzf
02ypLfw/CNtoKdJwl45tyqwvnXeDQLPhedmfW3T02rzRssIsGHZc8V2xlvC8
qGuBUkAw+HsJhXpl0DF5n5BU+/VguDPrYvQynY7Fixm3eKeCYY3eeFVyKh31
Qk08+9xDQC1F7qneFTqyhnSbPVVCQflYRINvPB1Nzd3PCDSfAgsTRY3US3T8
XBL0d/rHKfDieUFqjqOjtIMPtzhPGGRmiNkaXqQjVpyPq9kcBkodd14vnafj
tfD36nKlYaCwubPtRgRxfy9D778Zp0FG1LD3bSCd+D76LWFyKxzsAh/9ESAs
I/jusnFNOJxrMpe2OE5HwflMRb+v4fAx3t65OICORQo2MS5qEZCx6Nua4EfH
jhwN0biiCFDhpNRZedGx/3On6t6Gs6D1buFu5T5ifuTk1ufKUeBmcKlp1JGO
EysjxHbbRkFCotCwKmGFLu5j0sFR8NNeek3SHjp+fMdacq2NgqIX6zODdtFR
zXnFzzSfaNB/4JOssZ2OwhZyzMCq82Ca1hSZakbHhfzq5x+3xUJX14Ra30Zi
vemhL9PusXB6pewbFcLFxf9G9ENioTLxuHyRCR09eIW9/mbEggFJuLraiI7G
l611eGZjQeeUw+LAOjrWSsYdGKu8CAoO7THrVIl8etxPPmBzCZ5RZ7VCVYjz
RcmeuOh1CTwaVdofKNOxwMzvRtvZS3DDOlQFlOhYLX85933JJZDeJFm3T554
Xmq0lCkbD+KaLjwRUnQUsZvkjP2JBx6unvg6IWI+peN0eQcZZgy9nGcE6Xhk
wOGUzW8yjPp+V11LeOamf4SQFAU6GidqrgnQcfjW1fta7hTIuiw0F8BLx5SV
z4uqv1HAQnnLCbFFGuY73JJJ4KFClEXmfs8JGkqq1bZWHaPDyZA1a5I4NFTp
fGwxl0QHn5yiyQY2Dfk+qVqefUIHe4FHl/VZNDxbIGSlJcIAuba3r7lHaaj5
QvqE030GPD7EbVH4jYarZreEagslwlS0n+Z0Nw1PubtdzT6dBK6JjAsbCYfd
uymrQU+CJ7erus910TClYm5ZY3YSXKjnoyy9p2F9S2S1/9skEBS8M7ysgziP
4fEx2XVXQOHqj0K5NzSUCQ/YFDZ2BWzu+q+1rKXhmbbGCrlLVyH/aeKluBoa
bim8rVV96yoItTz81PCchuaJB45cfHwV2tgCjJ3VNOxWyuiOYF8FN+OCcacn
NGzpHp6UPXgNgmqHS45W0vACZ/HSQYvrcK3rmAG9gIb8LpRTG1RSYdcndunz
fBo6/yv13mOdCjwDp/Um7tDwJ29OZrpfKoSMx+ruz6PhIH+QZNPdVNjNe2ON
cjYN1UzJARdM00DA8LVMZToND0kViaW434CzDB3uT0wabi7sdj7RdBPWJ5fF
LCdcHKXvvPXXTRhKNVkCBnF/haLX2+UywCXX6m8ejYivd5Gb0IkMMHzqPn2S
QsNZ8WPPPKVuwegwdYTnIg2rUqj3Todmgue20Q7d0zQUkD/xaKA4C9Q+Oop5
h9Fwf6bpaFtDFoyGPLJPPUVD4V33j37uy4LIzPgXvKE0bFPc9s1reTakzyk9
6DtB3Cf30dPZ4GzoKXNOSwygEd+/CXGlW3LAReG516QHDYPHF5292bmgUKl+
U5vwvltbc9qE8+D7TtoHL3carvbvn/HRyoOwiAOObw7QsKg6OoLbOw+S3/2y
ynOhYaJiorl8dx60J2hquO6hoSnf0ENW4x3YPX157IkVDZsOlwlGvCmA+P/S
7i9a0tBh3Dfl22gBPB3IirAiPLl8pjpCuBC02u7zvragYbOCG2W1fSFwF7yX
79lCw56dIX83vSmEB26rHWZMiPo6tVzHqOsuKFZnFhvp0tDylbasiVAxuBgV
nArXoeHSGoERll4x0ArLzJ5q0/ChmYFup1Mx/LmGDVZaRDzOnGvQuVUMHScG
+xzXEPU4RK5e2lACJGXN5cFKNNR3YVlHBZYCK67kxD1JIp8R/x6suFAOZ1kr
Pb5K0DC8slZ/2/Vy4HOL3LGScIfUgsK14nKQ07NVjhKnIXnN3f4rn8phx4f+
dntRGgr1rn3MteU+ZK5dZTzKT0MbFe4Lr//dB8fOyHntOSqa1tpQ57Ir4ZPF
wNDBWSq2eZ0E8+eV4H/X9n3SHyqGxirU5fZUQvSFVcWz01QseB//oFe8Cu5q
lx5qmqSi7uaj9qyYKuA5P4AB41TsZNvGv/N/AFUadpT8r1RsqaL1XnF8BKXB
jovDX6g4cDNubv/JR1D4xC1Mh/BJM1vPrYxHcHP38cPFfVRsvnHDI6TpEcSd
oW2s6KWiWthM/Fnrx7DvZcvw8/dUfOz4IUDd/Amw/fbZdTVSMeZ6Rcb93c/g
Z6l7jTThk8nucn+Cn8HgrLex2ysqZrd1kXySn0E345TKpwYqhpx4f+Peh2fw
vOrqbH8dFecbuj4J+VUDg6+7cPwZFXnk6c3i8c9BJ89DiK+cin65wQICg7Vg
HLPNfGcZFe0P55ib8yFYeKwLTSwl9kud96KvRnBesdQjU0JF9pOjCb4WCOej
swv1iqhY77nQzsdE6HD5aXsgj4gvf+U3Kf06OMcfTi5Ko6KBXopjQ0w9xPd7
PeWkUvEI2YWRfL0eEp/Zso0JjxktVwu/Vw+5obKutdepmJ6uRzr/oR5aP1dr
dCZT0Rq6dyYavADVh7wvFxlU/Lw3Mg6HXsBr/yu8+y5S0S33CaXQ9yVom/Yc
IsdSUal8rMX+wktI4Fd+/CyGipkTIgnLbryEHXnFQZoXiPUDLUjtbS+hfqCx
628kFeN596Vkb3kFTw8uFeSfJvJ7n+VpK9cIxU7/OSwEULG31Mrq3VgTJFls
v16wh4q+ImULdf0t4MXSOze6m4pfdC6pT/xrgXUZ0of0CHsIpHGbKrdC49zw
mspdVFTQvdcp6NUKS1W0qho7Ki6lrvBt7muFE2vb33dZE/VzhN39+Esb2Mt4
SvJtJNY7Z9EsHNkO/JMhl48oE/NlSfuc77+DrKeyqurjCbjjk7iHiWAPBDQO
6XY9ScAljxeuMw2foa9s7a0RWgKGlRnt7r09ABElrPxlbgnoJRb5KibyOyBZ
SzZBOwEHj6Kf9bchMP3X3tOqlYCBOc/urxwfguKIyLSVhFMEKfVfp4Yg9Vjr
6tsaCVgRtEvtmMAwnLQPk36oloA56ZWxm3SGQVGsduV3hQQUO9sj3XdiGCKv
u4pZSiRgWkbjfrHfw2CSR+KdnaNg6WPoqhn/CVwSzBE9wkGiDqIdUz+h+fy1
t76zFBy1907pW/gJXgdyb76doSDvkZScr6IjkCBct6HgNwXvvJhIub5uBPpC
FnxdWRS8/7ppAQNHIM48rKGqn4JxJsZ/ZQZHwKEosmj0KwWX/pjKuo6MwOrV
cUkqhEcrRDIYEyNQPJF0kPGZggrwuOvH0gh055ZO+X6kYOCZaOud8qOgIzy6
ZmUnBb22m4R2OY1Ce/cRUmgjBfdWv3214vkoCKkLT1e9ouAkK2Ze/MUoWAdX
+s2+pCDNfeaO0OtRqFomYBPTQMEH7Nqg8c5RuGF2j4dZR8HN9JGZ4PFR8Emf
jil8RsF1e4PmQ+TGYOoQLfJrGQWTtxs2/3dqDPSKNoyqEXY7yyHXRIyB/0yf
u38pMZ5/Wlj0/Bj0JK7fxCqmoJnIQkgqZQye13b+mb9LwaqHi8IhGWNAVlU+
I51HwUGxm390X46B7I/K4N1pxPNH6q/2SY5DvsYz/oupFHTqXZ42uXocjP3r
b1alUNDyhdgoj+I4OA63N8pfp6AfdyRFUmscKCMs5dErFBS9f0eOvXkcplla
7WQ6BbVzHa3SvcehY+amAV6g4Jd7ToLfi8bBa2Puq9/nif3jxXt3lY3DeETR
QS3CM5oXL5RWjoPg3OOExCgK/lT84OZXPQ7wt6v/4FkKus93NCS3jkPJP/Er
c6EUdHYqs1tijwNVMP6X0VEKng3VYujrs4CsrSdx2o+C1eSyrU8MWRBn123w
wJdY72XjdzBhQWSCdshGHwoKl3brWG1lQZBgK3vLYQqu4bo2utKeBY6C0uM2
7hRcZdd2aNGPBTKChUOuuykoJRd9azaVBau09wmkOVAwO5AmIXSTBRJ28xq9
uyhY8nMtSyqTBcIJDkc97SlYnPH955o8Fiws+/XtsC0FWflCTjLlLOhftnng
mBUF5U9f/XGgkQUFy1o+RZoQ9T49krrvNwuqHu9/UmtMQSXbSKef0yyoP/41
hY9webnZv6hZFvS9mdyXaETBoo9ntqQvsmBFkmxT9noKopbYtYplbIiUCahq
0iHGnf8d2y/PBgcdHqa0EgWvNBkePmvJBveP9EBPRQpy/X6vXWnNBn+6lF2W
AgXTdf5Yj9mwIZalzasrT8Gk+2KnnXey4cH9vefMZYh+UNgow+fEBqXNt476
SVLwv8U7H376sGHC3syiQoCI//I9Nu/j2OA0oWw9zE9Bq4wzn4bi2VB1fdkO
BcK6reyyP2Q2RPR37ybzEv0hMK8oQWfD0pkzhzy4KMjT9fa4+lU2iGZXRPPM
k9HGZe5KUw4btP+se+bEImNN4JjsWmQDLWNVLWWcjAzu4rjxOjaMWy3UV4+R
8TzpOOPeCzaUMd40a46ScetUUqJaIxtM1QI/zg+RsWj9SOZUKxtsdhfM5fST
0W+9bujaT2w4nKtq9vs9Gb+eFXP+85sNBtr3XpoQ3pzmIe8+zQauEmPns+/I
+O5xkfKTGTZkPbQ9udhOnO/Uk+9hc2wYfH0ib1kbGX1mW9M7l4h4TjxZodBE
xi8d8xdthDhw0txpxKaa2O/7K91xBQ5Y1H8Kpzwj48qE9IOyShwQtz3K1/yU
jKaUPKHtyhwodzyrvPcJGT/GV/elqnJg0jdzv/tDMpokmaav1eRAOG207kQ5
GWMPdvMvX8+B8x/i0lPyyJicUdjzAjiQ4xi453UuGfn2dG/tteRA0+t9PAs5
ZFxnUSHLsuKAZLVKoHc2GY3nCravsOFAflbNpnWZZMSegNs2dhxoOz7fU5dK
xlEhI9kARw4oL4SuZtGIeK/3y846zAGbM+5vlAnbRLGGEo5wIJBtGeNEJWM4
ZdNgsDcHqvrFhx9RyNgfqc692ZcDdi9LHsbFkzH4wTKJWn8OhCSO7Je5QEZ3
ks0s8wQH6lS8r20LJWM3jRlsH8mBGV0dgcgQMt5w5dMUiuLAOpNfEeXBZGzi
ora/Ipy286Kn4kky5ij9twzOE/E9la32J5CMf7Jn1dVjOaDQMFBe5EfG40G3
dz8jceBsgE+rhBsZXxVwVRkncaA0VBfsDpBx2Zwmo5Pw96jJ8guuZBTTZcSF
XeHA3qS4a2MuZDz5Z7StNJkDmk9yPF/uI2P0Qeoy+esc6BT+NnJ2Fxmfbaz6
13yDAwalvgL9FmRUq/OfTcohxlNbudcQFlx3rW95LgfOXdy4GGBOxtz15+Rp
hOtdRKY4W8ho0YDFsXkccPlbMfDPjIxxwkHG/vnEee14nitvIOPLmBWJK4s4
UDuYFXZYi4wH6l/9WCjngF+LcHCuJhn9w1cV+9/ngODD04HDGmTUusH+8Zaw
I9XOO3gNGb2q1B9lVXBgcP3EnhhVMi5IH/m2pYoDAudB97Y8GV1+P1hye8SB
Pau/9H8RJ/rraeqE0XMO2E7f4VlJePKdA/c1wpbvT6yxFSOjdOYP0hRho8uL
AWWiZEwS/8KqrOGA9DJFTowQGQMkQvesQw58nfFcVOEl4+mx7/O8L4h8d/fK
+s6QkG+wR8KliQPHq7K3pE6T8JXQX9E7hH2Sjx96M0VC52B28jRhlz1zWRt+
k9BLdMjq+msOmL2S0eabIOH1S4YWb5s5wP3wgOmdERLav1xlod/KgeTrXU7D
fSR8N56WkdHBgXknWNImfN/pv+JPhH1W3L0b+ImEuYF9/nLvOGBIj+Zi95Iw
ecL3cwrh9lj10qluEloGHPtMf88BsaBQIZ4OEtYrHKX5d3GAbr0cFV6SsG/l
50sDPUQ//gv/z6uBhL6v9z2V7uWAx/N+6awXJPz8PrNwF2Fds6oT6vUkZGdt
L60i3KznKa9bS0KWjc2xSx+JfMneDd/4hIR5gp4jK/s4EM+x0XMqIaGuYvYN
3q8cWDC/nJJaTMKpQ+cy1hM+w+j913ePhF81n/t5EvbXOfkuoIiEBs3VOyoI
2/mmRpwvICGjZMHtUD8HRD+M1BVmkzDJ2ny2cIADV2sSXf9dJ6FDprCCzHdi
fHlvrQ3hvVKinuaE4z3VdWjXSNj+5sQxH8KnZx/9XXWVhIaP3Dj3CLsaDWTp
JpHQXGikausPDsjlbxjbTyPh5tl61/1DxPuG2RNTfIGEzZaSuX4/ORDcHis+
eJ6I34rSd2TCW1fq3F5NuHpHT3sh4e60czVxUSQcODi1aZywcJ7cottZEvL6
LrwKGeFA2NODkfynSJjz4LJg6CjxvhnuP+11lIQ8Icaze8c5IKFL5bvmR8J1
h4yjgwh/CTK89tqXhNcMON0JhM9OXqw09iHy7XVJoo5w8aLapPBhElYoXste
z+KA1KqjwY/cSLhe+fFhfjYHhixHjq9wIOF316TuaxwOqPluuOS8i4TDfdxC
9wh7kc5npNiT8CTvacU6wl2vJd4q7CRhS/3f8XHCDU6bjXV2kPCYyazutgki
Hn70JStLEmraTtiMEj6coHc1zJiED7+WzapPciC9KKL44Qai/rdmPjAl3N1S
93LOiISC9ze67yS8R8J1NsaQhNSQKZeThC3SLxxi6JPQ2s5W7RFhheK3Wne0
SWgzsMfQ5jcHet6GVncrEPW8/8s/hykO9J3I+MxLmNJ4M9+L8FeRxiUDeRI6
eTw0CiE8ZKtgRZclIW7N/ZtMeKr21UuQJvKz777LB8Li5fJvC8VJuP1OwnbP
aQ7sSHo5EMlDQgto19g3wwF7/QmeQm4Slpak1x0mvLtFbk0XFwk1ytxsTxJ2
EQzxX/8vHpvMjSXohL1j5ca+/Y1H3yCunBeEo0OCpxym4zFPgK/T4A8HYsXS
pSKn4jGw10jJgvCl4gbTgt/xeOqik8suwrSfsue4J+Nxr8Hn+KOE0440LD5g
x6P5Fr/5NMIZS2ylb6x4jF13uOAO4dsZspYrCA8rm1lVEM7vORkXOBaP0R5/
trwhfDf8Rm7qaDzOfZK+9YFw8aqGhoaReHzcSR77Rri8gv3j1894zAz31Zog
XOkou0yZsObrJscFwv8DcGfj9Q==
           "]]},
         Annotation[#, "Charting`Private`Tag#1"]& ]}, {}},
      {"WolframDynamicHighlight", <|
       "Label" -> {"XYLabel"}, "Ball" -> {"InterpolatedBall"}|>}], 
     DynamicBox[(Charting`HighlightActionBox["DynamicHighlight", {}, 
       Slot["HighlightElements"], 
       Slot["LayoutOptions"], 
       Slot["Meta"], 
       Charting`HighlightActionFunction["DynamicHighlight", {{{{}, {}, 
           Annotation[{
             Directive[
              Opacity[1.], 
              AbsoluteThickness[2], 
              Thickness[Large], 
              RGBColor[1, 0, 0]], 
             Line[CompressedData["
1:eJwV1nk4VG0bAHB7togi+5q1CCEt3EiRVEKylLJEeRVSFIpkZswmqZAkW0i2
0C5uUiREIUqFiiwzIyGEvvP9M3P9ruc5z3Iv5zqqPsFOR3m4uLgkiJ///5t0
lXAp2yUi1TDqkO+lRYulDy5XfGwTsaaXxlS6t2jx6uNf1fwdiSj9fSFc/P2i
hVv/zm162xNx5Svr9KvqSxaRYz9IW6wTsfBth4le45JFDbeSiNvWRDy9w7sr
TJQLdugnSl0xSESnk2mme09zg5ihSX7n+kTszNix+I7ODR829JnKEDazrL8e
nssNxzbput3WS0R61v4RxffcQLN5lV6im4jW5Y7ff23ggbceS8rNaxIx/Xzt
5u6/POBGOanLK5uICezomq47fHDmQtiAqUwi5jsHOvM38EHymbNpgasTkVfs
2BbvQT5o8Y0TeCeViNp8gcK3lfnByjJlMEsyEf2EiwY3ZfCD7tzzdAvRRFxg
X6vQyhSAhcDlIpH/mOjltCH93StBkPWRrC9ZYmLWi3MfJccEwdR99bmBRSYy
edyOJIgLQYit6rDdAhN7ljVFrHIXgh/qJi9WzzHR+TeD/oQtBG19B6MeTDIx
/45wzIU1IpC9p3hs4gcTGQqHnu6oXg7rNJzXGRF+oWWXNP59OTz+OxcU9p2J
6kfbjZuXi0F7oS17epCJ3aXDivpHxICL99vE/Fcm/pn7OZW1TBwOP5Kd4fvI
RD2uZyrVBitAUYXCJdvGROMVeDQtWwIKZ/SsPFqZaPS2cfrhEwkwbu28eLOF
ifMGhndnOiTAIVKNV+kNE5dC7Qw/8khCdOdzfvUmJg7ucu429ZeETwlTwnr1
TDz4t+ZV8IaVcOOXt5TVQybKfBVLMRtZRcRjZCX5ARPX0UW4d/JLwTsMkXxT
xcRb3qkQoyoFokkx4vsrmehofpzPy0MKLujfEjpezkSNpPQDo61S4PNfz2JS
EROd1jzzCaqWBt0fe4b6M5nI/iK5KvWxDLxy6P6uQfibWUZ6c68M+FYd+hZ4
i4k1Exojun9lIONSUP/UTSae2qDWccpCFsTUaB8FbzCxPtnkkmajLPz2etlm
cJWJ0RFqZi4DclDds+VRLIWJFkkCy65sVoQSY9W+B2QmSl/kOmBwVBEykwS4
x0hMXP6kRkIsSRFi7Trs98czcVWSxkbykCJsf+z/ReciE5PXPg4KS1GCttQr
/O8jmXgplbrPnlsF+l2HnTVOEuvvvuHlQlGFjoqWsx4nmChrOTv5M0sV6sUq
bl0OYuJPfT2+3KeqkPcqengukIksS8HIBLYqHDeVjGoLYKJl8+xbJTc1mJQy
z4nwZmLirLHcPSN14O9KnnjtwsSUgitJ3wQ0wG+F3G1Rwo/KPnHR1TWgYVf2
7r3OTIzVHs93t9SA+Pqyos59TKwKUAw6EakBfOUtfl/3MPH1Z+g4PaEBvHSB
3ik7JoZuK6rc8F0TuK0i65TNmZi0LPTQsnFtOBLNHeKzlYlnaqlPecV0AB8l
KN3ZQtR/3EiWvoEOxOqnRuluJvolqkxI4owOcClUmZhsZKLaiVVHxLl14d8M
6669IbH/fRv2WrW1sFjsnXxGg4kuOaj2iqYHFX07AgrXMJEvqHHluYd64C+6
busndSZyy5eMBQ3qQdt/Mz8s1Yj153Pey2zRhyxd+iZRZSZ+aWFtZXD0waaw
qj9Hhon9CVeSMowMgJG7bH27CBOb2O9EbV4YguX7cV5ewu32J3wvfzaEaZ53
PSbCRL9+U2rjnjUEL5+MuJuCTCzvsX59UM8IDFQNu/35mbgoK9fy64YRdGZ6
nF9cYqD1n2tdLZEbQD695I3uJAPvbRIhcR0ygX6PMC/vXwwc+TfCIxltAvny
m36lTjBQqoTa53jTBAxuNUjzcxhY1b2x5MBHE7DJ+uT9dYyBAq0LKlc8TOFk
vtDs1R8MFD6RE8Px3QhYcXTNYg8DJ3XEXjpmbAJS2NpHGwhXVXnopdRtAnvj
XzsDPzDwYZOmoOTwJuh8EB38oYuB9KVvLqVGm2Hk8dWn998xMGdup1pcy2aQ
rK1z9G9h4PWA+I4vwlvB743i+be1DHTUPKbXVGUBaf+RbqwkLCq5xzX6iwW0
iLAeHKhh4A546XZcEMDYoZr9tZqBBlCvyjkIwNvqcWTiCQPZucHr3fksIact
dZtEFQOH+jQHSh9YQn+HhLBzIQMtotOuN623hlWnzmmmFjDwwq+99TF21mAn
OWD9KZ+Bm9dG5bl5W0O5U3mU7x0GTrF7rEKuWkPM+z2ssBwGxj/e+XfLnDUo
ddHbr2UwUHPFQ4ngN9vAs4c/tTuJgd9+RTZk0rfD96A3vcKE+8MFzxy9tx2C
uK8owGUGhkslrPN8sx2idRVyCpjEffh+NHaK7IDMaKOSszQGtpil/Sd4eQcM
qhx+IRfPwL4r0bfLM20h8PhjjlcEAzOoU5JSP3bC5OJ5o6vhDPR78JDPQcQe
opK3nWk8w8CPgb70Z4b2wHjWNr/+NAMltvUVbI+xh9LlP/i5Q4n8F7n/J664
CybvSyjkBhLxU9MyeOnrAOfmA+2GDzHw5E2zCBOVvRBy8t0qHcJatV758rv2
wrHBTQOBBxlIw+drzMP3gmuzYCTbg3jeaYvbhta9YJSef2/6AAPfygX0zls4
wvimQTE+JwaqBVO3Jk47wuFz7l0qOxho69dM0Y9yAlcWZvtsZ2Cr0pY7Rdec
YI+39sk8GwYenARu+1In2Lrzj4D2NiLeoklmvwecQEb2utl6SwaeGxgXmbZ3
hneP22+ab2ZgQVnI0UF1F9g+a+vjoc/A0bx66vvJ/eCweHn8th4D9V7LRMWt
cAUXnp7wH+sYGPsjrdhd3xX8RI/RQ9YysHr8V9HFQFeIV0moImsT8f29S7Xm
uyvU2zUJVKoxcGOszl65gQNgecPunshqBh7QFUmcn3cHu8wkk33SDDyk9shE
VckDHHN7alOkiPrXOEyNsPKAIyXHOlVXEf03XrOxKsEDYuoSFjdKMLDick3v
aVlPqBlp2usnwsDGY4FZu20OwtbNO6eq/9GxZXfYzW11XpC2gZM3uUTHTZ6n
gkPYXjC97vp+bcKRXTl1X+UPQ6nywMOrC3Ts7sg6Rok4DCr8584FztHR0yq4
hUf2CPC1Fy6t/k1HA95QCZGPR+DNUUGhsCE6hm4CkYcRPqB9uPRJ4Q866gz7
tfck+0C8m0vgl+90PDlURVIv9YGtu7Le7PxGx/z01cWGP3yg1MAsUaWfjhYh
Bcc37veF5L8BK9t66biiO7Jb0dwPPK40Kuq00lEgzjNNUt8fNALF3YJa6LjO
lC0Q7eAPE9YHksve0FHp/jNj8f/8gTI1JGDaTMfbR7QqKwv9oeqAwIR1Ix3t
6ZZJfzUCYLnS9vqDdXTMOXr47FPtY4BF9f5JD+io6fsEch0DgX5JOPt9FR3X
aN6hPjkdCK4HnT5JE76SvM2N+0YgsJYP7r1VQUeS7N9kzcFAkAvl3lRURtzf
02ypLfw/CNtoKdJwl45tyqwvnXeDQLPhedmfW3T02rzRssIsGHZc8V2xlvC8
qGuBUkAw+HsJhXpl0DF5n5BU+/VguDPrYvQynY7Fixm3eKeCYY3eeFVyKh31
Qk08+9xDQC1F7qneFTqyhnSbPVVCQflYRINvPB1Nzd3PCDSfAgsTRY3US3T8
XBL0d/rHKfDieUFqjqOjtIMPtzhPGGRmiNkaXqQjVpyPq9kcBkodd14vnafj
tfD36nKlYaCwubPtRgRxfy9D778Zp0FG1LD3bSCd+D76LWFyKxzsAh/9ESAs
I/jusnFNOJxrMpe2OE5HwflMRb+v4fAx3t65OICORQo2MS5qEZCx6Nua4EfH
jhwN0biiCFDhpNRZedGx/3On6t6Gs6D1buFu5T5ifuTk1ufKUeBmcKlp1JGO
EysjxHbbRkFCotCwKmGFLu5j0sFR8NNeek3SHjp+fMdacq2NgqIX6zODdtFR
zXnFzzSfaNB/4JOssZ2OwhZyzMCq82Ca1hSZakbHhfzq5x+3xUJX14Ra30Zi
vemhL9PusXB6pewbFcLFxf9G9ENioTLxuHyRCR09eIW9/mbEggFJuLraiI7G
l611eGZjQeeUw+LAOjrWSsYdGKu8CAoO7THrVIl8etxPPmBzCZ5RZ7VCVYjz
RcmeuOh1CTwaVdofKNOxwMzvRtvZS3DDOlQFlOhYLX85933JJZDeJFm3T554
Xmq0lCkbD+KaLjwRUnQUsZvkjP2JBx6unvg6IWI+peN0eQcZZgy9nGcE6Xhk
wOGUzW8yjPp+V11LeOamf4SQFAU6GidqrgnQcfjW1fta7hTIuiw0F8BLx5SV
z4uqv1HAQnnLCbFFGuY73JJJ4KFClEXmfs8JGkqq1bZWHaPDyZA1a5I4NFTp
fGwxl0QHn5yiyQY2Dfk+qVqefUIHe4FHl/VZNDxbIGSlJcIAuba3r7lHaaj5
QvqE030GPD7EbVH4jYarZreEagslwlS0n+Z0Nw1PubtdzT6dBK6JjAsbCYfd
uymrQU+CJ7erus910TClYm5ZY3YSXKjnoyy9p2F9S2S1/9skEBS8M7ysgziP
4fEx2XVXQOHqj0K5NzSUCQ/YFDZ2BWzu+q+1rKXhmbbGCrlLVyH/aeKluBoa
bim8rVV96yoItTz81PCchuaJB45cfHwV2tgCjJ3VNOxWyuiOYF8FN+OCcacn
NGzpHp6UPXgNgmqHS45W0vACZ/HSQYvrcK3rmAG9gIb8LpRTG1RSYdcndunz
fBo6/yv13mOdCjwDp/Um7tDwJ29OZrpfKoSMx+ruz6PhIH+QZNPdVNjNe2ON
cjYN1UzJARdM00DA8LVMZToND0kViaW434CzDB3uT0wabi7sdj7RdBPWJ5fF
LCdcHKXvvPXXTRhKNVkCBnF/haLX2+UywCXX6m8ejYivd5Gb0IkMMHzqPn2S
QsNZ8WPPPKVuwegwdYTnIg2rUqj3Todmgue20Q7d0zQUkD/xaKA4C9Q+Oop5
h9Fwf6bpaFtDFoyGPLJPPUVD4V33j37uy4LIzPgXvKE0bFPc9s1reTakzyk9
6DtB3Cf30dPZ4GzoKXNOSwygEd+/CXGlW3LAReG516QHDYPHF5292bmgUKl+
U5vwvltbc9qE8+D7TtoHL3carvbvn/HRyoOwiAOObw7QsKg6OoLbOw+S3/2y
ynOhYaJiorl8dx60J2hquO6hoSnf0ENW4x3YPX157IkVDZsOlwlGvCmA+P/S
7i9a0tBh3Dfl22gBPB3IirAiPLl8pjpCuBC02u7zvragYbOCG2W1fSFwF7yX
79lCw56dIX83vSmEB26rHWZMiPo6tVzHqOsuKFZnFhvp0tDylbasiVAxuBgV
nArXoeHSGoERll4x0ArLzJ5q0/ChmYFup1Mx/LmGDVZaRDzOnGvQuVUMHScG
+xzXEPU4RK5e2lACJGXN5cFKNNR3YVlHBZYCK67kxD1JIp8R/x6suFAOZ1kr
Pb5K0DC8slZ/2/Vy4HOL3LGScIfUgsK14nKQ07NVjhKnIXnN3f4rn8phx4f+
dntRGgr1rn3MteU+ZK5dZTzKT0MbFe4Lr//dB8fOyHntOSqa1tpQ57Ir4ZPF
wNDBWSq2eZ0E8+eV4H/X9n3SHyqGxirU5fZUQvSFVcWz01QseB//oFe8Cu5q
lx5qmqSi7uaj9qyYKuA5P4AB41TsZNvGv/N/AFUadpT8r1RsqaL1XnF8BKXB
jovDX6g4cDNubv/JR1D4xC1Mh/BJM1vPrYxHcHP38cPFfVRsvnHDI6TpEcSd
oW2s6KWiWthM/Fnrx7DvZcvw8/dUfOz4IUDd/Amw/fbZdTVSMeZ6Rcb93c/g
Z6l7jTThk8nucn+Cn8HgrLex2ysqZrd1kXySn0E345TKpwYqhpx4f+Peh2fw
vOrqbH8dFecbuj4J+VUDg6+7cPwZFXnk6c3i8c9BJ89DiK+cin65wQICg7Vg
HLPNfGcZFe0P55ib8yFYeKwLTSwl9kud96KvRnBesdQjU0JF9pOjCb4WCOej
swv1iqhY77nQzsdE6HD5aXsgj4gvf+U3Kf06OMcfTi5Ko6KBXopjQ0w9xPd7
PeWkUvEI2YWRfL0eEp/Zso0JjxktVwu/Vw+5obKutdepmJ6uRzr/oR5aP1dr
dCZT0Rq6dyYavADVh7wvFxlU/Lw3Mg6HXsBr/yu8+y5S0S33CaXQ9yVom/Yc
IsdSUal8rMX+wktI4Fd+/CyGipkTIgnLbryEHXnFQZoXiPUDLUjtbS+hfqCx
628kFeN596Vkb3kFTw8uFeSfJvJ7n+VpK9cIxU7/OSwEULG31Mrq3VgTJFls
v16wh4q+ImULdf0t4MXSOze6m4pfdC6pT/xrgXUZ0of0CHsIpHGbKrdC49zw
mspdVFTQvdcp6NUKS1W0qho7Ki6lrvBt7muFE2vb33dZE/VzhN39+Esb2Mt4
SvJtJNY7Z9EsHNkO/JMhl48oE/NlSfuc77+DrKeyqurjCbjjk7iHiWAPBDQO
6XY9ScAljxeuMw2foa9s7a0RWgKGlRnt7r09ABElrPxlbgnoJRb5KibyOyBZ
SzZBOwEHj6Kf9bchMP3X3tOqlYCBOc/urxwfguKIyLSVhFMEKfVfp4Yg9Vjr
6tsaCVgRtEvtmMAwnLQPk36oloA56ZWxm3SGQVGsduV3hQQUO9sj3XdiGCKv
u4pZSiRgWkbjfrHfw2CSR+KdnaNg6WPoqhn/CVwSzBE9wkGiDqIdUz+h+fy1
t76zFBy1907pW/gJXgdyb76doSDvkZScr6IjkCBct6HgNwXvvJhIub5uBPpC
FnxdWRS8/7ppAQNHIM48rKGqn4JxJsZ/ZQZHwKEosmj0KwWX/pjKuo6MwOrV
cUkqhEcrRDIYEyNQPJF0kPGZggrwuOvH0gh055ZO+X6kYOCZaOud8qOgIzy6
ZmUnBb22m4R2OY1Ce/cRUmgjBfdWv3214vkoCKkLT1e9ouAkK2Ze/MUoWAdX
+s2+pCDNfeaO0OtRqFomYBPTQMEH7Nqg8c5RuGF2j4dZR8HN9JGZ4PFR8Emf
jil8RsF1e4PmQ+TGYOoQLfJrGQWTtxs2/3dqDPSKNoyqEXY7yyHXRIyB/0yf
u38pMZ5/Wlj0/Bj0JK7fxCqmoJnIQkgqZQye13b+mb9LwaqHi8IhGWNAVlU+
I51HwUGxm390X46B7I/K4N1pxPNH6q/2SY5DvsYz/oupFHTqXZ42uXocjP3r
b1alUNDyhdgoj+I4OA63N8pfp6AfdyRFUmscKCMs5dErFBS9f0eOvXkcplla
7WQ6BbVzHa3SvcehY+amAV6g4Jd7ToLfi8bBa2Puq9/nif3jxXt3lY3DeETR
QS3CM5oXL5RWjoPg3OOExCgK/lT84OZXPQ7wt6v/4FkKus93NCS3jkPJP/Er
c6EUdHYqs1tijwNVMP6X0VEKng3VYujrs4CsrSdx2o+C1eSyrU8MWRBn123w
wJdY72XjdzBhQWSCdshGHwoKl3brWG1lQZBgK3vLYQqu4bo2utKeBY6C0uM2
7hRcZdd2aNGPBTKChUOuuykoJRd9azaVBau09wmkOVAwO5AmIXSTBRJ28xq9
uyhY8nMtSyqTBcIJDkc97SlYnPH955o8Fiws+/XtsC0FWflCTjLlLOhftnng
mBUF5U9f/XGgkQUFy1o+RZoQ9T49krrvNwuqHu9/UmtMQSXbSKef0yyoP/41
hY9webnZv6hZFvS9mdyXaETBoo9ntqQvsmBFkmxT9noKopbYtYplbIiUCahq
0iHGnf8d2y/PBgcdHqa0EgWvNBkePmvJBveP9EBPRQpy/X6vXWnNBn+6lF2W
AgXTdf5Yj9mwIZalzasrT8Gk+2KnnXey4cH9vefMZYh+UNgow+fEBqXNt476
SVLwv8U7H376sGHC3syiQoCI//I9Nu/j2OA0oWw9zE9Bq4wzn4bi2VB1fdkO
BcK6reyyP2Q2RPR37ybzEv0hMK8oQWfD0pkzhzy4KMjT9fa4+lU2iGZXRPPM
k9HGZe5KUw4btP+se+bEImNN4JjsWmQDLWNVLWWcjAzu4rjxOjaMWy3UV4+R
8TzpOOPeCzaUMd40a46ScetUUqJaIxtM1QI/zg+RsWj9SOZUKxtsdhfM5fST
0W+9bujaT2w4nKtq9vs9Gb+eFXP+85sNBtr3XpoQ3pzmIe8+zQauEmPns+/I
+O5xkfKTGTZkPbQ9udhOnO/Uk+9hc2wYfH0ib1kbGX1mW9M7l4h4TjxZodBE
xi8d8xdthDhw0txpxKaa2O/7K91xBQ5Y1H8Kpzwj48qE9IOyShwQtz3K1/yU
jKaUPKHtyhwodzyrvPcJGT/GV/elqnJg0jdzv/tDMpokmaav1eRAOG207kQ5
GWMPdvMvX8+B8x/i0lPyyJicUdjzAjiQ4xi453UuGfn2dG/tteRA0+t9PAs5
ZFxnUSHLsuKAZLVKoHc2GY3nCravsOFAflbNpnWZZMSegNs2dhxoOz7fU5dK
xlEhI9kARw4oL4SuZtGIeK/3y846zAGbM+5vlAnbRLGGEo5wIJBtGeNEJWM4
ZdNgsDcHqvrFhx9RyNgfqc692ZcDdi9LHsbFkzH4wTKJWn8OhCSO7Je5QEZ3
ks0s8wQH6lS8r20LJWM3jRlsH8mBGV0dgcgQMt5w5dMUiuLAOpNfEeXBZGzi
ora/Ipy286Kn4kky5ij9twzOE/E9la32J5CMf7Jn1dVjOaDQMFBe5EfG40G3
dz8jceBsgE+rhBsZXxVwVRkncaA0VBfsDpBx2Zwmo5Pw96jJ8guuZBTTZcSF
XeHA3qS4a2MuZDz5Z7StNJkDmk9yPF/uI2P0Qeoy+esc6BT+NnJ2Fxmfbaz6
13yDAwalvgL9FmRUq/OfTcohxlNbudcQFlx3rW95LgfOXdy4GGBOxtz15+Rp
hOtdRKY4W8ho0YDFsXkccPlbMfDPjIxxwkHG/vnEee14nitvIOPLmBWJK4s4
UDuYFXZYi4wH6l/9WCjngF+LcHCuJhn9w1cV+9/ngODD04HDGmTUusH+8Zaw
I9XOO3gNGb2q1B9lVXBgcP3EnhhVMi5IH/m2pYoDAudB97Y8GV1+P1hye8SB
Pau/9H8RJ/rraeqE0XMO2E7f4VlJePKdA/c1wpbvT6yxFSOjdOYP0hRho8uL
AWWiZEwS/8KqrOGA9DJFTowQGQMkQvesQw58nfFcVOEl4+mx7/O8L4h8d/fK
+s6QkG+wR8KliQPHq7K3pE6T8JXQX9E7hH2Sjx96M0VC52B28jRhlz1zWRt+
k9BLdMjq+msOmL2S0eabIOH1S4YWb5s5wP3wgOmdERLav1xlod/KgeTrXU7D
fSR8N56WkdHBgXknWNImfN/pv+JPhH1W3L0b+ImEuYF9/nLvOGBIj+Zi95Iw
ecL3cwrh9lj10qluEloGHPtMf88BsaBQIZ4OEtYrHKX5d3GAbr0cFV6SsG/l
50sDPUQ//gv/z6uBhL6v9z2V7uWAx/N+6awXJPz8PrNwF2Fds6oT6vUkZGdt
L60i3KznKa9bS0KWjc2xSx+JfMneDd/4hIR5gp4jK/s4EM+x0XMqIaGuYvYN
3q8cWDC/nJJaTMKpQ+cy1hM+w+j913ePhF81n/t5EvbXOfkuoIiEBs3VOyoI
2/mmRpwvICGjZMHtUD8HRD+M1BVmkzDJ2ny2cIADV2sSXf9dJ6FDprCCzHdi
fHlvrQ3hvVKinuaE4z3VdWjXSNj+5sQxH8KnZx/9XXWVhIaP3Dj3CLsaDWTp
JpHQXGikausPDsjlbxjbTyPh5tl61/1DxPuG2RNTfIGEzZaSuX4/ORDcHis+
eJ6I34rSd2TCW1fq3F5NuHpHT3sh4e60czVxUSQcODi1aZywcJ7cottZEvL6
LrwKGeFA2NODkfynSJjz4LJg6CjxvhnuP+11lIQ8Icaze8c5IKFL5bvmR8J1
h4yjgwh/CTK89tqXhNcMON0JhM9OXqw09iHy7XVJoo5w8aLapPBhElYoXste
z+KA1KqjwY/cSLhe+fFhfjYHhixHjq9wIOF316TuaxwOqPluuOS8i4TDfdxC
9wh7kc5npNiT8CTvacU6wl2vJd4q7CRhS/3f8XHCDU6bjXV2kPCYyazutgki
Hn70JStLEmraTtiMEj6coHc1zJiED7+WzapPciC9KKL44Qai/rdmPjAl3N1S
93LOiISC9ze67yS8R8J1NsaQhNSQKZeThC3SLxxi6JPQ2s5W7RFhheK3Wne0
SWgzsMfQ5jcHet6GVncrEPW8/8s/hykO9J3I+MxLmNJ4M9+L8FeRxiUDeRI6
eTw0CiE8ZKtgRZclIW7N/ZtMeKr21UuQJvKz777LB8Li5fJvC8VJuP1OwnbP
aQ7sSHo5EMlDQgto19g3wwF7/QmeQm4Slpak1x0mvLtFbk0XFwk1ytxsTxJ2
EQzxX/8vHpvMjSXohL1j5ca+/Y1H3yCunBeEo0OCpxym4zFPgK/T4A8HYsXS
pSKn4jGw10jJgvCl4gbTgt/xeOqik8suwrSfsue4J+Nxr8Hn+KOE0440LD5g
x6P5Fr/5NMIZS2ylb6x4jF13uOAO4dsZspYrCA8rm1lVEM7vORkXOBaP0R5/
trwhfDf8Rm7qaDzOfZK+9YFw8aqGhoaReHzcSR77Rri8gv3j1894zAz31Zog
XOkou0yZsObrJscFwv8DcGfj9Q==
              "]]}, "Charting`Private`Tag#1"]}}, {}}, <|
        "HighlightElements" -> <|
          "Label" -> {"XYLabel"}, "Ball" -> {"InterpolatedBall"}|>, 
         "LayoutOptions" -> <|
          "PlotRange" -> {{-969.0151441363546, -668.0151441363546}, {0., 
            0.9990216806238876}}, "Frame" -> {{True, True}, {True, True}}, 
           "AxesOrigin" -> {-200., 0.}, "ImageSize" -> {360, 270.}, 
           "Axes" -> {True, True}, 
           "LabelStyle" -> {FontSize -> 19, FontFamily -> "Times"}, 
           "AspectRatio" -> 0.75, "DefaultStyle" -> {
             Directive[
              Opacity[1.], 
              AbsoluteThickness[2], 
              Thickness[Large], 
              RGBColor[1, 0, 0]]}, 
           "HighlightLabelingFunctions" -> <|"CoordinatesToolOptions" -> ({
               Identity[
                Part[#, 1]], 
               Identity[
                Part[#, 2]]}& ), 
             "ScalingFunctions" -> {{Identity, Identity}, {
               Identity, Identity}}|>, "Primitives" -> {}, "GCFlag" -> 
           False|>, 
         "Meta" -> <|
          "DefaultHighlight" -> {"Dynamic", None}, "Index" -> {}, "Function" -> 
           Plot, "GroupHighlight" -> False|>|>]]& )[<|
       "HighlightElements" -> <|
         "Label" -> {"XYLabel"}, "Ball" -> {"InterpolatedBall"}|>, 
        "LayoutOptions" -> <|
         "PlotRange" -> {{-969.0151441363546, -668.0151441363546}, {0., 
           0.9990216806238876}}, "Frame" -> {{True, True}, {True, True}}, 
          "AxesOrigin" -> {-200., 0.}, "ImageSize" -> {360, 270.}, 
          "Axes" -> {True, True}, 
          "LabelStyle" -> {FontSize -> 19, FontFamily -> "Times"}, 
          "AspectRatio" -> 0.75, "DefaultStyle" -> {
            Directive[
             Opacity[1.], 
             AbsoluteThickness[2], 
             Thickness[Large], 
             RGBColor[1, 0, 0]]}, 
          "HighlightLabelingFunctions" -> <|"CoordinatesToolOptions" -> ({
              Identity[
               Part[#, 1]], 
              Identity[
               Part[#, 2]]}& ), 
            "ScalingFunctions" -> {{Identity, Identity}, {
              Identity, Identity}}|>, "Primitives" -> {}, "GCFlag" -> False|>,
         "Meta" -> <|
         "DefaultHighlight" -> {"Dynamic", None}, "Index" -> {}, "Function" -> 
          Plot, "GroupHighlight" -> False|>|>],
      ImageSizeCache->{{4.503599627370496*^15, -4.503599627370496*^15}, {
       4.503599627370496*^15, -4.503599627370496*^15}}]},
    Annotation[{{{{}, {}, 
        Annotation[{
          Directive[
           Opacity[1.], 
           AbsoluteThickness[2], 
           Thickness[Large], 
           RGBColor[1, 0, 0]], 
          Line[CompressedData["
1:eJwV1nk4VG0bAHB7togi+5q1CCEt3EiRVEKylLJEeRVSFIpkZswmqZAkW0i2
0C5uUiREIUqFiiwzIyGEvvP9M3P9ruc5z3Iv5zqqPsFOR3m4uLgkiJ///5t0
lXAp2yUi1TDqkO+lRYulDy5XfGwTsaaXxlS6t2jx6uNf1fwdiSj9fSFc/P2i
hVv/zm162xNx5Svr9KvqSxaRYz9IW6wTsfBth4le45JFDbeSiNvWRDy9w7sr
TJQLdugnSl0xSESnk2mme09zg5ihSX7n+kTszNix+I7ODR829JnKEDazrL8e
nssNxzbput3WS0R61v4RxffcQLN5lV6im4jW5Y7ff23ggbceS8rNaxIx/Xzt
5u6/POBGOanLK5uICezomq47fHDmQtiAqUwi5jsHOvM38EHymbNpgasTkVfs
2BbvQT5o8Y0TeCeViNp8gcK3lfnByjJlMEsyEf2EiwY3ZfCD7tzzdAvRRFxg
X6vQyhSAhcDlIpH/mOjltCH93StBkPWRrC9ZYmLWi3MfJccEwdR99bmBRSYy
edyOJIgLQYit6rDdAhN7ljVFrHIXgh/qJi9WzzHR+TeD/oQtBG19B6MeTDIx
/45wzIU1IpC9p3hs4gcTGQqHnu6oXg7rNJzXGRF+oWWXNP59OTz+OxcU9p2J
6kfbjZuXi0F7oS17epCJ3aXDivpHxICL99vE/Fcm/pn7OZW1TBwOP5Kd4fvI
RD2uZyrVBitAUYXCJdvGROMVeDQtWwIKZ/SsPFqZaPS2cfrhEwkwbu28eLOF
ifMGhndnOiTAIVKNV+kNE5dC7Qw/8khCdOdzfvUmJg7ucu429ZeETwlTwnr1
TDz4t+ZV8IaVcOOXt5TVQybKfBVLMRtZRcRjZCX5ARPX0UW4d/JLwTsMkXxT
xcRb3qkQoyoFokkx4vsrmehofpzPy0MKLujfEjpezkSNpPQDo61S4PNfz2JS
EROd1jzzCaqWBt0fe4b6M5nI/iK5KvWxDLxy6P6uQfibWUZ6c68M+FYd+hZ4
i4k1Exojun9lIONSUP/UTSae2qDWccpCFsTUaB8FbzCxPtnkkmajLPz2etlm
cJWJ0RFqZi4DclDds+VRLIWJFkkCy65sVoQSY9W+B2QmSl/kOmBwVBEykwS4
x0hMXP6kRkIsSRFi7Trs98czcVWSxkbykCJsf+z/ReciE5PXPg4KS1GCttQr
/O8jmXgplbrPnlsF+l2HnTVOEuvvvuHlQlGFjoqWsx4nmChrOTv5M0sV6sUq
bl0OYuJPfT2+3KeqkPcqengukIksS8HIBLYqHDeVjGoLYKJl8+xbJTc1mJQy
z4nwZmLirLHcPSN14O9KnnjtwsSUgitJ3wQ0wG+F3G1Rwo/KPnHR1TWgYVf2
7r3OTIzVHs93t9SA+Pqyos59TKwKUAw6EakBfOUtfl/3MPH1Z+g4PaEBvHSB
3ik7JoZuK6rc8F0TuK0i65TNmZi0LPTQsnFtOBLNHeKzlYlnaqlPecV0AB8l
KN3ZQtR/3EiWvoEOxOqnRuluJvolqkxI4owOcClUmZhsZKLaiVVHxLl14d8M
6669IbH/fRv2WrW1sFjsnXxGg4kuOaj2iqYHFX07AgrXMJEvqHHluYd64C+6
busndSZyy5eMBQ3qQdt/Mz8s1Yj153Pey2zRhyxd+iZRZSZ+aWFtZXD0waaw
qj9Hhon9CVeSMowMgJG7bH27CBOb2O9EbV4YguX7cV5ewu32J3wvfzaEaZ53
PSbCRL9+U2rjnjUEL5+MuJuCTCzvsX59UM8IDFQNu/35mbgoK9fy64YRdGZ6
nF9cYqD1n2tdLZEbQD695I3uJAPvbRIhcR0ygX6PMC/vXwwc+TfCIxltAvny
m36lTjBQqoTa53jTBAxuNUjzcxhY1b2x5MBHE7DJ+uT9dYyBAq0LKlc8TOFk
vtDs1R8MFD6RE8Px3QhYcXTNYg8DJ3XEXjpmbAJS2NpHGwhXVXnopdRtAnvj
XzsDPzDwYZOmoOTwJuh8EB38oYuB9KVvLqVGm2Hk8dWn998xMGdup1pcy2aQ
rK1z9G9h4PWA+I4vwlvB743i+be1DHTUPKbXVGUBaf+RbqwkLCq5xzX6iwW0
iLAeHKhh4A546XZcEMDYoZr9tZqBBlCvyjkIwNvqcWTiCQPZucHr3fksIact
dZtEFQOH+jQHSh9YQn+HhLBzIQMtotOuN623hlWnzmmmFjDwwq+99TF21mAn
OWD9KZ+Bm9dG5bl5W0O5U3mU7x0GTrF7rEKuWkPM+z2ssBwGxj/e+XfLnDUo
ddHbr2UwUHPFQ4ngN9vAs4c/tTuJgd9+RTZk0rfD96A3vcKE+8MFzxy9tx2C
uK8owGUGhkslrPN8sx2idRVyCpjEffh+NHaK7IDMaKOSszQGtpil/Sd4eQcM
qhx+IRfPwL4r0bfLM20h8PhjjlcEAzOoU5JSP3bC5OJ5o6vhDPR78JDPQcQe
opK3nWk8w8CPgb70Z4b2wHjWNr/+NAMltvUVbI+xh9LlP/i5Q4n8F7n/J664
CybvSyjkBhLxU9MyeOnrAOfmA+2GDzHw5E2zCBOVvRBy8t0qHcJatV758rv2
wrHBTQOBBxlIw+drzMP3gmuzYCTbg3jeaYvbhta9YJSef2/6AAPfygX0zls4
wvimQTE+JwaqBVO3Jk47wuFz7l0qOxho69dM0Y9yAlcWZvtsZ2Cr0pY7Rdec
YI+39sk8GwYenARu+1In2Lrzj4D2NiLeoklmvwecQEb2utl6SwaeGxgXmbZ3
hneP22+ab2ZgQVnI0UF1F9g+a+vjoc/A0bx66vvJ/eCweHn8th4D9V7LRMWt
cAUXnp7wH+sYGPsjrdhd3xX8RI/RQ9YysHr8V9HFQFeIV0moImsT8f29S7Xm
uyvU2zUJVKoxcGOszl65gQNgecPunshqBh7QFUmcn3cHu8wkk33SDDyk9shE
VckDHHN7alOkiPrXOEyNsPKAIyXHOlVXEf03XrOxKsEDYuoSFjdKMLDick3v
aVlPqBlp2usnwsDGY4FZu20OwtbNO6eq/9GxZXfYzW11XpC2gZM3uUTHTZ6n
gkPYXjC97vp+bcKRXTl1X+UPQ6nywMOrC3Ts7sg6Rok4DCr8584FztHR0yq4
hUf2CPC1Fy6t/k1HA95QCZGPR+DNUUGhsCE6hm4CkYcRPqB9uPRJ4Q866gz7
tfck+0C8m0vgl+90PDlURVIv9YGtu7Le7PxGx/z01cWGP3yg1MAsUaWfjhYh
Bcc37veF5L8BK9t66biiO7Jb0dwPPK40Kuq00lEgzjNNUt8fNALF3YJa6LjO
lC0Q7eAPE9YHksve0FHp/jNj8f/8gTI1JGDaTMfbR7QqKwv9oeqAwIR1Ix3t
6ZZJfzUCYLnS9vqDdXTMOXr47FPtY4BF9f5JD+io6fsEch0DgX5JOPt9FR3X
aN6hPjkdCK4HnT5JE76SvM2N+0YgsJYP7r1VQUeS7N9kzcFAkAvl3lRURtzf
02ypLfw/CNtoKdJwl45tyqwvnXeDQLPhedmfW3T02rzRssIsGHZc8V2xlvC8
qGuBUkAw+HsJhXpl0DF5n5BU+/VguDPrYvQynY7Fixm3eKeCYY3eeFVyKh31
Qk08+9xDQC1F7qneFTqyhnSbPVVCQflYRINvPB1Nzd3PCDSfAgsTRY3US3T8
XBL0d/rHKfDieUFqjqOjtIMPtzhPGGRmiNkaXqQjVpyPq9kcBkodd14vnafj
tfD36nKlYaCwubPtRgRxfy9D778Zp0FG1LD3bSCd+D76LWFyKxzsAh/9ESAs
I/jusnFNOJxrMpe2OE5HwflMRb+v4fAx3t65OICORQo2MS5qEZCx6Nua4EfH
jhwN0biiCFDhpNRZedGx/3On6t6Gs6D1buFu5T5ifuTk1ufKUeBmcKlp1JGO
EysjxHbbRkFCotCwKmGFLu5j0sFR8NNeek3SHjp+fMdacq2NgqIX6zODdtFR
zXnFzzSfaNB/4JOssZ2OwhZyzMCq82Ca1hSZakbHhfzq5x+3xUJX14Ra30Zi
vemhL9PusXB6pewbFcLFxf9G9ENioTLxuHyRCR09eIW9/mbEggFJuLraiI7G
l611eGZjQeeUw+LAOjrWSsYdGKu8CAoO7THrVIl8etxPPmBzCZ5RZ7VCVYjz
RcmeuOh1CTwaVdofKNOxwMzvRtvZS3DDOlQFlOhYLX85933JJZDeJFm3T554
Xmq0lCkbD+KaLjwRUnQUsZvkjP2JBx6unvg6IWI+peN0eQcZZgy9nGcE6Xhk
wOGUzW8yjPp+V11LeOamf4SQFAU6GidqrgnQcfjW1fta7hTIuiw0F8BLx5SV
z4uqv1HAQnnLCbFFGuY73JJJ4KFClEXmfs8JGkqq1bZWHaPDyZA1a5I4NFTp
fGwxl0QHn5yiyQY2Dfk+qVqefUIHe4FHl/VZNDxbIGSlJcIAuba3r7lHaaj5
QvqE030GPD7EbVH4jYarZreEagslwlS0n+Z0Nw1PubtdzT6dBK6JjAsbCYfd
uymrQU+CJ7erus910TClYm5ZY3YSXKjnoyy9p2F9S2S1/9skEBS8M7ysgziP
4fEx2XVXQOHqj0K5NzSUCQ/YFDZ2BWzu+q+1rKXhmbbGCrlLVyH/aeKluBoa
bim8rVV96yoItTz81PCchuaJB45cfHwV2tgCjJ3VNOxWyuiOYF8FN+OCcacn
NGzpHp6UPXgNgmqHS45W0vACZ/HSQYvrcK3rmAG9gIb8LpRTG1RSYdcndunz
fBo6/yv13mOdCjwDp/Um7tDwJ29OZrpfKoSMx+ruz6PhIH+QZNPdVNjNe2ON
cjYN1UzJARdM00DA8LVMZToND0kViaW434CzDB3uT0wabi7sdj7RdBPWJ5fF
LCdcHKXvvPXXTRhKNVkCBnF/haLX2+UywCXX6m8ejYivd5Gb0IkMMHzqPn2S
QsNZ8WPPPKVuwegwdYTnIg2rUqj3Todmgue20Q7d0zQUkD/xaKA4C9Q+Oop5
h9Fwf6bpaFtDFoyGPLJPPUVD4V33j37uy4LIzPgXvKE0bFPc9s1reTakzyk9
6DtB3Cf30dPZ4GzoKXNOSwygEd+/CXGlW3LAReG516QHDYPHF5292bmgUKl+
U5vwvltbc9qE8+D7TtoHL3carvbvn/HRyoOwiAOObw7QsKg6OoLbOw+S3/2y
ynOhYaJiorl8dx60J2hquO6hoSnf0ENW4x3YPX157IkVDZsOlwlGvCmA+P/S
7i9a0tBh3Dfl22gBPB3IirAiPLl8pjpCuBC02u7zvragYbOCG2W1fSFwF7yX
79lCw56dIX83vSmEB26rHWZMiPo6tVzHqOsuKFZnFhvp0tDylbasiVAxuBgV
nArXoeHSGoERll4x0ArLzJ5q0/ChmYFup1Mx/LmGDVZaRDzOnGvQuVUMHScG
+xzXEPU4RK5e2lACJGXN5cFKNNR3YVlHBZYCK67kxD1JIp8R/x6suFAOZ1kr
Pb5K0DC8slZ/2/Vy4HOL3LGScIfUgsK14nKQ07NVjhKnIXnN3f4rn8phx4f+
dntRGgr1rn3MteU+ZK5dZTzKT0MbFe4Lr//dB8fOyHntOSqa1tpQ57Ir4ZPF
wNDBWSq2eZ0E8+eV4H/X9n3SHyqGxirU5fZUQvSFVcWz01QseB//oFe8Cu5q
lx5qmqSi7uaj9qyYKuA5P4AB41TsZNvGv/N/AFUadpT8r1RsqaL1XnF8BKXB
jovDX6g4cDNubv/JR1D4xC1Mh/BJM1vPrYxHcHP38cPFfVRsvnHDI6TpEcSd
oW2s6KWiWthM/Fnrx7DvZcvw8/dUfOz4IUDd/Amw/fbZdTVSMeZ6Rcb93c/g
Z6l7jTThk8nucn+Cn8HgrLex2ysqZrd1kXySn0E345TKpwYqhpx4f+Peh2fw
vOrqbH8dFecbuj4J+VUDg6+7cPwZFXnk6c3i8c9BJ89DiK+cin65wQICg7Vg
HLPNfGcZFe0P55ib8yFYeKwLTSwl9kud96KvRnBesdQjU0JF9pOjCb4WCOej
swv1iqhY77nQzsdE6HD5aXsgj4gvf+U3Kf06OMcfTi5Ko6KBXopjQ0w9xPd7
PeWkUvEI2YWRfL0eEp/Zso0JjxktVwu/Vw+5obKutdepmJ6uRzr/oR5aP1dr
dCZT0Rq6dyYavADVh7wvFxlU/Lw3Mg6HXsBr/yu8+y5S0S33CaXQ9yVom/Yc
IsdSUal8rMX+wktI4Fd+/CyGipkTIgnLbryEHXnFQZoXiPUDLUjtbS+hfqCx
628kFeN596Vkb3kFTw8uFeSfJvJ7n+VpK9cIxU7/OSwEULG31Mrq3VgTJFls
v16wh4q+ImULdf0t4MXSOze6m4pfdC6pT/xrgXUZ0of0CHsIpHGbKrdC49zw
mspdVFTQvdcp6NUKS1W0qho7Ki6lrvBt7muFE2vb33dZE/VzhN39+Esb2Mt4
SvJtJNY7Z9EsHNkO/JMhl48oE/NlSfuc77+DrKeyqurjCbjjk7iHiWAPBDQO
6XY9ScAljxeuMw2foa9s7a0RWgKGlRnt7r09ABElrPxlbgnoJRb5KibyOyBZ
SzZBOwEHj6Kf9bchMP3X3tOqlYCBOc/urxwfguKIyLSVhFMEKfVfp4Yg9Vjr
6tsaCVgRtEvtmMAwnLQPk36oloA56ZWxm3SGQVGsduV3hQQUO9sj3XdiGCKv
u4pZSiRgWkbjfrHfw2CSR+KdnaNg6WPoqhn/CVwSzBE9wkGiDqIdUz+h+fy1
t76zFBy1907pW/gJXgdyb76doSDvkZScr6IjkCBct6HgNwXvvJhIub5uBPpC
FnxdWRS8/7ppAQNHIM48rKGqn4JxJsZ/ZQZHwKEosmj0KwWX/pjKuo6MwOrV
cUkqhEcrRDIYEyNQPJF0kPGZggrwuOvH0gh055ZO+X6kYOCZaOud8qOgIzy6
ZmUnBb22m4R2OY1Ce/cRUmgjBfdWv3214vkoCKkLT1e9ouAkK2Ze/MUoWAdX
+s2+pCDNfeaO0OtRqFomYBPTQMEH7Nqg8c5RuGF2j4dZR8HN9JGZ4PFR8Emf
jil8RsF1e4PmQ+TGYOoQLfJrGQWTtxs2/3dqDPSKNoyqEXY7yyHXRIyB/0yf
u38pMZ5/Wlj0/Bj0JK7fxCqmoJnIQkgqZQye13b+mb9LwaqHi8IhGWNAVlU+
I51HwUGxm390X46B7I/K4N1pxPNH6q/2SY5DvsYz/oupFHTqXZ42uXocjP3r
b1alUNDyhdgoj+I4OA63N8pfp6AfdyRFUmscKCMs5dErFBS9f0eOvXkcplla
7WQ6BbVzHa3SvcehY+amAV6g4Jd7ToLfi8bBa2Puq9/nif3jxXt3lY3DeETR
QS3CM5oXL5RWjoPg3OOExCgK/lT84OZXPQ7wt6v/4FkKus93NCS3jkPJP/Er
c6EUdHYqs1tijwNVMP6X0VEKng3VYujrs4CsrSdx2o+C1eSyrU8MWRBn123w
wJdY72XjdzBhQWSCdshGHwoKl3brWG1lQZBgK3vLYQqu4bo2utKeBY6C0uM2
7hRcZdd2aNGPBTKChUOuuykoJRd9azaVBau09wmkOVAwO5AmIXSTBRJ28xq9
uyhY8nMtSyqTBcIJDkc97SlYnPH955o8Fiws+/XtsC0FWflCTjLlLOhftnng
mBUF5U9f/XGgkQUFy1o+RZoQ9T49krrvNwuqHu9/UmtMQSXbSKef0yyoP/41
hY9webnZv6hZFvS9mdyXaETBoo9ntqQvsmBFkmxT9noKopbYtYplbIiUCahq
0iHGnf8d2y/PBgcdHqa0EgWvNBkePmvJBveP9EBPRQpy/X6vXWnNBn+6lF2W
AgXTdf5Yj9mwIZalzasrT8Gk+2KnnXey4cH9vefMZYh+UNgow+fEBqXNt476
SVLwv8U7H376sGHC3syiQoCI//I9Nu/j2OA0oWw9zE9Bq4wzn4bi2VB1fdkO
BcK6reyyP2Q2RPR37ybzEv0hMK8oQWfD0pkzhzy4KMjT9fa4+lU2iGZXRPPM
k9HGZe5KUw4btP+se+bEImNN4JjsWmQDLWNVLWWcjAzu4rjxOjaMWy3UV4+R
8TzpOOPeCzaUMd40a46ScetUUqJaIxtM1QI/zg+RsWj9SOZUKxtsdhfM5fST
0W+9bujaT2w4nKtq9vs9Gb+eFXP+85sNBtr3XpoQ3pzmIe8+zQauEmPns+/I
+O5xkfKTGTZkPbQ9udhOnO/Uk+9hc2wYfH0ib1kbGX1mW9M7l4h4TjxZodBE
xi8d8xdthDhw0txpxKaa2O/7K91xBQ5Y1H8Kpzwj48qE9IOyShwQtz3K1/yU
jKaUPKHtyhwodzyrvPcJGT/GV/elqnJg0jdzv/tDMpokmaav1eRAOG207kQ5
GWMPdvMvX8+B8x/i0lPyyJicUdjzAjiQ4xi453UuGfn2dG/tteRA0+t9PAs5
ZFxnUSHLsuKAZLVKoHc2GY3nCravsOFAflbNpnWZZMSegNs2dhxoOz7fU5dK
xlEhI9kARw4oL4SuZtGIeK/3y846zAGbM+5vlAnbRLGGEo5wIJBtGeNEJWM4
ZdNgsDcHqvrFhx9RyNgfqc692ZcDdi9LHsbFkzH4wTKJWn8OhCSO7Je5QEZ3
ks0s8wQH6lS8r20LJWM3jRlsH8mBGV0dgcgQMt5w5dMUiuLAOpNfEeXBZGzi
ora/Ipy286Kn4kky5ij9twzOE/E9la32J5CMf7Jn1dVjOaDQMFBe5EfG40G3
dz8jceBsgE+rhBsZXxVwVRkncaA0VBfsDpBx2Zwmo5Pw96jJ8guuZBTTZcSF
XeHA3qS4a2MuZDz5Z7StNJkDmk9yPF/uI2P0Qeoy+esc6BT+NnJ2Fxmfbaz6
13yDAwalvgL9FmRUq/OfTcohxlNbudcQFlx3rW95LgfOXdy4GGBOxtz15+Rp
hOtdRKY4W8ho0YDFsXkccPlbMfDPjIxxwkHG/vnEee14nitvIOPLmBWJK4s4
UDuYFXZYi4wH6l/9WCjngF+LcHCuJhn9w1cV+9/ngODD04HDGmTUusH+8Zaw
I9XOO3gNGb2q1B9lVXBgcP3EnhhVMi5IH/m2pYoDAudB97Y8GV1+P1hye8SB
Pau/9H8RJ/rraeqE0XMO2E7f4VlJePKdA/c1wpbvT6yxFSOjdOYP0hRho8uL
AWWiZEwS/8KqrOGA9DJFTowQGQMkQvesQw58nfFcVOEl4+mx7/O8L4h8d/fK
+s6QkG+wR8KliQPHq7K3pE6T8JXQX9E7hH2Sjx96M0VC52B28jRhlz1zWRt+
k9BLdMjq+msOmL2S0eabIOH1S4YWb5s5wP3wgOmdERLav1xlod/KgeTrXU7D
fSR8N56WkdHBgXknWNImfN/pv+JPhH1W3L0b+ImEuYF9/nLvOGBIj+Zi95Iw
ecL3cwrh9lj10qluEloGHPtMf88BsaBQIZ4OEtYrHKX5d3GAbr0cFV6SsG/l
50sDPUQ//gv/z6uBhL6v9z2V7uWAx/N+6awXJPz8PrNwF2Fds6oT6vUkZGdt
L60i3KznKa9bS0KWjc2xSx+JfMneDd/4hIR5gp4jK/s4EM+x0XMqIaGuYvYN
3q8cWDC/nJJaTMKpQ+cy1hM+w+j913ePhF81n/t5EvbXOfkuoIiEBs3VOyoI
2/mmRpwvICGjZMHtUD8HRD+M1BVmkzDJ2ny2cIADV2sSXf9dJ6FDprCCzHdi
fHlvrQ3hvVKinuaE4z3VdWjXSNj+5sQxH8KnZx/9XXWVhIaP3Dj3CLsaDWTp
JpHQXGikausPDsjlbxjbTyPh5tl61/1DxPuG2RNTfIGEzZaSuX4/ORDcHis+
eJ6I34rSd2TCW1fq3F5NuHpHT3sh4e60czVxUSQcODi1aZywcJ7cottZEvL6
LrwKGeFA2NODkfynSJjz4LJg6CjxvhnuP+11lIQ8Icaze8c5IKFL5bvmR8J1
h4yjgwh/CTK89tqXhNcMON0JhM9OXqw09iHy7XVJoo5w8aLapPBhElYoXste
z+KA1KqjwY/cSLhe+fFhfjYHhixHjq9wIOF316TuaxwOqPluuOS8i4TDfdxC
9wh7kc5npNiT8CTvacU6wl2vJd4q7CRhS/3f8XHCDU6bjXV2kPCYyazutgki
Hn70JStLEmraTtiMEj6coHc1zJiED7+WzapPciC9KKL44Qai/rdmPjAl3N1S
93LOiISC9ze67yS8R8J1NsaQhNSQKZeThC3SLxxi6JPQ2s5W7RFhheK3Wne0
SWgzsMfQ5jcHet6GVncrEPW8/8s/hykO9J3I+MxLmNJ4M9+L8FeRxiUDeRI6
eTw0CiE8ZKtgRZclIW7N/ZtMeKr21UuQJvKz777LB8Li5fJvC8VJuP1OwnbP
aQ7sSHo5EMlDQgto19g3wwF7/QmeQm4Slpak1x0mvLtFbk0XFwk1ytxsTxJ2
EQzxX/8vHpvMjSXohL1j5ca+/Y1H3yCunBeEo0OCpxym4zFPgK/T4A8HYsXS
pSKn4jGw10jJgvCl4gbTgt/xeOqik8suwrSfsue4J+Nxr8Hn+KOE0440LD5g
x6P5Fr/5NMIZS2ylb6x4jF13uOAO4dsZspYrCA8rm1lVEM7vORkXOBaP0R5/
trwhfDf8Rm7qaDzOfZK+9YFw8aqGhoaReHzcSR77Rri8gv3j1894zAz31Zog
XOkou0yZsObrJscFwv8DcGfj9Q==
           "]]}, "Charting`Private`Tag#1"]}}, {}}, <|
     "HighlightElements" -> <|
       "Label" -> {"XYLabel"}, "Ball" -> {"InterpolatedBall"}|>, 
      "LayoutOptions" -> <|
       "PlotRange" -> {{-969.0151441363546, -668.0151441363546}, {0., 
         0.9990216806238876}}, "Frame" -> {{True, True}, {True, True}}, 
        "AxesOrigin" -> {-200., 0.}, "ImageSize" -> {360, 270.}, 
        "Axes" -> {True, True}, 
        "LabelStyle" -> {FontSize -> 19, FontFamily -> "Times"}, 
        "AspectRatio" -> 0.75, "DefaultStyle" -> {
          Directive[
           Opacity[1.], 
           AbsoluteThickness[2], 
           Thickness[Large], 
           RGBColor[1, 0, 0]]}, 
        "HighlightLabelingFunctions" -> <|"CoordinatesToolOptions" -> ({
            Identity[
             Part[#, 1]], 
            Identity[
             Part[#, 2]]}& ), 
          "ScalingFunctions" -> {{Identity, Identity}, {
            Identity, Identity}}|>, "Primitives" -> {}, "GCFlag" -> False|>, 
      "Meta" -> <|
       "DefaultHighlight" -> {"Dynamic", None}, "Index" -> {}, "Function" -> 
        Plot, "GroupHighlight" -> False|>|>, "DynamicHighlight"]], 
   InterpretationBox[{
     TagBox[{{{}, {}, 
        TagBox[
         {GrayLevel[0], Thickness[Large], Opacity[1.], 
          Dashing[{Small, Small}], LineBox[CompressedData["
1:eJwd13c8Vf//AHBZZSSjkChUUqFURtZbkpERGlTKqCQjokQho3PvdS6yiYRS
9tYQ8g71ka+R7JGQve4VlbR+r/v7h8fzce89531e7/drHBlHD6tL7GxsbOLw
h/V/KLtz1RZ5Og4u+tvFnhOFTn196vx0Bx137B/0KyqKQk2avq2KYPfkYiHb
51HoZYtEqpYcHX9K9Corr4tC0Ut26me20XGPe1aP/WAU0tOdvhovTcf+US6J
kSLR6GVYZack+NyCWLCSRDRSag/XytxCx5VToZ1N0tFIwmkPb9lmOs4I9LnC
qRSNFunXn3yQpOMdx3JWnTOKRi6dR/htwOYVJ9nnzaPR0GYx78+b6FiPraLF
/2Q0aiqp0J2XoOM4xczQWMdolNn9t59vIx0ff3yP+tgfri/zQS9WnI5PfzrC
LxMajaJcMnIkwE5Oe/tTwqIRd7mX4CMxOuYePD0uEhWN/P8cvrkTHMi0kA5L
iEZfDTYMFovS8bPXVMnMlGjkHDWurw7eZCX1rSktGp3cGiZsuIGOf3Cy7RXL
hvW4nfFrWU/HOhuj/qrnRyO957uHToKFd0QO2xTD8xu3FFwUoeNXnt21sS/h
/h4ixiFCdOy6fHvL74ZodJlb/vkyD8RnXsz0J28M4q0QXb4B3tIb0U5ZF4Py
Xbk0FtfQcblgRr34+hjE/DBSPbeajiet3yqZSMUg35TUtyNcdBxbJGe4uCcG
0faKdDatomPtuYaO5FMxaNeXVWJHwUvuRpSEszGoKZ5p8x8bHYu4+31PsY9B
gr+aB978IzH74j6vty4xKOktbfT5HxJrBh8NeHAnBmWf+buY/pPEN+Sm07Lz
YtDRtXMqm8HNVIu6KyUxaLam/2bKMolVS4cOaLyIQXu3V/yK/0HiOrXSK7x1
Meglw5uD/o3EcdLH5q71x6CGu1PCNxZIbPfl73DeuljkotZz4iuTxONWB5fp
orGIf/pdggf4ZmbDtyCpWGRxLFPChUHi8IODPHm7Y1HPRjtZuzkSb3r1UZfH
OBZNFnYoG0+RePaqe4QGLRbZx9VLtU6SWPFW5xxHFHzfr5znJLiJ9NQbTYxF
7/Xjhu0nSLwsyjYwnRWLcvuOR/uOkbjL1dhE7H0scuNuZ2YNk3htVvLCDsE4
NDpTO6AIlivQMgraGIds20obyoZIvLii9XpRNg6ZPYhJr/lM4kGlGm5F1Tik
tM/KovsTiRVW6BOMc3HoqZie1jnwjfCEjfLOcWjzH2X5LwMk3qPZYxvgFYfW
NQixMfpJvM4rYHUQNQ7RClbNXgfbtzPGFGPiEFvsQvdKH4kzS0rrfj6IQ76+
w3VB4M026/u/ZMUh5rm2Im6wlXJw3KqyOOR8+E1KeC+J3aKOa5/FcWhIvoQq
DPa8pDvZ0RyH2haj7Db3kDiGbDooPxWHSsMs1ql2kfiMeaOduUw8uv6s9eql
jyQ2TT3qHpsYj37wtyjWN5L4EefB7RUpCehleEOgKVg04IFQfn4C8uWva+14
T+LcpbVuVdUJaJnv5bWxBhI7X/GRURlKQCu8j55x/0fijMfD3nflEtHvNT7a
xnUkrpo7mUB7mYjYuTabtVTCemy93EIWklDtXfGHp8D124+pLXPdR6GcIozB
VySeqyeu0iTuI07ONdGMChKbf9yR/+PwfcTF8bVD8CWJjU2RpEDSfbRm1Tvb
4+UkHh0JrPinn4zW/nF368knMW+lk55QSQpaGSOSToETKlLsExpT0HhLan1H
HomL9257pTKagl6nN0u25ZK4Ytzqcq3YA+Shr9j8PpvEAnVH7wsEPUBt9FnF
ykwST++QPW58MhXFS7gyUh+QWP+h8tRPwTQkpe7sdSGcxH7n/eXcnTNQpXzR
svhVEgt+W2kWUXiCjl+0MDhiRuLs3xH7PURzEBkabVtvCp9nPNY9sS0H4Ucf
vQ6DY+/JndHfl4MUhk+kHTKB+Lz8k21onoO4z59e1jYm8ZZ1UuQkJQe9snbM
VT1C4n8dMps5fuUgWZPrAvLaEB9uieNyX3ORjcuzbVlaJNbxcO65xJ6H7oV9
15ADO5xcjMfCeej3f76Xt2mS2CIgpO79/jzUpR+ApQ+S2NVoZtvBm3mI1KF4
bVSB+GUIoz8c+eirclIXryKJd3ENzsWpF6B/oX0JMQrwfY7Cs60mBYi/S9Ja
Alzgprp1j10B2n4ro3vnbsj3je469pQCZFOb22O0k8T8on6rYrsKULVVdR9l
O4kllaYb6IGFqDHzX7IAOB2LxxrGFaKu74fOJmwj8dP41mtKuYWImfyu/8lW
Ej989eRtYFchkv3SOlAvQ+I3uqvX7lcuQjTvkUH2zSQOsv7To8woQvFvt6WR
UiTekDc8PsJRjB6JXbYTBnfsu72gL1iMKitnPstIwv4eC2m03FmM5jm+DelK
QD5W8fjF2BajE3GrvwSKknhAOSDK6kMxchg3fswNHnSbcpn7XIyuqodfiNxA
4sN3PtWnM4oRdUBwNHU9idunlNMs1pWgV9skxqqEIT/lkNvHYyVoyzOFiRUB
EhfqZXEYd5YgG8/wEF8w93O/to8TJShq96zU97Ukfn3BK+7mSglif5R3YoEf
8t3d4IqQdCkajdxVO8FL4l+D6bohbqUo21k+tYMb1p98r1GVtwztk9x2vPBv
GF7ZrHe3wbocGYRuqnGYD8NSPaJL8cov0C9ua7HF1jB8VCzS7fNiFXopebBU
qjQMm5ubiDWEvEEeATfW10SH4c9zEcRvy7eoPPbvd9I7DMdbeS22096jxaXh
9GarMFy954YQOdaCDk66RuTsC8PpSu51lh4f0dpovZWi9WE4LCt3Pup6Jxo4
IcJQBBcov/2fZUgnyhcf/ZInEoZLKj5l/7rXiY6mE81ZwmGYvTn1BG9eJ6IU
NaSnCYZhtUzdcpGhTsTWYm54jz8M46bvHCNHutAS79m4q5xhmEPs7WarVd2o
rmV32CxHGNa5PZRvx9+NYmJ+B7iAS++pNJ0R60bKEg8vO7GHYWYF57iEYje6
unNY4zxbGB7uJ/40WnejScPLw2a/afib1uHB/bndqP+ut5LiEg2/01d8XHmk
BwXdPtJctkjDn/tPNFPMe5Ccl5ibBtjgXJmxqXUP8rSrzDH8SsNHk0Wz/nPu
QdwaHNsdmTSs8IAiQNJ70D5GzKbEWRq2bhsNuvehB4WdLl2zaoyGj3trvlM5
24uULO5mUUdp+HvCbZtVF3tRh8EpAwEwcTWQu92tF20+sBK66QsN3yKl5MnA
XlQuoPdPZZiG3Xg87GrTe9FQXds3l080LF4SHBI50ovUlBZGOjpp+IdE1Rpp
3z60JnLI1hK8ivNh+I7QPtQ319rV3EHDp1cqM0wj+5B/QWHju3b4XFM+mJHZ
h2oV3EpfttHw/thUn8T2PmS6eyL4QTMN81VeHXFQ7UeO8p+kL76l4elTHJNj
ggPoAK0peaieht+Exve5bRlAXJOV68+B1Y5lXedXGkDZWclrTtXR8CmfBO84
kwE0J2fDNHxDw5LBP4RqqAPId3t7ze5qGjZCETUqnJ9QhOz784vlNHy5blZk
K98geipZp+0FHh9NlX+3aRBh0WrJhTL4/TqhjzcUBtFX3pK++VIa9mfIW/80
G0Q2i0mnpotpOJ8mbEaJHkTb6p3Nh/NpOGbQYM5e4jOqurRGpzWThidePCg8
JzaEprMNpfLiaLgYVxw6rDiMOkeFbSN8aNgpdPViksIX9MpV3XH8JOxv/dhT
d5UxlH/AytMNrO2bURqsNYYe/nEN/HoCrmc10Bh9eAwF30tL/nuchmdvvhd4
ajmGjMq420WtaDj+jovzQ/cx1L3ScdjQnIYFr6WkN2aOoaWwa9uzDWj4mMix
6aV142jcir5fCSy6nn4zRHQc9Wx6cqj8CA1bSarG8EmNo8qCnnNYn4a/iO5y
FNw1jkLaUEKPHsT3uafA6OFxJLhRYDUPomGzHUG42GccKWbnTl5Ro2ExdRGD
xp5x5MTXevarKuz3egfPJ4PjKP3qYsst8N3c28u3R8fRehWtZ3QVOK+Hb4hv
Yo6j32+agwv207BxyeGTMqsnUFM/U2JhDw3HPdauNTkwgVzWqZn5ysN5MTby
5qFPoEyvs5gNPPrv9DrTqAk02Hlnf9gOiD/ufRsWP4GsHjRsTJajYeW4yVvf
0yaQxs4z45XbIF8elU3eK59APIcD7vyThvXe3aL8uG8CZfvUlVA20vDrRw7y
c7KTSOAwFxsX+Lfl3jVPd0yi6+sMzUPFaZhqbK53WmESoezG6TtiNCyz1miy
UGUSdfW2bfXbQMNld8MXxYwmEZf2ULyrEKynO5h/ynUSOXL88bPgoeHFe+M7
/lc0iaSiVPUkflJxFpfc3f5dU+jMPT+NjGUq9Os37FpKUyghsmqfPFit7tmn
+8pTSCBCb6vqDyq2vfyy2Ux9Cv0NM+e0+kbFtxTS7icemUKDoU7vwhao+Bgx
uPzKbgo9vJlw9OcUFacXr/AEx0whabvvVj19VCzy+56SzfIUkvIT3L32FRVb
vFD/r6h5GslsbzvSf5+KlWJFhb3jZ2Ae15a/AP7r0SRrkTSDlKJyeGeSqJg7
ac8ZhZQZpPEruHUlkYr5NCnKI+kz6ETbvtMSCVQ8UBmlfDh/BlEC4txOx1Dx
wbSeie7aGTTdaR3bTVLxq2sbT6kxZlAZZXCo/TYV49dPLOX0Z5HTdueHluDk
a11scwazSLx+4WzrLSqWvszTXmI8i/xXcXU3+lHx5OXijyrHZpG+/+7mNzep
2FXv22e5M7Oo65pvRZE3FUeIclnkesyin7bCMXRXKs68Es0vc38W5f9KOcYD
PvJ25OeTlFl0Pnn7WqoLFQd2t+TKP5xFtd3qtJArVGx2l898x+NZRFrZBfpd
hvttLD3DUzCLJI3yXS5foGJzveiK83gWof0Ghw+fpeKt3vMCjSOzqIGzLff9
GSrOEKhMKxydRRZdZ4UtwPmiB12ix2eRvd+1YdvTVPzl864ay+lZFFLz4I6P
NRUvtj6br16YRe9MFitzjlPx5vjBHCO2OWR6Mf2AoCncz9Zt8ajkHDodv7L9
kxbsV1DBxV2Wc+hW2EkTwS1UTO4pX9F7MYfiG3jVX/2l4JDiR/onDswjnWr+
J5FDFLz/guPxo1nzSEtpsI0PLC1VprMjZx5pphX9pX2m4OMbZ2Q58uaRerCV
TeggBUf/lfAuLpxH+44k8fkOUHDaCx7bb8/m0Y7mrV4OPRQsdWG6xKR+Hgl+
0kAHPlDwA9MALDY0jwTM+d1KWim4b7tQ//vhebS25lOSElj8n/HTW1/mEW9G
0Ff5FgoW+2pxpGd8HnFeevdEqomCd3S5XAqdm0fLs5b8qxso2PlTp3biyjwa
/u3c21tDwf39HfxZIgz0PF2z2A7cNapxW2gDA5H6AtSx1xTcdFk88pYoAx0I
LzuwUE3BXs/VHxhtZCDapr/31lRRcKSKuXrHZgZS0og1UHtJwa+8w29k72Qg
jsFLUtUvKDjxQU7G710M1BOsvqQHPvv1h/0xBQYKfv8pw/w5BX80KY9nKjFQ
h438n0vlFPw76weWOcBAt25Wl8UVU7Cr5VpHZR0GOrYpipQA838frj6LGGhb
jaNDehEFOzVXEnd1GaiZe826/EIKjg8QcGzTYyDpBCuXuny431NZuo0hA70r
n5D+mk3BAQUf8jZbMJDwV6HIYxkQH5sqzQf2DLRnL+N9dzoF23lKzcc6MJDp
1SYue/DTrdzupCMDUaYpAZ5pFMxpLDTgfZGBfo78cotOpeDLQ0/a1J0ZaKh9
zKT9PgVzm92sifBgoMJnFTzWMRQ8+qw72y+AgUz8HIjzoRR8gqlzTSSRgQJN
+PRHHSn4R+m3vaPNDITaV4XG6VPw7SWuxBMcTLTyxCqscisF90p4jfvIMFFE
qA+pAVafOFw5DpZ2SKZXyFLw45E2k1OyTGQgORLxQoaC14nrPDiwlQnz07WY
si0UvNVy0+e5bUy0605USt4mCo6zviJiJc9EZ21aClJEKJjPo8S3T4mJ5lW+
FkqAt+zfN472MFGIiGjxfWEKvq7SyswEZ7ecK00UouAb/wp63fcy0ZL+3PPY
dbBfVueHVpSZKFyZH9P5KDiQO+YHmwoTVfEe/Xibg4LrfnuqvtBgou2bPAI4
wDylWi/WaDJR5O44eTo7BRfrbG88DXYwHQxMXkWB97umxytg7kiv3RX/CIyO
a2xQ02YiC6GUu99/EfiNJodrMmKiChm8JxB864DB21Gw7L6xPi5whb9OtpIu
E32z2qO8YYXAi6ly3G/AyXF1n/YvE1gjU1Bk6BATjYrNql5bIvD5aUe21fpM
ZCYvNLK8SGALKpFtDH6urhoRBH6m5tNGB4edDvpy7yuBvSI4MgWOMJFSyvqo
QiaBLxxi0xUwYKLEvIOaquBAk4oRUzBb1fnxagaBnVsX2eng9oFsreZ5Aj+Z
dnnFZchEvpu1p2ZmCVwthn4tgYeVHOO8wREqHXf2GDHRUURFv2YIrFm38c4V
sJR9WzwvmDuJP6sbXJtxSW/nFIEFjxWIPDJmIv7tkSlOYwT2fyuhvNmEiTIe
fpAZHSXwlBtD+RhYVVwk2wHs7bYh+Q7Yni+p3PYLgc3wcMYg+NlCRrPVMIHd
RSaT402Z6PzrZ/90PhG47mFVwoQZEy2qLRNVAwS+UZ2gu86ciWglGvwa4Kgb
20+rgssya8RV+gm8Oj+2JwS8hv5eeXcvgT07HktvOMZEJdafLoh1Eriseue5
LRZwXtu2TMd1EFjsP8eDOuCBo46ewuA1L9UjbcHcOhP+a9sJnMgZlpkIPrNt
IZ6jDa5HH0hcbclEjNT9ksEfCFySu9ZMFnxXzOfR31YCdzaVBmmBi3h/Ff5s
IbBbkYeTB5hzgbOB0UTgdJmWQ63g+y6G5u7gu+9z2MbBSqNhHdP/I7DjmJ3+
b7BNt8DwWCOBLy6+OLfDiokKqsVX+hsIXPBoA/MmWE/tbNBpcAJP+RwJ7ilO
5e7+j8ABJZI3U8HsmbIiH98R+Irc7N434FOkgkJDPYF7VyzOcByH/VP1tDUH
p7THNgmBFb+UhXfUEVj33e/PW8CcWppzQ7UELh92mtMAe0wGSl0GXyv+O2kI
7ourNZt7A+sZmqKdAJfMGRf+xATOqv/x0g0smRwxeAdsX1911BdMM2gT4AZb
VWy8Gwo+n2bjIVxD4JoPDGYSmN/y8t7d1QRWu5/TWAP2/ZNrX1JFYDuZN8UN
4C8581FqYI5w7SNt4FfsPguHK+E8pY75D4O3F1XINL4icMhMh8wUOOrsH0sL
8AmnYl8m+HL53VLbCgJ/a3mD/oI/2jeMjLwkcMfK2xLOE0yks5Zf5Ar41P+s
ennB651ivW+8IPBpsRJTUXCQcPfjX88JPLr1bPIm8MxriY5g8PxXnQxpcK3Y
owORzwhsOOg1uBOsVD92cT24NfmJqBL4vufO+ORyOF+nuvn2gTml3N9Kg3u8
f79WAXu+L/72tAzy+x6v8kFw/42l7YpgVb9lRy2wgaz6qbJSOI8HXp9E4NKW
25SD4G/fTvDqgaVu1zyvKSEwTfpFsD6YtoNj4ghYXX+oygC81G4g1lRMYGJT
c5UR2C6INLQCO4fdDjkKblRoudlTROA9idMCpmDVXqHs82AnL4kLZuAM4mTP
aCHkjwt/kDmYf9/9Na7gCkat0zGw7+CA+kIBgf9EHhK3AI+S0ldugvFCeDzL
x9Qu3v+TT+DJvtzPLL/6kvU+FPxp26MfLMtFzfzkAbvV3BpkOVprz66oPALn
FGj//+9/T3qdEQV/4PgmybJz/HPyQS6Bt43l+bDu335o5ZUsuCv46mPW+nTm
tWeycwg8sv5oJmv9ucnBm/aAmcOmt1jPt8HwrcmzbKhv+ylyJqz9XVzjrwl2
tebONQbPppnmv8mCfEob5GLFy9o0asAQnG4ro8mKp9ITMe0TTwm8w+OAKiv+
IzOXPg48gfN8vZBHFxy/r/zyJbDBQdUqbdb6ayxifDIJHLxCr1UHF3On7fj3
GO73xEVcFXzBbK6KCu657Gu5n7UffWETSY/g/mtMrymCA2V6/GXA2Vd3ntkF
VnaWE87NIPDl5Yu7doCTvtVqVaYT+GuuEsE6j06Cv6M/PSTwf1fqDgmDJayP
7nACzy/qhQqAm1OTquZTCcw59aScdd4P7FaZ+PeAwD/jL8+wg9kNrmrJphC4
9IHOf18hXx7eHhp3SoT8cK9TZOWfVa2SPyMB+uE1OrMJzMUTIOQL5n79oZyV
r24JG7XC4iEeYZYGGKxRYhWdFwv+X11+EXj+R7rcAfB3G56UPHCGDqOyKobA
maK9sVngNU308eZoAi/z5uSkgbvG6zWZ9wjspyhPiQKTiiJtvuBZ157JcLD2
dQenVWBt0yN2YeDMVX+jhCMJ3HZrmR4CtjEylUuJgP7UHa1/B8x3L7lyK5id
EbHBH+wlqTZ+IJzAoozTXD5guQvE7Wo6nJfBIDlvcG9Ou6AB2Cnu5UVPsK6a
p6Y1SeCliLXaruDFgNcfPocRuD2O6HUGP63nd3IGc32pS3QCr7XKifKjQb48
Mwt0BM+u2rBqmUrgVOn+EHtwU0nQNR+wbHN/+XlwnsPs8BIFrqfVseEc63mF
bKy8wTaBxllnwS5v6moXCOh/u964nAEbX9uz3xNc5vDG4TRYXibl8fxdOF8N
HyJsWPFs417vDl6868O0Bk8Ged2dCYX6oKVBZ/m/vYNLV8BMgUw7lp8OGV+a
DIH5IEHLg2VK1LNOJ7DRl/BKlp10ZQzGgqE+39xswLr+EWb48wvg9Qa3BVn3
35a+LDcSRODuIkVJ1vo4LS4m2oOT7mAX1vpH/7Wu/nyHwJ8nXv+xBdcVafqe
Ay/cKe9iPf8ju6zJ/kACj+kq/mDFJ2SdyOkz4Pchz+wvgB1qAt/3BBD41c/e
9az46npMH7QGry7bseEKWHrLqdxOf6jHwgoXWP3oX8sbiRPgOy3X2Vj7Nxio
SP94G+Yxxr151v6+Vrr/ywL89D3fHla/Sh3kdGu9ReDnf3zqWOfDP9JzwAys
5W1fEAy21RkwbfKDem5tPU8Ba84bVh8Fc4nPUFnnccVsy0NDXwL7yMn/j9Xf
+v6QAu9uwnwXsnCTdZ4rCr4H6oMvfkwMfcrqd2tb7A75EPjly+rqZ2Dr6oMf
am7APLFynlENVnV/oqsDlg6VprwDf2vyl9G8DvtDN57qAXf4T0ZXeBNY+Gf7
yxFwucIJdnVwd1D94izrfIfv/nLAi8D0NVtKWfnNNOnLVPIkcOyGEn9Wvfnw
68iGAg8CDyY4trPqV1FeCbEbTN7hfcSqp1f5wpzkrxL4XTilwBVsVrnU9dQd
zpPanblbYAVXe8PtLFu+yCNZ/bFRTV7WDZ6nRCknj1XPbj1OSneFemMeM1PF
qse71vFsAbuwBZa2sOo5OT61yYXAlVkqHYvgceP4vA3OUB8mxGP1TzLRAwX2
dw8uEzjt6WCRDdhyncfQVrDy6uGj7uCqDqMN+5xg/hAqY0sCx9r9DjS/CPFz
lb+3CDbSu3K/8wLku6znG75TTPR3W1eZLXjGf4v/NrDLdNGkiyOBz/r9d88a
rHvjghXVHq7fVHK8Hvzd+oObAPiIbMHsEDhPQ5sabwfxdtgj/hcsyiZW9fg8
1Of+9t0a1kw0RzZux7Ywb/cNOFeAk9OVfy7bEJhN9o9Vpw28T4Q+FAkCL/Fu
zfsF5nLiU1oNjuvoy5E9DfPA7jHHDdYwn7L/SPMCGz5PalI+CfNeQXi0xBno
5//7l+ZiCf3+g9xD+lmIZ6HbqwULAjdcD1msAttF93b4gkt/SXAwwI2nynio
xwjsofLp5ElbJkofdvJ+bEbgTXMhM7vOwX7+aDYYMIb+rekxunKeiS4SjZYn
wT7LEY+RHRPdEvnPtsUI8r2z2ZEAZ+/BXtiQwAcLtSdF7CG/nUsfZh6BeeRx
oJa2A+xHT8J3t0NwXlPFr9degP7sFLtqXJfAW+fTfohdZKLppXv8duAPZ9ni
r4LFhcJkLRHU9/6YrVsuMZG38W1zFW14/3r3pDLCCd4fX9k9/aMO+ScTvffR
FSY6ZGRb4gPeHXGUj9cF6nuXTRVDDeJX6CDuDaZ8tfw4rEpgvcbkViNX6M+7
9P++PQD9Uj+0n90d5rEU+VORewlcRU8tLPWEfrxzu8Nq8I0h7/NK15jo3QsZ
t6A9MI9SsHXeNdb8JBHipQTzBDZRyPGC/eNfW3hKAeaPo89Cy6/DfJnMU9G6
G/JxrOOJxg3o1/Lc9UZg8QVbyVpwvv6/Xo1dBA5/+pev0wfq3cdfo2U7oT/z
YKr9TagP9ssMBfCS4cFzc+CF+aWVJ/IElqqpiLjtC/U7YIFrC/j5SqQEnx8T
/R9i9lDr
           "]]},
         Annotation[#, "Charting`Private`Tag#1"]& ], 
        TagBox[
         {GrayLevel[0], Thickness[Large], Opacity[1.], 
          Dashing[{Small, Small}], LineBox[CompressedData["
1:eJwV13c8lf8XAPAiskpaGqi0ZEYlsyM0aBllJSmRkIyGIime57pX9vxaaSg7
q0LKx0hIIasUoUjckUgh9Tu/f3i9X8+9z3Oezznncz53zclzZo58s2bNuoN/
/v+/N6N99iq5EPKlfSAw4WgYWPy473x/Ywjxusn9Dk5h0Kjt06SE7tQL7+nz
CIOSNytSdDaEkOZs1Z2L6TCIHD+uYbMuhFTNaT+hmB8G+nrD7rGrQ8jO/C73
n3zhUMJ82i6Fnlwu4Ck3LxyUW2/q3FsVQixTHuiaSYbDCicVkSKZEPJyUNeG
qRAOYyHn05ulQojuoY9Pr5mHg0v7LjErdMpx1U0Ox8KhV0bS+9PKENLF//mJ
9ulwsHAeeu+Ell3L2CbsGQ6NBaV63BUhZO8hS49XV8JBf5r14AJ67dm1WVQg
xmNoO39meQgpNNJ/0MAKh3udfz+IomVX/p1U+w/jWdOsH70shJRdHzlvkRYO
ES63M1eg76bVD7s/CAe/GYNLmyRDyH93CpZdexQOR9YyF+5ZEkJUiPY7mZZw
EDy3yOiGRAgplw8+osEfAacF5R7/FsZ4sv6LW7AtAkRKl/6+gP7X+Uxyn0YE
5LgKaI0JhZAP9jv1rmtHwPfm/mecuSHkTprG196dEeCTlPKiXyCEHDkXoetx
MAKCNy9qb5wdQhwrDscOOEVAhs3fsbRJFlGV6LjIjY0A43mcbTJo54Tmny0J
EcCu+HAp6TeL+NjezShOioDN60unY3+xSO+ReEWf2xFQwvPmD/nJIuaVNgem
cyKgLujbwgujLCJYuDVVvCYChvLaVI2+sci7AovK02MRYB9TI900xCInVOVG
9SYi4N3lYuEj6M9+TgekJyOg3jCmz/4ri8x/6Tm3928EZHWZR/oMsMgx1XJ2
hEgkuAm2fn/QxyLJNvXLymUj4ctI1UcltIOXXmPH+kiwbSmsK+plkQUxqfcn
5CLhQHJUWsUnFknJXmy6WyUSlNXMTDq7WaRYj3/uJp1I+H6s5aFgF4vwOZxR
n7aIBGeDyqSb7zGevFtB7jaR0CtXwFiIXuK6TejbsUhoGYs4LvOORZ4dnrN9
/FQkFDJNxNU7WMT2QvGQk3cknH/U5O74lkUSlvw9+CEyEn6JvVGqaWARiQ/D
hzntkVBys85/Pzq61LjQsysSfMSqm9rqWeSLsofo7E+R8Fu0xHOgjkWynTSV
dw5FwpTInUeCL1nkg2ZJqvF0JPwRuqhrVM0ilf9o7ZS1UVAe7BHWUsUiu/yv
9XySi4KrQq6frNHvw1a7qChHwd+59tddKlkk8m9j0U+NKPgnaPwipIJF6MBo
C9lDUcAnIHPgzVMW6WraWbjEPwqqgpalWqApmfqXW4OiIHDOIl5PGYtETZUl
nWRFwZw5QpG8UhbJWmL4fTguCgT4f7QtKGGRxDn2dgX5USA0u9bWvJhF9pc4
uyt9jYJ5M2fd3uWwSGHEAvsk+2iYGqASLNCVJskBPmeiYfBNSk1bNovwOk1a
XLyi4Xnaa6mWLBYJNPvrEx4UDecMlV7XZ2A9HlUQ+ZgZDS0hbKWn91jEba90
UOJv/Pz5OTaa6NGPOh86+WIg65gU/eQui3y6ECCpOC8Gbqjs7ym6wyJqH8jt
5bIxsKU1OywnjUW8J84nih6IgdgVrryUZLR24vNrWfh5/sCVUmiDJmdFwScx
4M5O3JOYhPHH7mu/Vx0Du5833IpLZJGWqsEK+e4Y+HVC3iQ8gUV2iyhqWEnE
gnXmt/yAGBYJi3f1UfOPBWkNZy+HmyxiWP88Of5MHPSaX987HMIihwUUaWGf
OLhzLlHGE12uyzAKp+Ngw4PGBn8W9s/9Nxs67sbB5qWqaxODWcRFMj3n0Kc4
MByfbG0OYhF179iSL9bx4JYfsm3HVRYRaverlj2WAE/lHv5e5s4iAmXZb0ri
EyErdyAz9iw+30nDUz4nERLUpI4uRLvfWJqZSxLhvA7zmagbi4g8tLUb+pYI
yiYON/6eYZF5BaLXFHST4PYlSbEvjixS+lhb/fVgEjBqr616eIxF1l3u0Ujd
lQLmp0x27zrAIgP8Q5vLVqfBD9WEDhElFqlXFZuapXwXVj1S/Do1n0V0RCoa
Xvalg5XHzRs+aKk4hcAOdjpEKLClJ+axCFfhSOvgr3Tgu5N9eFQM95t5hlNi
8+/DlzD5qq8iLDI4Kf7svNZ9yHCWS2kTZJEfC7SKeqLvg5rUOvO8v0wiG+to
kmL8AFw6A7kKaHlFvf5dFg/gbtRnZuYMk+xyLRH9deIBLBa+S+79YZIU67Vy
5y8/gF8/1ygnTTHJoTubHvVmPIDyplXCwRNM8l65WuW5cAbsDlxZcYLLJA8z
i3z82jPgiKffnCEOkyz5I3PmY18GnDrebeT+fw9dzdrHzYDr2rfarrCZxGU0
b6313EwoH5Mdjh5mEl3rOVLbtTJhyyn5JbWDTNIWaH9L824mrN6l6Sr/iUkO
M5v5dwRlgcqWxPz8Hibpjz+yWCw6C3asmf6pjk7581ntx+0ssJ0pDzDoZpLS
c6O1c0kWxD/Si7P9wCRKIeGx9jNZMH/D3sqwTiax0L5kdtIjG6YFLSXHmpjE
+LbNqQcuOWAWXlXpi/bJ4nOU8c2BDElltznoiNHUh6UhOWAhJ1C55A2TvPZb
KnA8NwcKjYpcNBpx/f4KfPH8kQMuN8WfX63DeNu9FsoG5ULlYl9nQXSi3RaD
pfG5sCxlcGH4SyaxP9m/Rz0rF2pzn51Oq2USxfTW3OnmXJBtcpWormGSlspx
kczVedAlUXdKqJJJbAOdqYm6PFBN3CIeSZhEolOYr7cnD4Jlb5UuR7Pk26v/
jOeB+paL8xUqmOTUzORIy5qHEHV4XcmBZ0ySuTo86tfVh2AUHyAaXcokmtTW
HOPV+VAipVkoXcgk42r7dZdN5oP2/KrtyQVMonLOm3CFCuD5P+NnK9AtUv55
I8sKoKbftk4yn0lMXu9os9YsgKaMgB6JPCYp8PZ0n+9XAINb60QEs5iEuyA+
f4FwIZzZYBoRlMkkg7rFYm4rC4Et2bWEH727q7JmVKkQfkyNrJ6VgfXho7T1
qnkhzBDx7VPpTLI0YIlDYlohLD5g6cC9jfXhk18rY1AE8Tt6h9zQcyxPWGlZ
FcGKzWfcR9KwXnKhKPBsEaxe5Ht56BaTWBp/ZaUlFIHC+9Tw/hQm8dqmLyI0
WgT6joNPO/5jEvFyJ8vHWcXwwuLcziPogd3yNjVVxbB37+/a1gQm8XwhPcr3
oRgOKIi8bY5nklwuXFgo9gisRpWGGmKZZH9FYoer7yM4d/XC4opIJhF8KB/k
fuox1N3+Z7AbfYL/6JNjAY9Btpbp/TqCSc6W5NafT34MbfNT334IZ5Kfp8Nb
l7c/Bo202ojfoUzCVIk/prX3CcyqlpynxmIS1YJexextJRAlVCaQfgPrpUzT
dUShDIqj/06wvPF5ii0q5leew9h4X9prMyapEzC+qeVeA0QqZsEBtE7l9J7+
azUQZrg7oNGUSUpSaYWMyBqQi8k6/sqESVYsuFQb/qgGbLd4y9QfZJIH+TZm
nX9roMZzTnKNMZMkuPHfD45/AXHcDfFP9Zlk5To7bdHPteCw9L2gNvreliWX
fv2uhc07Qi6W7WSSrLZ1mULiL6EhlHekVI9JzC1SdiVqv4R/iiWLn+xg4nmj
0MQv7iU4uxpFFWoxSd7nYt9d5nWgOeQamqnGJMG6V7o+D9XDR/1VD1TRhs2J
l3JmN0BAyltSqsokk8V5TTErGqDWTHO8fjO61tG8Zn8DHH4meHRYmUmEEy58
SSpsAPeo23IKCkwSlB7weVHQK7ir01mds5ZJ3OIFtivrvoZ5kfpTDxczicyo
SkW/fzN8CPJWVhoPJsuU0sSX8bfDduXR/rb2YNLzPKtMePd7CJWttxsrDiZb
3t5uNX3eDfelqnW90A4XPM/YNXUDWfpMarQomOivUX7j0NsNP0QKuriFweR+
olG0FV8PWI0lWAznBxMjM76pwV09sK7G+WBfTjCZ+v1z0bVXPVDuKLSj6V4w
UZJxF/jS9AmGM/ZIZ8cEE/Uw65+32nqhq13/vhpa8+OM58YPvdDAt0OlLDqY
ZEvUL83q64VM260766OCSXTYoz9p3F5wXrDG8WtEMNnxfu8OC6E+GLg0lbM2
NJjc4cns+KrVB727c3WSqWASyXchlZfcB+1fFtqGXgwmBsVS78wt+6HMVePk
4JFg4p6tvsBt6DMoZWQNndkeTCZ6XuwcPjYAGRerC+jlwWR/qY/Zl/RBmG8g
MEsA7TM36Kho9iCcF99zMHBZMPGXiZdQyR8EyGgYviYZTEKeSPm7lQ1Cx/uW
tZeXBBORj+oKFW8GQUC3N9ZVIpgoeBveqJoYhJP8M5dNhINJ38u78zQMv4J0
hLr+ikkGCbxg+jCv7SvYhF/Wuv2bQd65SG9/+O4rxIWVq8mhF5mce5jz8SvM
D9Vfq/6LQY76nvJK/fIV/jIPzjH7ySBPr23Ye2z8K/QEOtUyRxnk8fSLZdsW
DUHqpTjjyW8MEnnfciDl4BCsPj5h9q6LQYY2iYsllg9B8EuLDUfQljlvY1aT
Ifiu8mSy5T2D1AjbfbxbPQRklk/aq3cMEh85UJDWMAT2dyY5zzsYxEhbrsL7
3RDcGvgTnP6WQULWLyfXx4ZAxo2/wquBQXa9Fxo03fgN6DaHKF49g3BbrlZe
kP8GXJ0aRzf0+u3Mp3FK3+D5PErMqY5Bnjc5LG/e8g3sHgraWNcySOKrtk+r
9b5B6g/hn1DFID65ja91rb6B9OUFCvPKGITSMzgdQH+DN76+DjdLGeSA82MT
feY38PcfTBJFWzwU5sy++Q3Xo1xMpIRBKq6LH7oSifcLc+YKPmYQdfYuFZPk
byBzjxTMKmQQKatsD5GCb7CqyUNjPJNB+K4nzh3v/AZr1rfs+vAfgywPiDMc
XDOMv5d05RzQVuytZXzrhkE5IlNkJAHjNUvoldkwDFrT15um4hnET0n+qIX8
MBxuUbNeEccg57MraqvUhoG+GuNmHcUgKsbSx+MNhmG43TK6k8Ugui8vOx9z
HAYP0ZoLx9Fr8oub/E4Pw4TeZquvTAY50Zj8OPnMMPDnCEn/CmaQ3BVzV/ac
HQapG6X3lzLwemVP7+mLw3BQeWXZkUAGUQ0IOJTMGIYiuqe31ZdBTFYcic3N
Ggan9c6ppmieAEmXzB2GZTWjR5uuMMirHRvnBz4cBr/ZAp0Nlxmk4Kz6n2PF
w2Dop/C68hKDVC036V73fBg6PH1KH3ozSND9F5+nWoZh0nZhVIgrg9g4vqxt
/TsMsGW3gcFRBqk+G9Kkbj8CdXNasuptGMS0tuzOIocRMOk4utAE3bAdbL47
joD9Zc8+W2sG+WptbZrpOgI3KpKvXbRkkDPrwHbZpRGo3Tf2NNOcQRiqEU/7
Q0dg/6m0rQv2M0jMj9Xjg2Uj0LZNITluH17PcdHMezYCx+Y+5pdGiy77sv08
GQH3rFdvNxnj83odtP+8GIHw7xMeBnsZRPFusc108wi89TuQe9GQQe5I+83K
GxwB69ip9d06DJK6f3vT/QVskJ8d8cMRPdq3nH/jIjZMua2v4GozyMXsCt69
JWxINjSxmoXOidrW/t8KNvSMpbPWajLIw8Yls0+vY8NJM1PemW0Mcqt9d2Tw
djaoPR98+mMrg5j9Gh/q1WQDv7xfsC/6ZDiPoa7DhnuzH6wJ3cIgcfqV19/r
seH8WR3uEvRrieqmDQZs2PW+pSxVjUF6zU/v89zFhqW7TjM2oqvbvLkle9gw
mP/HPF+VQYp2VxXOGLHhsVTUak104Np3vZ/3sYERvJFTuRnrzYs9WXCADXL2
ZnSrCoPsS7bZucuUDS7iGSUTSgwyeS6idK8VG7R8dalr6DZJCWc+GzaIfn1r
KoR21JzeWXqUDTnPZ4aXKzKIzM3V4TLH2cA9ay6tK88gH6xdt9Y5ssGr8e/1
wA34+asBi1O82HCFeWTfglX4Pv0/231ZbLhoJzQWJsMgB8vrdwjeZIP3lqeJ
89D7xvNMw0LZ4Na9elhEmkH0tUhyfAQb7FTZwQIrcT9sCv8YHseGne9v1E4t
ZRD/awPNq+6wQWhT/s6B+QxyXc9TVLCEDXP+nvzmgDZKjfaxLmXD7NYlkf3z
MH8RDz9kl2E+/Xx7P4kxyLOmxrwDz9gw0rz7WpcIg1SOBT+iq9jwxqe7vEmQ
QR4c6M/sbGRDbJ2IRtlfmmT5Sd+DPjY4Nz9n7kSbFi6P8ujH9Xrn9aFuhiap
duTZ7c9s6P3a5d/5hyY9Vwq4cwaxnuZmvxifoomfYdB/TcNsILv2mav8osl/
Thv5r46zIerAv3uPJ2gy62cY89FPNjgeKZrQRUsuP/iKO8EGEceVift/0sRr
fWiqwyQbjgSN9J4Zo8no4IyJ5V/M581baqM/aHLOzONa3D98v2jzIB80v6DK
3Y5ZHEi7+3QjY5QmK+1ODVrzc2C4KsT9Ho8mfKb1K84KcaC8AYgCmsrcWFQs
zIHwt2MSRVyaxN18enFGhAMnux44aKEP1D2yshLjwNb+o48qOei9j1zE5nNg
7rD4XCO005qvdyrFOdA1Wm3VzKaJnYD2zCUJDlybrfinZ4Qm7ndy5w4t5sBi
vUbm8iGaCHxMln8ry4Edz8TSw3ppIrW9s9sEOKCj3NMiih784FizaycHtG89
/Bv8iSYuBZtstQ04oHHdzCqwhyZCn6RvyO3hgNquBFGfjzTJWLbxnfAhDmx8
vdbrxDua/DsYNaffjgMLurVgazNNIlv3def7c2D+QTG3giaa0H1X+nICODCv
ojtBGX1hQCUh4wYHRG4H/JB7Q5OdAX7TqTQH5jjWpks30kTx0N5cOowDv9mm
YnPraGLPvGWhlcqBvj/O799X0CRgct6zX+UceJymnX8c7cFs6S59zgGW4XzG
wHOaQID42ysE1+9m0dbRZzTZ5FWzYrKaA8Er/4YLlWM8dhsvDTZwQFkrevf2
EppYSpXU+r/jAH+Po/SzJzTZ1jcipdDFgXfXNcb10U7U+b72Dxy4Xt99++Bj
mkRHsVI2fOJAm5XcjGMxTdZZe+sUD3DgyqVnRTH5NLmjVLrQ9wcHDq2MYK1A
N1cPxIuOc2BdxckTaQ+xnqNXqyb+5MBrQSHxnDya5KcvCin4zYE7WV0Dqugo
keSdWlMcuHgwt/xJLk3+nG/9RaY5sO/HtWhddPhgfcauGQ6sjjNzqc7BfDbe
dw78y4Gfmut3GqH3SKZIpP/jQEP3L8mmbJrI5ac/qZnFBe/1KS+6smhiPbJc
/C8fF2qLv67+kUETfxFtP+u5XEiyKvt1CR06+0+KqxAXPP7cfDPzgCYiYuWD
vsJcWG6o5ieM7nMz5o8X5YJbq1/n6nSaTCyWESwR58LCHxJhh27T5EiXgVGW
JBdUNvPqO9Nosl5E9knyMi7sd28UsEdzGXklocu5QA/TVz1u0cRH+1KY60ou
TPZPu0Wm0ORSroGi5Cou9LYO7Gv9jyZB73mMLRu4kPeoVNgyiiYn61n9OVu4
8GosbtenSJqcHxGov7qVC0Oq56+fRjPuRM07uI0LsnnKk5cisD4ibV6x1bkQ
e//uUEIYTQy8rFrXanHBLz70ZReLJknMTwNX9biw7/IJyi6QJsGHjIMWHOBC
zGrb5I83MD7JdMkR9MeXFkU26OaHHgMvDnLBfen+PovrNGGNzjf1M+FCVJG6
7qFrNEmzuLWPY86FdxzRn+BLk7L+ow2DNlxYEyso9vwK9tfg4Mu6o1xw0Zm9
Vgd97mSIf7YtF6ZZEyYal/F5Y3u3edtxQUauL2fzJZoYxlYliJ3kwqmTj0+t
8abJbrNQ5tkzXMgVLvC95UWTE6UTgXYuXJjIz46SRuvGeGaauHKB8S+NLPek
SVh/R7jGWS5kJYdILTyH6zn08aqkJxfGDOgtEe40ecR9FbTQiws6IwHG89Fa
Nw58m+/NBSrK98TNszR5tcKyQOw8F95oXvQRQet9qesXvcAFyT6P8GA37Gen
s4FiF7lgH+x6XxC9QWkyYf4lLmSoOD0LcsV6/SI5aO/DhdEO+zY+dPUvsYqG
y1zQ8j86EuBCk8s6o8vUfblwY70F378zNLFYWsa548eFxef3bZ52pkn8G1te
wDUuaEio3xxzwvzakdsHKC747xM1/HKSJvIvmeNrI7mQsn6ugCu6L6bNiBXF
hfJ/fLWjJ2hiYxEXMhrNhamiqT3/7Gli0uZTXhXHhYtSw/tWHMf1sGyQO5eM
+eTUmZscpYl4kkzu8AMu2IXTDuXmNFHgTzDZUcGFq2durDNA18NR8ohwIdnA
f6DejCZNIqy9SlVc6Pp14XSnKdaX/y1K6gUXLOwdXX8cwnp+8fbbVAMXDqoa
esvtp8n9kDDBgg4uQOvswBhDmqQbKHk1cbjAWrpylQSa3TPvsA2PC23WW5+G
GtDkV9RqvS/fsV56ncZofezP7FaJn2NciOO8crish/uRoMJ/wlNc4M6NM7TT
ockp+xfbJwR4oLnvYW+XNk30P1R4nJ3Lg6CwOj9L9IW3brKfhXiwYsl0sYkW
TRonwxrrRXmwS9Z+vYEGTab4RPcESvAgWUdeUG4rTUSDD5nfkuLB12sGd+5t
ocnTUDvRKWkeqFXb7liDfm68pdhsFQ/qjMIvrlCjyeLNC0tm1vBg3GJ8UGwz
TWK/nsvW3MgDSJwXyFTB+peeJxYoxwNW94ZVgmhfx28yDZt4sPqUteU/JZo8
/ueia6rIg32ez1+OKmA9cJdG6KvyIK6408EdXd1UWOyjxoPeX9//DcvT5Jnw
XdOcLTy46L9W48smmhR7Lnwvqs6DykqdNnt0rrXE4+3beSAmYOHRLUeTLa9O
fbfX4IHl3nNiNuh1+YWZhzV5cCckOKNjI/bTnnjnpVo84Ly5bWiODrfSjWpH
ayx82tu0Aa+bPFWI0ubBmwTOsvr1NBmy4K/m1+XBVLoZ8+lamrTuz15WDzwI
DbzI0kIPrRvQ8dTD9zuRGFIqi+uZGLdQcicPdkv1hz5ZQ5PNhbZDR/V5EBXl
GVW0CvPfKPihwZAH8tcikrJX0uSugeyMvhEPntkWJ8ujz3SFc+rQJlrvUjJX
4HnI6CJ3vzG+/89VaQ+W0+RsxxHtQ/t4UOX68N5dSVx/2/Anugd4cNTqTW7S
IprkMGeL15nwgLvtR94K9KTB3VVqpjy4sWhp/n8L8XyyVy0nEZ3x5lhhvARN
5t3cfOS0GebTkPM4WhzjF/6QwzPnwU1VMRIiShPecOmTKgserBLfXCmCVmx4
2SNpyYNCtnkVUwTPCzrl467odw+SahjCNHndni4iYcWDdTIK9YFz8fwjKZBz
yJoH5SLGb335abLxyOWt6Ud5sH7luav86AvdkT++osMUYuRC+HAe7f4iJ2/L
gxP7e/wTZ+P+9WFqSS5aMMxLofQfRa5saYnPPYbrI5EUNDFNkYCNT46nHudB
6Rqi4o8+L1d76gNaVm2gSwBd5UJgmT0PfpqpqC6ZokiJnUlYJDoxprp7y2+K
vH8RrRh4ggdfJNnqnuMU6WS6HTztwIMDchL9v8co8mC40+we+rGGemgA2nH2
HaoPzbQO+Bz+gyL/4k+G2J7igXLS4oi873j9hGDmEUcexGdraqujL0wsKoxB
zyq3G3zGowgllbOwDd36MUPnNZcit5cd5po78cBHRvfbCJsiExpCCVanedCn
fDLGG63mt30wEW0MDJgeoQjv4LXCbrS0fUusCDo7kXSecuYB7TGhFzVMkZ0v
32hmor8HrGQvRy/ylVHkoqtuO+pv+kYRd4Z06+UzPFAoZHHyhygyOOoTQdAx
VQ8TNNCzE87y5rrw4O/bNgPylSJHF6qMH0Kf/jzJ3YPu0TGEB+jmMZnEpkGK
LM7/8W21Kw+05hjuskT79yevS0KLrQ9LchqgyJh70K5INx7cTm1e8+ULRaJf
hd6WPMsD9WWLMk6g9d+euJ2KthdNKLb9jPG1C9F57jx4NHr7tVkfRWoT3xe1
e/DA7vmjfzu6KfJFdtMMXOBBgWW3g2Q7RdL3xDSd9+eBBUtRsa6GIjfmTq19
EYnvq+5hexB92eTvkEUUD5Q+F91sq6bIb9sjd4bQc3S0Ob1V+D7hToOiMXg/
jlHeJKFIeE7CSdM4jN/09GaFZxSReOKR2J6I95O8szXsEUWWNPFb593FfNcM
nFqM7pri/6Vxjwf/eWyKTSymyMt3GxSq0R71+T/vF1Fk3yxF4450zJdvxeOK
Aoqs6/8r8esB5rvno8ZoLkVuHj+9e3UO3i9dUvfwfYrEdN+qnyniQf+I49uP
6RTJmEo45l3Mg1i14tOOaPm1UduH0H8qTKIu3qPIEY1txU2PeNDQxfyacAfr
TVMtIvYJD5wW/InsTqWIz+m4L1NlOA8sjTc6oT/ucml0eMqD1ykJ5dwUitjG
3uh8hd6qsO3rv2SKHPpx/9B/5Tzg2+2uI5tEkb0iRlGbnvMg1bd30CmeItqh
ZY3SlTwwq1L248VRROnPL1EftIDwVQkf9BsHK7MWtFvcch1mLOZ/gMkNqML6
KDCLzI6myIa3uHFX86BjsEb7ezhFNn+aP9+4FueF0qIWH7TxoRsyMWjd8yec
ZqP3PAHZbvS92X8jFoZRxEGB88/1JQ+8pLYPbr2J+b+Z8sevjgfzzDIjLgdj
vajJnXRt4AF79pLZvxkUkZvXIpmJbiwI8LyIjvAJpAbQLAkrM2+aItZjnQyb
VzwQahFcfDaIIs38qWu3NfJgKMAraCSQIp/5b8Q4o19u7hk/g27Wqy1PRNMR
j9qdblBktfTxrdPoOSan4u0DKJJar9eQ8xr3k39Ncz9do8ijw1KzOtDVD7V9
jqEvLxMenUHfEF9kbeNPkbxV++Yav8H9rsK//t1ViuiIuii7o/XODWtaosOa
lRZHov+9qVxx2A/3Dz+R1a3oHn+lkLe+FKn3Z+z9gX6u/N+0CZrd77l1QRMP
/MI8Ph64QpFPO1Rt96Jtd3zc33gZ16tVOOkkWpu755kxeskRy7u+6KkDq1L3
+GC81zUls9BdM6z5tZcoImR9ka5Al+ZO+Bui5Wt9alvRCcdO8qouUsQu3Oj9
INpn3pvjO9FTHYKVv9GWzzSbKy7gehl8uSbcjP1+Nl1vBzplk8Ky5eifjX5r
tM9TxJQvuGcrus1vKLLUmyLbz6RK7EQXKx7m00CPXl8ltx8d/bHC67EXRSyP
V6+zQHvdVPi8FV1XZCVyHG2mE29e5In7y2TNBye0KpuvRhXtljQn+Sx6QbL7
1nwPirRJKRz0Rn/f13VPGR2m7/DzErp5eteS3HMUEdHmxfiiH2YXUAro9lq5
zf7osKPSE5nuFBE4cb3hGtpdlOkkh847feN0APrA0/GO+2exfg1fi/zfiq72
e9ajN8WsLPn/98VWNj6560aRARPw9kOPNGyXk0XX/5bVu4xuuHI3Ic2VIoZP
6mUvoLPkxYVXoa1DD63yQDO7rlxOccH4rnzTdEE7swa/rUTX3xm46IDeq2Vm
k3gG93Pf7K6j6I3DzxqWoWe+Pz1jjhZM3KQd70wRp9ACOWP0oFFs9hL03Xt6
UnroZEW+2uTTFGlZdEtIHW0qfq53LZqcnLdfAV3etneJmhPe7+bZoUX/X/8n
j1RKHbHfrj81mouWS5Q11kNfrWpZOIX5jz7+x//gKcynHZfTjd6rf+a/dgeK
XIodE2pC/13XUWSLNhGpSPl/fbkMPxxyOUkRV3PWnltovQsOZgx7irxrerzO
Gj1h2ew2H30iZU3cbnS2li4j9jjW7xPtzC3opbMky+/a4TyvF24QQ3NYDeuJ
LX5/W07kU+yPxDTVyd9WFDmZu+D4ArRJYOqiAHRJZfWtKexHASdR5bloj40X
+r+gPRQGTi6xpEiIjTCzFL3ncUKj6hGsn6i7MqfQfxIEvpYcxnn90VTtELrQ
12u2Hlq8qyNACy2zc7/6QXOKyFJJbAn0+Kt/t1xMKbKil9tZg/tFVp5b2agJ
RV5pBCcWoo9Hvm/zQWcoDnWkoRssioQZh3D+6B7q8UcHaK5eNx+dEQFl7uht
UqE7Yg9S5PGGetXj6LQ+J++7ByjCHxKzVB9tUdMaKo/eqB0auxUt+kAvo2A/
RWrkQ1s3ogkzt0oDLfQz//1K9EW3Fd0V+/A8dVmlYAFa8RDj127049/WDoLo
ftVxiTfGFGnYnDz5B/fLhMUnFI+gxa/4XR1HH/j1evdHI4rc+Zz0m40+RTWY
HkHPvO6uHkBfWfTS9s1eitgfnNf9CR15u/r0HvRyF0GzD+gMFeJF9mC/H2va
/A5d8az8qia6timB0YHu2FcaXLibIlKznp/6vznvH0UroJ9M13R0ouc4F6be
20UR5dd27C70yom8TGl0QN7p4v8/Ty0ouzjOkCKZWl91B9FGCzMqxNGatxYk
cNH2afcagg0oMvJa/+1v9CXl2+2z0dvyhP7MwfcPK0/pvaKP8+Dg8vWL0OnG
iSNjO/F+klbH1qLL38VNuKFLptqK/z8/Wp2iZw/qYf/eb9Q2Rg+Ph4sdR19+
nMF3Aj078KbkO8D5Ovhv+RX0MgmmrCm6fmdcVCxa5Ral1LAD+9Xy2NUi9G6l
GxoG6JAz50da0d5Gvge36eJ5QetnnBTWF6vzknWeDkWCSeAvQ3Sa4/lTG9Gm
W3PWeKDfXD97Zbk2np99F69sQg+Iu1BRWhTRusCdz4/98CfFKUIUXSYWv0QL
LV92/P6MBs5bXsT9AvTOvbYFF9FDP35Z/H/eWHVYlfO24/nS2dpJHfuN/mH6
tk+dIqcV9n6vQ6cEHOy2QcdPuEVJ/n8/n79vqHUbzp+Ip/1n0P3yhn9fbMX9
uUbm0/IWHkyW6AkD+sZbs+JL6AV7dBeXbKHIsWke8z16h4O6fJYa9su9Wlbm
WzxvJclZhG2myM8TlM7VNh7kb1p/Yi56eM+eszPo2idr3AJU8Ly402z/jXbs
v9YVN7yUsV6jps4ldmA/nJQMHVGiSLHX+X6lTvy98H1Rwim086fvdrVoE7F5
eRaKFElaM9gq+B7Pv4nCpU0KFIkz+Didh/aXE6zZi67mNN207eJBjuG/91ry
FJHM5BrXfcB5/3b6S9EminhN62bSH3Ge2v/mKaKjn7a+Ne7mwSh3fCpdDuuv
+mXv4h48f1wdFViFvl91mv0F/T8CeSQ9
           "]]},
         Annotation[#, "Charting`Private`Tag#2"]& ]}, {}},
      {"WolframDynamicHighlight", <|
       "Label" -> {"XYLabel"}, "Ball" -> {"InterpolatedBall"}|>}], 
     DynamicBox[(Charting`HighlightActionBox["DynamicHighlight", {}, 
       Slot["HighlightElements"], 
       Slot["LayoutOptions"], 
       Slot["Meta"], 
       Charting`HighlightActionFunction["DynamicHighlight", {{{{}, {}, 
           Annotation[{
             Directive[
              Opacity[1.], 
              AbsoluteThickness[2], 
              Thickness[Large], 
              GrayLevel[0], 
              Dashing[{Small, Small}]], 
             Line[CompressedData["
1:eJwd13c8Vf//AHBZZSSjkChUUqFURtZbkpERGlTKqCQjokQho3PvdS6yiYRS
9tYQ8g71ka+R7JGQve4VlbR+r/v7h8fzce89531e7/drHBlHD6tL7GxsbOLw
h/V/KLtz1RZ5Og4u+tvFnhOFTn196vx0Bx137B/0KyqKQk2avq2KYPfkYiHb
51HoZYtEqpYcHX9K9Corr4tC0Ut26me20XGPe1aP/WAU0tOdvhovTcf+US6J
kSLR6GVYZack+NyCWLCSRDRSag/XytxCx5VToZ1N0tFIwmkPb9lmOs4I9LnC
qRSNFunXn3yQpOMdx3JWnTOKRi6dR/htwOYVJ9nnzaPR0GYx78+b6FiPraLF
/2Q0aiqp0J2XoOM4xczQWMdolNn9t59vIx0ff3yP+tgfri/zQS9WnI5PfzrC
LxMajaJcMnIkwE5Oe/tTwqIRd7mX4CMxOuYePD0uEhWN/P8cvrkTHMi0kA5L
iEZfDTYMFovS8bPXVMnMlGjkHDWurw7eZCX1rSktGp3cGiZsuIGOf3Cy7RXL
hvW4nfFrWU/HOhuj/qrnRyO957uHToKFd0QO2xTD8xu3FFwUoeNXnt21sS/h
/h4ixiFCdOy6fHvL74ZodJlb/vkyD8RnXsz0J28M4q0QXb4B3tIb0U5ZF4Py
Xbk0FtfQcblgRr34+hjE/DBSPbeajiet3yqZSMUg35TUtyNcdBxbJGe4uCcG
0faKdDatomPtuYaO5FMxaNeXVWJHwUvuRpSEszGoKZ5p8x8bHYu4+31PsY9B
gr+aB978IzH74j6vty4xKOktbfT5HxJrBh8NeHAnBmWf+buY/pPEN+Sm07Lz
YtDRtXMqm8HNVIu6KyUxaLam/2bKMolVS4cOaLyIQXu3V/yK/0HiOrXSK7x1
Meglw5uD/o3EcdLH5q71x6CGu1PCNxZIbPfl73DeuljkotZz4iuTxONWB5fp
orGIf/pdggf4ZmbDtyCpWGRxLFPChUHi8IODPHm7Y1HPRjtZuzkSb3r1UZfH
OBZNFnYoG0+RePaqe4QGLRbZx9VLtU6SWPFW5xxHFHzfr5znJLiJ9NQbTYxF
7/Xjhu0nSLwsyjYwnRWLcvuOR/uOkbjL1dhE7H0scuNuZ2YNk3htVvLCDsE4
NDpTO6AIlivQMgraGIds20obyoZIvLii9XpRNg6ZPYhJr/lM4kGlGm5F1Tik
tM/KovsTiRVW6BOMc3HoqZie1jnwjfCEjfLOcWjzH2X5LwMk3qPZYxvgFYfW
NQixMfpJvM4rYHUQNQ7RClbNXgfbtzPGFGPiEFvsQvdKH4kzS0rrfj6IQ76+
w3VB4M026/u/ZMUh5rm2Im6wlXJw3KqyOOR8+E1KeC+J3aKOa5/FcWhIvoQq
DPa8pDvZ0RyH2haj7Db3kDiGbDooPxWHSsMs1ql2kfiMeaOduUw8uv6s9eql
jyQ2TT3qHpsYj37wtyjWN5L4EefB7RUpCehleEOgKVg04IFQfn4C8uWva+14
T+LcpbVuVdUJaJnv5bWxBhI7X/GRURlKQCu8j55x/0fijMfD3nflEtHvNT7a
xnUkrpo7mUB7mYjYuTabtVTCemy93EIWklDtXfGHp8D124+pLXPdR6GcIozB
VySeqyeu0iTuI07ONdGMChKbf9yR/+PwfcTF8bVD8CWJjU2RpEDSfbRm1Tvb
4+UkHh0JrPinn4zW/nF368knMW+lk55QSQpaGSOSToETKlLsExpT0HhLan1H
HomL9257pTKagl6nN0u25ZK4Ytzqcq3YA+Shr9j8PpvEAnVH7wsEPUBt9FnF
ykwST++QPW58MhXFS7gyUh+QWP+h8tRPwTQkpe7sdSGcxH7n/eXcnTNQpXzR
svhVEgt+W2kWUXiCjl+0MDhiRuLs3xH7PURzEBkabVtvCp9nPNY9sS0H4Ucf
vQ6DY+/JndHfl4MUhk+kHTKB+Lz8k21onoO4z59e1jYm8ZZ1UuQkJQe9snbM
VT1C4n8dMps5fuUgWZPrAvLaEB9uieNyX3ORjcuzbVlaJNbxcO65xJ6H7oV9
15ADO5xcjMfCeej3f76Xt2mS2CIgpO79/jzUpR+ApQ+S2NVoZtvBm3mI1KF4
bVSB+GUIoz8c+eirclIXryKJd3ENzsWpF6B/oX0JMQrwfY7Cs60mBYi/S9Ja
Alzgprp1j10B2n4ro3vnbsj3je469pQCZFOb22O0k8T8on6rYrsKULVVdR9l
O4kllaYb6IGFqDHzX7IAOB2LxxrGFaKu74fOJmwj8dP41mtKuYWImfyu/8lW
Ej989eRtYFchkv3SOlAvQ+I3uqvX7lcuQjTvkUH2zSQOsv7To8woQvFvt6WR
UiTekDc8PsJRjB6JXbYTBnfsu72gL1iMKitnPstIwv4eC2m03FmM5jm+DelK
QD5W8fjF2BajE3GrvwSKknhAOSDK6kMxchg3fswNHnSbcpn7XIyuqodfiNxA
4sN3PtWnM4oRdUBwNHU9idunlNMs1pWgV9skxqqEIT/lkNvHYyVoyzOFiRUB
EhfqZXEYd5YgG8/wEF8w93O/to8TJShq96zU97Ukfn3BK+7mSglif5R3YoEf
8t3d4IqQdCkajdxVO8FL4l+D6bohbqUo21k+tYMb1p98r1GVtwztk9x2vPBv
GF7ZrHe3wbocGYRuqnGYD8NSPaJL8cov0C9ua7HF1jB8VCzS7fNiFXopebBU
qjQMm5ubiDWEvEEeATfW10SH4c9zEcRvy7eoPPbvd9I7DMdbeS22096jxaXh
9GarMFy954YQOdaCDk66RuTsC8PpSu51lh4f0dpovZWi9WE4LCt3Pup6Jxo4
IcJQBBcov/2fZUgnyhcf/ZInEoZLKj5l/7rXiY6mE81ZwmGYvTn1BG9eJ6IU
NaSnCYZhtUzdcpGhTsTWYm54jz8M46bvHCNHutAS79m4q5xhmEPs7WarVd2o
rmV32CxHGNa5PZRvx9+NYmJ+B7iAS++pNJ0R60bKEg8vO7GHYWYF57iEYje6
unNY4zxbGB7uJ/40WnejScPLw2a/afib1uHB/bndqP+ut5LiEg2/01d8XHmk
BwXdPtJctkjDn/tPNFPMe5Ccl5ibBtjgXJmxqXUP8rSrzDH8SsNHk0Wz/nPu
QdwaHNsdmTSs8IAiQNJ70D5GzKbEWRq2bhsNuvehB4WdLl2zaoyGj3trvlM5
24uULO5mUUdp+HvCbZtVF3tRh8EpAwEwcTWQu92tF20+sBK66QsN3yKl5MnA
XlQuoPdPZZiG3Xg87GrTe9FQXds3l080LF4SHBI50ovUlBZGOjpp+IdE1Rpp
3z60JnLI1hK8ivNh+I7QPtQ319rV3EHDp1cqM0wj+5B/QWHju3b4XFM+mJHZ
h2oV3EpfttHw/thUn8T2PmS6eyL4QTMN81VeHXFQ7UeO8p+kL76l4elTHJNj
ggPoAK0peaieht+Exve5bRlAXJOV68+B1Y5lXedXGkDZWclrTtXR8CmfBO84
kwE0J2fDNHxDw5LBP4RqqAPId3t7ze5qGjZCETUqnJ9QhOz784vlNHy5blZk
K98geipZp+0FHh9NlX+3aRBh0WrJhTL4/TqhjzcUBtFX3pK++VIa9mfIW/80
G0Q2i0mnpotpOJ8mbEaJHkTb6p3Nh/NpOGbQYM5e4jOqurRGpzWThidePCg8
JzaEprMNpfLiaLgYVxw6rDiMOkeFbSN8aNgpdPViksIX9MpV3XH8JOxv/dhT
d5UxlH/AytMNrO2bURqsNYYe/nEN/HoCrmc10Bh9eAwF30tL/nuchmdvvhd4
ajmGjMq420WtaDj+jovzQ/cx1L3ScdjQnIYFr6WkN2aOoaWwa9uzDWj4mMix
6aV142jcir5fCSy6nn4zRHQc9Wx6cqj8CA1bSarG8EmNo8qCnnNYn4a/iO5y
FNw1jkLaUEKPHsT3uafA6OFxJLhRYDUPomGzHUG42GccKWbnTl5Ro2ExdRGD
xp5x5MTXevarKuz3egfPJ4PjKP3qYsst8N3c28u3R8fRehWtZ3QVOK+Hb4hv
Yo6j32+agwv207BxyeGTMqsnUFM/U2JhDw3HPdauNTkwgVzWqZn5ysN5MTby
5qFPoEyvs5gNPPrv9DrTqAk02Hlnf9gOiD/ufRsWP4GsHjRsTJajYeW4yVvf
0yaQxs4z45XbIF8elU3eK59APIcD7vyThvXe3aL8uG8CZfvUlVA20vDrRw7y
c7KTSOAwFxsX+Lfl3jVPd0yi6+sMzUPFaZhqbK53WmESoezG6TtiNCyz1miy
UGUSdfW2bfXbQMNld8MXxYwmEZf2ULyrEKynO5h/ynUSOXL88bPgoeHFe+M7
/lc0iaSiVPUkflJxFpfc3f5dU+jMPT+NjGUq9Os37FpKUyghsmqfPFit7tmn
+8pTSCBCb6vqDyq2vfyy2Ux9Cv0NM+e0+kbFtxTS7icemUKDoU7vwhao+Bgx
uPzKbgo9vJlw9OcUFacXr/AEx0whabvvVj19VCzy+56SzfIUkvIT3L32FRVb
vFD/r6h5GslsbzvSf5+KlWJFhb3jZ2Ae15a/AP7r0SRrkTSDlKJyeGeSqJg7
ac8ZhZQZpPEruHUlkYr5NCnKI+kz6ETbvtMSCVQ8UBmlfDh/BlEC4txOx1Dx
wbSeie7aGTTdaR3bTVLxq2sbT6kxZlAZZXCo/TYV49dPLOX0Z5HTdueHluDk
a11scwazSLx+4WzrLSqWvszTXmI8i/xXcXU3+lHx5OXijyrHZpG+/+7mNzep
2FXv22e5M7Oo65pvRZE3FUeIclnkesyin7bCMXRXKs68Es0vc38W5f9KOcYD
PvJ25OeTlFl0Pnn7WqoLFQd2t+TKP5xFtd3qtJArVGx2l898x+NZRFrZBfpd
hvttLD3DUzCLJI3yXS5foGJzveiK83gWof0Ghw+fpeKt3vMCjSOzqIGzLff9
GSrOEKhMKxydRRZdZ4UtwPmiB12ix2eRvd+1YdvTVPzl864ay+lZFFLz4I6P
NRUvtj6br16YRe9MFitzjlPx5vjBHCO2OWR6Mf2AoCncz9Zt8ajkHDodv7L9
kxbsV1DBxV2Wc+hW2EkTwS1UTO4pX9F7MYfiG3jVX/2l4JDiR/onDswjnWr+
J5FDFLz/guPxo1nzSEtpsI0PLC1VprMjZx5pphX9pX2m4OMbZ2Q58uaRerCV
TeggBUf/lfAuLpxH+44k8fkOUHDaCx7bb8/m0Y7mrV4OPRQsdWG6xKR+Hgl+
0kAHPlDwA9MALDY0jwTM+d1KWim4b7tQ//vhebS25lOSElj8n/HTW1/mEW9G
0Ff5FgoW+2pxpGd8HnFeevdEqomCd3S5XAqdm0fLs5b8qxso2PlTp3biyjwa
/u3c21tDwf39HfxZIgz0PF2z2A7cNapxW2gDA5H6AtSx1xTcdFk88pYoAx0I
LzuwUE3BXs/VHxhtZCDapr/31lRRcKSKuXrHZgZS0og1UHtJwa+8w29k72Qg
jsFLUtUvKDjxQU7G710M1BOsvqQHPvv1h/0xBQYKfv8pw/w5BX80KY9nKjFQ
h438n0vlFPw76weWOcBAt25Wl8UVU7Cr5VpHZR0GOrYpipQA838frj6LGGhb
jaNDehEFOzVXEnd1GaiZe826/EIKjg8QcGzTYyDpBCuXuny431NZuo0hA70r
n5D+mk3BAQUf8jZbMJDwV6HIYxkQH5sqzQf2DLRnL+N9dzoF23lKzcc6MJDp
1SYue/DTrdzupCMDUaYpAZ5pFMxpLDTgfZGBfo78cotOpeDLQ0/a1J0ZaKh9
zKT9PgVzm92sifBgoMJnFTzWMRQ8+qw72y+AgUz8HIjzoRR8gqlzTSSRgQJN
+PRHHSn4R+m3vaPNDITaV4XG6VPw7SWuxBMcTLTyxCqscisF90p4jfvIMFFE
qA+pAVafOFw5DpZ2SKZXyFLw45E2k1OyTGQgORLxQoaC14nrPDiwlQnz07WY
si0UvNVy0+e5bUy0605USt4mCo6zviJiJc9EZ21aClJEKJjPo8S3T4mJ5lW+
FkqAt+zfN472MFGIiGjxfWEKvq7SyswEZ7ecK00UouAb/wp63fcy0ZL+3PPY
dbBfVueHVpSZKFyZH9P5KDiQO+YHmwoTVfEe/Xibg4LrfnuqvtBgou2bPAI4
wDylWi/WaDJR5O44eTo7BRfrbG88DXYwHQxMXkWB97umxytg7kiv3RX/CIyO
a2xQ02YiC6GUu99/EfiNJodrMmKiChm8JxB864DB21Gw7L6xPi5whb9OtpIu
E32z2qO8YYXAi6ly3G/AyXF1n/YvE1gjU1Bk6BATjYrNql5bIvD5aUe21fpM
ZCYvNLK8SGALKpFtDH6urhoRBH6m5tNGB4edDvpy7yuBvSI4MgWOMJFSyvqo
QiaBLxxi0xUwYKLEvIOaquBAk4oRUzBb1fnxagaBnVsX2eng9oFsreZ5Aj+Z
dnnFZchEvpu1p2ZmCVwthn4tgYeVHOO8wREqHXf2GDHRUURFv2YIrFm38c4V
sJR9WzwvmDuJP6sbXJtxSW/nFIEFjxWIPDJmIv7tkSlOYwT2fyuhvNmEiTIe
fpAZHSXwlBtD+RhYVVwk2wHs7bYh+Q7Yni+p3PYLgc3wcMYg+NlCRrPVMIHd
RSaT402Z6PzrZ/90PhG47mFVwoQZEy2qLRNVAwS+UZ2gu86ciWglGvwa4Kgb
20+rgssya8RV+gm8Oj+2JwS8hv5eeXcvgT07HktvOMZEJdafLoh1Eriseue5
LRZwXtu2TMd1EFjsP8eDOuCBo46ewuA1L9UjbcHcOhP+a9sJnMgZlpkIPrNt
IZ6jDa5HH0hcbclEjNT9ksEfCFySu9ZMFnxXzOfR31YCdzaVBmmBi3h/Ff5s
IbBbkYeTB5hzgbOB0UTgdJmWQ63g+y6G5u7gu+9z2MbBSqNhHdP/I7DjmJ3+
b7BNt8DwWCOBLy6+OLfDiokKqsVX+hsIXPBoA/MmWE/tbNBpcAJP+RwJ7ilO
5e7+j8ABJZI3U8HsmbIiH98R+Irc7N434FOkgkJDPYF7VyzOcByH/VP1tDUH
p7THNgmBFb+UhXfUEVj33e/PW8CcWppzQ7UELh92mtMAe0wGSl0GXyv+O2kI
7ourNZt7A+sZmqKdAJfMGRf+xATOqv/x0g0smRwxeAdsX1911BdMM2gT4AZb
VWy8Gwo+n2bjIVxD4JoPDGYSmN/y8t7d1QRWu5/TWAP2/ZNrX1JFYDuZN8UN
4C8581FqYI5w7SNt4FfsPguHK+E8pY75D4O3F1XINL4icMhMh8wUOOrsH0sL
8AmnYl8m+HL53VLbCgJ/a3mD/oI/2jeMjLwkcMfK2xLOE0yks5Zf5Ar41P+s
ennB651ivW+8IPBpsRJTUXCQcPfjX88JPLr1bPIm8MxriY5g8PxXnQxpcK3Y
owORzwhsOOg1uBOsVD92cT24NfmJqBL4vufO+ORyOF+nuvn2gTml3N9Kg3u8
f79WAXu+L/72tAzy+x6v8kFw/42l7YpgVb9lRy2wgaz6qbJSOI8HXp9E4NKW
25SD4G/fTvDqgaVu1zyvKSEwTfpFsD6YtoNj4ghYXX+oygC81G4g1lRMYGJT
c5UR2C6INLQCO4fdDjkKblRoudlTROA9idMCpmDVXqHs82AnL4kLZuAM4mTP
aCHkjwt/kDmYf9/9Na7gCkat0zGw7+CA+kIBgf9EHhK3AI+S0ldugvFCeDzL
x9Qu3v+TT+DJvtzPLL/6kvU+FPxp26MfLMtFzfzkAbvV3BpkOVprz66oPALn
FGj//+9/T3qdEQV/4PgmybJz/HPyQS6Bt43l+bDu335o5ZUsuCv46mPW+nTm
tWeycwg8sv5oJmv9ucnBm/aAmcOmt1jPt8HwrcmzbKhv+ylyJqz9XVzjrwl2
tebONQbPppnmv8mCfEob5GLFy9o0asAQnG4ro8mKp9ITMe0TTwm8w+OAKiv+
IzOXPg48gfN8vZBHFxy/r/zyJbDBQdUqbdb6ayxifDIJHLxCr1UHF3On7fj3
GO73xEVcFXzBbK6KCu657Gu5n7UffWETSY/g/mtMrymCA2V6/GXA2Vd3ntkF
VnaWE87NIPDl5Yu7doCTvtVqVaYT+GuuEsE6j06Cv6M/PSTwf1fqDgmDJayP
7nACzy/qhQqAm1OTquZTCcw59aScdd4P7FaZ+PeAwD/jL8+wg9kNrmrJphC4
9IHOf18hXx7eHhp3SoT8cK9TZOWfVa2SPyMB+uE1OrMJzMUTIOQL5n79oZyV
r24JG7XC4iEeYZYGGKxRYhWdFwv+X11+EXj+R7rcAfB3G56UPHCGDqOyKobA
maK9sVngNU308eZoAi/z5uSkgbvG6zWZ9wjspyhPiQKTiiJtvuBZ157JcLD2
dQenVWBt0yN2YeDMVX+jhCMJ3HZrmR4CtjEylUuJgP7UHa1/B8x3L7lyK5id
EbHBH+wlqTZ+IJzAoozTXD5guQvE7Wo6nJfBIDlvcG9Ou6AB2Cnu5UVPsK6a
p6Y1SeCliLXaruDFgNcfPocRuD2O6HUGP63nd3IGc32pS3QCr7XKifKjQb48
Mwt0BM+u2rBqmUrgVOn+EHtwU0nQNR+wbHN/+XlwnsPs8BIFrqfVseEc63mF
bKy8wTaBxllnwS5v6moXCOh/u964nAEbX9uz3xNc5vDG4TRYXibl8fxdOF8N
HyJsWPFs417vDl6868O0Bk8Ged2dCYX6oKVBZ/m/vYNLV8BMgUw7lp8OGV+a
DIH5IEHLg2VK1LNOJ7DRl/BKlp10ZQzGgqE+39xswLr+EWb48wvg9Qa3BVn3
35a+LDcSRODuIkVJ1vo4LS4m2oOT7mAX1vpH/7Wu/nyHwJ8nXv+xBdcVafqe
Ay/cKe9iPf8ju6zJ/kACj+kq/mDFJ2SdyOkz4Pchz+wvgB1qAt/3BBD41c/e
9az46npMH7QGry7bseEKWHrLqdxOf6jHwgoXWP3oX8sbiRPgOy3X2Vj7Nxio
SP94G+Yxxr151v6+Vrr/ywL89D3fHla/Sh3kdGu9ReDnf3zqWOfDP9JzwAys
5W1fEAy21RkwbfKDem5tPU8Ba84bVh8Fc4nPUFnnccVsy0NDXwL7yMn/j9Xf
+v6QAu9uwnwXsnCTdZ4rCr4H6oMvfkwMfcrqd2tb7A75EPjly+rqZ2Dr6oMf
am7APLFynlENVnV/oqsDlg6VprwDf2vyl9G8DvtDN57qAXf4T0ZXeBNY+Gf7
yxFwucIJdnVwd1D94izrfIfv/nLAi8D0NVtKWfnNNOnLVPIkcOyGEn9Wvfnw
68iGAg8CDyY4trPqV1FeCbEbTN7hfcSqp1f5wpzkrxL4XTilwBVsVrnU9dQd
zpPanblbYAVXe8PtLFu+yCNZ/bFRTV7WDZ6nRCknj1XPbj1OSneFemMeM1PF
qse71vFsAbuwBZa2sOo5OT61yYXAlVkqHYvgceP4vA3OUB8mxGP1TzLRAwX2
dw8uEzjt6WCRDdhyncfQVrDy6uGj7uCqDqMN+5xg/hAqY0sCx9r9DjS/CPFz
lb+3CDbSu3K/8wLku6znG75TTPR3W1eZLXjGf4v/NrDLdNGkiyOBz/r9d88a
rHvjghXVHq7fVHK8Hvzd+oObAPiIbMHsEDhPQ5sabwfxdtgj/hcsyiZW9fg8
1Of+9t0a1kw0RzZux7Ywb/cNOFeAk9OVfy7bEJhN9o9Vpw28T4Q+FAkCL/Fu
zfsF5nLiU1oNjuvoy5E9DfPA7jHHDdYwn7L/SPMCGz5PalI+CfNeQXi0xBno
5//7l+ZiCf3+g9xD+lmIZ6HbqwULAjdcD1msAttF93b4gkt/SXAwwI2nynio
xwjsofLp5ElbJkofdvJ+bEbgTXMhM7vOwX7+aDYYMIb+rekxunKeiS4SjZYn
wT7LEY+RHRPdEvnPtsUI8r2z2ZEAZ+/BXtiQwAcLtSdF7CG/nUsfZh6BeeRx
oJa2A+xHT8J3t0NwXlPFr9degP7sFLtqXJfAW+fTfohdZKLppXv8duAPZ9ni
r4LFhcJkLRHU9/6YrVsuMZG38W1zFW14/3r3pDLCCd4fX9k9/aMO+ScTvffR
FSY6ZGRb4gPeHXGUj9cF6nuXTRVDDeJX6CDuDaZ8tfw4rEpgvcbkViNX6M+7
9P++PQD9Uj+0n90d5rEU+VORewlcRU8tLPWEfrxzu8Nq8I0h7/NK15jo3QsZ
t6A9MI9SsHXeNdb8JBHipQTzBDZRyPGC/eNfW3hKAeaPo89Cy6/DfJnMU9G6
G/JxrOOJxg3o1/Lc9UZg8QVbyVpwvv6/Xo1dBA5/+pev0wfq3cdfo2U7oT/z
YKr9TagP9ssMBfCS4cFzc+CF+aWVJ/IElqqpiLjtC/U7YIFrC/j5SqQEnx8T
/R9i9lDr
              "]]}, "Charting`Private`Tag#1"], 
           Annotation[{
             Directive[
              Opacity[1.], 
              AbsoluteThickness[2], 
              Thickness[Large], 
              GrayLevel[0], 
              Dashing[{Small, Small}]], 
             Line[CompressedData["
1:eJwV13c8lf8XAPAiskpaGqi0ZEYlsyM0aBllJSmRkIyGIime57pX9vxaaSg7
q0LKx0hIIasUoUjckUgh9Tu/f3i9X8+9z3Oezznncz53zclzZo58s2bNuoN/
/v+/N6N99iq5EPKlfSAw4WgYWPy473x/Ywjxusn9Dk5h0Kjt06SE7tQL7+nz
CIOSNytSdDaEkOZs1Z2L6TCIHD+uYbMuhFTNaT+hmB8G+nrD7rGrQ8jO/C73
n3zhUMJ82i6Fnlwu4Ck3LxyUW2/q3FsVQixTHuiaSYbDCicVkSKZEPJyUNeG
qRAOYyHn05ulQojuoY9Pr5mHg0v7LjErdMpx1U0Ox8KhV0bS+9PKENLF//mJ
9ulwsHAeeu+Ell3L2CbsGQ6NBaV63BUhZO8hS49XV8JBf5r14AJ67dm1WVQg
xmNoO39meQgpNNJ/0MAKh3udfz+IomVX/p1U+w/jWdOsH70shJRdHzlvkRYO
ES63M1eg76bVD7s/CAe/GYNLmyRDyH93CpZdexQOR9YyF+5ZEkJUiPY7mZZw
EDy3yOiGRAgplw8+osEfAacF5R7/FsZ4sv6LW7AtAkRKl/6+gP7X+Uxyn0YE
5LgKaI0JhZAP9jv1rmtHwPfm/mecuSHkTprG196dEeCTlPKiXyCEHDkXoetx
MAKCNy9qb5wdQhwrDscOOEVAhs3fsbRJFlGV6LjIjY0A43mcbTJo54Tmny0J
EcCu+HAp6TeL+NjezShOioDN60unY3+xSO+ReEWf2xFQwvPmD/nJIuaVNgem
cyKgLujbwgujLCJYuDVVvCYChvLaVI2+sci7AovK02MRYB9TI900xCInVOVG
9SYi4N3lYuEj6M9+TgekJyOg3jCmz/4ri8x/6Tm3928EZHWZR/oMsMgx1XJ2
hEgkuAm2fn/QxyLJNvXLymUj4ctI1UcltIOXXmPH+kiwbSmsK+plkQUxqfcn
5CLhQHJUWsUnFknJXmy6WyUSlNXMTDq7WaRYj3/uJp1I+H6s5aFgF4vwOZxR
n7aIBGeDyqSb7zGevFtB7jaR0CtXwFiIXuK6TejbsUhoGYs4LvOORZ4dnrN9
/FQkFDJNxNU7WMT2QvGQk3cknH/U5O74lkUSlvw9+CEyEn6JvVGqaWARiQ/D
hzntkVBys85/Pzq61LjQsysSfMSqm9rqWeSLsofo7E+R8Fu0xHOgjkWynTSV
dw5FwpTInUeCL1nkg2ZJqvF0JPwRuqhrVM0ilf9o7ZS1UVAe7BHWUsUiu/yv
9XySi4KrQq6frNHvw1a7qChHwd+59tddKlkk8m9j0U+NKPgnaPwipIJF6MBo
C9lDUcAnIHPgzVMW6WraWbjEPwqqgpalWqApmfqXW4OiIHDOIl5PGYtETZUl
nWRFwZw5QpG8UhbJWmL4fTguCgT4f7QtKGGRxDn2dgX5USA0u9bWvJhF9pc4
uyt9jYJ5M2fd3uWwSGHEAvsk+2iYGqASLNCVJskBPmeiYfBNSk1bNovwOk1a
XLyi4Xnaa6mWLBYJNPvrEx4UDecMlV7XZ2A9HlUQ+ZgZDS0hbKWn91jEba90
UOJv/Pz5OTaa6NGPOh86+WIg65gU/eQui3y6ECCpOC8Gbqjs7ym6wyJqH8jt
5bIxsKU1OywnjUW8J84nih6IgdgVrryUZLR24vNrWfh5/sCVUmiDJmdFwScx
4M5O3JOYhPHH7mu/Vx0Du5833IpLZJGWqsEK+e4Y+HVC3iQ8gUV2iyhqWEnE
gnXmt/yAGBYJi3f1UfOPBWkNZy+HmyxiWP88Of5MHPSaX987HMIihwUUaWGf
OLhzLlHGE12uyzAKp+Ngw4PGBn8W9s/9Nxs67sbB5qWqaxODWcRFMj3n0Kc4
MByfbG0OYhF179iSL9bx4JYfsm3HVRYRaverlj2WAE/lHv5e5s4iAmXZb0ri
EyErdyAz9iw+30nDUz4nERLUpI4uRLvfWJqZSxLhvA7zmagbi4g8tLUb+pYI
yiYON/6eYZF5BaLXFHST4PYlSbEvjixS+lhb/fVgEjBqr616eIxF1l3u0Ujd
lQLmp0x27zrAIgP8Q5vLVqfBD9WEDhElFqlXFZuapXwXVj1S/Do1n0V0RCoa
Xvalg5XHzRs+aKk4hcAOdjpEKLClJ+axCFfhSOvgr3Tgu5N9eFQM95t5hlNi
8+/DlzD5qq8iLDI4Kf7svNZ9yHCWS2kTZJEfC7SKeqLvg5rUOvO8v0wiG+to
kmL8AFw6A7kKaHlFvf5dFg/gbtRnZuYMk+xyLRH9deIBLBa+S+79YZIU67Vy
5y8/gF8/1ygnTTHJoTubHvVmPIDyplXCwRNM8l65WuW5cAbsDlxZcYLLJA8z
i3z82jPgiKffnCEOkyz5I3PmY18GnDrebeT+fw9dzdrHzYDr2rfarrCZxGU0
b6313EwoH5Mdjh5mEl3rOVLbtTJhyyn5JbWDTNIWaH9L824mrN6l6Sr/iUkO
M5v5dwRlgcqWxPz8Hibpjz+yWCw6C3asmf6pjk7581ntx+0ssJ0pDzDoZpLS
c6O1c0kWxD/Si7P9wCRKIeGx9jNZMH/D3sqwTiax0L5kdtIjG6YFLSXHmpjE
+LbNqQcuOWAWXlXpi/bJ4nOU8c2BDElltznoiNHUh6UhOWAhJ1C55A2TvPZb
KnA8NwcKjYpcNBpx/f4KfPH8kQMuN8WfX63DeNu9FsoG5ULlYl9nQXSi3RaD
pfG5sCxlcGH4SyaxP9m/Rz0rF2pzn51Oq2USxfTW3OnmXJBtcpWormGSlspx
kczVedAlUXdKqJJJbAOdqYm6PFBN3CIeSZhEolOYr7cnD4Jlb5UuR7Pk26v/
jOeB+paL8xUqmOTUzORIy5qHEHV4XcmBZ0ySuTo86tfVh2AUHyAaXcokmtTW
HOPV+VAipVkoXcgk42r7dZdN5oP2/KrtyQVMonLOm3CFCuD5P+NnK9AtUv55
I8sKoKbftk4yn0lMXu9os9YsgKaMgB6JPCYp8PZ0n+9XAINb60QEs5iEuyA+
f4FwIZzZYBoRlMkkg7rFYm4rC4Et2bWEH727q7JmVKkQfkyNrJ6VgfXho7T1
qnkhzBDx7VPpTLI0YIlDYlohLD5g6cC9jfXhk18rY1AE8Tt6h9zQcyxPWGlZ
FcGKzWfcR9KwXnKhKPBsEaxe5Ht56BaTWBp/ZaUlFIHC+9Tw/hQm8dqmLyI0
WgT6joNPO/5jEvFyJ8vHWcXwwuLcziPogd3yNjVVxbB37+/a1gQm8XwhPcr3
oRgOKIi8bY5nklwuXFgo9gisRpWGGmKZZH9FYoer7yM4d/XC4opIJhF8KB/k
fuox1N3+Z7AbfYL/6JNjAY9Btpbp/TqCSc6W5NafT34MbfNT334IZ5Kfp8Nb
l7c/Bo202ojfoUzCVIk/prX3CcyqlpynxmIS1YJexextJRAlVCaQfgPrpUzT
dUShDIqj/06wvPF5ii0q5leew9h4X9prMyapEzC+qeVeA0QqZsEBtE7l9J7+
azUQZrg7oNGUSUpSaYWMyBqQi8k6/sqESVYsuFQb/qgGbLd4y9QfZJIH+TZm
nX9roMZzTnKNMZMkuPHfD45/AXHcDfFP9Zlk5To7bdHPteCw9L2gNvreliWX
fv2uhc07Qi6W7WSSrLZ1mULiL6EhlHekVI9JzC1SdiVqv4R/iiWLn+xg4nmj
0MQv7iU4uxpFFWoxSd7nYt9d5nWgOeQamqnGJMG6V7o+D9XDR/1VD1TRhs2J
l3JmN0BAyltSqsokk8V5TTErGqDWTHO8fjO61tG8Zn8DHH4meHRYmUmEEy58
SSpsAPeo23IKCkwSlB7weVHQK7ir01mds5ZJ3OIFtivrvoZ5kfpTDxczicyo
SkW/fzN8CPJWVhoPJsuU0sSX8bfDduXR/rb2YNLzPKtMePd7CJWttxsrDiZb
3t5uNX3eDfelqnW90A4XPM/YNXUDWfpMarQomOivUX7j0NsNP0QKuriFweR+
olG0FV8PWI0lWAznBxMjM76pwV09sK7G+WBfTjCZ+v1z0bVXPVDuKLSj6V4w
UZJxF/jS9AmGM/ZIZ8cEE/Uw65+32nqhq13/vhpa8+OM58YPvdDAt0OlLDqY
ZEvUL83q64VM260766OCSXTYoz9p3F5wXrDG8WtEMNnxfu8OC6E+GLg0lbM2
NJjc4cns+KrVB727c3WSqWASyXchlZfcB+1fFtqGXgwmBsVS78wt+6HMVePk
4JFg4p6tvsBt6DMoZWQNndkeTCZ6XuwcPjYAGRerC+jlwWR/qY/Zl/RBmG8g
MEsA7TM36Kho9iCcF99zMHBZMPGXiZdQyR8EyGgYviYZTEKeSPm7lQ1Cx/uW
tZeXBBORj+oKFW8GQUC3N9ZVIpgoeBveqJoYhJP8M5dNhINJ38u78zQMv4J0
hLr+ikkGCbxg+jCv7SvYhF/Wuv2bQd65SG9/+O4rxIWVq8mhF5mce5jz8SvM
D9Vfq/6LQY76nvJK/fIV/jIPzjH7ySBPr23Ye2z8K/QEOtUyRxnk8fSLZdsW
DUHqpTjjyW8MEnnfciDl4BCsPj5h9q6LQYY2iYsllg9B8EuLDUfQljlvY1aT
Ifiu8mSy5T2D1AjbfbxbPQRklk/aq3cMEh85UJDWMAT2dyY5zzsYxEhbrsL7
3RDcGvgTnP6WQULWLyfXx4ZAxo2/wquBQXa9Fxo03fgN6DaHKF49g3BbrlZe
kP8GXJ0aRzf0+u3Mp3FK3+D5PErMqY5Bnjc5LG/e8g3sHgraWNcySOKrtk+r
9b5B6g/hn1DFID65ja91rb6B9OUFCvPKGITSMzgdQH+DN76+DjdLGeSA82MT
feY38PcfTBJFWzwU5sy++Q3Xo1xMpIRBKq6LH7oSifcLc+YKPmYQdfYuFZPk
byBzjxTMKmQQKatsD5GCb7CqyUNjPJNB+K4nzh3v/AZr1rfs+vAfgywPiDMc
XDOMv5d05RzQVuytZXzrhkE5IlNkJAHjNUvoldkwDFrT15um4hnET0n+qIX8
MBxuUbNeEccg57MraqvUhoG+GuNmHcUgKsbSx+MNhmG43TK6k8Ugui8vOx9z
HAYP0ZoLx9Fr8oub/E4Pw4TeZquvTAY50Zj8OPnMMPDnCEn/CmaQ3BVzV/ac
HQapG6X3lzLwemVP7+mLw3BQeWXZkUAGUQ0IOJTMGIYiuqe31ZdBTFYcic3N
Ggan9c6ppmieAEmXzB2GZTWjR5uuMMirHRvnBz4cBr/ZAp0Nlxmk4Kz6n2PF
w2Dop/C68hKDVC036V73fBg6PH1KH3ozSND9F5+nWoZh0nZhVIgrg9g4vqxt
/TsMsGW3gcFRBqk+G9Kkbj8CdXNasuptGMS0tuzOIocRMOk4utAE3bAdbL47
joD9Zc8+W2sG+WptbZrpOgI3KpKvXbRkkDPrwHbZpRGo3Tf2NNOcQRiqEU/7
Q0dg/6m0rQv2M0jMj9Xjg2Uj0LZNITluH17PcdHMezYCx+Y+5pdGiy77sv08
GQH3rFdvNxnj83odtP+8GIHw7xMeBnsZRPFusc108wi89TuQe9GQQe5I+83K
GxwB69ip9d06DJK6f3vT/QVskJ8d8cMRPdq3nH/jIjZMua2v4GozyMXsCt69
JWxINjSxmoXOidrW/t8KNvSMpbPWajLIw8Yls0+vY8NJM1PemW0Mcqt9d2Tw
djaoPR98+mMrg5j9Gh/q1WQDv7xfsC/6ZDiPoa7DhnuzH6wJ3cIgcfqV19/r
seH8WR3uEvRrieqmDQZs2PW+pSxVjUF6zU/v89zFhqW7TjM2oqvbvLkle9gw
mP/HPF+VQYp2VxXOGLHhsVTUak104Np3vZ/3sYERvJFTuRnrzYs9WXCADXL2
ZnSrCoPsS7bZucuUDS7iGSUTSgwyeS6idK8VG7R8dalr6DZJCWc+GzaIfn1r
KoR21JzeWXqUDTnPZ4aXKzKIzM3V4TLH2cA9ay6tK88gH6xdt9Y5ssGr8e/1
wA34+asBi1O82HCFeWTfglX4Pv0/231ZbLhoJzQWJsMgB8vrdwjeZIP3lqeJ
89D7xvNMw0LZ4Na9elhEmkH0tUhyfAQb7FTZwQIrcT9sCv8YHseGne9v1E4t
ZRD/awPNq+6wQWhT/s6B+QxyXc9TVLCEDXP+nvzmgDZKjfaxLmXD7NYlkf3z
MH8RDz9kl2E+/Xx7P4kxyLOmxrwDz9gw0rz7WpcIg1SOBT+iq9jwxqe7vEmQ
QR4c6M/sbGRDbJ2IRtlfmmT5Sd+DPjY4Nz9n7kSbFi6P8ujH9Xrn9aFuhiap
duTZ7c9s6P3a5d/5hyY9Vwq4cwaxnuZmvxifoomfYdB/TcNsILv2mav8osl/
Thv5r46zIerAv3uPJ2gy62cY89FPNjgeKZrQRUsuP/iKO8EGEceVift/0sRr
fWiqwyQbjgSN9J4Zo8no4IyJ5V/M581baqM/aHLOzONa3D98v2jzIB80v6DK
3Y5ZHEi7+3QjY5QmK+1ODVrzc2C4KsT9Ho8mfKb1K84KcaC8AYgCmsrcWFQs
zIHwt2MSRVyaxN18enFGhAMnux44aKEP1D2yshLjwNb+o48qOei9j1zE5nNg
7rD4XCO005qvdyrFOdA1Wm3VzKaJnYD2zCUJDlybrfinZ4Qm7ndy5w4t5sBi
vUbm8iGaCHxMln8ry4Edz8TSw3ppIrW9s9sEOKCj3NMiih784FizaycHtG89
/Bv8iSYuBZtstQ04oHHdzCqwhyZCn6RvyO3hgNquBFGfjzTJWLbxnfAhDmx8
vdbrxDua/DsYNaffjgMLurVgazNNIlv3def7c2D+QTG3giaa0H1X+nICODCv
ojtBGX1hQCUh4wYHRG4H/JB7Q5OdAX7TqTQH5jjWpks30kTx0N5cOowDv9mm
YnPraGLPvGWhlcqBvj/O799X0CRgct6zX+UceJymnX8c7cFs6S59zgGW4XzG
wHOaQID42ysE1+9m0dbRZzTZ5FWzYrKaA8Er/4YLlWM8dhsvDTZwQFkrevf2
EppYSpXU+r/jAH+Po/SzJzTZ1jcipdDFgXfXNcb10U7U+b72Dxy4Xt99++Bj
mkRHsVI2fOJAm5XcjGMxTdZZe+sUD3DgyqVnRTH5NLmjVLrQ9wcHDq2MYK1A
N1cPxIuOc2BdxckTaQ+xnqNXqyb+5MBrQSHxnDya5KcvCin4zYE7WV0Dqugo
keSdWlMcuHgwt/xJLk3+nG/9RaY5sO/HtWhddPhgfcauGQ6sjjNzqc7BfDbe
dw78y4Gfmut3GqH3SKZIpP/jQEP3L8mmbJrI5ac/qZnFBe/1KS+6smhiPbJc
/C8fF2qLv67+kUETfxFtP+u5XEiyKvt1CR06+0+KqxAXPP7cfDPzgCYiYuWD
vsJcWG6o5ieM7nMz5o8X5YJbq1/n6nSaTCyWESwR58LCHxJhh27T5EiXgVGW
JBdUNvPqO9Nosl5E9knyMi7sd28UsEdzGXklocu5QA/TVz1u0cRH+1KY60ou
TPZPu0Wm0ORSroGi5Cou9LYO7Gv9jyZB73mMLRu4kPeoVNgyiiYn61n9OVu4
8GosbtenSJqcHxGov7qVC0Oq56+fRjPuRM07uI0LsnnKk5cisD4ibV6x1bkQ
e//uUEIYTQy8rFrXanHBLz70ZReLJknMTwNX9biw7/IJyi6QJsGHjIMWHOBC
zGrb5I83MD7JdMkR9MeXFkU26OaHHgMvDnLBfen+PovrNGGNzjf1M+FCVJG6
7qFrNEmzuLWPY86FdxzRn+BLk7L+ow2DNlxYEyso9vwK9tfg4Mu6o1xw0Zm9
Vgd97mSIf7YtF6ZZEyYal/F5Y3u3edtxQUauL2fzJZoYxlYliJ3kwqmTj0+t
8abJbrNQ5tkzXMgVLvC95UWTE6UTgXYuXJjIz46SRuvGeGaauHKB8S+NLPek
SVh/R7jGWS5kJYdILTyH6zn08aqkJxfGDOgtEe40ecR9FbTQiws6IwHG89Fa
Nw58m+/NBSrK98TNszR5tcKyQOw8F95oXvQRQet9qesXvcAFyT6P8GA37Gen
s4FiF7lgH+x6XxC9QWkyYf4lLmSoOD0LcsV6/SI5aO/DhdEO+zY+dPUvsYqG
y1zQ8j86EuBCk8s6o8vUfblwY70F378zNLFYWsa548eFxef3bZ52pkn8G1te
wDUuaEio3xxzwvzakdsHKC747xM1/HKSJvIvmeNrI7mQsn6ugCu6L6bNiBXF
hfJ/fLWjJ2hiYxEXMhrNhamiqT3/7Gli0uZTXhXHhYtSw/tWHMf1sGyQO5eM
+eTUmZscpYl4kkzu8AMu2IXTDuXmNFHgTzDZUcGFq2durDNA18NR8ohwIdnA
f6DejCZNIqy9SlVc6Pp14XSnKdaX/y1K6gUXLOwdXX8cwnp+8fbbVAMXDqoa
esvtp8n9kDDBgg4uQOvswBhDmqQbKHk1cbjAWrpylQSa3TPvsA2PC23WW5+G
GtDkV9RqvS/fsV56ncZofezP7FaJn2NciOO8crish/uRoMJ/wlNc4M6NM7TT
ockp+xfbJwR4oLnvYW+XNk30P1R4nJ3Lg6CwOj9L9IW3brKfhXiwYsl0sYkW
TRonwxrrRXmwS9Z+vYEGTab4RPcESvAgWUdeUG4rTUSDD5nfkuLB12sGd+5t
ocnTUDvRKWkeqFXb7liDfm68pdhsFQ/qjMIvrlCjyeLNC0tm1vBg3GJ8UGwz
TWK/nsvW3MgDSJwXyFTB+peeJxYoxwNW94ZVgmhfx28yDZt4sPqUteU/JZo8
/ueia6rIg32ez1+OKmA9cJdG6KvyIK6408EdXd1UWOyjxoPeX9//DcvT5Jnw
XdOcLTy46L9W48smmhR7Lnwvqs6DykqdNnt0rrXE4+3beSAmYOHRLUeTLa9O
fbfX4IHl3nNiNuh1+YWZhzV5cCckOKNjI/bTnnjnpVo84Ly5bWiODrfSjWpH
ayx82tu0Aa+bPFWI0ubBmwTOsvr1NBmy4K/m1+XBVLoZ8+lamrTuz15WDzwI
DbzI0kIPrRvQ8dTD9zuRGFIqi+uZGLdQcicPdkv1hz5ZQ5PNhbZDR/V5EBXl
GVW0CvPfKPihwZAH8tcikrJX0uSugeyMvhEPntkWJ8ujz3SFc+rQJlrvUjJX
4HnI6CJ3vzG+/89VaQ+W0+RsxxHtQ/t4UOX68N5dSVx/2/Anugd4cNTqTW7S
IprkMGeL15nwgLvtR94K9KTB3VVqpjy4sWhp/n8L8XyyVy0nEZ3x5lhhvARN
5t3cfOS0GebTkPM4WhzjF/6QwzPnwU1VMRIiShPecOmTKgserBLfXCmCVmx4
2SNpyYNCtnkVUwTPCzrl467odw+SahjCNHndni4iYcWDdTIK9YFz8fwjKZBz
yJoH5SLGb335abLxyOWt6Ud5sH7luav86AvdkT++osMUYuRC+HAe7f4iJ2/L
gxP7e/wTZ+P+9WFqSS5aMMxLofQfRa5saYnPPYbrI5EUNDFNkYCNT46nHudB
6Rqi4o8+L1d76gNaVm2gSwBd5UJgmT0PfpqpqC6ZokiJnUlYJDoxprp7y2+K
vH8RrRh4ggdfJNnqnuMU6WS6HTztwIMDchL9v8co8mC40+we+rGGemgA2nH2
HaoPzbQO+Bz+gyL/4k+G2J7igXLS4oi873j9hGDmEUcexGdraqujL0wsKoxB
zyq3G3zGowgllbOwDd36MUPnNZcit5cd5po78cBHRvfbCJsiExpCCVanedCn
fDLGG63mt30wEW0MDJgeoQjv4LXCbrS0fUusCDo7kXSecuYB7TGhFzVMkZ0v
32hmor8HrGQvRy/ylVHkoqtuO+pv+kYRd4Z06+UzPFAoZHHyhygyOOoTQdAx
VQ8TNNCzE87y5rrw4O/bNgPylSJHF6qMH0Kf/jzJ3YPu0TGEB+jmMZnEpkGK
LM7/8W21Kw+05hjuskT79yevS0KLrQ9LchqgyJh70K5INx7cTm1e8+ULRaJf
hd6WPMsD9WWLMk6g9d+euJ2KthdNKLb9jPG1C9F57jx4NHr7tVkfRWoT3xe1
e/DA7vmjfzu6KfJFdtMMXOBBgWW3g2Q7RdL3xDSd9+eBBUtRsa6GIjfmTq19
EYnvq+5hexB92eTvkEUUD5Q+F91sq6bIb9sjd4bQc3S0Ob1V+D7hToOiMXg/
jlHeJKFIeE7CSdM4jN/09GaFZxSReOKR2J6I95O8szXsEUWWNPFb593FfNcM
nFqM7pri/6Vxjwf/eWyKTSymyMt3GxSq0R71+T/vF1Fk3yxF4450zJdvxeOK
Aoqs6/8r8esB5rvno8ZoLkVuHj+9e3UO3i9dUvfwfYrEdN+qnyniQf+I49uP
6RTJmEo45l3Mg1i14tOOaPm1UduH0H8qTKIu3qPIEY1txU2PeNDQxfyacAfr
TVMtIvYJD5wW/InsTqWIz+m4L1NlOA8sjTc6oT/ucml0eMqD1ykJ5dwUitjG
3uh8hd6qsO3rv2SKHPpx/9B/5Tzg2+2uI5tEkb0iRlGbnvMg1bd30CmeItqh
ZY3SlTwwq1L248VRROnPL1EftIDwVQkf9BsHK7MWtFvcch1mLOZ/gMkNqML6
KDCLzI6myIa3uHFX86BjsEb7ezhFNn+aP9+4FueF0qIWH7TxoRsyMWjd8yec
ZqP3PAHZbvS92X8jFoZRxEGB88/1JQ+8pLYPbr2J+b+Z8sevjgfzzDIjLgdj
vajJnXRt4AF79pLZvxkUkZvXIpmJbiwI8LyIjvAJpAbQLAkrM2+aItZjnQyb
VzwQahFcfDaIIs38qWu3NfJgKMAraCSQIp/5b8Q4o19u7hk/g27Wqy1PRNMR
j9qdblBktfTxrdPoOSan4u0DKJJar9eQ8xr3k39Ncz9do8ijw1KzOtDVD7V9
jqEvLxMenUHfEF9kbeNPkbxV++Yav8H9rsK//t1ViuiIuii7o/XODWtaosOa
lRZHov+9qVxx2A/3Dz+R1a3oHn+lkLe+FKn3Z+z9gX6u/N+0CZrd77l1QRMP
/MI8Ph64QpFPO1Rt96Jtd3zc33gZ16tVOOkkWpu755kxeskRy7u+6KkDq1L3
+GC81zUls9BdM6z5tZcoImR9ka5Al+ZO+Bui5Wt9alvRCcdO8qouUsQu3Oj9
INpn3pvjO9FTHYKVv9GWzzSbKy7gehl8uSbcjP1+Nl1vBzplk8Ky5eifjX5r
tM9TxJQvuGcrus1vKLLUmyLbz6RK7EQXKx7m00CPXl8ltx8d/bHC67EXRSyP
V6+zQHvdVPi8FV1XZCVyHG2mE29e5In7y2TNBye0KpuvRhXtljQn+Sx6QbL7
1nwPirRJKRz0Rn/f13VPGR2m7/DzErp5eteS3HMUEdHmxfiiH2YXUAro9lq5
zf7osKPSE5nuFBE4cb3hGtpdlOkkh847feN0APrA0/GO+2exfg1fi/zfiq72
e9ajN8WsLPn/98VWNj6560aRARPw9kOPNGyXk0XX/5bVu4xuuHI3Ic2VIoZP
6mUvoLPkxYVXoa1DD63yQDO7rlxOccH4rnzTdEE7swa/rUTX3xm46IDeq2Vm
k3gG93Pf7K6j6I3DzxqWoWe+Pz1jjhZM3KQd70wRp9ACOWP0oFFs9hL03Xt6
UnroZEW+2uTTFGlZdEtIHW0qfq53LZqcnLdfAV3etneJmhPe7+bZoUX/X/8n
j1RKHbHfrj81mouWS5Q11kNfrWpZOIX5jz7+x//gKcynHZfTjd6rf+a/dgeK
XIodE2pC/13XUWSLNhGpSPl/fbkMPxxyOUkRV3PWnltovQsOZgx7irxrerzO
Gj1h2ew2H30iZU3cbnS2li4j9jjW7xPtzC3opbMky+/a4TyvF24QQ3NYDeuJ
LX5/W07kU+yPxDTVyd9WFDmZu+D4ArRJYOqiAHRJZfWtKexHASdR5bloj40X
+r+gPRQGTi6xpEiIjTCzFL3ncUKj6hGsn6i7MqfQfxIEvpYcxnn90VTtELrQ
12u2Hlq8qyNACy2zc7/6QXOKyFJJbAn0+Kt/t1xMKbKil9tZg/tFVp5b2agJ
RV5pBCcWoo9Hvm/zQWcoDnWkoRssioQZh3D+6B7q8UcHaK5eNx+dEQFl7uht
UqE7Yg9S5PGGetXj6LQ+J++7ByjCHxKzVB9tUdMaKo/eqB0auxUt+kAvo2A/
RWrkQ1s3ogkzt0oDLfQz//1K9EW3Fd0V+/A8dVmlYAFa8RDj127049/WDoLo
ftVxiTfGFGnYnDz5B/fLhMUnFI+gxa/4XR1HH/j1evdHI4rc+Zz0m40+RTWY
HkHPvO6uHkBfWfTS9s1eitgfnNf9CR15u/r0HvRyF0GzD+gMFeJF9mC/H2va
/A5d8az8qia6timB0YHu2FcaXLibIlKznp/6vznvH0UroJ9M13R0ouc4F6be
20UR5dd27C70yom8TGl0QN7p4v8/Ty0ouzjOkCKZWl91B9FGCzMqxNGatxYk
cNH2afcagg0oMvJa/+1v9CXl2+2z0dvyhP7MwfcPK0/pvaKP8+Dg8vWL0OnG
iSNjO/F+klbH1qLL38VNuKFLptqK/z8/Wp2iZw/qYf/eb9Q2Rg+Ph4sdR19+
nMF3Aj078KbkO8D5Ovhv+RX0MgmmrCm6fmdcVCxa5Ral1LAD+9Xy2NUi9G6l
GxoG6JAz50da0d5Gvge36eJ5QetnnBTWF6vzknWeDkWCSeAvQ3Sa4/lTG9Gm
W3PWeKDfXD97Zbk2np99F69sQg+Iu1BRWhTRusCdz4/98CfFKUIUXSYWv0QL
LV92/P6MBs5bXsT9AvTOvbYFF9FDP35Z/H/eWHVYlfO24/nS2dpJHfuN/mH6
tk+dIqcV9n6vQ6cEHOy2QcdPuEVJ/n8/n79vqHUbzp+Ip/1n0P3yhn9fbMX9
uUbm0/IWHkyW6AkD+sZbs+JL6AV7dBeXbKHIsWke8z16h4O6fJYa9su9Wlbm
WzxvJclZhG2myM8TlM7VNh7kb1p/Yi56eM+eszPo2idr3AJU8Ly402z/jXbs
v9YVN7yUsV6jps4ldmA/nJQMHVGiSLHX+X6lTvy98H1Rwim086fvdrVoE7F5
eRaKFElaM9gq+B7Pv4nCpU0KFIkz+Didh/aXE6zZi67mNN207eJBjuG/91ry
FJHM5BrXfcB5/3b6S9EminhN62bSH3Ge2v/mKaKjn7a+Ne7mwSh3fCpdDuuv
+mXv4h48f1wdFViFvl91mv0F/T8CeSQ9
              "]]}, "Charting`Private`Tag#2"]}}, {}}, <|
        "HighlightElements" -> <|
          "Label" -> {"XYLabel"}, "Ball" -> {"InterpolatedBall"}|>, 
         "LayoutOptions" -> <|
          "PlotRange" -> {{-969.0151441363546, -669.0151441363546}, {0., 
            1.0295516049806515`}}, "Frame" -> {{True, True}, {True, True}}, 
           "AxesOrigin" -> {-200., 0.}, "ImageSize" -> {360, 270.}, 
           "Axes" -> {True, True}, 
           "LabelStyle" -> {FontSize -> 19, FontFamily -> "Times"}, 
           "AspectRatio" -> 0.75, "DefaultStyle" -> {
             Directive[
              Opacity[1.], 
              AbsoluteThickness[2], 
              Thickness[Large], 
              GrayLevel[0], 
              Dashing[{Small, Small}]], 
             Directive[
              Opacity[1.], 
              AbsoluteThickness[2], 
              Thickness[Large], 
              GrayLevel[0], 
              Dashing[{Small, Small}]]}, 
           "HighlightLabelingFunctions" -> <|"CoordinatesToolOptions" -> ({
               Identity[
                Part[#, 1]], 
               Identity[
                Part[#, 2]]}& ), 
             "ScalingFunctions" -> {{Identity, Identity}, {
               Identity, Identity}}|>, "Primitives" -> {}, "GCFlag" -> 
           False|>, 
         "Meta" -> <|
          "DefaultHighlight" -> {"Dynamic", None}, "Index" -> {}, "Function" -> 
           Plot, "GroupHighlight" -> False|>|>]]& )[<|
       "HighlightElements" -> <|
         "Label" -> {"XYLabel"}, "Ball" -> {"InterpolatedBall"}|>, 
        "LayoutOptions" -> <|
         "PlotRange" -> {{-969.0151441363546, -669.0151441363546}, {0., 
           1.0295516049806515`}}, "Frame" -> {{True, True}, {True, True}}, 
          "AxesOrigin" -> {-200., 0.}, "ImageSize" -> {360, 270.}, 
          "Axes" -> {True, True}, 
          "LabelStyle" -> {FontSize -> 19, FontFamily -> "Times"}, 
          "AspectRatio" -> 0.75, "DefaultStyle" -> {
            Directive[
             Opacity[1.], 
             AbsoluteThickness[2], 
             Thickness[Large], 
             GrayLevel[0], 
             Dashing[{Small, Small}]], 
            Directive[
             Opacity[1.], 
             AbsoluteThickness[2], 
             Thickness[Large], 
             GrayLevel[0], 
             Dashing[{Small, Small}]]}, 
          "HighlightLabelingFunctions" -> <|"CoordinatesToolOptions" -> ({
              Identity[
               Part[#, 1]], 
              Identity[
               Part[#, 2]]}& ), 
            "ScalingFunctions" -> {{Identity, Identity}, {
              Identity, Identity}}|>, "Primitives" -> {}, "GCFlag" -> False|>,
         "Meta" -> <|
         "DefaultHighlight" -> {"Dynamic", None}, "Index" -> {}, "Function" -> 
          Plot, "GroupHighlight" -> False|>|>],
      ImageSizeCache->{{4.503599627370496*^15, -4.503599627370496*^15}, {
       4.503599627370496*^15, -4.503599627370496*^15}}]},
    Annotation[{{{{}, {}, 
        Annotation[{
          Directive[
           Opacity[1.], 
           AbsoluteThickness[2], 
           Thickness[Large], 
           GrayLevel[0], 
           Dashing[{Small, Small}]], 
          Line[CompressedData["
1:eJwd13c8Vf//AHBZZSSjkChUUqFURtZbkpERGlTKqCQjokQho3PvdS6yiYRS
9tYQ8g71ka+R7JGQve4VlbR+r/v7h8fzce89531e7/drHBlHD6tL7GxsbOLw
h/V/KLtz1RZ5Og4u+tvFnhOFTn196vx0Bx137B/0KyqKQk2avq2KYPfkYiHb
51HoZYtEqpYcHX9K9Corr4tC0Ut26me20XGPe1aP/WAU0tOdvhovTcf+US6J
kSLR6GVYZack+NyCWLCSRDRSag/XytxCx5VToZ1N0tFIwmkPb9lmOs4I9LnC
qRSNFunXn3yQpOMdx3JWnTOKRi6dR/htwOYVJ9nnzaPR0GYx78+b6FiPraLF
/2Q0aiqp0J2XoOM4xczQWMdolNn9t59vIx0ff3yP+tgfri/zQS9WnI5PfzrC
LxMajaJcMnIkwE5Oe/tTwqIRd7mX4CMxOuYePD0uEhWN/P8cvrkTHMi0kA5L
iEZfDTYMFovS8bPXVMnMlGjkHDWurw7eZCX1rSktGp3cGiZsuIGOf3Cy7RXL
hvW4nfFrWU/HOhuj/qrnRyO957uHToKFd0QO2xTD8xu3FFwUoeNXnt21sS/h
/h4ixiFCdOy6fHvL74ZodJlb/vkyD8RnXsz0J28M4q0QXb4B3tIb0U5ZF4Py
Xbk0FtfQcblgRr34+hjE/DBSPbeajiet3yqZSMUg35TUtyNcdBxbJGe4uCcG
0faKdDatomPtuYaO5FMxaNeXVWJHwUvuRpSEszGoKZ5p8x8bHYu4+31PsY9B
gr+aB978IzH74j6vty4xKOktbfT5HxJrBh8NeHAnBmWf+buY/pPEN+Sm07Lz
YtDRtXMqm8HNVIu6KyUxaLam/2bKMolVS4cOaLyIQXu3V/yK/0HiOrXSK7x1
Meglw5uD/o3EcdLH5q71x6CGu1PCNxZIbPfl73DeuljkotZz4iuTxONWB5fp
orGIf/pdggf4ZmbDtyCpWGRxLFPChUHi8IODPHm7Y1HPRjtZuzkSb3r1UZfH
OBZNFnYoG0+RePaqe4QGLRbZx9VLtU6SWPFW5xxHFHzfr5znJLiJ9NQbTYxF
7/Xjhu0nSLwsyjYwnRWLcvuOR/uOkbjL1dhE7H0scuNuZ2YNk3htVvLCDsE4
NDpTO6AIlivQMgraGIds20obyoZIvLii9XpRNg6ZPYhJr/lM4kGlGm5F1Tik
tM/KovsTiRVW6BOMc3HoqZie1jnwjfCEjfLOcWjzH2X5LwMk3qPZYxvgFYfW
NQixMfpJvM4rYHUQNQ7RClbNXgfbtzPGFGPiEFvsQvdKH4kzS0rrfj6IQ76+
w3VB4M026/u/ZMUh5rm2Im6wlXJw3KqyOOR8+E1KeC+J3aKOa5/FcWhIvoQq
DPa8pDvZ0RyH2haj7Db3kDiGbDooPxWHSsMs1ql2kfiMeaOduUw8uv6s9eql
jyQ2TT3qHpsYj37wtyjWN5L4EefB7RUpCehleEOgKVg04IFQfn4C8uWva+14
T+LcpbVuVdUJaJnv5bWxBhI7X/GRURlKQCu8j55x/0fijMfD3nflEtHvNT7a
xnUkrpo7mUB7mYjYuTabtVTCemy93EIWklDtXfGHp8D124+pLXPdR6GcIozB
VySeqyeu0iTuI07ONdGMChKbf9yR/+PwfcTF8bVD8CWJjU2RpEDSfbRm1Tvb
4+UkHh0JrPinn4zW/nF368knMW+lk55QSQpaGSOSToETKlLsExpT0HhLan1H
HomL9257pTKagl6nN0u25ZK4Ytzqcq3YA+Shr9j8PpvEAnVH7wsEPUBt9FnF
ykwST++QPW58MhXFS7gyUh+QWP+h8tRPwTQkpe7sdSGcxH7n/eXcnTNQpXzR
svhVEgt+W2kWUXiCjl+0MDhiRuLs3xH7PURzEBkabVtvCp9nPNY9sS0H4Ucf
vQ6DY+/JndHfl4MUhk+kHTKB+Lz8k21onoO4z59e1jYm8ZZ1UuQkJQe9snbM
VT1C4n8dMps5fuUgWZPrAvLaEB9uieNyX3ORjcuzbVlaJNbxcO65xJ6H7oV9
15ADO5xcjMfCeej3f76Xt2mS2CIgpO79/jzUpR+ApQ+S2NVoZtvBm3mI1KF4
bVSB+GUIoz8c+eirclIXryKJd3ENzsWpF6B/oX0JMQrwfY7Cs60mBYi/S9Ja
Alzgprp1j10B2n4ro3vnbsj3je469pQCZFOb22O0k8T8on6rYrsKULVVdR9l
O4kllaYb6IGFqDHzX7IAOB2LxxrGFaKu74fOJmwj8dP41mtKuYWImfyu/8lW
Ej989eRtYFchkv3SOlAvQ+I3uqvX7lcuQjTvkUH2zSQOsv7To8woQvFvt6WR
UiTekDc8PsJRjB6JXbYTBnfsu72gL1iMKitnPstIwv4eC2m03FmM5jm+DelK
QD5W8fjF2BajE3GrvwSKknhAOSDK6kMxchg3fswNHnSbcpn7XIyuqodfiNxA
4sN3PtWnM4oRdUBwNHU9idunlNMs1pWgV9skxqqEIT/lkNvHYyVoyzOFiRUB
EhfqZXEYd5YgG8/wEF8w93O/to8TJShq96zU97Ukfn3BK+7mSglif5R3YoEf
8t3d4IqQdCkajdxVO8FL4l+D6bohbqUo21k+tYMb1p98r1GVtwztk9x2vPBv
GF7ZrHe3wbocGYRuqnGYD8NSPaJL8cov0C9ua7HF1jB8VCzS7fNiFXopebBU
qjQMm5ubiDWEvEEeATfW10SH4c9zEcRvy7eoPPbvd9I7DMdbeS22096jxaXh
9GarMFy954YQOdaCDk66RuTsC8PpSu51lh4f0dpovZWi9WE4LCt3Pup6Jxo4
IcJQBBcov/2fZUgnyhcf/ZInEoZLKj5l/7rXiY6mE81ZwmGYvTn1BG9eJ6IU
NaSnCYZhtUzdcpGhTsTWYm54jz8M46bvHCNHutAS79m4q5xhmEPs7WarVd2o
rmV32CxHGNa5PZRvx9+NYmJ+B7iAS++pNJ0R60bKEg8vO7GHYWYF57iEYje6
unNY4zxbGB7uJ/40WnejScPLw2a/afib1uHB/bndqP+ut5LiEg2/01d8XHmk
BwXdPtJctkjDn/tPNFPMe5Ccl5ibBtjgXJmxqXUP8rSrzDH8SsNHk0Wz/nPu
QdwaHNsdmTSs8IAiQNJ70D5GzKbEWRq2bhsNuvehB4WdLl2zaoyGj3trvlM5
24uULO5mUUdp+HvCbZtVF3tRh8EpAwEwcTWQu92tF20+sBK66QsN3yKl5MnA
XlQuoPdPZZiG3Xg87GrTe9FQXds3l080LF4SHBI50ovUlBZGOjpp+IdE1Rpp
3z60JnLI1hK8ivNh+I7QPtQ319rV3EHDp1cqM0wj+5B/QWHju3b4XFM+mJHZ
h2oV3EpfttHw/thUn8T2PmS6eyL4QTMN81VeHXFQ7UeO8p+kL76l4elTHJNj
ggPoAK0peaieht+Exve5bRlAXJOV68+B1Y5lXedXGkDZWclrTtXR8CmfBO84
kwE0J2fDNHxDw5LBP4RqqAPId3t7ze5qGjZCETUqnJ9QhOz784vlNHy5blZk
K98geipZp+0FHh9NlX+3aRBh0WrJhTL4/TqhjzcUBtFX3pK++VIa9mfIW/80
G0Q2i0mnpotpOJ8mbEaJHkTb6p3Nh/NpOGbQYM5e4jOqurRGpzWThidePCg8
JzaEprMNpfLiaLgYVxw6rDiMOkeFbSN8aNgpdPViksIX9MpV3XH8JOxv/dhT
d5UxlH/AytMNrO2bURqsNYYe/nEN/HoCrmc10Bh9eAwF30tL/nuchmdvvhd4
ajmGjMq420WtaDj+jovzQ/cx1L3ScdjQnIYFr6WkN2aOoaWwa9uzDWj4mMix
6aV142jcir5fCSy6nn4zRHQc9Wx6cqj8CA1bSarG8EmNo8qCnnNYn4a/iO5y
FNw1jkLaUEKPHsT3uafA6OFxJLhRYDUPomGzHUG42GccKWbnTl5Ro2ExdRGD
xp5x5MTXevarKuz3egfPJ4PjKP3qYsst8N3c28u3R8fRehWtZ3QVOK+Hb4hv
Yo6j32+agwv207BxyeGTMqsnUFM/U2JhDw3HPdauNTkwgVzWqZn5ysN5MTby
5qFPoEyvs5gNPPrv9DrTqAk02Hlnf9gOiD/ufRsWP4GsHjRsTJajYeW4yVvf
0yaQxs4z45XbIF8elU3eK59APIcD7vyThvXe3aL8uG8CZfvUlVA20vDrRw7y
c7KTSOAwFxsX+Lfl3jVPd0yi6+sMzUPFaZhqbK53WmESoezG6TtiNCyz1miy
UGUSdfW2bfXbQMNld8MXxYwmEZf2ULyrEKynO5h/ynUSOXL88bPgoeHFe+M7
/lc0iaSiVPUkflJxFpfc3f5dU+jMPT+NjGUq9Os37FpKUyghsmqfPFit7tmn
+8pTSCBCb6vqDyq2vfyy2Ux9Cv0NM+e0+kbFtxTS7icemUKDoU7vwhao+Bgx
uPzKbgo9vJlw9OcUFacXr/AEx0whabvvVj19VCzy+56SzfIUkvIT3L32FRVb
vFD/r6h5GslsbzvSf5+KlWJFhb3jZ2Ae15a/AP7r0SRrkTSDlKJyeGeSqJg7
ac8ZhZQZpPEruHUlkYr5NCnKI+kz6ETbvtMSCVQ8UBmlfDh/BlEC4txOx1Dx
wbSeie7aGTTdaR3bTVLxq2sbT6kxZlAZZXCo/TYV49dPLOX0Z5HTdueHluDk
a11scwazSLx+4WzrLSqWvszTXmI8i/xXcXU3+lHx5OXijyrHZpG+/+7mNzep
2FXv22e5M7Oo65pvRZE3FUeIclnkesyin7bCMXRXKs68Es0vc38W5f9KOcYD
PvJ25OeTlFl0Pnn7WqoLFQd2t+TKP5xFtd3qtJArVGx2l898x+NZRFrZBfpd
hvttLD3DUzCLJI3yXS5foGJzveiK83gWof0Ghw+fpeKt3vMCjSOzqIGzLff9
GSrOEKhMKxydRRZdZ4UtwPmiB12ix2eRvd+1YdvTVPzl864ay+lZFFLz4I6P
NRUvtj6br16YRe9MFitzjlPx5vjBHCO2OWR6Mf2AoCncz9Zt8ajkHDodv7L9
kxbsV1DBxV2Wc+hW2EkTwS1UTO4pX9F7MYfiG3jVX/2l4JDiR/onDswjnWr+
J5FDFLz/guPxo1nzSEtpsI0PLC1VprMjZx5pphX9pX2m4OMbZ2Q58uaRerCV
TeggBUf/lfAuLpxH+44k8fkOUHDaCx7bb8/m0Y7mrV4OPRQsdWG6xKR+Hgl+
0kAHPlDwA9MALDY0jwTM+d1KWim4b7tQ//vhebS25lOSElj8n/HTW1/mEW9G
0Ff5FgoW+2pxpGd8HnFeevdEqomCd3S5XAqdm0fLs5b8qxso2PlTp3biyjwa
/u3c21tDwf39HfxZIgz0PF2z2A7cNapxW2gDA5H6AtSx1xTcdFk88pYoAx0I
LzuwUE3BXs/VHxhtZCDapr/31lRRcKSKuXrHZgZS0og1UHtJwa+8w29k72Qg
jsFLUtUvKDjxQU7G710M1BOsvqQHPvv1h/0xBQYKfv8pw/w5BX80KY9nKjFQ
h438n0vlFPw76weWOcBAt25Wl8UVU7Cr5VpHZR0GOrYpipQA838frj6LGGhb
jaNDehEFOzVXEnd1GaiZe826/EIKjg8QcGzTYyDpBCuXuny431NZuo0hA70r
n5D+mk3BAQUf8jZbMJDwV6HIYxkQH5sqzQf2DLRnL+N9dzoF23lKzcc6MJDp
1SYue/DTrdzupCMDUaYpAZ5pFMxpLDTgfZGBfo78cotOpeDLQ0/a1J0ZaKh9
zKT9PgVzm92sifBgoMJnFTzWMRQ8+qw72y+AgUz8HIjzoRR8gqlzTSSRgQJN
+PRHHSn4R+m3vaPNDITaV4XG6VPw7SWuxBMcTLTyxCqscisF90p4jfvIMFFE
qA+pAVafOFw5DpZ2SKZXyFLw45E2k1OyTGQgORLxQoaC14nrPDiwlQnz07WY
si0UvNVy0+e5bUy0605USt4mCo6zviJiJc9EZ21aClJEKJjPo8S3T4mJ5lW+
FkqAt+zfN472MFGIiGjxfWEKvq7SyswEZ7ecK00UouAb/wp63fcy0ZL+3PPY
dbBfVueHVpSZKFyZH9P5KDiQO+YHmwoTVfEe/Xibg4LrfnuqvtBgou2bPAI4
wDylWi/WaDJR5O44eTo7BRfrbG88DXYwHQxMXkWB97umxytg7kiv3RX/CIyO
a2xQ02YiC6GUu99/EfiNJodrMmKiChm8JxB864DB21Gw7L6xPi5whb9OtpIu
E32z2qO8YYXAi6ly3G/AyXF1n/YvE1gjU1Bk6BATjYrNql5bIvD5aUe21fpM
ZCYvNLK8SGALKpFtDH6urhoRBH6m5tNGB4edDvpy7yuBvSI4MgWOMJFSyvqo
QiaBLxxi0xUwYKLEvIOaquBAk4oRUzBb1fnxagaBnVsX2eng9oFsreZ5Aj+Z
dnnFZchEvpu1p2ZmCVwthn4tgYeVHOO8wREqHXf2GDHRUURFv2YIrFm38c4V
sJR9WzwvmDuJP6sbXJtxSW/nFIEFjxWIPDJmIv7tkSlOYwT2fyuhvNmEiTIe
fpAZHSXwlBtD+RhYVVwk2wHs7bYh+Q7Yni+p3PYLgc3wcMYg+NlCRrPVMIHd
RSaT402Z6PzrZ/90PhG47mFVwoQZEy2qLRNVAwS+UZ2gu86ciWglGvwa4Kgb
20+rgssya8RV+gm8Oj+2JwS8hv5eeXcvgT07HktvOMZEJdafLoh1Eriseue5
LRZwXtu2TMd1EFjsP8eDOuCBo46ewuA1L9UjbcHcOhP+a9sJnMgZlpkIPrNt
IZ6jDa5HH0hcbclEjNT9ksEfCFySu9ZMFnxXzOfR31YCdzaVBmmBi3h/Ff5s
IbBbkYeTB5hzgbOB0UTgdJmWQ63g+y6G5u7gu+9z2MbBSqNhHdP/I7DjmJ3+
b7BNt8DwWCOBLy6+OLfDiokKqsVX+hsIXPBoA/MmWE/tbNBpcAJP+RwJ7ilO
5e7+j8ABJZI3U8HsmbIiH98R+Irc7N434FOkgkJDPYF7VyzOcByH/VP1tDUH
p7THNgmBFb+UhXfUEVj33e/PW8CcWppzQ7UELh92mtMAe0wGSl0GXyv+O2kI
7ourNZt7A+sZmqKdAJfMGRf+xATOqv/x0g0smRwxeAdsX1911BdMM2gT4AZb
VWy8Gwo+n2bjIVxD4JoPDGYSmN/y8t7d1QRWu5/TWAP2/ZNrX1JFYDuZN8UN
4C8581FqYI5w7SNt4FfsPguHK+E8pY75D4O3F1XINL4icMhMh8wUOOrsH0sL
8AmnYl8m+HL53VLbCgJ/a3mD/oI/2jeMjLwkcMfK2xLOE0yks5Zf5Ar41P+s
ennB651ivW+8IPBpsRJTUXCQcPfjX88JPLr1bPIm8MxriY5g8PxXnQxpcK3Y
owORzwhsOOg1uBOsVD92cT24NfmJqBL4vufO+ORyOF+nuvn2gTml3N9Kg3u8
f79WAXu+L/72tAzy+x6v8kFw/42l7YpgVb9lRy2wgaz6qbJSOI8HXp9E4NKW
25SD4G/fTvDqgaVu1zyvKSEwTfpFsD6YtoNj4ghYXX+oygC81G4g1lRMYGJT
c5UR2C6INLQCO4fdDjkKblRoudlTROA9idMCpmDVXqHs82AnL4kLZuAM4mTP
aCHkjwt/kDmYf9/9Na7gCkat0zGw7+CA+kIBgf9EHhK3AI+S0ldugvFCeDzL
x9Qu3v+TT+DJvtzPLL/6kvU+FPxp26MfLMtFzfzkAbvV3BpkOVprz66oPALn
FGj//+9/T3qdEQV/4PgmybJz/HPyQS6Bt43l+bDu335o5ZUsuCv46mPW+nTm
tWeycwg8sv5oJmv9ucnBm/aAmcOmt1jPt8HwrcmzbKhv+ylyJqz9XVzjrwl2
tebONQbPppnmv8mCfEob5GLFy9o0asAQnG4ro8mKp9ITMe0TTwm8w+OAKiv+
IzOXPg48gfN8vZBHFxy/r/zyJbDBQdUqbdb6ayxifDIJHLxCr1UHF3On7fj3
GO73xEVcFXzBbK6KCu657Gu5n7UffWETSY/g/mtMrymCA2V6/GXA2Vd3ntkF
VnaWE87NIPDl5Yu7doCTvtVqVaYT+GuuEsE6j06Cv6M/PSTwf1fqDgmDJayP
7nACzy/qhQqAm1OTquZTCcw59aScdd4P7FaZ+PeAwD/jL8+wg9kNrmrJphC4
9IHOf18hXx7eHhp3SoT8cK9TZOWfVa2SPyMB+uE1OrMJzMUTIOQL5n79oZyV
r24JG7XC4iEeYZYGGKxRYhWdFwv+X11+EXj+R7rcAfB3G56UPHCGDqOyKobA
maK9sVngNU308eZoAi/z5uSkgbvG6zWZ9wjspyhPiQKTiiJtvuBZ157JcLD2
dQenVWBt0yN2YeDMVX+jhCMJ3HZrmR4CtjEylUuJgP7UHa1/B8x3L7lyK5id
EbHBH+wlqTZ+IJzAoozTXD5guQvE7Wo6nJfBIDlvcG9Ou6AB2Cnu5UVPsK6a
p6Y1SeCliLXaruDFgNcfPocRuD2O6HUGP63nd3IGc32pS3QCr7XKifKjQb48
Mwt0BM+u2rBqmUrgVOn+EHtwU0nQNR+wbHN/+XlwnsPs8BIFrqfVseEc63mF
bKy8wTaBxllnwS5v6moXCOh/u964nAEbX9uz3xNc5vDG4TRYXibl8fxdOF8N
HyJsWPFs417vDl6868O0Bk8Ged2dCYX6oKVBZ/m/vYNLV8BMgUw7lp8OGV+a
DIH5IEHLg2VK1LNOJ7DRl/BKlp10ZQzGgqE+39xswLr+EWb48wvg9Qa3BVn3
35a+LDcSRODuIkVJ1vo4LS4m2oOT7mAX1vpH/7Wu/nyHwJ8nXv+xBdcVafqe
Ay/cKe9iPf8ju6zJ/kACj+kq/mDFJ2SdyOkz4Pchz+wvgB1qAt/3BBD41c/e
9az46npMH7QGry7bseEKWHrLqdxOf6jHwgoXWP3oX8sbiRPgOy3X2Vj7Nxio
SP94G+Yxxr151v6+Vrr/ywL89D3fHla/Sh3kdGu9ReDnf3zqWOfDP9JzwAys
5W1fEAy21RkwbfKDem5tPU8Ba84bVh8Fc4nPUFnnccVsy0NDXwL7yMn/j9Xf
+v6QAu9uwnwXsnCTdZ4rCr4H6oMvfkwMfcrqd2tb7A75EPjly+rqZ2Dr6oMf
am7APLFynlENVnV/oqsDlg6VprwDf2vyl9G8DvtDN57qAXf4T0ZXeBNY+Gf7
yxFwucIJdnVwd1D94izrfIfv/nLAi8D0NVtKWfnNNOnLVPIkcOyGEn9Wvfnw
68iGAg8CDyY4trPqV1FeCbEbTN7hfcSqp1f5wpzkrxL4XTilwBVsVrnU9dQd
zpPanblbYAVXe8PtLFu+yCNZ/bFRTV7WDZ6nRCknj1XPbj1OSneFemMeM1PF
qse71vFsAbuwBZa2sOo5OT61yYXAlVkqHYvgceP4vA3OUB8mxGP1TzLRAwX2
dw8uEzjt6WCRDdhyncfQVrDy6uGj7uCqDqMN+5xg/hAqY0sCx9r9DjS/CPFz
lb+3CDbSu3K/8wLku6znG75TTPR3W1eZLXjGf4v/NrDLdNGkiyOBz/r9d88a
rHvjghXVHq7fVHK8Hvzd+oObAPiIbMHsEDhPQ5sabwfxdtgj/hcsyiZW9fg8
1Of+9t0a1kw0RzZux7Ywb/cNOFeAk9OVfy7bEJhN9o9Vpw28T4Q+FAkCL/Fu
zfsF5nLiU1oNjuvoy5E9DfPA7jHHDdYwn7L/SPMCGz5PalI+CfNeQXi0xBno
5//7l+ZiCf3+g9xD+lmIZ6HbqwULAjdcD1msAttF93b4gkt/SXAwwI2nynio
xwjsofLp5ElbJkofdvJ+bEbgTXMhM7vOwX7+aDYYMIb+rekxunKeiS4SjZYn
wT7LEY+RHRPdEvnPtsUI8r2z2ZEAZ+/BXtiQwAcLtSdF7CG/nUsfZh6BeeRx
oJa2A+xHT8J3t0NwXlPFr9degP7sFLtqXJfAW+fTfohdZKLppXv8duAPZ9ni
r4LFhcJkLRHU9/6YrVsuMZG38W1zFW14/3r3pDLCCd4fX9k9/aMO+ScTvffR
FSY6ZGRb4gPeHXGUj9cF6nuXTRVDDeJX6CDuDaZ8tfw4rEpgvcbkViNX6M+7
9P++PQD9Uj+0n90d5rEU+VORewlcRU8tLPWEfrxzu8Nq8I0h7/NK15jo3QsZ
t6A9MI9SsHXeNdb8JBHipQTzBDZRyPGC/eNfW3hKAeaPo89Cy6/DfJnMU9G6
G/JxrOOJxg3o1/Lc9UZg8QVbyVpwvv6/Xo1dBA5/+pev0wfq3cdfo2U7oT/z
YKr9TagP9ssMBfCS4cFzc+CF+aWVJ/IElqqpiLjtC/U7YIFrC/j5SqQEnx8T
/R9i9lDr
           "]]}, "Charting`Private`Tag#1"], 
        Annotation[{
          Directive[
           Opacity[1.], 
           AbsoluteThickness[2], 
           Thickness[Large], 
           GrayLevel[0], 
           Dashing[{Small, Small}]], 
          Line[CompressedData["
1:eJwV13c8lf8XAPAiskpaGqi0ZEYlsyM0aBllJSmRkIyGIime57pX9vxaaSg7
q0LKx0hIIasUoUjckUgh9Tu/f3i9X8+9z3Oezznncz53zclzZo58s2bNuoN/
/v+/N6N99iq5EPKlfSAw4WgYWPy473x/Ywjxusn9Dk5h0Kjt06SE7tQL7+nz
CIOSNytSdDaEkOZs1Z2L6TCIHD+uYbMuhFTNaT+hmB8G+nrD7rGrQ8jO/C73
n3zhUMJ82i6Fnlwu4Ck3LxyUW2/q3FsVQixTHuiaSYbDCicVkSKZEPJyUNeG
qRAOYyHn05ulQojuoY9Pr5mHg0v7LjErdMpx1U0Ox8KhV0bS+9PKENLF//mJ
9ulwsHAeeu+Ell3L2CbsGQ6NBaV63BUhZO8hS49XV8JBf5r14AJ67dm1WVQg
xmNoO39meQgpNNJ/0MAKh3udfz+IomVX/p1U+w/jWdOsH70shJRdHzlvkRYO
ES63M1eg76bVD7s/CAe/GYNLmyRDyH93CpZdexQOR9YyF+5ZEkJUiPY7mZZw
EDy3yOiGRAgplw8+osEfAacF5R7/FsZ4sv6LW7AtAkRKl/6+gP7X+Uxyn0YE
5LgKaI0JhZAP9jv1rmtHwPfm/mecuSHkTprG196dEeCTlPKiXyCEHDkXoetx
MAKCNy9qb5wdQhwrDscOOEVAhs3fsbRJFlGV6LjIjY0A43mcbTJo54Tmny0J
EcCu+HAp6TeL+NjezShOioDN60unY3+xSO+ReEWf2xFQwvPmD/nJIuaVNgem
cyKgLujbwgujLCJYuDVVvCYChvLaVI2+sci7AovK02MRYB9TI900xCInVOVG
9SYi4N3lYuEj6M9+TgekJyOg3jCmz/4ri8x/6Tm3928EZHWZR/oMsMgx1XJ2
hEgkuAm2fn/QxyLJNvXLymUj4ctI1UcltIOXXmPH+kiwbSmsK+plkQUxqfcn
5CLhQHJUWsUnFknJXmy6WyUSlNXMTDq7WaRYj3/uJp1I+H6s5aFgF4vwOZxR
n7aIBGeDyqSb7zGevFtB7jaR0CtXwFiIXuK6TejbsUhoGYs4LvOORZ4dnrN9
/FQkFDJNxNU7WMT2QvGQk3cknH/U5O74lkUSlvw9+CEyEn6JvVGqaWARiQ/D
hzntkVBys85/Pzq61LjQsysSfMSqm9rqWeSLsofo7E+R8Fu0xHOgjkWynTSV
dw5FwpTInUeCL1nkg2ZJqvF0JPwRuqhrVM0ilf9o7ZS1UVAe7BHWUsUiu/yv
9XySi4KrQq6frNHvw1a7qChHwd+59tddKlkk8m9j0U+NKPgnaPwipIJF6MBo
C9lDUcAnIHPgzVMW6WraWbjEPwqqgpalWqApmfqXW4OiIHDOIl5PGYtETZUl
nWRFwZw5QpG8UhbJWmL4fTguCgT4f7QtKGGRxDn2dgX5USA0u9bWvJhF9pc4
uyt9jYJ5M2fd3uWwSGHEAvsk+2iYGqASLNCVJskBPmeiYfBNSk1bNovwOk1a
XLyi4Xnaa6mWLBYJNPvrEx4UDecMlV7XZ2A9HlUQ+ZgZDS0hbKWn91jEba90
UOJv/Pz5OTaa6NGPOh86+WIg65gU/eQui3y6ECCpOC8Gbqjs7ym6wyJqH8jt
5bIxsKU1OywnjUW8J84nih6IgdgVrryUZLR24vNrWfh5/sCVUmiDJmdFwScx
4M5O3JOYhPHH7mu/Vx0Du5833IpLZJGWqsEK+e4Y+HVC3iQ8gUV2iyhqWEnE
gnXmt/yAGBYJi3f1UfOPBWkNZy+HmyxiWP88Of5MHPSaX987HMIihwUUaWGf
OLhzLlHGE12uyzAKp+Ngw4PGBn8W9s/9Nxs67sbB5qWqaxODWcRFMj3n0Kc4
MByfbG0OYhF179iSL9bx4JYfsm3HVRYRaverlj2WAE/lHv5e5s4iAmXZb0ri
EyErdyAz9iw+30nDUz4nERLUpI4uRLvfWJqZSxLhvA7zmagbi4g8tLUb+pYI
yiYON/6eYZF5BaLXFHST4PYlSbEvjixS+lhb/fVgEjBqr616eIxF1l3u0Ujd
lQLmp0x27zrAIgP8Q5vLVqfBD9WEDhElFqlXFZuapXwXVj1S/Do1n0V0RCoa
Xvalg5XHzRs+aKk4hcAOdjpEKLClJ+axCFfhSOvgr3Tgu5N9eFQM95t5hlNi
8+/DlzD5qq8iLDI4Kf7svNZ9yHCWS2kTZJEfC7SKeqLvg5rUOvO8v0wiG+to
kmL8AFw6A7kKaHlFvf5dFg/gbtRnZuYMk+xyLRH9deIBLBa+S+79YZIU67Vy
5y8/gF8/1ygnTTHJoTubHvVmPIDyplXCwRNM8l65WuW5cAbsDlxZcYLLJA8z
i3z82jPgiKffnCEOkyz5I3PmY18GnDrebeT+fw9dzdrHzYDr2rfarrCZxGU0
b6313EwoH5Mdjh5mEl3rOVLbtTJhyyn5JbWDTNIWaH9L824mrN6l6Sr/iUkO
M5v5dwRlgcqWxPz8Hibpjz+yWCw6C3asmf6pjk7581ntx+0ssJ0pDzDoZpLS
c6O1c0kWxD/Si7P9wCRKIeGx9jNZMH/D3sqwTiax0L5kdtIjG6YFLSXHmpjE
+LbNqQcuOWAWXlXpi/bJ4nOU8c2BDElltznoiNHUh6UhOWAhJ1C55A2TvPZb
KnA8NwcKjYpcNBpx/f4KfPH8kQMuN8WfX63DeNu9FsoG5ULlYl9nQXSi3RaD
pfG5sCxlcGH4SyaxP9m/Rz0rF2pzn51Oq2USxfTW3OnmXJBtcpWormGSlspx
kczVedAlUXdKqJJJbAOdqYm6PFBN3CIeSZhEolOYr7cnD4Jlb5UuR7Pk26v/
jOeB+paL8xUqmOTUzORIy5qHEHV4XcmBZ0ySuTo86tfVh2AUHyAaXcokmtTW
HOPV+VAipVkoXcgk42r7dZdN5oP2/KrtyQVMonLOm3CFCuD5P+NnK9AtUv55
I8sKoKbftk4yn0lMXu9os9YsgKaMgB6JPCYp8PZ0n+9XAINb60QEs5iEuyA+
f4FwIZzZYBoRlMkkg7rFYm4rC4Et2bWEH727q7JmVKkQfkyNrJ6VgfXho7T1
qnkhzBDx7VPpTLI0YIlDYlohLD5g6cC9jfXhk18rY1AE8Tt6h9zQcyxPWGlZ
FcGKzWfcR9KwXnKhKPBsEaxe5Ht56BaTWBp/ZaUlFIHC+9Tw/hQm8dqmLyI0
WgT6joNPO/5jEvFyJ8vHWcXwwuLcziPogd3yNjVVxbB37+/a1gQm8XwhPcr3
oRgOKIi8bY5nklwuXFgo9gisRpWGGmKZZH9FYoer7yM4d/XC4opIJhF8KB/k
fuox1N3+Z7AbfYL/6JNjAY9Btpbp/TqCSc6W5NafT34MbfNT334IZ5Kfp8Nb
l7c/Bo202ojfoUzCVIk/prX3CcyqlpynxmIS1YJexextJRAlVCaQfgPrpUzT
dUShDIqj/06wvPF5ii0q5leew9h4X9prMyapEzC+qeVeA0QqZsEBtE7l9J7+
azUQZrg7oNGUSUpSaYWMyBqQi8k6/sqESVYsuFQb/qgGbLd4y9QfZJIH+TZm
nX9roMZzTnKNMZMkuPHfD45/AXHcDfFP9Zlk5To7bdHPteCw9L2gNvreliWX
fv2uhc07Qi6W7WSSrLZ1mULiL6EhlHekVI9JzC1SdiVqv4R/iiWLn+xg4nmj
0MQv7iU4uxpFFWoxSd7nYt9d5nWgOeQamqnGJMG6V7o+D9XDR/1VD1TRhs2J
l3JmN0BAyltSqsokk8V5TTErGqDWTHO8fjO61tG8Zn8DHH4meHRYmUmEEy58
SSpsAPeo23IKCkwSlB7weVHQK7ir01mds5ZJ3OIFtivrvoZ5kfpTDxczicyo
SkW/fzN8CPJWVhoPJsuU0sSX8bfDduXR/rb2YNLzPKtMePd7CJWttxsrDiZb
3t5uNX3eDfelqnW90A4XPM/YNXUDWfpMarQomOivUX7j0NsNP0QKuriFweR+
olG0FV8PWI0lWAznBxMjM76pwV09sK7G+WBfTjCZ+v1z0bVXPVDuKLSj6V4w
UZJxF/jS9AmGM/ZIZ8cEE/Uw65+32nqhq13/vhpa8+OM58YPvdDAt0OlLDqY
ZEvUL83q64VM260766OCSXTYoz9p3F5wXrDG8WtEMNnxfu8OC6E+GLg0lbM2
NJjc4cns+KrVB727c3WSqWASyXchlZfcB+1fFtqGXgwmBsVS78wt+6HMVePk
4JFg4p6tvsBt6DMoZWQNndkeTCZ6XuwcPjYAGRerC+jlwWR/qY/Zl/RBmG8g
MEsA7TM36Kho9iCcF99zMHBZMPGXiZdQyR8EyGgYviYZTEKeSPm7lQ1Cx/uW
tZeXBBORj+oKFW8GQUC3N9ZVIpgoeBveqJoYhJP8M5dNhINJ38u78zQMv4J0
hLr+ikkGCbxg+jCv7SvYhF/Wuv2bQd65SG9/+O4rxIWVq8mhF5mce5jz8SvM
D9Vfq/6LQY76nvJK/fIV/jIPzjH7ySBPr23Ye2z8K/QEOtUyRxnk8fSLZdsW
DUHqpTjjyW8MEnnfciDl4BCsPj5h9q6LQYY2iYsllg9B8EuLDUfQljlvY1aT
Ifiu8mSy5T2D1AjbfbxbPQRklk/aq3cMEh85UJDWMAT2dyY5zzsYxEhbrsL7
3RDcGvgTnP6WQULWLyfXx4ZAxo2/wquBQXa9Fxo03fgN6DaHKF49g3BbrlZe
kP8GXJ0aRzf0+u3Mp3FK3+D5PErMqY5Bnjc5LG/e8g3sHgraWNcySOKrtk+r
9b5B6g/hn1DFID65ja91rb6B9OUFCvPKGITSMzgdQH+DN76+DjdLGeSA82MT
feY38PcfTBJFWzwU5sy++Q3Xo1xMpIRBKq6LH7oSifcLc+YKPmYQdfYuFZPk
byBzjxTMKmQQKatsD5GCb7CqyUNjPJNB+K4nzh3v/AZr1rfs+vAfgywPiDMc
XDOMv5d05RzQVuytZXzrhkE5IlNkJAHjNUvoldkwDFrT15um4hnET0n+qIX8
MBxuUbNeEccg57MraqvUhoG+GuNmHcUgKsbSx+MNhmG43TK6k8Ugui8vOx9z
HAYP0ZoLx9Fr8oub/E4Pw4TeZquvTAY50Zj8OPnMMPDnCEn/CmaQ3BVzV/ac
HQapG6X3lzLwemVP7+mLw3BQeWXZkUAGUQ0IOJTMGIYiuqe31ZdBTFYcic3N
Ggan9c6ppmieAEmXzB2GZTWjR5uuMMirHRvnBz4cBr/ZAp0Nlxmk4Kz6n2PF
w2Dop/C68hKDVC036V73fBg6PH1KH3ozSND9F5+nWoZh0nZhVIgrg9g4vqxt
/TsMsGW3gcFRBqk+G9Kkbj8CdXNasuptGMS0tuzOIocRMOk4utAE3bAdbL47
joD9Zc8+W2sG+WptbZrpOgI3KpKvXbRkkDPrwHbZpRGo3Tf2NNOcQRiqEU/7
Q0dg/6m0rQv2M0jMj9Xjg2Uj0LZNITluH17PcdHMezYCx+Y+5pdGiy77sv08
GQH3rFdvNxnj83odtP+8GIHw7xMeBnsZRPFusc108wi89TuQe9GQQe5I+83K
GxwB69ip9d06DJK6f3vT/QVskJ8d8cMRPdq3nH/jIjZMua2v4GozyMXsCt69
JWxINjSxmoXOidrW/t8KNvSMpbPWajLIw8Yls0+vY8NJM1PemW0Mcqt9d2Tw
djaoPR98+mMrg5j9Gh/q1WQDv7xfsC/6ZDiPoa7DhnuzH6wJ3cIgcfqV19/r
seH8WR3uEvRrieqmDQZs2PW+pSxVjUF6zU/v89zFhqW7TjM2oqvbvLkle9gw
mP/HPF+VQYp2VxXOGLHhsVTUak104Np3vZ/3sYERvJFTuRnrzYs9WXCADXL2
ZnSrCoPsS7bZucuUDS7iGSUTSgwyeS6idK8VG7R8dalr6DZJCWc+GzaIfn1r
KoR21JzeWXqUDTnPZ4aXKzKIzM3V4TLH2cA9ay6tK88gH6xdt9Y5ssGr8e/1
wA34+asBi1O82HCFeWTfglX4Pv0/231ZbLhoJzQWJsMgB8vrdwjeZIP3lqeJ
89D7xvNMw0LZ4Na9elhEmkH0tUhyfAQb7FTZwQIrcT9sCv8YHseGne9v1E4t
ZRD/awPNq+6wQWhT/s6B+QxyXc9TVLCEDXP+nvzmgDZKjfaxLmXD7NYlkf3z
MH8RDz9kl2E+/Xx7P4kxyLOmxrwDz9gw0rz7WpcIg1SOBT+iq9jwxqe7vEmQ
QR4c6M/sbGRDbJ2IRtlfmmT5Sd+DPjY4Nz9n7kSbFi6P8ujH9Xrn9aFuhiap
duTZ7c9s6P3a5d/5hyY9Vwq4cwaxnuZmvxifoomfYdB/TcNsILv2mav8osl/
Thv5r46zIerAv3uPJ2gy62cY89FPNjgeKZrQRUsuP/iKO8EGEceVift/0sRr
fWiqwyQbjgSN9J4Zo8no4IyJ5V/M581baqM/aHLOzONa3D98v2jzIB80v6DK
3Y5ZHEi7+3QjY5QmK+1ODVrzc2C4KsT9Ho8mfKb1K84KcaC8AYgCmsrcWFQs
zIHwt2MSRVyaxN18enFGhAMnux44aKEP1D2yshLjwNb+o48qOei9j1zE5nNg
7rD4XCO005qvdyrFOdA1Wm3VzKaJnYD2zCUJDlybrfinZ4Qm7ndy5w4t5sBi
vUbm8iGaCHxMln8ry4Edz8TSw3ppIrW9s9sEOKCj3NMiih784FizaycHtG89
/Bv8iSYuBZtstQ04oHHdzCqwhyZCn6RvyO3hgNquBFGfjzTJWLbxnfAhDmx8
vdbrxDua/DsYNaffjgMLurVgazNNIlv3def7c2D+QTG3giaa0H1X+nICODCv
ojtBGX1hQCUh4wYHRG4H/JB7Q5OdAX7TqTQH5jjWpks30kTx0N5cOowDv9mm
YnPraGLPvGWhlcqBvj/O799X0CRgct6zX+UceJymnX8c7cFs6S59zgGW4XzG
wHOaQID42ysE1+9m0dbRZzTZ5FWzYrKaA8Er/4YLlWM8dhsvDTZwQFkrevf2
EppYSpXU+r/jAH+Po/SzJzTZ1jcipdDFgXfXNcb10U7U+b72Dxy4Xt99++Bj
mkRHsVI2fOJAm5XcjGMxTdZZe+sUD3DgyqVnRTH5NLmjVLrQ9wcHDq2MYK1A
N1cPxIuOc2BdxckTaQ+xnqNXqyb+5MBrQSHxnDya5KcvCin4zYE7WV0Dqugo
keSdWlMcuHgwt/xJLk3+nG/9RaY5sO/HtWhddPhgfcauGQ6sjjNzqc7BfDbe
dw78y4Gfmut3GqH3SKZIpP/jQEP3L8mmbJrI5ac/qZnFBe/1KS+6smhiPbJc
/C8fF2qLv67+kUETfxFtP+u5XEiyKvt1CR06+0+KqxAXPP7cfDPzgCYiYuWD
vsJcWG6o5ieM7nMz5o8X5YJbq1/n6nSaTCyWESwR58LCHxJhh27T5EiXgVGW
JBdUNvPqO9Nosl5E9knyMi7sd28UsEdzGXklocu5QA/TVz1u0cRH+1KY60ou
TPZPu0Wm0ORSroGi5Cou9LYO7Gv9jyZB73mMLRu4kPeoVNgyiiYn61n9OVu4
8GosbtenSJqcHxGov7qVC0Oq56+fRjPuRM07uI0LsnnKk5cisD4ibV6x1bkQ
e//uUEIYTQy8rFrXanHBLz70ZReLJknMTwNX9biw7/IJyi6QJsGHjIMWHOBC
zGrb5I83MD7JdMkR9MeXFkU26OaHHgMvDnLBfen+PovrNGGNzjf1M+FCVJG6
7qFrNEmzuLWPY86FdxzRn+BLk7L+ow2DNlxYEyso9vwK9tfg4Mu6o1xw0Zm9
Vgd97mSIf7YtF6ZZEyYal/F5Y3u3edtxQUauL2fzJZoYxlYliJ3kwqmTj0+t
8abJbrNQ5tkzXMgVLvC95UWTE6UTgXYuXJjIz46SRuvGeGaauHKB8S+NLPek
SVh/R7jGWS5kJYdILTyH6zn08aqkJxfGDOgtEe40ecR9FbTQiws6IwHG89Fa
Nw58m+/NBSrK98TNszR5tcKyQOw8F95oXvQRQet9qesXvcAFyT6P8GA37Gen
s4FiF7lgH+x6XxC9QWkyYf4lLmSoOD0LcsV6/SI5aO/DhdEO+zY+dPUvsYqG
y1zQ8j86EuBCk8s6o8vUfblwY70F378zNLFYWsa548eFxef3bZ52pkn8G1te
wDUuaEio3xxzwvzakdsHKC747xM1/HKSJvIvmeNrI7mQsn6ugCu6L6bNiBXF
hfJ/fLWjJ2hiYxEXMhrNhamiqT3/7Gli0uZTXhXHhYtSw/tWHMf1sGyQO5eM
+eTUmZscpYl4kkzu8AMu2IXTDuXmNFHgTzDZUcGFq2durDNA18NR8ohwIdnA
f6DejCZNIqy9SlVc6Pp14XSnKdaX/y1K6gUXLOwdXX8cwnp+8fbbVAMXDqoa
esvtp8n9kDDBgg4uQOvswBhDmqQbKHk1cbjAWrpylQSa3TPvsA2PC23WW5+G
GtDkV9RqvS/fsV56ncZofezP7FaJn2NciOO8crish/uRoMJ/wlNc4M6NM7TT
ockp+xfbJwR4oLnvYW+XNk30P1R4nJ3Lg6CwOj9L9IW3brKfhXiwYsl0sYkW
TRonwxrrRXmwS9Z+vYEGTab4RPcESvAgWUdeUG4rTUSDD5nfkuLB12sGd+5t
ocnTUDvRKWkeqFXb7liDfm68pdhsFQ/qjMIvrlCjyeLNC0tm1vBg3GJ8UGwz
TWK/nsvW3MgDSJwXyFTB+peeJxYoxwNW94ZVgmhfx28yDZt4sPqUteU/JZo8
/ueia6rIg32ez1+OKmA9cJdG6KvyIK6408EdXd1UWOyjxoPeX9//DcvT5Jnw
XdOcLTy46L9W48smmhR7Lnwvqs6DykqdNnt0rrXE4+3beSAmYOHRLUeTLa9O
fbfX4IHl3nNiNuh1+YWZhzV5cCckOKNjI/bTnnjnpVo84Ly5bWiODrfSjWpH
ayx82tu0Aa+bPFWI0ubBmwTOsvr1NBmy4K/m1+XBVLoZ8+lamrTuz15WDzwI
DbzI0kIPrRvQ8dTD9zuRGFIqi+uZGLdQcicPdkv1hz5ZQ5PNhbZDR/V5EBXl
GVW0CvPfKPihwZAH8tcikrJX0uSugeyMvhEPntkWJ8ujz3SFc+rQJlrvUjJX
4HnI6CJ3vzG+/89VaQ+W0+RsxxHtQ/t4UOX68N5dSVx/2/Anugd4cNTqTW7S
IprkMGeL15nwgLvtR94K9KTB3VVqpjy4sWhp/n8L8XyyVy0nEZ3x5lhhvARN
5t3cfOS0GebTkPM4WhzjF/6QwzPnwU1VMRIiShPecOmTKgserBLfXCmCVmx4
2SNpyYNCtnkVUwTPCzrl467odw+SahjCNHndni4iYcWDdTIK9YFz8fwjKZBz
yJoH5SLGb335abLxyOWt6Ud5sH7luav86AvdkT++osMUYuRC+HAe7f4iJ2/L
gxP7e/wTZ+P+9WFqSS5aMMxLofQfRa5saYnPPYbrI5EUNDFNkYCNT46nHudB
6Rqi4o8+L1d76gNaVm2gSwBd5UJgmT0PfpqpqC6ZokiJnUlYJDoxprp7y2+K
vH8RrRh4ggdfJNnqnuMU6WS6HTztwIMDchL9v8co8mC40+we+rGGemgA2nH2
HaoPzbQO+Bz+gyL/4k+G2J7igXLS4oi873j9hGDmEUcexGdraqujL0wsKoxB
zyq3G3zGowgllbOwDd36MUPnNZcit5cd5po78cBHRvfbCJsiExpCCVanedCn
fDLGG63mt30wEW0MDJgeoQjv4LXCbrS0fUusCDo7kXSecuYB7TGhFzVMkZ0v
32hmor8HrGQvRy/ylVHkoqtuO+pv+kYRd4Z06+UzPFAoZHHyhygyOOoTQdAx
VQ8TNNCzE87y5rrw4O/bNgPylSJHF6qMH0Kf/jzJ3YPu0TGEB+jmMZnEpkGK
LM7/8W21Kw+05hjuskT79yevS0KLrQ9LchqgyJh70K5INx7cTm1e8+ULRaJf
hd6WPMsD9WWLMk6g9d+euJ2KthdNKLb9jPG1C9F57jx4NHr7tVkfRWoT3xe1
e/DA7vmjfzu6KfJFdtMMXOBBgWW3g2Q7RdL3xDSd9+eBBUtRsa6GIjfmTq19
EYnvq+5hexB92eTvkEUUD5Q+F91sq6bIb9sjd4bQc3S0Ob1V+D7hToOiMXg/
jlHeJKFIeE7CSdM4jN/09GaFZxSReOKR2J6I95O8szXsEUWWNPFb593FfNcM
nFqM7pri/6Vxjwf/eWyKTSymyMt3GxSq0R71+T/vF1Fk3yxF4450zJdvxeOK
Aoqs6/8r8esB5rvno8ZoLkVuHj+9e3UO3i9dUvfwfYrEdN+qnyniQf+I49uP
6RTJmEo45l3Mg1i14tOOaPm1UduH0H8qTKIu3qPIEY1txU2PeNDQxfyacAfr
TVMtIvYJD5wW/InsTqWIz+m4L1NlOA8sjTc6oT/ucml0eMqD1ykJ5dwUitjG
3uh8hd6qsO3rv2SKHPpx/9B/5Tzg2+2uI5tEkb0iRlGbnvMg1bd30CmeItqh
ZY3SlTwwq1L248VRROnPL1EftIDwVQkf9BsHK7MWtFvcch1mLOZ/gMkNqML6
KDCLzI6myIa3uHFX86BjsEb7ezhFNn+aP9+4FueF0qIWH7TxoRsyMWjd8yec
ZqP3PAHZbvS92X8jFoZRxEGB88/1JQ+8pLYPbr2J+b+Z8sevjgfzzDIjLgdj
vajJnXRt4AF79pLZvxkUkZvXIpmJbiwI8LyIjvAJpAbQLAkrM2+aItZjnQyb
VzwQahFcfDaIIs38qWu3NfJgKMAraCSQIp/5b8Q4o19u7hk/g27Wqy1PRNMR
j9qdblBktfTxrdPoOSan4u0DKJJar9eQ8xr3k39Ncz9do8ijw1KzOtDVD7V9
jqEvLxMenUHfEF9kbeNPkbxV++Yav8H9rsK//t1ViuiIuii7o/XODWtaosOa
lRZHov+9qVxx2A/3Dz+R1a3oHn+lkLe+FKn3Z+z9gX6u/N+0CZrd77l1QRMP
/MI8Ph64QpFPO1Rt96Jtd3zc33gZ16tVOOkkWpu755kxeskRy7u+6KkDq1L3
+GC81zUls9BdM6z5tZcoImR9ka5Al+ZO+Bui5Wt9alvRCcdO8qouUsQu3Oj9
INpn3pvjO9FTHYKVv9GWzzSbKy7gehl8uSbcjP1+Nl1vBzplk8Ky5eifjX5r
tM9TxJQvuGcrus1vKLLUmyLbz6RK7EQXKx7m00CPXl8ltx8d/bHC67EXRSyP
V6+zQHvdVPi8FV1XZCVyHG2mE29e5In7y2TNBye0KpuvRhXtljQn+Sx6QbL7
1nwPirRJKRz0Rn/f13VPGR2m7/DzErp5eteS3HMUEdHmxfiiH2YXUAro9lq5
zf7osKPSE5nuFBE4cb3hGtpdlOkkh847feN0APrA0/GO+2exfg1fi/zfiq72
e9ajN8WsLPn/98VWNj6560aRARPw9kOPNGyXk0XX/5bVu4xuuHI3Ic2VIoZP
6mUvoLPkxYVXoa1DD63yQDO7rlxOccH4rnzTdEE7swa/rUTX3xm46IDeq2Vm
k3gG93Pf7K6j6I3DzxqWoWe+Pz1jjhZM3KQd70wRp9ACOWP0oFFs9hL03Xt6
UnroZEW+2uTTFGlZdEtIHW0qfq53LZqcnLdfAV3etneJmhPe7+bZoUX/X/8n
j1RKHbHfrj81mouWS5Q11kNfrWpZOIX5jz7+x//gKcynHZfTjd6rf+a/dgeK
XIodE2pC/13XUWSLNhGpSPl/fbkMPxxyOUkRV3PWnltovQsOZgx7irxrerzO
Gj1h2ew2H30iZU3cbnS2li4j9jjW7xPtzC3opbMky+/a4TyvF24QQ3NYDeuJ
LX5/W07kU+yPxDTVyd9WFDmZu+D4ArRJYOqiAHRJZfWtKexHASdR5bloj40X
+r+gPRQGTi6xpEiIjTCzFL3ncUKj6hGsn6i7MqfQfxIEvpYcxnn90VTtELrQ
12u2Hlq8qyNACy2zc7/6QXOKyFJJbAn0+Kt/t1xMKbKil9tZg/tFVp5b2agJ
RV5pBCcWoo9Hvm/zQWcoDnWkoRssioQZh3D+6B7q8UcHaK5eNx+dEQFl7uht
UqE7Yg9S5PGGetXj6LQ+J++7ByjCHxKzVB9tUdMaKo/eqB0auxUt+kAvo2A/
RWrkQ1s3ogkzt0oDLfQz//1K9EW3Fd0V+/A8dVmlYAFa8RDj127049/WDoLo
ftVxiTfGFGnYnDz5B/fLhMUnFI+gxa/4XR1HH/j1evdHI4rc+Zz0m40+RTWY
HkHPvO6uHkBfWfTS9s1eitgfnNf9CR15u/r0HvRyF0GzD+gMFeJF9mC/H2va
/A5d8az8qia6timB0YHu2FcaXLibIlKznp/6vznvH0UroJ9M13R0ouc4F6be
20UR5dd27C70yom8TGl0QN7p4v8/Ty0ouzjOkCKZWl91B9FGCzMqxNGatxYk
cNH2afcagg0oMvJa/+1v9CXl2+2z0dvyhP7MwfcPK0/pvaKP8+Dg8vWL0OnG
iSNjO/F+klbH1qLL38VNuKFLptqK/z8/Wp2iZw/qYf/eb9Q2Rg+Ph4sdR19+
nMF3Aj078KbkO8D5Ovhv+RX0MgmmrCm6fmdcVCxa5Ral1LAD+9Xy2NUi9G6l
GxoG6JAz50da0d5Gvge36eJ5QetnnBTWF6vzknWeDkWCSeAvQ3Sa4/lTG9Gm
W3PWeKDfXD97Zbk2np99F69sQg+Iu1BRWhTRusCdz4/98CfFKUIUXSYWv0QL
LV92/P6MBs5bXsT9AvTOvbYFF9FDP35Z/H/eWHVYlfO24/nS2dpJHfuN/mH6
tk+dIqcV9n6vQ6cEHOy2QcdPuEVJ/n8/n79vqHUbzp+Ip/1n0P3yhn9fbMX9
uUbm0/IWHkyW6AkD+sZbs+JL6AV7dBeXbKHIsWke8z16h4O6fJYa9su9Wlbm
WzxvJclZhG2myM8TlM7VNh7kb1p/Yi56eM+eszPo2idr3AJU8Ly402z/jXbs
v9YVN7yUsV6jps4ldmA/nJQMHVGiSLHX+X6lTvy98H1Rwim086fvdrVoE7F5
eRaKFElaM9gq+B7Pv4nCpU0KFIkz+Didh/aXE6zZi67mNN207eJBjuG/91ry
FJHM5BrXfcB5/3b6S9EminhN62bSH3Ge2v/mKaKjn7a+Ne7mwSh3fCpdDuuv
+mXv4h48f1wdFViFvl91mv0F/T8CeSQ9
           "]]}, "Charting`Private`Tag#2"]}}, {}}, <|
     "HighlightElements" -> <|
       "Label" -> {"XYLabel"}, "Ball" -> {"InterpolatedBall"}|>, 
      "LayoutOptions" -> <|
       "PlotRange" -> {{-969.0151441363546, -669.0151441363546}, {0., 
         1.0295516049806515`}}, "Frame" -> {{True, True}, {True, True}}, 
        "AxesOrigin" -> {-200., 0.}, "ImageSize" -> {360, 270.}, 
        "Axes" -> {True, True}, 
        "LabelStyle" -> {FontSize -> 19, FontFamily -> "Times"}, 
        "AspectRatio" -> 0.75, "DefaultStyle" -> {
          Directive[
           Opacity[1.], 
           AbsoluteThickness[2], 
           Thickness[Large], 
           GrayLevel[0], 
           Dashing[{Small, Small}]], 
          Directive[
           Opacity[1.], 
           AbsoluteThickness[2], 
           Thickness[Large], 
           GrayLevel[0], 
           Dashing[{Small, Small}]]}, 
        "HighlightLabelingFunctions" -> <|"CoordinatesToolOptions" -> ({
            Identity[
             Part[#, 1]], 
            Identity[
             Part[#, 2]]}& ), 
          "ScalingFunctions" -> {{Identity, Identity}, {
            Identity, Identity}}|>, "Primitives" -> {}, "GCFlag" -> False|>, 
      "Meta" -> <|
       "DefaultHighlight" -> {"Dynamic", None}, "Index" -> {}, "Function" -> 
        Plot, "GroupHighlight" -> False|>|>, "DynamicHighlight"]]},
  AspectRatio->0.75,
  Axes->{True, True},
  AxesLabel->{None, None},
  AxesOrigin->{-200., 0.},
  DisplayFunction->Identity,
  Frame->{{True, True}, {True, True}},
  FrameLabel->{{None, None}, {None, None}},
  FrameStyle->GrayLevel[0],
  FrameTicks->{{{{0., 
       FormBox["0.`", TraditionalForm]}, {0.5, 
       FormBox["0.5`", TraditionalForm]}, {1., 
       FormBox["1.`", TraditionalForm]}}, {}}, {{{-969, 
       FormBox[
        RowBox[{"-", "969"}], TraditionalForm]}, {-819, 
       FormBox[
        RowBox[{"-", "819"}], TraditionalForm]}, {-669, 
       FormBox[
        RowBox[{"-", "669"}], TraditionalForm]}, {-519, 
       FormBox[
        RowBox[{"-", "519"}], TraditionalForm]}, {-369, 
       FormBox[
        RowBox[{"-", "369"}], TraditionalForm]}, {-219, 
       FormBox[
        RowBox[{"-", "219"}], TraditionalForm]}, {-69, 
       FormBox[
        RowBox[{"-", "69"}], TraditionalForm]}, {81, 
       FormBox["81", TraditionalForm]}, {231, 
       FormBox["231", TraditionalForm]}, {381, 
       FormBox["381", TraditionalForm]}, {531, 
       FormBox["531", TraditionalForm]}, {681, 
       FormBox["681", TraditionalForm]}, {831, 
       FormBox["831", TraditionalForm]}, {981, 
       FormBox["981", TraditionalForm]}, {1131, 
       FormBox["1131", TraditionalForm]}, {1281, 
       FormBox["1281", TraditionalForm]}, {1431, 
       FormBox["1431", TraditionalForm]}, {1581, 
       FormBox["1581", TraditionalForm]}, {1731, 
       FormBox["1731", TraditionalForm]}, {1881, 
       FormBox["1881", TraditionalForm]}, {2031, 
       FormBox["2031", TraditionalForm]}}, {}}},
  GridLines->{{{-828.8458487110346, {
       Thickness[Large], 
       RGBColor[1, 0, 0]}}, {-788.8458487110346, {
       Thickness[Large], 
       RGBColor[0, 
        Rational[2, 3], 0]}}}, {{-828.8458487110346, {
       Thickness[Large], 
       RGBColor[1, 0, 0]}}, {-788.8458487110346, {
       Thickness[Large], 
       RGBColor[0, 
        Rational[2, 3], 0]}}}},
  GridLinesStyle->Directive[
    GrayLevel[0.5, 0.4]],
  ImagePadding->All,
  LabelStyle->{FontSize -> 19, FontFamily -> "Times"},
  Method->{
   "DefaultBoundaryStyle" -> Automatic, 
    "DefaultGraphicsInteraction" -> {
     "Version" -> 1.2, "TrackMousePosition" -> {True, False}, 
      "Effects" -> {
       "Highlight" -> {"ratio" -> 2}, "HighlightPoint" -> {"ratio" -> 2}, 
        "Droplines" -> {
         "freeformCursorMode" -> True, 
          "placement" -> {"x" -> "All", "y" -> "None"}}}}, "DefaultMeshStyle" -> 
    AbsolutePointSize[6], "ScalingFunctions" -> None, 
    "CoordinatesToolOptions" -> {"DisplayFunction" -> ({
        (Identity[#]& )[
         Part[#, 1]], 
        (Identity[#]& )[
         Part[#, 2]]}& ), "CopiedValueFunction" -> ({
        (Identity[#]& )[
         Part[#, 1]], 
        (Identity[#]& )[
         Part[#, 2]]}& )}},
  PlotRange->{{-969.0151441363546, -668.0151441363546}, {0., 
   0.9990216806238876}},
  PlotRangeClipping->True,
  PlotRangePadding->{{0, 0}, {
     Scaled[0.05], 
     Scaled[0.05]}},
  Ticks->{Automatic, Automatic}]], "Output",
 CellChangeTimes->{
  3.9278111766700993`*^9, 3.9278117585033484`*^9, 3.92781206483782*^9, 
   3.928601976607239*^9, 3.928604070214563*^9, 3.928604317820417*^9, 
   3.928604393726819*^9, 3.928604512921282*^9, 3.928604843905217*^9, 
   3.928605264884935*^9, 3.928843930558138*^9, 3.929991768518096*^9, 
   3.9479853503864193`*^9, {3.9479875012204638`*^9, 3.947987594386313*^9}, 
   3.947987629802724*^9, {3.948030107559032*^9, 3.948030195082325*^9}, 
   3.948032395604443*^9, {3.9485180228379793`*^9, 3.948518139602271*^9}, {
   3.948518211627013*^9, 3.9485182202989187`*^9}, {3.948518275084153*^9, 
   3.94851830485325*^9}, 3.948518335390324*^9, {3.9485183660003233`*^9, 
   3.948518387226438*^9}, {3.948518436737335*^9, 3.948518445506558*^9}, {
   3.9485184905902348`*^9, 3.9485185911299047`*^9}, 3.948591953451479*^9, 
   3.9485942075987053`*^9, {3.948594294504376*^9, 3.9485943268522453`*^9}, {
   3.948594412495294*^9, 3.94859443577922*^9}, 3.948636245112381*^9, 
   3.948636303610107*^9, {3.9486363558296213`*^9, 3.9486364304285183`*^9}, 
   3.9486386172756042`*^9, 3.948818738646503*^9, 3.9490565782180443`*^9},
 CellLabel->
  "Out[146]=",ExpressionUUID->"b4c56055-582b-4e8f-8af7-d88eee2966d8"]
}, Open  ]],

Cell[CellGroupData[{

Cell[BoxData[
 RowBox[{
  RowBox[{"(*", 
   RowBox[{"Fig", ".2", "B"}], "*)"}], "\[IndentingNewLine]", 
  RowBox[{
   RowBox[{
    RowBox[{"Ticksx", "=", 
     RowBox[{"Table", "[", 
      RowBox[{
       RowBox[{"{", 
        RowBox[{
         RowBox[{
          RowBox[{"-", "969"}], "+", 
          RowBox[{"150", "i"}]}], ",", 
         RowBox[{
          RowBox[{"-", "969"}], "+", 
          RowBox[{"150", "i"}]}]}], "}"}], ",", 
       RowBox[{"{", 
        RowBox[{"i", ",", "0", ",", "20"}], "}"}]}], "]"}]}], ";"}], 
   "\[IndentingNewLine]", 
   RowBox[{
    RowBox[{"TicksF", "=", 
     RowBox[{"Table", "[", 
      RowBox[{
       RowBox[{"{", 
        RowBox[{
         RowBox[{
          RowBox[{"-", "1080"}], "+", 
          RowBox[{"400", "i"}]}], ",", 
         RowBox[{
          RowBox[{"-", "1080"}], "+", 
          RowBox[{"400", "i"}]}]}], "}"}], ",", 
       RowBox[{"{", 
        RowBox[{"i", ",", "0", ",", "5"}], "}"}]}], "]"}]}], ";", 
    RowBox[{"Show", "[", 
     RowBox[{
      RowBox[{"{", 
       RowBox[{
        RowBox[{"ListLinePlot", "[", 
         RowBox[{
          RowBox[{"{", 
           RowBox[{"Table", "[", 
            RowBox[{
             RowBox[{"{", 
              RowBox[{
               RowBox[{"(", 
                RowBox[{"x1woadapstaticnogs", "[", 
                 RowBox[{"[", 
                  RowBox[{"1", ",", "n"}], "]"}], "]"}], ")"}], ",", 
               RowBox[{"Forcetable4", "[", 
                RowBox[{"[", 
                 RowBox[{"1", ",", "n"}], "]"}], "]"}]}], "}"}], ",", 
             RowBox[{"{", 
              RowBox[{"n", ",", "1", ",", "65"}], "}"}]}], "]"}], "}"}], ",", 
          
          RowBox[{"PlotRange", "\[Rule]", " ", 
           RowBox[{"{", 
            RowBox[{
             RowBox[{"{", 
              RowBox[{
               RowBox[{
                RowBox[{"-", "900"}], "-", "69.01514413635459`"}], ",", 
               RowBox[{
                RowBox[{"-", "598"}], "-", "69.01514413635459`"}]}], "}"}], 
             ",", 
             RowBox[{"{", 
              RowBox[{
               RowBox[{"-", "900"}], ",", "800"}], "}"}]}], "}"}]}], ",", 
          RowBox[{"AxesOrigin", "\[Rule]", 
           RowBox[{"{", 
            RowBox[{"0", ",", 
             RowBox[{"-", "5500"}]}], "}"}]}], ",", " ", 
          RowBox[{"PlotStyle", "\[Rule]", 
           RowBox[{"{", 
            RowBox[{"{", 
             RowBox[{
              RowBox[{"Thickness", "[", "0.01", "]"}], ",", "Magenta"}], 
             "}"}], "}"}]}], ",", 
          RowBox[{"GridLines", "\[Rule]", 
           RowBox[{"{", 
            RowBox[{
             RowBox[{"{", 
              RowBox[{"{", 
               RowBox[{"restx1nogsch", ",", 
                RowBox[{"{", 
                 RowBox[{"Thick", ",", "Magenta"}], "}"}]}], "}"}], "}"}], 
             ",", 
             RowBox[{"{", 
              RowBox[{"{", 
               RowBox[{
                RowBox[{"-", "5000"}], ",", 
                RowBox[{"{", 
                 RowBox[{"Thick", ",", "Red"}], "}"}]}], "}"}], "}"}]}], 
            "}"}]}]}], "]"}], ",", 
        RowBox[{"Plot", "[", 
         RowBox[{
          RowBox[{"{", 
           RowBox[{
            RowBox[{
             SuperscriptBox["10", "3"], 
             RowBox[{"(", 
              RowBox[{"khbnogs", "-", "0.002"}], ")"}], "*", 
             RowBox[{"(", 
              RowBox[{"x", "-", "restx1nogsch"}], ")"}]}], ",", 
            RowBox[{
             SuperscriptBox["10", "3"], 
             RowBox[{"(", 
              RowBox[{"khbnogs", "+", "0.002"}], ")"}], "*", 
             RowBox[{"(", 
              RowBox[{"x", "-", "restx1nogsch"}], ")"}]}]}], "}"}], ",", 
          RowBox[{"{", 
           RowBox[{"x", ",", 
            RowBox[{
             RowBox[{"-", "920"}], "-", "69.01514413635459`"}], ",", 
            RowBox[{
             RowBox[{"-", "585"}], "-", "69.01514413635459`"}]}], "}"}], ",", 
          
          RowBox[{"Filling", "\[Rule]", 
           RowBox[{"{", 
            RowBox[{
             RowBox[{"1", "\[Rule]", 
              RowBox[{"{", "2", "}"}]}], ",", "Gray"}], "}"}]}], ",", 
          RowBox[{"PlotStyle", "\[Rule]", 
           RowBox[{"{", 
            RowBox[{
             RowBox[{"{", 
              RowBox[{"Thick", ",", "Black", ",", "Dashed"}], "}"}], ",", 
             RowBox[{"{", 
              RowBox[{"Thick", ",", "Black", ",", "Dashed"}], "}"}]}], 
            "}"}]}]}], "]"}]}], "}"}], ",", " ", 
      RowBox[{"PlotStyle", "\[Rule]", 
       RowBox[{"{", 
        RowBox[{"{", 
         RowBox[{
          RowBox[{"Thickness", "[", "0.02", "]"}], ",", "Black", ",", 
          RowBox[{"Dashing", "[", "0.04", "]"}]}], "}"}], "}"}]}], ",", 
      RowBox[{"LabelStyle", "->", 
       RowBox[{"{", 
        RowBox[{
         RowBox[{"FontSize", "\[Rule]", "19"}], ",", 
         RowBox[{"FontFamily", "\[Rule]", " ", "\"\<Times\>\""}]}], "}"}]}], 
      ",", 
      RowBox[{"Frame", "\[Rule]", "True"}], ",", 
      RowBox[{"(*", 
       RowBox[{
        RowBox[{"FrameLabel", "\[Rule]", 
         RowBox[{"{", 
          RowBox[{
          "\"\<Displacement From Vertical (nm)\>\"", ",", 
           "\"\<Force (pN)\>\""}], "}"}]}], ","}], " ", "*)"}], 
      RowBox[{"FrameStyle", "\[Rule]", "Black"}], ",", 
      RowBox[{"AspectRatio", "\[Rule]", 
       RowBox[{"0.75", "/", "1"}]}], ",", 
      RowBox[{"FrameTicks", "\[Rule]", 
       RowBox[{"{", 
        RowBox[{
         RowBox[{"{", 
          RowBox[{"TicksF", ",", "None"}], "}"}], ",", 
         RowBox[{"{", 
          RowBox[{"Ticksx", ",", "None"}], "}"}]}], "}"}]}]}], 
     "]"}]}]}]}]], "Input",
 CellChangeTimes->CompressedData["
1:eJxTTMoPSmViYGAQB2IQ7f68MKzM9q3jjM19YDoiuTUKRF87sScBRNdPfloH
ohPVuxtAdL/k06gKIP1DWj4aRM//dnvqAru3jvp+j8H0o4ZD30D0uaO3wTSD
uvOZM/ZvHb+EsF4C0bPM9l4H0Zt+ON0E0T53vB6B6GN2l16BaIHnP96D6OkN
5z6AaPY3zt9AdPObqb9AdMT8JYxngfSNS++YQPRMgencIHr9Ej0eEJ31i/3d
L4e3jlVPcxh+A2mVkFWZFq5vHSPvsWeB6GNvriu5ZgHt4XfQANFSBzrnGme/
deQzurYARIsFsq4C0VH6N1eD6G898rMigHR19I7ZIPpCbuVCEO2htW0liF45
5eE5ED2L8z2YXsS7QSkXSDNvaVAB0R9cPpvkAelPj96ag2gAuqDBRg==
  "],
 CellLabel->
  "In[147]:=",ExpressionUUID->"5009f494-6e26-428c-9c08-4a31683f810c"],

Cell[BoxData[
 GraphicsBox[{{{}, 
    InterpretationBox[{
      TagBox[{{}, {}, 
        TagBox[
         {RGBColor[1, 0, 1], PointSize[
           NCache[
            Rational[1, 60], 0.016666666666666666`]], Thickness[0.01], 
          LineBox[CompressedData["
1:eJxTTMoPSmViYGBQBmIQrbuDsd3Xqe8AAwgo9BxwDrGfs/VfL4Q/oevAwu01
b67sgvIZOg8o75+gs7oMyi9oP7CW+bCghRGU/6D1wNkJlwKr3/ZA+AEtB44e
+7OoZAWUf6DpQFcGyx7lZCjfoPFA2TWLkA5ZKN+h/kBwWa3youvdUPfUHIjy
DHxUMBHKZ6g88HPDNc8vXlD+g9IDt5JuC+uwQPkHig7c7nnwS3xvF9S8/ANT
NZV3bS+F8hkyD1i2LeHl1oPyDyQd4P5ltEnwWSdUPvJA8IWi1NNzYXzPA96p
z5+ah8L4DAwlZX8+hfHA5R2Yl/P7ahzugOl3uGpRtXV1ZQfMfIeAX7PePdCH
yWc6vMl8sPv403aY+xwy+C8/jJ/dDnO/QxO3gtrKgHaY/xys7y32X8zaDvO/
g2ZKqZrfrjZY+DhIc38sXpnXBgs/Bze7I0xbldpg4evgx/VzXsG1Vlj4O5j9
ZBS709kKix+HWrVjZt9tWmHx51DUvfbiwfctEH5Bu8Oi5rU7rBdB+QydDgDz
TMSi
           "]]},
         Annotation[#, "Charting`Private`Tag#1"]& ]},
       {"WolframDynamicHighlight", <|
        "Label" -> {"XYLabel"}, "Ball" -> {"InterpolatedBall"}|>}], 
      DynamicBox[(Charting`HighlightActionBox["DynamicHighlight", {}, 
        Slot["HighlightElements"], 
        Slot["LayoutOptions"], 
        Slot["Meta"], 
        Charting`HighlightActionFunction["DynamicHighlight", {{{}, {}, 
           Annotation[{
             Hue[0.67, 0.6, 0.6], 
             Directive[
              PointSize[
               Rational[1, 60]], 
              AbsoluteThickness[2], 
              Thickness[0.01], 
              RGBColor[1, 0, 1]], 
             Line[CompressedData["
1:eJxTTMoPSmViYGBQBmIQrbuDsd3Xqe8AAwgo9BxwDrGfs/VfL4Q/oevAwu01
b67sgvIZOg8o75+gs7oMyi9oP7CW+bCghRGU/6D1wNkJlwKr3/ZA+AEtB44e
+7OoZAWUf6DpQFcGyx7lZCjfoPFA2TWLkA5ZKN+h/kBwWa3youvdUPfUHIjy
DHxUMBHKZ6g88HPDNc8vXlD+g9IDt5JuC+uwQPkHig7c7nnwS3xvF9S8/ANT
NZV3bS+F8hkyD1i2LeHl1oPyDyQd4P5ltEnwWSdUPvJA8IWi1NNzYXzPA96p
z5+ah8L4DAwlZX8+hfHA5R2Yl/P7ahzugOl3uGpRtXV1ZQfMfIeAX7PePdCH
yWc6vMl8sPv403aY+xwy+C8/jJ/dDnO/QxO3gtrKgHaY/xys7y32X8zaDvO/
g2ZKqZrfrjZY+DhIc38sXpnXBgs/Bze7I0xbldpg4evgx/VzXsG1Vlj4O5j9
ZBS709kKix+HWrVjZt9tWmHx51DUvfbiwfctEH5Bu8Oi5rU7rBdB+QydDgDz
TMSi
              "]]}, "Charting`Private`Tag#1"]}}, <|
         "HighlightElements" -> <|
           "Label" -> {"XYLabel"}, "Ball" -> {"InterpolatedBall"}|>, 
          "LayoutOptions" -> <|
           "PlotRange" -> {{-969.0151441363546, -667.0151441363546}, {-900., 
             800.}}, "Frame" -> {{False, False}, {False, False}}, 
            "AxesOrigin" -> {0., -5500.}, 
            "ImageSize" -> {360, 360/GoldenRatio}, "Axes" -> {True, True}, 
            "LabelStyle" -> {}, "AspectRatio" -> GoldenRatio^(-1), 
            "DefaultStyle" -> {
              Directive[
               PointSize[
                Rational[1, 60]], 
               AbsoluteThickness[2], 
               Thickness[0.01], 
               RGBColor[1, 0, 1]]}, 
            "HighlightLabelingFunctions" -> <|"CoordinatesToolOptions" -> ({
                Identity[
                 Part[#, 1]], 
                Identity[
                 Part[#, 2]]}& ), 
              "ScalingFunctions" -> {{Identity, Identity}, {
                Identity, Identity}}|>, "Primitives" -> {}, "GCFlag" -> 
            False|>, 
          "Meta" -> <|
           "DefaultHighlight" -> {"Dynamic", None}, "Index" -> {}, "Function" -> 
            ListLinePlot, "GroupHighlight" -> False|>|>]]& )[<|
        "HighlightElements" -> <|
          "Label" -> {"XYLabel"}, "Ball" -> {"InterpolatedBall"}|>, 
         "LayoutOptions" -> <|
          "PlotRange" -> {{-969.0151441363546, -667.0151441363546}, {-900., 
            800.}}, "Frame" -> {{False, False}, {False, False}}, 
           "AxesOrigin" -> {0., -5500.}, 
           "ImageSize" -> {360, 360/GoldenRatio}, "Axes" -> {True, True}, 
           "LabelStyle" -> {}, "AspectRatio" -> GoldenRatio^(-1), 
           "DefaultStyle" -> {
             Directive[
              PointSize[
               Rational[1, 60]], 
              AbsoluteThickness[2], 
              Thickness[0.01], 
              RGBColor[1, 0, 1]]}, 
           "HighlightLabelingFunctions" -> <|"CoordinatesToolOptions" -> ({
               Identity[
                Part[#, 1]], 
               Identity[
                Part[#, 2]]}& ), 
             "ScalingFunctions" -> {{Identity, Identity}, {
               Identity, Identity}}|>, "Primitives" -> {}, "GCFlag" -> 
           False|>, 
         "Meta" -> <|
          "DefaultHighlight" -> {"Dynamic", None}, "Index" -> {}, "Function" -> 
           ListLinePlot, "GroupHighlight" -> False|>|>],
       ImageSizeCache->{{4.503599627370496*^15, -4.503599627370496*^15}, {
        4.503599627370496*^15, -4.503599627370496*^15}}]},
     Annotation[{{{}, {}, 
        Annotation[{
          Hue[0.67, 0.6, 0.6], 
          Directive[
           PointSize[
            Rational[1, 60]], 
           AbsoluteThickness[2], 
           Thickness[0.01], 
           RGBColor[1, 0, 1]], 
          Line[CompressedData["
1:eJxTTMoPSmViYGBQBmIQrbuDsd3Xqe8AAwgo9BxwDrGfs/VfL4Q/oevAwu01
b67sgvIZOg8o75+gs7oMyi9oP7CW+bCghRGU/6D1wNkJlwKr3/ZA+AEtB44e
+7OoZAWUf6DpQFcGyx7lZCjfoPFA2TWLkA5ZKN+h/kBwWa3youvdUPfUHIjy
DHxUMBHKZ6g88HPDNc8vXlD+g9IDt5JuC+uwQPkHig7c7nnwS3xvF9S8/ANT
NZV3bS+F8hkyD1i2LeHl1oPyDyQd4P5ltEnwWSdUPvJA8IWi1NNzYXzPA96p
z5+ah8L4DAwlZX8+hfHA5R2Yl/P7ahzugOl3uGpRtXV1ZQfMfIeAX7PePdCH
yWc6vMl8sPv403aY+xwy+C8/jJ/dDnO/QxO3gtrKgHaY/xys7y32X8zaDvO/
g2ZKqZrfrjZY+DhIc38sXpnXBgs/Bze7I0xbldpg4evgx/VzXsG1Vlj4O5j9
ZBS709kKix+HWrVjZt9tWmHx51DUvfbiwfctEH5Bu8Oi5rU7rBdB+QydDgDz
TMSi
           "]]}, "Charting`Private`Tag#1"]}}, <|
      "HighlightElements" -> <|
        "Label" -> {"XYLabel"}, "Ball" -> {"InterpolatedBall"}|>, 
       "LayoutOptions" -> <|
        "PlotRange" -> {{-969.0151441363546, -667.0151441363546}, {-900., 
          800.}}, "Frame" -> {{False, False}, {False, False}}, 
         "AxesOrigin" -> {0., -5500.}, "ImageSize" -> {360, 360/GoldenRatio}, 
         "Axes" -> {True, True}, "LabelStyle" -> {}, "AspectRatio" -> 
         GoldenRatio^(-1), "DefaultStyle" -> {
           Directive[
            PointSize[
             Rational[1, 60]], 
            AbsoluteThickness[2], 
            Thickness[0.01], 
            RGBColor[1, 0, 1]]}, 
         "HighlightLabelingFunctions" -> <|"CoordinatesToolOptions" -> ({
             Identity[
              Part[#, 1]], 
             Identity[
              Part[#, 2]]}& ), 
           "ScalingFunctions" -> {{Identity, Identity}, {
             Identity, Identity}}|>, "Primitives" -> {}, "GCFlag" -> False|>, 
       "Meta" -> <|
        "DefaultHighlight" -> {"Dynamic", None}, "Index" -> {}, "Function" -> 
         ListLinePlot, "GroupHighlight" -> False|>|>, 
      "DynamicHighlight"]], {{}, {}}}, 
   InterpretationBox[{
     TagBox[{GraphicsComplexBox[CompressedData["
1:eJxd1GlQ09caBvBgUWQpEiva6gUNO4IQuZJUNs9EUZGobJYllR29gCiLAdkT
8k+AJAQTAlytgIriXhSEAoJ91UiVggpoQUAFRaEKUa7sqDT90PPhnpkzZ955
Zs4zc87MjxJ6yCtiAYlEOqHaf5/CyZ2k1cMS8Pu0r88iiwfhl0dtiGoJdE4X
zmu1ZEE4Q+dEWopqXshNj12QBZwAlsDJVQL2PYXr9bZzgbxsoluDLIFrryo7
fKUcuH/l66h93XkQNadd4lqUCSX3fzgiLs8D2k1tNQ+TDCi+a3jXNSoPdE7z
VoYUpMGisPUpWnZ5oP9hoe5tzVSQZh2+XPRZDC9be2OKjyfD5iyaQa1CDNBi
yUvQOQJkdUvtknwxhPr+rq74byL4mO8LyWeJgb4rKTjcmg1Na40mlxmLYfm+
n+K0TyUA46ru4lClCOp1vnlvRo0HpX6KH6NGBDGPFxi5nYyFJQZUsk26CC7o
zO5NtD0IzIrl2wa2i2A+r9Bjs3c0VC5Ju2GuJ4JIT8rPBhv/AzZz5Cv2vUJg
2fkM9ntHwONms2d/nBLCoT1J/GvUUHj/bwGbFymEzmOBNZu/DwQz4+WiqQ1C
6LrzL/LkET/g/c/kxZe5XPgq/gbjjrMXfNocfrWtORcyaz3cFd3b4S1N+ec5
WS6srpm7rTbgAPOaUyH6Aao8Hmh2GmpADaL67jDNhU2Xl8YqpzagbPmwcOlI
Dqy41DRkRdqGvKPfmb2pzgFH3/xXH854IkeFIeJm5kBvyRhlNsgX7fj8qLhy
aw7QgxOEw0V7Ebuu+sBZcg7cSug8uaAqBOnrD1yoeJYNamF+28dyw1GvZ56p
49lsWKc3SnSU7UdNelGGxbHZ0F7WM9zCiULNlXf3COjZ4D3aNVBTFoPePfLU
cl6QDRW6K9T6tsQifoGF+XybAGIb6fS8qjjkSsvI8ikUANWt/xf6pgREYamz
4oIFYL3NvjXm2mFkEqwZTzEXwAqTpVYljER0YpH/WJ+SDw+LBivTWpMQ1fbp
aFADH+6khN0bckxGb+ndFolcPlxxjrJitqQguK0x4M3kQ2ecgZGTSxrSfs9V
c/6WD82OzS59F9NR+lxKcP0LAs4PTp5l0zKRtvCM0+eLBITNR3q0eXNQoG2y
xupYAqCRq9VF4aKk9pLi9jYJFKV8Gf3OjAfX+3SNJHkEfPOcva6jgYNIgxPu
0z0SYN+wi6D48CC42r/S9QQB9cr3N3dnc5DmIoX8jwwCotrmfvJRcpDrKKVC
NCCBod7WNabRPKg1nGefKidAZ+pytiRG1R8XybITqPqf1IUXPOag68cNH6Qk
qfruunTqL+ai4TG695NBCVBGjn2pSFT1Pfb0332OgI2p2iNXglV95o0u/bkE
vPVfcb/qN9V9HnHXLFIJQG4ldPs5Vf7697etCaoc9R+cXMZFG8dvW6a8kYDz
Yc7o/jQe0GzndphdIIDZ5FDqHMBBz7kR1F9EBJBObE1l3OKgDZdWls+nEeAt
av1TMa7KN7H7ytmqnLeEItDlog1Co5mJOAI6v1xt3LeKi0LZiwuZQxJg1n0M
357Jg5N9D++QVe/tH+iVtNCXg9xsHS6cFhOg5Rzoo3WTg0r93q96l05AsPXg
bfGYKh9125OfqMpNzGd3anNRKX0qbiCegP6ye4U233LR/b6dHC1VX8veY69K
DbnoH8/OnySVv3wjx54dF3aRSyly7NlKZ61Lt9wLsGe8rip/MiHDnoXtTnjo
DlLs2ZP8/EPKd0exZ9Q6immT6VHsmZ3Xaq3hEgn27KNyrZ/VtBh7JmAZtTcf
FGHPnPzbS+0UudizZrMDxZP2Odgzp0qa4dFKAfbs0b26mRkNPvbMvsqM1Kj6
r388+9Waydr1iIs9o4We2lJrxcGekR4qro1sTceetc3V8L4eT8aeudzLuPT8
aSL2bLq2Ns0jPQF7lrdqV1QMNRZ7Jt6UwmJ/H4U9ixfT7D1FYdgztH4Le1VZ
APZMj2H3itvKxJ6hsgsOUpel2LM1z1peByRtxZ5ZK+u8b53xw57ZuGeHyIdC
sWdfXmTF7NeOxJ45UU+azVQfwp4dW6OxsnAiHnu2sTqQyFJLxJ6VGW9zfbg7
GXsWMu57NToiDXvWc3ombn9TJvasu3vgoP9BLvbMx7S4yHIyC3t2vV8eaVlG
YM8YrRXkdisB9uyymVrE+afZ2DOLZqu1FzNzsWcdhVEKb00R9izo8Zjmuuti
7NnKzXkmPzMk2LPhyemr/vfzsWf3xD8cPl53FHu2obZhlpUhxZ457TBgGLBk
2LNT+gcCECHHnjmQDpQ2jkixZ8as2gxpjRx7Zs8qYIprpNgzx7NbPowYy7Bn
b9J79RweyLFnVYvPGY8fk2LPGr38fvNZLMOeNUxRv+NvkmHP3JYo/SU9cuwZ
+wV1iYVYij1LtXxZlTMrxZ6lPWhQr18vw57NrTm3znOnDHs245uUUdcvx551
tEyoM/hS7FnfsnPnT3+UYs966jNnO9bKsGc/6hwwjt4qw54dt39Jp/vIsGde
n24cbXslx57xUff8A64UeyYS5pbbfpBiz8S2oRNB5jLsmXbWLsNphgx7xryk
sFN4yLBn736dd7roK0PMiKHX9D25QPp7ceyc/3/+C7Kx6s4=
        "], {{{}, {}, {}, {}, {}, {}, 
          {GrayLevel[0], Opacity[0.2], EdgeForm[None], 
           GraphicsGroupBox[
            PolygonBox[{{155, 28, 29, 30, 31, 32, 33, 34, 35, 36, 37, 38, 39, 
             40, 41, 42, 43, 44, 45, 46, 47, 48, 49, 72, 66, 61, 57, 54, 52, 
             73, 67, 62, 58, 55, 74, 68, 63, 59, 75, 69, 64, 76, 70, 77, 50, 
             127, 154, 147, 153, 141, 146, 152, 136, 140, 145, 151, 132, 135, 
             139, 144, 150, 129, 131, 134, 138, 143, 149, 126, 125, 124, 123, 
             122, 121, 120, 119, 118, 117, 116, 115, 114, 113, 112, 111, 110, 
             109, 108, 107, 106, 105, 156}}]]}, 
          {GrayLevel[0], Opacity[0.2], EdgeForm[None], 
           GraphicsGroupBox[
            PolygonBox[{{78, 148, 142, 137, 133, 130, 128, 79, 80, 81, 82, 83,
              84, 85, 86, 87, 88, 89, 90, 91, 92, 93, 94, 95, 96, 97, 98, 99, 
             100, 101, 102, 103, 104, 156, 155, 27, 26, 25, 24, 23, 22, 21, 
             20, 19, 18, 17, 16, 15, 14, 13, 12, 11, 10, 9, 8, 7, 6, 5, 4, 3, 
             2, 51, 53, 56, 60, 65, 71, 1}}]]}, {}, {}}, {{}, {}, {}, 
          TagBox[
           {GrayLevel[0], Thickness[Large], Opacity[1.], 
            Dashing[{Small, Small}], 
            LineBox[{1, 71, 65, 60, 56, 53, 51, 2, 3, 4, 5, 6, 7, 8, 9, 10, 
             11, 12, 13, 14, 15, 16, 17, 18, 19, 20, 21, 22, 23, 24, 25, 26, 
             27, 155, 28, 29, 30, 31, 32, 33, 34, 35, 36, 37, 38, 39, 40, 41, 
             42, 43, 44, 45, 46, 47, 48, 49, 72, 66, 61, 57, 54, 52, 73, 67, 
             62, 58, 55, 74, 68, 63, 59, 75, 69, 64, 76, 70, 77, 50}]},
           Annotation[#, "Charting`Private`Tag#1"]& ], 
          TagBox[
           {GrayLevel[0], Thickness[Large], Opacity[1.], 
            Dashing[{Small, Small}], 
            LineBox[{78, 148, 142, 137, 133, 130, 128, 79, 80, 81, 82, 83, 84,
              85, 86, 87, 88, 89, 90, 91, 92, 93, 94, 95, 96, 97, 98, 99, 100,
              101, 102, 103, 104, 156, 105, 106, 107, 108, 109, 110, 111, 112,
              113, 114, 115, 116, 117, 118, 119, 120, 121, 122, 123, 124, 125,
              126, 149, 143, 138, 134, 131, 129, 150, 144, 139, 135, 132, 151,
              145, 140, 136, 152, 146, 141, 153, 147, 154, 127}]},
           Annotation[#, "Charting`Private`Tag#2"]& ]}}], {}},
      {"WolframDynamicHighlight", <|
       "Label" -> {"XYLabel"}, "Ball" -> {"InterpolatedBall"}|>}], 
     DynamicBox[(Charting`HighlightActionBox["DynamicHighlight", {}, 
       Slot["HighlightElements"], 
       Slot["LayoutOptions"], 
       Slot["Meta"], 
       Charting`HighlightActionFunction["DynamicHighlight", {
         GraphicsComplex[CompressedData["
1:eJxd1GlQ09caBvBgUWQpEiva6gUNO4IQuZJUNs9EUZGobJYllR29gCiLAdkT
8k+AJAQTAlytgIriXhSEAoJ91UiVggpoQUAFRaEKUa7sqDT90PPhnpkzZ955
Zs4zc87MjxJ6yCtiAYlEOqHaf5/CyZ2k1cMS8Pu0r88iiwfhl0dtiGoJdE4X
zmu1ZEE4Q+dEWopqXshNj12QBZwAlsDJVQL2PYXr9bZzgbxsoluDLIFrryo7
fKUcuH/l66h93XkQNadd4lqUCSX3fzgiLs8D2k1tNQ+TDCi+a3jXNSoPdE7z
VoYUpMGisPUpWnZ5oP9hoe5tzVSQZh2+XPRZDC9be2OKjyfD5iyaQa1CDNBi
yUvQOQJkdUvtknwxhPr+rq74byL4mO8LyWeJgb4rKTjcmg1Na40mlxmLYfm+
n+K0TyUA46ru4lClCOp1vnlvRo0HpX6KH6NGBDGPFxi5nYyFJQZUsk26CC7o
zO5NtD0IzIrl2wa2i2A+r9Bjs3c0VC5Ju2GuJ4JIT8rPBhv/AzZz5Cv2vUJg
2fkM9ntHwONms2d/nBLCoT1J/GvUUHj/bwGbFymEzmOBNZu/DwQz4+WiqQ1C
6LrzL/LkET/g/c/kxZe5XPgq/gbjjrMXfNocfrWtORcyaz3cFd3b4S1N+ec5
WS6srpm7rTbgAPOaUyH6Aao8Hmh2GmpADaL67jDNhU2Xl8YqpzagbPmwcOlI
Dqy41DRkRdqGvKPfmb2pzgFH3/xXH854IkeFIeJm5kBvyRhlNsgX7fj8qLhy
aw7QgxOEw0V7Ebuu+sBZcg7cSug8uaAqBOnrD1yoeJYNamF+28dyw1GvZ56p
49lsWKc3SnSU7UdNelGGxbHZ0F7WM9zCiULNlXf3COjZ4D3aNVBTFoPePfLU
cl6QDRW6K9T6tsQifoGF+XybAGIb6fS8qjjkSsvI8ikUANWt/xf6pgREYamz
4oIFYL3NvjXm2mFkEqwZTzEXwAqTpVYljER0YpH/WJ+SDw+LBivTWpMQ1fbp
aFADH+6khN0bckxGb+ndFolcPlxxjrJitqQguK0x4M3kQ2ecgZGTSxrSfs9V
c/6WD82OzS59F9NR+lxKcP0LAs4PTp5l0zKRtvCM0+eLBITNR3q0eXNQoG2y
xupYAqCRq9VF4aKk9pLi9jYJFKV8Gf3OjAfX+3SNJHkEfPOcva6jgYNIgxPu
0z0SYN+wi6D48CC42r/S9QQB9cr3N3dnc5DmIoX8jwwCotrmfvJRcpDrKKVC
NCCBod7WNabRPKg1nGefKidAZ+pytiRG1R8XybITqPqf1IUXPOag68cNH6Qk
qfruunTqL+ai4TG695NBCVBGjn2pSFT1Pfb0332OgI2p2iNXglV95o0u/bkE
vPVfcb/qN9V9HnHXLFIJQG4ldPs5Vf7697etCaoc9R+cXMZFG8dvW6a8kYDz
Yc7o/jQe0GzndphdIIDZ5FDqHMBBz7kR1F9EBJBObE1l3OKgDZdWls+nEeAt
av1TMa7KN7H7ytmqnLeEItDlog1Co5mJOAI6v1xt3LeKi0LZiwuZQxJg1n0M
357Jg5N9D++QVe/tH+iVtNCXg9xsHS6cFhOg5Rzoo3WTg0r93q96l05AsPXg
bfGYKh9125OfqMpNzGd3anNRKX0qbiCegP6ye4U233LR/b6dHC1VX8veY69K
DbnoH8/OnySVv3wjx54dF3aRSyly7NlKZ61Lt9wLsGe8rip/MiHDnoXtTnjo
DlLs2ZP8/EPKd0exZ9Q6immT6VHsmZ3Xaq3hEgn27KNyrZ/VtBh7JmAZtTcf
FGHPnPzbS+0UudizZrMDxZP2Odgzp0qa4dFKAfbs0b26mRkNPvbMvsqM1Kj6
r388+9Waydr1iIs9o4We2lJrxcGekR4qro1sTceetc3V8L4eT8aeudzLuPT8
aSL2bLq2Ns0jPQF7lrdqV1QMNRZ7Jt6UwmJ/H4U9ixfT7D1FYdgztH4Le1VZ
APZMj2H3itvKxJ6hsgsOUpel2LM1z1peByRtxZ5ZK+u8b53xw57ZuGeHyIdC
sWdfXmTF7NeOxJ45UU+azVQfwp4dW6OxsnAiHnu2sTqQyFJLxJ6VGW9zfbg7
GXsWMu57NToiDXvWc3ombn9TJvasu3vgoP9BLvbMx7S4yHIyC3t2vV8eaVlG
YM8YrRXkdisB9uyymVrE+afZ2DOLZqu1FzNzsWcdhVEKb00R9izo8Zjmuuti
7NnKzXkmPzMk2LPhyemr/vfzsWf3xD8cPl53FHu2obZhlpUhxZ457TBgGLBk
2LNT+gcCECHHnjmQDpQ2jkixZ8as2gxpjRx7Zs8qYIprpNgzx7NbPowYy7Bn
b9J79RweyLFnVYvPGY8fk2LPGr38fvNZLMOeNUxRv+NvkmHP3JYo/SU9cuwZ
+wV1iYVYij1LtXxZlTMrxZ6lPWhQr18vw57NrTm3znOnDHs245uUUdcvx551
tEyoM/hS7FnfsnPnT3+UYs966jNnO9bKsGc/6hwwjt4qw54dt39Jp/vIsGde
n24cbXslx57xUff8A64UeyYS5pbbfpBiz8S2oRNB5jLsmXbWLsNphgx7xryk
sFN4yLBn736dd7roK0PMiKHX9D25QPp7ceyc/3/+C7Kx6s4=
          "], {{{}, {}, {}, {}, {}, {}, {
             EdgeForm[], 
             Directive[
              GrayLevel[0], 
              Opacity[0.2]], 
             GraphicsGroup[{
               
               Polygon[{{155, 28, 29, 30, 31, 32, 33, 34, 35, 36, 37, 38, 39, 
                40, 41, 42, 43, 44, 45, 46, 47, 48, 49, 72, 66, 61, 57, 54, 
                52, 73, 67, 62, 58, 55, 74, 68, 63, 59, 75, 69, 64, 76, 70, 
                77, 50, 127, 154, 147, 153, 141, 146, 152, 136, 140, 145, 151,
                 132, 135, 139, 144, 150, 129, 131, 134, 138, 143, 149, 126, 
                125, 124, 123, 122, 121, 120, 119, 118, 117, 116, 115, 114, 
                113, 112, 111, 110, 109, 108, 107, 106, 105, 156}}]}]}, {
             EdgeForm[], 
             Directive[
              GrayLevel[0], 
              Opacity[0.2]], 
             GraphicsGroup[{
               
               Polygon[{{78, 148, 142, 137, 133, 130, 128, 79, 80, 81, 82, 83,
                 84, 85, 86, 87, 88, 89, 90, 91, 92, 93, 94, 95, 96, 97, 98, 
                99, 100, 101, 102, 103, 104, 156, 155, 27, 26, 25, 24, 23, 22,
                 21, 20, 19, 18, 17, 16, 15, 14, 13, 12, 11, 10, 9, 8, 7, 6, 
                5, 4, 3, 2, 51, 53, 56, 60, 65, 71, 
                1}}]}]}, {}, {}}, {{}, {}, {}, 
            Annotation[{
              Directive[
               Opacity[1.], 
               AbsoluteThickness[2], 
               Thickness[Large], 
               GrayLevel[0], 
               Dashing[{Small, Small}]], 
              
              Line[{1, 71, 65, 60, 56, 53, 51, 2, 3, 4, 5, 6, 7, 8, 9, 10, 11,
                12, 13, 14, 15, 16, 17, 18, 19, 20, 21, 22, 23, 24, 25, 26, 
               27, 155, 28, 29, 30, 31, 32, 33, 34, 35, 36, 37, 38, 39, 40, 
               41, 42, 43, 44, 45, 46, 47, 48, 49, 72, 66, 61, 57, 54, 52, 73,
                67, 62, 58, 55, 74, 68, 63, 59, 75, 69, 64, 76, 70, 77, 50}]},
              "Charting`Private`Tag#1"], 
            Annotation[{
              Directive[
               Opacity[1.], 
               AbsoluteThickness[2], 
               Thickness[Large], 
               GrayLevel[0], 
               Dashing[{Small, Small}]], 
              
              Line[{78, 148, 142, 137, 133, 130, 128, 79, 80, 81, 82, 83, 84, 
               85, 86, 87, 88, 89, 90, 91, 92, 93, 94, 95, 96, 97, 98, 99, 
               100, 101, 102, 103, 104, 156, 105, 106, 107, 108, 109, 110, 
               111, 112, 113, 114, 115, 116, 117, 118, 119, 120, 121, 122, 
               123, 124, 125, 126, 149, 143, 138, 134, 131, 129, 150, 144, 
               139, 135, 132, 151, 145, 140, 136, 152, 146, 141, 153, 147, 
               154, 127}]}, "Charting`Private`Tag#2"]}}], {}}, <|
        "HighlightElements" -> <|
          "Label" -> {"XYLabel"}, "Ball" -> {"InterpolatedBall"}|>, 
         "LayoutOptions" -> <|
          "PlotRange" -> {{-989.0151441363546, -654.0151441363546}, \
{-1337.7213249300057`, 1174.7785725189742`}}, 
           "Frame" -> {{False, False}, {False, False}}, 
           "AxesOrigin" -> {-647.0359774696894, 0}, 
           "ImageSize" -> {360, 360/GoldenRatio}, "Axes" -> {True, True}, 
           "LabelStyle" -> {}, "AspectRatio" -> GoldenRatio^(-1), 
           "DefaultStyle" -> {
             Directive[
              Opacity[1.], 
              AbsoluteThickness[2], 
              Thickness[Large], 
              GrayLevel[0], 
              Dashing[{Small, Small}]], 
             Directive[
              Opacity[1.], 
              AbsoluteThickness[2], 
              Thickness[Large], 
              GrayLevel[0], 
              Dashing[{Small, Small}]]}, 
           "HighlightLabelingFunctions" -> <|"CoordinatesToolOptions" -> ({
               Identity[
                Part[#, 1]], 
               Identity[
                Part[#, 2]]}& ), 
             "ScalingFunctions" -> {{Identity, Identity}, {
               Identity, Identity}}|>, 
           "Primitives" -> {{{{}, {}, {}, {}, {}, {}, {
                EdgeForm[], 
                Directive[
                 GrayLevel[0], 
                 Opacity[0.2]], 
                GraphicsGroup[{{
                   Polygon[CompressedData["
1:eJxdlHtMU1ccx4thItSgMA0OQ0cBeYjYzgCNPE86hcHKFIortRPqgxFAkIqF
8BDuZbcvKLBeQANTYDwVdSigAinuoIjKeCi4iVgVFAbjTSagEO2uf+ws2U1u
bn459577Pb/f9/thHjkRErmGRqMdpO6PT17k+BjngArSPl7YLm92BFsQuE0F
fS+bJ8wuuwJF4US2+bQSWlxqG3em+QN+7JT9n41K6CnIfz1fFQw8OxgAz1TC
Z+cXmCsRAhD4/uHZej8l5IgTsyfOHALS5sbj1WZK2J44UL6m4TDYvHnkYs1z
BTQ4GvbVguoYeBacu82zWgFdNs4Q/WVRoG1jDONsggI+Khua6MJiQGf93QNy
jgLyZ56MXC+LA1MPg0281yhgjamFgW5PApAVODroe+QwQcvh5DZIwF73jKzQ
IjlkBwzf5PgmAqbIUCQRy+EOf7fuuGungJ3Y+CTTQQ4t7Mydz3OTwLm1wgXd
rAz2nRmtT+9OBmzW05mIVhm8k3r0/rhnCpjkDDom4TJ4xTvGmdeVCuBtoxE+
TwYHJFY2Xj7pgD6HG3hvkcFOz04fXd1pcHo1VdzykoAXRpeqpe6ZgJ5d5fW+
joBH9dH7e/gYKNf13TGjamF4SPInAgy4s1YD7S8SkNfmUep9EAPix8HCfbUE
3J1Gn74ixsANhl76cyUB1y9fVuTFUeuNwvq95wjYMjt3a58CA006U5u8XAJ+
+kLq0t+KgQCWx8UKNQFNvMNDTW5h4AUeyb6ZQ0DaOb80bjsGjB20PsMqAk4K
LR403MNAuCRatEtOQPh787GCx9T62o7CPzIIGNOz+lPoLAZKw+a2Tp0moHjH
6G31AgZcL1lW6tMJyM/p/qvjDfX9fsk1xzQCgoDzHLdVSk8Jozc1mdJz12dg
8zocBMwEHMhPovTYOawE0XHwwleqq5RSen7YwJSb4sB47LfJ7kRKDxiOX9qE
g1LOsmTkJAGHy+4X7dyCA9dsm3eLEgIOfLiq/X4rDh7ogjATqu46VPy6lIGD
cFaK0ecJlH4tbvKE+V/tFWjFtRKR6P2pX/VedQIS7Vfi9orDCSXR/3iXOnZ1
7CeRnlXrWpfgIBLp/W79cdtYPxKdh571DeMtl0TnbV1mfybzJVE/0ntbDVu+
IFG/hloyV/q3k6ifataRxQgHEvXbs3rP/LQtieahDQm7F7qORPNKc3rVoFzR
oHnqNtVeqPhbg+adk62qZM1rkB88aMdLtdMa5Bc3UQFPfV2D/NSwrtb2TbEG
+U36kr3BUa1BfuzvWjTkyjTIrzIwqO/FNcjPrjdaV0QZGuT3++pvT5U0/4jy
MLH09qrwQT7Ki+WXuXa/cPNQniIeLxi7NKlR3vqLYjr4xjkoj46dztvrMlUo
r5ftDSIvPFWgPHO7a8weOctR3puGC6OdygjEg9BtZ884LWUhXgwOjsQL43HE
k6GKd5KotkzEm8NvBFdjI9MRj8ps/ff27UtBvNrdGE5kGSQhnhVbG1kWLZ5E
vPNil9u/azyBePjhZVZcFD0a8XLn14rDheNHEE93zDbz26vCwL+8tX7eNXYw
2Q/8n8f/AJfNxoU=
                    "]]}}]}, {
                EdgeForm[], 
                Directive[
                 GrayLevel[0], 
                 Opacity[0.2]], 
                GraphicsGroup[{{
                   Polygon[CompressedData["
1:eJxdlGtMk1cYx1+YDoUq1AnJdMgKUkUNK91alIgzBTYMFRFwXJqZUS6bVYSB
BexaKH2R2L7tC9UC3qqiCWrUIS5tWJjbf1iJOpgydDDYRYQB26RuUxFWBqsf
OB92kpOTJ8/JOc/l93948oLkXE+KomLd+8VpmNhKBY2xOH+aOvtwxAK5ckGd
dJRF8nRbbdeQBRuetoepRlhMpZWWtz6wYOyvyJT7wyy2+Doz2H4L4sZ5Tcwg
ixHNgF/UtxZQw88SJvtZhMjs5WabBaXd1obuLhaN/nsyN1dZkHNpPLzqMxbH
DL3ckzy3LeGcUKtYLIv2vvh1wmFoM2XVG+NY0L1XM7hVh8Bd+qzPi8sie1vx
nQSYcevyIkVenwn3a2oKnH/UwnrrvTLjWRMErbzQa6G1aLix4kacwgRhcpD3
mJXFy9kRKm+hCU+ca9LXThph1u27VP+vEdWy4O6OvQxidOJAu8OIjRndJ4UO
PbjzwnysNUZ08Pc0TIgOInVVXlaNzO1vFq+oba7GtTXBE0tDjLh7s3VqyusA
JFcWL5A7GYiu8qkv1DSc/qp0iY3BV+ukssS7lfANFHDDNQzE8sZY+1otpE0B
7w7GM6DuOFoevaNBs6+6bZUfgy6XjV70dD/CXdzLogEDNt0sv/jzDyW418H/
6ftGAybtdnWSphiP36xW0rsMMC1PVOQLCsEPCWCev2WA8W2VTLleAfrvlb/M
uPQoMopF25lsTMfkXOnq0GNzRKxy+alM/C52/nbukB5+EuFQZacUswufZ/ln
uv2nLkSZNy2BNHf018gdelAvllYY/X977n5FEcRCLw/yXpDN1e4xGEX+q7An
JTj64kk8LxW1Sa5HJ5N4e6+/xp0oSyf59BzdaYtZv5PkW7Cj9ECLQE7qIROm
Dj9IySX12rWd92ngho9IPWdNdUkxKbtJvS9w/nm/5I29pB/59zyDt5wuJP36
nPPKY76giPQzIO/4xz6NxaTfkYmlH+SsUxIe5GnfzHMcKSG84HYYXcwpIzw9
7BzIbzi2n/Dm/+f8xe0LPyE8cs7Qy7IOqwmv4i99PJJWlhOeFS4fa1x9BeG9
Zaj5uzSzluhB1F8X4RdfSfTSM79SU+ipI3rqmayb9b6tI3qrV82Mv8qniR6V
bcJcXipN9Do60Pl66G6a6Jn36OhMUwlN9B69Tzv+oZvnuXkgbX2SE19BY25e
pE/n/bhaR+M/yfgwew==
                    "]]}}]}, {}, {}}, {{}, {}, {}, 
               Annotation[{
                 Directive[
                  Opacity[1.], 
                  AbsoluteThickness[2], 
                  Thickness[Large], 
                  GrayLevel[0], 
                  Dashing[{Small, Small}]], 
                 Line[CompressedData["
1:eJwVjg8403kYwMdVsjlZJV0d3SR0FcuxXWn6PpyiVtE45EnD6KxTG42aye9n
v23219MVrjIqpVOc5PSXnjf/LuL6Q+Wyyi5FapO7omvF7d7neZ/3+Tyf532e
Dy1pz9YUWxKJtNm6/1/V+CbSomEdxH5MNXjnSyFJNLOIPaQD9uV/eGF5Ulj1
tnmp+IUOWHsx006JFIbHmJz7gzqgvT4yWZklhVATrVJt1MFQf9dXS3ZJgTT4
buP7RzoQXfNLoUVJIfuuvuRutw6KxZOmLzylwKs2+RD1Ouh5XzRF7swHXrBD
qURs5el4rsA2H7Bt8fI1oToIeFS00ikMB+rcd312VB3UPau9F3MQg46az/mp
fVrgWyj60OI80Hd8v09ToQXGdYpNhMcBKGlzawvla8HhpHRB4iEJzEheKSb7
acH5zXTHZvscOJi/t7r4kwb+6upPLzm6H0LyGa4XWzUAnUulmQ77gDptKUVf
qIGkmFvTWn/Ogiiv1MTCeA0wN2dzectF0PS1+/jcxRqYl3pMSDmRCcHnHWcm
mdVwxWHOqCc9A8zO4tjgBjWk99q6hx8XwCxXOtUnVw1VDh+2Z/nuBnblvPXG
MDVMaYsiQji7oHaW5JqXkxrSImm/uq76AXws1JqAfhXE+0UNDnBSoLfd8/GD
EyrYE50tq6Mnweg3cpE0TQU9RxIaQr5NAM/F89QT/ip42PIldXxfLEj/9ng6
aVHCZxnXgltYW+FjCO98d7sS8i5GbGztC4MRhvnlmZ+UsKjB0mxjXA1T9hOJ
ztusPgMYfnY2wE4Zes6MVgLp/8H8WPQd9JgNS5Swtnq2wDzhjxSHh1WzXxeA
y7mmoWWk9Yiz65Xni/oCCIwpfPbmVCQKbHVDeF4B9OvHaB92xKANn+6U1K4r
ACY3UzVcvB2JLtf/eJpaADcye47bXkhEzs7GqsrHCrBJjg0bU/JQf6R2SeBp
BaxwMhH3yneiJie+W4lAAXfLHw13YnzUXtsWLWcqgGN6aGwoT0ev7kSSWbYK
qHR0sTF8J0CyQ95eU91yEDQymdoLQhTKOJAfVSQHevjAJebaTESLnxYv5Mph
+fqArvS6vciDa59B85KDi8fsZfrgLFQ6I27MYJbB7eLBWklXNqL7/mnacVUG
LeLkm0OB+9EIs887C5dBDYu/jN0pRtBsZ+SwZdAjdHVfEyRBlFHchjVfBu2B
7UGGs7ko1yLmXnlKwC+D46dFjDxEUZ1a8+ksAclTaRHdHAwdN9xuoVo5LmFr
9vQYDDF8LRs8qwhgN60uY23DELc3Mm7LGQJW5VBe13AxdNFtSnSiggCHiWqF
Lt3q6+NqQ0sJuGIevb5FgaHfDI7uOi0Bc56IVty7iqFw39VVJzUEkFkJUeTr
GHqCp9AvqQkgla7LCb6BIXuvxqABJQEjcS4dF37HUIIwLd5PTgDcv8w71Gv1
M1oPPzhAAL/bcizKjKGy2NGFr3IJ4C4fbNaMYcj/3IKKKQkBHHXXy9a31v8I
YZ13DgEoXM8MsFh7jrr9Ic629rQF9TjPxFG4KTy6MMva4+H1YRMFR0/WigwV
ImuPdBZN7ogj++e3RroyrT1oYPf4XByVMSeExgwCBspvFvnMx5G/yv3fd0IC
eibPN6YuxFGHYRNGtnLn9iPPytxwlOC7326RwNrfiJMf0nD0H6eIcY8=
                  "]]}, "Charting`Private`Tag#1"], 
               Annotation[{
                 Directive[
                  Opacity[1.], 
                  AbsoluteThickness[2], 
                  Thickness[Large], 
                  GrayLevel[0], 
                  Dashing[{Small, Small}]], 
                 Line[CompressedData["
1:eJwVjXlM03cYh6shcqlQA2bDUIVKuRRqJ+1E0G+qoEAFORRKFzkUDYgHaGHW
crT8ev/6g9YikQiIKIjoQI4OEeKrq0ycXMYDEUU8kAlUnZyisvomn7x58vzx
OCUeiUhaSCKRQk378ZVTO0grRwi4dI5U8WpYB4l8i0LOOwIivt4o6Hytgw0T
t90FwwTMRmdmN7/UwcgnVuSjNwQE2Ri5RL8OAsadKlVDBAxnPbP17dIB6c1k
yEw/AVSePlvTpIPM3pKi3k4Cyu1TYxGmg31Xxr2wBgKKlU/IpU4mZi8+KxQQ
4OBvVXMr5BTkxvKkfgEE5D2p55IxLZDtJvvMyQTsDTvWHQIa6Li6JGV/nxoe
5ecfMY4WQEnH7t/xCjXQm51c2lwKoOgO5U5AihoYESutRkoIWLR3ncCKoYbP
Ro8YzxkcNOLjV05/w0HKc+5tP6yCLWKmo96Agx+3t5RhUADZzN26JB+Hdlpq
0ZSPHKJc9yfk80y+lkkpqJVCm4fzlB0Vh567zbOz5hJg1y21SDSqwKeeRmoV
5oHRXhDDblLBzTUcXmiPCGwc6WSvLBUwE8u36j1zgVO5fNvQdhWQug3XxgKz
oNZGeMPVVgWdc015SyZOgNcc+arPMyVsuptd8+JpBjxspz1/XK6EGb1euDPr
GHz4RcrPS1aCekVoyiH6UaBRl6um1ysB3yzg8X9Ngbz/Vg9+n1NAOs70CVft
ha9b9tV1tisArdvKX1EWC++Zxn+rtAqwZTNei+5zYN5yOsE+1uTLqn01m5YB
J+ndW9YuBZB+XC7Dnx5Hjw52UcCq5/fexmYGIpluRLlsTA5rjM2Rty7EoMiD
o7ThBjl4hcgSdO8S0UYDBYly5PB9UHzogHUyCv7WU1QbKAc/+jnabMMRxG9u
SL1IlsOZVeYOhZPpyN5+qLryuQw2NOzBxAsy0LNwtcvGizIoo24L6A47gdps
UyhFR2WQMBFddzBJiNpr7+ySsmTQf3427UBbDhrtCbfyXyiDvr6hw9zDIiQ5
5eY63ymFKJei0+5TYhTAzBZHFUqh8aUu2b0MQ048M15avBTY9yvJvZ5StDre
Mt3JVQpXaAuSLj2VobOLuJ8GjBJwa/f0uJyjQHTvp+NxLRJ4UJhiiLRUofes
PrcMkQTiHn6yXNuII7htPhTJkYDDFvXqP9gEsv4gWuD/kwRGpmbquB35KGtO
EH99EIO7+O7jxc0FyFp5we/bZQzW61u+8LI16NxA919kE0tQ33yXSIOY3nPB
tGoMHtybNGNLNCj+YTg3rAoD/iDdxg3XID1lnl9egUG9RRV14ozJN3BrA85i
4MM7xcGbNKhxYKkzocbAl5Ra2jqmQUHevtXncQxUSkWF90cNeiFKov+pwmDA
rurS+c8aZOnauumlAoOT7q/q5V80aE9aMo8hxaA1IubvKAstslxk0D3OxmDj
xa0fx6haVBrzYcVoFga4d+JknKsWra9xqJgXYtB/PefLAw8t2rMz7ZrbSQyE
XS1m19dpUWMxpUuQiUHLNP1nyWYtChoP2pWfgYG1OJQyw9aiF5v5AxV8DH5b
nEo9GGjqvf3n/f1jGMytqlobvsPUY02nDaVjwKkxMAw7TT2l8+xkGgbFPq9Y
rCgt6hjYkWtl4tGb836Xo0197xPmK49i4BfsyHbkadH/ADd67Q==
                  "]]}, "Charting`Private`Tag#2"]}}, {}}, "GCFlag" -> True|>, 
         "Meta" -> <|
          "DefaultHighlight" -> {"Dynamic", None}, "Index" -> {}, "Function" -> 
           Plot, "GroupHighlight" -> False|>|>]]& )[<|
       "HighlightElements" -> <|
         "Label" -> {"XYLabel"}, "Ball" -> {"InterpolatedBall"}|>, 
        "LayoutOptions" -> <|
         "PlotRange" -> {{-989.0151441363546, -654.0151441363546}, \
{-1337.7213249300057`, 1174.7785725189742`}}, 
          "Frame" -> {{False, False}, {False, False}}, 
          "AxesOrigin" -> {-647.0359774696894, 0}, 
          "ImageSize" -> {360, 360/GoldenRatio}, "Axes" -> {True, True}, 
          "LabelStyle" -> {}, "AspectRatio" -> GoldenRatio^(-1), 
          "DefaultStyle" -> {
            Directive[
             Opacity[1.], 
             AbsoluteThickness[2], 
             Thickness[Large], 
             GrayLevel[0], 
             Dashing[{Small, Small}]], 
            Directive[
             Opacity[1.], 
             AbsoluteThickness[2], 
             Thickness[Large], 
             GrayLevel[0], 
             Dashing[{Small, Small}]]}, 
          "HighlightLabelingFunctions" -> <|"CoordinatesToolOptions" -> ({
              Identity[
               Part[#, 1]], 
              Identity[
               Part[#, 2]]}& ), 
            "ScalingFunctions" -> {{Identity, Identity}, {
              Identity, Identity}}|>, 
          "Primitives" -> {{{{}, {}, {}, {}, {}, {}, {
               EdgeForm[], 
               Directive[
                GrayLevel[0], 
                Opacity[0.2]], 
               GraphicsGroup[{{
                  Polygon[CompressedData["
1:eJxdlHtMU1ccx4thItSgMA0OQ0cBeYjYzgCNPE86hcHKFIortRPqgxFAkIqF
8BDuZbcvKLBeQANTYDwVdSigAinuoIjKeCi4iVgVFAbjTSagEO2uf+ws2U1u
bn459577Pb/f9/thHjkRErmGRqMdpO6PT17k+BjngArSPl7YLm92BFsQuE0F
fS+bJ8wuuwJF4US2+bQSWlxqG3em+QN+7JT9n41K6CnIfz1fFQw8OxgAz1TC
Z+cXmCsRAhD4/uHZej8l5IgTsyfOHALS5sbj1WZK2J44UL6m4TDYvHnkYs1z
BTQ4GvbVguoYeBacu82zWgFdNs4Q/WVRoG1jDONsggI+Khua6MJiQGf93QNy
jgLyZ56MXC+LA1MPg0281yhgjamFgW5PApAVODroe+QwQcvh5DZIwF73jKzQ
IjlkBwzf5PgmAqbIUCQRy+EOf7fuuGungJ3Y+CTTQQ4t7Mydz3OTwLm1wgXd
rAz2nRmtT+9OBmzW05mIVhm8k3r0/rhnCpjkDDom4TJ4xTvGmdeVCuBtoxE+
TwYHJFY2Xj7pgD6HG3hvkcFOz04fXd1pcHo1VdzykoAXRpeqpe6ZgJ5d5fW+
joBH9dH7e/gYKNf13TGjamF4SPInAgy4s1YD7S8SkNfmUep9EAPix8HCfbUE
3J1Gn74ixsANhl76cyUB1y9fVuTFUeuNwvq95wjYMjt3a58CA006U5u8XAJ+
+kLq0t+KgQCWx8UKNQFNvMNDTW5h4AUeyb6ZQ0DaOb80bjsGjB20PsMqAk4K
LR403MNAuCRatEtOQPh787GCx9T62o7CPzIIGNOz+lPoLAZKw+a2Tp0moHjH
6G31AgZcL1lW6tMJyM/p/qvjDfX9fsk1xzQCgoDzHLdVSk8Jozc1mdJz12dg
8zocBMwEHMhPovTYOawE0XHwwleqq5RSen7YwJSb4sB47LfJ7kRKDxiOX9qE
g1LOsmTkJAGHy+4X7dyCA9dsm3eLEgIOfLiq/X4rDh7ogjATqu46VPy6lIGD
cFaK0ecJlH4tbvKE+V/tFWjFtRKR6P2pX/VedQIS7Vfi9orDCSXR/3iXOnZ1
7CeRnlXrWpfgIBLp/W79cdtYPxKdh571DeMtl0TnbV1mfybzJVE/0ntbDVu+
IFG/hloyV/q3k6ifataRxQgHEvXbs3rP/LQtieahDQm7F7qORPNKc3rVoFzR
oHnqNtVeqPhbg+adk62qZM1rkB88aMdLtdMa5Bc3UQFPfV2D/NSwrtb2TbEG
+U36kr3BUa1BfuzvWjTkyjTIrzIwqO/FNcjPrjdaV0QZGuT3++pvT5U0/4jy
MLH09qrwQT7Ki+WXuXa/cPNQniIeLxi7NKlR3vqLYjr4xjkoj46dztvrMlUo
r5ftDSIvPFWgPHO7a8weOctR3puGC6OdygjEg9BtZ884LWUhXgwOjsQL43HE
k6GKd5KotkzEm8NvBFdjI9MRj8ps/ff27UtBvNrdGE5kGSQhnhVbG1kWLZ5E
vPNil9u/azyBePjhZVZcFD0a8XLn14rDheNHEE93zDbz26vCwL+8tX7eNXYw
2Q/8n8f/AJfNxoU=
                   "]]}}]}, {
               EdgeForm[], 
               Directive[
                GrayLevel[0], 
                Opacity[0.2]], 
               GraphicsGroup[{{
                  Polygon[CompressedData["
1:eJxdlGtMk1cYx1+YDoUq1AnJdMgKUkUNK91alIgzBTYMFRFwXJqZUS6bVYSB
BexaKH2R2L7tC9UC3qqiCWrUIS5tWJjbf1iJOpgydDDYRYQB26RuUxFWBqsf
OB92kpOTJ8/JOc/l93948oLkXE+KomLd+8VpmNhKBY2xOH+aOvtwxAK5ckGd
dJRF8nRbbdeQBRuetoepRlhMpZWWtz6wYOyvyJT7wyy2+Doz2H4L4sZ5Tcwg
ixHNgF/UtxZQw88SJvtZhMjs5WabBaXd1obuLhaN/nsyN1dZkHNpPLzqMxbH
DL3ckzy3LeGcUKtYLIv2vvh1wmFoM2XVG+NY0L1XM7hVh8Bd+qzPi8sie1vx
nQSYcevyIkVenwn3a2oKnH/UwnrrvTLjWRMErbzQa6G1aLix4kacwgRhcpD3
mJXFy9kRKm+hCU+ca9LXThph1u27VP+vEdWy4O6OvQxidOJAu8OIjRndJ4UO
PbjzwnysNUZ08Pc0TIgOInVVXlaNzO1vFq+oba7GtTXBE0tDjLh7s3VqyusA
JFcWL5A7GYiu8qkv1DSc/qp0iY3BV+ukssS7lfANFHDDNQzE8sZY+1otpE0B
7w7GM6DuOFoevaNBs6+6bZUfgy6XjV70dD/CXdzLogEDNt0sv/jzDyW418H/
6ftGAybtdnWSphiP36xW0rsMMC1PVOQLCsEPCWCev2WA8W2VTLleAfrvlb/M
uPQoMopF25lsTMfkXOnq0GNzRKxy+alM/C52/nbukB5+EuFQZacUswufZ/ln
uv2nLkSZNy2BNHf018gdelAvllYY/X977n5FEcRCLw/yXpDN1e4xGEX+q7An
JTj64kk8LxW1Sa5HJ5N4e6+/xp0oSyf59BzdaYtZv5PkW7Cj9ECLQE7qIROm
Dj9IySX12rWd92ngho9IPWdNdUkxKbtJvS9w/nm/5I29pB/59zyDt5wuJP36
nPPKY76giPQzIO/4xz6NxaTfkYmlH+SsUxIe5GnfzHMcKSG84HYYXcwpIzw9
7BzIbzi2n/Dm/+f8xe0LPyE8cs7Qy7IOqwmv4i99PJJWlhOeFS4fa1x9BeG9
Zaj5uzSzluhB1F8X4RdfSfTSM79SU+ipI3rqmayb9b6tI3qrV82Mv8qniR6V
bcJcXipN9Do60Pl66G6a6Jn36OhMUwlN9B69Tzv+oZvnuXkgbX2SE19BY25e
pE/n/bhaR+M/yfgwew==
                   "]]}}]}, {}, {}}, {{}, {}, {}, 
              Annotation[{
                Directive[
                 Opacity[1.], 
                 AbsoluteThickness[2], 
                 Thickness[Large], 
                 GrayLevel[0], 
                 Dashing[{Small, Small}]], 
                Line[CompressedData["
1:eJwVjg8403kYwMdVsjlZJV0d3SR0FcuxXWn6PpyiVtE45EnD6KxTG42aye9n
v23219MVrjIqpVOc5PSXnjf/LuL6Q+Wyyi5FapO7omvF7d7neZ/3+Tyf532e
Dy1pz9YUWxKJtNm6/1/V+CbSomEdxH5MNXjnSyFJNLOIPaQD9uV/eGF5Ulj1
tnmp+IUOWHsx006JFIbHmJz7gzqgvT4yWZklhVATrVJt1MFQf9dXS3ZJgTT4
buP7RzoQXfNLoUVJIfuuvuRutw6KxZOmLzylwKs2+RD1Ouh5XzRF7swHXrBD
qURs5el4rsA2H7Bt8fI1oToIeFS00ikMB+rcd312VB3UPau9F3MQg46az/mp
fVrgWyj60OI80Hd8v09ToQXGdYpNhMcBKGlzawvla8HhpHRB4iEJzEheKSb7
acH5zXTHZvscOJi/t7r4kwb+6upPLzm6H0LyGa4XWzUAnUulmQ77gDptKUVf
qIGkmFvTWn/Ogiiv1MTCeA0wN2dzectF0PS1+/jcxRqYl3pMSDmRCcHnHWcm
mdVwxWHOqCc9A8zO4tjgBjWk99q6hx8XwCxXOtUnVw1VDh+2Z/nuBnblvPXG
MDVMaYsiQji7oHaW5JqXkxrSImm/uq76AXws1JqAfhXE+0UNDnBSoLfd8/GD
EyrYE50tq6Mnweg3cpE0TQU9RxIaQr5NAM/F89QT/ip42PIldXxfLEj/9ng6
aVHCZxnXgltYW+FjCO98d7sS8i5GbGztC4MRhvnlmZ+UsKjB0mxjXA1T9hOJ
ztusPgMYfnY2wE4Zes6MVgLp/8H8WPQd9JgNS5Swtnq2wDzhjxSHh1WzXxeA
y7mmoWWk9Yiz65Xni/oCCIwpfPbmVCQKbHVDeF4B9OvHaB92xKANn+6U1K4r
ACY3UzVcvB2JLtf/eJpaADcye47bXkhEzs7GqsrHCrBJjg0bU/JQf6R2SeBp
BaxwMhH3yneiJie+W4lAAXfLHw13YnzUXtsWLWcqgGN6aGwoT0ev7kSSWbYK
qHR0sTF8J0CyQ95eU91yEDQymdoLQhTKOJAfVSQHevjAJebaTESLnxYv5Mph
+fqArvS6vciDa59B85KDi8fsZfrgLFQ6I27MYJbB7eLBWklXNqL7/mnacVUG
LeLkm0OB+9EIs887C5dBDYu/jN0pRtBsZ+SwZdAjdHVfEyRBlFHchjVfBu2B
7UGGs7ko1yLmXnlKwC+D46dFjDxEUZ1a8+ksAclTaRHdHAwdN9xuoVo5LmFr
9vQYDDF8LRs8qwhgN60uY23DELc3Mm7LGQJW5VBe13AxdNFtSnSiggCHiWqF
Lt3q6+NqQ0sJuGIevb5FgaHfDI7uOi0Bc56IVty7iqFw39VVJzUEkFkJUeTr
GHqCp9AvqQkgla7LCb6BIXuvxqABJQEjcS4dF37HUIIwLd5PTgDcv8w71Gv1
M1oPPzhAAL/bcizKjKGy2NGFr3IJ4C4fbNaMYcj/3IKKKQkBHHXXy9a31v8I
YZ13DgEoXM8MsFh7jrr9Ic629rQF9TjPxFG4KTy6MMva4+H1YRMFR0/WigwV
ImuPdBZN7ogj++e3RroyrT1oYPf4XByVMSeExgwCBspvFvnMx5G/yv3fd0IC
eibPN6YuxFGHYRNGtnLn9iPPytxwlOC7326RwNrfiJMf0nD0H6eIcY8=
                 "]]}, "Charting`Private`Tag#1"], 
              Annotation[{
                Directive[
                 Opacity[1.], 
                 AbsoluteThickness[2], 
                 Thickness[Large], 
                 GrayLevel[0], 
                 Dashing[{Small, Small}]], 
                Line[CompressedData["
1:eJwVjXlM03cYh6shcqlQA2bDUIVKuRRqJ+1E0G+qoEAFORRKFzkUDYgHaGHW
crT8ev/6g9YikQiIKIjoQI4OEeKrq0ycXMYDEUU8kAlUnZyisvomn7x58vzx
OCUeiUhaSCKRQk378ZVTO0grRwi4dI5U8WpYB4l8i0LOOwIivt4o6Hytgw0T
t90FwwTMRmdmN7/UwcgnVuSjNwQE2Ri5RL8OAsadKlVDBAxnPbP17dIB6c1k
yEw/AVSePlvTpIPM3pKi3k4Cyu1TYxGmg31Xxr2wBgKKlU/IpU4mZi8+KxQQ
4OBvVXMr5BTkxvKkfgEE5D2p55IxLZDtJvvMyQTsDTvWHQIa6Li6JGV/nxoe
5ecfMY4WQEnH7t/xCjXQm51c2lwKoOgO5U5AihoYESutRkoIWLR3ncCKoYbP
Ro8YzxkcNOLjV05/w0HKc+5tP6yCLWKmo96Agx+3t5RhUADZzN26JB+Hdlpq
0ZSPHKJc9yfk80y+lkkpqJVCm4fzlB0Vh567zbOz5hJg1y21SDSqwKeeRmoV
5oHRXhDDblLBzTUcXmiPCGwc6WSvLBUwE8u36j1zgVO5fNvQdhWQug3XxgKz
oNZGeMPVVgWdc015SyZOgNcc+arPMyVsuptd8+JpBjxspz1/XK6EGb1euDPr
GHz4RcrPS1aCekVoyiH6UaBRl6um1ysB3yzg8X9Ngbz/Vg9+n1NAOs70CVft
ha9b9tV1tisArdvKX1EWC++Zxn+rtAqwZTNei+5zYN5yOsE+1uTLqn01m5YB
J+ndW9YuBZB+XC7Dnx5Hjw52UcCq5/fexmYGIpluRLlsTA5rjM2Rty7EoMiD
o7ThBjl4hcgSdO8S0UYDBYly5PB9UHzogHUyCv7WU1QbKAc/+jnabMMRxG9u
SL1IlsOZVeYOhZPpyN5+qLryuQw2NOzBxAsy0LNwtcvGizIoo24L6A47gdps
UyhFR2WQMBFddzBJiNpr7+ySsmTQf3427UBbDhrtCbfyXyiDvr6hw9zDIiQ5
5eY63ymFKJei0+5TYhTAzBZHFUqh8aUu2b0MQ048M15avBTY9yvJvZ5StDre
Mt3JVQpXaAuSLj2VobOLuJ8GjBJwa/f0uJyjQHTvp+NxLRJ4UJhiiLRUofes
PrcMkQTiHn6yXNuII7htPhTJkYDDFvXqP9gEsv4gWuD/kwRGpmbquB35KGtO
EH99EIO7+O7jxc0FyFp5we/bZQzW61u+8LI16NxA919kE0tQ33yXSIOY3nPB
tGoMHtybNGNLNCj+YTg3rAoD/iDdxg3XID1lnl9egUG9RRV14ozJN3BrA85i
4MM7xcGbNKhxYKkzocbAl5Ra2jqmQUHevtXncQxUSkWF90cNeiFKov+pwmDA
rurS+c8aZOnauumlAoOT7q/q5V80aE9aMo8hxaA1IubvKAstslxk0D3OxmDj
xa0fx6haVBrzYcVoFga4d+JknKsWra9xqJgXYtB/PefLAw8t2rMz7ZrbSQyE
XS1m19dpUWMxpUuQiUHLNP1nyWYtChoP2pWfgYG1OJQyw9aiF5v5AxV8DH5b
nEo9GGjqvf3n/f1jGMytqlobvsPUY02nDaVjwKkxMAw7TT2l8+xkGgbFPq9Y
rCgt6hjYkWtl4tGb836Xo0197xPmK49i4BfsyHbkadH/ADd67Q==
                 "]]}, "Charting`Private`Tag#2"]}}, {}}, "GCFlag" -> True|>, 
        "Meta" -> <|
         "DefaultHighlight" -> {"Dynamic", None}, "Index" -> {}, "Function" -> 
          Plot, "GroupHighlight" -> False|>|>],
      ImageSizeCache->{{4.503599627370496*^15, -4.503599627370496*^15}, {
       4.503599627370496*^15, -4.503599627370496*^15}}]},
    Annotation[{
      GraphicsComplex[CompressedData["
1:eJxd1GlQ09caBvBgUWQpEiva6gUNO4IQuZJUNs9EUZGobJYllR29gCiLAdkT
8k+AJAQTAlytgIriXhSEAoJ91UiVggpoQUAFRaEKUa7sqDT90PPhnpkzZ955
Zs4zc87MjxJ6yCtiAYlEOqHaf5/CyZ2k1cMS8Pu0r88iiwfhl0dtiGoJdE4X
zmu1ZEE4Q+dEWopqXshNj12QBZwAlsDJVQL2PYXr9bZzgbxsoluDLIFrryo7
fKUcuH/l66h93XkQNadd4lqUCSX3fzgiLs8D2k1tNQ+TDCi+a3jXNSoPdE7z
VoYUpMGisPUpWnZ5oP9hoe5tzVSQZh2+XPRZDC9be2OKjyfD5iyaQa1CDNBi
yUvQOQJkdUvtknwxhPr+rq74byL4mO8LyWeJgb4rKTjcmg1Na40mlxmLYfm+
n+K0TyUA46ru4lClCOp1vnlvRo0HpX6KH6NGBDGPFxi5nYyFJQZUsk26CC7o
zO5NtD0IzIrl2wa2i2A+r9Bjs3c0VC5Ju2GuJ4JIT8rPBhv/AzZz5Cv2vUJg
2fkM9ntHwONms2d/nBLCoT1J/GvUUHj/bwGbFymEzmOBNZu/DwQz4+WiqQ1C
6LrzL/LkET/g/c/kxZe5XPgq/gbjjrMXfNocfrWtORcyaz3cFd3b4S1N+ec5
WS6srpm7rTbgAPOaUyH6Aao8Hmh2GmpADaL67jDNhU2Xl8YqpzagbPmwcOlI
Dqy41DRkRdqGvKPfmb2pzgFH3/xXH854IkeFIeJm5kBvyRhlNsgX7fj8qLhy
aw7QgxOEw0V7Ebuu+sBZcg7cSug8uaAqBOnrD1yoeJYNamF+28dyw1GvZ56p
49lsWKc3SnSU7UdNelGGxbHZ0F7WM9zCiULNlXf3COjZ4D3aNVBTFoPePfLU
cl6QDRW6K9T6tsQifoGF+XybAGIb6fS8qjjkSsvI8ikUANWt/xf6pgREYamz
4oIFYL3NvjXm2mFkEqwZTzEXwAqTpVYljER0YpH/WJ+SDw+LBivTWpMQ1fbp
aFADH+6khN0bckxGb+ndFolcPlxxjrJitqQguK0x4M3kQ2ecgZGTSxrSfs9V
c/6WD82OzS59F9NR+lxKcP0LAs4PTp5l0zKRtvCM0+eLBITNR3q0eXNQoG2y
xupYAqCRq9VF4aKk9pLi9jYJFKV8Gf3OjAfX+3SNJHkEfPOcva6jgYNIgxPu
0z0SYN+wi6D48CC42r/S9QQB9cr3N3dnc5DmIoX8jwwCotrmfvJRcpDrKKVC
NCCBod7WNabRPKg1nGefKidAZ+pytiRG1R8XybITqPqf1IUXPOag68cNH6Qk
qfruunTqL+ai4TG695NBCVBGjn2pSFT1Pfb0332OgI2p2iNXglV95o0u/bkE
vPVfcb/qN9V9HnHXLFIJQG4ldPs5Vf7697etCaoc9R+cXMZFG8dvW6a8kYDz
Yc7o/jQe0GzndphdIIDZ5FDqHMBBz7kR1F9EBJBObE1l3OKgDZdWls+nEeAt
av1TMa7KN7H7ytmqnLeEItDlog1Co5mJOAI6v1xt3LeKi0LZiwuZQxJg1n0M
357Jg5N9D++QVe/tH+iVtNCXg9xsHS6cFhOg5Rzoo3WTg0r93q96l05AsPXg
bfGYKh9125OfqMpNzGd3anNRKX0qbiCegP6ye4U233LR/b6dHC1VX8veY69K
DbnoH8/OnySVv3wjx54dF3aRSyly7NlKZ61Lt9wLsGe8rip/MiHDnoXtTnjo
DlLs2ZP8/EPKd0exZ9Q6immT6VHsmZ3Xaq3hEgn27KNyrZ/VtBh7JmAZtTcf
FGHPnPzbS+0UudizZrMDxZP2Odgzp0qa4dFKAfbs0b26mRkNPvbMvsqM1Kj6
r388+9Waydr1iIs9o4We2lJrxcGekR4qro1sTceetc3V8L4eT8aeudzLuPT8
aSL2bLq2Ns0jPQF7lrdqV1QMNRZ7Jt6UwmJ/H4U9ixfT7D1FYdgztH4Le1VZ
APZMj2H3itvKxJ6hsgsOUpel2LM1z1peByRtxZ5ZK+u8b53xw57ZuGeHyIdC
sWdfXmTF7NeOxJ45UU+azVQfwp4dW6OxsnAiHnu2sTqQyFJLxJ6VGW9zfbg7
GXsWMu57NToiDXvWc3ombn9TJvasu3vgoP9BLvbMx7S4yHIyC3t2vV8eaVlG
YM8YrRXkdisB9uyymVrE+afZ2DOLZqu1FzNzsWcdhVEKb00R9izo8Zjmuuti
7NnKzXkmPzMk2LPhyemr/vfzsWf3xD8cPl53FHu2obZhlpUhxZ457TBgGLBk
2LNT+gcCECHHnjmQDpQ2jkixZ8as2gxpjRx7Zs8qYIprpNgzx7NbPowYy7Bn
b9J79RweyLFnVYvPGY8fk2LPGr38fvNZLMOeNUxRv+NvkmHP3JYo/SU9cuwZ
+wV1iYVYij1LtXxZlTMrxZ6lPWhQr18vw57NrTm3znOnDHs245uUUdcvx551
tEyoM/hS7FnfsnPnT3+UYs966jNnO9bKsGc/6hwwjt4qw54dt39Jp/vIsGde
n24cbXslx57xUff8A64UeyYS5pbbfpBiz8S2oRNB5jLsmXbWLsNphgx7xryk
sFN4yLBn736dd7roK0PMiKHX9D25QPp7ceyc/3/+C7Kx6s4=
       "], {{{}, {}, {}, {}, {}, {}, {
          EdgeForm[], 
          Directive[
           GrayLevel[0], 
           Opacity[0.2]], 
          GraphicsGroup[{
            
            Polygon[{{155, 28, 29, 30, 31, 32, 33, 34, 35, 36, 37, 38, 39, 40,
              41, 42, 43, 44, 45, 46, 47, 48, 49, 72, 66, 61, 57, 54, 52, 73, 
             67, 62, 58, 55, 74, 68, 63, 59, 75, 69, 64, 76, 70, 77, 50, 127, 
             154, 147, 153, 141, 146, 152, 136, 140, 145, 151, 132, 135, 139, 
             144, 150, 129, 131, 134, 138, 143, 149, 126, 125, 124, 123, 122, 
             121, 120, 119, 118, 117, 116, 115, 114, 113, 112, 111, 110, 109, 
             108, 107, 106, 105, 156}}]}]}, {
          EdgeForm[], 
          Directive[
           GrayLevel[0], 
           Opacity[0.2]], 
          GraphicsGroup[{
            
            Polygon[{{78, 148, 142, 137, 133, 130, 128, 79, 80, 81, 82, 83, 
             84, 85, 86, 87, 88, 89, 90, 91, 92, 93, 94, 95, 96, 97, 98, 99, 
             100, 101, 102, 103, 104, 156, 155, 27, 26, 25, 24, 23, 22, 21, 
             20, 19, 18, 17, 16, 15, 14, 13, 12, 11, 10, 9, 8, 7, 6, 5, 4, 3, 
             2, 51, 53, 56, 60, 65, 71, 1}}]}]}, {}, {}}, {{}, {}, {}, 
         Annotation[{
           Directive[
            Opacity[1.], 
            AbsoluteThickness[2], 
            Thickness[Large], 
            GrayLevel[0], 
            Dashing[{Small, Small}]], 
           
           Line[{1, 71, 65, 60, 56, 53, 51, 2, 3, 4, 5, 6, 7, 8, 9, 10, 11, 
            12, 13, 14, 15, 16, 17, 18, 19, 20, 21, 22, 23, 24, 25, 26, 27, 
            155, 28, 29, 30, 31, 32, 33, 34, 35, 36, 37, 38, 39, 40, 41, 42, 
            43, 44, 45, 46, 47, 48, 49, 72, 66, 61, 57, 54, 52, 73, 67, 62, 
            58, 55, 74, 68, 63, 59, 75, 69, 64, 76, 70, 77, 50}]}, 
          "Charting`Private`Tag#1"], 
         Annotation[{
           Directive[
            Opacity[1.], 
            AbsoluteThickness[2], 
            Thickness[Large], 
            GrayLevel[0], 
            Dashing[{Small, Small}]], 
           
           Line[{78, 148, 142, 137, 133, 130, 128, 79, 80, 81, 82, 83, 84, 85,
             86, 87, 88, 89, 90, 91, 92, 93, 94, 95, 96, 97, 98, 99, 100, 101,
             102, 103, 104, 156, 105, 106, 107, 108, 109, 110, 111, 112, 113, 
            114, 115, 116, 117, 118, 119, 120, 121, 122, 123, 124, 125, 126, 
            149, 143, 138, 134, 131, 129, 150, 144, 139, 135, 132, 151, 145, 
            140, 136, 152, 146, 141, 153, 147, 154, 127}]}, 
          "Charting`Private`Tag#2"]}}], {}}, <|
     "HighlightElements" -> <|
       "Label" -> {"XYLabel"}, "Ball" -> {"InterpolatedBall"}|>, 
      "LayoutOptions" -> <|
       "PlotRange" -> {{-989.0151441363546, -654.0151441363546}, \
{-1337.7213249300057`, 1174.7785725189742`}}, 
        "Frame" -> {{False, False}, {False, False}}, 
        "AxesOrigin" -> {-647.0359774696894, 0}, 
        "ImageSize" -> {360, 360/GoldenRatio}, "Axes" -> {True, True}, 
        "LabelStyle" -> {}, "AspectRatio" -> GoldenRatio^(-1), "DefaultStyle" -> {
          Directive[
           Opacity[1.], 
           AbsoluteThickness[2], 
           Thickness[Large], 
           GrayLevel[0], 
           Dashing[{Small, Small}]], 
          Directive[
           Opacity[1.], 
           AbsoluteThickness[2], 
           Thickness[Large], 
           GrayLevel[0], 
           Dashing[{Small, Small}]]}, 
        "HighlightLabelingFunctions" -> <|"CoordinatesToolOptions" -> ({
            Identity[
             Part[#, 1]], 
            Identity[
             Part[#, 2]]}& ), 
          "ScalingFunctions" -> {{Identity, Identity}, {
            Identity, Identity}}|>, 
        "Primitives" -> {{{{}, {}, {}, {}, {}, {}, {
             EdgeForm[], 
             Directive[
              GrayLevel[0], 
              Opacity[0.2]], 
             GraphicsGroup[{{
                Polygon[CompressedData["
1:eJxdlHtMU1ccx4thItSgMA0OQ0cBeYjYzgCNPE86hcHKFIortRPqgxFAkIqF
8BDuZbcvKLBeQANTYDwVdSigAinuoIjKeCi4iVgVFAbjTSagEO2uf+ws2U1u
bn459577Pb/f9/thHjkRErmGRqMdpO6PT17k+BjngArSPl7YLm92BFsQuE0F
fS+bJ8wuuwJF4US2+bQSWlxqG3em+QN+7JT9n41K6CnIfz1fFQw8OxgAz1TC
Z+cXmCsRAhD4/uHZej8l5IgTsyfOHALS5sbj1WZK2J44UL6m4TDYvHnkYs1z
BTQ4GvbVguoYeBacu82zWgFdNs4Q/WVRoG1jDONsggI+Khua6MJiQGf93QNy
jgLyZ56MXC+LA1MPg0281yhgjamFgW5PApAVODroe+QwQcvh5DZIwF73jKzQ
IjlkBwzf5PgmAqbIUCQRy+EOf7fuuGungJ3Y+CTTQQ4t7Mydz3OTwLm1wgXd
rAz2nRmtT+9OBmzW05mIVhm8k3r0/rhnCpjkDDom4TJ4xTvGmdeVCuBtoxE+
TwYHJFY2Xj7pgD6HG3hvkcFOz04fXd1pcHo1VdzykoAXRpeqpe6ZgJ5d5fW+
joBH9dH7e/gYKNf13TGjamF4SPInAgy4s1YD7S8SkNfmUep9EAPix8HCfbUE
3J1Gn74ixsANhl76cyUB1y9fVuTFUeuNwvq95wjYMjt3a58CA006U5u8XAJ+
+kLq0t+KgQCWx8UKNQFNvMNDTW5h4AUeyb6ZQ0DaOb80bjsGjB20PsMqAk4K
LR403MNAuCRatEtOQPh787GCx9T62o7CPzIIGNOz+lPoLAZKw+a2Tp0moHjH
6G31AgZcL1lW6tMJyM/p/qvjDfX9fsk1xzQCgoDzHLdVSk8Jozc1mdJz12dg
8zocBMwEHMhPovTYOawE0XHwwleqq5RSen7YwJSb4sB47LfJ7kRKDxiOX9qE
g1LOsmTkJAGHy+4X7dyCA9dsm3eLEgIOfLiq/X4rDh7ogjATqu46VPy6lIGD
cFaK0ecJlH4tbvKE+V/tFWjFtRKR6P2pX/VedQIS7Vfi9orDCSXR/3iXOnZ1
7CeRnlXrWpfgIBLp/W79cdtYPxKdh571DeMtl0TnbV1mfybzJVE/0ntbDVu+
IFG/hloyV/q3k6ifataRxQgHEvXbs3rP/LQtieahDQm7F7qORPNKc3rVoFzR
oHnqNtVeqPhbg+adk62qZM1rkB88aMdLtdMa5Bc3UQFPfV2D/NSwrtb2TbEG
+U36kr3BUa1BfuzvWjTkyjTIrzIwqO/FNcjPrjdaV0QZGuT3++pvT5U0/4jy
MLH09qrwQT7Ki+WXuXa/cPNQniIeLxi7NKlR3vqLYjr4xjkoj46dztvrMlUo
r5ftDSIvPFWgPHO7a8weOctR3puGC6OdygjEg9BtZ884LWUhXgwOjsQL43HE
k6GKd5KotkzEm8NvBFdjI9MRj8ps/ff27UtBvNrdGE5kGSQhnhVbG1kWLZ5E
vPNil9u/azyBePjhZVZcFD0a8XLn14rDheNHEE93zDbz26vCwL+8tX7eNXYw
2Q/8n8f/AJfNxoU=
                 "]]}}]}, {
             EdgeForm[], 
             Directive[
              GrayLevel[0], 
              Opacity[0.2]], 
             GraphicsGroup[{{
                Polygon[CompressedData["
1:eJxdlGtMk1cYx1+YDoUq1AnJdMgKUkUNK91alIgzBTYMFRFwXJqZUS6bVYSB
BexaKH2R2L7tC9UC3qqiCWrUIS5tWJjbf1iJOpgydDDYRYQB26RuUxFWBqsf
OB92kpOTJ8/JOc/l93948oLkXE+KomLd+8VpmNhKBY2xOH+aOvtwxAK5ckGd
dJRF8nRbbdeQBRuetoepRlhMpZWWtz6wYOyvyJT7wyy2+Doz2H4L4sZ5Tcwg
ixHNgF/UtxZQw88SJvtZhMjs5WabBaXd1obuLhaN/nsyN1dZkHNpPLzqMxbH
DL3ckzy3LeGcUKtYLIv2vvh1wmFoM2XVG+NY0L1XM7hVh8Bd+qzPi8sie1vx
nQSYcevyIkVenwn3a2oKnH/UwnrrvTLjWRMErbzQa6G1aLix4kacwgRhcpD3
mJXFy9kRKm+hCU+ca9LXThph1u27VP+vEdWy4O6OvQxidOJAu8OIjRndJ4UO
PbjzwnysNUZ08Pc0TIgOInVVXlaNzO1vFq+oba7GtTXBE0tDjLh7s3VqyusA
JFcWL5A7GYiu8qkv1DSc/qp0iY3BV+ukssS7lfANFHDDNQzE8sZY+1otpE0B
7w7GM6DuOFoevaNBs6+6bZUfgy6XjV70dD/CXdzLogEDNt0sv/jzDyW418H/
6ftGAybtdnWSphiP36xW0rsMMC1PVOQLCsEPCWCev2WA8W2VTLleAfrvlb/M
uPQoMopF25lsTMfkXOnq0GNzRKxy+alM/C52/nbukB5+EuFQZacUswufZ/ln
uv2nLkSZNy2BNHf018gdelAvllYY/X977n5FEcRCLw/yXpDN1e4xGEX+q7An
JTj64kk8LxW1Sa5HJ5N4e6+/xp0oSyf59BzdaYtZv5PkW7Cj9ECLQE7qIROm
Dj9IySX12rWd92ngho9IPWdNdUkxKbtJvS9w/nm/5I29pB/59zyDt5wuJP36
nPPKY76giPQzIO/4xz6NxaTfkYmlH+SsUxIe5GnfzHMcKSG84HYYXcwpIzw9
7BzIbzi2n/Dm/+f8xe0LPyE8cs7Qy7IOqwmv4i99PJJWlhOeFS4fa1x9BeG9
Zaj5uzSzluhB1F8X4RdfSfTSM79SU+ipI3rqmayb9b6tI3qrV82Mv8qniR6V
bcJcXipN9Do60Pl66G6a6Jn36OhMUwlN9B69Tzv+oZvnuXkgbX2SE19BY25e
pE/n/bhaR+M/yfgwew==
                 "]]}}]}, {}, {}}, {{}, {}, {}, 
            Annotation[{
              Directive[
               Opacity[1.], 
               AbsoluteThickness[2], 
               Thickness[Large], 
               GrayLevel[0], 
               Dashing[{Small, Small}]], 
              Line[CompressedData["
1:eJwVjg8403kYwMdVsjlZJV0d3SR0FcuxXWn6PpyiVtE45EnD6KxTG42aye9n
v23219MVrjIqpVOc5PSXnjf/LuL6Q+Wyyi5FapO7omvF7d7neZ/3+Tyf532e
Dy1pz9YUWxKJtNm6/1/V+CbSomEdxH5MNXjnSyFJNLOIPaQD9uV/eGF5Ulj1
tnmp+IUOWHsx006JFIbHmJz7gzqgvT4yWZklhVATrVJt1MFQf9dXS3ZJgTT4
buP7RzoQXfNLoUVJIfuuvuRutw6KxZOmLzylwKs2+RD1Ouh5XzRF7swHXrBD
qURs5el4rsA2H7Bt8fI1oToIeFS00ikMB+rcd312VB3UPau9F3MQg46az/mp
fVrgWyj60OI80Hd8v09ToQXGdYpNhMcBKGlzawvla8HhpHRB4iEJzEheKSb7
acH5zXTHZvscOJi/t7r4kwb+6upPLzm6H0LyGa4XWzUAnUulmQ77gDptKUVf
qIGkmFvTWn/Ogiiv1MTCeA0wN2dzectF0PS1+/jcxRqYl3pMSDmRCcHnHWcm
mdVwxWHOqCc9A8zO4tjgBjWk99q6hx8XwCxXOtUnVw1VDh+2Z/nuBnblvPXG
MDVMaYsiQji7oHaW5JqXkxrSImm/uq76AXws1JqAfhXE+0UNDnBSoLfd8/GD
EyrYE50tq6Mnweg3cpE0TQU9RxIaQr5NAM/F89QT/ip42PIldXxfLEj/9ng6
aVHCZxnXgltYW+FjCO98d7sS8i5GbGztC4MRhvnlmZ+UsKjB0mxjXA1T9hOJ
ztusPgMYfnY2wE4Zes6MVgLp/8H8WPQd9JgNS5Swtnq2wDzhjxSHh1WzXxeA
y7mmoWWk9Yiz65Xni/oCCIwpfPbmVCQKbHVDeF4B9OvHaB92xKANn+6U1K4r
ACY3UzVcvB2JLtf/eJpaADcye47bXkhEzs7GqsrHCrBJjg0bU/JQf6R2SeBp
BaxwMhH3yneiJie+W4lAAXfLHw13YnzUXtsWLWcqgGN6aGwoT0ev7kSSWbYK
qHR0sTF8J0CyQ95eU91yEDQymdoLQhTKOJAfVSQHevjAJebaTESLnxYv5Mph
+fqArvS6vciDa59B85KDi8fsZfrgLFQ6I27MYJbB7eLBWklXNqL7/mnacVUG
LeLkm0OB+9EIs887C5dBDYu/jN0pRtBsZ+SwZdAjdHVfEyRBlFHchjVfBu2B
7UGGs7ko1yLmXnlKwC+D46dFjDxEUZ1a8+ksAclTaRHdHAwdN9xuoVo5LmFr
9vQYDDF8LRs8qwhgN60uY23DELc3Mm7LGQJW5VBe13AxdNFtSnSiggCHiWqF
Lt3q6+NqQ0sJuGIevb5FgaHfDI7uOi0Bc56IVty7iqFw39VVJzUEkFkJUeTr
GHqCp9AvqQkgla7LCb6BIXuvxqABJQEjcS4dF37HUIIwLd5PTgDcv8w71Gv1
M1oPPzhAAL/bcizKjKGy2NGFr3IJ4C4fbNaMYcj/3IKKKQkBHHXXy9a31v8I
YZ13DgEoXM8MsFh7jrr9Ic629rQF9TjPxFG4KTy6MMva4+H1YRMFR0/WigwV
ImuPdBZN7ogj++e3RroyrT1oYPf4XByVMSeExgwCBspvFvnMx5G/yv3fd0IC
eibPN6YuxFGHYRNGtnLn9iPPytxwlOC7326RwNrfiJMf0nD0H6eIcY8=
               "]]}, "Charting`Private`Tag#1"], 
            Annotation[{
              Directive[
               Opacity[1.], 
               AbsoluteThickness[2], 
               Thickness[Large], 
               GrayLevel[0], 
               Dashing[{Small, Small}]], 
              Line[CompressedData["
1:eJwVjXlM03cYh6shcqlQA2bDUIVKuRRqJ+1E0G+qoEAFORRKFzkUDYgHaGHW
crT8ev/6g9YikQiIKIjoQI4OEeKrq0ycXMYDEUU8kAlUnZyisvomn7x58vzx
OCUeiUhaSCKRQk378ZVTO0grRwi4dI5U8WpYB4l8i0LOOwIivt4o6Hytgw0T
t90FwwTMRmdmN7/UwcgnVuSjNwQE2Ri5RL8OAsadKlVDBAxnPbP17dIB6c1k
yEw/AVSePlvTpIPM3pKi3k4Cyu1TYxGmg31Xxr2wBgKKlU/IpU4mZi8+KxQQ
4OBvVXMr5BTkxvKkfgEE5D2p55IxLZDtJvvMyQTsDTvWHQIa6Li6JGV/nxoe
5ecfMY4WQEnH7t/xCjXQm51c2lwKoOgO5U5AihoYESutRkoIWLR3ncCKoYbP
Ro8YzxkcNOLjV05/w0HKc+5tP6yCLWKmo96Agx+3t5RhUADZzN26JB+Hdlpq
0ZSPHKJc9yfk80y+lkkpqJVCm4fzlB0Vh567zbOz5hJg1y21SDSqwKeeRmoV
5oHRXhDDblLBzTUcXmiPCGwc6WSvLBUwE8u36j1zgVO5fNvQdhWQug3XxgKz
oNZGeMPVVgWdc015SyZOgNcc+arPMyVsuptd8+JpBjxspz1/XK6EGb1euDPr
GHz4RcrPS1aCekVoyiH6UaBRl6um1ysB3yzg8X9Ngbz/Vg9+n1NAOs70CVft
ha9b9tV1tisArdvKX1EWC++Zxn+rtAqwZTNei+5zYN5yOsE+1uTLqn01m5YB
J+ndW9YuBZB+XC7Dnx5Hjw52UcCq5/fexmYGIpluRLlsTA5rjM2Rty7EoMiD
o7ThBjl4hcgSdO8S0UYDBYly5PB9UHzogHUyCv7WU1QbKAc/+jnabMMRxG9u
SL1IlsOZVeYOhZPpyN5+qLryuQw2NOzBxAsy0LNwtcvGizIoo24L6A47gdps
UyhFR2WQMBFddzBJiNpr7+ySsmTQf3427UBbDhrtCbfyXyiDvr6hw9zDIiQ5
5eY63ymFKJei0+5TYhTAzBZHFUqh8aUu2b0MQ048M15avBTY9yvJvZ5StDre
Mt3JVQpXaAuSLj2VobOLuJ8GjBJwa/f0uJyjQHTvp+NxLRJ4UJhiiLRUofes
PrcMkQTiHn6yXNuII7htPhTJkYDDFvXqP9gEsv4gWuD/kwRGpmbquB35KGtO
EH99EIO7+O7jxc0FyFp5we/bZQzW61u+8LI16NxA919kE0tQ33yXSIOY3nPB
tGoMHtybNGNLNCj+YTg3rAoD/iDdxg3XID1lnl9egUG9RRV14ozJN3BrA85i
4MM7xcGbNKhxYKkzocbAl5Ra2jqmQUHevtXncQxUSkWF90cNeiFKov+pwmDA
rurS+c8aZOnauumlAoOT7q/q5V80aE9aMo8hxaA1IubvKAstslxk0D3OxmDj
xa0fx6haVBrzYcVoFga4d+JknKsWra9xqJgXYtB/PefLAw8t2rMz7ZrbSQyE
XS1m19dpUWMxpUuQiUHLNP1nyWYtChoP2pWfgYG1OJQyw9aiF5v5AxV8DH5b
nEo9GGjqvf3n/f1jGMytqlobvsPUY02nDaVjwKkxMAw7TT2l8+xkGgbFPq9Y
rCgt6hjYkWtl4tGb836Xo0197xPmK49i4BfsyHbkadH/ADd67Q==
[truncated: 569,891 more chars]
