# Supplementary material for: Stereocilium height changes can account for the calcium dependence of the outer-hair-cell bundle’s resting state
Source: PLoS One. 2025 May 23;20(5):e0314728. doi: 10.1371/journal.pone.0314728 (PMC12101656; doi:10.1371/journal.pone.0314728)
Supplement: S10 Code — Mathematical model code using a maximum value for the row-2 height consistent with experimental data (Mathematica 13.3.1). [file pone.0314728.s010.nb]

(* Content-type: application/vnd.wolfram.mathematica *)

(*** Wolfram Notebook File ***)
(* http://www.wolfram.com/nb *)

(* CreatedBy='Mathematica 12.0' *)

(*CacheID: 234*)
(* Internal cache information:
NotebookFileLineBreakTest
NotebookFileLineBreakTest
NotebookDataPosition[       158,          7]
NotebookDataLength[    921722,      18904]
NotebookOptionsPosition[    906146,      18659]
NotebookOutlinePosition[    906558,      18676]
CellTagsIndexPosition[    906515,      18673]
WindowFrame->Normal*)

(* Beginning of Notebook Content *)
Notebook[{
Cell[BoxData[
 RowBox[{
  RowBox[{"(*", 
   RowBox[{
    RowBox[{"Geometrical", " ", "functions", " ", "\[Theta]"}], ",", "s", ",", 
    RowBox[{"P", " ", 
     RowBox[{"etc", "."}]}]}], "*)"}], "\[IndentingNewLine]", 
  RowBox[{
   RowBox[{
    RowBox[{"theta1", "[", 
     RowBox[{"l1_", ",", "x1_", ",", "t_"}], "]"}], ":=", 
    RowBox[{"ArcSin", "[", 
     RowBox[{
      RowBox[{"x1", "[", "t", "]"}], "/", "l1"}], "]"}]}], " ", 
   RowBox[{"(*", "\[Theta]1", "*)"}], "\[IndentingNewLine]", 
   RowBox[{
    RowBox[{"theta2", "[", 
     RowBox[{
     "a1_", ",", "c_", ",", "l1_", ",", "l2_", ",", "x1_", ",", "t_"}], " ", 
     "]"}], ":=", 
    RowBox[{
     RowBox[{"ArcSin", "[", 
      RowBox[{
       RowBox[{
        RowBox[{"(", 
         RowBox[{"a1", "/", "l2"}], ")"}], "*", 
        RowBox[{"Cos", "[", 
         RowBox[{"theta1", "[", 
          RowBox[{"l1", ",", "x1", ",", "t"}], "]"}], "]"}]}], "-", 
       RowBox[{"c", "/", "l2"}]}], "]"}], "+", 
     RowBox[{"theta1", "[", 
      RowBox[{"l1", ",", "x1", ",", "t"}], "]"}]}]}], 
   RowBox[{"(*", "\[Theta]2", "*)"}], "\[IndentingNewLine]", 
   RowBox[{
    RowBox[{"theta3", "[", 
     RowBox[{
     "a1_", ",", "a2_", ",", "c_", ",", "l1_", ",", "l2_", ",", "l3_", ",", 
      "x1_", ",", "t_"}], " ", "]"}], ":=", 
    RowBox[{
     RowBox[{"ArcSin", "[", 
      RowBox[{
       RowBox[{
        RowBox[{"(", 
         RowBox[{"a2", "/", "l3"}], ")"}], "*", 
        RowBox[{"Cos", "[", 
         RowBox[{"theta2", "[", 
          RowBox[{"a1", ",", "c", ",", "l1", ",", "l2", ",", "x1", ",", "t"}],
           "]"}], "]"}]}], "-", 
       RowBox[{"c", "/", "l3"}]}], "]"}], "+", 
     RowBox[{"theta2", "[", 
      RowBox[{"a1", ",", "c", ",", "l1", ",", "l2", ",", "x1", ",", "t"}], 
      "]"}]}]}], 
   RowBox[{"(*", "\[Theta]3", "*)"}], "\[IndentingNewLine]", 
   RowBox[{
    RowBox[{"x2", "[", 
     RowBox[{"a_", ",", "c_", ",", "l1_", ",", "l2_", ",", "x1_", ",", "t_"}],
      "]"}], ":=", 
    RowBox[{"l2", "*", 
     RowBox[{"Sin", "[", 
      RowBox[{"theta2", "[", 
       RowBox[{"a", ",", "c", ",", "l1", ",", "l2", ",", "x1", ",", "t"}], 
       "]"}], "]"}]}]}], 
   RowBox[{"(*", "X2", "*)"}], "\[IndentingNewLine]", 
   RowBox[{
    RowBox[{"x3", "[", 
     RowBox[{
     "a1_", ",", "a2_", ",", "c_", ",", "l1_", ",", "l2_", ",", "l3_", ",", 
      "x1_", ",", "t_"}], "]"}], ":=", 
    RowBox[{"l3", "*", 
     RowBox[{"Sin", "[", 
      RowBox[{"theta3", "[", 
       RowBox[{
       "a1", ",", "a2", ",", "c", ",", "l1", ",", "l2", ",", "l3", ",", "x1", 
        ",", "t"}], "]"}], "]"}]}]}], 
   RowBox[{"(*", "X3", "*)"}], "\[IndentingNewLine]", 
   RowBox[{
    RowBox[{"s1", "[", 
     RowBox[{
     "a1_", ",", "c_", ",", "l1_", ",", "l2_", ",", "x1_", ",", "t_"}], "]"}],
     ":=", 
    RowBox[{
     RowBox[{
      RowBox[{"-", "a1"}], "*", 
      RowBox[{"Sin", "[", 
       RowBox[{"theta1", "[", 
        RowBox[{"l1", ",", "x1", ",", "t"}], "]"}], "]"}]}], "+", 
     RowBox[{"l2", "*", 
      RowBox[{"Cos", "[", 
       RowBox[{
        RowBox[{"-", 
         RowBox[{"theta1", "[", 
          RowBox[{"l1", ",", "x1", ",", "t"}], "]"}]}], "+", 
        RowBox[{"theta2", "[", 
         RowBox[{"a1", ",", "c", ",", "l1", ",", "l2", ",", "x1", ",", "t"}], 
         "]"}]}], "]"}]}]}]}], 
   RowBox[{"(*", "s1", "*)"}], "\[IndentingNewLine]", 
   RowBox[{
    RowBox[{"s2", "[", 
     RowBox[{
     "a1_", ",", "a2_", ",", "c_", ",", "l1_", ",", "l2_", ",", "l3_", ",", 
      "x1_", ",", "t_"}], "]"}], ":=", 
    RowBox[{
     RowBox[{
      RowBox[{"-", "a2"}], "*", 
      RowBox[{"Sin", "[", 
       RowBox[{"theta2", "[", 
        RowBox[{"a1", ",", "c", ",", "l1", ",", "l2", ",", "x1", ",", "t"}], 
        "]"}], "]"}]}], "+", 
     RowBox[{"l3", "*", 
      RowBox[{"Cos", "[", 
       RowBox[{
        RowBox[{"-", 
         RowBox[{"theta2", "[", 
          RowBox[{"a1", ",", "c", ",", "l1", ",", "l2", ",", "x1", ",", "t"}],
           "]"}]}], "+", 
        RowBox[{"theta3", "[", 
         RowBox[{
         "a1", ",", "a2", ",", "c", ",", "l1", ",", "l2", ",", "l3", ",", 
          "x1", ",", "t"}], "]"}]}], "]"}]}]}]}], 
   RowBox[{"(*", "s2", "*)"}], "\[IndentingNewLine]", 
   RowBox[{
    RowBox[{"xgs1", "[", 
     RowBox[{
     "a1_", ",", "c_", ",", "l1_", ",", "l2_", ",", "b1_", ",", "x1_", ",", 
      "t_"}], "]"}], ":=", 
    RowBox[{"Sqrt", "[", 
     RowBox[{
      SuperscriptBox[
       RowBox[{"(", 
        RowBox[{"c", "/", "2."}], ")"}], "2"], "+", 
      SuperscriptBox[
       RowBox[{"(", 
        RowBox[{"b1", "-", 
         RowBox[{"s1", "[", 
          RowBox[{"a1", ",", "c", ",", "l1", ",", "l2", ",", "x1", ",", "t"}],
           "]"}]}], ")"}], "2"]}], "]"}]}], 
   RowBox[{"(*", "x1", "*)"}], "\[IndentingNewLine]", 
   RowBox[{
    RowBox[{"xgs2", "[", 
     RowBox[{
     "a1_", ",", "a2_", ",", "c_", ",", "l1_", ",", "l2_", ",", "l3_", ",", 
      "b1_", ",", "b2_", ",", "x1_", ",", "t_"}], "]"}], ":=", 
    RowBox[{"Sqrt", "[", 
     RowBox[{
      SuperscriptBox[
       RowBox[{"(", 
        RowBox[{"c", "/", "2."}], ")"}], "2"], "+", 
      SuperscriptBox[
       RowBox[{"(", 
        RowBox[{"b2", "-", 
         RowBox[{"s2", "[", 
          RowBox[{
          "a1", ",", "a2", ",", "c", ",", "l1", ",", "l2", ",", "l3", ",", 
           "x1", ",", "t"}], "]"}]}], ")"}], "2"]}], "]"}]}], 
   RowBox[{"(*", "x2", "*)"}], "\[IndentingNewLine]", 
   RowBox[{
    RowBox[{"p01", "[", 
     RowBox[{
     "a1_", ",", "c_", ",", "l1_", ",", "l2_", ",", "b1_", ",", "x1_", ",", 
      "t_", ",", "xh_", ",", "d_", ",", "kgs_", ",", "kb_", ",", "Temp_"}], 
     "]"}], ":=", 
    SuperscriptBox[
     RowBox[{"(", 
      RowBox[{"1.", "+", 
       RowBox[{"Exp", "[", 
        RowBox[{
         RowBox[{"-", 
          RowBox[{"(", 
           RowBox[{
            RowBox[{"xgs1", "[", 
             RowBox[{
             "a1", ",", "c", ",", "l1", ",", "l2", ",", "b1", ",", "x1", ",", 
              "t"}], "]"}], "-", "xh"}], ")"}]}], "*", "kgs", "*", 
         RowBox[{"d", "/", 
          RowBox[{"(", 
           RowBox[{"kb", "*", "Temp"}], ")"}]}]}], "]"}]}], ")"}], 
     RowBox[{"-", "1"}]]}], 
   RowBox[{"(*", "P\[Infinity]1", "*)"}], "\[IndentingNewLine]", 
   RowBox[{
    RowBox[{"p02", "[", 
     RowBox[{
     "a1_", ",", "a2_", ",", "c_", ",", "l1_", ",", "l2_", ",", "l3_", ",", 
      "b1_", ",", "b2_", ",", "x1_", ",", "t_", ",", "xh_", ",", "d_", ",", 
      "kgs_", ",", "kb_", ",", "Temp_"}], "]"}], ":=", 
    SuperscriptBox[
     RowBox[{"(", 
      RowBox[{"1.", "+", 
       RowBox[{"Exp", "[", 
        RowBox[{
         RowBox[{"-", 
          RowBox[{"(", 
           RowBox[{
            RowBox[{"xgs2", "[", 
             RowBox[{
             "a1", ",", "a2", ",", "c", ",", "l1", ",", "l2", ",", "l3", ",", 
              "b1", ",", "b2", ",", "x1", ",", "t"}], "]"}], "-", "xh"}], 
           ")"}]}], "*", "kgs", "*", 
         RowBox[{"d", "/", 
          RowBox[{"(", 
           RowBox[{"kb", "*", "Temp"}], ")"}]}]}], "]"}]}], ")"}], 
     RowBox[{"-", "1"}]]}], 
   RowBox[{"(*", "P\[Infinity]2", "*)"}], "\[IndentingNewLine]", 
   RowBox[{"(*", 
    RowBox[{
     RowBox[{
      RowBox[{"Lth2c", "[", 
       RowBox[{
       "a1_", ",", "a2_", ",", "c_", ",", "l1_", ",", "l2_", ",", "l3_", ",", 
        "b1_", ",", "b2_", ",", "k1th_", ",", "k2th_", ",", "k3th_", ",", 
        "kgs1_", ",", "kgs2_", ",", "x1_", ",", "theta1u_", ",", "theta2u_", 
        ",", "theta3u_", ",", "xgsu_", ",", "t_", ",", "xh_", ",", "d_", ",", 
        "kb_", ",", "temp_"}], "]"}], ":=", "\[IndentingNewLine]", 
      RowBox[{
       RowBox[{
        RowBox[{"-", "k1th"}], "*", 
        RowBox[{
         SuperscriptBox[
          RowBox[{"(", 
           RowBox[{
            RowBox[{"theta1", "[", 
             RowBox[{"l1", ",", "x1", ",", "t"}], "]"}], "-", "theta1u"}], 
           ")"}], "2"], "/", "2"}]}], "-", 
       RowBox[{"k2th", "*", 
        RowBox[{
         SuperscriptBox[
          RowBox[{"(", 
           RowBox[{
            RowBox[{"theta2", "[", 
             RowBox[{
             "a1", ",", "c", ",", "l1", ",", "l2", ",", "x1", ",", "t"}], 
             "]"}], "-", "theta2u"}], ")"}], "2"], "/", "2"}]}], "-", 
       RowBox[{"k3th", "*", 
        RowBox[{
         SuperscriptBox[
          RowBox[{"(", 
           RowBox[{
            RowBox[{"theta3", "[", 
             RowBox[{
             "a1", ",", "a2", ",", "c", ",", "l1", ",", "l2", ",", "l3", ",", 
              "x1", ",", "t"}], "]"}], "-", "theta3u"}], ")"}], "2"], "/", 
         "2"}]}]}]}], ";"}], "*)"}], "\[IndentingNewLine]", 
   RowBox[{
    RowBox[{
     RowBox[{"Lth2c", "[", 
      RowBox[{
      "a1_", ",", "a2_", ",", "c_", ",", "l1_", ",", "l2_", ",", "l3_", ",", 
       "b1_", ",", "b2_", ",", "k1th_", ",", "k2th_", ",", "k3th_", ",", 
       "x1_", ",", "theta1u_", ",", "theta2u_", ",", "theta3u_", ",", "t_"}], 
      "]"}], ":=", "\[IndentingNewLine]", 
     RowBox[{
      RowBox[{
       RowBox[{"-", "k1th"}], "*", 
       RowBox[{
        SuperscriptBox[
         RowBox[{"(", 
          RowBox[{
           RowBox[{"theta1", "[", 
            RowBox[{"l1", ",", "x1", ",", "t"}], "]"}], "-", "theta1u"}], 
          ")"}], "2"], "/", "2"}]}], "-", 
      RowBox[{"k2th", "*", 
       RowBox[{
        SuperscriptBox[
         RowBox[{"(", 
          RowBox[{
           RowBox[{"theta2", "[", 
            RowBox[{
            "a1", ",", "c", ",", "l1", ",", "l2", ",", "x1", ",", "t"}], 
            "]"}], "-", "theta2u"}], ")"}], "2"], "/", "2"}]}], "-", 
      RowBox[{"k3th", "*", 
       RowBox[{
        SuperscriptBox[
         RowBox[{"(", 
          RowBox[{
           RowBox[{"theta3", "[", 
            RowBox[{
            "a1", ",", "a2", ",", "c", ",", "l1", ",", "l2", ",", "l3", ",", 
             "x1", ",", "t"}], "]"}], "-", "theta3u"}], ")"}], "2"], "/", 
        "2"}]}]}]}], ";"}], " ", 
   RowBox[{"(*", 
    RowBox[{"Lagrangian", " ", 
     RowBox[{"W", ".", "O", ".", " ", "gating"}], " ", "springs"}], "*)"}], 
   "\[IndentingNewLine]", 
   RowBox[{
    RowBox[{
     RowBox[{"bfn1", "[", 
      RowBox[{
      "xgsrest_", ",", "a1_", ",", "c_", ",", "l1_", ",", "l2_", ",", "x1_", 
       ",", "t_"}], "]"}], ":=", 
     RowBox[{
      SuperscriptBox[
       RowBox[{"(", 
        RowBox[{
         SuperscriptBox["xgsrest", "2"], "-", 
         RowBox[{"0.25", "*", 
          SuperscriptBox["c", "2"]}]}], ")"}], 
       RowBox[{"1.", "/", "2."}]], "+", 
      RowBox[{"s1", "[", 
       RowBox[{"a1", ",", "c", ",", "l1", ",", "l2", ",", "x1", ",", "t"}], 
       "]"}]}]}], ";"}], " ", 
   RowBox[{"(*", "b1", "*)"}], "\[IndentingNewLine]", 
   RowBox[{
    RowBox[{
     RowBox[{"bfn2", "[", 
      RowBox[{
      "xgsrest_", ",", "a1_", ",", "a2_", ",", "c_", ",", "l1_", ",", "l2_", 
       ",", "l3_", ",", "x1_", ",", "t_"}], "]"}], ":=", 
     RowBox[{
      SuperscriptBox[
       RowBox[{"(", 
        RowBox[{
         SuperscriptBox["xgsrest", "2"], "-", 
         RowBox[{"0.25", "*", 
          SuperscriptBox["c", "2"]}]}], ")"}], 
       RowBox[{"1.", "/", "2."}]], "+", 
      RowBox[{"s2", "[", 
       RowBox[{
       "a1", ",", "a2", ",", "c", ",", "l1", ",", "l2", ",", "l3", ",", "x1", 
        ",", "t"}], "]"}]}]}], ";"}], 
   RowBox[{"(*", "b2", "*)"}]}]}]], "Input",
 CellChangeTimes->{{3.928597814708665*^9, 3.9285978307353277`*^9}, {
   3.928835595286984*^9, 3.9288357023600197`*^9}, {3.9288357881603813`*^9, 
   3.928835888740218*^9}, 3.928835921754945*^9, {3.9288362644017353`*^9, 
   3.928836323463011*^9}},
 CellLabel->"In[1]:=",ExpressionUUID->"db0edfdb-59c0-4e60-93ea-b06d80f9afff"],

Cell[BoxData[
 RowBox[{
  RowBox[{"(*", 
   RowBox[{
    RowBox[{
     RowBox[{"Initial", " ", "parameter", " ", "values"}], " ", "-", " ", 
     "heights"}], ",", " ", 
    RowBox[{"separation", " ", 
     RowBox[{"etc", "."}]}]}], "*)"}], "\[IndentingNewLine]", 
  RowBox[{
   RowBox[{
    RowBox[{"Johnsonfn", "[", "x_", "]"}], ":=", 
    SuperscriptBox[
     RowBox[{"(", 
      RowBox[{"1", "+", 
       RowBox[{"Exp", "[", 
        RowBox[{
         RowBox[{"(", 
          RowBox[{"40.", "-", "x"}], ")"}], "/", "17."}], "]"}]}], ")"}], 
     RowBox[{"-", "1"}]]}], 
   RowBox[{"(*", 
    RowBox[{
     RowBox[{"Johnson", "'"}], "s", " ", "fitted", " ", "function", " ", 
     "for", " ", "activation", " ", "curve"}], "*)"}], "\[IndentingNewLine]", 
   
   RowBox[{
    RowBox[{"rcp", "=", 
     RowBox[{"Johnsonfn", "[", "0", "]"}]}], ";", "0.068", ";"}], 
   RowBox[{"(*", 
    RowBox[{"Resting", " ", "open", " ", 
     RowBox[{"prob", ".", "in"}], " ", "perilymph", " ", "from", " ", 
     "Johnson"}], " ", "*)"}], "\[IndentingNewLine]", 
   RowBox[{
    RowBox[{"dl1", "=", "0"}], ";", 
    RowBox[{"dl2", "=", "700"}], ";", 
    RowBox[{"dl3", "=", "0"}], ";"}], "\[IndentingNewLine]", 
   RowBox[{
    RowBox[{"l1val", "=", 
     RowBox[{
      RowBox[{
       RowBox[{"(", "4.1", ")"}], "*", 
       SuperscriptBox["10", 
        RowBox[{"-", "6"}]], "*", 
       SuperscriptBox["10", "9"]}], "+", "dl1"}]}], ";"}], 
   RowBox[{"(*", 
    RowBox[{"Height", " ", "l1"}], "*)"}], "\[IndentingNewLine]", 
   RowBox[{
    RowBox[{"fac2", "=", 
     RowBox[{"4.1", "/", "2.1"}]}], ";", 
    RowBox[{"fac3", "=", 
     RowBox[{"4.1", "/", "1.3"}]}], ";"}], "\[IndentingNewLine]", 
   RowBox[{
    RowBox[{"l2val", "=", 
     RowBox[{"2100", "+", "dl2"}]}], ";", 
    RowBox[{"l1val", "/", "fac2"}], ";"}], 
   RowBox[{"(*", 
    RowBox[{"Height", " ", "l2"}], "*)"}], "\[IndentingNewLine]", 
   RowBox[{
    RowBox[{"l3val", "=", "1300"}], ";", 
    RowBox[{"l1val", "/", "fac3"}], ";"}], 
   RowBox[{"(*", 
    RowBox[{"Height", " ", "l3"}], "*)"}], "\[IndentingNewLine]", 
   RowBox[{
    RowBox[{"cval", "=", "289."}], ";"}], 
   RowBox[{"(*", 
    RowBox[{"Width", " ", "c"}], "*)"}], "\[IndentingNewLine]", 
   RowBox[{
    RowBox[{"aval1", "=", "588."}], ";"}], 
   RowBox[{"(*", 
    RowBox[{"row", " ", "spacing", " ", "a1"}], "*)"}], "\[IndentingNewLine]", 
   RowBox[{
    RowBox[{"aval2", "=", "618."}], ";"}], 
   RowBox[{"(*", 
    RowBox[{"row", " ", "spacing", " ", "a2"}], "*)"}], "\[IndentingNewLine]", 
   RowBox[{
    RowBox[{"lam1val", "=", 
     RowBox[{"1.", "*", 
      SuperscriptBox["10", 
       RowBox[{"-", "21"}]]}]}], ";", 
    RowBox[{"lam2val", "=", "lam1val"}], ";", 
    RowBox[{"lam3val", "=", "lam1val"}], ";"}], 
   RowBox[{"(*", 
    RowBox[{"Pivot", " ", "damping", " ", 
     RowBox[{"coeff", ".", " ", 
      RowBox[{"(", 
       RowBox[{"NOT", " ", "USED"}], ")"}]}]}], "*)"}], "\[IndentingNewLine]", 
   RowBox[{
    RowBox[{"x1uval", "=", "0."}], ";", 
    RowBox[{"x2uval", "=", " ", "0."}], ";", 
    RowBox[{"x3uval", "=", " ", "0."}], ";"}], 
   RowBox[{"(*", 
    RowBox[{
    "unloaded", " ", "angular", " ", "displacement", " ", "\[Theta]u"}], " ", 
    "*)"}], "\[IndentingNewLine]", 
   RowBox[{
    RowBox[{"delxval", "=", "45."}], ";"}], 
   RowBox[{"(*", 
    RowBox[{
    "Mean", " ", "Offset", " ", "in", " ", "endolymph", " ", "from", " ", 
     "Tobin", " ", 
     RowBox[{"(", "nm", ")"}]}], "*)"}], "\[IndentingNewLine]", 
   RowBox[{
    RowBox[{"xgsrval", "=", 
     RowBox[{
      RowBox[{"186.", "*", 
       SuperscriptBox["10", 
        RowBox[{"-", "9"}]], "*", 
       SuperscriptBox["10", "9"]}], "+", 
      RowBox[{"0.5", "*", "cval"}]}]}], ";"}], 
   RowBox[{"(*", 
    RowBox[{
     RowBox[{
     "Resting", " ", "Gating", " ", "spring", " ", "length", " ", "in", " ", 
      "endolymph"}], "=", " ", 
     RowBox[{
      RowBox[{"Tiplink", " ", "length", " ", "from", " ", "Furness"}], " ", 
      "+", " ", 
      RowBox[{
       RowBox[{"1", "/", "2"}], " ", "width"}]}]}], " ", "*)"}], 
   "\[IndentingNewLine]", 
   RowBox[{
    RowBox[{"t1", "=", 
     RowBox[{"Range", "[", 
      RowBox[{"1", ",", "100", ",", "1"}], "]"}]}], ";"}], 
   "\[IndentingNewLine]", 
   RowBox[{
    RowBox[{"freq", "=", "4000."}], ";"}], "\[IndentingNewLine]", 
   RowBox[{
    RowBox[{"tp", "=", 
     RowBox[{"1.", "/", "freq"}]}], ";"}], "\[IndentingNewLine]", 
   RowBox[{
    RowBox[{"xhval", "=", "xgsrval"}], ";"}], 
   RowBox[{"(*", 
    RowBox[{
    "half", " ", "activation", " ", "length", " ", "in", " ", "endolymph"}], 
    "*)"}], "\[IndentingNewLine]", 
   RowBox[{
    RowBox[{"kbval", "=", 
     RowBox[{"1.381", "*", 
      SuperscriptBox["10", 
       RowBox[{"-", "23"}]], "*", 
      SuperscriptBox["10", "9"], "*", 
      SuperscriptBox["10", "9"]}]}], ";"}], " ", 
   RowBox[{"(*", 
    RowBox[{"Boltzmann", " ", "constant"}], "*)"}], "\[IndentingNewLine]", 
   RowBox[{
    RowBox[{"tempval", "=", "295.65"}], ";"}], 
   RowBox[{"(*", 
    RowBox[{"273.15", "+", "20."}], "*)"}], " ", 
   RowBox[{"(*", "Temperature", "*)"}], "\[IndentingNewLine]", 
   RowBox[{
    RowBox[{"dels", "=", 
     RowBox[{"40.", "*", 
      SuperscriptBox["10", 
       RowBox[{"-", "9"}]], "*", 
      SuperscriptBox["10", "9"]}]}], ";"}], 
   RowBox[{"(*", 
    RowBox[{"Distance", " ", 
     RowBox[{"b", "/", "w"}], " ", "Center", " ", "and", " ", "resting", " ", 
     "displacement", " ", "in", " ", "Johnson", " ", "activation", " ", 
     "curve"}], "*)"}], "\[IndentingNewLine]", 
   RowBox[{
    RowBox[{"nc", "=", "28"}], ";"}], 
   RowBox[{"(*", 
    RowBox[{
     RowBox[{"No", ".", " ", "of"}], " ", "columns"}], "*)"}], 
   "\[IndentingNewLine]", 
   RowBox[{
    RowBox[{"ntl", "=", "65"}], ";"}], 
   RowBox[{"(*", 
    RowBox[{"number", " ", "of", " ", "tiplinks"}], "*)"}], 
   "\[IndentingNewLine]", 
   RowBox[{
    RowBox[{"khb", "=", 
     RowBox[{"8.6", "*", 
      SuperscriptBox["10", 
       RowBox[{"-", "3"}]]}]}], ";"}], 
   RowBox[{"(*", 
    RowBox[{
    "Mean", " ", "Bundle", " ", "stiffness", " ", "with", " ", "gating", " ", 
     "springs", " ", "in", " ", 
     RowBox[{"N", "/", "m"}], " ", 
     RowBox[{"(", "Tobin", ")"}]}], "*)"}], "\[IndentingNewLine]", 
   RowBox[{
    RowBox[{"khbnogs", "=", 
     RowBox[{"5.5", "*", 
      SuperscriptBox["10", 
       RowBox[{"-", "3"}]]}]}], ";"}], 
   RowBox[{"(*", 
    RowBox[{
    "Mean", " ", "Bundle", " ", "stiffness", " ", "without", " ", "gating", 
     " ", "springs", " ", "in", " ", 
     RowBox[{"N", "/", "m"}], 
     RowBox[{"(", "Tobin", ")"}]}], "*)"}], "\[IndentingNewLine]", 
   RowBox[{
    RowBox[{"kthetatobin", "=", "1.2"}], " ", ";"}], 
   RowBox[{"(*", 
    RowBox[{"Tobins", " ", "mean", " ", "pivotal", " ", "stiffness", " ", 
     RowBox[{"(", 
      RowBox[{"fNm", "/", "rad"}], ")"}]}], "*)"}], "\[IndentingNewLine]", 
   RowBox[{
    RowBox[{"kgstobin", "=", 
     RowBox[{"3.7", "*", 
      SuperscriptBox["10", 
       RowBox[{"-", "3"}]]}]}], ";"}], 
   RowBox[{"(*", 
    RowBox[{
    "Tobins", " ", "mean", " ", "gating", " ", "spring", " ", "stiffness", 
     " ", 
     RowBox[{"(", 
      RowBox[{"N", "/", "m"}], ")"}]}], "*)"}], "\[IndentingNewLine]", 
   RowBox[{
    RowBox[{"tgstobin", "=", "0.054"}], ";"}], 
   RowBox[{"(*", 
    RowBox[{
    "Tobins", " ", "mean", " ", "resting", " ", "gating", " ", "spring", " ", 
     "tension", " ", "in", " ", "endolymph", " ", 
     RowBox[{"(", "pN", ")"}]}], "*)"}], "\[IndentingNewLine]", 
   RowBox[{
    RowBox[{"SetDirectory", "[", 
     RowBox[{"NotebookDirectory", "[", "]"}], "]"}], ";"}]}]}]], "Input",
 CellChangeTimes->{{3.9285979019882*^9, 3.9285979144072523`*^9}, {
   3.928597961357822*^9, 3.9285979629620533`*^9}, {3.928598007474463*^9, 
   3.9285980865056*^9}, {3.928836368062725*^9, 3.928836632271029*^9}, {
   3.928836662812405*^9, 3.928836899613596*^9}, {3.928836930869255*^9, 
   3.928836982009493*^9}, {3.928837226705884*^9, 3.928837242378553*^9}, {
   3.928837937548225*^9, 3.928837938747568*^9}, {3.928848053171495*^9, 
   3.9288480574653187`*^9}, {3.928930051968975*^9, 3.92893007231275*^9}, 
   3.929991922854259*^9, {3.929992159337895*^9, 3.929992195847197*^9}, {
   3.929992292513891*^9, 3.929992293333481*^9}, 3.929992372062845*^9, {
   3.947985302444816*^9, 3.947985306347193*^9}, {3.947985955090968*^9, 
   3.947985964762038*^9}, {3.947986123665888*^9, 3.947986148802711*^9}, 
   3.947987684557773*^9, {3.947987986067973*^9, 3.947988017448265*^9}},
 CellLabel->"In[15]:=",ExpressionUUID->"9d5a0a5e-2c1d-4c01-a0bc-b66ed36499b5"],

Cell[BoxData[{
 RowBox[{
  RowBox[{
   RowBox[{"Johnsondata1e", "=", 
    RowBox[{"Import", "[", "\"\<Johnson20111E.csv\>\"", "]"}]}], ";"}], 
  RowBox[{"(*", 
   RowBox[{
   "path", " ", "to", " ", "Johnson", " ", "activation", " ", "curve", " ", 
    "data"}], "*)"}]}], "\[IndentingNewLine]", 
 RowBox[{
  RowBox[{
   RowBox[{"Johnsondata1ea", "=", 
    RowBox[{"Import", "[", "\"\<Jd1e1b.csv\>\"", "]"}]}], ";"}], 
  RowBox[{"(*", 
   RowBox[{
    RowBox[{
    "path", " ", "to", " ", "Johnson", " ", "activation", " ", "curve", " ", 
     "data"}], ",", " ", "cycle1"}], "*)"}]}], "\[IndentingNewLine]", 
 RowBox[{
  RowBox[{
   RowBox[{"Johnsondata1eb", "=", 
    RowBox[{"Import", "[", "\"\<Jd1e2b.csv\>\"", "]"}]}], ";"}], 
  RowBox[{"(*", 
   RowBox[{
    RowBox[{
    "path", " ", "to", " ", "Johnson", " ", "activation", " ", "curve", " ", 
     "data"}], ",", " ", "cycle2"}], "*)"}]}], "\[IndentingNewLine]", 
 RowBox[{
  RowBox[{
   RowBox[{"Johnsonsine", "=", 
    RowBox[{"Import", "[", "\"\<Johnsonsine.csv\>\"", "]"}]}], ";"}], 
  RowBox[{"(*", 
   RowBox[{
   "path", " ", "to", " ", "Johnson", " ", "sine", " ", "displacement", " ", 
    "data"}], "*)"}]}], "\[IndentingNewLine]", 
 RowBox[{
  RowBox[{"Johnsondata1e1", "=", 
   RowBox[{"Sort", "[", 
    RowBox[{"Table", "[", 
     RowBox[{
      RowBox[{
       SuperscriptBox["10", "3"], 
       RowBox[{"Johnsondata1e", "[", 
        RowBox[{"[", 
         RowBox[{"n", ",", "1"}], "]"}], "]"}]}], ",", 
      RowBox[{"{", 
       RowBox[{"n", ",", "1", ",", 
        RowBox[{
         RowBox[{"Dimensions", "[", "Johnsondata1e", "]"}], "[", 
         RowBox[{"[", "1", "]"}], "]"}]}], "}"}]}], "]"}], "]"}]}], 
  ";"}], "\[IndentingNewLine]", 
 RowBox[{
  RowBox[{"Johnsondata1e2", "=", 
   RowBox[{"Sort", "[", 
    RowBox[{"Table", "[", 
     RowBox[{
      RowBox[{
       RowBox[{"Johnsondata1e", "[", 
        RowBox[{"[", 
         RowBox[{"n", ",", "2"}], "]"}], "]"}], "/", "1.51"}], ",", 
      RowBox[{"{", 
       RowBox[{"n", ",", "1", ",", 
        RowBox[{
         RowBox[{"Dimensions", "[", "Johnsondata1e", "]"}], "[", 
         RowBox[{"[", "1", "]"}], "]"}]}], "}"}]}], "]"}], "]"}]}], 
  ";"}], "\[IndentingNewLine]", 
 RowBox[{
  RowBox[{
   RowBox[{"Jd11", "=", 
    RowBox[{"Sort", "[", 
     RowBox[{"Table", "[", 
      RowBox[{
       RowBox[{
        SuperscriptBox["10", "3"], 
        RowBox[{"Johnsondata1ea", "[", 
         RowBox[{"[", 
          RowBox[{"n", ",", "1"}], "]"}], "]"}]}], ",", 
       RowBox[{"{", 
        RowBox[{"n", ",", "1", ",", 
         RowBox[{
          RowBox[{"Dimensions", "[", "Johnsondata1ea", "]"}], "[", 
          RowBox[{"[", "1", "]"}], "]"}]}], "}"}]}], "]"}], "]"}]}], ";"}], 
  RowBox[{"(*", 
   RowBox[{"Johnson", " ", "cycle", " ", "1", " ", "displacements"}], 
   "*)"}]}], "\[IndentingNewLine]", 
 RowBox[{
  RowBox[{
   RowBox[{"Jd12", "=", 
    RowBox[{"Sort", "[", 
     RowBox[{"Table", "[", 
      RowBox[{
       RowBox[{
        RowBox[{"Johnsondata1ea", "[", 
         RowBox[{"[", 
          RowBox[{"n", ",", "2"}], "]"}], "]"}], "/", "1.51"}], ",", 
       RowBox[{"{", 
        RowBox[{"n", ",", "1", ",", 
         RowBox[{
          RowBox[{"Dimensions", "[", "Johnsondata1ea", "]"}], "[", 
          RowBox[{"[", "1", "]"}], "]"}]}], "}"}]}], "]"}], "]"}]}], ";"}], 
  RowBox[{"(*", 
   RowBox[{
   "Johnson", " ", "cycle", " ", "1", " ", "currents", " ", "scaled", " ", 
    "wrt", " ", "max", " ", "value", " ", "1.51", " ", "nA"}], 
   "*)"}]}], "\[IndentingNewLine]", 
 RowBox[{
  RowBox[{
   RowBox[{"Jd21", "=", 
    RowBox[{"Sort", "[", 
     RowBox[{"Table", "[", 
      RowBox[{
       RowBox[{
        SuperscriptBox["10", "3"], 
        RowBox[{"Johnsondata1eb", "[", 
         RowBox[{"[", 
          RowBox[{"n", ",", "1"}], "]"}], "]"}]}], ",", 
       RowBox[{"{", 
        RowBox[{"n", ",", "1", ",", 
         RowBox[{
          RowBox[{"Dimensions", "[", "Johnsondata1eb", "]"}], "[", 
          RowBox[{"[", "1", "]"}], "]"}]}], "}"}]}], "]"}], "]"}]}], ";"}], 
  RowBox[{"(*", 
   RowBox[{"Johnson", " ", "cycle", " ", "2", " ", "displacements"}], 
   "*)"}]}], "\[IndentingNewLine]", 
 RowBox[{
  RowBox[{
   RowBox[{"Jd22", "=", 
    RowBox[{"Sort", "[", 
     RowBox[{"Table", "[", 
      RowBox[{
       RowBox[{
        RowBox[{"Johnsondata1eb", "[", 
         RowBox[{"[", 
          RowBox[{"n", ",", "2"}], "]"}], "]"}], "/", "1.51"}], ",", 
       RowBox[{"{", 
        RowBox[{"n", ",", "1", ",", 
         RowBox[{
          RowBox[{"Dimensions", "[", "Johnsondata1eb", "]"}], "[", 
          RowBox[{"[", "1", "]"}], "]"}]}], "}"}]}], "]"}], "]"}]}], ";"}], 
  RowBox[{"(*", 
   RowBox[{
   "Johnson", " ", "cycle", " ", "2", " ", "currents", " ", "scaled", " ", 
    "wrt", " ", "max", " ", "value", " ", "1.51", " ", "nA"}], 
   "*)"}]}], "\[IndentingNewLine]", 
 RowBox[{
  RowBox[{"Js1", "=", 
   RowBox[{"Sort", "[", 
    RowBox[{"Table", "[", 
     RowBox[{
      RowBox[{
       SuperscriptBox["10", 
        RowBox[{"-", "3"}]], 
       RowBox[{"Johnsonsine", "[", 
        RowBox[{"[", 
         RowBox[{"n", ",", "1"}], "]"}], "]"}]}], ",", 
      RowBox[{"{", 
       RowBox[{"n", ",", "1", ",", 
        RowBox[{
         RowBox[{"Dimensions", "[", "Johnsonsine", "]"}], "[", 
         RowBox[{"[", "1", "]"}], "]"}]}], "}"}]}], "]"}], "]"}]}], 
  ";"}], "\[IndentingNewLine]", 
 RowBox[{
  RowBox[{"Js2", "=", 
   RowBox[{"Sort", "[", 
    RowBox[{"Table", "[", 
     RowBox[{
      RowBox[{
       SuperscriptBox["10", 
        RowBox[{"-", "6"}]], 
       RowBox[{"Johnsonsine", "[", 
        RowBox[{"[", 
         RowBox[{"n", ",", "2"}], "]"}], "]"}]}], ",", 
      RowBox[{"{", 
       RowBox[{"n", ",", "1", ",", 
        RowBox[{
         RowBox[{"Dimensions", "[", "Johnsonsine", "]"}], "[", 
         RowBox[{"[", "1", "]"}], "]"}]}], "}"}]}], "]"}], "]"}]}], 
  ";"}], "\[IndentingNewLine]", 
 RowBox[{
  RowBox[{"nip", "=", "4"}], ";"}], "\[IndentingNewLine]", 
 RowBox[{
  RowBox[{"Johnsondata1e1int", "=", 
   RowBox[{"MovingAverage", "[", 
    RowBox[{
     RowBox[{"Table", "[", 
      RowBox[{
       RowBox[{"Johnsondata1e1", "[", 
        RowBox[{"[", "n", "]"}], "]"}], ",", 
       RowBox[{"{", 
        RowBox[{"n", ",", "1", ",", 
         RowBox[{
          RowBox[{"Dimensions", "[", "Johnsondata1e1", "]"}], "[", 
          RowBox[{"[", "1", "]"}], "]"}]}], "}"}]}], "]"}], ",", "nip"}], 
    "]"}]}], ";"}], "\[IndentingNewLine]", 
 RowBox[{
  RowBox[{"Johnsondata1e2int", "=", 
   RowBox[{"MovingAverage", "[", 
    RowBox[{
     RowBox[{"Table", "[", 
      RowBox[{
       RowBox[{"Johnsondata1e2", "[", 
        RowBox[{"[", "n", "]"}], "]"}], ",", 
       RowBox[{"{", 
        RowBox[{"n", ",", "1", ",", 
         RowBox[{
          RowBox[{"Dimensions", "[", "Johnsondata1e2", "]"}], "[", 
          RowBox[{"[", "1", "]"}], "]"}]}], "}"}]}], "]"}], ",", "nip"}], 
    "]"}]}], ";"}], "\[IndentingNewLine]", 
 RowBox[{
  RowBox[{
   RowBox[{"Dimensions", "[", "Johnsondata1e2int", "]"}], "[", 
   RowBox[{"[", "1", "]"}], "]"}], ";"}], "\[IndentingNewLine]", 
 RowBox[{
  RowBox[{"xd", "=", 
   RowBox[{"ListInterpolation", "[", 
    RowBox[{"Johnsondata1e1int", ",", 
     RowBox[{"{", 
      RowBox[{"{", 
       RowBox[{"0", ",", 
        RowBox[{
         RowBox[{"Dimensions", "[", "Johnsondata1e1", "]"}], "[", 
         RowBox[{"[", "1", "]"}], "]"}]}], "}"}], "}"}]}], "]"}]}], 
  ";"}], "\[IndentingNewLine]", 
 RowBox[{
  RowBox[{"f", "=", 
   RowBox[{"ListInterpolation", "[", 
    RowBox[{"Johnsondata1e2int", ",", 
     RowBox[{"{", 
      RowBox[{"{", 
       RowBox[{"0", ",", 
        RowBox[{
         RowBox[{"Dimensions", "[", "Johnsondata1e2", "]"}], "[", 
         RowBox[{"[", "1", "]"}], "]"}]}], "}"}], "}"}]}], "]"}]}], 
  ";"}], "\[IndentingNewLine]", 
 RowBox[{
  RowBox[{"{", 
   RowBox[{
    RowBox[{"Johnsondata1e1", "[", 
     RowBox[{"[", "1", "]"}], "]"}], ",", 
    RowBox[{"Johnsondata1e1", "[", 
     RowBox[{"[", 
      RowBox[{
       RowBox[{"Dimensions", "[", "Johnsondata1e", "]"}], "[", 
       RowBox[{"[", "1", "]"}], "]"}], "]"}], "]"}]}], "}"}], 
  ";"}], "\[IndentingNewLine]", 
 RowBox[{
  RowBox[{
   RowBox[{"Johnsonorg1", "=", 
    RowBox[{"Interpolation", "[", 
     RowBox[{
      RowBox[{"Table", "[", 
       RowBox[{
        RowBox[{"{", 
         RowBox[{
          RowBox[{"Jd11", "[", 
           RowBox[{"[", "n", "]"}], "]"}], ",", 
          RowBox[{"Jd12", "[", 
           RowBox[{"[", "n", "]"}], "]"}]}], "}"}], ",", 
        RowBox[{"{", 
         RowBox[{"n", ",", "1", ",", 
          RowBox[{
           RowBox[{"Dimensions", "[", "Jd11", "]"}], "[", 
           RowBox[{"[", "1", "]"}], "]"}]}], "}"}]}], "]"}], ",", 
      RowBox[{"InterpolationOrder", "\[Rule]", "5"}]}], "]"}]}], ";"}], 
  RowBox[{"(*", 
   RowBox[{
   "Interpolated", " ", "function", " ", "for", " ", "Johnson", " ", "cycle", 
    " ", "1"}], "*)"}]}], "\[IndentingNewLine]", 
 RowBox[{
  RowBox[{
   RowBox[{"Johnsonorg2", "=", 
    RowBox[{"Interpolation", "[", 
     RowBox[{
      RowBox[{"Table", "[", 
       RowBox[{
        RowBox[{"{", 
         RowBox[{
          RowBox[{"Jd21", "[", 
           RowBox[{"[", "n", "]"}], "]"}], ",", 
          RowBox[{"Jd22", "[", 
           RowBox[{"[", "n", "]"}], "]"}]}], "}"}], ",", 
        RowBox[{"{", 
         RowBox[{"n", ",", "1", ",", 
          RowBox[{
           RowBox[{"Dimensions", "[", "Jd21", "]"}], "[", 
           RowBox[{"[", "1", "]"}], "]"}]}], "}"}]}], "]"}], ",", 
      RowBox[{"InterpolationOrder", "\[Rule]", "5"}]}], "]"}]}], ";"}], 
  RowBox[{"(*", 
   RowBox[{
   "Interpolated", " ", "function", " ", "for", " ", "Johnson", " ", "cycle", 
    " ", "2"}], "*)"}]}]}], "Input",
 CellChangeTimes->{{3.9285979702974653`*^9, 3.928597971826275*^9}, {
  3.9288372514429483`*^9, 3.928837310852922*^9}, {3.928837348153503*^9, 
  3.928837364584844*^9}, {3.9288375240296583`*^9, 3.928837560329665*^9}, {
  3.928837600420486*^9, 3.92883760350251*^9}, {3.928837660676111*^9, 
  3.9288376882215223`*^9}, {3.928837723850443*^9, 3.9288378533090982`*^9}, {
  3.929992312575387*^9, 3.929992327569544*^9}},
 CellLabel->"In[44]:=",ExpressionUUID->"ba79b596-9cb7-49fe-8db7-2249300b6d8b"],

Cell[CellGroupData[{

Cell[BoxData[
 RowBox[{
  RowBox[{"ListPlot", "[", 
   RowBox[{"{", 
    RowBox[{"Johnsondata1ea", ",", "Johnsondata1eb", ",", "Johnsondata1e"}], 
    "}"}], "]"}], 
  RowBox[{"(*", "Johnsondata1e", "*)"}]}]], "Input",
 CellChangeTimes->{{3.92893009200401*^9, 3.928930127134203*^9}},
 CellLabel->"In[65]:=",ExpressionUUID->"61208287-f7d8-4e31-892f-acf79a324cf3"],

Cell[BoxData[
 GraphicsBox[{{}, 
   InterpretationBox[{
     TagBox[{
       TagBox[
        {RGBColor[0.368417, 0.506779, 0.709798], PointSize[
         0.009166666666666668], AbsoluteThickness[2], PointBox[CompressedData["
1:eJwty19IU3EYxvEfXmhZN4k4W0WaBlNDvSizST2mFs4EyyRbjVhLo2SVzAsX
WCzDNsGiDTfadClZc+Ys22obtXbM/kCUssVcEtOEUklMN+a245BqB/rwfXmu
3nTRler6OELIjtgxS9cfjGWnCEtyLf2rHGETO5aVIo9PFJXvVCAUZFgo0nfo
/d53d8HzkQofMVOEu9qVLlFjeNvq01gUOVXTUrpRCS5rvIg1PkiRlIjivkMN
w74z/bEoWWCmdeGnGjWJ0uOJ0j6KKDr5HpUOxJrx90VGD0W2l+c7i3vgipZ6
o6UaShZ/0dD20YijhcuCwuUOSnapXfmabUavlnGVEu7/oDAE7ZAlMaqRb/BO
Zn1/izTBUpJgqRXFCS5P25Zx+LljAe6YEpyC3HXtHO//fy1cEV5W45NpZK6Z
09bMvZAKjL03j/1AJ8+m4tkeIDvn9JG4plmcrGE8RGPZJtOGqXnQclNIbnqE
irrb1/l/fqFFPyfVzxkR9R4oGQkvwfWZYUKez//7xmwAPkvDpKVhGEgU37l1
LgifWPlNrDTDlFzrTxlcQYrfkOw3PIdWeFmc6QhhJEHnTNBZ0ZY3vXWXMIyO
sFsRdtvhsJXwuzgRONSVL2OhSVU7EaeJgE4VraSKHBjQJx8WByLY3d2c293s
xIzRbZ2opKHLrrqXXTWCs6ro+jIjjYJF/p5F/hvkTM03PdPQ8AzVfRmqG8Xm
C+wZyQANOswYRfyn8wvLr2j8A4uEGuo=
          "]]},
        Annotation[#, "Charting`Private`Tag#1"]& ], 
       TagBox[
        {RGBColor[0.880722, 0.611041, 0.142051], PointSize[
         0.009166666666666668], AbsoluteThickness[2], PointBox[CompressedData["
1:eJwBIQLe/SFib1JlAgAAACEAAAACAAAAx/NwukNSuL+AjxOrtsiXP9S4bQ68
Gba/gLXmvkiRkz/At4k2qQO0vwDMfLvn3JM/jPDEMgsQsr8ArInAbzePP2mM
8MQyC7C/AEwwwszJjz+MUDiutAysvwB26+EULpA/ghRRKhq+p7+AU0RaJHyQ
PzxMqE5ptKO/gKMX21LFkD/wB//lcFWfv4DxexxdHpo/GOvr1viGl7+A+dQB
Ce2ePxDmOp6H042/wKmDDXFppj8AuzW+4UV6vwCzX0wcn68/AB1CfJQeWD9g
LK2mx2m0P7AzJZ88PoQ/4KB4NR7Rvz8oniKvaXeSP8CfMVfKGs4/OEf3FfgA
mj/gmbUIiJDXP8A5VYsM7Z8/gLy9F16a4D9oIhvYpqeiP7yzXdaS/+Q/jIbv
RX+spD8y2JIaKx7oPxTbWXlGcag/IMUlZzuo7D+49aTYmBOsP/rnafG8YvA/
QEoPDGDYrz+VTqpbxxbyPzSm691CArI/nwqxvjBe8z82RN8fkCm0P9snIU4F
S/Q/XKizjWgutj/XcrXIBVz1P1xGp8+1Vbg/Keafwjvu9T9wR4unyGu6P1eS
nWmnpPY/hEhvf9uBvD+clBV7dAD3P4jmYsEoqb4/7gcAdaqS9z/Oc6PMnV/A
P0Ck9F8YuPc/WHSVOKdqwT+OYmoCpu/3P1IqGr4X/cE/YUHLmmsC+D+yS7bi
X6nCP4sfeMEuA/g/gPsFyg==
          "]]},
        Annotation[#, "Charting`Private`Tag#2"]& ], 
       TagBox[
        {RGBColor[0.560181, 0.691569, 0.194885], PointSize[
         0.009166666666666668], AbsoluteThickness[2], PointBox[CompressedData["
1:eJxdkn0s1AEYx68ymy7Ral7jpiSTdaslpfLNVeYqK0rDynkNecta73V5CfMS
5Tq/KBXuuvMyL8e4hEO1lrcop6RuLYxLuPNyL1Gil2vr2Z49++55vv98vo+F
f5R70GISiWQ33wsztZBy2yZAKKIbWtFZ1LugmPRX6NhU/9OySfnJlVUaTax7
coBGEYgM65oDubws9ITGZkmMyzX7mos3OOe1SzTal1nYUhPNEw34MmJqKPk4
LLVnRiYXaPyx/LSA/bQH/90TGi00TxhxE6Zr/I7ehwsSJy6JPFZk7GZRi6Fr
mBzJlnih3P6CWuBUicqUR6+GZfGoY/cWJ7AbQFPXX5hzz0TykS3n0j63gemT
K2ZLstFnnOLH5fWAvvl2H63tASrtnCVMl0/YLLQpmSHysfuNyb0Ro0EQh4rI
g3Yc6E+Hn/LjDoELyxVHw7nQnr37ktD9gqjItZ1WfD4mdL4laUnGIB/MchgT
lCCOmTNi9FyOF8vnZI1jZRgn2xZseysHb8DUc6M5H2KzMUI35yv2EamJ6v5i
yJay2Pe9ZVDfc/hofLocqybynFjUSXx1WyBQAV6gfsoZs8m/eYCssmdRTacw
qigLYuRWITcM0sKEaZQKpCZP86vBOUnj8gwU8CQPNLrsqMYHI/kR8oZpuP8G
ivOJ/p7SwmkcDPKip4fUgh0tdnCOVuBghovOpmt1YBCpsJQp0E3NHBccr4NU
72bvw5dK5N06trprSy3UWt/3LI5SYqi9V8ppEULnW2hpwCol2COtHAP/BpB+
lQrOO+Pb38znQPnS2928X4ngJZLts3sbceKOpWtDuAq7Ihid730aURDcJ3Bi
KRH7+vLaUc8mXL+6aD4PFcwOzBal+TX94a/8w6MJV+J+WMTWKPHDOjvBMbAZ
ORHRWhKmCqF8cUyPohmGsigrxlYVbHecK58hBFgzzHuc7jaFsGs7Z4jMh3i7
2mOeZz+69DIt8vSykXo/olXbVQJ2keDZ0uu3EOPV8sK6Qwzv0YzgOfc4vAtZ
P5qk1YEM8cLD00FyDTtdGvAMy6zr7V+nnxXF1ze1Erq1+Am/V6jH
          "]]},
        Annotation[#, "Charting`Private`Tag#3"]& ]},
      {"WolframDynamicHighlight", <|
       "Label" -> {"XYLabel"}, "Ball" -> {"IndicatedBall"}|>}], 
     DynamicBox[(Charting`HighlightActionBox["DynamicHighlight", {}, 
       Slot["HighlightElements"], 
       Slot["LayoutOptions"], 
       Slot["Meta"], 
       Charting`HighlightActionFunction["DynamicHighlight", {{
          Annotation[{
            Directive[
             PointSize[0.009166666666666668], 
             RGBColor[0.368417, 0.506779, 0.709798], 
             AbsoluteThickness[2]], 
            Point[CompressedData["
1:eJwty19IU3EYxvEfXmhZN4k4W0WaBlNDvSizST2mFs4EyyRbjVhLo2SVzAsX
WCzDNsGiDTfadClZc+Ys22obtXbM/kCUssVcEtOEUklMN+a245BqB/rwfXmu
3nTRler6OELIjtgxS9cfjGWnCEtyLf2rHGETO5aVIo9PFJXvVCAUZFgo0nfo
/d53d8HzkQofMVOEu9qVLlFjeNvq01gUOVXTUrpRCS5rvIg1PkiRlIjivkMN
w74z/bEoWWCmdeGnGjWJ0uOJ0j6KKDr5HpUOxJrx90VGD0W2l+c7i3vgipZ6
o6UaShZ/0dD20YijhcuCwuUOSnapXfmabUavlnGVEu7/oDAE7ZAlMaqRb/BO
Zn1/izTBUpJgqRXFCS5P25Zx+LljAe6YEpyC3HXtHO//fy1cEV5W45NpZK6Z
09bMvZAKjL03j/1AJ8+m4tkeIDvn9JG4plmcrGE8RGPZJtOGqXnQclNIbnqE
irrb1/l/fqFFPyfVzxkR9R4oGQkvwfWZYUKez//7xmwAPkvDpKVhGEgU37l1
LgifWPlNrDTDlFzrTxlcQYrfkOw3PIdWeFmc6QhhJEHnTNBZ0ZY3vXWXMIyO
sFsRdtvhsJXwuzgRONSVL2OhSVU7EaeJgE4VraSKHBjQJx8WByLY3d2c293s
xIzRbZ2opKHLrrqXXTWCs6ro+jIjjYJF/p5F/hvkTM03PdPQ8AzVfRmqG8Xm
C+wZyQANOswYRfyn8wvLr2j8A4uEGuo=
             "]]}, "Charting`Private`Tag#1"], 
          Annotation[{
            Directive[
             PointSize[0.009166666666666668], 
             RGBColor[0.880722, 0.611041, 0.142051], 
             AbsoluteThickness[2]], 
            Point[CompressedData["
1:eJwBIQLe/SFib1JlAgAAACEAAAACAAAAx/NwukNSuL+AjxOrtsiXP9S4bQ68
Gba/gLXmvkiRkz/At4k2qQO0vwDMfLvn3JM/jPDEMgsQsr8ArInAbzePP2mM
8MQyC7C/AEwwwszJjz+MUDiutAysvwB26+EULpA/ghRRKhq+p7+AU0RaJHyQ
PzxMqE5ptKO/gKMX21LFkD/wB//lcFWfv4DxexxdHpo/GOvr1viGl7+A+dQB
Ce2ePxDmOp6H042/wKmDDXFppj8AuzW+4UV6vwCzX0wcn68/AB1CfJQeWD9g
LK2mx2m0P7AzJZ88PoQ/4KB4NR7Rvz8oniKvaXeSP8CfMVfKGs4/OEf3FfgA
mj/gmbUIiJDXP8A5VYsM7Z8/gLy9F16a4D9oIhvYpqeiP7yzXdaS/+Q/jIbv
RX+spD8y2JIaKx7oPxTbWXlGcag/IMUlZzuo7D+49aTYmBOsP/rnafG8YvA/
QEoPDGDYrz+VTqpbxxbyPzSm691CArI/nwqxvjBe8z82RN8fkCm0P9snIU4F
S/Q/XKizjWgutj/XcrXIBVz1P1xGp8+1Vbg/Keafwjvu9T9wR4unyGu6P1eS
nWmnpPY/hEhvf9uBvD+clBV7dAD3P4jmYsEoqb4/7gcAdaqS9z/Oc6PMnV/A
P0Ck9F8YuPc/WHSVOKdqwT+OYmoCpu/3P1IqGr4X/cE/YUHLmmsC+D+yS7bi
X6nCP4sfeMEuA/g/gPsFyg==
             "]]}, "Charting`Private`Tag#2"], 
          Annotation[{
            Directive[
             PointSize[0.009166666666666668], 
             RGBColor[0.560181, 0.691569, 0.194885], 
             AbsoluteThickness[2]], 
            Point[CompressedData["
1:eJxdkn0s1AEYx68ymy7Ral7jpiSTdaslpfLNVeYqK0rDynkNecta73V5CfMS
5Tq/KBXuuvMyL8e4hEO1lrcop6RuLYxLuPNyL1Gil2vr2Z49++55vv98vo+F
f5R70GISiWQ33wsztZBy2yZAKKIbWtFZ1LugmPRX6NhU/9OySfnJlVUaTax7
coBGEYgM65oDubws9ITGZkmMyzX7mos3OOe1SzTal1nYUhPNEw34MmJqKPk4
LLVnRiYXaPyx/LSA/bQH/90TGi00TxhxE6Zr/I7ehwsSJy6JPFZk7GZRi6Fr
mBzJlnih3P6CWuBUicqUR6+GZfGoY/cWJ7AbQFPXX5hzz0TykS3n0j63gemT
K2ZLstFnnOLH5fWAvvl2H63tASrtnCVMl0/YLLQpmSHysfuNyb0Ro0EQh4rI
g3Yc6E+Hn/LjDoELyxVHw7nQnr37ktD9gqjItZ1WfD4mdL4laUnGIB/MchgT
lCCOmTNi9FyOF8vnZI1jZRgn2xZseysHb8DUc6M5H2KzMUI35yv2EamJ6v5i
yJay2Pe9ZVDfc/hofLocqybynFjUSXx1WyBQAV6gfsoZs8m/eYCssmdRTacw
qigLYuRWITcM0sKEaZQKpCZP86vBOUnj8gwU8CQPNLrsqMYHI/kR8oZpuP8G
ivOJ/p7SwmkcDPKip4fUgh0tdnCOVuBghovOpmt1YBCpsJQp0E3NHBccr4NU
72bvw5dK5N06trprSy3UWt/3LI5SYqi9V8ppEULnW2hpwCol2COtHAP/BpB+
lQrOO+Pb38znQPnS2928X4ngJZLts3sbceKOpWtDuAq7Ihid730aURDcJ3Bi
KRH7+vLaUc8mXL+6aD4PFcwOzBal+TX94a/8w6MJV+J+WMTWKPHDOjvBMbAZ
ORHRWhKmCqF8cUyPohmGsigrxlYVbHecK58hBFgzzHuc7jaFsGs7Z4jMh3i7
2mOeZz+69DIt8vSykXo/olXbVQJ2keDZ0uu3EOPV8sK6Qwzv0YzgOfc4vAtZ
P5qk1YEM8cLD00FyDTtdGvAMy6zr7V+nnxXF1ze1Erq1+Am/V6jH
             "]]}, "Charting`Private`Tag#3"]}}, <|
        "HighlightElements" -> <|
          "Label" -> {"XYLabel"}, "Ball" -> {"IndicatedBall"}|>, 
         "LayoutOptions" -> <|
          "PlotRange" -> {{-0.095263158, 0.14816176470588238`}, {
             0, 1.5458830982503868`}}, 
           "Frame" -> {{False, False}, {False, False}}, 
           "AxesOrigin" -> {0, 0}, "ImageSize" -> {360, 360/GoldenRatio}, 
           "Axes" -> {True, True}, "LabelStyle" -> {}, "AspectRatio" -> 
           GoldenRatio^(-1), "DefaultStyle" -> {
             Directive[
              PointSize[0.009166666666666668], 
              RGBColor[0.560181, 0.691569, 0.194885], 
              AbsoluteThickness[2]], 
             Directive[
              PointSize[0.009166666666666668], 
              RGBColor[0.880722, 0.611041, 0.142051], 
              AbsoluteThickness[2]], 
             Directive[
              PointSize[0.009166666666666668], 
              RGBColor[0.368417, 0.506779, 0.709798], 
              AbsoluteThickness[2]]}, 
           "HighlightLabelingFunctions" -> <|"CoordinatesToolOptions" -> ({
               Identity[
                Part[#, 1]], 
               Identity[
                Part[#, 2]]}& ), 
             "ScalingFunctions" -> {{Identity, Identity}, {
               Identity, Identity}}|>, "Primitives" -> {}, "GCFlag" -> 
           False|>, 
         "Meta" -> <|
          "DefaultHighlight" -> {"Dynamic", None}, "Index" -> {}, "Function" -> 
           ListPlot, "GroupHighlight" -> False|>|>]]& )[<|
       "HighlightElements" -> <|
         "Label" -> {"XYLabel"}, "Ball" -> {"IndicatedBall"}|>, 
        "LayoutOptions" -> <|
         "PlotRange" -> {{-0.095263158, 0.14816176470588238`}, {
            0, 1.5458830982503868`}}, 
          "Frame" -> {{False, False}, {False, False}}, "AxesOrigin" -> {0, 0},
           "ImageSize" -> {360, 360/GoldenRatio}, "Axes" -> {True, True}, 
          "LabelStyle" -> {}, "AspectRatio" -> GoldenRatio^(-1), 
          "DefaultStyle" -> {
            Directive[
             PointSize[0.009166666666666668], 
             RGBColor[0.560181, 0.691569, 0.194885], 
             AbsoluteThickness[2]], 
            Directive[
             PointSize[0.009166666666666668], 
             RGBColor[0.880722, 0.611041, 0.142051], 
             AbsoluteThickness[2]], 
            Directive[
             PointSize[0.009166666666666668], 
             RGBColor[0.368417, 0.506779, 0.709798], 
             AbsoluteThickness[2]]}, 
          "HighlightLabelingFunctions" -> <|"CoordinatesToolOptions" -> ({
              Identity[
               Part[#, 1]], 
              Identity[
               Part[#, 2]]}& ), 
            "ScalingFunctions" -> {{Identity, Identity}, {
              Identity, Identity}}|>, "Primitives" -> {}, "GCFlag" -> False|>,
         "Meta" -> <|
         "DefaultHighlight" -> {"Dynamic", None}, "Index" -> {}, "Function" -> 
          ListPlot, "GroupHighlight" -> False|>|>],
      ImageSizeCache->{{4.503599627370496*^15, -4.503599627370496*^15}, {
       4.503599627370496*^15, -4.503599627370496*^15}}]},
    Annotation[{{
       Annotation[{
         Directive[
          PointSize[0.009166666666666668], 
          RGBColor[0.368417, 0.506779, 0.709798], 
          AbsoluteThickness[2]], 
         Point[CompressedData["
1:eJwty19IU3EYxvEfXmhZN4k4W0WaBlNDvSizST2mFs4EyyRbjVhLo2SVzAsX
WCzDNsGiDTfadClZc+Ys22obtXbM/kCUssVcEtOEUklMN+a245BqB/rwfXmu
3nTRler6OELIjtgxS9cfjGWnCEtyLf2rHGETO5aVIo9PFJXvVCAUZFgo0nfo
/d53d8HzkQofMVOEu9qVLlFjeNvq01gUOVXTUrpRCS5rvIg1PkiRlIjivkMN
w74z/bEoWWCmdeGnGjWJ0uOJ0j6KKDr5HpUOxJrx90VGD0W2l+c7i3vgipZ6
o6UaShZ/0dD20YijhcuCwuUOSnapXfmabUavlnGVEu7/oDAE7ZAlMaqRb/BO
Zn1/izTBUpJgqRXFCS5P25Zx+LljAe6YEpyC3HXtHO//fy1cEV5W45NpZK6Z
09bMvZAKjL03j/1AJ8+m4tkeIDvn9JG4plmcrGE8RGPZJtOGqXnQclNIbnqE
irrb1/l/fqFFPyfVzxkR9R4oGQkvwfWZYUKez//7xmwAPkvDpKVhGEgU37l1
LgifWPlNrDTDlFzrTxlcQYrfkOw3PIdWeFmc6QhhJEHnTNBZ0ZY3vXWXMIyO
sFsRdtvhsJXwuzgRONSVL2OhSVU7EaeJgE4VraSKHBjQJx8WByLY3d2c293s
xIzRbZ2opKHLrrqXXTWCs6ro+jIjjYJF/p5F/hvkTM03PdPQ8AzVfRmqG8Xm
C+wZyQANOswYRfyn8wvLr2j8A4uEGuo=
          "]]}, "Charting`Private`Tag#1"], 
       Annotation[{
         Directive[
          PointSize[0.009166666666666668], 
          RGBColor[0.880722, 0.611041, 0.142051], 
          AbsoluteThickness[2]], 
         Point[CompressedData["
1:eJwBIQLe/SFib1JlAgAAACEAAAACAAAAx/NwukNSuL+AjxOrtsiXP9S4bQ68
Gba/gLXmvkiRkz/At4k2qQO0vwDMfLvn3JM/jPDEMgsQsr8ArInAbzePP2mM
8MQyC7C/AEwwwszJjz+MUDiutAysvwB26+EULpA/ghRRKhq+p7+AU0RaJHyQ
PzxMqE5ptKO/gKMX21LFkD/wB//lcFWfv4DxexxdHpo/GOvr1viGl7+A+dQB
Ce2ePxDmOp6H042/wKmDDXFppj8AuzW+4UV6vwCzX0wcn68/AB1CfJQeWD9g
LK2mx2m0P7AzJZ88PoQ/4KB4NR7Rvz8oniKvaXeSP8CfMVfKGs4/OEf3FfgA
mj/gmbUIiJDXP8A5VYsM7Z8/gLy9F16a4D9oIhvYpqeiP7yzXdaS/+Q/jIbv
RX+spD8y2JIaKx7oPxTbWXlGcag/IMUlZzuo7D+49aTYmBOsP/rnafG8YvA/
QEoPDGDYrz+VTqpbxxbyPzSm691CArI/nwqxvjBe8z82RN8fkCm0P9snIU4F
S/Q/XKizjWgutj/XcrXIBVz1P1xGp8+1Vbg/Keafwjvu9T9wR4unyGu6P1eS
nWmnpPY/hEhvf9uBvD+clBV7dAD3P4jmYsEoqb4/7gcAdaqS9z/Oc6PMnV/A
P0Ck9F8YuPc/WHSVOKdqwT+OYmoCpu/3P1IqGr4X/cE/YUHLmmsC+D+yS7bi
X6nCP4sfeMEuA/g/gPsFyg==
          "]]}, "Charting`Private`Tag#2"], 
       Annotation[{
         Directive[
          PointSize[0.009166666666666668], 
          RGBColor[0.560181, 0.691569, 0.194885], 
          AbsoluteThickness[2]], 
         Point[CompressedData["
1:eJxdkn0s1AEYx68ymy7Ral7jpiSTdaslpfLNVeYqK0rDynkNecta73V5CfMS
5Tq/KBXuuvMyL8e4hEO1lrcop6RuLYxLuPNyL1Gil2vr2Z49++55vv98vo+F
f5R70GISiWQ33wsztZBy2yZAKKIbWtFZ1LugmPRX6NhU/9OySfnJlVUaTax7
coBGEYgM65oDubws9ITGZkmMyzX7mos3OOe1SzTal1nYUhPNEw34MmJqKPk4
LLVnRiYXaPyx/LSA/bQH/90TGi00TxhxE6Zr/I7ehwsSJy6JPFZk7GZRi6Fr
mBzJlnih3P6CWuBUicqUR6+GZfGoY/cWJ7AbQFPXX5hzz0TykS3n0j63gemT
K2ZLstFnnOLH5fWAvvl2H63tASrtnCVMl0/YLLQpmSHysfuNyb0Ro0EQh4rI
g3Yc6E+Hn/LjDoELyxVHw7nQnr37ktD9gqjItZ1WfD4mdL4laUnGIB/MchgT
lCCOmTNi9FyOF8vnZI1jZRgn2xZseysHb8DUc6M5H2KzMUI35yv2EamJ6v5i
yJay2Pe9ZVDfc/hofLocqybynFjUSXx1WyBQAV6gfsoZs8m/eYCssmdRTacw
qigLYuRWITcM0sKEaZQKpCZP86vBOUnj8gwU8CQPNLrsqMYHI/kR8oZpuP8G
ivOJ/p7SwmkcDPKip4fUgh0tdnCOVuBghovOpmt1YBCpsJQp0E3NHBccr4NU
72bvw5dK5N06trprSy3UWt/3LI5SYqi9V8ppEULnW2hpwCol2COtHAP/BpB+
lQrOO+Pb38znQPnS2928X4ngJZLts3sbceKOpWtDuAq7Ihid730aURDcJ3Bi
KRH7+vLaUc8mXL+6aD4PFcwOzBal+TX94a/8w6MJV+J+WMTWKPHDOjvBMbAZ
ORHRWhKmCqF8cUyPohmGsigrxlYVbHecK58hBFgzzHuc7jaFsGs7Z4jMh3i7
2mOeZz+69DIt8vSykXo/olXbVQJ2keDZ0uu3EOPV8sK6Qwzv0YzgOfc4vAtZ
P5qk1YEM8cLD00FyDTtdGvAMy6zr7V+nnxXF1ze1Erq1+Am/V6jH
          "]]}, "Charting`Private`Tag#3"]}}, <|
     "HighlightElements" -> <|
       "Label" -> {"XYLabel"}, "Ball" -> {"IndicatedBall"}|>, 
      "LayoutOptions" -> <|
       "PlotRange" -> {{-0.095263158, 0.14816176470588238`}, {
          0, 1.5458830982503868`}}, 
        "Frame" -> {{False, False}, {False, False}}, "AxesOrigin" -> {0, 0}, 
        "ImageSize" -> {360, 360/GoldenRatio}, "Axes" -> {True, True}, 
        "LabelStyle" -> {}, "AspectRatio" -> GoldenRatio^(-1), "DefaultStyle" -> {
          Directive[
           PointSize[0.009166666666666668], 
           RGBColor[0.560181, 0.691569, 0.194885], 
           AbsoluteThickness[2]], 
          Directive[
           PointSize[0.009166666666666668], 
           RGBColor[0.880722, 0.611041, 0.142051], 
           AbsoluteThickness[2]], 
          Directive[
           PointSize[0.009166666666666668], 
           RGBColor[0.368417, 0.506779, 0.709798], 
           AbsoluteThickness[2]]}, 
        "HighlightLabelingFunctions" -> <|"CoordinatesToolOptions" -> ({
            Identity[
             Part[#, 1]], 
            Identity[
             Part[#, 2]]}& ), 
          "ScalingFunctions" -> {{Identity, Identity}, {
            Identity, Identity}}|>, "Primitives" -> {}, "GCFlag" -> False|>, 
      "Meta" -> <|
       "DefaultHighlight" -> {"Dynamic", None}, "Index" -> {}, "Function" -> 
        ListPlot, "GroupHighlight" -> False|>|>, 
     "DynamicHighlight"]], {{}, {}}},
  AspectRatio->NCache[GoldenRatio^(-1), 0.6180339887498948],
  Axes->{True, True},
  AxesLabel->{None, None},
  AxesOrigin->{0, 0},
  DisplayFunction->Identity,
  Frame->{{False, False}, {False, False}},
  FrameLabel->{{None, None}, {None, None}},
  FrameTicks->{{Automatic, Automatic}, {Automatic, Automatic}},
  GridLines->{None, None},
  GridLinesStyle->Directive[
    GrayLevel[0.5, 0.4]],
  Method->{
   "AxisPadding" -> Scaled[0.02], "DefaultBoundaryStyle" -> Automatic, 
    "DefaultGraphicsInteraction" -> {
     "Version" -> 1.2, "TrackMousePosition" -> {True, False}, 
      "Effects" -> {
       "Highlight" -> {"ratio" -> 2}, "HighlightPoint" -> {"ratio" -> 2}, 
        "Droplines" -> {
         "freeformCursorMode" -> True, 
          "placement" -> {"x" -> "All", "y" -> "None"}}}}, "DefaultMeshStyle" -> 
    AbsolutePointSize[6], "DefaultPlotStyle" -> {
      Directive[
       RGBColor[0.368417, 0.506779, 0.709798], 
       AbsoluteThickness[2]], 
      Directive[
       RGBColor[0.880722, 0.611041, 0.142051], 
       AbsoluteThickness[2]], 
      Directive[
       RGBColor[0.560181, 0.691569, 0.194885], 
       AbsoluteThickness[2]], 
      Directive[
       RGBColor[0.922526, 0.385626, 0.209179], 
       AbsoluteThickness[2]], 
      Directive[
       RGBColor[0.528488, 0.470624, 0.701351], 
       AbsoluteThickness[2]], 
      Directive[
       RGBColor[0.772079, 0.431554, 0.102387], 
       AbsoluteThickness[2]], 
      Directive[
       RGBColor[0.363898, 0.618501, 0.782349], 
       AbsoluteThickness[2]], 
      Directive[
       RGBColor[1, 0.75, 0], 
       AbsoluteThickness[2]], 
      Directive[
       RGBColor[0.647624, 0.37816, 0.614037], 
       AbsoluteThickness[2]], 
      Directive[
       RGBColor[0.571589, 0.586483, 0.], 
       AbsoluteThickness[2]], 
      Directive[
       RGBColor[0.915, 0.3325, 0.2125], 
       AbsoluteThickness[2]], 
      Directive[
       RGBColor[0.40082222609352647`, 0.5220066643438841, 0.85], 
       AbsoluteThickness[2]], 
      Directive[
       RGBColor[0.9728288904374106, 0.621644452187053, 0.07336199581899142], 
       AbsoluteThickness[2]], 
      Directive[
       RGBColor[0.736782672705901, 0.358, 0.5030266573755369], 
       AbsoluteThickness[2]], 
      Directive[
       RGBColor[0.28026441037696703`, 0.715, 0.4292089322474965], 
       AbsoluteThickness[2]]}, "DomainPadding" -> Scaled[0.02], 
    "PointSizeFunction" -> "SmallPointSize", "RangePadding" -> Scaled[0.05], 
    "OptimizePlotMarkers" -> True, "IncludeHighlighting" -> "CurrentPoint", 
    "HighlightStyle" -> Automatic, "OptimizePlotMarkers" -> True, 
    "CoordinatesToolOptions" -> {"DisplayFunction" -> ({
        Identity[
         Part[#, 1]], 
        Identity[
         Part[#, 2]]}& ), "CopiedValueFunction" -> ({
        Identity[
         Part[#, 1]], 
        Identity[
         Part[#, 2]]}& )}},
  PlotRange->{{-0.095263158, 0.14816176470588238`}, {0, 1.5458830982503868`}},
  
  PlotRangeClipping->True,
  PlotRangePadding->{{
     Scaled[0.02], 
     Scaled[0.02]}, {
     Scaled[0.02], 
     Scaled[0.05]}},
  Ticks->{Automatic, Automatic}]], "Output",
 CellChangeTimes->{
  3.928930075970839*^9, {3.928930119261524*^9, 3.928930128986334*^9}, 
   3.929992333022463*^9, 3.947985323302435*^9, 3.947985981475315*^9, 
   3.94798769742877*^9, 3.9488188120940237`*^9, 3.949056462542551*^9},
 CellLabel->"Out[65]=",ExpressionUUID->"7659ec87-b93a-442a-a1ea-d78b2f68ddb5"]
}, Open  ]],

Cell[CellGroupData[{

Cell[BoxData[{
 RowBox[{
  RowBox[{"nc", "=", "28"}], ";"}], "\[IndentingNewLine]", 
 RowBox[{
  RowBox[{
   RowBox[{"restx1nogsch", "=", 
    RowBox[{
     RowBox[{"x1", "[", "t", "]"}], "/.", 
     RowBox[{"FindRoot", "[", 
      RowBox[{
       RowBox[{
        RowBox[{"(", 
         RowBox[{"-", 
          RowBox[{"D", "[", 
           RowBox[{
            RowBox[{"Lth2c", "[", 
             RowBox[{
             "a1", ",", "a2", ",", "c", ",", "l1", ",", "l2", ",", "l3", ",", 
              "b1", ",", "b2", ",", "k1", ",", "k2", ",", "k3", ",", "x1", 
              ",", "theta1u", ",", "theta2u", ",", "theta3u", ",", "t"}], 
             "]"}], ",", 
            RowBox[{"x1", "[", "t", "]"}]}], "]"}]}], ")"}], "/.", 
        RowBox[{"{", 
         RowBox[{
          RowBox[{"a1", "\[Rule]", " ", "aval1"}], ",", 
          RowBox[{"a2", "\[Rule]", " ", "aval2"}], ",", 
          RowBox[{"c", "\[Rule]", " ", "cval"}], ",", 
          RowBox[{"l1", "\[Rule]", "l1val"}], ",", 
          RowBox[{"l2", "\[Rule]", " ", "l2val"}], ",", 
          RowBox[{"l3", "\[Rule]", " ", "l3val"}], ",", 
          RowBox[{"k1", "\[Rule]", "1"}], ",", 
          RowBox[{"k2", "\[Rule]", "1"}], ",", 
          RowBox[{"k3", "\[Rule]", " ", "1"}], ",", 
          RowBox[{"theta1u", "\[Rule]", "x1uval"}], ",", 
          RowBox[{"theta2u", "\[Rule]", "x2uval"}], ",", 
          RowBox[{"theta3u", "\[Rule]", " ", "x3uval"}]}], "}"}]}], ",", 
       RowBox[{"{", 
        RowBox[{
         RowBox[{"x1", "[", "t", "]"}], ",", 
         RowBox[{"-", "750."}]}], "}"}], ",", 
       RowBox[{"AccuracyGoal", "\[Rule]", "10"}]}], "]"}]}]}], ";"}], 
  RowBox[{"(*", 
   RowBox[{
   "Resting", " ", "displacement", " ", "without", " ", "gating", " ", 
    "springs", " ", 
    RowBox[{"(", "nm", ")"}]}], " ", "*)"}], 
  RowBox[{"(*", 
   RowBox[{"0.0000001", "*", 
    SuperscriptBox["10", "9"]}], "*)"}]}], "\[IndentingNewLine]", 
 RowBox[{"Print", "[", 
  RowBox[{"\"\<resting displacement w.o. GS (nm)=\>\"", ",", "restx1nogsch"}],
   "]"}], "\[IndentingNewLine]", 
 RowBox[{
  RowBox[{
   RowBox[{"restx1ch", "=", 
    RowBox[{"restx1nogsch", "-", "delxval"}]}], ";"}], 
  RowBox[{"(*", 
   RowBox[{
   "Resting", " ", "displacement", " ", "with", " ", "gating", " ", "springs",
     " ", 
    RowBox[{"(", "nm", ")"}]}], "*)"}]}], "\[IndentingNewLine]", 
 RowBox[{"Print", "[", 
  RowBox[{"\"\<resting displacement with GS (nm) =\>\"", ",", "restx1ch"}], 
  "]"}], "\[IndentingNewLine]", 
 RowBox[{
  RowBox[{
   RowBox[{"bvalue1ch", "=", " ", 
    RowBox[{
     RowBox[{"bfn1", "[", 
      RowBox[{
      "xgsrval", ",", "aval1", ",", "cval", ",", "l1val", ",", "l2val", ",", 
       "x1", ",", "t"}], "]"}], "/.", 
     RowBox[{"{", 
      RowBox[{
       RowBox[{"x1", "[", "t", "]"}], "\[Rule]", " ", "restx1ch"}], "}"}]}]}],
    ";"}], 
  RowBox[{"(*", 
   RowBox[{"b1", " ", "value", " ", "in", " ", "endolymph"}], " ", 
   "*)"}]}], "\[IndentingNewLine]", 
 RowBox[{
  RowBox[{
   RowBox[{"bvalue2ch", "=", " ", 
    RowBox[{
     RowBox[{"bfn2", "[", 
      RowBox[{
      "xgsrval", ",", "aval1", ",", "aval2", ",", "cval", ",", "l1val", ",", 
       "l2val", ",", "l3val", ",", "x1", ",", "t"}], "]"}], "/.", 
     RowBox[{"{", 
      RowBox[{
       RowBox[{"x1", "[", "t", "]"}], "\[Rule]", " ", "restx1ch"}], "}"}]}]}],
    ";"}], 
  RowBox[{"(*", 
   RowBox[{"b2", " ", "value", " ", "in", " ", "endolymph"}], " ", 
   "*)"}]}], "\[IndentingNewLine]", 
 RowBox[{"Print", "[", 
  RowBox[{"\"\<UTLD 1 (nm)=\>\"", ",", "bvalue1ch"}], 
  "]"}], "\[IndentingNewLine]", 
 RowBox[{
  RowBox[{"Print", "[", 
   RowBox[{"\"\<UTLD 2 (nm)=\>\"", ",", "bvalue2ch"}], "]"}], 
  "\[IndentingNewLine]", 
  RowBox[{"(*", 
   RowBox[{"pivot", " ", "stiffness", " ", "\[Kappa]"}], 
   "*)"}]}], "\[IndentingNewLine]", 
 RowBox[{
  RowBox[{"kthetaciliach", "=", 
   RowBox[{
    RowBox[{
     RowBox[{"(", 
      RowBox[{"khbnogs", "/", "nc"}], ")"}], "/", 
     RowBox[{"(", 
      RowBox[{
       SuperscriptBox[
        RowBox[{"(", 
         RowBox[{"D", "[", 
          RowBox[{
           RowBox[{"theta1", "[", 
            RowBox[{"l1", ",", "x1", ",", "t"}], " ", "]"}], ",", 
           RowBox[{"x1", "[", "t", "]"}]}], "]"}], ")"}], "2"], "+", 
       RowBox[{
        RowBox[{"theta1", "[", 
         RowBox[{"l1", ",", "x1", ",", "t"}], " ", "]"}], "*", 
        RowBox[{"D", "[", 
         RowBox[{
          RowBox[{"D", "[", 
           RowBox[{
            RowBox[{"theta1", "[", 
             RowBox[{"l1", ",", "x1", ",", "t"}], " ", "]"}], ",", 
            RowBox[{"x1", "[", "t", "]"}]}], "]"}], ",", 
          RowBox[{"x1", "[", "t", "]"}]}], "]"}]}], "+", 
       SuperscriptBox[
        RowBox[{"(", 
         RowBox[{"D", "[", 
          RowBox[{
           RowBox[{"theta2", "[", 
            RowBox[{
            "a1", ",", "c", ",", "l1", ",", "l2", ",", "x1", ",", "t"}], " ", 
            "]"}], ",", 
           RowBox[{"x1", "[", "t", "]"}]}], "]"}], ")"}], "2"], "+", 
       RowBox[{
        RowBox[{"theta2", "[", 
         RowBox[{"a1", ",", "c", ",", "l1", ",", "l2", ",", "x1", ",", "t"}], 
         " ", "]"}], "*", 
        RowBox[{"D", "[", 
         RowBox[{
          RowBox[{"D", "[", 
           RowBox[{
            RowBox[{"theta2", "[", 
             RowBox[{
             "a1", ",", "c", ",", "l1", ",", "l2", ",", "x1", ",", "t"}], " ",
              "]"}], ",", 
            RowBox[{"x1", "[", "t", "]"}]}], "]"}], ",", 
          RowBox[{"x1", "[", "t", "]"}]}], "]"}]}], "+", 
       SuperscriptBox[
        RowBox[{"(", 
         RowBox[{"D", "[", 
          RowBox[{
           RowBox[{"theta3", "[", 
            RowBox[{
            "a1", ",", "a2", ",", "c", ",", "l1", ",", "l2", ",", "l3", ",", 
             "x1", ",", "t"}], " ", "]"}], ",", 
           RowBox[{"x1", "[", "t", "]"}]}], "]"}], ")"}], "2"], "+", 
       RowBox[{
        RowBox[{"theta3", "[", 
         RowBox[{
         "a1", ",", "a2", ",", "c", ",", "l1", ",", "l2", ",", "l3", ",", 
          "x1", ",", "t"}], " ", "]"}], "*", 
        RowBox[{"D", "[", 
         RowBox[{
          RowBox[{"D", "[", 
           RowBox[{
            RowBox[{"theta3", "[", 
             RowBox[{
             "a1", ",", "a2", ",", "c", ",", "l1", ",", "l2", ",", "l3", ",", 
              "x1", ",", "t"}], " ", "]"}], ",", 
            RowBox[{"x1", "[", "t", "]"}]}], "]"}], ",", 
          RowBox[{"x1", "[", "t", "]"}]}], "]"}]}]}], ")"}]}], "/.", 
    RowBox[{"{", 
     RowBox[{
      RowBox[{"a1", "\[Rule]", " ", "aval1"}], ",", 
      RowBox[{"a2", "\[Rule]", " ", 
       RowBox[{"1", "*", "aval2"}]}], ",", 
      RowBox[{"c", "\[Rule]", " ", "cval"}], ",", 
      RowBox[{"l1", "\[Rule]", "l1val"}], ",", 
      RowBox[{"l2", "\[Rule]", " ", "l2val"}], ",", 
      RowBox[{"l3", "\[Rule]", " ", "l3val"}], ",", 
      RowBox[{"k1", "\[Rule]", "1"}], ",", 
      RowBox[{"k2", "\[Rule]", "1"}], ",", 
      RowBox[{"k3", "\[Rule]", "1"}], ",", 
      RowBox[{"kgs", "\[Rule]", "0"}], ",", 
      RowBox[{"\[Lambda]1", "\[Rule]", "lam1val"}], ",", 
      RowBox[{"\[Lambda]2", "\[Rule]", "lam2val"}], ",", 
      RowBox[{"x1u", "\[Rule]", "x1uval"}], ",", 
      RowBox[{"x2u", "\[Rule]", "x2uval"}], ",", 
      RowBox[{"x3u", "\[Rule]", "x3uval"}], ",", 
      RowBox[{
       RowBox[{"x1", "[", "t", "]"}], "\[Rule]", " ", "restx1nogsch"}], ",", 
      RowBox[{"kb", "\[Rule]", " ", "kbval"}], ",", 
      RowBox[{"temp", "\[Rule]", "tempval"}]}], "}"}]}]}], 
  ";"}], "\[IndentingNewLine]", 
 RowBox[{"Print", "[", 
  RowBox[{"\"\<Pivot stiffness (nN.nm/rad) =\>\"", ",", "kthetaciliach"}], 
  "]"}], "\[IndentingNewLine]", 
 RowBox[{
  RowBox[{"p01restval", "=", "0.5"}], ";", 
  RowBox[{"p02restval", "=", "0.5"}], ";"}]}], "Input",
 CellChangeTimes->{{3.9285981351795883`*^9, 3.928598136126687*^9}, {
   3.928598215077487*^9, 3.928598240335862*^9}, {3.9285982891607656`*^9, 
   3.9285983314569483`*^9}, {3.928599242318819*^9, 3.928599272168655*^9}, {
   3.928835940365505*^9, 3.928836052287291*^9}, {3.92883788235465*^9, 
   3.9288379575744543`*^9}, {3.9288380329529457`*^9, 3.928838045712215*^9}, {
   3.928838172990535*^9, 3.9288381974772987`*^9}, 3.928838262940948*^9, {
   3.928843969791213*^9, 3.928843994962995*^9}},
 CellLabel->"In[66]:=",ExpressionUUID->"8f49a912-92ca-4166-b9f0-d3923cec0a30"],

Cell[CellGroupData[{

Cell[BoxData[
 InterpretationBox[
  RowBox[{"\<\"resting displacement w.o. GS (nm)=\"\>", "\[InvisibleSpace]", 
   RowBox[{"-", "645.4635858036172`"}]}],
  SequenceForm["resting displacement w.o. GS (nm)=", -645.4635858036172],
  Editable->False]], "Print",
 CellChangeTimes->{{3.928599243841456*^9, 3.92859927300099*^9}, 
   3.9286042929176292`*^9, 3.928836061599244*^9, 3.928836165904697*^9, 
   3.9288381019760017`*^9, 3.928838174998334*^9, 3.928844014919257*^9, 
   3.928938575525044*^9, 3.929991614040703*^9, 3.9299923524601393`*^9, 
   3.940255406028111*^9, 3.9405347876580143`*^9, 3.94798532733138*^9, 
   3.9479857776496*^9, 3.947985984532507*^9, 3.947986067168007*^9, 
   3.947986156595524*^9, 3.947986219646508*^9, 3.947987699786586*^9, 
   3.947988038545051*^9, 3.9480264553642197`*^9, 3.948521782642281*^9, 
   3.948543340502983*^9, {3.9485465181151*^9, 3.948546531381563*^9}, 
   3.94881881244167*^9, 3.949056462740016*^9},
 CellLabel->
  "During evaluation of \
In[66]:=",ExpressionUUID->"5cf12d75-3b05-4037-8fe7-b5ecd7c8789b"],

Cell[BoxData[
 InterpretationBox[
  RowBox[{"\<\"resting displacement with GS (nm) =\"\>", "\[InvisibleSpace]", 
   
   RowBox[{"-", "690.4635858036172`"}]}],
  SequenceForm["resting displacement with GS (nm) =", -690.4635858036172],
  Editable->False]], "Print",
 CellChangeTimes->{{3.928599243841456*^9, 3.92859927300099*^9}, 
   3.9286042929176292`*^9, 3.928836061599244*^9, 3.928836165904697*^9, 
   3.9288381019760017`*^9, 3.928838174998334*^9, 3.928844014919257*^9, 
   3.928938575525044*^9, 3.929991614040703*^9, 3.9299923524601393`*^9, 
   3.940255406028111*^9, 3.9405347876580143`*^9, 3.94798532733138*^9, 
   3.9479857776496*^9, 3.947985984532507*^9, 3.947986067168007*^9, 
   3.947986156595524*^9, 3.947986219646508*^9, 3.947987699786586*^9, 
   3.947988038545051*^9, 3.9480264553642197`*^9, 3.948521782642281*^9, 
   3.948543340502983*^9, {3.9485465181151*^9, 3.948546531381563*^9}, 
   3.94881881244167*^9, 3.9490564627422953`*^9},
 CellLabel->
  "During evaluation of \
In[66]:=",ExpressionUUID->"f7b208c2-4e50-4cb6-bd6d-add71def0b7f"],

Cell[BoxData[
 InterpretationBox[
  RowBox[{"\<\"UTLD 1 (nm)=\"\>", "\[InvisibleSpace]", "3181.1387552179585`"}],
  SequenceForm["UTLD 1 (nm)=", 3181.1387552179585`],
  Editable->False]], "Print",
 CellChangeTimes->{{3.928599243841456*^9, 3.92859927300099*^9}, 
   3.9286042929176292`*^9, 3.928836061599244*^9, 3.928836165904697*^9, 
   3.9288381019760017`*^9, 3.928838174998334*^9, 3.928844014919257*^9, 
   3.928938575525044*^9, 3.929991614040703*^9, 3.9299923524601393`*^9, 
   3.940255406028111*^9, 3.9405347876580143`*^9, 3.94798532733138*^9, 
   3.9479857776496*^9, 3.947985984532507*^9, 3.947986067168007*^9, 
   3.947986156595524*^9, 3.947986219646508*^9, 3.947987699786586*^9, 
   3.947988038545051*^9, 3.9480264553642197`*^9, 3.948521782642281*^9, 
   3.948543340502983*^9, {3.9485465181151*^9, 3.948546531381563*^9}, 
   3.94881881244167*^9, 3.949056462747355*^9},
 CellLabel->
  "During evaluation of \
In[66]:=",ExpressionUUID->"1393b3d3-5497-4a18-a3cd-fdc55b711f2e"],

Cell[BoxData[
 InterpretationBox[
  RowBox[{"\<\"UTLD 2 (nm)=\"\>", "\[InvisibleSpace]", "1595.5492070871576`"}],
  SequenceForm["UTLD 2 (nm)=", 1595.5492070871576`],
  Editable->False]], "Print",
 CellChangeTimes->{{3.928599243841456*^9, 3.92859927300099*^9}, 
   3.9286042929176292`*^9, 3.928836061599244*^9, 3.928836165904697*^9, 
   3.9288381019760017`*^9, 3.928838174998334*^9, 3.928844014919257*^9, 
   3.928938575525044*^9, 3.929991614040703*^9, 3.9299923524601393`*^9, 
   3.940255406028111*^9, 3.9405347876580143`*^9, 3.94798532733138*^9, 
   3.9479857776496*^9, 3.947985984532507*^9, 3.947986067168007*^9, 
   3.947986156595524*^9, 3.947986219646508*^9, 3.947987699786586*^9, 
   3.947988038545051*^9, 3.9480264553642197`*^9, 3.948521782642281*^9, 
   3.948543340502983*^9, {3.9485465181151*^9, 3.948546531381563*^9}, 
   3.94881881244167*^9, 3.9490564627490387`*^9},
 CellLabel->
  "During evaluation of \
In[66]:=",ExpressionUUID->"033fbf69-493d-4114-979e-fb38e7a0bc8c"],

Cell[BoxData[
 InterpretationBox[
  RowBox[{"\<\"Pivot stiffness (nN.nm/rad) =\"\>", "\[InvisibleSpace]", 
   "1054.0801343537557`"}],
  SequenceForm["Pivot stiffness (nN.nm/rad) =", 1054.0801343537557`],
  Editable->False]], "Print",
 CellChangeTimes->{{3.928599243841456*^9, 3.92859927300099*^9}, 
   3.9286042929176292`*^9, 3.928836061599244*^9, 3.928836165904697*^9, 
   3.9288381019760017`*^9, 3.928838174998334*^9, 3.928844014919257*^9, 
   3.928938575525044*^9, 3.929991614040703*^9, 3.9299923524601393`*^9, 
   3.940255406028111*^9, 3.9405347876580143`*^9, 3.94798532733138*^9, 
   3.9479857776496*^9, 3.947985984532507*^9, 3.947986067168007*^9, 
   3.947986156595524*^9, 3.947986219646508*^9, 3.947987699786586*^9, 
   3.947988038545051*^9, 3.9480264553642197`*^9, 3.948521782642281*^9, 
   3.948543340502983*^9, {3.9485465181151*^9, 3.948546531381563*^9}, 
   3.94881881244167*^9, 3.949056462750668*^9},
 CellLabel->
  "During evaluation of \
In[66]:=",ExpressionUUID->"d77b70ec-8af7-450c-867e-f01a7faf6358"]
}, Open  ]]
}, Open  ]],

Cell[CellGroupData[{

Cell[BoxData[
 RowBox[{"{", 
  RowBox[{"l1val", ",", "l2val", ",", "l3val"}], "}"}]], "Input",
 CellChangeTimes->{{3.9479860295868473`*^9, 3.947986036949472*^9}},
 CellLabel->"In[78]:=",ExpressionUUID->"616f5ed1-77ad-4bab-884c-fe4a71479548"],

Cell[BoxData[
 RowBox[{"{", 
  RowBox[{"4100.`", ",", "2800", ",", "1300"}], "}"}]], "Output",
 CellChangeTimes->{3.947986037315222*^9, 3.948818812475779*^9, 
  3.949056462793139*^9},
 CellLabel->"Out[78]=",ExpressionUUID->"1f087ba0-969e-4fe2-9394-2de6758c7bc4"]
}, Open  ]],

Cell[CellGroupData[{

Cell[BoxData[
 RowBox[{
  RowBox[{"(*", " ", 
   RowBox[{"l1", " ", "=", " ", "l1mean"}], "*)"}], "\[IndentingNewLine]", 
  RowBox[{
   RowBox[{
    RowBox[{"nvarp", "=", "21"}], ";", 
    RowBox[{"l1vals", "=", 
     RowBox[{"ConstantArray", "[", 
      RowBox[{"0", ",", 
       RowBox[{"{", "nvarp", "}"}]}], "]"}]}], ";"}], "\[IndentingNewLine]", 
   RowBox[{
    RowBox[{"kappavals", "=", 
     RowBox[{"ConstantArray", "[", 
      RowBox[{"0", ",", 
       RowBox[{"{", "nvarp", "}"}]}], "]"}]}], ";"}], "\[IndentingNewLine]", 
   RowBox[{
    RowBox[{"kgsvals", "=", 
     RowBox[{"ConstantArray", "[", 
      RowBox[{"0", ",", 
       RowBox[{"{", "nvarp", "}"}]}], "]"}]}], ";"}], "\[IndentingNewLine]", 
   RowBox[{
    RowBox[{"dvals", "=", 
     RowBox[{"ConstantArray", "[", 
      RowBox[{"0", ",", 
       RowBox[{"{", "nvarp", "}"}]}], "]"}]}], ";"}], "\[IndentingNewLine]", 
   RowBox[{
    RowBox[{"delpvals", "=", 
     RowBox[{"ConstantArray", "[", 
      RowBox[{"0", ",", 
       RowBox[{"{", "nvarp", "}"}]}], "]"}]}], ";", 
    RowBox[{"offsetvals", "=", 
     RowBox[{"ConstantArray", "[", 
      RowBox[{"0", ",", 
       RowBox[{"{", "nvarp", "}"}]}], "]"}]}], ";"}], "\[IndentingNewLine]", 
   RowBox[{
    RowBox[{"x1pvals", "=", 
     RowBox[{"ConstantArray", "[", 
      RowBox[{"0", ",", 
       RowBox[{"{", "nvarp", "}"}]}], "]"}]}], ";", 
    RowBox[{"x1evals", "=", 
     RowBox[{"ConstantArray", "[", 
      RowBox[{"0", ",", 
       RowBox[{"{", "nvarp", "}"}]}], "]"}]}], ";", 
    RowBox[{"x1ssvals", "=", 
     RowBox[{"ConstantArray", "[", 
      RowBox[{"0", ",", 
       RowBox[{"{", "nvarp", "}"}]}], "]"}]}], ";"}], "\[IndentingNewLine]", 
   RowBox[{
    RowBox[{"x2ssvals", "=", 
     RowBox[{"ConstantArray", "[", 
      RowBox[{"0", ",", 
       RowBox[{"{", "nvarp", "}"}]}], "]"}]}], ";", 
    RowBox[{"xgsuvals", "=", 
     RowBox[{"ConstantArray", "[", 
      RowBox[{"0", ",", 
       RowBox[{"{", "nvarp", "}"}]}], "]"}]}], ";"}], "\[IndentingNewLine]", 
   RowBox[{
    RowBox[{"tpvals", "=", 
     RowBox[{"ConstantArray", "[", 
      RowBox[{"0", ",", 
       RowBox[{"{", "nvarp", "}"}]}], "]"}]}], ";", 
    RowBox[{"tevals", "=", 
     RowBox[{"ConstantArray", "[", 
      RowBox[{"0", ",", 
       RowBox[{"{", "nvarp", "}"}]}], "]"}]}], ";"}], "\[IndentingNewLine]", 
   RowBox[{
    RowBox[{"l2pvals", "=", 
     RowBox[{"ConstantArray", "[", 
      RowBox[{"0", ",", 
       RowBox[{"{", "nvarp", "}"}]}], "]"}]}], ";", 
    RowBox[{"l3pvals", "=", 
     RowBox[{"ConstantArray", "[", 
      RowBox[{"0", ",", 
       RowBox[{"{", "nvarp", "}"}]}], "]"}]}], ";", 
    RowBox[{"l2evals", "=", 
     RowBox[{"ConstantArray", "[", 
      RowBox[{"0", ",", 
       RowBox[{"{", "nvarp", "}"}]}], "]"}]}], ";", 
    RowBox[{"l3evals", "=", 
     RowBox[{"ConstantArray", "[", 
      RowBox[{"0", ",", 
       RowBox[{"{", "nvarp", "}"}]}], "]"}]}], ";"}], "\[IndentingNewLine]", 
   RowBox[{"For", "[", 
    RowBox[{
     RowBox[{"ii", "=", "11"}], ",", 
     RowBox[{"ii", "\[LessEqual]", "11"}], ",", 
     RowBox[{"ii", "++"}], ",", 
     RowBox[{"(*", 
      RowBox[{
       RowBox[{
       "ii", " ", "controls", " ", "the", " ", "value", " ", "of", " ", 
        "l1"}], ",", " ", 
       RowBox[{"now", " ", "set", " ", "to", " ", "mean"}]}], "*)"}], 
     RowBox[{"{", 
      RowBox[{"(*", 
       RowBox[{
        RowBox[{"l1val", "=", 
         RowBox[{
          RowBox[{
           RowBox[{"(", 
            RowBox[{"4.1", "-", "0.632"}], ")"}], "*", 
           SuperscriptBox["10", 
            RowBox[{"-", "6"}]], "*", 
           SuperscriptBox["10", "9"]}], "+", 
          RowBox[{
           RowBox[{"(", 
            RowBox[{"ii", "-", "1"}], ")"}], "*", 
           RowBox[{"(", 
            RowBox[{"1.264", "*", 
             SuperscriptBox["10", 
              RowBox[{"-", "6"}]], "*", 
             RowBox[{
              SuperscriptBox["10", "9"], "/", 
              RowBox[{"(", 
               RowBox[{"nvarp", "-", "1"}], ")"}]}]}], ")"}]}]}]}], ";", 
        RowBox[{"l2val", "=", 
         RowBox[{"l1val", "/", "fac2"}]}], ";", 
        RowBox[{"l3val", "=", 
         RowBox[{"l1val", "/", "fac3"}]}], ";"}], "*)"}], 
      "\[IndentingNewLine]", 
      RowBox[{
       RowBox[{"Print", "[", 
        RowBox[{"\"\<ii=\>\"", ",", "ii"}], "]"}], ";", "\[IndentingNewLine]", 
       RowBox[{"{", 
        RowBox[{"l1val", ",", "l2val", ",", "l3val"}], "}"}], ";", 
       "\[IndentingNewLine]", 
       RowBox[{
        RowBox[{"l1vals", "[", 
         RowBox[{"[", "ii", "]"}], "]"}], "=", "l1val"}], ";", 
       "\[IndentingNewLine]", 
       RowBox[{"(*", 
        RowBox[{
         RowBox[{"**", 
          RowBox[{"*", 
           SuperscriptBox["X1", "**"]}]}], ",", 
         SuperscriptBox["X1", "*"], ",", "b1", ",", "b2", ",", "\[Kappa]", 
         ",", " ", 
         RowBox[{
         "xh", " ", "are", " ", "recalculated", " ", "for", " ", "each", " ", 
          "l1"}]}], "*****)"}], "\[IndentingNewLine]", 
       RowBox[{"restx1nogsch", "=", 
        RowBox[{
         RowBox[{"x1", "[", "t", "]"}], "/.", 
         RowBox[{"FindRoot", "[", 
          RowBox[{
           RowBox[{
            RowBox[{"(", 
             RowBox[{"-", 
              RowBox[{"D", "[", 
               RowBox[{
                RowBox[{"Lth2c", "[", 
                 RowBox[{
                 "a1", ",", "a2", ",", "c", ",", "l1", ",", "l2", ",", "l3", 
                  ",", "b1", ",", "b2", ",", "k1", ",", "k2", ",", "k3", ",", 
                  "x1", ",", "theta1u", ",", "theta2u", ",", "theta3u", ",", 
                  "t"}], "]"}], ",", 
                RowBox[{"x1", "[", "t", "]"}]}], "]"}]}], ")"}], "/.", 
            RowBox[{"{", 
             RowBox[{
              RowBox[{"a1", "\[Rule]", " ", "aval1"}], ",", 
              RowBox[{"a2", "\[Rule]", " ", "aval2"}], ",", 
              RowBox[{"c", "\[Rule]", " ", "cval"}], ",", 
              RowBox[{"l1", "\[Rule]", "l1val"}], ",", 
              RowBox[{"l2", "\[Rule]", " ", "l2val"}], ",", 
              RowBox[{"l3", "\[Rule]", " ", "l3val"}], ",", 
              RowBox[{"k1", "\[Rule]", "1"}], ",", 
              RowBox[{"k2", "\[Rule]", "1"}], ",", 
              RowBox[{"k3", "\[Rule]", " ", "1"}], ",", 
              RowBox[{"kgs1", "\[Rule]", "0"}], ",", 
              RowBox[{"kgs2", "\[Rule]", " ", "0"}], ",", 
              RowBox[{"\[Lambda]1", "\[Rule]", "lam1val"}], ",", 
              RowBox[{"\[Lambda]2", "\[Rule]", "lam2val"}], ",", 
              RowBox[{"theta1u", "\[Rule]", "x1uval"}], ",", 
              RowBox[{"theta2u", "\[Rule]", "x2uval"}], ",", 
              RowBox[{"theta3u", "\[Rule]", " ", "x3uval"}], ",", 
              RowBox[{"xh", "\[Rule]", " ", "xhval2"}]}], "}"}]}], ",", 
           RowBox[{"{", 
            RowBox[{
             RowBox[{"x1", "[", "t", "]"}], ",", 
             RowBox[{"-", "800."}]}], "}"}]}], "]"}]}]}], ";", 
       RowBox[{"(*", 
        RowBox[{"0.0000001", "*", 
         SuperscriptBox["10", "9"]}], "*)"}], "\[IndentingNewLine]", 
       RowBox[{"restx1ch", "=", 
        RowBox[{"restx1nogsch", "-", "delxval"}]}], ";", 
       "\[IndentingNewLine]", 
       RowBox[{"(*", 
        RowBox[{"Print", "[", 
         RowBox[{
         "\"\<resting displacement with GS (m) =\>\"", ",", "restx1ch"}], 
         "]"}], "*)"}], "\[IndentingNewLine]", 
       RowBox[{"bvalue1ch", "=", " ", 
        RowBox[{
         RowBox[{"bfn1", "[", 
          RowBox[{
          "xgsrval", ",", "aval1", ",", "cval", ",", "l1val", ",", "l2val", 
           ",", "x1", ",", "t"}], "]"}], "/.", 
         RowBox[{"{", 
          RowBox[{
           RowBox[{"x1", "[", "t", "]"}], "\[Rule]", " ", "restx1ch"}], 
          "}"}]}]}], ";", "\[IndentingNewLine]", 
       RowBox[{"bvalue2ch", "=", " ", 
        RowBox[{
         RowBox[{"bfn2", "[", 
          RowBox[{
          "xgsrval", ",", "aval1", ",", "aval2", ",", "cval", ",", "l1val", 
           ",", "l2val", ",", "l3val", ",", "x1", ",", "t"}], "]"}], "/.", 
         RowBox[{"{", 
          RowBox[{
           RowBox[{"x1", "[", "t", "]"}], "\[Rule]", " ", "restx1ch"}], 
          "}"}]}]}], ";", "\[IndentingNewLine]", 
       RowBox[{"kthetaciliach", "=", 
        RowBox[{
         RowBox[{
          RowBox[{"(", 
           RowBox[{"khbnogs", "/", "nc"}], ")"}], "/", 
          RowBox[{"(", 
           RowBox[{
            SuperscriptBox[
             RowBox[{"(", 
              RowBox[{"D", "[", 
               RowBox[{
                RowBox[{"theta1", "[", 
                 RowBox[{"l1", ",", "x1", ",", "t"}], " ", "]"}], ",", 
                RowBox[{"x1", "[", "t", "]"}]}], "]"}], ")"}], "2"], "+", 
            RowBox[{
             RowBox[{"theta1", "[", 
              RowBox[{"l1", ",", "x1", ",", "t"}], " ", "]"}], "*", 
             RowBox[{"D", "[", 
              RowBox[{
               RowBox[{"D", "[", 
                RowBox[{
                 RowBox[{"theta1", "[", 
                  RowBox[{"l1", ",", "x1", ",", "t"}], " ", "]"}], ",", 
                 RowBox[{"x1", "[", "t", "]"}]}], "]"}], ",", 
               RowBox[{"x1", "[", "t", "]"}]}], "]"}]}], "+", 
            SuperscriptBox[
             RowBox[{"(", 
              RowBox[{"D", "[", 
               RowBox[{
                RowBox[{"theta2", "[", 
                 RowBox[{
                 "a1", ",", "c", ",", "l1", ",", "l2", ",", "x1", ",", "t"}], 
                 " ", "]"}], ",", 
                RowBox[{"x1", "[", "t", "]"}]}], "]"}], ")"}], "2"], "+", 
            RowBox[{
             RowBox[{"theta2", "[", 
              RowBox[{
              "a1", ",", "c", ",", "l1", ",", "l2", ",", "x1", ",", "t"}], 
              " ", "]"}], "*", 
             RowBox[{"D", "[", 
              RowBox[{
               RowBox[{"D", "[", 
                RowBox[{
                 RowBox[{"theta2", "[", 
                  RowBox[{
                  "a1", ",", "c", ",", "l1", ",", "l2", ",", "x1", ",", "t"}],
                   " ", "]"}], ",", 
                 RowBox[{"x1", "[", "t", "]"}]}], "]"}], ",", 
               RowBox[{"x1", "[", "t", "]"}]}], "]"}]}], "+", 
            SuperscriptBox[
             RowBox[{"(", 
              RowBox[{"D", "[", 
               RowBox[{
                RowBox[{"theta3", "[", 
                 RowBox[{
                 "a1", ",", "a2", ",", "c", ",", "l1", ",", "l2", ",", "l3", 
                  ",", "x1", ",", "t"}], " ", "]"}], ",", 
                RowBox[{"x1", "[", "t", "]"}]}], "]"}], ")"}], "2"], "+", 
            RowBox[{
             RowBox[{"theta3", "[", 
              RowBox[{
              "a1", ",", "a2", ",", "c", ",", "l1", ",", "l2", ",", "l3", ",",
                "x1", ",", "t"}], " ", "]"}], "*", 
             RowBox[{"D", "[", 
              RowBox[{
               RowBox[{"D", "[", 
                RowBox[{
                 RowBox[{"theta3", "[", 
                  RowBox[{
                  "a1", ",", "a2", ",", "c", ",", "l1", ",", "l2", ",", "l3", 
                   ",", "x1", ",", "t"}], " ", "]"}], ",", 
                 RowBox[{"x1", "[", "t", "]"}]}], "]"}], ",", 
               RowBox[{"x1", "[", "t", "]"}]}], "]"}]}]}], ")"}]}], "/.", 
         RowBox[{"{", 
          RowBox[{
           RowBox[{"a1", "\[Rule]", " ", "aval1"}], ",", 
           RowBox[{"a2", "\[Rule]", " ", 
            RowBox[{"1", "*", "aval2"}]}], ",", 
           RowBox[{"c", "\[Rule]", " ", "cval"}], ",", 
           RowBox[{"l1", "\[Rule]", "l1val"}], ",", 
           RowBox[{"l2", "\[Rule]", " ", "l2val"}], ",", 
           RowBox[{"l3", "\[Rule]", " ", "l3val"}], ",", 
           RowBox[{"k1", "\[Rule]", "1"}], ",", 
           RowBox[{"k2", "\[Rule]", "1"}], ",", 
           RowBox[{"k3", "\[Rule]", "1"}], ",", 
           RowBox[{"kgs", "\[Rule]", "0"}], ",", 
           RowBox[{"\[Lambda]1", "\[Rule]", "lam1val"}], ",", 
           RowBox[{"\[Lambda]2", "\[Rule]", "lam2val"}], ",", 
           RowBox[{"x1u", "\[Rule]", "x1uval"}], ",", 
           RowBox[{"x2u", "\[Rule]", "x2uval"}], ",", 
           RowBox[{"x3u", "\[Rule]", "x3uval"}], ",", 
           RowBox[{
            RowBox[{"x1", "[", "t", "]"}], "\[Rule]", " ", "restx1nogsch"}], 
           ",", 
           RowBox[{"kb", "\[Rule]", " ", "kbval"}], ",", 
           RowBox[{"temp", "\[Rule]", "tempval"}]}], "}"}]}]}], ";", 
       "\[IndentingNewLine]", 
       RowBox[{"xhval2", "=", 
        RowBox[{"xhval", "-", 
         RowBox[{"0.", "*", 
          SuperscriptBox["10", 
           RowBox[{"-", "2"}]], "*", 
          SuperscriptBox["10", 
           RowBox[{"-", "9"}]]}]}]}], ";", 
       RowBox[{"(*", 
        RowBox[{
         RowBox[{"delsol1", "=", 
          RowBox[{"1.665", "*", 
           SuperscriptBox["10", 
            RowBox[{"-", "9"}]]}]}], ";", 
         RowBox[{"delsoln2", "=", "1.672"}], ";"}], "*)"}], 
       "\[IndentingNewLine]", 
       RowBox[{
        RowBox[{"smalldeltafnlhs", "[", 
         RowBox[{"x1in_", ",", "delta_"}], "]"}], ":=", 
        RowBox[{"0.5", 
         RowBox[{"(", 
          RowBox[{
           SuperscriptBox[
            RowBox[{"(", 
             RowBox[{"1", "+", 
              RowBox[{"Exp", "[", 
               RowBox[{
                RowBox[{"-", 
                 RowBox[{"(", 
                  RowBox[{
                   RowBox[{"(", 
                    RowBox[{
                    RowBox[{"xgs1", "[", 
                    RowBox[{
                    "aval1", ",", "cval", ",", "l1val", ",", "l2val", ",", 
                    "b1", ",", "x1", ",", "t"}], "]"}], "/.", 
                    RowBox[{"{", 
                    RowBox[{
                    RowBox[{
                    RowBox[{"x1", "[", "t", "]"}], "\[Rule]", "x1in"}], ",", 
                    RowBox[{"b1", "\[Rule]", "bvalue1ch"}]}], "}"}]}], ")"}], 
                   "-", "xhval2"}], ")"}]}], "/", "delta"}], "]"}]}], ")"}], 
            RowBox[{"-", "1"}]], "+", 
           SuperscriptBox[
            RowBox[{"(", 
             RowBox[{"1", "+", 
              RowBox[{"Exp", "[", 
               RowBox[{
                RowBox[{"-", 
                 RowBox[{"(", 
                  RowBox[{
                   RowBox[{"(", 
                    RowBox[{
                    RowBox[{"xgs2", "[", 
                    RowBox[{
                    "aval1", ",", "aval2", ",", "cval", ",", "l1val", ",", 
                    "l2val", ",", "l3val", ",", "b1", ",", "b2", ",", "x1", 
                    ",", "t"}], "]"}], "/.", 
                    RowBox[{"{", 
                    RowBox[{
                    RowBox[{
                    RowBox[{"x1", "[", "t", "]"}], "\[Rule]", "x1in"}], ",", 
                    RowBox[{"b1", "\[Rule]", "bvalue1ch"}], ",", 
                    RowBox[{"b2", "\[Rule]", "bvalue2ch"}]}], "}"}]}], ")"}], 
                   "-", "xhval2"}], ")"}]}], "/", "delta"}], "]"}]}], ")"}], 
            RowBox[{"-", "1"}]]}], ")"}]}]}], ";", "\[IndentingNewLine]", 
       RowBox[{"(*", 
        RowBox[{
         RowBox[{"**", 
          RowBox[{"*", 
           SuperscriptBox["X1", "**"]}]}], ",", 
         SuperscriptBox["X1", "*"], ",", "b1", ",", "b2", ",", "\[Kappa]", 
         ",", 
         RowBox[{"xh", " ", "calculations", " ", "end", " ", "here"}]}], 
        "*****)"}], "\[IndentingNewLine]", 
       RowBox[{"(*", 
        RowBox[{
        "Estimating", " ", "initial", " ", "value", " ", "of", " ", 
         "\[Delta]"}], "*)"}], "\[IndentingNewLine]", 
       RowBox[{"xj0p9", "=", 
        RowBox[{"x", "/.", 
         RowBox[{"FindRoot", "[", 
          RowBox[{
           RowBox[{
            RowBox[{"Johnsonfn", "[", "x", "]"}], "\[Equal]", "0.9"}], ",", 
           RowBox[{"{", 
            RowBox[{"x", ",", "0"}], "}"}], ",", 
           RowBox[{"AccuracyGoal", "\[Rule]", "10"}]}], "]"}]}]}], ";", 
       RowBox[{"(*", 
        RowBox[{
         RowBox[{"xj0", ".9"}], "=", 
         RowBox[{
          RowBox[{
          "Point", " ", "on", " ", "Johnson", " ", "curve", " ", "where", " ",
            "P"}], "=", "0.9"}]}], "*)"}], "\[IndentingNewLine]", 
       RowBox[{"xj0p1", "=", 
        RowBox[{"x", "/.", 
         RowBox[{"FindRoot", "[", 
          RowBox[{
           RowBox[{
            RowBox[{"Johnsonfn", "[", "x", "]"}], "\[Equal]", "0.1"}], ",", 
           RowBox[{"{", 
            RowBox[{"x", ",", "0"}], "}"}], ",", 
           RowBox[{"AccuracyGoal", "\[Rule]", "10"}]}], "]"}]}]}], ";", 
       RowBox[{"(*", 
        RowBox[{
         RowBox[{"xj0", ".1"}], "=", 
         RowBox[{
          RowBox[{
          "Point", " ", "on", " ", "Johnson", " ", "curve", " ", "where", " ",
            "P"}], "=", "0.1"}]}], "*)"}], "\[IndentingNewLine]", 
       RowBox[{"delsolnini", "=", 
        RowBox[{"0.15", "*", 
         RowBox[{
          RowBox[{"(", 
           RowBox[{"xj0p9", "-", "xj0p1"}], ")"}], "/", "4.4"}]}]}], ";", 
       RowBox[{"(*", 
        RowBox[{
         RowBox[{"\[Delta]ini", "=", 
          RowBox[{"\[Gamma]", 
           RowBox[{
            RowBox[{"(", 
             RowBox[{
              RowBox[{"xj0", ".9"}], "-", 
              RowBox[{"xj0", ".1"}]}], ")"}], "/", "4.4"}]}]}], ",", " ", 
         RowBox[{"\[Gamma]", "=", 
          RowBox[{"0.15", " ", "is", " ", 
           RowBox[{"Tobin", "'"}], "s", " ", "projection", " ", 
           "factor"}]}]}], "*)"}], "\[IndentingNewLine]", 
       RowBox[{"delsolnp1", "=", 
        RowBox[{"0.8", "delsolnini"}]}], ";", 
       RowBox[{"delsolnp2", "=", 
        RowBox[{"0.92", "*", "delsolnini"}]}], ";", 
       RowBox[{"(*", " ", 
        RowBox[{
        "Limiting", " ", "values", " ", "of", " ", "\[Delta]", " ", "for", 
         " ", "rootfinding"}], " ", "*)"}], "\[IndentingNewLine]", 
       RowBox[{"(*", 
        RowBox[{
        "Bracketing", " ", "bisection", " ", "loop", " ", "for", " ", 
         "rootfinding", " ", "for", " ", "\[Delta]"}], "*)"}], 
       "\[IndentingNewLine]", 
       RowBox[{"For", "[", 
        RowBox[{
         RowBox[{"jj", "=", "1"}], ",", 
         RowBox[{"jj", "\[LessEqual]", "21"}], ",", 
         RowBox[{"jj", "++"}], ",", "\[IndentingNewLine]", 
         RowBox[{"{", 
          RowBox[{
           RowBox[{"delsolnp", "=", 
            RowBox[{"0.5", "*", 
             RowBox[{"(", 
              RowBox[{"delsolnp1", "+", "delsolnp2"}], ")"}]}]}], ";", 
           RowBox[{"(*", 
            RowBox[{"Trial", " ", "value"}], "*)"}], "\[IndentingNewLine]", 
           RowBox[{"(*", 
            RowBox[{
             RowBox[{"rcp", "=", 
              RowBox[{"Johnsonfn", "[", "0", "]"}]}], ";"}], "*)"}], 
           "\[IndentingNewLine]", 
           RowBox[{"at", "=", 
            RowBox[{"delsolnp", "*", 
             RowBox[{"Log", "[", 
              RowBox[{"(", 
               RowBox[{
                RowBox[{"1.", "/", "rcp"}], "-", "1."}], ")"}], "]"}]}]}], 
           ";", "\[IndentingNewLine]", 
           RowBox[{"dels", "=", 
            RowBox[{"40.", "*", 
             SuperscriptBox["10", 
              RowBox[{"-", "9"}]], "*", 
             SuperscriptBox["10", "9"]}]}], ";", 
           RowBox[{"(*", 
            RowBox[{"0", ";"}], "*)"}], "\[IndentingNewLine]", 
           RowBox[{"(*", 
            RowBox[{"Solving", " ", "heights", 
             RowBox[{"(", 
              RowBox[{"l2g", ",", "l3g"}], ")"}], " ", "and", " ", "resting", 
             " ", "position", " ", 
             RowBox[{"(", "x1pg", ")"}], " ", "in", " ", "perilymph"}], " ", 
            "*)"}], "\[IndentingNewLine]", 
           RowBox[{
            RowBox[{"eqfn1", "[", 
             RowBox[{"l2_", ",", "l3_", ",", "x1p_", ",", "xhps_"}], "]"}], ":=", 
            RowBox[{
             RowBox[{"(", 
              RowBox[{
               RowBox[{"xgs1", "[", 
                RowBox[{
                "aval1", ",", "cval", ",", "l1val", ",", "l2", ",", 
                 "bvalue1ch", ",", "x1", ",", "t"}], "]"}], "/.", 
               RowBox[{"{", 
                RowBox[{
                 RowBox[{"x1", "[", "t", "]"}], "\[Rule]", 
                 RowBox[{"(", "x1p", ")"}]}], "}"}]}], ")"}], "-", 
             RowBox[{"(", 
              RowBox[{"xhps", "-", "at"}], ")"}]}]}], ";", 
           "\[IndentingNewLine]", 
           RowBox[{
            RowBox[{"eqfn2", "[", 
             RowBox[{"l2_", ",", "l3_", ",", "x1p_", ",", "xhps_"}], "]"}], ":=", 
            RowBox[{
             RowBox[{"(", 
              RowBox[{
               RowBox[{"xgs2", "[", 
                RowBox[{
                "aval1", ",", "aval2", ",", "cval", ",", "l1val", ",", "l2", 
                 ",", "l3", ",", "bvalue1ch", ",", "bvalue2ch", ",", "x1", 
                 ",", "t"}], "]"}], "/.", 
               RowBox[{"{", 
                RowBox[{
                 RowBox[{"x1", "[", "t", "]"}], "\[Rule]", 
                 RowBox[{"(", "x1p", ")"}]}], "}"}]}], ")"}], "-", 
             RowBox[{"(", 
              RowBox[{"xhps", "-", "at"}], ")"}]}]}], ";", 
           "\[IndentingNewLine]", 
           RowBox[{
            RowBox[{"eqfn3", "[", 
             RowBox[{"l2_", ",", "l3_", ",", "x1p_", ",", "xhps_"}], "]"}], ":=", 
            RowBox[{
             RowBox[{"(", 
              RowBox[{
               RowBox[{"xgs1", "[", 
                RowBox[{
                "aval1", ",", "cval", ",", "l1val", ",", "l2", ",", 
                 "bvalue1ch", ",", "x1", ",", "t"}], "]"}], "/.", 
               RowBox[{"{", 
                RowBox[{
                 RowBox[{"x1", "[", "t", "]"}], "\[Rule]", 
                 RowBox[{"(", 
                  RowBox[{"x1p", "+", "dels"}], ")"}]}], "}"}]}], ")"}], "+", 
             
             RowBox[{"(", 
              RowBox[{
               RowBox[{"xgs2", "[", 
                RowBox[{
                "aval1", ",", "aval2", ",", "cval", ",", "l1val", ",", "l2", 
                 ",", "l3", ",", "bvalue1ch", ",", "bvalue2ch", ",", "x1", 
                 ",", "t"}], "]"}], "/.", 
               RowBox[{"{", 
                RowBox[{
                 RowBox[{"x1", "[", "t", "]"}], "\[Rule]", 
                 RowBox[{"(", 
                  RowBox[{"x1p", "+", "dels"}], ")"}]}], "}"}]}], ")"}], "-", 
             
             RowBox[{"2.", "*", "xhps"}]}]}], ";", "\[IndentingNewLine]", 
           RowBox[{
            RowBox[{"{", 
             RowBox[{"l2g", ",", "l3g", ",", "x1pg"}], "}"}], "=", 
            RowBox[{
             RowBox[{"{", 
              RowBox[{"l2", ",", "l3", ",", "x1p"}], "}"}], "/.", 
             RowBox[{"FindRoot", "[", 
              RowBox[{
               RowBox[{"{", 
                RowBox[{
                 RowBox[{"eqfn1", "[", 
                  RowBox[{"l2", ",", "l3", ",", "x1p", ",", "xhval2"}], "]"}],
                  ",", 
                 RowBox[{"eqfn2", "[", 
                  RowBox[{"l2", ",", "l3", ",", "x1p", ",", "xhval2"}], "]"}],
                  ",", 
                 RowBox[{"eqfn3", "[", 
                  RowBox[{"l2", ",", "l3", ",", "x1p", ",", "xhval2"}], 
                  "]"}]}], "}"}], ",", 
               RowBox[{"{", 
                RowBox[{
                 RowBox[{"{", 
                  RowBox[{"l2", ",", " ", "l2val"}], "}"}], ",", 
                 RowBox[{"{", 
                  RowBox[{"l3", ",", "l3val"}], "}"}], ",", 
                 RowBox[{"{", 
                  RowBox[{"x1p", ",", "restx1ch"}], "}"}]}], "}"}], ",", 
               RowBox[{"AccuracyGoal", "\[Rule]", " ", "4"}]}], "]"}]}]}], 
           ";", "\[IndentingNewLine]", "\[IndentingNewLine]", 
           RowBox[{"(*", 
            RowBox[{
            "Solving", " ", "for", " ", "resting", " ", "tension", " ", "in", 
             " ", "perilymph", " ", 
             RowBox[{"(", "tgsp", ")"}]}], " ", "*)"}], "\[IndentingNewLine]", 
           RowBox[{
            RowBox[{"eq1thch2", "[", "tgssoln_", "]"}], ":=", 
            RowBox[{
             RowBox[{"(", 
              RowBox[{
               RowBox[{"(", 
                RowBox[{
                 RowBox[{"(", 
                  RowBox[{"-", 
                   RowBox[{"D", "[", 
                    RowBox[{
                    RowBox[{"Lth2c", "[", 
                    RowBox[{
                    "aval1", ",", "aval2", ",", "cval", ",", "l1val", ",", 
                    "l2g", ",", "l3g", ",", "bvalue1ch", ",", "bvalue2ch", 
                    ",", "kthetaciliach", ",", "kthetaciliach", ",", 
                    "kthetaciliach", ",", "x1", ",", "x1uval", ",", "x2uval", 
                    ",", "x3uval", ",", "t"}], "]"}], ",", 
                    RowBox[{"x1", "[", "t", "]"}]}], "]"}]}], ")"}], "/.", 
                 RowBox[{"{", 
                  RowBox[{
                   RowBox[{"x1", "[", "t", "]"}], "\[Rule]", " ", "x1pg"}], 
                  "}"}]}], ")"}], "+", 
               RowBox[{"tgssoln", "*", 
                RowBox[{"(", 
                 RowBox[{
                  RowBox[{"D", "[", 
                   RowBox[{
                    RowBox[{"xgs1", "[", 
                    RowBox[{
                    "aval1", ",", "cval", ",", "l1val", ",", "l2g", ",", 
                    "bvalue1ch", ",", "x1", ",", "t"}], " ", "]"}], ",", 
                    RowBox[{"x1", "[", "t", "]"}]}], "]"}], "+", 
                  RowBox[{"D", "[", 
                   RowBox[{
                    RowBox[{"xgs2", "[", 
                    RowBox[{
                    "aval1", ",", "aval2", ",", "cval", ",", "l1val", ",", 
                    "l2g", ",", "l3g", ",", "bvalue1ch", ",", "bvalue2ch", 
                    ",", "x1", ",", "t"}], " ", "]"}], ",", 
                    RowBox[{"x1", "[", "t", "]"}]}], "]"}]}], ")"}]}]}], 
              ")"}], "/.", 
             RowBox[{"{", 
              RowBox[{
               RowBox[{"x1", "[", "t", "]"}], "\[Rule]", "x1pg"}], "}"}]}]}], 
           ";", "\[IndentingNewLine]", 
           RowBox[{"tgsp", "=", 
            RowBox[{"tgsval", "/.", 
             RowBox[{"FindRoot", "[", 
              RowBox[{
               RowBox[{"eq1thch2", "[", "tgsval", "]"}], ",", 
               RowBox[{"{", 
                RowBox[{"tgsval", ",", 
                 SuperscriptBox["10", 
                  RowBox[{"-", "3"}]]}], "}"}], ",", 
               RowBox[{"AccuracyGoal", "\[Rule]", "10"}]}], "]"}]}]}], ";", 
           "\[IndentingNewLine]", 
           RowBox[{"(*", 
            RowBox[{"calculating", " ", "kgsd"}], "*)"}], 
           "\[IndentingNewLine]", 
           RowBox[{"kgsdtrial", "=", 
            RowBox[{"kbval", "*", 
             RowBox[{"tempval", "/", "delsolnp"}]}]}], ";", 
           "\[IndentingNewLine]", 
           RowBox[{"Print", "[", 
            RowBox[{"\"\<\[Delta]=\>\"", ",", "delsolnp"}], "]"}], ";", 
           "\[IndentingNewLine]", 
           RowBox[{"{", 
            RowBox[{
             RowBox[{"(", 
              RowBox[{
               RowBox[{"xgs1", "[", 
                RowBox[{
                "aval1", ",", "cval", ",", "l1val", ",", "l2g", ",", 
                 "bvalue1ch", ",", "x1", ",", "t"}], " ", "]"}], "/.", 
               RowBox[{"{", 
                RowBox[{
                 RowBox[{"x1", "[", "t", "]"}], "\[Rule]", "x1pg"}], "}"}]}], 
              ")"}], ",", 
             RowBox[{"(", 
              RowBox[{
               RowBox[{"xgs2", "[", 
                RowBox[{
                "aval1", ",", "aval2", ",", "cval", ",", "l1val", ",", "l2g", 
                 ",", "l3g", ",", "bvalue1ch", ",", "bvalue2ch", ",", "x1", 
                 ",", "t"}], " ", "]"}], "/.", 
               RowBox[{"{", 
                RowBox[{
                 RowBox[{"x1", "[", "t", "]"}], "\[Rule]", "x1pg"}], "}"}]}], 
              ")"}]}], "}"}], ";", "\[IndentingNewLine]", 
           "\[IndentingNewLine]", 
           RowBox[{"xstarp", "=", 
            RowBox[{"(", 
             RowBox[{
              RowBox[{"xgs1", "[", 
               RowBox[{
               "aval1", ",", "cval", ",", "l1val", ",", "l2g", ",", 
                "bvalue1ch", ",", "x1", ",", "t"}], " ", "]"}], "/.", 
              RowBox[{"{", 
               RowBox[{
                RowBox[{"x1", "[", "t", "]"}], "\[Rule]", "x1pg"}], "}"}]}], 
             ")"}]}], ";", "\[IndentingNewLine]", 
           RowBox[{"xstarp2", "=", 
            RowBox[{"(", 
             RowBox[{
              RowBox[{"xgs2", "[", 
               RowBox[{
               "aval1", ",", "aval2", ",", "cval", ",", "l1val", ",", "l2g", 
                ",", "l3g", ",", "bvalue1ch", ",", "bvalue2ch", ",", "x1", 
                ",", "t"}], " ", "]"}], "/.", 
              RowBox[{"{", 
               RowBox[{
                RowBox[{"x1", "[", "t", "]"}], "\[Rule]", "x1pg"}], "}"}]}], 
             ")"}]}], ";", "\[IndentingNewLine]", 
           RowBox[{"(*", 
            RowBox[{
            "Solving", " ", "for", " ", "gating", " ", "spring", " ", 
             "stiffness", " ", 
             RowBox[{"(", "kgsp", ")"}], " ", "using", " ", "bundle", " ", 
             "stiffness", " ", "equation", " ", "in", " ", "perilymph"}], 
            "*)"}], "\[IndentingNewLine]", 
           RowBox[{
            RowBox[{"eq5thch2", "[", "kgs_", "]"}], ":=", 
            RowBox[{
             RowBox[{"(", 
              RowBox[{
               RowBox[{"kthetaciliach", "*", 
                RowBox[{"(", 
                 RowBox[{
                  SuperscriptBox[
                   RowBox[{"(", 
                    RowBox[{"D", "[", 
                    RowBox[{
                    RowBox[{"theta1", "[", 
                    RowBox[{"l1", ",", "x1", ",", "t"}], " ", "]"}], ",", 
                    RowBox[{"x1", "[", "t", "]"}]}], "]"}], ")"}], "2"], "+", 
                  
                  RowBox[{
                   RowBox[{"theta1", "[", 
                    RowBox[{"l1", ",", "x1", ",", "t"}], " ", "]"}], "*", 
                   RowBox[{"D", "[", 
                    RowBox[{
                    RowBox[{"(", 
                    RowBox[{"D", "[", 
                    RowBox[{
                    RowBox[{"theta1", "[", 
                    RowBox[{"l1", ",", "x1", ",", "t"}], " ", "]"}], ",", 
                    RowBox[{"x1", "[", "t", "]"}]}], "]"}], ")"}], ",", 
                    RowBox[{"x1", "[", "t", "]"}]}], "]"}]}], "+", 
                  SuperscriptBox[
                   RowBox[{"(", 
                    RowBox[{"D", "[", 
                    RowBox[{
                    RowBox[{"theta2", "[", 
                    RowBox[{
                    "a1", ",", "c", ",", "l1", ",", "l2", ",", "x1", ",", 
                    "t"}], " ", "]"}], ",", 
                    RowBox[{"x1", "[", "t", "]"}]}], "]"}], ")"}], "2"], "+", 
                  
                  RowBox[{
                   RowBox[{"theta2", "[", 
                    RowBox[{
                    "a1", ",", "c", ",", "l1", ",", "l2", ",", "x1", ",", 
                    "t"}], " ", "]"}], "*", 
                   RowBox[{"D", "[", 
                    RowBox[{
                    RowBox[{"D", "[", 
                    RowBox[{
                    RowBox[{"theta2", "[", 
                    RowBox[{
                    "a1", ",", "c", ",", "l1", ",", "l2", ",", "x1", ",", 
                    "t"}], " ", "]"}], ",", 
                    RowBox[{"x1", "[", "t", "]"}]}], "]"}], ",", 
                    RowBox[{"x1", "[", "t", "]"}]}], "]"}]}], "+", 
                  SuperscriptBox[
                   RowBox[{"(", 
                    RowBox[{"D", "[", 
                    RowBox[{
                    RowBox[{"theta3", "[", 
                    RowBox[{
                    "a1", ",", "a2", ",", "c", ",", "l1", ",", "l2", ",", 
                    "l3", ",", "x1", ",", "t"}], " ", "]"}], ",", 
                    RowBox[{"x1", "[", "t", "]"}]}], "]"}], ")"}], "2"], "+", 
                  
                  RowBox[{
                   RowBox[{"theta3", "[", 
                    RowBox[{
                    "a1", ",", "a2", ",", "c", ",", "l1", ",", "l2", ",", 
                    "l3", ",", "x1", ",", "t"}], " ", "]"}], "*", 
                   RowBox[{"D", "[", 
                    RowBox[{
                    RowBox[{"D", "[", 
                    RowBox[{
                    RowBox[{"theta3", "[", 
                    RowBox[{
                    "a1", ",", "a2", ",", "c", ",", "l1", ",", "l2", ",", 
                    "l3", ",", "x1", ",", "t"}], "]"}], ",", 
                    RowBox[{"x1", "[", "t", "]"}]}], "]"}], ",", 
                    RowBox[{"x1", "[", "t", "]"}]}], "]"}]}]}], ")"}]}], "+", 
               "\[IndentingNewLine]", 
               RowBox[{"kgs", "*", 
                RowBox[{"(", 
                 RowBox[{
                  SuperscriptBox[
                   RowBox[{"(", 
                    RowBox[{"D", "[", 
                    RowBox[{
                    RowBox[{"xgs1", "[", 
                    RowBox[{
                    "a1", ",", "c", ",", "l1", ",", "l2", ",", "b1", ",", 
                    "x1", ",", "t"}], " ", "]"}], ",", 
                    RowBox[{"x1", "[", "t", "]"}]}], "]"}], ")"}], "2"], "+", 
                  
                  SuperscriptBox[
                   RowBox[{"(", 
                    RowBox[{"D", "[", 
                    RowBox[{
                    RowBox[{"xgs2", "[", 
                    RowBox[{
                    "a1", ",", "a2", ",", "c", ",", "l1", ",", "l2", ",", 
                    "l3", ",", "b1", ",", "b2", ",", "x1", ",", "t"}], " ", 
                    "]"}], ",", 
                    RowBox[{"x1", "[", "t", "]"}]}], "]"}], ")"}], "2"]}], 
                 ")"}]}], "-", 
               RowBox[{"kgsdtrial", "*", 
                RowBox[{"(", 
                 RowBox[{
                  RowBox[{
                   RowBox[{"D", "[", 
                    RowBox[{
                    RowBox[{"p01", "[", 
                    RowBox[{
                    "a1", ",", "c", ",", "l1", ",", "l2", ",", "b1", ",", 
                    "x1", ",", "t", ",", "xh1", ",", "d", ",", "kgs1", ",", 
                    "kb", ",", "temp"}], "]"}], ",", 
                    RowBox[{"x1", "[", "t", "]"}]}], "]"}], "*", 
                   RowBox[{"D", "[", 
                    RowBox[{
                    RowBox[{"xgs1", "[", 
                    RowBox[{
                    "a1", ",", "c", ",", "l1", ",", "l2", ",", "b1", ",", 
                    "x1", ",", "t"}], " ", "]"}], ",", 
                    RowBox[{"x1", "[", "t", "]"}]}], "]"}]}], "+", 
                  RowBox[{
                   RowBox[{"D", "[", 
                    RowBox[{
                    RowBox[{"p02", "[", 
                    RowBox[{
                    "a1", ",", "a2", ",", "c", ",", "l1", ",", "l2", ",", 
                    "l3", ",", "b1", ",", "b2", ",", "x1", ",", "t", ",", 
                    "xh2", ",", "d", ",", "kgs2", ",", "kb", ",", "temp"}], 
                    "]"}], ",", 
                    RowBox[{"x1", "[", "t", "]"}]}], "]"}], "*", 
                   RowBox[{"D", "[", 
                    RowBox[{
                    RowBox[{"xgs2", "[", 
                    RowBox[{
                    "a1", ",", "a2", ",", "c", ",", "l1", ",", "l2", ",", 
                    "l3", ",", "b1", ",", "b2", ",", "x1", ",", "t"}], " ", 
                    "]"}], ",", 
                    RowBox[{"x1", "[", "t", "]"}]}], "]"}]}]}], ")"}]}], "+", 
               
               RowBox[{"tgsp", "*", 
                RowBox[{"D", "[", 
                 RowBox[{
                  RowBox[{"(", 
                   RowBox[{"D", "[", 
                    RowBox[{
                    RowBox[{"xgs1", "[", 
                    RowBox[{
                    "a1", ",", "c", ",", "l1", ",", "l2", ",", "b1", ",", 
                    "x1", ",", "t"}], " ", "]"}], ",", 
                    RowBox[{"x1", "[", "t", "]"}]}], "]"}], ")"}], ",", 
                  RowBox[{"x1", "[", "t", "]"}]}], "]"}]}], "+", 
               RowBox[{"tgsp", "*", 
                RowBox[{"D", "[", 
                 RowBox[{
                  RowBox[{"(", 
                   RowBox[{"D", "[", 
                    RowBox[{
                    RowBox[{"xgs2", "[", 
                    RowBox[{
                    "a1", ",", "a2", ",", "c", ",", "l1", ",", "l2", ",", 
                    "l3", ",", "b1", ",", "b2", ",", "x1", ",", "t"}], " ", 
                    "]"}], ",", 
                    RowBox[{"x1", "[", "t", "]"}]}], "]"}], ")"}], ",", 
                  RowBox[{"x1", "[", "t", "]"}]}], "]"}]}]}], ")"}], "/.", 
             RowBox[{"{", 
              RowBox[{
               RowBox[{"a1", "\[Rule]", " ", "aval1"}], ",", 
               RowBox[{"a2", "\[Rule]", " ", "aval2"}], ",", 
               RowBox[{"c", "\[Rule]", " ", "cval"}], ",", 
               RowBox[{"l1", "\[Rule]", "l1val"}], ",", 
               RowBox[{"l2", "\[Rule]", " ", "l2g"}], ",", 
               RowBox[{"l3", "\[Rule]", " ", "l3g"}], ",", 
               RowBox[{"kgs1", "\[Rule]", "kgs"}], ",", 
               RowBox[{"kgs2", "\[Rule]", "kgs"}], ",", 
               RowBox[{"b1", "\[Rule]", 
                RowBox[{"(", "bvalue1ch", ")"}]}], ",", 
               RowBox[{"b2", "\[Rule]", " ", 
                RowBox[{"(", "bvalue2ch", ")"}]}], ",", 
               RowBox[{"theta1u", "\[Rule]", "x1uval"}], ",", 
               RowBox[{"theta2u", "\[Rule]", "x2uval"}], ",", 
               RowBox[{"theta3u", "\[Rule]", " ", "x3uval"}], ",", 
               RowBox[{
                RowBox[{"x1", "[", "t", "]"}], "\[Rule]", " ", 
                RowBox[{"(", "x1pg", ")"}]}], ",", 
               RowBox[{"xh1", "\[Rule]", " ", "xhval2"}], ",", 
               RowBox[{"xh2", "\[Rule]", " ", "xhval2"}], ",", 
               RowBox[{"d", "\[Rule]", " ", 
                RowBox[{"(", 
                 RowBox[{"kgsdtrial", "/", "kgs"}], ")"}]}], ",", 
               RowBox[{"kb", "\[Rule]", " ", "kbval"}], ",", 
               RowBox[{"temp", "\[Rule]", "tempval"}]}], "}"}]}]}], ";", 
           "\[IndentingNewLine]", 
           RowBox[{"kgsp", "=", 
            RowBox[{"kgs", "/.", 
             RowBox[{"(", 
              RowBox[{"FindRoot", "[", 
               RowBox[{
                RowBox[{
                 RowBox[{"eq5thch2", "[", "kgs", "]"}], "==", 
                 RowBox[{"khb", "/", "nc"}]}], ",", 
                RowBox[{"{", 
                 RowBox[{"kgs", ",", 
                  RowBox[{"6.1", "*", 
                   SuperscriptBox["10", 
                    RowBox[{"-", "3"}]]}]}], "}"}], ",", 
                RowBox[{"AccuracyGoal", "\[Rule]", "10"}]}], "]"}], ")"}]}]}],
            ";", "\[IndentingNewLine]", 
           RowBox[{"(*", 
            RowBox[{"calculating", " ", "d", 
             RowBox[{"(", "dvalp", ")"}]}], "*)"}], "\[IndentingNewLine]", 
           RowBox[{"dvalp", "=", 
            RowBox[{"kgsdtrial", "/", "kgsp"}]}], ";", "\[IndentingNewLine]", 
           
           RowBox[{"(*", 
            RowBox[{"calculating", " ", "xu", 
             RowBox[{"(", "xgsup", ")"}]}], "*)"}], "\[IndentingNewLine]", 
           RowBox[{"xgsup", "=", 
            RowBox[{"xstarp", "-", 
             RowBox[{"rcp", "*", "dvalp"}], "-", 
             RowBox[{"tgsp", "/", "kgsp"}]}]}], ";", "\[IndentingNewLine]", 
           RowBox[{"(*", 
            RowBox[{
            "solving", " ", "bundle", " ", "resting", " ", "displacement", 
             " ", 
             RowBox[{"(", "restx1chnew", ")"}], " ", "in", " ", "endolymph", 
             " ", "for", " ", "the", " ", "trial", " ", "value", " ", "of", 
             " ", "\[Delta]"}], "*)"}], "\[IndentingNewLine]", 
           RowBox[{
            RowBox[{"eqme", "[", 
             RowBox[{
             "x1se_", ",", "kgsval_", ",", "dval_", ",", "xgsuval_", ",", 
              "rcp_"}], "]"}], ":=", 
            RowBox[{
             RowBox[{"(", 
              RowBox[{
               RowBox[{"(", 
                RowBox[{
                 RowBox[{"(", 
                  RowBox[{"-", 
                   RowBox[{"D", "[", 
                    RowBox[{
                    RowBox[{"Lth2c", "[", 
                    RowBox[{
                    "aval1", ",", "aval2", ",", "cval", ",", "l1val", ",", 
                    "l2val", ",", "l3val", ",", "bvalue1ch", ",", "bvalue2ch",
                     ",", "kthetaciliach", ",", "kthetaciliach", ",", 
                    "kthetaciliach", ",", "x1", ",", "x1uval", ",", "x2uval", 
                    ",", "x3uval", ",", "t"}], "]"}], ",", 
                    RowBox[{"x1", "[", "t", "]"}]}], "]"}]}], ")"}], "/.", 
                 RowBox[{"{", 
                  RowBox[{
                   RowBox[{"x1", "[", "t", "]"}], "\[Rule]", " ", "x1se"}], 
                  "}"}]}], ")"}], "+", 
               RowBox[{"kgsval", "*", 
                RowBox[{"(", 
                 RowBox[{
                  RowBox[{"(", 
                   RowBox[{
                    RowBox[{"xgs1", "[", 
                    RowBox[{
                    "aval1", ",", "cval", ",", "l1val", ",", "l2val", ",", 
                    "bvalue1ch", ",", "x1", ",", "t"}], " ", "]"}], "/.", 
                    RowBox[{"{", 
                    RowBox[{
                    RowBox[{"x1", "[", "t", "]"}], "\[Rule]", " ", "x1se"}], 
                    "}"}]}], ")"}], "-", "xgsuval", "-", 
                  RowBox[{"rcp", "*", "dval"}]}], ")"}], "*", 
                RowBox[{"D", "[", 
                 RowBox[{
                  RowBox[{"xgs1", "[", 
                   RowBox[{
                   "aval1", ",", "cval", ",", "l1val", ",", "l2val", ",", 
                    "bvalue1ch", ",", "x1", ",", "t"}], " ", "]"}], ",", 
                  RowBox[{"x1", "[", "t", "]"}]}], "]"}]}], "+", 
               RowBox[{"kgsval", "*", 
                RowBox[{"(", 
                 RowBox[{
                  RowBox[{"(", 
                   RowBox[{
                    RowBox[{"xgs2", "[", 
                    RowBox[{
                    "aval1", ",", "aval2", ",", "cval", ",", "l1val", ",", 
                    "l2val", ",", "l3val", ",", "bvalue1ch", ",", "bvalue2ch",
                     ",", "x1", ",", "t"}], " ", "]"}], "/.", 
                    RowBox[{"{", 
                    RowBox[{
                    RowBox[{"x1", "[", "t", "]"}], "\[Rule]", " ", "x1se"}], 
                    "}"}]}], ")"}], "-", "xgsuval", "-", 
                  RowBox[{"rcp", "*", "dval"}]}], ")"}], "*", 
                RowBox[{"D", "[", 
                 RowBox[{
                  RowBox[{"xgs2", "[", 
                   RowBox[{
                   "aval1", ",", "aval2", ",", "cval", ",", "l1val", ",", 
                    "l2val", ",", "l3val", ",", "bvalue1ch", ",", "bvalue2ch",
                     ",", "x1", ",", "t"}], " ", "]"}], ",", 
                  RowBox[{"x1", "[", "t", "]"}]}], "]"}]}]}], ")"}], "/.", 
             RowBox[{"{", 
              RowBox[{
               RowBox[{"x1", "[", "t", "]"}], "\[Rule]", "x1se"}], "}"}]}]}], 
           ";", "\[IndentingNewLine]", 
           RowBox[{"kgse", "=", "kgsp"}], ";", 
           RowBox[{"(*", "*)"}], "\[IndentingNewLine]", 
           RowBox[{"restx1chnew", "=", 
            RowBox[{"x1star0p5", "/.", 
             RowBox[{"FindRoot", "[", 
              RowBox[{
               RowBox[{"eqme", "[", 
                RowBox[{
                "x1star0p5", ",", "kgse", ",", "dvalp", ",", "xgsup", ",", 
                 "0.5"}], "]"}], ",", 
               RowBox[{"{", 
                RowBox[{"x1star0p5", ",", "restx1ch"}], "}"}], ",", 
               RowBox[{"AccuracyGoal", "\[Rule]", "10"}]}], "]"}]}]}], ";", 
           "\[IndentingNewLine]", 
           RowBox[{"(*", 
            RowBox[{"calculate", " ", "offset", " ", "in", " ", "endolymph"}],
             " ", "*)"}], "\[IndentingNewLine]", 
           RowBox[{"offset", "=", 
            RowBox[{"(", 
             RowBox[{"restx1nogsch", "-", " ", "restx1chnew"}], ")"}]}], ";", 
           "\[IndentingNewLine]", 
           RowBox[{"(*", 
            RowBox[{
            "calculate", " ", "resting", " ", "tension", " ", "in", " ", 
             "endolymph"}], " ", "*)"}], "\[IndentingNewLine]", 
           RowBox[{"tgse", "=", 
            RowBox[{"kgsp", "*", 
             RowBox[{"(", 
              RowBox[{
               RowBox[{"(", 
                RowBox[{
                 RowBox[{"xgs1", "[", 
                  RowBox[{
                  "aval1", ",", "cval", ",", "l1val", ",", "l2val", ",", 
                   "bvalue1ch", ",", "x1", ",", "t"}], " ", "]"}], "/.", 
                 RowBox[{"{", 
                  RowBox[{
                   RowBox[{"x1", "[", "t", "]"}], "\[Rule]", " ", 
                   "restx1chnew"}], "}"}]}], ")"}], "-", "xgsup", "-", 
               RowBox[{"0.5", "*", "dvalp"}]}], ")"}]}]}], ";", 
           "\[IndentingNewLine]", 
           RowBox[{"Print", "[", 
            RowBox[{
            "\"\<jj= \>\"", ",", "jj", ",", "\"\<offset=\>\"", ",", 
             "offset"}], "]"}], ";", "\[IndentingNewLine]", 
           RowBox[{"(*", 
            RowBox[{"Check", " ", "for", " ", 
             RowBox[{"convergence", ":", " ", 
              RowBox[{
               RowBox[{"44.9", " ", "nm"}], " ", "\[LessEqual]", " ", 
               "offset", " ", "\[LessEqual]", " ", 
               RowBox[{"45.1", " ", "nm"}]}]}]}], "*)"}], 
           "\[IndentingNewLine]", 
           RowBox[{"If", "[", 
            RowBox[{
             RowBox[{"(", 
              RowBox[{"offset", "<", "44.9"}], ")"}], ",", 
             RowBox[{"Print", "[", 
              RowBox[{
              "\"\<Offset <39 nm, value is \>\"", ",", " ", "offset"}], " ", 
              "]"}], ",", 
             RowBox[{"delsolnp2", "=", "delsolnp"}]}], "]"}], ";", 
           "\[IndentingNewLine]", 
           RowBox[{"If", "[", 
            RowBox[{
             RowBox[{"(", 
              RowBox[{"offset", ">", "45.1"}], ")"}], ",", 
             RowBox[{"Print", "[", 
              RowBox[{
              "\"\<Offset >50 nm, value is \>\"", ",", " ", "offset"}], " ", 
              "]"}], ",", 
             RowBox[{"delsolnp1", "=", "delsolnp"}]}], "]"}], ";", 
           "\[IndentingNewLine]", 
           RowBox[{"If", "[", 
            RowBox[{
             RowBox[{"(", 
              RowBox[{
               RowBox[{"(", 
                RowBox[{"offset", ">", "44.9"}], ")"}], "&&", 
               RowBox[{"(", 
                RowBox[{"offset", "<", "45.1"}], ")"}]}], ")"}], ",", 
             RowBox[{"{", 
              RowBox[{
               RowBox[{
                RowBox[{"kappavals", "[", 
                 RowBox[{"[", "ii", "]"}], "]"}], "=", "kthetaciliach"}], ";", 
               RowBox[{
                RowBox[{"kgsvals", "[", 
                 RowBox[{"[", "ii", "]"}], "]"}], "=", "kgsp"}], ";", 
               RowBox[{
                RowBox[{"dvals", "[", 
                 RowBox[{"[", "ii", "]"}], "]"}], "=", "dvalp"}], ";", 
               RowBox[{
                RowBox[{"delpvals", "[", 
                 RowBox[{"[", "ii", "]"}], "]"}], "=", "delsolnp"}], ";", 
               RowBox[{
                RowBox[{"offsetvals", "[", 
                 RowBox[{"[", "ii", "]"}], "]"}], "=", "offset"}], ";", 
               "\[IndentingNewLine]", 
               RowBox[{
                RowBox[{"x1pvals", "[", 
                 RowBox[{"[", "ii", "]"}], "]"}], "=", "x1pg"}], ";", 
               "\[IndentingNewLine]", 
               RowBox[{
                RowBox[{"x1evals", "[", 
                 RowBox[{"[", "ii", "]"}], "]"}], "=", "restx1ch"}], ";", 
               "\[IndentingNewLine]", 
               RowBox[{
                RowBox[{"x1ssvals", "[", 
                 RowBox[{"[", "ii", "]"}], "]"}], "=", "xstarp"}], ";", 
               "\[IndentingNewLine]", 
               RowBox[{
                RowBox[{"x2ssvals", "[", 
                 RowBox[{"[", "ii", "]"}], "]"}], "=", "xstarp2"}], ";", 
               "\[IndentingNewLine]", 
               RowBox[{
                RowBox[{"xgsuvals", "[", 
                 RowBox[{"[", "ii", "]"}], "]"}], "=", "xgsup"}], ";", 
               "\[IndentingNewLine]", 
               RowBox[{
                RowBox[{"tpvals", "[", 
                 RowBox[{"[", "ii", "]"}], "]"}], "=", "tgsp"}], ";", 
               "\[IndentingNewLine]", 
               RowBox[{
                RowBox[{"tevals", "[", 
                 RowBox[{"[", "ii", "]"}], "]"}], "=", 
                RowBox[{"kgsp", "*", 
                 RowBox[{"(", 
                  RowBox[{"xgsrval", "-", "xgsup", "-", 
                   RowBox[{"0.5", "*", "dvalp"}]}], ")"}]}]}], ";", 
               "\[IndentingNewLine]", 
               RowBox[{
                RowBox[{"l2pvals", "[", 
                 RowBox[{"[", "ii", "]"}], "]"}], "=", "l2g"}], ";", 
               RowBox[{
                RowBox[{"l3pvals", "[", 
                 RowBox[{"[", "ii", "]"}], "]"}], "=", "l3g"}], ";", 
               RowBox[{
                RowBox[{"l2evals", "[", 
                 RowBox[{"[", "ii", "]"}], "]"}], "=", "l2val"}], ";", 
               RowBox[{
                RowBox[{"l3evals", "[", 
                 RowBox[{"[", "ii", "]"}], "]"}], "=", "l3val"}], ";", 
               "\[IndentingNewLine]", 
               RowBox[{"Print", "[", 
                RowBox[{
                "\"\<Final Offset (nm) = \>\"", ",", "offset", ",", 
                 "\"\<\\n Final restx1ch, x1pg, (nm) = \>\"", ",", 
                 RowBox[{"{", 
                  RowBox[{"restx1ch", ",", "x1pg"}], "}"}], ",", 
                 "\"\<\\n Final \!\(\*SubscriptBox[\(\[Delta]\), \(P\)]\) - \
Initial \!\(\*SubscriptBox[\(\[Delta]\), \(P\)]\) (nm) = \>\"", ",", 
                 RowBox[{"(", 
                  RowBox[{"delsolnp", "-", "delsoln"}], ")"}], " ", ",", " ", 
                 "\"\<\\nFinal \!\(\*SubscriptBox[SuperscriptBox[\(X\), \
\(*\)], \(1  p\)]\)(nm) = \>\"", ",", "x1pg", " ", ",", " ", 
                 "\"\<\\nFinal \!\(\*SubscriptBox[\(l\), \(2  \
p\)]\)/\!\(\*SubscriptBox[\(l\), \(2  E\)]\) = \>\"", ",", 
                 RowBox[{"l2g", "/", "l2val"}], ",", 
                 "\"\<\\nFinal \!\(\*SubscriptBox[\(l\), \(3  \
p\)]\)/\!\(\*SubscriptBox[\(l\), \(3  E\)]\) = \>\"", ",", 
                 RowBox[{"l3g", "/", "l3val"}], ",", 
                 "\"\<\\nFinal \!\(\*SubscriptBox[SuperscriptBox[\(t\), \
\(*\)], \(p\)]\)/\!\(\*SubscriptBox[SuperscriptBox[\(t\), \(*\)], \(E\)]\) = \
\>\"", ",", 
                 RowBox[{"tgsp", "/", "tgse"}], ",", 
                 "\"\<\\nFinal \!\(\*SubscriptBox[\(k\), \(gs\)]\) = \>\"", 
                 ",", "kgsp"}], "]"}], ";", 
               RowBox[{"Break", "[", "]"}]}], "}"}]}], "]"}]}], "}"}]}], 
        "]"}]}], "}"}]}], "]"}], "\[IndentingNewLine]", 
   RowBox[{
    RowBox[{
     RowBox[{"smalldeltafnlhsgen", "[", 
      RowBox[{"x1in_", ",", "delta_", ",", "xh_", ",", "l2_", ",", "l3_"}], 
      "]"}], ":=", 
     RowBox[{"0.5", 
      RowBox[{"(", 
       RowBox[{
        SuperscriptBox[
         RowBox[{"(", 
          RowBox[{"1", "+", 
           RowBox[{"Exp", "[", 
            RowBox[{
             RowBox[{"-", 
              RowBox[{"(", 
               RowBox[{
                RowBox[{"(", 
                 RowBox[{
                  RowBox[{"xgs1", "[", 
                   RowBox[{
                   "aval1", ",", "cval", ",", "l1val", ",", "l2", ",", 
                    "bvalue1ch", ",", "x1", ",", "t"}], "]"}], "/.", 
                  RowBox[{"{", 
                   RowBox[{
                    RowBox[{"x1", "[", "t", "]"}], "\[Rule]", "x1in"}], 
                   "}"}]}], ")"}], "-", "xh"}], ")"}]}], "/", "delta"}], 
            "]"}]}], ")"}], 
         RowBox[{"-", "1"}]], "+", 
        SuperscriptBox[
         RowBox[{"(", 
          RowBox[{"1", "+", 
           RowBox[{"Exp", "[", 
            RowBox[{
             RowBox[{"-", 
              RowBox[{"(", 
               RowBox[{
                RowBox[{"(", 
                 RowBox[{
                  RowBox[{"xgs2", "[", 
                   RowBox[{
                   "aval1", ",", "aval2", ",", "cval", ",", "l1val", ",", 
                    "l2", ",", "l3", ",", "bvalue1ch", ",", "bvalue2ch", ",", 
                    "x1", ",", "t"}], "]"}], "/.", 
                  RowBox[{"{", 
                   RowBox[{
                    RowBox[{"x1", "[", "t", "]"}], "\[Rule]", "x1in"}], 
                   "}"}]}], ")"}], "-", "xh"}], ")"}]}], "/", "delta"}], 
            "]"}]}], ")"}], 
         RowBox[{"-", "1"}]]}], ")"}]}]}], ";"}]}]}]], "Input",
 CellChangeTimes->{{3.928599065061282*^9, 3.928599121324336*^9}, 
   3.928599178398625*^9, 3.928599218271388*^9, {3.928599354904882*^9, 
   3.9285993553438463`*^9}, {3.92859943588269*^9, 3.9285994362831087`*^9}, 
   3.9285995520934677`*^9, 3.928600137354772*^9, {3.928600207243497*^9, 
   3.928600233863224*^9}, {3.9286002647930717`*^9, 3.928600311019195*^9}, {
   3.9286003862005873`*^9, 3.928600424108774*^9}, 3.928838290203364*^9, {
   3.9288383431545486`*^9, 3.928838393207842*^9}, {3.928838979698748*^9, 
   3.928839024610022*^9}, {3.9288390552725353`*^9, 3.9288390747671127`*^9}, {
   3.9288440516037397`*^9, 3.928844074575403*^9}, {3.9288441419042797`*^9, 
   3.928844159161578*^9}, {3.928844241082633*^9, 3.928844337595231*^9}, {
   3.928844402112804*^9, 3.928844552360087*^9}, {3.9288452749220448`*^9, 
   3.928845376856881*^9}, {3.928845412932884*^9, 3.928845654471694*^9}, {
   3.928845717680416*^9, 3.928845731012532*^9}, {3.928845765720532*^9, 
   3.928845937654245*^9}, {3.928846269252718*^9, 3.9288463090855703`*^9}, {
   3.928846372538251*^9, 3.928846465930574*^9}, {3.9288465028335037`*^9, 
   3.92884656055591*^9}, 3.928846602405675*^9, {3.928846670510764*^9, 
   3.928846954190675*^9}, 3.928847046494845*^9, 3.9288471171709757`*^9, 
   3.928847181173648*^9, {3.92884721625102*^9, 3.928847216694274*^9}, {
   3.9299917557730007`*^9, 3.929991756713537*^9}, {3.9405357716501207`*^9, 
   3.940535773461763*^9}, 3.947985761005121*^9, 3.9479859271655407`*^9, 
   3.9479860773834953`*^9, {3.947986195009286*^9, 3.947986394172708*^9}, {
   3.947986439026697*^9, 3.947986441288913*^9}, {3.9479877221044827`*^9, 
   3.9479877276039886`*^9}, 3.947991310232917*^9},
 CellLabel->"In[79]:=",ExpressionUUID->"ff9735c4-2592-4c71-a27e-e9e88e1b9029"],

Cell[CellGroupData[{

Cell[BoxData[
 InterpretationBox[
  RowBox[{"\<\"ii=\"\>", "\[InvisibleSpace]", "11"}],
  SequenceForm["ii=", 11],
  Editable->False]], "Print",
 CellChangeTimes->{
  3.947986078085305*^9, 3.9479861598125153`*^9, {3.947986198533249*^9, 
   3.947986241121014*^9}, {3.9479862727192287`*^9, 3.9479863948441267`*^9}, 
   3.947986442052681*^9, {3.947987706856358*^9, 3.947987728179862*^9}, 
   3.9479881133745813`*^9, 3.9479913189044247`*^9, 3.948026459218813*^9, 
   3.948521792562763*^9, 3.948543431989101*^9, 3.948546533627369*^9, 
   3.948818812567698*^9, 3.9490564628561563`*^9},
 CellLabel->
  "During evaluation of \
In[79]:=",ExpressionUUID->"477d0aa7-52f7-433c-a62c-c28a48090437"],

Cell[BoxData[
 InterpretationBox[
  RowBox[{"\<\"\[Delta]=\"\>", "\[InvisibleSpace]", "2.190233408226513`"}],
  SequenceForm["\[Delta]=", 2.190233408226513],
  Editable->False]], "Print",
 CellChangeTimes->{
  3.947986078085305*^9, 3.9479861598125153`*^9, {3.947986198533249*^9, 
   3.947986241121014*^9}, {3.9479862727192287`*^9, 3.9479863948441267`*^9}, 
   3.947986442052681*^9, {3.947987706856358*^9, 3.947987728179862*^9}, 
   3.9479881133745813`*^9, 3.9479913189044247`*^9, 3.948026459218813*^9, 
   3.948521792562763*^9, 3.948543431989101*^9, 3.948546533627369*^9, 
   3.948818812567698*^9, 3.9490564629181232`*^9},
 CellLabel->
  "During evaluation of \
In[79]:=",ExpressionUUID->"f9a31ce3-252f-4997-9ee6-745da67ea002"],

Cell[BoxData[
 InterpretationBox[
  RowBox[{"\<\"jj= \"\>", "\[InvisibleSpace]", "1", 
   "\[InvisibleSpace]", "\<\"offset=\"\>", "\[InvisibleSpace]", 
   RowBox[{"-", "337.465347356244`"}]}],
  SequenceForm["jj= ", 1, "offset=", -337.465347356244],
  Editable->False]], "Print",
 CellChangeTimes->{
  3.947986078085305*^9, 3.9479861598125153`*^9, {3.947986198533249*^9, 
   3.947986241121014*^9}, {3.9479862727192287`*^9, 3.9479863948441267`*^9}, 
   3.947986442052681*^9, {3.947987706856358*^9, 3.947987728179862*^9}, 
   3.9479881133745813`*^9, 3.9479913189044247`*^9, 3.948026459218813*^9, 
   3.948521792562763*^9, 3.948543431989101*^9, 3.948546533627369*^9, 
   3.948818812567698*^9, 3.94905646292332*^9},
 CellLabel->
  "During evaluation of \
In[79]:=",ExpressionUUID->"de9be484-45ba-4a0f-89e3-779d86afafba"],

Cell[BoxData[
 InterpretationBox[
  RowBox[{"\<\"Offset <39 nm, value is \"\>", "\[InvisibleSpace]", 
   RowBox[{"-", "337.465347356244`"}]}],
  SequenceForm["Offset <39 nm, value is ", -337.465347356244],
  Editable->False]], "Print",
 CellChangeTimes->{
  3.947986078085305*^9, 3.9479861598125153`*^9, {3.947986198533249*^9, 
   3.947986241121014*^9}, {3.9479862727192287`*^9, 3.9479863948441267`*^9}, 
   3.947986442052681*^9, {3.947987706856358*^9, 3.947987728179862*^9}, 
   3.9479881133745813`*^9, 3.9479913189044247`*^9, 3.948026459218813*^9, 
   3.948521792562763*^9, 3.948543431989101*^9, 3.948546533627369*^9, 
   3.948818812567698*^9, 3.949056462924864*^9},
 CellLabel->
  "During evaluation of \
In[79]:=",ExpressionUUID->"adcc7244-488a-4231-933c-403aecb4000f"],

Cell[BoxData[
 InterpretationBox[
  RowBox[{"\<\"\[Delta]=\"\>", "\[InvisibleSpace]", "2.266636899211159`"}],
  SequenceForm["\[Delta]=", 2.266636899211159],
  Editable->False]], "Print",
 CellChangeTimes->{
  3.947986078085305*^9, 3.9479861598125153`*^9, {3.947986198533249*^9, 
   3.947986241121014*^9}, {3.9479862727192287`*^9, 3.9479863948441267`*^9}, 
   3.947986442052681*^9, {3.947987706856358*^9, 3.947987728179862*^9}, 
   3.9479881133745813`*^9, 3.9479913189044247`*^9, 3.948026459218813*^9, 
   3.948521792562763*^9, 3.948543431989101*^9, 3.948546533627369*^9, 
   3.948818812567698*^9, 3.949056462926298*^9},
 CellLabel->
  "During evaluation of \
In[79]:=",ExpressionUUID->"c4ff92a3-ba22-4593-8f6c-3e14b595215a"],

Cell[BoxData[
 InterpretationBox[
  RowBox[{"\<\"jj= \"\>", "\[InvisibleSpace]", "2", 
   "\[InvisibleSpace]", "\<\"offset=\"\>", "\[InvisibleSpace]", 
   RowBox[{"-", "132.8314379417452`"}]}],
  SequenceForm["jj= ", 2, "offset=", -132.8314379417452],
  Editable->False]], "Print",
 CellChangeTimes->{
  3.947986078085305*^9, 3.9479861598125153`*^9, {3.947986198533249*^9, 
   3.947986241121014*^9}, {3.9479862727192287`*^9, 3.9479863948441267`*^9}, 
   3.947986442052681*^9, {3.947987706856358*^9, 3.947987728179862*^9}, 
   3.9479881133745813`*^9, 3.9479913189044247`*^9, 3.948026459218813*^9, 
   3.948521792562763*^9, 3.948543431989101*^9, 3.948546533627369*^9, 
   3.948818812567698*^9, 3.949056462927787*^9},
 CellLabel->
  "During evaluation of \
In[79]:=",ExpressionUUID->"42b3a6b2-09e8-4b29-8b13-513bccd29f23"],

Cell[BoxData[
 InterpretationBox[
  RowBox[{"\<\"Offset <39 nm, value is \"\>", "\[InvisibleSpace]", 
   RowBox[{"-", "132.8314379417452`"}]}],
  SequenceForm["Offset <39 nm, value is ", -132.8314379417452],
  Editable->False]], "Print",
 CellChangeTimes->{
  3.947986078085305*^9, 3.9479861598125153`*^9, {3.947986198533249*^9, 
   3.947986241121014*^9}, {3.9479862727192287`*^9, 3.9479863948441267`*^9}, 
   3.947986442052681*^9, {3.947987706856358*^9, 3.947987728179862*^9}, 
   3.9479881133745813`*^9, 3.9479913189044247`*^9, 3.948026459218813*^9, 
   3.948521792562763*^9, 3.948543431989101*^9, 3.948546533627369*^9, 
   3.948818812567698*^9, 3.949056462929203*^9},
 CellLabel->
  "During evaluation of \
In[79]:=",ExpressionUUID->"ab5cff57-1a39-420e-a906-82799145236a"],

Cell[BoxData[
 InterpretationBox[
  RowBox[{"\<\"\[Delta]=\"\>", "\[InvisibleSpace]", "2.304838644703482`"}],
  SequenceForm["\[Delta]=", 2.304838644703482],
  Editable->False]], "Print",
 CellChangeTimes->{
  3.947986078085305*^9, 3.9479861598125153`*^9, {3.947986198533249*^9, 
   3.947986241121014*^9}, {3.9479862727192287`*^9, 3.9479863948441267`*^9}, 
   3.947986442052681*^9, {3.947987706856358*^9, 3.947987728179862*^9}, 
   3.9479881133745813`*^9, 3.9479913189044247`*^9, 3.948026459218813*^9, 
   3.948521792562763*^9, 3.948543431989101*^9, 3.948546533627369*^9, 
   3.948818812567698*^9, 3.949056462936571*^9},
 CellLabel->
  "During evaluation of \
In[79]:=",ExpressionUUID->"2e207ca3-134e-4f24-97de-009d5592caf5"],

Cell[BoxData[
 InterpretationBox[
  RowBox[{"\<\"jj= \"\>", "\[InvisibleSpace]", "3", 
   "\[InvisibleSpace]", "\<\"offset=\"\>", "\[InvisibleSpace]", 
   RowBox[{"-", "28.17978828041805`"}]}],
  SequenceForm["jj= ", 3, "offset=", -28.17978828041805],
  Editable->False]], "Print",
 CellChangeTimes->{
  3.947986078085305*^9, 3.9479861598125153`*^9, {3.947986198533249*^9, 
   3.947986241121014*^9}, {3.9479862727192287`*^9, 3.9479863948441267`*^9}, 
   3.947986442052681*^9, {3.947987706856358*^9, 3.947987728179862*^9}, 
   3.9479881133745813`*^9, 3.9479913189044247`*^9, 3.948026459218813*^9, 
   3.948521792562763*^9, 3.948543431989101*^9, 3.948546533627369*^9, 
   3.948818812567698*^9, 3.949056462987775*^9},
 CellLabel->
  "During evaluation of \
In[79]:=",ExpressionUUID->"9f7bfc14-9c09-4035-aff1-e81034a7473d"],

Cell[BoxData[
 InterpretationBox[
  RowBox[{"\<\"Offset <39 nm, value is \"\>", "\[InvisibleSpace]", 
   RowBox[{"-", "28.17978828041805`"}]}],
  SequenceForm["Offset <39 nm, value is ", -28.17978828041805],
  Editable->False]], "Print",
 CellChangeTimes->{
  3.947986078085305*^9, 3.9479861598125153`*^9, {3.947986198533249*^9, 
   3.947986241121014*^9}, {3.9479862727192287`*^9, 3.9479863948441267`*^9}, 
   3.947986442052681*^9, {3.947987706856358*^9, 3.947987728179862*^9}, 
   3.9479881133745813`*^9, 3.9479913189044247`*^9, 3.948026459218813*^9, 
   3.948521792562763*^9, 3.948543431989101*^9, 3.948546533627369*^9, 
   3.948818812567698*^9, 3.949056462989663*^9},
 CellLabel->
  "During evaluation of \
In[79]:=",ExpressionUUID->"3969710e-842d-404b-b98e-011da7ce6711"],

Cell[BoxData[
 InterpretationBox[
  RowBox[{"\<\"\[Delta]=\"\>", "\[InvisibleSpace]", "2.3239395174496433`"}],
  SequenceForm["\[Delta]=", 2.3239395174496433`],
  Editable->False]], "Print",
 CellChangeTimes->{
  3.947986078085305*^9, 3.9479861598125153`*^9, {3.947986198533249*^9, 
   3.947986241121014*^9}, {3.9479862727192287`*^9, 3.9479863948441267`*^9}, 
   3.947986442052681*^9, {3.947987706856358*^9, 3.947987728179862*^9}, 
   3.9479881133745813`*^9, 3.9479913189044247`*^9, 3.948026459218813*^9, 
   3.948521792562763*^9, 3.948543431989101*^9, 3.948546533627369*^9, 
   3.948818812567698*^9, 3.9490564629911346`*^9},
 CellLabel->
  "During evaluation of \
In[79]:=",ExpressionUUID->"5a108fff-2d11-41da-92a9-77134a9b6d9b"],

Cell[BoxData[
 InterpretationBox[
  RowBox[{"\<\"jj= \"\>", "\[InvisibleSpace]", "4", 
   "\[InvisibleSpace]", "\<\"offset=\"\>", "\[InvisibleSpace]", 
   "26.14757920875286`"}],
  SequenceForm["jj= ", 4, "offset=", 26.14757920875286],
  Editable->False]], "Print",
 CellChangeTimes->{
  3.947986078085305*^9, 3.9479861598125153`*^9, {3.947986198533249*^9, 
   3.947986241121014*^9}, {3.9479862727192287`*^9, 3.9479863948441267`*^9}, 
   3.947986442052681*^9, {3.947987706856358*^9, 3.947987728179862*^9}, 
   3.9479881133745813`*^9, 3.9479913189044247`*^9, 3.948026459218813*^9, 
   3.948521792562763*^9, 3.948543431989101*^9, 3.948546533627369*^9, 
   3.948818812567698*^9, 3.949056462992584*^9},
 CellLabel->
  "During evaluation of \
In[79]:=",ExpressionUUID->"b825760a-bfb5-44d8-a566-5e34401f9a51"],

Cell[BoxData[
 InterpretationBox[
  RowBox[{"\<\"Offset <39 nm, value is \"\>", "\[InvisibleSpace]", 
   "26.14757920875286`"}],
  SequenceForm["Offset <39 nm, value is ", 26.14757920875286],
  Editable->False]], "Print",
 CellChangeTimes->{
  3.947986078085305*^9, 3.9479861598125153`*^9, {3.947986198533249*^9, 
   3.947986241121014*^9}, {3.9479862727192287`*^9, 3.9479863948441267`*^9}, 
   3.947986442052681*^9, {3.947987706856358*^9, 3.947987728179862*^9}, 
   3.9479881133745813`*^9, 3.9479913189044247`*^9, 3.948026459218813*^9, 
   3.948521792562763*^9, 3.948543431989101*^9, 3.948546533627369*^9, 
   3.948818812567698*^9, 3.949056462994049*^9},
 CellLabel->
  "During evaluation of \
In[79]:=",ExpressionUUID->"051b1531-005b-4408-9a5b-146761101af5"],

Cell[BoxData[
 InterpretationBox[
  RowBox[{"\<\"\[Delta]=\"\>", "\[InvisibleSpace]", "2.333489953822724`"}],
  SequenceForm["\[Delta]=", 2.333489953822724],
  Editable->False]], "Print",
 CellChangeTimes->{
  3.947986078085305*^9, 3.9479861598125153`*^9, {3.947986198533249*^9, 
   3.947986241121014*^9}, {3.9479862727192287`*^9, 3.9479863948441267`*^9}, 
   3.947986442052681*^9, {3.947987706856358*^9, 3.947987728179862*^9}, 
   3.9479881133745813`*^9, 3.9479913189044247`*^9, 3.948026459218813*^9, 
   3.948521792562763*^9, 3.948543431989101*^9, 3.948546533627369*^9, 
   3.948818812567698*^9, 3.949056462995535*^9},
 CellLabel->
  "During evaluation of \
In[79]:=",ExpressionUUID->"dac2f51a-de68-4f8f-9aa0-6f1eaadbeb6f"],

Cell[BoxData[
 InterpretationBox[
  RowBox[{"\<\"jj= \"\>", "\[InvisibleSpace]", "5", 
   "\[InvisibleSpace]", "\<\"offset=\"\>", "\[InvisibleSpace]", 
   "53.979256631180874`"}],
  SequenceForm["jj= ", 5, "offset=", 53.979256631180874`],
  Editable->False]], "Print",
 CellChangeTimes->{
  3.947986078085305*^9, 3.9479861598125153`*^9, {3.947986198533249*^9, 
   3.947986241121014*^9}, {3.9479862727192287`*^9, 3.9479863948441267`*^9}, 
   3.947986442052681*^9, {3.947987706856358*^9, 3.947987728179862*^9}, 
   3.9479881133745813`*^9, 3.9479913189044247`*^9, 3.948026459218813*^9, 
   3.948521792562763*^9, 3.948543431989101*^9, 3.948546533627369*^9, 
   3.948818812567698*^9, 3.949056463038353*^9},
 CellLabel->
  "During evaluation of \
In[79]:=",ExpressionUUID->"a3905fa7-5a25-46ce-a113-605d52aecfa6"],

Cell[BoxData[
 InterpretationBox[
  RowBox[{"\<\"Offset >50 nm, value is \"\>", "\[InvisibleSpace]", 
   "53.979256631180874`"}],
  SequenceForm["Offset >50 nm, value is ", 53.979256631180874`],
  Editable->False]], "Print",
 CellChangeTimes->{
  3.947986078085305*^9, 3.9479861598125153`*^9, {3.947986198533249*^9, 
   3.947986241121014*^9}, {3.9479862727192287`*^9, 3.9479863948441267`*^9}, 
   3.947986442052681*^9, {3.947987706856358*^9, 3.947987728179862*^9}, 
   3.9479881133745813`*^9, 3.9479913189044247`*^9, 3.948026459218813*^9, 
   3.948521792562763*^9, 3.948543431989101*^9, 3.948546533627369*^9, 
   3.948818812567698*^9, 3.949056463040234*^9},
 CellLabel->
  "During evaluation of \
In[79]:=",ExpressionUUID->"260a0666-164c-4d23-bc07-86bde64248e7"],

Cell[BoxData[
 InterpretationBox[
  RowBox[{"\<\"\[Delta]=\"\>", "\[InvisibleSpace]", "2.3287147356361837`"}],
  SequenceForm["\[Delta]=", 2.3287147356361837`],
  Editable->False]], "Print",
 CellChangeTimes->{
  3.947986078085305*^9, 3.9479861598125153`*^9, {3.947986198533249*^9, 
   3.947986241121014*^9}, {3.9479862727192287`*^9, 3.9479863948441267`*^9}, 
   3.947986442052681*^9, {3.947987706856358*^9, 3.947987728179862*^9}, 
   3.9479881133745813`*^9, 3.9479913189044247`*^9, 3.948026459218813*^9, 
   3.948521792562763*^9, 3.948543431989101*^9, 3.948546533627369*^9, 
   3.948818812567698*^9, 3.9490564630417347`*^9},
 CellLabel->
  "During evaluation of \
In[79]:=",ExpressionUUID->"362f2486-3309-4f19-961a-97a87249d13f"],

Cell[BoxData[
 InterpretationBox[
  RowBox[{"\<\"jj= \"\>", "\[InvisibleSpace]", "6", 
   "\[InvisibleSpace]", "\<\"offset=\"\>", "\[InvisibleSpace]", 
   "40.0027964362763`"}],
  SequenceForm["jj= ", 6, "offset=", 40.0027964362763],
  Editable->False]], "Print",
 CellChangeTimes->{
  3.947986078085305*^9, 3.9479861598125153`*^9, {3.947986198533249*^9, 
   3.947986241121014*^9}, {3.9479862727192287`*^9, 3.9479863948441267`*^9}, 
   3.947986442052681*^9, {3.947987706856358*^9, 3.947987728179862*^9}, 
   3.9479881133745813`*^9, 3.9479913189044247`*^9, 3.948026459218813*^9, 
   3.948521792562763*^9, 3.948543431989101*^9, 3.948546533627369*^9, 
   3.948818812567698*^9, 3.949056463046681*^9},
 CellLabel->
  "During evaluation of \
In[79]:=",ExpressionUUID->"3a512291-ae4c-49a6-a3dc-175b9545be7b"],

Cell[BoxData[
 InterpretationBox[
  RowBox[{"\<\"Offset <39 nm, value is \"\>", "\[InvisibleSpace]", 
   "40.0027964362763`"}],
  SequenceForm["Offset <39 nm, value is ", 40.0027964362763],
  Editable->False]], "Print",
 CellChangeTimes->{
  3.947986078085305*^9, 3.9479861598125153`*^9, {3.947986198533249*^9, 
   3.947986241121014*^9}, {3.9479862727192287`*^9, 3.9479863948441267`*^9}, 
   3.947986442052681*^9, {3.947987706856358*^9, 3.947987728179862*^9}, 
   3.9479881133745813`*^9, 3.9479913189044247`*^9, 3.948026459218813*^9, 
   3.948521792562763*^9, 3.948543431989101*^9, 3.948546533627369*^9, 
   3.948818812567698*^9, 3.9490564630494204`*^9},
 CellLabel->
  "During evaluation of \
In[79]:=",ExpressionUUID->"7fbce750-01b2-4d38-9a50-c8c2692a6fc7"],

Cell[BoxData[
 InterpretationBox[
  RowBox[{"\<\"\[Delta]=\"\>", "\[InvisibleSpace]", "2.331102344729454`"}],
  SequenceForm["\[Delta]=", 2.331102344729454],
  Editable->False]], "Print",
 CellChangeTimes->{
  3.947986078085305*^9, 3.9479861598125153`*^9, {3.947986198533249*^9, 
   3.947986241121014*^9}, {3.9479862727192287`*^9, 3.9479863948441267`*^9}, 
   3.947986442052681*^9, {3.947987706856358*^9, 3.947987728179862*^9}, 
   3.9479881133745813`*^9, 3.9479913189044247`*^9, 3.948026459218813*^9, 
   3.948521792562763*^9, 3.948543431989101*^9, 3.948546533627369*^9, 
   3.948818812567698*^9, 3.9490564630863113`*^9},
 CellLabel->
  "During evaluation of \
In[79]:=",ExpressionUUID->"1a311981-ae96-4c02-b500-26d46326e476"],

Cell[BoxData[
 InterpretationBox[
  RowBox[{"\<\"jj= \"\>", "\[InvisibleSpace]", "7", 
   "\[InvisibleSpace]", "\<\"offset=\"\>", "\[InvisibleSpace]", 
   "46.97550030191326`"}],
  SequenceForm["jj= ", 7, "offset=", 46.97550030191326],
  Editable->False]], "Print",
 CellChangeTimes->{
  3.947986078085305*^9, 3.9479861598125153`*^9, {3.947986198533249*^9, 
   3.947986241121014*^9}, {3.9479862727192287`*^9, 3.9479863948441267`*^9}, 
   3.947986442052681*^9, {3.947987706856358*^9, 3.947987728179862*^9}, 
   3.9479881133745813`*^9, 3.9479913189044247`*^9, 3.948026459218813*^9, 
   3.948521792562763*^9, 3.948543431989101*^9, 3.948546533627369*^9, 
   3.948818812567698*^9, 3.949056463088081*^9},
 CellLabel->
  "During evaluation of \
In[79]:=",ExpressionUUID->"c8a8b6fd-558e-4589-95d2-a5da01bbd812"],

Cell[BoxData[
 InterpretationBox[
  RowBox[{"\<\"Offset >50 nm, value is \"\>", "\[InvisibleSpace]", 
   "46.97550030191326`"}],
  SequenceForm["Offset >50 nm, value is ", 46.97550030191326],
  Editable->False]], "Print",
 CellChangeTimes->{
  3.947986078085305*^9, 3.9479861598125153`*^9, {3.947986198533249*^9, 
   3.947986241121014*^9}, {3.9479862727192287`*^9, 3.9479863948441267`*^9}, 
   3.947986442052681*^9, {3.947987706856358*^9, 3.947987728179862*^9}, 
   3.9479881133745813`*^9, 3.9479913189044247`*^9, 3.948026459218813*^9, 
   3.948521792562763*^9, 3.948543431989101*^9, 3.948546533627369*^9, 
   3.948818812567698*^9, 3.9490564630894814`*^9},
 CellLabel->
  "During evaluation of \
In[79]:=",ExpressionUUID->"39895f7d-d744-4952-af15-b550c9466458"],

Cell[BoxData[
 InterpretationBox[
  RowBox[{"\<\"\[Delta]=\"\>", "\[InvisibleSpace]", "2.329908540182819`"}],
  SequenceForm["\[Delta]=", 2.329908540182819],
  Editable->False]], "Print",
 CellChangeTimes->{
  3.947986078085305*^9, 3.9479861598125153`*^9, {3.947986198533249*^9, 
   3.947986241121014*^9}, {3.9479862727192287`*^9, 3.9479863948441267`*^9}, 
   3.947986442052681*^9, {3.947987706856358*^9, 3.947987728179862*^9}, 
   3.9479881133745813`*^9, 3.9479913189044247`*^9, 3.948026459218813*^9, 
   3.948521792562763*^9, 3.948543431989101*^9, 3.948546533627369*^9, 
   3.948818812567698*^9, 3.94905646309087*^9},
 CellLabel->
  "During evaluation of \
In[79]:=",ExpressionUUID->"7a13dbc3-0647-4b14-8125-2e8c8131ad45"],

Cell[BoxData[
 InterpretationBox[
  RowBox[{"\<\"jj= \"\>", "\[InvisibleSpace]", "8", 
   "\[InvisibleSpace]", "\<\"offset=\"\>", "\[InvisibleSpace]", 
   "43.48531314260845`"}],
  SequenceForm["jj= ", 8, "offset=", 43.48531314260845],
  Editable->False]], "Print",
 CellChangeTimes->{
  3.947986078085305*^9, 3.9479861598125153`*^9, {3.947986198533249*^9, 
   3.947986241121014*^9}, {3.9479862727192287`*^9, 3.9479863948441267`*^9}, 
   3.947986442052681*^9, {3.947987706856358*^9, 3.947987728179862*^9}, 
   3.9479881133745813`*^9, 3.9479913189044247`*^9, 3.948026459218813*^9, 
   3.948521792562763*^9, 3.948543431989101*^9, 3.948546533627369*^9, 
   3.948818812567698*^9, 3.949056463128901*^9},
 CellLabel->
  "During evaluation of \
In[79]:=",ExpressionUUID->"68cbf397-3faa-45f0-88a2-1629a153ecd5"],

Cell[BoxData[
 InterpretationBox[
  RowBox[{"\<\"Offset <39 nm, value is \"\>", "\[InvisibleSpace]", 
   "43.48531314260845`"}],
  SequenceForm["Offset <39 nm, value is ", 43.48531314260845],
  Editable->False]], "Print",
 CellChangeTimes->{
  3.947986078085305*^9, 3.9479861598125153`*^9, {3.947986198533249*^9, 
   3.947986241121014*^9}, {3.9479862727192287`*^9, 3.9479863948441267`*^9}, 
   3.947986442052681*^9, {3.947987706856358*^9, 3.947987728179862*^9}, 
   3.9479881133745813`*^9, 3.9479913189044247`*^9, 3.948026459218813*^9, 
   3.948521792562763*^9, 3.948543431989101*^9, 3.948546533627369*^9, 
   3.948818812567698*^9, 3.949056463130743*^9},
 CellLabel->
  "During evaluation of \
In[79]:=",ExpressionUUID->"18e4e788-5665-4923-8df4-85b42b91b5f7"],

Cell[BoxData[
 InterpretationBox[
  RowBox[{"\<\"\[Delta]=\"\>", "\[InvisibleSpace]", "2.3305054424561362`"}],
  SequenceForm["\[Delta]=", 2.3305054424561362`],
  Editable->False]], "Print",
 CellChangeTimes->{
  3.947986078085305*^9, 3.9479861598125153`*^9, {3.947986198533249*^9, 
   3.947986241121014*^9}, {3.9479862727192287`*^9, 3.9479863948441267`*^9}, 
   3.947986442052681*^9, {3.947987706856358*^9, 3.947987728179862*^9}, 
   3.9479881133745813`*^9, 3.9479913189044247`*^9, 3.948026459218813*^9, 
   3.948521792562763*^9, 3.948543431989101*^9, 3.948546533627369*^9, 
   3.948818812567698*^9, 3.949056463132412*^9},
 CellLabel->
  "During evaluation of \
In[79]:=",ExpressionUUID->"7993a01a-8d38-46bd-a686-33c7422b4324"],

Cell[BoxData[
 InterpretationBox[
  RowBox[{"\<\"jj= \"\>", "\[InvisibleSpace]", "9", 
   "\[InvisibleSpace]", "\<\"offset=\"\>", "\[InvisibleSpace]", 
   "45.22944212273387`"}],
  SequenceForm["jj= ", 9, "offset=", 45.22944212273387],
  Editable->False]], "Print",
 CellChangeTimes->{
  3.947986078085305*^9, 3.9479861598125153`*^9, {3.947986198533249*^9, 
   3.947986241121014*^9}, {3.9479862727192287`*^9, 3.9479863948441267`*^9}, 
   3.947986442052681*^9, {3.947987706856358*^9, 3.947987728179862*^9}, 
   3.9479881133745813`*^9, 3.9479913189044247`*^9, 3.948026459218813*^9, 
   3.948521792562763*^9, 3.948543431989101*^9, 3.948546533627369*^9, 
   3.948818812567698*^9, 3.949056463133801*^9},
 CellLabel->
  "During evaluation of \
In[79]:=",ExpressionUUID->"7ea6eccb-de43-4bbc-b4e4-d0fb47cc7b93"],

Cell[BoxData[
 InterpretationBox[
  RowBox[{"\<\"Offset >50 nm, value is \"\>", "\[InvisibleSpace]", 
   "45.22944212273387`"}],
  SequenceForm["Offset >50 nm, value is ", 45.22944212273387],
  Editable->False]], "Print",
 CellChangeTimes->{
  3.947986078085305*^9, 3.9479861598125153`*^9, {3.947986198533249*^9, 
   3.947986241121014*^9}, {3.9479862727192287`*^9, 3.9479863948441267`*^9}, 
   3.947986442052681*^9, {3.947987706856358*^9, 3.947987728179862*^9}, 
   3.9479881133745813`*^9, 3.9479913189044247`*^9, 3.948026459218813*^9, 
   3.948521792562763*^9, 3.948543431989101*^9, 3.948546533627369*^9, 
   3.948818812567698*^9, 3.949056463135209*^9},
 CellLabel->
  "During evaluation of \
In[79]:=",ExpressionUUID->"132612f4-4f0e-460f-a924-136270c2ea1c"],

Cell[BoxData[
 InterpretationBox[
  RowBox[{"\<\"\[Delta]=\"\>", "\[InvisibleSpace]", "2.3302069913194776`"}],
  SequenceForm["\[Delta]=", 2.3302069913194776`],
  Editable->False]], "Print",
 CellChangeTimes->{
  3.947986078085305*^9, 3.9479861598125153`*^9, {3.947986198533249*^9, 
   3.947986241121014*^9}, {3.9479862727192287`*^9, 3.9479863948441267`*^9}, 
   3.947986442052681*^9, {3.947987706856358*^9, 3.947987728179862*^9}, 
   3.9479881133745813`*^9, 3.9479913189044247`*^9, 3.948026459218813*^9, 
   3.948521792562763*^9, 3.948543431989101*^9, 3.948546533627369*^9, 
   3.948818812567698*^9, 3.949056463136766*^9},
 CellLabel->
  "During evaluation of \
In[79]:=",ExpressionUUID->"19810917-56f7-4068-a694-0c6ef3b86403"],

Cell[BoxData[
 InterpretationBox[
  RowBox[{"\<\"jj= \"\>", "\[InvisibleSpace]", "10", 
   "\[InvisibleSpace]", "\<\"offset=\"\>", "\[InvisibleSpace]", 
   "44.35713720659362`"}],
  SequenceForm["jj= ", 10, "offset=", 44.35713720659362],
  Editable->False]], "Print",
 CellChangeTimes->{
  3.947986078085305*^9, 3.9479861598125153`*^9, {3.947986198533249*^9, 
   3.947986241121014*^9}, {3.9479862727192287`*^9, 3.9479863948441267`*^9}, 
   3.947986442052681*^9, {3.947987706856358*^9, 3.947987728179862*^9}, 
   3.9479881133745813`*^9, 3.9479913189044247`*^9, 3.948026459218813*^9, 
   3.948521792562763*^9, 3.948543431989101*^9, 3.948546533627369*^9, 
   3.948818812567698*^9, 3.949056463173113*^9},
 CellLabel->
  "During evaluation of \
In[79]:=",ExpressionUUID->"5397647e-0c4b-48b0-a8c9-369c0d347063"],

Cell[BoxData[
 InterpretationBox[
  RowBox[{"\<\"Offset <39 nm, value is \"\>", "\[InvisibleSpace]", 
   "44.35713720659362`"}],
  SequenceForm["Offset <39 nm, value is ", 44.35713720659362],
  Editable->False]], "Print",
 CellChangeTimes->{
  3.947986078085305*^9, 3.9479861598125153`*^9, {3.947986198533249*^9, 
   3.947986241121014*^9}, {3.9479862727192287`*^9, 3.9479863948441267`*^9}, 
   3.947986442052681*^9, {3.947987706856358*^9, 3.947987728179862*^9}, 
   3.9479881133745813`*^9, 3.9479913189044247`*^9, 3.948026459218813*^9, 
   3.948521792562763*^9, 3.948543431989101*^9, 3.948546533627369*^9, 
   3.948818812567698*^9, 3.949056463174955*^9},
 CellLabel->
  "During evaluation of \
In[79]:=",ExpressionUUID->"43ad8aa0-d8e9-4cd9-a8eb-602eea961b89"],

Cell[BoxData[
 InterpretationBox[
  RowBox[{"\<\"\[Delta]=\"\>", "\[InvisibleSpace]", "2.330356216887807`"}],
  SequenceForm["\[Delta]=", 2.330356216887807],
  Editable->False]], "Print",
 CellChangeTimes->{
  3.947986078085305*^9, 3.9479861598125153`*^9, {3.947986198533249*^9, 
   3.947986241121014*^9}, {3.9479862727192287`*^9, 3.9479863948441267`*^9}, 
   3.947986442052681*^9, {3.947987706856358*^9, 3.947987728179862*^9}, 
   3.9479881133745813`*^9, 3.9479913189044247`*^9, 3.948026459218813*^9, 
   3.948521792562763*^9, 3.948543431989101*^9, 3.948546533627369*^9, 
   3.948818812567698*^9, 3.949056463176414*^9},
 CellLabel->
  "During evaluation of \
In[79]:=",ExpressionUUID->"3b9a809b-7210-495e-b2e4-9727fdcf3fbc"],

Cell[BoxData[
 InterpretationBox[
  RowBox[{"\<\"jj= \"\>", "\[InvisibleSpace]", "11", 
   "\[InvisibleSpace]", "\<\"offset=\"\>", "\[InvisibleSpace]", 
   "44.79322946737352`"}],
  SequenceForm["jj= ", 11, "offset=", 44.79322946737352],
  Editable->False]], "Print",
 CellChangeTimes->{
  3.947986078085305*^9, 3.9479861598125153`*^9, {3.947986198533249*^9, 
   3.947986241121014*^9}, {3.9479862727192287`*^9, 3.9479863948441267`*^9}, 
   3.947986442052681*^9, {3.947987706856358*^9, 3.947987728179862*^9}, 
   3.9479881133745813`*^9, 3.9479913189044247`*^9, 3.948026459218813*^9, 
   3.948521792562763*^9, 3.948543431989101*^9, 3.948546533627369*^9, 
   3.948818812567698*^9, 3.94905646322153*^9},
 CellLabel->
  "During evaluation of \
In[79]:=",ExpressionUUID->"cc2daa2c-c63d-408e-bff8-ed2ff52f0b74"],

Cell[BoxData[
 InterpretationBox[
  RowBox[{"\<\"Offset <39 nm, value is \"\>", "\[InvisibleSpace]", 
   "44.79322946737352`"}],
  SequenceForm["Offset <39 nm, value is ", 44.79322946737352],
  Editable->False]], "Print",
 CellChangeTimes->{
  3.947986078085305*^9, 3.9479861598125153`*^9, {3.947986198533249*^9, 
   3.947986241121014*^9}, {3.9479862727192287`*^9, 3.9479863948441267`*^9}, 
   3.947986442052681*^9, {3.947987706856358*^9, 3.947987728179862*^9}, 
   3.9479881133745813`*^9, 3.9479913189044247`*^9, 3.948026459218813*^9, 
   3.948521792562763*^9, 3.948543431989101*^9, 3.948546533627369*^9, 
   3.948818812567698*^9, 3.9490564632234*^9},
 CellLabel->
  "During evaluation of \
In[79]:=",ExpressionUUID->"fcc47e92-a262-4568-bd90-6f6b4dee349c"],

Cell[BoxData[
 InterpretationBox[
  RowBox[{"\<\"\[Delta]=\"\>", "\[InvisibleSpace]", "2.330430829671972`"}],
  SequenceForm["\[Delta]=", 2.330430829671972],
  Editable->False]], "Print",
 CellChangeTimes->{
  3.947986078085305*^9, 3.9479861598125153`*^9, {3.947986198533249*^9, 
   3.947986241121014*^9}, {3.9479862727192287`*^9, 3.9479863948441267`*^9}, 
   3.947986442052681*^9, {3.947987706856358*^9, 3.947987728179862*^9}, 
   3.9479881133745813`*^9, 3.9479913189044247`*^9, 3.948026459218813*^9, 
   3.948521792562763*^9, 3.948543431989101*^9, 3.948546533627369*^9, 
   3.948818812567698*^9, 3.949056463224832*^9},
 CellLabel->
  "During evaluation of \
In[79]:=",ExpressionUUID->"4108b411-cc40-469e-9a7e-c2c5b26cd21e"],

Cell[BoxData[
 InterpretationBox[
  RowBox[{"\<\"jj= \"\>", "\[InvisibleSpace]", "12", 
   "\[InvisibleSpace]", "\<\"offset=\"\>", "\[InvisibleSpace]", 
   "45.01132073450685`"}],
  SequenceForm["jj= ", 12, "offset=", 45.01132073450685],
  Editable->False]], "Print",
 CellChangeTimes->{
  3.947986078085305*^9, 3.9479861598125153`*^9, {3.947986198533249*^9, 
   3.947986241121014*^9}, {3.9479862727192287`*^9, 3.9479863948441267`*^9}, 
   3.947986442052681*^9, {3.947987706856358*^9, 3.947987728179862*^9}, 
   3.9479881133745813`*^9, 3.9479913189044247`*^9, 3.948026459218813*^9, 
   3.948521792562763*^9, 3.948543431989101*^9, 3.948546533627369*^9, 
   3.948818812567698*^9, 3.9490564632262*^9},
 CellLabel->
  "During evaluation of \
In[79]:=",ExpressionUUID->"43d5e8e0-6714-487b-8715-3098a457e4ca"],

Cell[BoxData[
 InterpretationBox[
  RowBox[{
   RowBox[{"\<\"Final Offset (nm) = \"\>", "\[InvisibleSpace]", 
    "45.01132073450685`", 
    "\[InvisibleSpace]", "\<\"\\n Final restx1ch, x1pg, (nm) = \"\>", 
    "\[InvisibleSpace]", 
    RowBox[{"{", 
     RowBox[{
      RowBox[{"-", "690.4635858036173`"}], ",", 
      RowBox[{"-", "665.1100728001139`"}]}], "}"}], 
    "\[InvisibleSpace]", "\<\"\\n Final \\!\\(\\*SubscriptBox[\\(\[Delta]\\), \
\\(P\\)]\\) - Initial \\!\\(\\*SubscriptBox[\\(\[Delta]\\), \\(P\\)]\\) (nm) \
= \"\>", "\[InvisibleSpace]", "2.330430829671972`"}], "\[VeryThinSpace]", "-", 
   RowBox[{
   "delsoln", 
    "\[InvisibleSpace]", "\<\"\\nFinal \
\\!\\(\\*SubscriptBox[SuperscriptBox[\\(X\\), \\(*\\)], \\(1  p\\)]\\)(nm) = \
\"\>", "\[InvisibleSpace]", 
    RowBox[{"-", "665.1100728001139`"}], 
    "\[InvisibleSpace]", "\<\"\\nFinal \\!\\(\\*SubscriptBox[\\(l\\), \\(2  p\
\\)]\\)/\\!\\(\\*SubscriptBox[\\(l\\), \\(2  E\\)]\\) = \"\>", 
    "\[InvisibleSpace]", "1.0034842555139993`", 
    "\[InvisibleSpace]", "\<\"\\nFinal \\!\\(\\*SubscriptBox[\\(l\\), \\(3  p\
\\)]\\)/\\!\\(\\*SubscriptBox[\\(l\\), \\(3  E\\)]\\) = \"\>", 
    "\[InvisibleSpace]", "1.0074074020249224`", 
    "\[InvisibleSpace]", "\<\"\\nFinal \
\\!\\(\\*SubscriptBox[SuperscriptBox[\\(t\\), \\(*\\)], \
\\(p\\)]\\)/\\!\\(\\*SubscriptBox[SuperscriptBox[\\(t\\), \\(*\\)], \
\\(E\\)]\\) = \"\>", "\[InvisibleSpace]", "0.5207380396928682`", 
    "\[InvisibleSpace]", "\<\"\\nFinal \\!\\(\\*SubscriptBox[\\(k\\), \
\\(gs\\)]\\) = \"\>", "\[InvisibleSpace]", "0.002957460644061279`"}]}],
  SequenceForm[
  "Final Offset (nm) = ", 45.01132073450685, 
   "\n Final restx1ch, x1pg, (nm) = ", {-690.4635858036173, \
-665.1100728001139}, 
   "\n Final \!\(\*SubscriptBox[\(\[Delta]\), \(P\)]\) - Initial \
\!\(\*SubscriptBox[\(\[Delta]\), \(P\)]\) (nm) = ", 
   2.330430829671972 - $CellContext`delsoln, 
   "\nFinal \!\(\*SubscriptBox[SuperscriptBox[\(X\), \(*\)], \(1  p\)]\)(nm) \
= ", -665.1100728001139, 
   "\nFinal \!\(\*SubscriptBox[\(l\), \(2  p\)]\)/\!\(\*SubscriptBox[\(l\), \
\(2  E\)]\) = ", 1.0034842555139993`, 
   "\nFinal \!\(\*SubscriptBox[\(l\), \(3  p\)]\)/\!\(\*SubscriptBox[\(l\), \
\(3  E\)]\) = ", 1.0074074020249224`, 
   "\nFinal \!\(\*SubscriptBox[SuperscriptBox[\(t\), \(*\)], \
\(p\)]\)/\!\(\*SubscriptBox[SuperscriptBox[\(t\), \(*\)], \(E\)]\) = ", 
   0.5207380396928682, "\nFinal \!\(\*SubscriptBox[\(k\), \(gs\)]\) = ", 
   0.002957460644061279],
  Editable->False]], "Print",
 CellChangeTimes->{
  3.947986078085305*^9, 3.9479861598125153`*^9, {3.947986198533249*^9, 
   3.947986241121014*^9}, {3.9479862727192287`*^9, 3.9479863948441267`*^9}, 
   3.947986442052681*^9, {3.947987706856358*^9, 3.947987728179862*^9}, 
   3.9479881133745813`*^9, 3.9479913189044247`*^9, 3.948026459218813*^9, 
   3.948521792562763*^9, 3.948543431989101*^9, 3.948546533627369*^9, 
   3.948818812567698*^9, 3.949056463227785*^9},
 CellLabel->
  "During evaluation of \
In[79]:=",ExpressionUUID->"dff9ab77-ae8d-4fa7-aeb9-8d84f2f1543e"]
}, Open  ]]
}, Open  ]],

Cell[CellGroupData[{

Cell[BoxData[
 RowBox[{"{", 
  RowBox[{"l1val", ",", "l2val", ",", "l3val"}], "}"}]], "Input",
 CellChangeTimes->{{3.948543668065916*^9, 3.948543677660183*^9}},
 CellLabel->"In[90]:=",ExpressionUUID->"dfebefd0-9821-4d2e-8e58-7e2a6c50851b"],

Cell[BoxData[
 RowBox[{"{", 
  RowBox[{"4100.`", ",", "2800", ",", "1300"}], "}"}]], "Output",
 CellChangeTimes->{3.9485436780811768`*^9, 3.948818812904168*^9, 
  3.949056463237582*^9},
 CellLabel->"Out[90]=",ExpressionUUID->"d14a66fd-7da9-48a7-a203-460214686352"]
}, Open  ]],

Cell[CellGroupData[{

Cell[BoxData[
 RowBox[{
  RowBox[{"(*", 
   RowBox[{
   "Row", " ", "2", " ", "and", " ", "3", " ", "height", " ", "decrease"}], 
   "*)"}], "\[IndentingNewLine]", 
  RowBox[{
   RowBox[{"l2val", "-", "l2g"}], "\[IndentingNewLine]", 
   RowBox[{"l3val", "-", "l3g"}]}]}]], "Input",
 CellChangeTimes->{{3.94905615828318*^9, 3.949056179278714*^9}},
 CellLabel->"In[91]:=",ExpressionUUID->"a5d2077e-df68-4319-87d8-d8c7d61cd368"],

Cell[BoxData[
 RowBox[{"-", "9.755915439198361`"}]], "Output",
 CellChangeTimes->{3.9490564632885447`*^9},
 CellLabel->"Out[91]=",ExpressionUUID->"3fe9188a-d26e-452c-8cde-03276c5bcda7"],

Cell[BoxData[
 RowBox[{"-", "9.629622632399105`"}]], "Output",
 CellChangeTimes->{3.94905646329071*^9},
 CellLabel->"Out[92]=",ExpressionUUID->"78c327b7-9a15-4de8-a4b3-bf19d63f80c7"]
}, Open  ]],

Cell[CellGroupData[{

Cell[BoxData[
 RowBox[{
  RowBox[{"-", "9.755915439198361`"}], "+", "9.629622632399105`"}]], "Input",
 CellChangeTimes->{{3.9490585758540916`*^9, 3.949058579791342*^9}},
 CellLabel->"In[5]:=",ExpressionUUID->"e91d1ead-d9ec-4fe9-9811-ba8eef6ee25c"],

Cell[BoxData[
 RowBox[{"-", "0.12629280679925614`"}]], "Output",
 CellChangeTimes->{3.9490585804275227`*^9},
 CellLabel->"Out[5]=",ExpressionUUID->"9d070647-3939-4227-98ce-1f5ae79cc190"]
}, Open  ]],

Cell[CellGroupData[{

Cell[BoxData["xstarp"], "Input",
 CellChangeTimes->{{3.948543466397993*^9, 3.94854346897888*^9}},
 CellLabel->"In[93]:=",ExpressionUUID->"de0e27bd-4b2d-409c-8167-d9356b4a0495"],

Cell[BoxData["325.01663334194825`"], "Output",
 CellChangeTimes->{3.948543469786858*^9, 3.948818812927902*^9, 
  3.949056463298936*^9},
 CellLabel->"Out[93]=",ExpressionUUID->"382bd702-90ee-4cd8-a5f2-31e66da41d00"]
}, Open  ]],

Cell[CellGroupData[{

Cell[BoxData["xstarp2"], "Input",
 CellChangeTimes->{{3.948543470711158*^9, 3.948543472827726*^9}},
 CellLabel->"In[94]:=",ExpressionUUID->"e2b8c457-c2ff-4e33-8bae-e207bfe9ab8b"],

Cell[BoxData["325.01663334194814`"], "Output",
 CellChangeTimes->{3.948543473166794*^9, 3.94881881293696*^9, 
  3.949056463320484*^9},
 CellLabel->"Out[94]=",ExpressionUUID->"79009280-2854-45fa-bf92-ce1bb0362d95"]
}, Open  ]],

Cell[CellGroupData[{

Cell[BoxData["x1pg"], "Input",
 CellChangeTimes->{{3.948543449360457*^9, 3.948543450712162*^9}},
 CellLabel->"In[95]:=",ExpressionUUID->"c6e05afa-8cf7-4bf9-8abe-51fbd7f68009"],

Cell[BoxData[
 RowBox[{"-", "665.1100728001139`"}]], "Output",
 CellChangeTimes->{3.9485434512709637`*^9, 3.948546547195532*^9, 
  3.948818812961236*^9, 3.9490564633276377`*^9},
 CellLabel->"Out[95]=",ExpressionUUID->"42d7a0f9-7e48-4ad6-90ac-f55e107c6f88"]
}, Open  ]],

Cell[CellGroupData[{

Cell[BoxData[
 RowBox[{
  RowBox[{"-", "759.83070457468`"}], "-", "x1pg"}]], "Input",
 CellChangeTimes->{{3.948521813735827*^9, 3.948521815371354*^9}},
 CellLabel->"In[96]:=",ExpressionUUID->"2a4266b8-54ef-4ca8-9252-e7872302f43f"],

Cell[BoxData[
 RowBox[{"-", "94.72063177456607`"}]], "Output",
 CellChangeTimes->{3.948521816211609*^9, 3.948818812970417*^9, 
  3.9490564633489103`*^9},
 CellLabel->"Out[96]=",ExpressionUUID->"85ef2090-99f6-4da6-96bc-11c7fae55f8d"]
}, Open  ]],

Cell[CellGroupData[{

Cell[BoxData[
 RowBox[{"x1pg", "-", "restx1chnew", "+", "40"}]], "Input",
 CellChangeTimes->{{3.94053481491147*^9, 3.940534868254937*^9}},
 CellLabel->"In[97]:=",ExpressionUUID->"dc1895dd-b779-45f7-8387-0c15f92af062"],

Cell[BoxData["65.36483373801025`"], "Output",
 CellChangeTimes->{{3.9405348242331867`*^9, 3.9405348687780437`*^9}, 
   3.948818812994041*^9, 3.949056463356325*^9},
 CellLabel->"Out[97]=",ExpressionUUID->"dcf8c322-cbeb-4c5a-966d-2a257a23e350"]
}, Open  ]],

Cell[CellGroupData[{

Cell[BoxData[
 RowBox[{"{", 
  RowBox[{"l3g", ",", "l3val"}], "}"}]], "Input",
 CellChangeTimes->{{3.94854362005162*^9, 3.9485436379327793`*^9}},
 CellLabel->"In[98]:=",ExpressionUUID->"a55eb1cf-9109-497e-98f2-6f659bb58745"],

Cell[BoxData[
 RowBox[{"{", 
  RowBox[{"1309.629622632399`", ",", "1300"}], "}"}]], "Output",
 CellChangeTimes->{{3.948543622773435*^9, 3.94854363846488*^9}, 
   3.9488188130031223`*^9, 3.94905646337916*^9},
 CellLabel->"Out[98]=",ExpressionUUID->"84e46bb7-b5ba-4cda-8399-9eec07c435b8"]
}, Open  ]],

Cell[CellGroupData[{

Cell[BoxData[
 RowBox[{"{", 
  RowBox[{"l2g", ",", "l2val"}], "}"}]], "Input",
 CellChangeTimes->{{3.928600331736475*^9, 3.9286003361935987`*^9}},
 CellLabel->"In[99]:=",ExpressionUUID->"5803b4b4-9727-41c3-b41e-7b6968f6fb10"],

Cell[BoxData[
 RowBox[{"{", 
  RowBox[{"2809.7559154391984`", ",", "2800"}], "}"}]], "Output",
 CellChangeTimes->{3.9479913363662786`*^9, 3.9485434381018047`*^9, 
  3.948543553590493*^9, 3.9485436298949223`*^9, 3.948818813027074*^9, 
  3.949056463386857*^9},
 CellLabel->"Out[99]=",ExpressionUUID->"c794d080-0600-46e8-af73-9d3c0e8c19de"]
}, Open  ]],

Cell[CellGroupData[{

Cell[BoxData["kgsp"], "Input",
 CellChangeTimes->{{3.948543579105414*^9, 3.948543580905981*^9}},
 CellLabel->
  "In[100]:=",ExpressionUUID->"cc7abb87-0ee6-4a61-8140-97eec82c1c4e"],

Cell[BoxData["0.002957460644061279`"], "Output",
 CellChangeTimes->{3.94854358140504*^9, 3.948546590281591*^9, 
  3.948818813035968*^9, 3.9490564634107437`*^9},
 CellLabel->
  "Out[100]=",ExpressionUUID->"ed62a12e-d05b-4428-86e9-079ee24d0af8"]
}, Open  ]],

Cell[CellGroupData[{

Cell[BoxData["dvalp"], "Input",
 CellChangeTimes->{{3.94854358347365*^9, 3.948543585101492*^9}},
 CellLabel->
  "In[101]:=",ExpressionUUID->"bc2362ae-eea4-4d56-862a-93e286191dc7"],

Cell[BoxData["0.592401801937582`"], "Output",
 CellChangeTimes->{3.948543585464843*^9, 3.948546581288528*^9, 
  3.9488188130592127`*^9, 3.949056463418676*^9},
 CellLabel->
  "Out[101]=",ExpressionUUID->"4e6551b2-8684-41dc-9233-c88ba4cd98ea"]
}, Open  ]],

Cell[CellGroupData[{

Cell[BoxData["xgsup"], "Input",
 CellChangeTimes->{{3.9485465552900257`*^9, 3.948546558112797*^9}},
 CellLabel->
  "In[102]:=",ExpressionUUID->"d64551d3-1a9d-43bb-959b-063fc055bf51"],

Cell[BoxData["319.2748460994864`"], "Output",
 CellChangeTimes->{3.948546558528131*^9, 3.948818813067738*^9, 
  3.949056463441877*^9},
 CellLabel->
  "Out[102]=",ExpressionUUID->"2c5cef2e-2970-4642-889b-2431e368e483"]
}, Open  ]],

Cell[CellGroupData[{

Cell[BoxData[
 RowBox[{"{", 
  RowBox[{"l3g", ",", "l3val"}], "}"}]], "Input",
 CellChangeTimes->{{3.928600349701185*^9, 3.9286003524025517`*^9}},
 CellLabel->
  "In[103]:=",ExpressionUUID->"cd98cc8f-605c-4ce4-9b7d-7d3f963cb6e2"],

Cell[BoxData[
 RowBox[{"{", 
  RowBox[{"1309.629622632399`", ",", "1300"}], "}"}]], "Output",
 CellChangeTimes->{3.9479913535739527`*^9, 3.948818813105568*^9, 
  3.949056463451088*^9},
 CellLabel->
  "Out[103]=",ExpressionUUID->"45bab862-41ff-44b8-8c78-bf2e82410d5a"]
}, Open  ]],

Cell[CellGroupData[{

Cell[BoxData["l1val"], "Input",
 CellChangeTimes->{{3.9479854634606028`*^9, 3.947985464541752*^9}},
 CellLabel->
  "In[104]:=",ExpressionUUID->"8a715060-3c25-49e5-9e88-c3e3840f272d"],

Cell[BoxData["4100.`"], "Output",
 CellChangeTimes->{3.9479854648890467`*^9, 3.9488188131666613`*^9, 
  3.9490564634746027`*^9},
 CellLabel->
  "Out[104]=",ExpressionUUID->"15ad5b96-7fc8-49f8-8eb5-8c2793668a7a"]
}, Open  ]],

Cell[CellGroupData[{

Cell[BoxData[
 RowBox[{"{", 
  RowBox[{
   RowBox[{"kgsp", "*", 
    RowBox[{"(", 
     RowBox[{"xstarp", "-", "xgsup", "-", 
      RowBox[{"rcp", "*", "dvalp"}]}], ")"}]}], ",", "tgsp"}], "}"}]], "Input",\

 CellChangeTimes->{3.9288465933461323`*^9},
 CellLabel->
  "In[105]:=",ExpressionUUID->"493e27a6-72e9-41df-ab5d-f87d5ee33b89"],

Cell[BoxData[
 RowBox[{"{", 
  RowBox[{"0.016828979213463196`", ",", "0.01682897921346328`"}], 
  "}"}]], "Output",
 CellChangeTimes->{3.9288465937936277`*^9, 3.9488188131756372`*^9, 
  3.9490564634845533`*^9},
 CellLabel->
  "Out[105]=",ExpressionUUID->"d2f65bc9-9531-46b6-a16d-ffee6448eadd"]
}, Open  ]],

Cell[CellGroupData[{

Cell[BoxData[
 RowBox[{"{", 
  RowBox[{"x1pg", ",", "restx1ch"}], "}"}]], "Input",
 CellChangeTimes->{{3.928847093690673*^9, 3.9288470983238077`*^9}},
 CellLabel->
  "In[106]:=",ExpressionUUID->"f2a1c9b4-20c7-4fc3-8cef-2af2981beeec"],

Cell[BoxData[
 RowBox[{"{", 
  RowBox[{
   RowBox[{"-", "665.1100728001139`"}], ",", 
   RowBox[{"-", "690.4635858036173`"}]}], "}"}]], "Output",
 CellChangeTimes->{3.928847098720085*^9, 3.948818813199543*^9, 
  3.9490564635081778`*^9},
 CellLabel->
  "Out[106]=",ExpressionUUID->"945e9e0a-2d60-444d-8b5f-7a8ed34b3ea2"]
}, Open  ]],

Cell[CellGroupData[{

Cell[BoxData[
 RowBox[{"{", 
  RowBox[{"xstarp", ",", "xstarp2", ",", "xgsrval"}], "}"}]], "Input",
 CellChangeTimes->{{3.928846513974304*^9, 3.928846520328526*^9}, {
  3.928847088193028*^9, 3.92884709066567*^9}},
 CellLabel->
  "In[107]:=",ExpressionUUID->"ae7a3680-57c2-4eb9-85f8-70572e7f1505"],

Cell[BoxData[
 RowBox[{"{", 
  RowBox[{"325.01663334194825`", ",", "325.01663334194814`", ",", "330.5`"}], 
  "}"}]], "Output",
 CellChangeTimes->{3.92884652099666*^9, 3.928847091096878*^9, 
  3.948818813208735*^9, 3.949056463517757*^9},
 CellLabel->
  "Out[107]=",ExpressionUUID->"dea15f78-73b6-4426-82c5-6d5373308c62"]
}, Open  ]],

Cell[CellGroupData[{

Cell[BoxData[
 RowBox[{"{", 
  RowBox[{"l1val", ",", "l2val", ",", "l3val"}], "}"}]], "Input",
 CellChangeTimes->{{3.9479858312223682`*^9, 3.947985838729478*^9}},
 CellLabel->
  "In[108]:=",ExpressionUUID->"079f8f2c-bb21-4b99-8c33-830560e8f327"],

Cell[BoxData[
 RowBox[{"{", 
  RowBox[{"4100.`", ",", "2800", ",", "1300"}], "}"}]], "Output",
 CellChangeTimes->{3.947985839161277*^9, 3.947987467764484*^9, 
  3.948818813232126*^9, 3.949056463542438*^9},
 CellLabel->
  "Out[108]=",ExpressionUUID->"55b3e04f-d96d-4fd5-aba6-5169dc1a608a"]
}, Open  ]],

Cell[CellGroupData[{

Cell[BoxData["tpvals"], "Input",
 CellChangeTimes->{{3.9402554575822697`*^9, 3.94025545922862*^9}},
 CellLabel->
  "In[109]:=",ExpressionUUID->"33cd248d-d70d-4f0c-a6d9-1063fa9c8516"],

Cell[BoxData[
 RowBox[{"{", 
  RowBox[{
  "0", ",", "0", ",", "0", ",", "0", ",", "0", ",", "0", ",", "0", ",", "0", 
   ",", "0", ",", "0", ",", "0.01682897921346328`", ",", "0", ",", "0", ",", 
   "0", ",", "0", ",", "0", ",", "0", ",", "0", ",", "0", ",", "0", ",", 
   "0"}], "}"}]], "Output",
 CellChangeTimes->{3.94025545968783*^9, 3.948818813242288*^9, 
  3.949056463551133*^9},
 CellLabel->
  "Out[109]=",ExpressionUUID->"2f95365f-37ab-431b-9243-ea80d1f7184c"]
}, Open  ]],

Cell[CellGroupData[{

Cell[BoxData["tevals"], "Input",
 CellChangeTimes->{{3.940255461280006*^9, 3.940255463441805*^9}},
 CellLabel->
  "In[110]:=",ExpressionUUID->"af1ce7ff-86cb-4e0b-9783-7e7ecff464fc"],

Cell[BoxData[
 RowBox[{"{", 
  RowBox[{
  "0", ",", "0", ",", "0", ",", "0", ",", "0", ",", "0", ",", "0", ",", "0", 
   ",", "0", ",", "0", ",", "0.032321948376949204`", ",", "0", ",", "0", ",", 
   "0", ",", "0", ",", "0", ",", "0", ",", "0", ",", "0", ",", "0", ",", 
   "0"}], "}"}]], "Output",
 CellChangeTimes->{3.9402554638820267`*^9, 3.948818813267235*^9, 
  3.949056463576151*^9},
 CellLabel->
  "Out[110]=",ExpressionUUID->"d7b5b236-eb92-41c3-af03-c35470c23d08"]
}, Open  ]],

Cell[BoxData[{
 RowBox[{
  RowBox[{"TickSpec", "=", 
   RowBox[{"Table", "[", 
    RowBox[{
     RowBox[{"{", 
      RowBox[{
       RowBox[{
        RowBox[{"-", "0.3"}], "+", 
        RowBox[{"0.3", "i"}]}], ",", 
       RowBox[{
        RowBox[{"-", "0.3"}], "+", 
        RowBox[{"0.3", "i"}]}]}], "}"}], ",", 
     RowBox[{"{", 
      RowBox[{"i", ",", "0", ",", "2"}], "}"}]}], "]"}]}], 
  ";"}], "\[IndentingNewLine]", 
 RowBox[{
  RowBox[{"TickSpecx", "=", 
   RowBox[{"Table", "[", 
    RowBox[{
     RowBox[{"{", 
      RowBox[{
       RowBox[{
        RowBox[{"-", "900"}], "+", 
        RowBox[{"150", "i"}]}], ",", 
       RowBox[{
        RowBox[{"-", "900"}], "+", 
        RowBox[{"150", "i"}]}]}], "}"}], ",", 
     RowBox[{"{", 
      RowBox[{"i", ",", "0", ",", "2"}], "}"}]}], "]"}]}], 
  ";"}], "\[IndentingNewLine]", 
 RowBox[{
  RowBox[{"TickSpecification", "=", 
   RowBox[{"Table", "[", 
    RowBox[{
     RowBox[{"{", 
      RowBox[{
       RowBox[{"1200", "+", 
        RowBox[{"500", "i"}]}], ",", 
       RowBox[{"1200", "+", 
        RowBox[{"500", "i"}]}]}], "}"}], ",", 
     RowBox[{"{", 
      RowBox[{"i", ",", "0", ",", "2"}], "}"}]}], "]"}]}], 
  ";"}], "\[IndentingNewLine]", 
 RowBox[{
  RowBox[{"TickSpecification2", "=", 
   RowBox[{"Table", "[", 
    RowBox[{
     RowBox[{"{", 
      RowBox[{
       RowBox[{"310", "+", 
        RowBox[{"20", "i"}]}], ",", 
       RowBox[{"310", "+", 
        RowBox[{"20", "i"}]}]}], "}"}], ",", 
     RowBox[{"{", 
      RowBox[{"i", ",", "0", ",", "2"}], "}"}]}], "]"}]}], 
  ";"}], "\[IndentingNewLine]", 
 RowBox[{
  RowBox[{"Ticksp", "=", 
   RowBox[{"Table", "[", 
    RowBox[{
     RowBox[{"{", 
      RowBox[{
       RowBox[{"0.5", "i"}], ",", 
       RowBox[{"0.5", "i"}]}], "}"}], ",", 
     RowBox[{"{", 
      RowBox[{"i", ",", "0", ",", "2"}], "}"}]}], "]"}]}], ";"}]}], "Input",
 CellChangeTimes->{{3.9257394611484833`*^9, 3.925739498648574*^9}, {
  3.928600914109537*^9, 3.928600949512936*^9}},
 CellLabel->
  "In[111]:=",ExpressionUUID->"0d9097e1-d573-444b-ba19-633d7ce1530c"],

Cell[BoxData[{
 RowBox[{
  RowBox[{"npts", "=", "200"}], ";", 
  RowBox[{"Forcetable4", "=", 
   RowBox[{"ConstantArray", "[", 
    RowBox[{"0", ",", 
     RowBox[{"{", 
      RowBox[{"1", ",", "npts"}], "}"}]}], "]"}]}], ";", 
  RowBox[{"x1staticp", "=", 
   RowBox[{"ConstantArray", "[", 
    RowBox[{"0", ",", 
     RowBox[{
      RowBox[{"Dimensions", "[", "Forcetable4", "]"}], "[", 
      RowBox[{"[", "2", "]"}], "]"}]}], "]"}]}], ";"}], "\[IndentingNewLine]", 
 RowBox[{
  RowBox[{"x1statice", "=", 
   RowBox[{"ConstantArray", "[", 
    RowBox[{"0", ",", 
     RowBox[{
      RowBox[{"Dimensions", "[", "Forcetable4", "]"}], "[", 
      RowBox[{"[", "2", "]"}], "]"}]}], "]"}]}], ";"}], "\[IndentingNewLine]", 
 RowBox[{
  RowBox[{"x1woadapstaticnogs", "=", 
   RowBox[{"ConstantArray", "[", 
    RowBox[{"0", ",", 
     RowBox[{"{", 
      RowBox[{"1", ",", 
       RowBox[{
        RowBox[{"Dimensions", "[", "Forcetable4", "]"}], "[", 
        RowBox[{"[", "2", "]"}], "]"}]}], "}"}]}], "]"}]}], ";"}]}], "Input",
 CellChangeTimes->{{3.927297870081575*^9, 3.927297872389839*^9}, 
   3.9286046235921097`*^9, {3.928604674406638*^9, 3.928604714623653*^9}},
 CellLabel->
  "In[116]:=",ExpressionUUID->"3daf1f88-b183-4881-bbf6-3542022fe728"],

Cell[CellGroupData[{

Cell[BoxData[{
 RowBox[{
  RowBox[{"For", "[", 
   RowBox[{
    RowBox[{"i", "=", "1"}], ",", 
    RowBox[{"i", "\[LessEqual]", "npts"}], ",", 
    RowBox[{"i", "++"}], ",", 
    RowBox[{
     RowBox[{"Forcetable4", "[", 
      RowBox[{"[", 
       RowBox[{"1", ",", "i"}], "]"}], "]"}], "=", 
     RowBox[{
      RowBox[{"-", "2000"}], "+", 
      RowBox[{
       RowBox[{"(", 
        RowBox[{"i", "-", "1"}], ")"}], "*", "50"}]}]}]}], "]"}], 
  ";"}], "\[IndentingNewLine]", 
 RowBox[{
  RowBox[{
   RowBox[{"x1restp", "=", 
    RowBox[{"x1soln", "/.", 
     RowBox[{"FindRoot", "[", 
      RowBox[{
       RowBox[{"{", 
        RowBox[{"(", 
         RowBox[{
          RowBox[{"(", 
           RowBox[{
            RowBox[{"(", 
             RowBox[{
              RowBox[{"-", 
               RowBox[{"D", "[", 
                RowBox[{
                 RowBox[{"Lth2c", "[", 
                  RowBox[{
                  "aval1", ",", "aval2", ",", "cval", ",", "l1val", ",", 
                   "l2val", ",", "l3val", ",", "bvalue1ch", ",", "bvalue2ch", 
                   ",", "kthetaciliach", ",", "kthetaciliach", ",", 
                   "kthetaciliach", ",", "x1", ",", "x1uval", ",", "x2uval", 
                   ",", "x3uval", ",", "t"}], "]"}], ",", 
                 RowBox[{"x1", "[", "t", "]"}]}], "]"}]}], "+", 
              RowBox[{"kgsp", "*", 
               RowBox[{"(", 
                RowBox[{
                 RowBox[{"xgs1", "[", 
                  RowBox[{
                  "aval1", ",", "cval", ",", "l1val", ",", "l2g", ",", 
                   "bvalue1ch", ",", "x1", ",", "t"}], " ", "]"}], "-", 
                 "xgsup", "-", 
                 RowBox[{"dvalp", "*", 
                  RowBox[{"p01", "[", 
                   RowBox[{
                   "aval1", ",", "cval", ",", "l1val", ",", "l2g", ",", 
                    "bvalue1ch", ",", "x1", ",", "t", ",", "xhval2", ",", 
                    "dvalp", ",", "kgsp", ",", "kbval", ",", "tempval"}], 
                   "]"}]}]}], ")"}], "*", 
               RowBox[{"D", "[", 
                RowBox[{
                 RowBox[{"xgs1", "[", 
                  RowBox[{
                  "aval1", ",", "cval", ",", "l1val", ",", "l2g", ",", 
                   "bvalue1ch", ",", "x1", ",", "t"}], " ", "]"}], ",", 
                 RowBox[{"x1", "[", "t", "]"}]}], "]"}]}], "+", 
              RowBox[{"kgsp", "*", 
               RowBox[{"(", 
                RowBox[{
                 RowBox[{"xgs2", "[", 
                  RowBox[{
                  "aval1", ",", "aval2", ",", "cval", ",", "l1val", ",", 
                   "l2g", ",", "l3g", ",", "bvalue1ch", ",", "bvalue2ch", ",",
                    "x1", ",", "t"}], " ", "]"}], "-", "xgsup", "-", 
                 RowBox[{"dvalp", "*", 
                  RowBox[{"p02", "[", 
                   RowBox[{
                   "aval1", ",", "aval2", ",", "cval", ",", "l1val", ",", 
                    "l2g", ",", "l3g", ",", "bvalue1ch", ",", "bvalue2ch", 
                    ",", "x1", ",", "t", ",", "xhval2", ",", "dvalp", ",", 
                    "kgsp", ",", "kbval", ",", "tempval"}], "]"}]}]}], ")"}], 
               "*", 
               RowBox[{"D", "[", 
                RowBox[{
                 RowBox[{"xgs2", "[", 
                  RowBox[{
                  "aval1", ",", "aval2", ",", "cval", ",", "l1val", ",", 
                   "l2g", ",", "l3g", ",", "bvalue1ch", ",", "bvalue2ch", ",",
                    "x1", ",", "t"}], " ", "]"}], ",", 
                 RowBox[{"x1", "[", "t", "]"}]}], "]"}]}]}], ")"}], "/.", 
            RowBox[{"{", 
             RowBox[{
              RowBox[{"x1", "[", "t", "]"}], "\[Rule]", "x1soln"}], "}"}]}], 
           ")"}], "\[Equal]", "0"}], ")"}], "}"}], ",", 
       RowBox[{"{", 
        RowBox[{"x1soln", ",", "restx1ch"}], "}"}], ",", 
       RowBox[{"AccuracyGoal", "\[Rule]", "4"}]}], "]"}]}]}], ";"}], 
  "\[IndentingNewLine]"}], "\[IndentingNewLine]", 
 RowBox[{
  RowBox[{"x1reste", "=", 
   RowBox[{"x1soln", "/.", 
    RowBox[{"FindRoot", "[", 
     RowBox[{
      RowBox[{"{", 
       RowBox[{"(", 
        RowBox[{
         RowBox[{"(", 
          RowBox[{
           RowBox[{"(", 
            RowBox[{
             RowBox[{"-", 
              RowBox[{"D", "[", 
               RowBox[{
                RowBox[{"Lth2c", "[", 
                 RowBox[{
                 "aval1", ",", "aval2", ",", "cval", ",", "l1val", ",", 
                  "l2val", ",", "l3val", ",", "bvalue1ch", ",", "bvalue2ch", 
                  ",", "kthetaciliach", ",", "kthetaciliach", ",", 
                  "kthetaciliach", ",", "x1", ",", "x1uval", ",", "x2uval", 
                  ",", "x3uval", ",", "t"}], "]"}], ",", 
                RowBox[{"x1", "[", "t", "]"}]}], "]"}]}], "+", 
             RowBox[{"kgsp", "*", 
              RowBox[{"(", 
               RowBox[{
                RowBox[{"xgs1", "[", 
                 RowBox[{
                 "aval1", ",", "cval", ",", "l1val", ",", "l2val", ",", 
                  "bvalue1ch", ",", "x1", ",", "t"}], " ", "]"}], "-", 
                "xgsup", "-", 
                RowBox[{"dvalp", "*", 
                 RowBox[{"p01", "[", 
                  RowBox[{
                  "aval1", ",", "cval", ",", "l1val", ",", "l2val", ",", 
                   "bvalue1ch", ",", "x1", ",", "t", ",", "xhval2", ",", 
                   "dvalp", ",", "kgsp", ",", "kbval", ",", "tempval"}], 
                  "]"}]}]}], ")"}], "*", 
              RowBox[{"D", "[", 
               RowBox[{
                RowBox[{"xgs1", "[", 
                 RowBox[{
                 "aval1", ",", "cval", ",", "l1val", ",", "l2val", ",", 
                  "bvalue1ch", ",", "x1", ",", "t"}], " ", "]"}], ",", 
                RowBox[{"x1", "[", "t", "]"}]}], "]"}]}], "+", 
             RowBox[{"kgsp", "*", 
              RowBox[{"(", 
               RowBox[{
                RowBox[{"xgs2", "[", 
                 RowBox[{
                 "aval1", ",", "aval2", ",", "cval", ",", "l1val", ",", 
                  "l2val", ",", "l3val", ",", "bvalue1ch", ",", "bvalue2ch", 
                  ",", "x1", ",", "t"}], " ", "]"}], "-", "xgsup", "-", 
                RowBox[{"dvalp", "*", 
                 RowBox[{"p02", "[", 
                  RowBox[{
                  "aval1", ",", "aval2", ",", "cval", ",", "l1val", ",", 
                   "l2val", ",", "l3val", ",", "bvalue1ch", ",", "bvalue2ch", 
                   ",", "x1", ",", "t", ",", "xhval2", ",", "dvalp", ",", 
                   "kgsp", ",", "kbval", ",", "tempval"}], "]"}]}]}], ")"}], 
              "*", 
              RowBox[{"D", "[", 
               RowBox[{
                RowBox[{"xgs2", "[", 
                 RowBox[{
                 "aval1", ",", "aval2", ",", "cval", ",", "l1val", ",", 
                  "l2val", ",", "l3val", ",", "bvalue1ch", ",", "bvalue2ch", 
                  ",", "x1", ",", "t"}], " ", "]"}], ",", 
                RowBox[{"x1", "[", "t", "]"}]}], "]"}]}]}], ")"}], "/.", 
           RowBox[{"{", 
            RowBox[{
             RowBox[{"x1", "[", "t", "]"}], "\[Rule]", "x1soln"}], "}"}]}], 
          ")"}], "\[Equal]", "0"}], ")"}], "}"}], ",", 
      RowBox[{"{", 
       RowBox[{"x1soln", ",", "restx1ch"}], "}"}], ",", 
      RowBox[{"AccuracyGoal", "\[Rule]", "4"}]}], "]"}]}]}], 
  ";"}], "\[IndentingNewLine]", 
 RowBox[{"For", "[", 
  RowBox[{
   RowBox[{"i", "=", "1"}], ",", 
   RowBox[{"i", "<=", 
    RowBox[{
     RowBox[{"Dimensions", "[", "Forcetable4", "]"}], "[", 
     RowBox[{"[", "2", "]"}], "]"}]}], ",", 
   RowBox[{"i", "++"}], ",", 
   RowBox[{"{", "\[IndentingNewLine]", 
    RowBox[{
     RowBox[{
      RowBox[{"x1staticp", "[", 
       RowBox[{"[", "i", "]"}], "]"}], "=", 
      RowBox[{"x1soln", "/.", 
       RowBox[{"FindRoot", "[", 
        RowBox[{
         RowBox[{"{", 
          RowBox[{"(", 
           RowBox[{
            RowBox[{"(", 
             RowBox[{
              RowBox[{"(", 
               RowBox[{
                RowBox[{"-", 
                 RowBox[{"D", "[", 
                  RowBox[{
                   RowBox[{"Lth2c", "[", 
                    RowBox[{
                    "aval1", ",", "aval2", ",", "cval", ",", "l1val", ",", 
                    "l2g", ",", "l3g", ",", "bvalue1ch", ",", "bvalue2ch", 
                    ",", "kthetaciliach", ",", "kthetaciliach", ",", 
                    "kthetaciliach", ",", "x1", ",", "x1uval", ",", "x2uval", 
                    ",", "x3uval", ",", "t"}], "]"}], ",", 
                   RowBox[{"x1", "[", "t", "]"}]}], "]"}]}], "+", 
                RowBox[{"kgsp", "*", 
                 RowBox[{"(", 
                  RowBox[{
                   RowBox[{"xgs1", "[", 
                    RowBox[{
                    "aval1", ",", "cval", ",", "l1val", ",", "l2g", ",", 
                    "bvalue1ch", ",", "x1", ",", "t"}], " ", "]"}], "-", 
                   "xgsup", "-", 
                   RowBox[{"dvalp", "*", 
                    RowBox[{"p01", "[", 
                    RowBox[{
                    "aval1", ",", "cval", ",", "l1val", ",", "l2g", ",", 
                    "bvalue1ch", ",", "x1", ",", "t", ",", "xhval2", ",", 
                    "dvalp", ",", "kgsp", ",", "kbval", ",", "tempval"}], 
                    "]"}]}]}], ")"}], "*", 
                 RowBox[{"D", "[", 
                  RowBox[{
                   RowBox[{"xgs1", "[", 
                    RowBox[{
                    "aval1", ",", "cval", ",", "l1val", ",", "l2g", ",", 
                    "bvalue1ch", ",", "x1", ",", "t"}], " ", "]"}], ",", 
                   RowBox[{"x1", "[", "t", "]"}]}], "]"}]}], "+", 
                RowBox[{"kgsp", "*", 
                 RowBox[{"(", 
                  RowBox[{
                   RowBox[{"xgs2", "[", 
                    RowBox[{
                    "aval1", ",", "aval2", ",", "cval", ",", "l1val", ",", 
                    "l2g", ",", "l3g", ",", "bvalue1ch", ",", "bvalue2ch", 
                    ",", "x1", ",", "t"}], " ", "]"}], "-", "xgsup", "-", 
                   RowBox[{"dvalp", "*", 
                    RowBox[{"p02", "[", 
                    RowBox[{
                    "aval1", ",", "aval2", ",", "cval", ",", "l1val", ",", 
                    "l2g", ",", "l3g", ",", "bvalue1ch", ",", "bvalue2ch", 
                    ",", "x1", ",", "t", ",", "xhval2", ",", "dvalp", ",", 
                    "kgsp", ",", "kbval", ",", "tempval"}], "]"}]}]}], ")"}], 
                 "*", 
                 RowBox[{"D", "[", 
                  RowBox[{
                   RowBox[{"xgs2", "[", 
                    RowBox[{
                    "aval1", ",", "aval2", ",", "cval", ",", "l1val", ",", 
                    "l2g", ",", "l3g", ",", "bvalue1ch", ",", "bvalue2ch", 
                    ",", "x1", ",", "t"}], " ", "]"}], ",", 
                   RowBox[{"x1", "[", "t", "]"}]}], "]"}]}]}], ")"}], "/.", 
              RowBox[{"{", 
               RowBox[{
                RowBox[{"x1", "[", "t", "]"}], "\[Rule]", "x1soln"}], "}"}]}],
              ")"}], "\[Equal]", 
            RowBox[{"(", 
             RowBox[{
              RowBox[{"Forcetable4", "[", 
               RowBox[{"[", 
                RowBox[{"1", ",", "i"}], "]"}], "]"}], "*", 
              RowBox[{
               SuperscriptBox["10", 
                RowBox[{"-", "3"}]], "/", "nc"}]}], ")"}]}], ")"}], "}"}], 
         ",", 
         RowBox[{"{", 
          RowBox[{"x1soln", ",", "restx1ch"}], "}"}], ",", 
         RowBox[{"AccuracyGoal", "\[Rule]", "4"}]}], "]"}]}]}], ";"}], 
    "}"}]}], "]"}], "\[IndentingNewLine]", 
 RowBox[{"For", "[", 
  RowBox[{
   RowBox[{"i", "=", "1"}], ",", 
   RowBox[{"i", "<=", 
    RowBox[{
     RowBox[{"Dimensions", "[", "Forcetable4", "]"}], "[", 
     RowBox[{"[", "2", "]"}], "]"}]}], ",", 
   RowBox[{"i", "++"}], ",", 
   RowBox[{"{", 
    RowBox[{
     RowBox[{"x1staticsolnsnogs", "=", 
      RowBox[{"x1soln", "/.", 
       RowBox[{"FindRoot", "[", 
        RowBox[{
         RowBox[{"{", 
          RowBox[{"(", 
           RowBox[{
            RowBox[{"(", 
             RowBox[{
              RowBox[{"(", 
               RowBox[{"-", 
                RowBox[{"D", "[", 
                 RowBox[{
                  RowBox[{"Lth2c", "[", 
                   RowBox[{
                   "aval1", ",", "aval2", ",", "cval", ",", "l1val", ",", 
                    "l2val", ",", "l3val", ",", "bvalue1ch", ",", "bvalue2ch",
                     ",", "kthetaciliach", ",", "kthetaciliach", ",", 
                    "kthetaciliach", ",", "x1", ",", "x1uval", ",", "x2uval", 
                    ",", "x3uval", ",", "t"}], "]"}], ",", 
                  RowBox[{"x1", "[", "t", "]"}]}], "]"}]}], ")"}], "/.", 
              RowBox[{"{", 
               RowBox[{
                RowBox[{"x1", "[", "t", "]"}], "\[Rule]", "x1soln"}], "}"}]}],
              ")"}], "\[Equal]", 
            RowBox[{"(", 
             RowBox[{
              RowBox[{"Forcetable4", "[", 
               RowBox[{"[", 
                RowBox[{"1", ",", "i"}], "]"}], "]"}], "*", 
              RowBox[{
               SuperscriptBox["10", 
                RowBox[{"-", "3"}]], "/", "nc"}]}], ")"}]}], ")"}], "}"}], 
         ",", 
         RowBox[{"{", 
          RowBox[{"x1soln", ",", "restx1chnew"}], "}"}], ",", 
         RowBox[{"AccuracyGoal", "\[Rule]", "10"}]}], "]"}]}]}], ";", 
     RowBox[{
      RowBox[{"x1woadapstaticnogs", "[", 
       RowBox[{"[", 
        RowBox[{"1", ",", "i"}], "]"}], "]"}], "=", "x1staticsolnsnogs"}], 
     ";"}], "}"}]}], "]"}], "\[IndentingNewLine]", 
 RowBox[{"For", "[", 
  RowBox[{
   RowBox[{"i", "=", "1"}], ",", 
   RowBox[{"i", "<=", 
    RowBox[{
     RowBox[{"Dimensions", "[", "Forcetable4", "]"}], "[", 
     RowBox[{"[", "2", "]"}], "]"}]}], ",", 
   RowBox[{"i", "++"}], ",", 
   RowBox[{"{", "\[IndentingNewLine]", 
    RowBox[{
     RowBox[{
      RowBox[{"x1statice", "[", 
       RowBox[{"[", "i", "]"}], "]"}], "=", 
      RowBox[{"x1soln", "/.", 
       RowBox[{"FindRoot", "[", 
        RowBox[{
         RowBox[{"{", 
          RowBox[{"(", 
           RowBox[{
            RowBox[{"(", 
             RowBox[{
              RowBox[{"(", 
               RowBox[{
                RowBox[{"-", 
                 RowBox[{"D", "[", 
                  RowBox[{
                   RowBox[{"Lth2c", "[", 
                    RowBox[{
                    "aval1", ",", "aval2", ",", "cval", ",", "l1val", ",", 
                    "l2val", ",", "l3val", ",", "bvalue1ch", ",", "bvalue2ch",
                     ",", "kthetaciliach", ",", "kthetaciliach", ",", 
                    "kthetaciliach", ",", "x1", ",", "x1uval", ",", "x2uval", 
                    ",", "x3uval", ",", "t"}], "]"}], ",", 
                   RowBox[{"x1", "[", "t", "]"}]}], "]"}]}], "+", 
                RowBox[{"kgsp", "*", 
                 RowBox[{"(", 
                  RowBox[{
                   RowBox[{"xgs1", "[", 
                    RowBox[{
                    "aval1", ",", "cval", ",", "l1val", ",", "l2val", ",", 
                    "bvalue1ch", ",", "x1", ",", "t"}], " ", "]"}], "-", 
                   "xgsup", "-", 
                   RowBox[{"dvalp", "*", 
                    RowBox[{"p01", "[", 
                    RowBox[{
                    "aval1", ",", "cval", ",", "l1val", ",", "l2val", ",", 
                    "bvalue1ch", ",", "x1", ",", "t", ",", "xhval2", ",", 
                    "dvalp", ",", "kgsp", ",", "kbval", ",", "tempval"}], 
                    "]"}]}]}], ")"}], "*", 
                 RowBox[{"D", "[", 
                  RowBox[{
                   RowBox[{"xgs1", "[", 
                    RowBox[{
                    "aval1", ",", "cval", ",", "l1val", ",", "l2val", ",", 
                    "bvalue1ch", ",", "x1", ",", "t"}], " ", "]"}], ",", 
                   RowBox[{"x1", "[", "t", "]"}]}], "]"}]}], "+", 
                RowBox[{"kgsp", "*", 
                 RowBox[{"(", 
                  RowBox[{
                   RowBox[{"xgs2", "[", 
                    RowBox[{
                    "aval1", ",", "aval2", ",", "cval", ",", "l1val", ",", 
                    "l2val", ",", "l3val", ",", "bvalue1ch", ",", "bvalue2ch",
                     ",", "x1", ",", "t"}], " ", "]"}], "-", "xgsup", "-", 
                   RowBox[{"dvalp", "*", 
                    RowBox[{"p02", "[", 
                    RowBox[{
                    "aval1", ",", "aval2", ",", "cval", ",", "l1val", ",", 
                    "l2val", ",", "l3val", ",", "bvalue1ch", ",", "bvalue2ch",
                     ",", "x1", ",", "t", ",", "xhval2", ",", "dvalp", ",", 
                    "kgsp", ",", "kbval", ",", "tempval"}], "]"}]}]}], ")"}], 
                 "*", 
                 RowBox[{"D", "[", 
                  RowBox[{
                   RowBox[{"xgs2", "[", 
                    RowBox[{
                    "aval1", ",", "aval2", ",", "cval", ",", "l1val", ",", 
                    "l2val", ",", "l3val", ",", "bvalue1ch", ",", "bvalue2ch",
                     ",", "x1", ",", "t"}], " ", "]"}], ",", 
                   RowBox[{"x1", "[", "t", "]"}]}], "]"}]}]}], ")"}], "/.", 
              RowBox[{"{", 
               RowBox[{
                RowBox[{"x1", "[", "t", "]"}], "\[Rule]", "x1soln"}], "}"}]}],
              ")"}], "\[Equal]", 
            RowBox[{"(", 
             RowBox[{
              RowBox[{"Forcetable4", "[", 
               RowBox[{"[", 
                RowBox[{"1", ",", "i"}], "]"}], "]"}], "*", 
              RowBox[{
               SuperscriptBox["10", 
                RowBox[{"-", "3"}]], "/", "nc"}]}], ")"}]}], ")"}], "}"}], 
         ",", 
         RowBox[{"{", 
          RowBox[{"x1soln", ",", "restx1ch"}], "}"}], ",", 
         RowBox[{"AccuracyGoal", "\[Rule]", "4"}]}], "]"}]}]}], ";"}], 
    "}"}]}], "]"}]}], "Input",
 CellChangeTimes->{{3.92735987213503*^9, 3.927359891728544*^9}, {
   3.9273613878206673`*^9, 3.9273613956245193`*^9}, {3.927361525310111*^9, 
   3.927361526618907*^9}, {3.92736182846677*^9, 3.927361830074956*^9}, {
   3.9286039782420387`*^9, 3.9286040056188717`*^9}, {3.928604217928213*^9, 
   3.928604218901596*^9}, {3.928604490144619*^9, 3.928604501781138*^9}, {
   3.928604539237976*^9, 3.928604625903157*^9}, 3.9286047119817953`*^9, {
   3.92860476958403*^9, 3.9286048333942738`*^9}, 3.928838915864025*^9, {
   3.928843803526022*^9, 3.928843831443143*^9}, {3.928843862498824*^9, 
   3.928843908884097*^9}, {3.92893907284902*^9, 3.9289390778663263`*^9}},
 CellLabel->
  "In[119]:=",ExpressionUUID->"d1aadee9-7118-4dc9-a064-ba1d664103f7"],

Cell[BoxData[
 TemplateBox[{
  "FindRoot", "lstol", 
   "\"The line search decreased the step size to within tolerance specified \
by AccuracyGoal and PrecisionGoal but was unable to find a sufficient \
decrease in the merit function. You may need more than \
\\!\\(\\*RowBox[{\\\"MachinePrecision\\\"}]\\) digits of working precision to \
meet these tolerances.\"", 2, 123, 1, 22878331237555202603, "Local"},
  "MessageTemplate"]], "Message", "MSG",
 CellChangeTimes->{3.9286048388653517`*^9, 3.9288439234486017`*^9, 
  3.928938617273514*^9, 3.928938953326661*^9, 3.928939085773551*^9, 
  3.9299916319434233`*^9, 3.929991764846876*^9, 3.940255421502019*^9, 
  3.9479853398709297`*^9, 3.947986003431938*^9, 3.9479874840254803`*^9, 
  3.9479877902517147`*^9, 3.9480264694754677`*^9, 3.948521835049283*^9, 
  3.948818814936946*^9, 3.9490564652907248`*^9},
 CellLabel->
  "During evaluation of \
In[119]:=",ExpressionUUID->"b6240adf-832a-42d4-a6e1-57011f362291"],

Cell[BoxData[
 TemplateBox[{
  "FindRoot", "lstol", 
   "\"The line search decreased the step size to within tolerance specified \
by AccuracyGoal and PrecisionGoal but was unable to find a sufficient \
decrease in the merit function. You may need more than \
\\!\\(\\*RowBox[{\\\"MachinePrecision\\\"}]\\) digits of working precision to \
meet these tolerances.\"", 2, 123, 2, 22878331237555202603, "Local"},
  "MessageTemplate"]], "Message", "MSG",
 CellChangeTimes->{3.9286048388653517`*^9, 3.9288439234486017`*^9, 
  3.928938617273514*^9, 3.928938953326661*^9, 3.928939085773551*^9, 
  3.9299916319434233`*^9, 3.929991764846876*^9, 3.940255421502019*^9, 
  3.9479853398709297`*^9, 3.947986003431938*^9, 3.9479874840254803`*^9, 
  3.9479877902517147`*^9, 3.9480264694754677`*^9, 3.948521835049283*^9, 
  3.948818814936946*^9, 3.949056465322176*^9},
 CellLabel->
  "During evaluation of \
In[119]:=",ExpressionUUID->"b3d8a086-7945-4b3b-9a50-0212527ca635"],

Cell[BoxData[
 TemplateBox[{
  "FindRoot", "lstol", 
   "\"The line search decreased the step size to within tolerance specified \
by AccuracyGoal and PrecisionGoal but was unable to find a sufficient \
decrease in the merit function. You may need more than \
\\!\\(\\*RowBox[{\\\"MachinePrecision\\\"}]\\) digits of working precision to \
meet these tolerances.\"", 2, 123, 3, 22878331237555202603, "Local"},
  "MessageTemplate"]], "Message", "MSG",
 CellChangeTimes->{3.9286048388653517`*^9, 3.9288439234486017`*^9, 
  3.928938617273514*^9, 3.928938953326661*^9, 3.928939085773551*^9, 
  3.9299916319434233`*^9, 3.929991764846876*^9, 3.940255421502019*^9, 
  3.9479853398709297`*^9, 3.947986003431938*^9, 3.9479874840254803`*^9, 
  3.9479877902517147`*^9, 3.9480264694754677`*^9, 3.948521835049283*^9, 
  3.948818814936946*^9, 3.949056465422818*^9},
 CellLabel->
  "During evaluation of \
In[119]:=",ExpressionUUID->"2a38dbf2-2448-4298-a36e-7632d5f45993"],

Cell[BoxData[
 TemplateBox[{
  "General", "stop", 
   "\"Further output of \\!\\(\\*StyleBox[RowBox[{\\\"FindRoot\\\", \
\\\"::\\\", \\\"lstol\\\"}], \\\"MessageName\\\"]\\) will be suppressed \
during this calculation.\"", 2, 123, 4, 22878331237555202603, "Local"},
  "MessageTemplate"]], "Message", "MSG",
 CellChangeTimes->{3.9286048388653517`*^9, 3.9288439234486017`*^9, 
  3.928938617273514*^9, 3.928938953326661*^9, 3.928939085773551*^9, 
  3.9299916319434233`*^9, 3.929991764846876*^9, 3.940255421502019*^9, 
  3.9479853398709297`*^9, 3.947986003431938*^9, 3.9479874840254803`*^9, 
  3.9479877902517147`*^9, 3.9480264694754677`*^9, 3.948521835049283*^9, 
  3.948818814936946*^9, 3.949056465431589*^9},
 CellLabel->
  "During evaluation of \
In[119]:=",ExpressionUUID->"212c0eb3-7229-492a-904d-44ce5a3779c8"]
}, Open  ]],

Cell[CellGroupData[{

Cell[BoxData[
 RowBox[{
  RowBox[{"(*", 
   RowBox[{"Fig", ".2", "A"}], "*)"}], "\[IndentingNewLine]", 
  RowBox[{
   RowBox[{
    RowBox[{"Ticksx", "=", 
     RowBox[{"Table", "[", 
      RowBox[{
       RowBox[{"{", 
        RowBox[{
         RowBox[{
          RowBox[{"-", "955"}], "+", 
          RowBox[{"150", "i"}]}], ",", 
         RowBox[{
          RowBox[{"-", "955"}], "+", 
          RowBox[{"150", "i"}]}]}], "}"}], ",", 
       RowBox[{"{", 
        RowBox[{"i", ",", "0", ",", "20"}], "}"}]}], "]"}]}], ";"}], 
   "\[IndentingNewLine]", 
   RowBox[{
    RowBox[{"Ticksp", "=", 
     RowBox[{"Table", "[", 
      RowBox[{
       RowBox[{"{", 
        RowBox[{
         RowBox[{"0.5", "i"}], ",", 
         RowBox[{"0.5", "i"}]}], "}"}], ",", 
       RowBox[{"{", 
        RowBox[{"i", ",", "0", ",", "20"}], "}"}]}], "]"}]}], ";", 
    RowBox[{"Show", "[", 
     RowBox[{"{", 
      RowBox[{
       RowBox[{"Plot", "[", 
        RowBox[{
         RowBox[{"{", 
          RowBox[{"smalldeltafnlhsgen", "[", 
           RowBox[{
           "x1p", ",", "delsolnp", ",", "xhval2", ",", "l2g", ",", "l3g"}], 
           "]"}], "}"}], ",", 
         RowBox[{"{", 
          RowBox[{"x1p", ",", 
           RowBox[{
            RowBox[{"-", "900"}], "+", "94.72063177456607`"}], ",", 
           RowBox[{
            RowBox[{"-", "600"}], "+", "94.72063177456607`"}]}], "}"}], ",", 
         RowBox[{"PlotRange", "\[Rule]", 
          RowBox[{"{", 
           RowBox[{
            RowBox[{"{", 
             RowBox[{
              RowBox[{
               RowBox[{"-", "900"}], "+", "94.72063177456607`"}], ",", 
              RowBox[{
               RowBox[{"-", "599"}], "+", "94.72063177456607`"}]}], "}"}], 
            ",", "Automatic"}], "}"}]}], ",", " ", 
         RowBox[{"PlotStyle", "\[Rule]", 
          RowBox[{"{", 
           RowBox[{
            RowBox[{"{", 
             RowBox[{"Thick", ",", "Red"}], "}"}], ",", 
            RowBox[{"{", 
             RowBox[{"Thick", ",", "Black", ",", "Dashed"}], "}"}], ",", 
            RowBox[{"{", 
             RowBox[{"Thick", ",", "Black", ",", "Dashed"}], "}"}]}], "}"}]}],
          ",", 
         RowBox[{"LabelStyle", "->", 
          RowBox[{"{", 
           RowBox[{
            RowBox[{"FontSize", "\[Rule]", "19"}], ",", 
            RowBox[{"FontFamily", "\[Rule]", " ", "\"\<Times\>\""}]}], 
           "}"}]}], ",", 
         RowBox[{"GridLines", "\[Rule]", 
          RowBox[{"{", 
           RowBox[{"{", 
            RowBox[{
             RowBox[{"{", 
              RowBox[{"x1pg", ",", 
               RowBox[{"{", 
                RowBox[{"Thick", ",", "Red"}], "}"}]}], "}"}], ",", 
             RowBox[{"{", 
              RowBox[{
               RowBox[{"x1pg", "+", "40"}], ",", 
               RowBox[{"{", 
                RowBox[{"Thick", ",", 
                 RowBox[{"Darker", "[", "Green", "]"}]}], "}"}]}], "}"}]}], 
            "}"}], "}"}]}], ",", " ", 
         RowBox[{"Frame", "\[Rule]", "True"}], ",", 
         RowBox[{"(*", 
          RowBox[{
           RowBox[{"FrameLabel", "\[Rule]", 
            RowBox[{"{", 
             RowBox[{
             "\"\<Displacement From Vertical (nm)\>\"", ",", 
              "\"\<Open Probability\>\""}], "}"}]}], ","}], "*)"}], " ", 
         RowBox[{"FrameStyle", "\[Rule]", "Black"}], ",", " ", 
         RowBox[{"LabelStyle", "->", 
          RowBox[{"{", 
           RowBox[{
            RowBox[{"FontSize", "\[Rule]", "19"}], ",", 
            RowBox[{"FontFamily", "\[Rule]", " ", "\"\<Times\>\""}]}], 
           "}"}]}], ",", 
         RowBox[{"AxesOrigin", "\[Rule]", 
          RowBox[{"{", 
           RowBox[{
            RowBox[{"-", "200"}], ",", "0"}], "}"}]}], ",", " ", 
         RowBox[{"PlotStyle", "\[Rule]", 
          RowBox[{"{", 
           RowBox[{
            RowBox[{"{", 
             RowBox[{"Thick", ",", "Red"}], "}"}], ",", 
            RowBox[{"{", 
             RowBox[{"Thick", ",", "Black"}], "}"}]}], "}"}]}], ",", 
         RowBox[{"AspectRatio", "\[Rule]", 
          RowBox[{"0.75", "/", "1"}]}], ",", 
         RowBox[{"FrameTicks", "\[Rule]", 
          RowBox[{"{", 
           RowBox[{
            RowBox[{"{", 
             RowBox[{"Ticksp", ",", "None"}], "}"}], ",", 
            RowBox[{"{", 
             RowBox[{"Ticksx", ",", "None"}], "}"}]}], "}"}]}]}], "]"}], ",", 
       
       RowBox[{"Plot", "[", 
        RowBox[{
         RowBox[{"{", 
          RowBox[{
           RowBox[{"Johnsonorg1", "[", 
            RowBox[{"x1p", "-", "x1pg"}], "]"}], ",", 
           RowBox[{"Johnsonorg2", "[", 
            RowBox[{"x1p", "-", "x1pg"}], "]"}]}], "}"}], ",", 
         RowBox[{"{", 
          RowBox[{"x1p", ",", 
           RowBox[{
            RowBox[{"-", "800"}], "+", "94.72063177456607`"}], ",", 
           RowBox[{
            RowBox[{"-", "608"}], "+", "94.72063177456607`"}]}], "}"}], ",", 
         RowBox[{"PlotRange", "\[Rule]", 
          RowBox[{"{", 
           RowBox[{
            RowBox[{"{", 
             RowBox[{
              RowBox[{
               RowBox[{"-", "900"}], "+", "94.72063177456607`"}], ",", 
              RowBox[{
               RowBox[{"-", "600"}], "+", "94.72063177456607`"}]}], "}"}], 
            ",", "Automatic"}], "}"}]}], ",", " ", 
         RowBox[{"PlotStyle", "\[Rule]", 
          RowBox[{"{", 
           RowBox[{
            RowBox[{"{", 
             RowBox[{"Thick", ",", "Black", ",", "Dashed"}], "}"}], ",", 
            RowBox[{"{", 
             RowBox[{"Thick", ",", "Black", ",", "Dashed"}], "}"}]}], "}"}]}],
          ",", 
         RowBox[{"LabelStyle", "->", 
          RowBox[{"{", 
           RowBox[{
            RowBox[{"FontSize", "\[Rule]", "19"}], ",", 
            RowBox[{"FontFamily", "\[Rule]", " ", "\"\<Times\>\""}]}], 
           "}"}]}], ",", 
         RowBox[{"GridLines", "\[Rule]", 
          RowBox[{"{", 
           RowBox[{"{", 
            RowBox[{
             RowBox[{"{", 
              RowBox[{"x1pg", ",", 
               RowBox[{"{", 
                RowBox[{"Thick", ",", "Red"}], "}"}]}], "}"}], ",", 
             RowBox[{"{", 
              RowBox[{
               RowBox[{"x1pg", "+", "40"}], ",", 
               RowBox[{"{", 
                RowBox[{"Thick", ",", "Orange"}], "}"}]}], "}"}]}], "}"}], 
           "}"}]}], ",", " ", 
         RowBox[{"Frame", "\[Rule]", "True"}], ",", 
         RowBox[{"(*", 
          RowBox[{
           RowBox[{"FrameLabel", "\[Rule]", 
            RowBox[{"{", 
             RowBox[{
             "\"\<Displacement From Vertical (nm)\>\"", ",", 
              "\"\<Open Probability\>\""}], "}"}]}], ","}], " ", "*)"}], 
         RowBox[{"FrameStyle", "\[Rule]", "Black"}], ",", " ", 
         RowBox[{"LabelStyle", "->", 
          RowBox[{"{", 
           RowBox[{
            RowBox[{"FontSize", "\[Rule]", "19"}], ",", 
            RowBox[{"FontFamily", "\[Rule]", " ", "\"\<Times\>\""}]}], 
           "}"}]}], ",", 
         RowBox[{"AxesOrigin", "\[Rule]", 
          RowBox[{"{", 
           RowBox[{
            RowBox[{"-", "200"}], ",", "0"}], "}"}]}], ",", " ", 
         RowBox[{"PlotStyle", "\[Rule]", 
          RowBox[{"{", 
           RowBox[{
            RowBox[{"{", 
             RowBox[{"Thick", ",", "Red"}], "}"}], ",", 
            RowBox[{"{", 
             RowBox[{"Thick", ",", "Black"}], "}"}]}], "}"}]}], ",", 
         RowBox[{"AspectRatio", "\[Rule]", 
          RowBox[{"0.75", "/", "1"}]}]}], "]"}]}], "}"}], 
     "]"}]}]}]}]], "Input",
 CellChangeTimes->{{3.924534407403393*^9, 3.924534430867568*^9}, {
   3.924534544452012*^9, 3.9245345486963453`*^9}, {3.9245346459261513`*^9, 
   3.924534829483631*^9}, {3.924534865325005*^9, 3.9245348868982353`*^9}, {
   3.924542061950227*^9, 3.92454208699253*^9}, 3.924542128189818*^9, {
   3.9245450703625183`*^9, 3.9245450713063383`*^9}, {3.924545105593688*^9, 
   3.924545196103592*^9}, {3.924683369123221*^9, 3.92468337698328*^9}, {
   3.924683420015444*^9, 3.924683423487328*^9}, 3.925148734957877*^9, {
   3.92514959965447*^9, 3.925149600429626*^9}, {3.925149661296637*^9, 
   3.92514966251537*^9}, {3.9257631037448997`*^9, 3.925763136069618*^9}, {
   3.925763180567173*^9, 3.925763203600919*^9}, {3.925763235234415*^9, 
   3.925763299939205*^9}, {3.92576335568792*^9, 3.925763368120955*^9}, {
   3.925763415792178*^9, 3.925763454696143*^9}, {3.92576351650211*^9, 
   3.9257635196695538`*^9}, {3.925763552261537*^9, 3.9257635904175987`*^9}, {
   3.9257651029920273`*^9, 3.925765116185467*^9}, {3.926344614564075*^9, 
   3.926344666512012*^9}, {3.9263821269494677`*^9, 3.926382148590905*^9}, {
   3.927119476681426*^9, 3.927119536572011*^9}, {3.9271196093631783`*^9, 
   3.9271196264474573`*^9}, {3.927119835793689*^9, 3.927119839420208*^9}, {
   3.9278111394049807`*^9, 3.927811145722907*^9}, {3.928605254566698*^9, 
   3.928605261490015*^9}, {3.9479875243604183`*^9, 3.947987628779714*^9}, {
   3.948026499303748*^9, 3.9480265853080606`*^9}, 3.948521851171002*^9, {
   3.94852188161064*^9, 3.9485219411474743`*^9}, {3.9485221103044443`*^9, 
   3.948522130245132*^9}, {3.948522165056711*^9, 3.948522259653872*^9}},
 CellLabel->
  "In[125]:=",ExpressionUUID->"7484815e-b542-47ed-8003-f4b54f9ec68d"],

Cell[BoxData[
 GraphicsBox[{
   InterpretationBox[{
     TagBox[{{{}, {}, 
        TagBox[
         {RGBColor[1, 0, 0], Thickness[Large], Opacity[1.], 
          LineBox[CompressedData["
1:eJwV1Xk8VO8XB/BIKVkL2bJFSUjWFI7ITqGoRKmk5SsKIRUzYzZLtoSQiEQh
W5JSJxFJKpVUkn0dM7ayZPnd3z8zr/frmTvPeT7n3HsVTvg6neJetmyZCPHx
/+8w1FI0VI3AMd9e+9mpeWOr199Lw7ZE4IWz7VvUZBaMhd+QzF6rRKCKTYBl
otmC8d13zZ42myMw5+TBcytuLBjXtp67f0gpArvXXz/kr7NovGr0rtol2Qgc
7t1w8SV5yThOcp1+0doI1JrVCd6gxAWHZKrqx0UiUOM/NRPnXVygIHf8kC5h
zae2KQVOXFCq9Ojyc6EI3Hcn6F4VmQu+bLN93sgfgcc8S6cPdXGBpEX47oGV
ETgRNHiiLpcb7vpN2sr/Y+Li8lrnLFseeHl2hvvAHBN/2McaXDrLA+0eC08Z
s0wsuCshc4nBA+L7eFU400wM6zbsnn3NA1FbpXleTDFRVeVPviysgIBe0+dH
2Ex0HY9RFjZeCRYuCWrJXUwMTD/ZEuaxCk7aJ/c0djIxuuOC62HqKiDtSU9d
/M3Em173353OWwVVWrmrvDqYuDXfP1tpfBVsE6rq1fnJRK0N7t820VaDRENX
essXJnr/YexNfMIHIwbbBQQbmPi+Veqtp5UABAq32e+rJ/YrfXXpzgUB4B4I
jYl7w0QDQYVbIrcEQCqxSWhdHRPFhY8E3R4WABv26bUSNUwUfnVC2C1OEPLv
ZqxXfM5E0U2eQlX9QnB6Db+iXjET30zNptz2EIGJrtITQY+Y2Ca/vZMULAKh
lYezK4uYaCzoJk2LE4GkU/eVdhUycf20odI4isCbl6abTR4wcTinP9pt41pQ
DrisZpPDxOTLNlP57LXQ096vdzSFyD9tS2FgpiiRh49udjITU3mvT1k8FwWZ
gj/ag0lEfWNxHYZtouByhWe7300mWlXLnk4VFoMGScWt9AQm1obITiiEi0GB
i7tcUTQTz98MXx/vKw4BHz/zLpKYuMmmdtL3tAQI7ziy0oww39fPK92ZElB4
p5uHGcbEytiXhYH5EtDvM861NpT4f3ZRviZLAg4JCM0rX2GiTv19gTf+kmBk
YzNmf4mJwdGpOwqjpGBlLbbdPsvEfzMr4nU6ZWBaLneh5QwTdxslq5H4NsDg
lSjFVYTVE+fGV+tugEZtF28/LyLfJvez3yM3QGz2yJLFSSaySgK0/AxkQSJc
fPOYGxN3UgN1Ou7Kgaqp9yVTByb6VQy1PTigANIZjqlB+5i4L0HyjIiPAvDP
6b0s2Evks7XP8TZDAdglXKvX2zMxUWrN2k3PFKBMITl9xJqJMg+yjnEpKYIh
V83rRDMmikyFSoksKMI+XL92QI+JTqY3lPSalaDoXwZuIfyMuz+maFgJBPU3
+XrrMvHY5IjQXl5laC7UaRrXZuLxlkL15buVYW+aI31ek4kTI3nvbSuUwT4w
ak5kKxM7OznmjLxNYKu21G0ox8Smg4f+MyxUgQen6fFhskx8IDf7acUHFeDL
FjCp2cDEosd/shbGVKBRUua2pQwTT52SC72suwVseA0OOkkS9Rd578rHLWDd
7ffu9DomXn++PlGxUxUsU/rLEniZaFnfrH/UXB3m698x61YyEeep8V8vqEPx
dLH7zAoiv5XKBdfT1UHi4BXeozxMpJQ8vP9qSh2GxYSPbOFiYoOK3wWzPA2I
uWHAjXMM9HpImeMW1ITWmGiH0VEGNgmU/S5J3w6RLy4qyxMeDtDm/1WxHYDt
MufEYmDR5kmDbZ+2Q569Qk7lMAPn+p5QrFdqQQh/xXT4AAPfmO8GNz8tkI38
nSHVxcCOIxYG25y04RRNa9TyCwMfNK7u2qOlC6oWM2Ghnxk49DwzXMdRF8ZW
vlj7uIWBt29fvOB4QRdCmNY7FD8xUHL5Gm3RR7oQE+URPv+egTvXZz+t1dCD
yvgYyZJ6Bh5S1eYS1NcHvoxhc6lnhINGzuw4bwAfjha3OVQxkOtnWuvhBANI
lAv8j/GUgYvbabklTwxANosrfuoJA028fhWsWL4TtHMk2pvLGXgm01/NKn0n
uD2w8AsvYmDDUU+rsO+7oKjibgYri4Hlpf4Ca8nG0O3C90yT8MRYevvdB8Yg
Pn3xW0AmA8PNxoO9vxhDqP5u4YUMBoaOVDg8VAGwr/xNFkhnYNWCj2TnZwDW
U5lTGkkMbF9ZqF6RagKq1UlbL0Qy0Cz3WVzBOlM46r5oWR7BwF8y5Ucc1Uwh
YeGU5wyTqI8t9229uSnMGeneJjEYOPBVNYUvyBTevvgsGE9loC9j8Gh0uymc
QeGJklAGpjxSK1UtMoN7ryMrJ/0YyO9h/Ur9vDloHHL4t5nwe/cwzu9oc6hg
iRm7XWQgS7ZM/lWBObwRy3pd68vAkIDBbJFRcxg8/aT5pjcDjZjaIxO+FqDG
39ur70XMw/LS+j+hllB+wEjk6mEGpp+/8ECg1hoMh7gPFB9iYKO2Ye22YWuo
u9aQ1HuQgQv2tRcjhW2gNXe/jL0LA4/f+NA27G4DMzNnN8vuZ6D13JPNx//Z
gOHtJCO0I/Jp6p/03W0Hr/s4Z3lMiP037vmcML8Xqg4f1LMABlpR36ad2rwP
St+/4GYaE/MXmPvY32kfZD6+nrbGiIHiAgObzPL3wVXa1vdrdzJwrW2kQLua
A+gpn9ZU0GFg7d9MJ8UeB8j37PhrpELMv17P0JYzTpDZZv46bDMDRQZK49PJ
TpBiVxj7ahMDqQ7cV7TSnICuc1XFXJmBp0ZYXxuaneAEj5SrnSIDt4j+J35P
fz/I5DhXu8owUEduesxS+ADE9jSFBwkzUINnXPN+hzMkDYoKVgsx8IWi32H7
eWfIGHVL4SbsdFm2XlrKBYqmWQXXBRjYKixvr+XiAs1rBFqz+Rj4Tlxlrd1H
F+DXsVf5yMPAOG4J1smmgxBJfd+kMkvHdCmJvdh3GBIixA76zNBxZp/eVMcq
V0iNce8qm6bjSAjLXl3NFR6kjP4x/kvH5phkOVd/V3hbICDnPElHn0Lf0/+W
H4FVX+0vkkfp6OJwbk2yhhvQlZvFfnTRcYz9sVTy4VHolg14I0T436LhWmg7
CiAhFWTeScf26UvzuSuOwQyfV1txBx1vDXXOwvFjcG5sIZXxk44ye6SqPgp4
wN5n6vK6X+m4R1PlRnWzB4g5XleNa6Cjr+9jd33vE+Bno/2zrp6O2n4OzgcZ
J6DZ7HvUvzd09PCqML9z9wTQ9ZRHveromPUgaP7+9xMwI139yKiGjjvaG8yz
rU9Cez9LZ+QZHQvS9zIDt3tCzlU7sHhEx5RZc6qdohf4OidejiiiY8Of0qvl
Jl6wU6O9rKmQjpvO6RlbHPOCT7//U9lfQEdhGotrMN0LFk2jRDzy6ajWtrlH
Veo0HFzd2HM5m46erKTGLpkzwJdkySxMJvJKVpyu2XMOvvrE1owlEfXoa6l9
P3MOMi2/zWsTrlprPyF//Rzoz3pdrEqk43aXI7stWs+BpxvdtT6ejmR/wfOc
c/9BtWKdWlcUHTOo0Sazt73hwiPTT6IkOvIYrRgcVPOFuKuD263C6JiTO7b2
4BFfKLaOSbgSSseTMttc+CJ9gdPzfX/3VaJfwxEvdw/6go/ExdZHl+n4mH/s
6dL+C+BNvvPTxp+Oh6tcaRFSF+Hs/vk+khcdf1cmuTjU+gFT/q5F+SkijzKf
6d2dfpA3anl/wJOOktQRRfd5Pxhk3Diz9yQdBS+mCYno+sOZ56oj0h50bKzp
XxOY5w9eyofHKg4T/bkiJOOdHAAnph/PsezoqNfUs78tORASnA0llQifDfR0
+lkZCK/LavSP2NKxW078vOCPQFC68CHgrTUdryYzBVZuCIL+wUH2PQs68u8q
LzS9FwTnfkj3HDWho2ZXvr3my2C4WE1+91Gb6KfVA78hqStwV3rVMC/h8g95
Z0NNr0DL5ZhVoEXHTvOav3bnroCWXpp5oSYdTZeZyqVUXYGpovKXEep0pJgM
t3Lcr0Jw5kCZ6Wbi/pi72MJ5dA1I4fbp5VJ09NeYOvhpNwnkXl3aMytJx8Q+
32rOQRK8WLzNMiLMJ1K0Ts2HBAuX2Yb16+mob5SgtZRKgpALsb++i9Lxwq5d
uev+ksDf/ZPskiAd4YVWgGQpGbz0nbOsl9PxTHW1Ra1pOKy4dM06hpuOWt+2
WU24hUNO6b3xFi46Pv3TetcsKBx61P/udltGzGN5tZxjQTh4KCV3+yzQUMOY
dUZGggqHRb5vTJymYWS3ZUTGXyrYjbjldozQkE7ROVv8kQ4mG3oC1hFOjm8e
tp6gg86+s2ZWwzQij/6roqIMkC671FkySMOqoIIRo0MMGA6JkaL10fC6c1jl
UDcDmHwYs/U3DUlX/wX2ckVA3ZaNQcEtNDwmwncq8EwUVB7JNy/8RMNi8kn/
V3FRUHB9m2j3RxpG7UApy6dRkDi+q8T2Aw1zGnXIy9dEg+fTAyOyTTTMrLDs
sC6JBm5r+rG6OhomnJNuPbg6BozPDFmufUrDVbsmjaYC4iDzskjmgUoaao5a
7r8SFQfLowxmkp7QsF1+/LP83ThoKIzIk66gYZ7cnYr6D3HgNLlltXIZDVNP
pZ6OUIsHr9BzjfqFNDy6usNmGSseYhJH7NyzaDj3mLLUG34Dxu6tu3cnk4a3
GArukRk3YP+TXQtdd2j4oLibtP/pDZD4EVXolUHktbrtsyPnBtyVUxO8kEZD
8o22muXuiVDxwPsD5SYN2dKsA15wEzpw1DEvgqjfqNktVCEZbr7x//iDSUM5
6YHq22bJYNc0u1eAsAsn5jz7VDJUfVth50en4aaqZw1KD5Mhmb3BwjCchrEb
dSdY+ingILN358erhKPVzVWO3IKaoCLFGV8aPhLMNbNoTIPL13SyVAl7Japm
Sk6mgWZ4lZy7Dw37qf4XN8ukQ0bMG5kab6I/kZeKJn3S4cq9DvHoszQMPupp
e3D9bdD5LLhG/iQNRZ6Nr0nwz4B7Gr6Tli403Glz3F+4KBO8675uC3WmIaWo
mLpUlwk6bobe5QeIPARdfwp1ZEJtxOo++f003Dw4znNTMAt6e7NbZ/fR8IZ3
0yq9i1mgmNb29KE1DS3+dJ+eNbwLGbymJCEjGvJdvvDyNScbvDLynpsb0tD8
zmtnLf4c0NAVmr2yi4aOzpqsepUcqD7RfnHQgIZrRwV/nTmRA+3VgSdf6dHQ
7+Axbca3HJAKeGjhr0nD8pCt/sff3oPkTlGBbxtp+CrKVnyq6T40u2z4LEW4
f5VVnwfrPvC8V751VJGGvd/27/mzJg8uPtVT7pcnrq9t9rxpmwe2CYeM/myg
4TAjWbyyKQ+WzNLPr5Mg6h20ZRW15sPp+xub9/ET89Nawn+frwAyNqgl3lhD
w5pf3xuPbiuALzd0XL/x0TDgUtmo2YEC2E0y7z+6moZ/9qxUTs4oAOnDpxfP
r6RhfJR6lZduIXzge6gRvYyGz784DX39rwj0fbRiG6ao+OPaZbGHocVQ05Zy
ZX6Sihe3Nc79vFkMe82WTmsSNulPs91aWAyeEk0mKeNU1HijVKHcXgxxNacm
TrOpWFWUcOz6rhIYFL/lzDtIxSSxY3Xmy0oh9eWStMVPKmY4bnW1u1sGyqpe
q0J+UDF3Jk7oenUZFCc2TRV+p2LhXXr4WFsZvDl7671YGxW9ybt15YXLYXKd
dljfFyqGuBrf20QqB7szXt3UZiqmRJRwc7wew6Lw+7zXr6h4Uj+h/KzDE5hx
/Sq7gvBnDHTd4vMEJnJ+JVogFYMDz+msiX4CfTvYpLcvqOhmmjmn2/AEmjyE
Dn94RsUBp7VrtppWQlqx4+qfj6nozMwXKDR8CjscWs9O5FNx/nGKd4fdM9BK
7fitTdguqzZtg+8zUOvtd76UR8VM7v35lPhnIB88vXsml4qPev60vGh9BryZ
ElKL2UQ+kVY07pPPoZXj2rg6g4ptjz8c/0ipBv/Y36oKCVQsEfWJsOl8CaHn
Go56xVNx7XFv3yPLEZjmJQkP44g8kj0u3xNHuP2PMqcbS5xnz7zbJSOE+tOb
Gm2iqdh6eMWLFdEI0ibnzwbQqXjBVTlxUu0VvB6bu18fQkW9tG3jzqE10Pyu
5yc/YYeO4xpyiTXQltsk5HSZijWnKC8W8mtg1C0jqD2Iilpll7j+fa2B9W93
W44HUJHu8ldrWuM1/JfF7JfypaLHxf08S72vYZ2TuLLPSSq6xLqmXT9eB34K
7mHZJ6hINof0LVfroGUs+3vbcSru1OYW6Eyqg7jY7TFmHlT8Gv7kZHpTHfC/
t5uWcKdiQU5Pz36DN8BjFf72tQsVJVifEurW18Nfo7HzkjZE/zXLvfsGG+DH
lsaKWk0qYmql9UJ7E+S1labyEj4gubhPeb4JAhlpoTbbqEhRsF97Svo9iPR5
W3xUJ/Ly5a3e6voerDKFWn+qUvFqb6TR17b38ETc+c+EEhU/5l9uSfzRDInL
O7UVJKl48JOqzvugj7Dv15/ia1xU3OHm39dS1ALD9zJMTZrD0WRZdOO7FW1Q
Uvqf3URaOPoFnVdYVvsLNqUVv1h5Phzt3vREP8/sglcpfg1KO8PRU3HvlRPX
eoHPr2DnPb5wlCw1p/MP9gNp2HlueHU4Xvpz+EXvWD/8PbH0VJMwe81w2ZPZ
fuja72TwnDcct7r1v7VfMwCVujP6n3nCscFOx3ynxgCcnjXT5VqiYKR+WJ2I
/wDUkn5uc5+k4JTRuETezACExfIpi7VTUHE7xXvl5CDYzIussf1JwS9N635t
+DcIomclx0k/KNg4P56osXwI8kxVqlltFHRxOfp917ohaPlj7lz7lYKJjm8e
rdAegk1uZJr/Bwqmnrh8y+XiEDSpzPR9qqFgjMi7oLHBIUi6ufSOl/AzVyHb
7WNDcJybt9ToFQU7yA2B/00Pwd+fYqH5Lym4o0zp17sVwyAfqy1Ofk7Byxt6
BY0Uh8H/j4+FZgUFdbNaA7sPD4NUTV9uTD4FRx6joGXtMOwXjBVvyaOg16Fi
G6vGYYh23UEXI7xn/cyk2cdhWJyIPJWeS0GLvduSVduHoWejptKDbApKGS24
P54chgJaSFbdbQoq+VlwahRGwNhaKH0+noIr33a6f7g8AkE3K9eYEN5p8rtL
MWwEiruOXwmPo6ANj+zGi9QRUAwpd+WLpaByQd7gQswI8D48LCkRTUGK8uSH
tuwR+Mifk6RNpyB3OSk9qWkETn7cEX8uhIK2K5MOWEqxYEzYZHPGZQpK7Lo7
5ybHglBHy+pPwUS/qkp6vZVYkNriPLQjiIK999xuXtFgwacvfrt5AyiYWbjx
1wFTFsD3gvHs8xQc2Li9dO4MC6S75Z1+eVDw6rJHTttLWZCnqDIoTHjT8LGH
yRUs0Du5LXTPMQrWUjkfZ6pY4NRr9OChOwXPGBgmPnzNgoh+V+4QV2I+Up8F
fv7CgunhxFLxAxRkVrkxNP+y4PPkqnUOlhSUWWh+b6w7Ch/XlWrFW1Dw6dYG
h/odo9CkfcSpxZzI21Xxja3hKNT6F8Yf2EPBkL6DSVZmo1Ax6Sh8eDcxb3zG
29c6jkLqZKrAiV0UDN1zz2/wv1E4Mam2KmAbMR/Wg7xVGaNwdF3r5scaxPzt
PfSyPmsUjmiHWf5Vp+CLsjs/PuWMwgH/T/RgNQoebUu3+flgFCwmL624toWC
rtuPXXxdMQqqky+46RspGKDR9Wvk/SiMTzgsJK+nYFWYBvfj2VFYzP7xo12c
gv28vwqs5keB39mzUoGwV7OH5ffFUdj0JMj/oSgFpXVMD40vZ4PrlYyhFyIU
zP1MgQUBNtQuZ33tW0PMTxyrma7AhiRRRpH2MgoWi0YNXbJgQ3adcHTwEhlz
Rt6eKbRiQ3Fg6tnqRTJKce/S77ZhQ2NboZLlAhlT18i/N9vHhqX0L6muc8Tv
x0LUBg6y4YyyIoM8RUbq9tXbSs6wYade9bEPg2Q02OpIO8VkQ/rPnJM8hHfO
6HpfimTDIin6tMEAGWdO9sZSotnw6t0R3+w+MvIudqYmxrHB6vhcaFA3GZ/R
I6VTUtjgEq2fIddORoWMpDtyeWzw6y5p9/1Axoy+j20WdWz4wrjVmdNM7C+k
GsNTzwY9dXLv9/dktCho6X3ZwIbZIAeWWRMZgxx/k7c1sYEkwPm3/i0ZWeq/
myZa2BCzQ00aa8j4vOGlGn8nG/Jjcg8LV5CxYaXxo9szbAhZpzng9JiMmzbc
FJ+fZYNNytOAm+VkHGTVVh36x4bhrKZYqTIy8ozJ1vAvskHt8USdUjEZ7/Ie
4vVYzoHin8ZaBg/IuGPXT4PHAhyoVPnGdyKDjBVHzpuqKHCAWeiRknObjDLb
BrSdFDlwWGtYeSCdjCMP3maFbOTA3K4FE+80MnpKac+9UeaA4b6NQYEpZOyA
dZ/sVTmAl3x7IhPIePq/0AIxbQ7U1/A+L6OT0UuX63iqGQdYuzi+/TTiPMbb
zxfs4cDax60bJQlLOr6afG7OAbf796JCw4l+BBkGf7fkwFiU2RFrEhkVQ4qT
l9lxQMI5bK7jMhnl89eOrzrAgbMDf3fwnScjvwLnhtBJDsR4dLAMvcl4sq+7
aopw+fe6TN//yOh4O+RWmycHFt8lrvp6loy3YrOp6V4cSCjWarvjRcZQ95dm
Yuc4UHXZJ0jXg4x7O0X73l3gwBr+/sce+8nYbSmx5/A1DpiIF21OdiLOTxbY
LBbKgUD5wFvvHcm4sWZq6QPhbp2V13Y6EPWXWN8yJRH5um/aI2pPRpOMkHjp
cA54PfJqqbcgI5ZHvr/N5ECN0wBbYycZzy0017ESODDj9sjjlAEZmYk7eSNv
cEDjdFBL2g4yvm1oPLMpkQO3rvBWrNIno846zXi3mxy4kLP5Wrc2GePtk1Ne
JHNA9u/pNUnqZHTZujrCNZ0DIbcGNy/Ik5HP5smP2RxiPdxp427CV1dVRAfc
48Br7+eyNDkytq9YncYmzG8SJyYgS0bjxmUfO3M5kNGvv3yDNBnTVjqWVucR
9WozOgzFyBj8YEjAtYADq5uVb15dTcaiY3dTFMs4UPQkNg5XEfmlex6LJOyU
NRvFQ3jiGKSNE04NeE+JXknGhPT1l16Uc0BN+tKF9OVkFM8SrnOs4IDDmVrb
5wskDK5Ru3jsKQdSuE9yz4+T8LPrjnvSLzkQ36mqpEnY6W/+yxDCkS8mzD3H
SKi3onLfd8JXQygRTWwS7r/16nMicsBjIkv49ggJj16fJq2o4cCW7k5Z4z4S
cm/uWd9cS/T71dFdpDYSdk527OZq5EDZnU3u5d9IuLWU66oD4YJr7NDBVhK2
1MSa3iGcYRBa4/CVhF5/6EG73nGAUnLbWqGFhPnMjgSfJg7YZrUfrHlHQhcJ
NRls5kA7yTWA5yUJt/M8KhP9zIE9xrVyFi9IeD/Zfq8T4YJ/6u8Y1SSsnf6c
GEv4SiCX4prnhLmPbl79hQNS3nkfRJ6SUKf1kc8M4UMH/6rKlRH1eBf017dy
4Kt6QpfBfRJKpX47rv6DuB9H/kVfySWhgXuazXHCOXmndlTfI85TcYqVSDhg
o0GsSQ6Rb1SM2z/CopKdhpZZJJSJS56t/Un0i0cj5UAaCR26FIJtf3Gg+cfb
vb6xJFRQWprb3MkBiy2ileUxJDxfseWHE+GXQUcV5q6TUIzVEHaNcLHo5CQ1
moQ5D5LlWggn7JW5lRpBQouzr54Gd3HApcanpy6chD3zh2896+bAr/x1wTLB
JGT6ZM9J9hHrM+5dx4NIOBafrWtMuNkiz+Z+IJEn/x84QfhFj+EGrUskXN8W
+zqfcOYGrxpLPxJW/Sq4rtfPAc/4Sn5/bxIq0ks8LQeI502we9ZbDxLuSE55
YznEgafPVmxfOkZCnyLnf2cI0xcLUYewDe/dpQjC8tTF33fcSXjChyv4HeED
sXdkA11JWJPnv81umAPV97rSFA8Q60G5U3tGiOdNy6mkK5YkjJZ8kik2yoEj
YoKbSixIWOxtabWdsMqhisf95iT02xFcb0e45tfKr457SHiz/p59OOG/g/fX
qewmoeQOZhib8LGlobgvO0mYTRF/WM3mgKaaT5S6BpHn3P4MkzEOeO+tzLmg
TsKYoBMyLoTzLnC/KFMj4aYbG6/9R1jucdKYwVYSPqh1G7hJWND4pbOFCgnH
NWdPDBFm7ROWP6ZI9DcqQyJqnAP5/qXlceIkPOBgS66a4EDvzfn3n8VI+DuD
ndFEWL7SYkCccJ5Oe3YH4ZT5H5K315HwCVPGk3uSeF/QloflC5NwWOPLKyvC
XskHrGv4SHjIIlPwE+E9gaPPBhbCMJH0s+HjFHF/lJou7p4PQ6/0tpYuwk7s
ZJP0uTDsLu+pmSB8zMu0zmE6DDPcXzmL/iGeXy7JzU/HwjBdvt3GhXCJ3u6u
qJ4wnJ9rv/GVsOx04krNt2EYkDF1p+YvB5S1h60i68PQ53pt2UfCar4Q1VsX
hlZWG0s7CO8cGBK6VROGLC8h3znCzt+MJbmfh+GE9+ZRzWkORD8Z3PqlKAwr
KV1iqYRvTBr5aBSGYcXSta5cwqnbbhQzHxL7J6XfKiN8/76RrlFeGE5FtH5o
IlyTnGCcmxWG18YuHFwk/PbzAGlZZhjKjDpF8s1w4KOQ0WvXjDB09L7zQJxw
B2PAUiiNuH5gsEyDcN9rw8izt8JQfGrD7Z2EWUvxTa+Tw7D8rnqABeGJXQOC
sklhWBuvbeBEeDbI0DE4MQyddG1Z7oT/B9ae8Pk=
           "]]},
         Annotation[#, "Charting`Private`Tag#1"]& ]}, {}},
      {"WolframDynamicHighlight", <|
       "Label" -> {"XYLabel"}, "Ball" -> {"InterpolatedBall"}|>}], 
     DynamicBox[(Charting`HighlightActionBox["DynamicHighlight", {}, 
       Slot["HighlightElements"], 
       Slot["LayoutOptions"], 
       Slot["Meta"], 
       Charting`HighlightActionFunction["DynamicHighlight", {{{{}, {}, 
           Annotation[{
             Directive[
              Opacity[1.], 
              AbsoluteThickness[2], 
              Thickness[Large], 
              RGBColor[1, 0, 0]], 
             Line[CompressedData["
1:eJwV1Xk8VO8XB/BIKVkL2bJFSUjWFI7ITqGoRKmk5SsKIRUzYzZLtoSQiEQh
W5JSJxFJKpVUkn0dM7ayZPnd3z8zr/frmTvPeT7n3HsVTvg6neJetmyZCPHx
/+8w1FI0VI3AMd9e+9mpeWOr199Lw7ZE4IWz7VvUZBaMhd+QzF6rRKCKTYBl
otmC8d13zZ42myMw5+TBcytuLBjXtp67f0gpArvXXz/kr7NovGr0rtol2Qgc
7t1w8SV5yThOcp1+0doI1JrVCd6gxAWHZKrqx0UiUOM/NRPnXVygIHf8kC5h
zae2KQVOXFCq9Ojyc6EI3Hcn6F4VmQu+bLN93sgfgcc8S6cPdXGBpEX47oGV
ETgRNHiiLpcb7vpN2sr/Y+Li8lrnLFseeHl2hvvAHBN/2McaXDrLA+0eC08Z
s0wsuCshc4nBA+L7eFU400wM6zbsnn3NA1FbpXleTDFRVeVPviysgIBe0+dH
2Ex0HY9RFjZeCRYuCWrJXUwMTD/ZEuaxCk7aJ/c0djIxuuOC62HqKiDtSU9d
/M3Em173353OWwVVWrmrvDqYuDXfP1tpfBVsE6rq1fnJRK0N7t820VaDRENX
essXJnr/YexNfMIHIwbbBQQbmPi+Veqtp5UABAq32e+rJ/YrfXXpzgUB4B4I
jYl7w0QDQYVbIrcEQCqxSWhdHRPFhY8E3R4WABv26bUSNUwUfnVC2C1OEPLv
ZqxXfM5E0U2eQlX9QnB6Db+iXjET30zNptz2EIGJrtITQY+Y2Ca/vZMULAKh
lYezK4uYaCzoJk2LE4GkU/eVdhUycf20odI4isCbl6abTR4wcTinP9pt41pQ
DrisZpPDxOTLNlP57LXQ096vdzSFyD9tS2FgpiiRh49udjITU3mvT1k8FwWZ
gj/ag0lEfWNxHYZtouByhWe7300mWlXLnk4VFoMGScWt9AQm1obITiiEi0GB
i7tcUTQTz98MXx/vKw4BHz/zLpKYuMmmdtL3tAQI7ziy0oww39fPK92ZElB4
p5uHGcbEytiXhYH5EtDvM861NpT4f3ZRviZLAg4JCM0rX2GiTv19gTf+kmBk
YzNmf4mJwdGpOwqjpGBlLbbdPsvEfzMr4nU6ZWBaLneh5QwTdxslq5H4NsDg
lSjFVYTVE+fGV+tugEZtF28/LyLfJvez3yM3QGz2yJLFSSaySgK0/AxkQSJc
fPOYGxN3UgN1Ou7Kgaqp9yVTByb6VQy1PTigANIZjqlB+5i4L0HyjIiPAvDP
6b0s2Evks7XP8TZDAdglXKvX2zMxUWrN2k3PFKBMITl9xJqJMg+yjnEpKYIh
V83rRDMmikyFSoksKMI+XL92QI+JTqY3lPSalaDoXwZuIfyMuz+maFgJBPU3
+XrrMvHY5IjQXl5laC7UaRrXZuLxlkL15buVYW+aI31ek4kTI3nvbSuUwT4w
ak5kKxM7OznmjLxNYKu21G0ox8Smg4f+MyxUgQen6fFhskx8IDf7acUHFeDL
FjCp2cDEosd/shbGVKBRUua2pQwTT52SC72suwVseA0OOkkS9Rd578rHLWDd
7ffu9DomXn++PlGxUxUsU/rLEniZaFnfrH/UXB3m698x61YyEeep8V8vqEPx
dLH7zAoiv5XKBdfT1UHi4BXeozxMpJQ8vP9qSh2GxYSPbOFiYoOK3wWzPA2I
uWHAjXMM9HpImeMW1ITWmGiH0VEGNgmU/S5J3w6RLy4qyxMeDtDm/1WxHYDt
MufEYmDR5kmDbZ+2Q569Qk7lMAPn+p5QrFdqQQh/xXT4AAPfmO8GNz8tkI38
nSHVxcCOIxYG25y04RRNa9TyCwMfNK7u2qOlC6oWM2Ghnxk49DwzXMdRF8ZW
vlj7uIWBt29fvOB4QRdCmNY7FD8xUHL5Gm3RR7oQE+URPv+egTvXZz+t1dCD
yvgYyZJ6Bh5S1eYS1NcHvoxhc6lnhINGzuw4bwAfjha3OVQxkOtnWuvhBANI
lAv8j/GUgYvbabklTwxANosrfuoJA028fhWsWL4TtHMk2pvLGXgm01/NKn0n
uD2w8AsvYmDDUU+rsO+7oKjibgYri4Hlpf4Ca8nG0O3C90yT8MRYevvdB8Yg
Pn3xW0AmA8PNxoO9vxhDqP5u4YUMBoaOVDg8VAGwr/xNFkhnYNWCj2TnZwDW
U5lTGkkMbF9ZqF6RagKq1UlbL0Qy0Cz3WVzBOlM46r5oWR7BwF8y5Ucc1Uwh
YeGU5wyTqI8t9229uSnMGeneJjEYOPBVNYUvyBTevvgsGE9loC9j8Gh0uymc
QeGJklAGpjxSK1UtMoN7ryMrJ/0YyO9h/Ur9vDloHHL4t5nwe/cwzu9oc6hg
iRm7XWQgS7ZM/lWBObwRy3pd68vAkIDBbJFRcxg8/aT5pjcDjZjaIxO+FqDG
39ur70XMw/LS+j+hllB+wEjk6mEGpp+/8ECg1hoMh7gPFB9iYKO2Ye22YWuo
u9aQ1HuQgQv2tRcjhW2gNXe/jL0LA4/f+NA27G4DMzNnN8vuZ6D13JPNx//Z
gOHtJCO0I/Jp6p/03W0Hr/s4Z3lMiP037vmcML8Xqg4f1LMABlpR36ad2rwP
St+/4GYaE/MXmPvY32kfZD6+nrbGiIHiAgObzPL3wVXa1vdrdzJwrW2kQLua
A+gpn9ZU0GFg7d9MJ8UeB8j37PhrpELMv17P0JYzTpDZZv46bDMDRQZK49PJ
TpBiVxj7ahMDqQ7cV7TSnICuc1XFXJmBp0ZYXxuaneAEj5SrnSIDt4j+J35P
fz/I5DhXu8owUEduesxS+ADE9jSFBwkzUINnXPN+hzMkDYoKVgsx8IWi32H7
eWfIGHVL4SbsdFm2XlrKBYqmWQXXBRjYKixvr+XiAs1rBFqz+Rj4Tlxlrd1H
F+DXsVf5yMPAOG4J1smmgxBJfd+kMkvHdCmJvdh3GBIixA76zNBxZp/eVMcq
V0iNce8qm6bjSAjLXl3NFR6kjP4x/kvH5phkOVd/V3hbICDnPElHn0Lf0/+W
H4FVX+0vkkfp6OJwbk2yhhvQlZvFfnTRcYz9sVTy4VHolg14I0T436LhWmg7
CiAhFWTeScf26UvzuSuOwQyfV1txBx1vDXXOwvFjcG5sIZXxk44ye6SqPgp4
wN5n6vK6X+m4R1PlRnWzB4g5XleNa6Cjr+9jd33vE+Bno/2zrp6O2n4OzgcZ
J6DZ7HvUvzd09PCqML9z9wTQ9ZRHveromPUgaP7+9xMwI139yKiGjjvaG8yz
rU9Cez9LZ+QZHQvS9zIDt3tCzlU7sHhEx5RZc6qdohf4OidejiiiY8Of0qvl
Jl6wU6O9rKmQjpvO6RlbHPOCT7//U9lfQEdhGotrMN0LFk2jRDzy6ajWtrlH
Veo0HFzd2HM5m46erKTGLpkzwJdkySxMJvJKVpyu2XMOvvrE1owlEfXoa6l9
P3MOMi2/zWsTrlprPyF//Rzoz3pdrEqk43aXI7stWs+BpxvdtT6ejmR/wfOc
c/9BtWKdWlcUHTOo0Sazt73hwiPTT6IkOvIYrRgcVPOFuKuD263C6JiTO7b2
4BFfKLaOSbgSSseTMttc+CJ9gdPzfX/3VaJfwxEvdw/6go/ExdZHl+n4mH/s
6dL+C+BNvvPTxp+Oh6tcaRFSF+Hs/vk+khcdf1cmuTjU+gFT/q5F+SkijzKf
6d2dfpA3anl/wJOOktQRRfd5Pxhk3Diz9yQdBS+mCYno+sOZ56oj0h50bKzp
XxOY5w9eyofHKg4T/bkiJOOdHAAnph/PsezoqNfUs78tORASnA0llQifDfR0
+lkZCK/LavSP2NKxW078vOCPQFC68CHgrTUdryYzBVZuCIL+wUH2PQs68u8q
LzS9FwTnfkj3HDWho2ZXvr3my2C4WE1+91Gb6KfVA78hqStwV3rVMC/h8g95
Z0NNr0DL5ZhVoEXHTvOav3bnroCWXpp5oSYdTZeZyqVUXYGpovKXEep0pJgM
t3Lcr0Jw5kCZ6Wbi/pi72MJ5dA1I4fbp5VJ09NeYOvhpNwnkXl3aMytJx8Q+
32rOQRK8WLzNMiLMJ1K0Ts2HBAuX2Yb16+mob5SgtZRKgpALsb++i9Lxwq5d
uev+ksDf/ZPskiAd4YVWgGQpGbz0nbOsl9PxTHW1Ra1pOKy4dM06hpuOWt+2
WU24hUNO6b3xFi46Pv3TetcsKBx61P/udltGzGN5tZxjQTh4KCV3+yzQUMOY
dUZGggqHRb5vTJymYWS3ZUTGXyrYjbjldozQkE7ROVv8kQ4mG3oC1hFOjm8e
tp6gg86+s2ZWwzQij/6roqIMkC671FkySMOqoIIRo0MMGA6JkaL10fC6c1jl
UDcDmHwYs/U3DUlX/wX2ckVA3ZaNQcEtNDwmwncq8EwUVB7JNy/8RMNi8kn/
V3FRUHB9m2j3RxpG7UApy6dRkDi+q8T2Aw1zGnXIy9dEg+fTAyOyTTTMrLDs
sC6JBm5r+rG6OhomnJNuPbg6BozPDFmufUrDVbsmjaYC4iDzskjmgUoaao5a
7r8SFQfLowxmkp7QsF1+/LP83ThoKIzIk66gYZ7cnYr6D3HgNLlltXIZDVNP
pZ6OUIsHr9BzjfqFNDy6usNmGSseYhJH7NyzaDj3mLLUG34Dxu6tu3cnk4a3
GArukRk3YP+TXQtdd2j4oLibtP/pDZD4EVXolUHktbrtsyPnBtyVUxO8kEZD
8o22muXuiVDxwPsD5SYN2dKsA15wEzpw1DEvgqjfqNktVCEZbr7x//iDSUM5
6YHq22bJYNc0u1eAsAsn5jz7VDJUfVth50en4aaqZw1KD5Mhmb3BwjCchrEb
dSdY+ingILN358erhKPVzVWO3IKaoCLFGV8aPhLMNbNoTIPL13SyVAl7Japm
Sk6mgWZ4lZy7Dw37qf4XN8ukQ0bMG5kab6I/kZeKJn3S4cq9DvHoszQMPupp
e3D9bdD5LLhG/iQNRZ6Nr0nwz4B7Gr6Tli403Glz3F+4KBO8675uC3WmIaWo
mLpUlwk6bobe5QeIPARdfwp1ZEJtxOo++f003Dw4znNTMAt6e7NbZ/fR8IZ3
0yq9i1mgmNb29KE1DS3+dJ+eNbwLGbymJCEjGvJdvvDyNScbvDLynpsb0tD8
zmtnLf4c0NAVmr2yi4aOzpqsepUcqD7RfnHQgIZrRwV/nTmRA+3VgSdf6dHQ
7+Axbca3HJAKeGjhr0nD8pCt/sff3oPkTlGBbxtp+CrKVnyq6T40u2z4LEW4
f5VVnwfrPvC8V751VJGGvd/27/mzJg8uPtVT7pcnrq9t9rxpmwe2CYeM/myg
4TAjWbyyKQ+WzNLPr5Mg6h20ZRW15sPp+xub9/ET89Nawn+frwAyNqgl3lhD
w5pf3xuPbiuALzd0XL/x0TDgUtmo2YEC2E0y7z+6moZ/9qxUTs4oAOnDpxfP
r6RhfJR6lZduIXzge6gRvYyGz784DX39rwj0fbRiG6ao+OPaZbGHocVQ05Zy
ZX6Sihe3Nc79vFkMe82WTmsSNulPs91aWAyeEk0mKeNU1HijVKHcXgxxNacm
TrOpWFWUcOz6rhIYFL/lzDtIxSSxY3Xmy0oh9eWStMVPKmY4bnW1u1sGyqpe
q0J+UDF3Jk7oenUZFCc2TRV+p2LhXXr4WFsZvDl7671YGxW9ybt15YXLYXKd
dljfFyqGuBrf20QqB7szXt3UZiqmRJRwc7wew6Lw+7zXr6h4Uj+h/KzDE5hx
/Sq7gvBnDHTd4vMEJnJ+JVogFYMDz+msiX4CfTvYpLcvqOhmmjmn2/AEmjyE
Dn94RsUBp7VrtppWQlqx4+qfj6nozMwXKDR8CjscWs9O5FNx/nGKd4fdM9BK
7fitTdguqzZtg+8zUOvtd76UR8VM7v35lPhnIB88vXsml4qPev60vGh9BryZ
ElKL2UQ+kVY07pPPoZXj2rg6g4ptjz8c/0ipBv/Y36oKCVQsEfWJsOl8CaHn
Go56xVNx7XFv3yPLEZjmJQkP44g8kj0u3xNHuP2PMqcbS5xnz7zbJSOE+tOb
Gm2iqdh6eMWLFdEI0ibnzwbQqXjBVTlxUu0VvB6bu18fQkW9tG3jzqE10Pyu
5yc/YYeO4xpyiTXQltsk5HSZijWnKC8W8mtg1C0jqD2Iilpll7j+fa2B9W93
W44HUJHu8ldrWuM1/JfF7JfypaLHxf08S72vYZ2TuLLPSSq6xLqmXT9eB34K
7mHZJ6hINof0LVfroGUs+3vbcSru1OYW6Eyqg7jY7TFmHlT8Gv7kZHpTHfC/
t5uWcKdiQU5Pz36DN8BjFf72tQsVJVifEurW18Nfo7HzkjZE/zXLvfsGG+DH
lsaKWk0qYmql9UJ7E+S1labyEj4gubhPeb4JAhlpoTbbqEhRsF97Svo9iPR5
W3xUJ/Ly5a3e6voerDKFWn+qUvFqb6TR17b38ETc+c+EEhU/5l9uSfzRDInL
O7UVJKl48JOqzvugj7Dv15/ia1xU3OHm39dS1ALD9zJMTZrD0WRZdOO7FW1Q
Uvqf3URaOPoFnVdYVvsLNqUVv1h5Phzt3vREP8/sglcpfg1KO8PRU3HvlRPX
eoHPr2DnPb5wlCw1p/MP9gNp2HlueHU4Xvpz+EXvWD/8PbH0VJMwe81w2ZPZ
fuja72TwnDcct7r1v7VfMwCVujP6n3nCscFOx3ynxgCcnjXT5VqiYKR+WJ2I
/wDUkn5uc5+k4JTRuETezACExfIpi7VTUHE7xXvl5CDYzIussf1JwS9N635t
+DcIomclx0k/KNg4P56osXwI8kxVqlltFHRxOfp917ohaPlj7lz7lYKJjm8e
rdAegk1uZJr/Bwqmnrh8y+XiEDSpzPR9qqFgjMi7oLHBIUi6ufSOl/AzVyHb
7WNDcJybt9ToFQU7yA2B/00Pwd+fYqH5Lym4o0zp17sVwyAfqy1Ofk7Byxt6
BY0Uh8H/j4+FZgUFdbNaA7sPD4NUTV9uTD4FRx6joGXtMOwXjBVvyaOg16Fi
G6vGYYh23UEXI7xn/cyk2cdhWJyIPJWeS0GLvduSVduHoWejptKDbApKGS24
P54chgJaSFbdbQoq+VlwahRGwNhaKH0+noIr33a6f7g8AkE3K9eYEN5p8rtL
MWwEiruOXwmPo6ANj+zGi9QRUAwpd+WLpaByQd7gQswI8D48LCkRTUGK8uSH
tuwR+Mifk6RNpyB3OSk9qWkETn7cEX8uhIK2K5MOWEqxYEzYZHPGZQpK7Lo7
5ybHglBHy+pPwUS/qkp6vZVYkNriPLQjiIK999xuXtFgwacvfrt5AyiYWbjx
1wFTFsD3gvHs8xQc2Li9dO4MC6S75Z1+eVDw6rJHTttLWZCnqDIoTHjT8LGH
yRUs0Du5LXTPMQrWUjkfZ6pY4NRr9OChOwXPGBgmPnzNgoh+V+4QV2I+Up8F
fv7CgunhxFLxAxRkVrkxNP+y4PPkqnUOlhSUWWh+b6w7Ch/XlWrFW1Dw6dYG
h/odo9CkfcSpxZzI21Xxja3hKNT6F8Yf2EPBkL6DSVZmo1Ax6Sh8eDcxb3zG
29c6jkLqZKrAiV0UDN1zz2/wv1E4Mam2KmAbMR/Wg7xVGaNwdF3r5scaxPzt
PfSyPmsUjmiHWf5Vp+CLsjs/PuWMwgH/T/RgNQoebUu3+flgFCwmL624toWC
rtuPXXxdMQqqky+46RspGKDR9Wvk/SiMTzgsJK+nYFWYBvfj2VFYzP7xo12c
gv28vwqs5keB39mzUoGwV7OH5ffFUdj0JMj/oSgFpXVMD40vZ4PrlYyhFyIU
zP1MgQUBNtQuZ33tW0PMTxyrma7AhiRRRpH2MgoWi0YNXbJgQ3adcHTwEhlz
Rt6eKbRiQ3Fg6tnqRTJKce/S77ZhQ2NboZLlAhlT18i/N9vHhqX0L6muc8Tv
x0LUBg6y4YyyIoM8RUbq9tXbSs6wYade9bEPg2Q02OpIO8VkQ/rPnJM8hHfO
6HpfimTDIin6tMEAGWdO9sZSotnw6t0R3+w+MvIudqYmxrHB6vhcaFA3GZ/R
I6VTUtjgEq2fIddORoWMpDtyeWzw6y5p9/1Axoy+j20WdWz4wrjVmdNM7C+k
GsNTzwY9dXLv9/dktCho6X3ZwIbZIAeWWRMZgxx/k7c1sYEkwPm3/i0ZWeq/
myZa2BCzQ00aa8j4vOGlGn8nG/Jjcg8LV5CxYaXxo9szbAhZpzng9JiMmzbc
FJ+fZYNNytOAm+VkHGTVVh36x4bhrKZYqTIy8ozJ1vAvskHt8USdUjEZ7/Ie
4vVYzoHin8ZaBg/IuGPXT4PHAhyoVPnGdyKDjBVHzpuqKHCAWeiRknObjDLb
BrSdFDlwWGtYeSCdjCMP3maFbOTA3K4FE+80MnpKac+9UeaA4b6NQYEpZOyA
dZ/sVTmAl3x7IhPIePq/0AIxbQ7U1/A+L6OT0UuX63iqGQdYuzi+/TTiPMbb
zxfs4cDax60bJQlLOr6afG7OAbf796JCw4l+BBkGf7fkwFiU2RFrEhkVQ4qT
l9lxQMI5bK7jMhnl89eOrzrAgbMDf3fwnScjvwLnhtBJDsR4dLAMvcl4sq+7
aopw+fe6TN//yOh4O+RWmycHFt8lrvp6loy3YrOp6V4cSCjWarvjRcZQ95dm
Yuc4UHXZJ0jXg4x7O0X73l3gwBr+/sce+8nYbSmx5/A1DpiIF21OdiLOTxbY
LBbKgUD5wFvvHcm4sWZq6QPhbp2V13Y6EPWXWN8yJRH5um/aI2pPRpOMkHjp
cA54PfJqqbcgI5ZHvr/N5ECN0wBbYycZzy0017ESODDj9sjjlAEZmYk7eSNv
cEDjdFBL2g4yvm1oPLMpkQO3rvBWrNIno846zXi3mxy4kLP5Wrc2GePtk1Ne
JHNA9u/pNUnqZHTZujrCNZ0DIbcGNy/Ik5HP5smP2RxiPdxp427CV1dVRAfc
48Br7+eyNDkytq9YncYmzG8SJyYgS0bjxmUfO3M5kNGvv3yDNBnTVjqWVucR
9WozOgzFyBj8YEjAtYADq5uVb15dTcaiY3dTFMs4UPQkNg5XEfmlex6LJOyU
NRvFQ3jiGKSNE04NeE+JXknGhPT1l16Uc0BN+tKF9OVkFM8SrnOs4IDDmVrb
5wskDK5Ru3jsKQdSuE9yz4+T8LPrjnvSLzkQ36mqpEnY6W/+yxDCkS8mzD3H
SKi3onLfd8JXQygRTWwS7r/16nMicsBjIkv49ggJj16fJq2o4cCW7k5Z4z4S
cm/uWd9cS/T71dFdpDYSdk527OZq5EDZnU3u5d9IuLWU66oD4YJr7NDBVhK2
1MSa3iGcYRBa4/CVhF5/6EG73nGAUnLbWqGFhPnMjgSfJg7YZrUfrHlHQhcJ
NRls5kA7yTWA5yUJt/M8KhP9zIE9xrVyFi9IeD/Zfq8T4YJ/6u8Y1SSsnf6c
GEv4SiCX4prnhLmPbl79hQNS3nkfRJ6SUKf1kc8M4UMH/6rKlRH1eBf017dy
4Kt6QpfBfRJKpX47rv6DuB9H/kVfySWhgXuazXHCOXmndlTfI85TcYqVSDhg
o0GsSQ6Rb1SM2z/CopKdhpZZJJSJS56t/Un0i0cj5UAaCR26FIJtf3Gg+cfb
vb6xJFRQWprb3MkBiy2ileUxJDxfseWHE+GXQUcV5q6TUIzVEHaNcLHo5CQ1
moQ5D5LlWggn7JW5lRpBQouzr54Gd3HApcanpy6chD3zh2896+bAr/x1wTLB
JGT6ZM9J9hHrM+5dx4NIOBafrWtMuNkiz+Z+IJEn/x84QfhFj+EGrUskXN8W
+zqfcOYGrxpLPxJW/Sq4rtfPAc/4Sn5/bxIq0ks8LQeI502we9ZbDxLuSE55
YznEgafPVmxfOkZCnyLnf2cI0xcLUYewDe/dpQjC8tTF33fcSXjChyv4HeED
sXdkA11JWJPnv81umAPV97rSFA8Q60G5U3tGiOdNy6mkK5YkjJZ8kik2yoEj
YoKbSixIWOxtabWdsMqhisf95iT02xFcb0e45tfKr457SHiz/p59OOG/g/fX
qewmoeQOZhib8LGlobgvO0mYTRF/WM3mgKaaT5S6BpHn3P4MkzEOeO+tzLmg
TsKYoBMyLoTzLnC/KFMj4aYbG6/9R1jucdKYwVYSPqh1G7hJWND4pbOFCgnH
NWdPDBFm7ROWP6ZI9DcqQyJqnAP5/qXlceIkPOBgS66a4EDvzfn3n8VI+DuD
ndFEWL7SYkCccJ5Oe3YH4ZT5H5K315HwCVPGk3uSeF/QloflC5NwWOPLKyvC
XskHrGv4SHjIIlPwE+E9gaPPBhbCMJH0s+HjFHF/lJou7p4PQ6/0tpYuwk7s
ZJP0uTDsLu+pmSB8zMu0zmE6DDPcXzmL/iGeXy7JzU/HwjBdvt3GhXCJ3u6u
qJ4wnJ9rv/GVsOx04krNt2EYkDF1p+YvB5S1h60i68PQ53pt2UfCar4Q1VsX
hlZWG0s7CO8cGBK6VROGLC8h3znCzt+MJbmfh+GE9+ZRzWkORD8Z3PqlKAwr
KV1iqYRvTBr5aBSGYcXSta5cwqnbbhQzHxL7J6XfKiN8/76RrlFeGE5FtH5o
IlyTnGCcmxWG18YuHFwk/PbzAGlZZhjKjDpF8s1w4KOQ0WvXjDB09L7zQJxw
B2PAUiiNuH5gsEyDcN9rw8izt8JQfGrD7Z2EWUvxTa+Tw7D8rnqABeGJXQOC
sklhWBuvbeBEeDbI0DE4MQyddG1Z7oT/B9ae8Pk=
              "]]}, "Charting`Private`Tag#1"]}}, {}}, <|
        "HighlightElements" -> <|
          "Label" -> {"XYLabel"}, "Ball" -> {"InterpolatedBall"}|>, 
         "LayoutOptions" -> <|
          "PlotRange" -> {{-805.2793682254339, -504.2793682254339}, {0., 
            0.9990682234871804}}, "Frame" -> {{True, True}, {True, True}}, 
           "AxesOrigin" -> {-200., 0.}, "ImageSize" -> {360, 270.}, 
           "Axes" -> {True, True}, 
           "LabelStyle" -> {FontSize -> 19, FontFamily -> "Times"}, 
           "AspectRatio" -> 0.75, "DefaultStyle" -> {
             Directive[
              Opacity[1.], 
              AbsoluteThickness[2], 
              Thickness[Large], 
              RGBColor[1, 0, 0]]}, 
           "HighlightLabelingFunctions" -> <|"CoordinatesToolOptions" -> ({
               Identity[
                Part[#, 1]], 
               Identity[
                Part[#, 2]]}& ), 
             "ScalingFunctions" -> {{Identity, Identity}, {
               Identity, Identity}}|>, "Primitives" -> {}, "GCFlag" -> 
           False|>, 
         "Meta" -> <|
          "DefaultHighlight" -> {"Dynamic", None}, "Index" -> {}, "Function" -> 
           Plot, "GroupHighlight" -> False|>|>]]& )[<|
       "HighlightElements" -> <|
         "Label" -> {"XYLabel"}, "Ball" -> {"InterpolatedBall"}|>, 
        "LayoutOptions" -> <|
         "PlotRange" -> {{-805.2793682254339, -504.2793682254339}, {0., 
           0.9990682234871804}}, "Frame" -> {{True, True}, {True, True}}, 
          "AxesOrigin" -> {-200., 0.}, "ImageSize" -> {360, 270.}, 
          "Axes" -> {True, True}, 
          "LabelStyle" -> {FontSize -> 19, FontFamily -> "Times"}, 
          "AspectRatio" -> 0.75, "DefaultStyle" -> {
            Directive[
             Opacity[1.], 
             AbsoluteThickness[2], 
             Thickness[Large], 
             RGBColor[1, 0, 0]]}, 
          "HighlightLabelingFunctions" -> <|"CoordinatesToolOptions" -> ({
              Identity[
               Part[#, 1]], 
              Identity[
               Part[#, 2]]}& ), 
            "ScalingFunctions" -> {{Identity, Identity}, {
              Identity, Identity}}|>, "Primitives" -> {}, "GCFlag" -> False|>,
         "Meta" -> <|
         "DefaultHighlight" -> {"Dynamic", None}, "Index" -> {}, "Function" -> 
          Plot, "GroupHighlight" -> False|>|>],
      ImageSizeCache->{{4.503599627370496*^15, -4.503599627370496*^15}, {
       4.503599627370496*^15, -4.503599627370496*^15}}]},
    Annotation[{{{{}, {}, 
        Annotation[{
          Directive[
           Opacity[1.], 
           AbsoluteThickness[2], 
           Thickness[Large], 
           RGBColor[1, 0, 0]], 
          Line[CompressedData["
1:eJwV1Xk8VO8XB/BIKVkL2bJFSUjWFI7ITqGoRKmk5SsKIRUzYzZLtoSQiEQh
W5JSJxFJKpVUkn0dM7ayZPnd3z8zr/frmTvPeT7n3HsVTvg6neJetmyZCPHx
/+8w1FI0VI3AMd9e+9mpeWOr199Lw7ZE4IWz7VvUZBaMhd+QzF6rRKCKTYBl
otmC8d13zZ42myMw5+TBcytuLBjXtp67f0gpArvXXz/kr7NovGr0rtol2Qgc
7t1w8SV5yThOcp1+0doI1JrVCd6gxAWHZKrqx0UiUOM/NRPnXVygIHf8kC5h
zae2KQVOXFCq9Ojyc6EI3Hcn6F4VmQu+bLN93sgfgcc8S6cPdXGBpEX47oGV
ETgRNHiiLpcb7vpN2sr/Y+Li8lrnLFseeHl2hvvAHBN/2McaXDrLA+0eC08Z
s0wsuCshc4nBA+L7eFU400wM6zbsnn3NA1FbpXleTDFRVeVPviysgIBe0+dH
2Ex0HY9RFjZeCRYuCWrJXUwMTD/ZEuaxCk7aJ/c0djIxuuOC62HqKiDtSU9d
/M3Em173353OWwVVWrmrvDqYuDXfP1tpfBVsE6rq1fnJRK0N7t820VaDRENX
essXJnr/YexNfMIHIwbbBQQbmPi+Veqtp5UABAq32e+rJ/YrfXXpzgUB4B4I
jYl7w0QDQYVbIrcEQCqxSWhdHRPFhY8E3R4WABv26bUSNUwUfnVC2C1OEPLv
ZqxXfM5E0U2eQlX9QnB6Db+iXjET30zNptz2EIGJrtITQY+Y2Ca/vZMULAKh
lYezK4uYaCzoJk2LE4GkU/eVdhUycf20odI4isCbl6abTR4wcTinP9pt41pQ
DrisZpPDxOTLNlP57LXQ096vdzSFyD9tS2FgpiiRh49udjITU3mvT1k8FwWZ
gj/ag0lEfWNxHYZtouByhWe7300mWlXLnk4VFoMGScWt9AQm1obITiiEi0GB
i7tcUTQTz98MXx/vKw4BHz/zLpKYuMmmdtL3tAQI7ziy0oww39fPK92ZElB4
p5uHGcbEytiXhYH5EtDvM861NpT4f3ZRviZLAg4JCM0rX2GiTv19gTf+kmBk
YzNmf4mJwdGpOwqjpGBlLbbdPsvEfzMr4nU6ZWBaLneh5QwTdxslq5H4NsDg
lSjFVYTVE+fGV+tugEZtF28/LyLfJvez3yM3QGz2yJLFSSaySgK0/AxkQSJc
fPOYGxN3UgN1Ou7Kgaqp9yVTByb6VQy1PTigANIZjqlB+5i4L0HyjIiPAvDP
6b0s2Evks7XP8TZDAdglXKvX2zMxUWrN2k3PFKBMITl9xJqJMg+yjnEpKYIh
V83rRDMmikyFSoksKMI+XL92QI+JTqY3lPSalaDoXwZuIfyMuz+maFgJBPU3
+XrrMvHY5IjQXl5laC7UaRrXZuLxlkL15buVYW+aI31ek4kTI3nvbSuUwT4w
ak5kKxM7OznmjLxNYKu21G0ox8Smg4f+MyxUgQen6fFhskx8IDf7acUHFeDL
FjCp2cDEosd/shbGVKBRUua2pQwTT52SC72suwVseA0OOkkS9Rd578rHLWDd
7ffu9DomXn++PlGxUxUsU/rLEniZaFnfrH/UXB3m698x61YyEeep8V8vqEPx
dLH7zAoiv5XKBdfT1UHi4BXeozxMpJQ8vP9qSh2GxYSPbOFiYoOK3wWzPA2I
uWHAjXMM9HpImeMW1ITWmGiH0VEGNgmU/S5J3w6RLy4qyxMeDtDm/1WxHYDt
MufEYmDR5kmDbZ+2Q569Qk7lMAPn+p5QrFdqQQh/xXT4AAPfmO8GNz8tkI38
nSHVxcCOIxYG25y04RRNa9TyCwMfNK7u2qOlC6oWM2Ghnxk49DwzXMdRF8ZW
vlj7uIWBt29fvOB4QRdCmNY7FD8xUHL5Gm3RR7oQE+URPv+egTvXZz+t1dCD
yvgYyZJ6Bh5S1eYS1NcHvoxhc6lnhINGzuw4bwAfjha3OVQxkOtnWuvhBANI
lAv8j/GUgYvbabklTwxANosrfuoJA028fhWsWL4TtHMk2pvLGXgm01/NKn0n
uD2w8AsvYmDDUU+rsO+7oKjibgYri4Hlpf4Ca8nG0O3C90yT8MRYevvdB8Yg
Pn3xW0AmA8PNxoO9vxhDqP5u4YUMBoaOVDg8VAGwr/xNFkhnYNWCj2TnZwDW
U5lTGkkMbF9ZqF6RagKq1UlbL0Qy0Cz3WVzBOlM46r5oWR7BwF8y5Ucc1Uwh
YeGU5wyTqI8t9229uSnMGeneJjEYOPBVNYUvyBTevvgsGE9loC9j8Gh0uymc
QeGJklAGpjxSK1UtMoN7ryMrJ/0YyO9h/Ur9vDloHHL4t5nwe/cwzu9oc6hg
iRm7XWQgS7ZM/lWBObwRy3pd68vAkIDBbJFRcxg8/aT5pjcDjZjaIxO+FqDG
39ur70XMw/LS+j+hllB+wEjk6mEGpp+/8ECg1hoMh7gPFB9iYKO2Ye22YWuo
u9aQ1HuQgQv2tRcjhW2gNXe/jL0LA4/f+NA27G4DMzNnN8vuZ6D13JPNx//Z
gOHtJCO0I/Jp6p/03W0Hr/s4Z3lMiP037vmcML8Xqg4f1LMABlpR36ad2rwP
St+/4GYaE/MXmPvY32kfZD6+nrbGiIHiAgObzPL3wVXa1vdrdzJwrW2kQLua
A+gpn9ZU0GFg7d9MJ8UeB8j37PhrpELMv17P0JYzTpDZZv46bDMDRQZK49PJ
TpBiVxj7ahMDqQ7cV7TSnICuc1XFXJmBp0ZYXxuaneAEj5SrnSIDt4j+J35P
fz/I5DhXu8owUEduesxS+ADE9jSFBwkzUINnXPN+hzMkDYoKVgsx8IWi32H7
eWfIGHVL4SbsdFm2XlrKBYqmWQXXBRjYKixvr+XiAs1rBFqz+Rj4Tlxlrd1H
F+DXsVf5yMPAOG4J1smmgxBJfd+kMkvHdCmJvdh3GBIixA76zNBxZp/eVMcq
V0iNce8qm6bjSAjLXl3NFR6kjP4x/kvH5phkOVd/V3hbICDnPElHn0Lf0/+W
H4FVX+0vkkfp6OJwbk2yhhvQlZvFfnTRcYz9sVTy4VHolg14I0T436LhWmg7
CiAhFWTeScf26UvzuSuOwQyfV1txBx1vDXXOwvFjcG5sIZXxk44ye6SqPgp4
wN5n6vK6X+m4R1PlRnWzB4g5XleNa6Cjr+9jd33vE+Bno/2zrp6O2n4OzgcZ
J6DZ7HvUvzd09PCqML9z9wTQ9ZRHveromPUgaP7+9xMwI139yKiGjjvaG8yz
rU9Cez9LZ+QZHQvS9zIDt3tCzlU7sHhEx5RZc6qdohf4OidejiiiY8Of0qvl
Jl6wU6O9rKmQjpvO6RlbHPOCT7//U9lfQEdhGotrMN0LFk2jRDzy6ajWtrlH
Veo0HFzd2HM5m46erKTGLpkzwJdkySxMJvJKVpyu2XMOvvrE1owlEfXoa6l9
P3MOMi2/zWsTrlprPyF//Rzoz3pdrEqk43aXI7stWs+BpxvdtT6ejmR/wfOc
c/9BtWKdWlcUHTOo0Sazt73hwiPTT6IkOvIYrRgcVPOFuKuD263C6JiTO7b2
4BFfKLaOSbgSSseTMttc+CJ9gdPzfX/3VaJfwxEvdw/6go/ExdZHl+n4mH/s
6dL+C+BNvvPTxp+Oh6tcaRFSF+Hs/vk+khcdf1cmuTjU+gFT/q5F+SkijzKf
6d2dfpA3anl/wJOOktQRRfd5Pxhk3Diz9yQdBS+mCYno+sOZ56oj0h50bKzp
XxOY5w9eyofHKg4T/bkiJOOdHAAnph/PsezoqNfUs78tORASnA0llQifDfR0
+lkZCK/LavSP2NKxW078vOCPQFC68CHgrTUdryYzBVZuCIL+wUH2PQs68u8q
LzS9FwTnfkj3HDWho2ZXvr3my2C4WE1+91Gb6KfVA78hqStwV3rVMC/h8g95
Z0NNr0DL5ZhVoEXHTvOav3bnroCWXpp5oSYdTZeZyqVUXYGpovKXEep0pJgM
t3Lcr0Jw5kCZ6Wbi/pi72MJ5dA1I4fbp5VJ09NeYOvhpNwnkXl3aMytJx8Q+
32rOQRK8WLzNMiLMJ1K0Ts2HBAuX2Yb16+mob5SgtZRKgpALsb++i9Lxwq5d
uev+ksDf/ZPskiAd4YVWgGQpGbz0nbOsl9PxTHW1Ra1pOKy4dM06hpuOWt+2
WU24hUNO6b3xFi46Pv3TetcsKBx61P/udltGzGN5tZxjQTh4KCV3+yzQUMOY
dUZGggqHRb5vTJymYWS3ZUTGXyrYjbjldozQkE7ROVv8kQ4mG3oC1hFOjm8e
tp6gg86+s2ZWwzQij/6roqIMkC671FkySMOqoIIRo0MMGA6JkaL10fC6c1jl
UDcDmHwYs/U3DUlX/wX2ckVA3ZaNQcEtNDwmwncq8EwUVB7JNy/8RMNi8kn/
V3FRUHB9m2j3RxpG7UApy6dRkDi+q8T2Aw1zGnXIy9dEg+fTAyOyTTTMrLDs
sC6JBm5r+rG6OhomnJNuPbg6BozPDFmufUrDVbsmjaYC4iDzskjmgUoaao5a
7r8SFQfLowxmkp7QsF1+/LP83ThoKIzIk66gYZ7cnYr6D3HgNLlltXIZDVNP
pZ6OUIsHr9BzjfqFNDy6usNmGSseYhJH7NyzaDj3mLLUG34Dxu6tu3cnk4a3
GArukRk3YP+TXQtdd2j4oLibtP/pDZD4EVXolUHktbrtsyPnBtyVUxO8kEZD
8o22muXuiVDxwPsD5SYN2dKsA15wEzpw1DEvgqjfqNktVCEZbr7x//iDSUM5
6YHq22bJYNc0u1eAsAsn5jz7VDJUfVth50en4aaqZw1KD5Mhmb3BwjCchrEb
dSdY+ingILN358erhKPVzVWO3IKaoCLFGV8aPhLMNbNoTIPL13SyVAl7Japm
Sk6mgWZ4lZy7Dw37qf4XN8ukQ0bMG5kab6I/kZeKJn3S4cq9DvHoszQMPupp
e3D9bdD5LLhG/iQNRZ6Nr0nwz4B7Gr6Tli403Glz3F+4KBO8675uC3WmIaWo
mLpUlwk6bobe5QeIPARdfwp1ZEJtxOo++f003Dw4znNTMAt6e7NbZ/fR8IZ3
0yq9i1mgmNb29KE1DS3+dJ+eNbwLGbymJCEjGvJdvvDyNScbvDLynpsb0tD8
zmtnLf4c0NAVmr2yi4aOzpqsepUcqD7RfnHQgIZrRwV/nTmRA+3VgSdf6dHQ
7+Axbca3HJAKeGjhr0nD8pCt/sff3oPkTlGBbxtp+CrKVnyq6T40u2z4LEW4
f5VVnwfrPvC8V751VJGGvd/27/mzJg8uPtVT7pcnrq9t9rxpmwe2CYeM/myg
4TAjWbyyKQ+WzNLPr5Mg6h20ZRW15sPp+xub9/ET89Nawn+frwAyNqgl3lhD
w5pf3xuPbiuALzd0XL/x0TDgUtmo2YEC2E0y7z+6moZ/9qxUTs4oAOnDpxfP
r6RhfJR6lZduIXzge6gRvYyGz784DX39rwj0fbRiG6ao+OPaZbGHocVQ05Zy
ZX6Sihe3Nc79vFkMe82WTmsSNulPs91aWAyeEk0mKeNU1HijVKHcXgxxNacm
TrOpWFWUcOz6rhIYFL/lzDtIxSSxY3Xmy0oh9eWStMVPKmY4bnW1u1sGyqpe
q0J+UDF3Jk7oenUZFCc2TRV+p2LhXXr4WFsZvDl7671YGxW9ybt15YXLYXKd
dljfFyqGuBrf20QqB7szXt3UZiqmRJRwc7wew6Lw+7zXr6h4Uj+h/KzDE5hx
/Sq7gvBnDHTd4vMEJnJ+JVogFYMDz+msiX4CfTvYpLcvqOhmmjmn2/AEmjyE
Dn94RsUBp7VrtppWQlqx4+qfj6nozMwXKDR8CjscWs9O5FNx/nGKd4fdM9BK
7fitTdguqzZtg+8zUOvtd76UR8VM7v35lPhnIB88vXsml4qPev60vGh9BryZ
ElKL2UQ+kVY07pPPoZXj2rg6g4ptjz8c/0ipBv/Y36oKCVQsEfWJsOl8CaHn
Go56xVNx7XFv3yPLEZjmJQkP44g8kj0u3xNHuP2PMqcbS5xnz7zbJSOE+tOb
Gm2iqdh6eMWLFdEI0ibnzwbQqXjBVTlxUu0VvB6bu18fQkW9tG3jzqE10Pyu
5yc/YYeO4xpyiTXQltsk5HSZijWnKC8W8mtg1C0jqD2Iilpll7j+fa2B9W93
W44HUJHu8ldrWuM1/JfF7JfypaLHxf08S72vYZ2TuLLPSSq6xLqmXT9eB34K
7mHZJ6hINof0LVfroGUs+3vbcSru1OYW6Eyqg7jY7TFmHlT8Gv7kZHpTHfC/
t5uWcKdiQU5Pz36DN8BjFf72tQsVJVifEurW18Nfo7HzkjZE/zXLvfsGG+DH
lsaKWk0qYmql9UJ7E+S1labyEj4gubhPeb4JAhlpoTbbqEhRsF97Svo9iPR5
W3xUJ/Ly5a3e6voerDKFWn+qUvFqb6TR17b38ETc+c+EEhU/5l9uSfzRDInL
O7UVJKl48JOqzvugj7Dv15/ia1xU3OHm39dS1ALD9zJMTZrD0WRZdOO7FW1Q
Uvqf3URaOPoFnVdYVvsLNqUVv1h5Phzt3vREP8/sglcpfg1KO8PRU3HvlRPX
eoHPr2DnPb5wlCw1p/MP9gNp2HlueHU4Xvpz+EXvWD/8PbH0VJMwe81w2ZPZ
fuja72TwnDcct7r1v7VfMwCVujP6n3nCscFOx3ynxgCcnjXT5VqiYKR+WJ2I
/wDUkn5uc5+k4JTRuETezACExfIpi7VTUHE7xXvl5CDYzIussf1JwS9N635t
+DcIomclx0k/KNg4P56osXwI8kxVqlltFHRxOfp917ohaPlj7lz7lYKJjm8e
rdAegk1uZJr/Bwqmnrh8y+XiEDSpzPR9qqFgjMi7oLHBIUi6ufSOl/AzVyHb
7WNDcJybt9ToFQU7yA2B/00Pwd+fYqH5Lym4o0zp17sVwyAfqy1Ofk7Byxt6
BY0Uh8H/j4+FZgUFdbNaA7sPD4NUTV9uTD4FRx6joGXtMOwXjBVvyaOg16Fi
G6vGYYh23UEXI7xn/cyk2cdhWJyIPJWeS0GLvduSVduHoWejptKDbApKGS24
P54chgJaSFbdbQoq+VlwahRGwNhaKH0+noIr33a6f7g8AkE3K9eYEN5p8rtL
MWwEiruOXwmPo6ANj+zGi9QRUAwpd+WLpaByQd7gQswI8D48LCkRTUGK8uSH
tuwR+Mifk6RNpyB3OSk9qWkETn7cEX8uhIK2K5MOWEqxYEzYZHPGZQpK7Lo7
5ybHglBHy+pPwUS/qkp6vZVYkNriPLQjiIK999xuXtFgwacvfrt5AyiYWbjx
1wFTFsD3gvHs8xQc2Li9dO4MC6S75Z1+eVDw6rJHTttLWZCnqDIoTHjT8LGH
yRUs0Du5LXTPMQrWUjkfZ6pY4NRr9OChOwXPGBgmPnzNgoh+V+4QV2I+Up8F
fv7CgunhxFLxAxRkVrkxNP+y4PPkqnUOlhSUWWh+b6w7Ch/XlWrFW1Dw6dYG
h/odo9CkfcSpxZzI21Xxja3hKNT6F8Yf2EPBkL6DSVZmo1Ax6Sh8eDcxb3zG
29c6jkLqZKrAiV0UDN1zz2/wv1E4Mam2KmAbMR/Wg7xVGaNwdF3r5scaxPzt
PfSyPmsUjmiHWf5Vp+CLsjs/PuWMwgH/T/RgNQoebUu3+flgFCwmL624toWC
rtuPXXxdMQqqky+46RspGKDR9Wvk/SiMTzgsJK+nYFWYBvfj2VFYzP7xo12c
gv28vwqs5keB39mzUoGwV7OH5ffFUdj0JMj/oSgFpXVMD40vZ4PrlYyhFyIU
zP1MgQUBNtQuZ33tW0PMTxyrma7AhiRRRpH2MgoWi0YNXbJgQ3adcHTwEhlz
Rt6eKbRiQ3Fg6tnqRTJKce/S77ZhQ2NboZLlAhlT18i/N9vHhqX0L6muc8Tv
x0LUBg6y4YyyIoM8RUbq9tXbSs6wYade9bEPg2Q02OpIO8VkQ/rPnJM8hHfO
6HpfimTDIin6tMEAGWdO9sZSotnw6t0R3+w+MvIudqYmxrHB6vhcaFA3GZ/R
I6VTUtjgEq2fIddORoWMpDtyeWzw6y5p9/1Axoy+j20WdWz4wrjVmdNM7C+k
GsNTzwY9dXLv9/dktCho6X3ZwIbZIAeWWRMZgxx/k7c1sYEkwPm3/i0ZWeq/
myZa2BCzQ00aa8j4vOGlGn8nG/Jjcg8LV5CxYaXxo9szbAhZpzng9JiMmzbc
FJ+fZYNNytOAm+VkHGTVVh36x4bhrKZYqTIy8ozJ1vAvskHt8USdUjEZ7/Ie
4vVYzoHin8ZaBg/IuGPXT4PHAhyoVPnGdyKDjBVHzpuqKHCAWeiRknObjDLb
BrSdFDlwWGtYeSCdjCMP3maFbOTA3K4FE+80MnpKac+9UeaA4b6NQYEpZOyA
dZ/sVTmAl3x7IhPIePq/0AIxbQ7U1/A+L6OT0UuX63iqGQdYuzi+/TTiPMbb
zxfs4cDax60bJQlLOr6afG7OAbf796JCw4l+BBkGf7fkwFiU2RFrEhkVQ4qT
l9lxQMI5bK7jMhnl89eOrzrAgbMDf3fwnScjvwLnhtBJDsR4dLAMvcl4sq+7
aopw+fe6TN//yOh4O+RWmycHFt8lrvp6loy3YrOp6V4cSCjWarvjRcZQ95dm
Yuc4UHXZJ0jXg4x7O0X73l3gwBr+/sce+8nYbSmx5/A1DpiIF21OdiLOTxbY
LBbKgUD5wFvvHcm4sWZq6QPhbp2V13Y6EPWXWN8yJRH5um/aI2pPRpOMkHjp
cA54PfJqqbcgI5ZHvr/N5ECN0wBbYycZzy0017ESODDj9sjjlAEZmYk7eSNv
cEDjdFBL2g4yvm1oPLMpkQO3rvBWrNIno846zXi3mxy4kLP5Wrc2GePtk1Ne
JHNA9u/pNUnqZHTZujrCNZ0DIbcGNy/Ik5HP5smP2RxiPdxp427CV1dVRAfc
48Br7+eyNDkytq9YncYmzG8SJyYgS0bjxmUfO3M5kNGvv3yDNBnTVjqWVucR
9WozOgzFyBj8YEjAtYADq5uVb15dTcaiY3dTFMs4UPQkNg5XEfmlex6LJOyU
NRvFQ3jiGKSNE04NeE+JXknGhPT1l16Uc0BN+tKF9OVkFM8SrnOs4IDDmVrb
5wskDK5Ru3jsKQdSuE9yz4+T8LPrjnvSLzkQ36mqpEnY6W/+yxDCkS8mzD3H
SKi3onLfd8JXQygRTWwS7r/16nMicsBjIkv49ggJj16fJq2o4cCW7k5Z4z4S
cm/uWd9cS/T71dFdpDYSdk527OZq5EDZnU3u5d9IuLWU66oD4YJr7NDBVhK2
1MSa3iGcYRBa4/CVhF5/6EG73nGAUnLbWqGFhPnMjgSfJg7YZrUfrHlHQhcJ
NRls5kA7yTWA5yUJt/M8KhP9zIE9xrVyFi9IeD/Zfq8T4YJ/6u8Y1SSsnf6c
GEv4SiCX4prnhLmPbl79hQNS3nkfRJ6SUKf1kc8M4UMH/6rKlRH1eBf017dy
4Kt6QpfBfRJKpX47rv6DuB9H/kVfySWhgXuazXHCOXmndlTfI85TcYqVSDhg
o0GsSQ6Rb1SM2z/CopKdhpZZJJSJS56t/Un0i0cj5UAaCR26FIJtf3Gg+cfb
vb6xJFRQWprb3MkBiy2ileUxJDxfseWHE+GXQUcV5q6TUIzVEHaNcLHo5CQ1
moQ5D5LlWggn7JW5lRpBQouzr54Gd3HApcanpy6chD3zh2896+bAr/x1wTLB
JGT6ZM9J9hHrM+5dx4NIOBafrWtMuNkiz+Z+IJEn/x84QfhFj+EGrUskXN8W
+zqfcOYGrxpLPxJW/Sq4rtfPAc/4Sn5/bxIq0ks8LQeI502we9ZbDxLuSE55
YznEgafPVmxfOkZCnyLnf2cI0xcLUYewDe/dpQjC8tTF33fcSXjChyv4HeED
sXdkA11JWJPnv81umAPV97rSFA8Q60G5U3tGiOdNy6mkK5YkjJZ8kik2yoEj
YoKbSixIWOxtabWdsMqhisf95iT02xFcb0e45tfKr457SHiz/p59OOG/g/fX
qewmoeQOZhib8LGlobgvO0mYTRF/WM3mgKaaT5S6BpHn3P4MkzEOeO+tzLmg
TsKYoBMyLoTzLnC/KFMj4aYbG6/9R1jucdKYwVYSPqh1G7hJWND4pbOFCgnH
NWdPDBFm7ROWP6ZI9DcqQyJqnAP5/qXlceIkPOBgS66a4EDvzfn3n8VI+DuD
ndFEWL7SYkCccJ5Oe3YH4ZT5H5K315HwCVPGk3uSeF/QloflC5NwWOPLKyvC
XskHrGv4SHjIIlPwE+E9gaPPBhbCMJH0s+HjFHF/lJou7p4PQ6/0tpYuwk7s
ZJP0uTDsLu+pmSB8zMu0zmE6DDPcXzmL/iGeXy7JzU/HwjBdvt3GhXCJ3u6u
qJ4wnJ9rv/GVsOx04krNt2EYkDF1p+YvB5S1h60i68PQ53pt2UfCar4Q1VsX
hlZWG0s7CO8cGBK6VROGLC8h3znCzt+MJbmfh+GE9+ZRzWkORD8Z3PqlKAwr
KV1iqYRvTBr5aBSGYcXSta5cwqnbbhQzHxL7J6XfKiN8/76RrlFeGE5FtH5o
IlyTnGCcmxWG18YuHFwk/PbzAGlZZhjKjDpF8s1w4KOQ0WvXjDB09L7zQJxw
B2PAUiiNuH5gsEyDcN9rw8izt8JQfGrD7Z2EWUvxTa+Tw7D8rnqABeGJXQOC
sklhWBuvbeBEeDbI0DE4MQyddG1Z7oT/B9ae8Pk=
           "]]}, "Charting`Private`Tag#1"]}}, {}}, <|
     "HighlightElements" -> <|
       "Label" -> {"XYLabel"}, "Ball" -> {"InterpolatedBall"}|>, 
      "LayoutOptions" -> <|
       "PlotRange" -> {{-805.2793682254339, -504.2793682254339}, {0., 
         0.9990682234871804}}, "Frame" -> {{True, True}, {True, True}}, 
        "AxesOrigin" -> {-200., 0.}, "ImageSize" -> {360, 270.}, 
        "Axes" -> {True, True}, 
        "LabelStyle" -> {FontSize -> 19, FontFamily -> "Times"}, 
        "AspectRatio" -> 0.75, "DefaultStyle" -> {
          Directive[
           Opacity[1.], 
           AbsoluteThickness[2], 
           Thickness[Large], 
           RGBColor[1, 0, 0]]}, 
        "HighlightLabelingFunctions" -> <|"CoordinatesToolOptions" -> ({
            Identity[
             Part[#, 1]], 
            Identity[
             Part[#, 2]]}& ), 
          "ScalingFunctions" -> {{Identity, Identity}, {
            Identity, Identity}}|>, "Primitives" -> {}, "GCFlag" -> False|>, 
      "Meta" -> <|
       "DefaultHighlight" -> {"Dynamic", None}, "Index" -> {}, "Function" -> 
        Plot, "GroupHighlight" -> False|>|>, "DynamicHighlight"]], 
   InterpretationBox[{
     TagBox[{{{}, {}, 
        TagBox[
         {GrayLevel[0], Thickness[Large], Opacity[1.], 
          Dashing[{Small, Small}], LineBox[CompressedData["
1:eJwd13c8lW8bAHBZZSSlkFJGIYWUVeHuJ8nKzCgpqZAtMovnnOOojLKVCJGZ
rYzQjdJSycheJSPjHGQmvdd5/8nn+6Hz3M91X+uI2rqZXGVmYmIShH8YP6Vj
z4mrcoZgUuHaN+acSJTatz+0gSMEtx3u9yssjET8kn/pumCXxKLN519EIuaq
lNqzG0JwX8L10rKGSNQzMHzWhz0Ed7pkddr0R6Lw/W6RJcwh+GakY8I9vijE
fOP44hGw9YwASVYoCvnWbr5Qty4EvxyntDeJRKErxmX7m5lCcFqg9zVW2Sik
5rPcOLVGxZKGOeustaNQGf4gcwNsUGnGPG0QhaQ5k2JX/1KxBlPl55tmUYg/
Wd2WCxwrk0GJsY1C0/WUv1J/qNg0/f7t9Jvw+dxmV4pWqPhs30luUUoU6jaT
+KgMtrM72PPobhQySlmUf7VMxez9Z0f4IqNQ49i7B1rgQLqRyN34KKR6KPHf
pyUqfl57e2fGoyhUEuBkZwbeYSI835QShVJ4eBSuLFLxIivTQYFsOI/lQOLE
AhWrb49cU3kWhcLTitZ5grdI3huyLIL3VzD9Qpqn4ir3jvqYCnj+uQeOKXNU
7LQUsHv1XRQqnnnWsW2Sil9OC+gvc0ajMxmPtsdMUPHurojWkE3RaME81IoX
XMab9lpwazQ6Wm0/wPmLiscs3sjqCUej+hCx0X+jVBxTKHFqTi4atex4sDD+
g4rVpt61JZpHI6/PISr24N8u2iHxVtGIn3TDf/g7FfO5+C08solG50ZM1vqH
qJh57tD1N47R6HvRRva2ASo+RtK9lRQUjWZPUrbV9lDxDYlfKdl50Sh2ycPi
GPjTbaOGa8XRSCnP5mFFNxUrlQwqHC2PRv686sKlXVTcoFxyjbMhGjH3LO3J
7oD7EjGc8uiJRlvcXRWiW6n44o+1obxNMahMzNp7E3jE5MhSGH8MMm/Xqwhv
oWKfjHfzhHAMSjy6T/X2VyoOP9LPkbc/BomxDZ+4+QXuo6rlOIdODDqUeNbU
7iMVT7q6RBy9E4Nyg3TQ5AcqlvFvn2KJhL+/emT/dXBTqLvGcEIM4ju4nSXw
PRUv8TP1/sqKQb/fdJbEvaXib046egLvY9CLGYstbxqoeGNW4owkbyyS7Ti1
pguWyFfVJrbHosxq5V/N9VQ8t6JaOycWixJuC9T31lFxv+wrdhmlWOQr3OHx
+xUVH1gJG6VZxyI681trf/CN8PjtUg6xyGHshQ4TWO5Y5/lb12PR2dJ4Ue5a
Kt50/dZ64nYsankQsjG6hoptWmk/ZaJjkW6g97IAOKO4pGE5KRbVX7b7mVxN
xbsst/b8yIpFR3XMv4qDTeRJsetKY1GJrFZNzksqdo40VbPCsUh6q1KOHNj9
6vGxtk+xaMfANtKxKiqODm06IjUei1a92g+aVlDxOYMPFw1E41Bt6plIchkV
6yfrusQkxKH/lkwMh55R8RPWI3srH8UjZt/TqdfA/LeSNj97Fo/qF0/NzORR
ce7vjc7VNfFIY1E1hhnscM1bVHEwHmkuSHSI51BxWvqQZ7BEAtL6vXLB7ikV
V0+Zxd+pSED69CeuE8lwnvPXnckzDxC3e/IrT/DrvYbKS2wP0SdaAu9qEhVP
vaa63hF6iAxo4SXcYIMWyWeLJx4iw2nvBZlEKtbRRzt5HjxEJpO6ge7xVDz8
PbDyn2YishibjZi/R8WcL+00Nhc/QppfOas8wfGVj2ziPzxCB6vERmYiqLjo
4J4qxeFHaEO4ifp0OBVXjpjY1wskoUq5kumRUCrmadB9yEMkoR0+HoadIVT8
S1LMVMcsGQ2w0XlfBlKx5mP58WXeFGQvPhVDuFKx34WbEi4OaYhtq4KQkhEV
886vfOI78BQlG7bb28pRcfZqxGE3/hzU5sofOCQLv09LP35mTw7ivGcRawOO
uS9xTvNQDvJu6sIXZCA+FX+zTxnkICOd/u1W+6E/bBIOHQvJQawnRj+aSlLx
vzbRXSx/cpCz0rLcyd0QH3YhU4nZXPTE7KjW613Qn9wcOq8y56Eur4DzJ8CX
zObi8JY8pFX6985/wlRsdIvc8P5wHhI5yPxdbQf0J+2JPUd88lDbPq5YJQGI
X9oW9JflGVIVFl6S3ETF0mz9U7Eq+UjH7WJFIQ/8PUuB1Re9fGRel+arDM53
VhKXu5iP3K5KLGtthHrf7qJuE5KPnuTLrVzlomJufr91Md/y0Xp1jdX09VS8
U/bXu7DAArQ1Mrh6PzgVC8acii1AIt8bb5ayU3Fm3BcP2dwCdDRE7289GxU/
rnr6JvBbAXL+fGZtiIWK646v33hYvhC1XLBnEmGiYsLib6c8rRANFOXgrH/B
eFve0Mh3liI0yTxJyIHbDgXMaPIWIbYs93VoLRjzGJI/GO8rQio0P+YLq8F4
UzWHX/T5IvQ4KJw1aSkY98rfijRpLkJ5Xz+/Fgf3O487Tg0UoQrxzdS8xWB8
IqjvdSqtCH19G8f2ciEYt47LpxhtKkasvCns3b+DsYkEcm4xLEbXUos3CM4E
4wKNLBad9mL0xGpzRhw9GLO/8PvaMlqMuvk9EB+49vL1WJ+VYqQfcdCbhxaM
d7loXdssUoJk/Qt/sE4F4z/9qcfJziVo1jS/dmYMzp94/4MSZym6uT7H6+Ng
MF7ZpRH8zqIMRbqmDgY2B2PhTv7fcfLl6ORsjwpvSTDWFbjnPDBXjZg31LYe
jQ3GBgZ6Au/IdajSYUWx1zMYD0xFUFeN36C1QIpgtlkwjjO5Ptd65z1SG7Sr
/6UQjGvkbmwO/fkZUVrpBY1bg3GqrEuDsVsLsrj5dsenBQq+m5U7HenVjiSO
P+DVA+fLv/loTG5HCyzX2N7PU3BxZV/2n/vtKDaMk/b6NwUzf0o+w5nXjpoT
T9dXz1KwcsbxMr7BdqRb2erwbJqCcdMCy/eT35D6wsDzsBEKZhF4s8tkXQfa
WFWUywFWDxh8dpG7A/XeIqXc/knBJfcVm84JdKAANvG7lGEKpleyjgjJdKCK
rXbnA75T8FAP9e8Hiw506PAks1M/Bc+rnug/nNuB9rovGep+o+BGTZn0lyc7
0Qe7D9PN7RQ80HPmU4hBJ3K3ToqwAGtZl+roW3SiKt3jH6+0UbBuIn/WW4dO
ZLT3jlZQCwUfSArhCQ3rRDe7BdTKPlOwxddh4n5zJ2rVVJbe9ZaCTT2PNSpa
dSHfYxzvMxopeCE+wHLdlS6061CP/X4w1TWQvdW5CznsDnqq8oaC/UOFpUID
u9DacqOIaQMFO3O4XaxP7ULSheYCd15RsGAxiXzvexcibfdmnS2n4EWh6g0i
vt3IxO9qoCt4HevjcElKN9rTdWbp1wsKPrvyMk3/XjdqfHB48sdz+P0xKRIt
oxtxC860tpdS8OGYZO+E1m4Uz++cXllIwVwvXb9fUupBz/hsNUhZFPzLnGXs
J28vCvQ0rv6bScF1lLhu5929yLD1uJI/WNkwy4tbthfNRu+W9nxKwebe8Z6x
er1IeUvf5qvpFLyTtLj51e1eVM9rOaSdQsHaKOKVImsf6thoQPAmULB9wySf
OFc/oq/Xvng/noJHhpOlGnf0I05mDXUe8M5Nm1tuHOhHqguKq1xxFHyTJmWx
fLofPekX9l0fQ8HP7mw5HRLVj1wLp9zW7lFwdL/WlI3QAGI3jrg4GULBo+VJ
BdYCg0ghtkn9nTcFF+HK/07IDKHdzQm3ci0p2I6yfu7BgR+I1aKGwqIC9/v6
Z6aL4k+0sLsj6q4yBav5ppWQVH+isTF6yibwqEnvh6gTP9FH/z3VO5QoeNLn
PU+m8U8U/Tjs92EFCo4LcnR47PITiY6cvXrlIAXzejxK/ZDxE6nfWNB6I0XB
hnyGv35vGkEH1XnN9MD8W8N8yPwjSGy99OWvkhRsslMpmkt4BLE9tA7qk6Dg
H/zStrzSI6ip+nX5/B6I7wt3nuETI+gca4yUhCgFn5YkcJH3CPKJkeO8vZ2C
BVT4tD50jqCiBdNbm8Drtl5yf9o/gn6d9aUnCFJwcG7AUsDwCLogUvctWwDy
9cQNwR30EaSVb5L+YRsF6xSfMBNdP4r4395Q5dlCwbHpavV6CqOobOWlaxwn
5IuOtidH2Ciath4cEgYP/zu7ST9yFEnVsZplckD8cdebu3GjKOn26WPlGyhY
PnbMfyFlFAVvHVjfxQ718qR07H7ZKDKVZU7byQLnDd4tn949imYvabem/yHj
2ieXpKbExpClbKioGHjV+OCGTMkxVLvy0S11hYxv6xhonD0whu7GGHInL5Ox
6EbtsQLFMSTyxvxk/CIZlwaHzwlojyFDqavld+bIOLqDxD3uNIaeTZMeuUyQ
8dz9EcmPhWPIPuDlZeUeMs5ikwjukR5HGf5rVrXdZJjXdcyqsuNo0O+/MyfB
yg3P+x7KjyNL37eapl1kfN6+4tNplXGkfaN1r1sHGfsfSHmYcHIcSblNjGa2
krEhtX+p6uI4GrPd4czfRMapRSscpOhx5Kgb4DVfTcZ8q/dlLZfGkf2VOH3p
JDI2Kld5W/jpF3LiNbdfCiBj2Rj+LZ5xE7CP1+sQ4DW3JjGjBxPIN0D2wAYw
+wO5cwceTaDgEfYZAX8y5joWIv89dQI9ri73V/Yl496XkfInnk2gZoft97y9
yPhISudoR/0EUqjrLfvtTMZVHtvNlWkT6K/HZeYZazLGtU+NJTQnURHv1CtX
cKLHN6YprUlkW+h9a/I8GYvYc7QW60yixsm7S6NWZDxmX9SiaDiJ7tkXTfef
JWMnjfkBiXOTSMT6b3eTGRlH8LMZ5bpNohPaCaXZp8k441oUt+jDSbQwIuIh
AT755vvy00eTKJuaK5uhT8aBHZ9zpR5PIu6GmpwUPTI+HcxlIJk+idrUhlPi
deB520vOceRPIrvD8uHBJ8nYQCOq8gKeRHd3fbxio0bG4p7TPB++T6ItdLOm
EVUyTuN5mVIwPIkS6wYPu4Cf8R9xjBqZRLlXFpj9j5HxjwHpV8a/JlFTrmha
zBHIhy/Pp2tmJhGvsm9foyIZ74rrz9FmmkLxhnvNZWTheeed53R3TqF0IujU
yi64LyL/irTxFHrt1e0ss46MQ+XKVjTKp9BA6f2zHYMkTC56onlGYRrdyY5q
zKsn4cOXbU11s6ZRyPbLc1JgEeFSdcmcaUQNVRDJrCNh0+0TYix504js3OGX
ikk4ak3Is6hgGt08KCwTV0vCKeUc5+efTyOPiuyYwCoSFr78q1jv9TQ69+6V
jXEJCSfp38ICg9PI8khUxOdiEu7eu7nn/dA0ssi1rdIDC/7TyfT/MY3OhLNt
1SoiYYFZo5OdI9PIwEjv7dECEpb85niVMjWNNDq/yezJJWGHvna1hJVptH9s
amUhjYR7etq4s/hoiCkcf70J/jZ8NGDzNhpqk4vJZgY32Qve8+enoUAfFXOe
VBK+/kIlSXs7DbWwU4r3Pibhe4oGKm27aMh3r6DDmUQSrvIMv5G9j4ZOv/+l
3v2QhBOSctJWpWlIzKVmmw3YanbRxvAADX0ss21wekDCLXplcXRZGtqlmb+L
Ek/Cq1mLWFSBhl7barQXR5Owk/FGW3l1GnrIvu2ZMph7YajGCtGQa+4ouSaK
hO0+vaQGH6chgdnwg+8jSTjuFo/tVw0aciR1hA3eg+dlioVZnqIh3lRnjU1h
JHwrvzlvlxENne+LL3SmQHwsq48l2dCQ3w6vid9kEr7oLjwdc4mG4s8aS94C
Z4qzu4Ta0lBzO1dKBImEWXU293peoaETn4l7BUEkbD/49KuKAw1Jv3J0oQeQ
MPtpn1cRbjS0lKq+38uLhIefd2T73aKhuCsjmQFXSfgMXd2DL4GG3ilFXl13
koQXS+YPDn+iobu1IRnFEiQc8Jst4QwLHWlGdeR2spFwl9D1EW9ROupw/ZNn
AVYZPfFyBOyovzv/GysJp3//qmcuRkeR6+0L21hIeJOgepKCOB32p4XS5nUk
LG68Y2BqDx15OW6refeXwLEW1/hMpOjo6QnTLxXzBOZyK/btlqUjFVGfZmXw
7sOHRpAcHTWtJX598ZvAXopf6Bng2crvrWVzBL7xL7/L5SAdqR+83lk0Q+BV
kwuDK/J09G1n1FD2FIED2aMXmRTpiH3h89yDnwRuWHVXKj9KR27svx+LgDlK
VMs3HKOjTv7tutnDMNvU9344C85Tvpxa/oOA73dN6StgI79F/W9DBEamR7cp
q9FR4uruTL5+AtcdY3FKRHTEsvGk8aM+AvsraL0ZBjsLO66KgStvqmfLHqcj
pF5mcqiXwHPJEux14OEg7X9G3QQ+msHLN/gfHcmyeFje+0bgC79smdZr0lEC
XzwLP9joNjVbB8y052VBcjuBnyt7fw0Dt2qyseW3Efh6BEsGz0k68g15WPyx
hcCX/2M6zqNFR0PxtedNwYF6ld/1wbpZP9b3fCWww5c55jCw8DuZC7+aCfz0
l2MV2yk6queo5+T4QuAaAfTnN3i/0OjzyM8EjlBsC5LTpqNYae5LguBjDduD
roHt9czLJT8RMB+4szrA3BG/Lmt9JDCvYT7fEx06Muflq6G8JfDNN0Lyu/To
aOKu2Yl14HFnmrwhmGB58D6wkcCeztsSg8C5Czu/+b0h8Gk8lNYP/tcrQXNr
ILAL31hinD4dZeccFT3/Cu7vcXX86Gk6UhO/ldVVC/dfE398kwEdtSS9krEA
R97Ye1YJ/Pe+5lGTGgKvfxbTSQabeBuYar8ksHtbusg2Qzr6o2FLVSgncGnN
PuvdRpCv1RlcJS8ILPDW9og6WEJpNEoOvKFC5d55sNE+58fSzwmcwHo3IwGc
scm7XKQUPi+sN2G9MR0duVuh9riEwMW5G0+LgT8z/2nYAW5vKiFUwcvzQc38
xQR2LnSzcwMb9N4d5y4kcKro5/++gH+YNbmFFhA4+H0O0wjY9wvPwnqw7c+L
mqvgJ/UxzCz5BL4yV24taUJHi9nJO5ZzCZz/ZBvdBxwuNpjmDY7nKJsKBYsl
iUn9ziHwreKdPslg/ftZCrRsAl+TmDxYB069UXz6ZyaBu1aMzrGYwv2Jzd9y
Aj9qjWnaDPb5rFIw85TAxxtXB3aDDSQxz1oGgcuG7KaOgitbWVAw2KNobewU
eA9xyo0TnD84fucM+E/n5y/86QTOer1Y4Qy2o25hSn5CYJvX1bq+4BZ584Pi
YJPK7cEUcHZoX6RcGoFfNdPoD8DmqpPG2ikEVn6Y8+EVuH5Mjvz5MYEvitYV
vQPLxHmWnAGzhKud/ApmnV7ZcikZ8in5580hsFui+onRJAKTJ9pEx8HdWmRP
F/AZuyJfOrg4haPN7xGB5z/XoTXwTv3TrEzgtpU3xaxn6OjOUqRCSCKBzT+a
dHGCLxgLxkU/JPBZgWJ9fvCHv1ZvBMHD4laJO8CKuSnzjx8QeHpWPU0EzM0i
aZ6XQOBT/df794F9Cx1D5MFfEp/yy4J/WBW8KI+H/DLv4DoENtgwO6IG7vRc
rVUEV5UpCryOg/q+zyl/BLz3kt8pXbCS35KtKjhyY41Pcyzko0KtGQKvVjJl
m4Pn589waoDt7TQ7e2MIfEeknKQJbtlyZ8NlsIrmYLUWWP3VR5XxaAJTd3yq
1gbnOG265gZ2uBtA1gVvFTR9OB9FYLmEXzz6YOJ1/PsAsN11ocunwRPu3cvr
wKWO3IQB2Fx4l/SdSOh3tHo7Q3D9+0vneMB/7/0naASW9X4aGnufwHgmPI7h
h2LjVULgse7cAYZZvxyYSL1H4L49TxYZdg9w3yEJdn7l389wj2SZXn4EgXPy
1f7//7XaFgMOg5tZ5ncyXEIce1YZTuA9P/O8Gc8XlgnqReBvJNd0xvnudNVz
N4YR+PtW3QzG+X9T2dX0wfQhfX/G+108pOvSEgr97XCIhB7jfvsjki3BThbs
uTpgpbCvn/rvQj2l9LMx4pWmvG3tCjj1vOgxRjx9I5MueNwhsKSbghIj/gc6
fs0t34Z89irgOA4eED5ylwzWOqJUrcY4f157aUwIgUkrYfUq4JUZcZ2dYKen
joJK4HyV6/0ZVMgHe1/jw4z7aOTheBEMz9+g7yEDfsdt/VgdnO2675w0OMA0
7/BbCoHtl65IS4K/D5660Ekm8GyuLJWRj0V/iNIVgsBvrzX8twV8ReOLNgU8
PadB4QEL3BXu5wKzjj8tY+R7IH/VBuEgAi/H2U8wg/Xl56zRLQKXJKm/nYV6
GbO7uiHYD+rDpUGGUX9J+aXJ3OA6jzB6E9jw97rDcb4wH2qbyxj1+oL02DrT
B+Jx11gLg4OTOkre3QB/bHhWCFb5sVfbGLxgyfEoDzyxz6uvy4vAGfxdMVlg
k3LeDROeBF7izMlJAYu06FhvvE5gPxmpkEhwm+CD2TgPAk86dY6Fg29fHLm9
C6ymf/LiXfD0JLlEzp3AX/2XwsjgJ4e/nqpwg/nUEaUZBDbz3913HMxMi9h2
E1y9vnq9iSuB+Wln2bzB7gacyd0ukC/9hIQnWDzO8tBlsF1sxRV3cKjY/Hkv
ZwL/jtio5gRWu3ZidtWJwK2x1C4HML0w6jYVzPajIcEObKEmWxLvCPXy/HSg
LVhp6qHYNnCySA/ZBsyfzBYTc43AYp96yi6A5/U9WLaAW1Xbtlkz3ne11zPS
gcCWgTpZVuCyZ9rDPOBI6TrHc+CY82VnIuyhPi/VXToLvs4t8oYL7PSuOcKS
Ec/qMMVQO9hHgr3pFuBDzotPN4BVVI+GMbx552X+21fhfXkyLjJM//g5hA1c
E6/qxnBzwNFFyhUCa/8If8lw0f5Me2bwRZ9dWozPv9+zuZO4TOCtWgG8jOe7
ht3S/mdL4I5CmZ2M8xkcG6+4BX4QhB0Z55edOLNv9RKBB0Zr/54Hb3yEH/qD
Z4LKvjHef1L3AOeyDYF/HpdZZMSnaSXB3wf8nvzc5jI4L5dlYv4igauWu7Yy
4ht6zs3KC7y+VHLbNbAjZ8/H2QvQj7ccuMyYRzpVWqoe4KDPXkyM+5NyLHlG
s4Z9jHZ/mnG/G4R2CbuCM99zyTHm1ej7uxGT5wn84q93AyM/Gv3m/zqCVT1t
8kngzH2XXMetoJ9bWEyHgKldTf32YDbBiduMfNQ8kvHqyjkCe0tIfWTMtz3j
mw7+OAv7HXnGh5HPLA8DUi+Br7QkUDIZ827JhHTBksAVFTU1z8Fp2bUzvRaw
T6xcoNWACUtpWyuwCEUkpBGMKtadsDSH+wnTGe8E73JwKf1mRuAty60V38Fr
Al3iZuAO4vXcJCO/fYpYTc4QOGzD7hJGfR9VvtioZ0LgmG3FNxn9Rmj0g9IH
YwL3x9u2MvrXcrxSljY4NIjzCaOfVixsvHPSiMCN4SH5TuCETL+lBkPIJ+Wg
KX+wt/lPBw2GjcvzQhnz8UW1DjKA9ymWzclj9DM7qaqa09BvDKInqhn9eFus
tCrYkSmw5DOjn99w4jqiT+CXWYptc+CDikKfDulCfxgVjNE0o6MRgdujlToE
TsnsL7QEP1qZW/cfWH79kK4LmB1/UjLUhv1jcynTA3CfLinVSQvi5yR1fw4c
LTNdNXsS6l3MvY7LnI60ea3a/cATN3ff3AMua1fgvKNJYCu/t/ctwKE2Y54Z
GvD5TcWmr8HHT5jd2w8+KZY/OQie31ufXfIfxPuSnOAa2GbiUR8+Dv25p3X/
UQs6UvY2PNWnDvt2d69DJXg47IUQ/zECM4n9NWm3hO8TruKKyUehf3CK5/0B
GxpHGu4Bx7Z154idhX2A3zH40BHYT5kXU66Do9KEpw2UYd/LD48SOgfzvDy4
7vZhmPfNEo/DrCCeD2d6eMDvvMhz1eCcmxcW4g5B//4jxEIDb9VQ2Z8hT2A3
xT4zs/N09KtpIhbLEXjHFHlC2hru87uJw/J+mN/H3IZXLtBRgbuh53Ww91JE
OrpIR6/X9AInpKHe2z/ZUsGzQidj+/YR+EiB2hifDdS3qTKuk4R9JD1QVe0S
3MfrHYKh4pCvyYJe9ZdhPpsIirOAxadTFgWu0JHC4FbZm2Iwz62Y4lzBtqsb
NV1Fob/3RIvvvkpHNQpM7ia74ftX49OXEXbw/fHp8FuhHVB/olEHn1yjo7DD
Qy0xQgTeH6HLxekI/b2ur48bHFtwSdAT3Nz3bW5NkMAaHxK/aDvBfOZ/v/sH
P8xLTUoPswvsYyH5PnlbCFwdllxQ4g7zeGsueQ/4xqDnBVkPOuJNz4xI3gz7
aAi2yPNg7E8p6fd5YZ/AegdyrsP9LUZ98eSB/UP3OaXMC/ZL6r3uyY1Qjz/b
nh69AfOaL+znVbDgzPmd9eAFueA/FtwEDs9c42r3hn5XS7B/5YL5zIFv2/hA
f9C/tVkX/PvUEesp8LFuv50NnAQWflUZEeAL/dvBW1IV/GLlnhCXHx39D3xz
MsE=
           "]]},
         Annotation[#, "Charting`Private`Tag#1"]& ], 
        TagBox[
         {GrayLevel[0], Thickness[Large], Opacity[1.], 
          Dashing[{Small, Small}], LineBox[CompressedData["
1:eJwV13lYTV8XB3CKZimiokKifg0iDSpZoUiGBhopSYoiSqmUnHu7NzI0T1Jk
KM0zJWQXmkQlDTRH8x1ESgnvev+p5/Oce8/ZZ6/v2nvfNc5nLU/wzJs37z7+
+f9/5Vj7tVuFQsnX1sGQxMPhkNqtcu2VYCjxvsH5Bq7hsFzxzzdTdLthRE//
uXDgKb9bYScQSpqyN22XCA2Hzt6vdn58oaRqQesx1YJwuKFyNrKIJ5RsL/js
+ZMnAnh8Dad10TPSC72UFkWAf4W4Y+X8UGKT8sjAUjICXCxKVJrmhZKaIQP7
MJUIMPCbqWb/ZRIDs65nlw9GQAmpV/NFpxzd9N9xhwhQFkqOnfvDJJ95v5Tq
u0VA6sEzv0PQ8muvaAl6RcDylG3OwmgTM5tzby9GwI2hxXXRc0yy9szaLGYI
jmdjv/oKdNGeHY/qr0UApyrkj9Jv/P7KvzMat3A8IlYuBbNMUk4b97FOjYDP
Vuvf6qAfpNaNeT6KgOqR2sRdM0xy636h1OXHEXBXVFTTZZpJ1Il+h1xzBJjb
J7rf/cEkz5WvWm3hjYTCiZz2ZSwcT9ateDGtSDj08LZ0zDiT/Gt/Ibl3SyRM
WV87LIbudNpuSNOPBL3nbr1CY0xyP3XLcN/2SKgKlR/+N8wkVmcjDc4diIQP
KxOnRr8wyYmXh+IGXSPhu3HIsopOJtkk3naBExcJsb+8bPTRJxObfjYnRoJ2
ttOtss9M4n/kQUbJ7Ui4KLZNtvgTk/RZJaj634sEns5fChntTHKw0n7/75xI
WHLOUzO6hUn4ijTvLH4dCRpJdgdd3zJJR6F1pduPSMi6vAdY9UxybJPShOFU
JMif0FXxRn8Jct0vOxMJSzdK8wbXMYlojRd/399ImHzTURRXwyQOm56zIoWi
4MmEzZI3r5gk2b5O6rl8FGxo3/3XFH3c27ChbV0UpD/XGWuqYhKx2DvpU0pR
kHBFsqqrEuufLWGxSz0K/GXbvSZfMkmJIS//f1ujQG+PdfPa50zCc/yU9m/r
KCjasOtF5jMcT95dhqd9FChLaGeqo5d5aAmMOkTByt5lNP1yJnlxaIHOpEsU
zPm0bjxYxiRHfEtGXM9HQUXqoUh6CZMkLvt7oDMqCrb/sjTrz2ES8c6xQ+zW
KODx3596Ch3z1LTI63MUVE3vnpjIZpKvG84Jz++Ngh3TW2N40Nmuuhu2j0SB
0dT69rWZWF/dsjumv6Ng1+Sso2sak1T+C9VPWRsNfD4/8zkPmcQ4+HJPr1I0
1PzgzvNDfwpf7a6+IRpMfny9f+UBk0T9bSj+uSUa9nx/P5Rxj0lCQ2Ks5c2i
Yd+3+57jKdgPjduLlgVHg8i5lJfn0Uy5uhpNRjS84yaIzSUzSfRs+W3na9Fw
gHujSASdtczo21h8NJhxLkypJTFJ0gInx8KCaLBkmQafi2eSfWUnPdWGo8Fm
5PvNn+HYL5FiTredYsCoWaj8PLrSPJnyPxUDG8vlhyZuMgm33bzZ3TsGBG5Y
buPcYJIQy7/+EYwYeKpexBm6hnk8rCLUlRkDK/28zDpCmeS0iSwj6Rd+3iks
0Bo90bW1s50nFiZN7j36yGSSXl9KUnVRLDSsaP7XxGASjU5yT1o+Fi5VbCyo
ozPJ+SmfJOH9sdC78JvYs2C0flLF5Sz8PIffQBe9s/GkKl9pLJS1rzpVegnH
H7e39eGrWIjMNKssDmKS5qqhl8rdsbB9f75XzkUm2SWkusVWPA4exHp+SLnA
JOEJHv4awXHgtpYdQ3kyiVFdRXLCqXhQBj53fvShhaqhgv7xwLJfZRh+Bvvd
4MqeiNB4OBdtwbp9Gvsn/f36tgfxcHH+E6NSdyZxl0zLMeuNh/De4J9sVybR
Ph9X9tUuAZ7cFrM5fJRJBFqDXsk7JMJCCc0V2uZMsrA8+31ZQhJMJrq/LTLD
57tu8VLOSYIB2XtB6mhP+vLMXJIEFYqivUoHmEQo/4jjyGgS+OuPPFi5j0kW
FQpfVjG4DePOyWrzTZjk6RN97XdDt6G5cMH2BmAShYCeLXeMUyDFrNXNWZ1J
BnlHNpavToWtsrK/FBczSd0mkdl5Gx7AqdRCAakJBtkq9LK+pj8N7h8Wfxj3
jUFk4lVC2lhp8Hm5FyxFc1SsWoam02DfzY0XRLkM4r/IaFZENB02XMz/soDN
IEMzi1/46KXD94O5FRMjDPJdTK+4JyYdgvgzfd72MYh83AnzFNNHUFIlILYH
raxqOGBs/QjYl05mV/cyiLFHmfD0sUfgOKk4UNnDICl2a5V8Ah7B9v50s7Iu
BjG7/9/jvoxHwPfsoXJaB4N82vBKvUIwAyI9U/uCmxgkP7PYP6g1A+4emb9+
IXrZnNyprv4MyDN19rjeiB65lLWXkwFv1ytMJbxnEPeJvLV2/JnA1/tIuLCB
QQzsFsjo6GXCJbN87S+1DPIxxOmu7oNMcN9YcWN3JYMcCmvi3cbIggC5VR/e
EQYZSLCSEInJgqsilOQhdMrcF43v97IgfWT7faeXDPL07EQ1P8mC/tQ3pQEv
GETtekSc058ssBV/N5D9lEGs9f0snc9lg/H3zi1iRQxies/e5ZF7DiRf3P0l
sRDnN4vnhFxgDnznKb65Bh05cSf/6fUcSF16bUCjgEHeBS1feDQ3B+Y0t9yw
ysP5+7vwq9f3HCjxi+1NysLxtnovkWfkgvC8edfWopMcN+9cnpALzlc9NHMy
GcTJeWC3dlYuiN3aEfYig0FU01pyfzflwunybxp96QzSXDkplLk6DxT+7Atd
94BBjoScZE7V5kEgs2xj3n0GEW8X5OnryYMPixQ6tdHXlFtfzU3mASX3W93k
HoO4/JkZb16TD12Q+cn9LoNkro6Inr6UDzH0hWoFtxlEl6mZY7q6AHgEKlr0
YhlkUmOfgdRMATBndtk9jWEQ9bPnCUegEATGG3t00M0ywXnjUoUg+r5/VDOa
Qczfbftop1sI0rEL56lHMkjheS9P0aBC2Lh6v+raG5hXsYQCMcEiKBZvK7x3
HfNpUCJyemURaPMe1VmN3vW58vWEWhFsHTq3Q/Ya5sNfTfPSwSLYnRNrK3mV
QZZTy44npRaB45YuhjAD8+FfUC23sxj6/zshdC2EQRbYHLPVsy0Gl5WcCAH0
x1woDjlTDO5//yUtpDOIjenwtdTEYvB9vbbw32UG8dbaISQwUQw3zD26fwQy
yOLnrjZPskpg8Y5JZ2/04C5l+9dVJRC9+dLIt4sM4vVGdoKnswQSlkf8YAcw
SC4HfJeIPIb7XUWCI34Msu9lUptH4GN4enJWq+s8g/DlKzM8XZ7AkpuME8fR
x3gPlzpQT+B0oWjcmDeDnCnLrfNJfgJys/KTv7wY5KdbRIt06xOgX99btOwc
g4SpJzjomZSCaV7yBrPTDLKpsE81W6sMun5sU6xywbyU63qMq5TD3+AQqQwr
fJ5qs/rBixVg0OdaNabJILULTW/oeb4GIQFpDXf01srfuwcuv4YO9bf3Rjcz
SNmdUJWMqNfgfVmdNqLBICvE/KojHr+GdLlfMLSRQR4V2Fu2/30Nog5hL/pV
GSTxNG/61YQ30Pcpu6xDgUFWKjjqC3+phtz5jkq26Iebl/lN/6qGi/+JJbav
ZZCsjwqZAotrQCLAx69NnkEOWqcYJ+nXwB4pA+2Pqxl43igyD4qvgSLr98WN
MgyS96Uk0PhgLYS0fMurlmCQqwYXP38ZqYP1Gx7WHkAbNSX55cyvh/qrNgNt
SxlkpiSvMXZFPYhtq1g2vARdfeLg6331cCfjehC/OIMIJvp+vV1UD2WX1pua
LGIQRhr1ZSnjLbAVjwzWLWSQ0wkLdTYYvAOboJqV76ZCiNyE+suB4CZYd+6X
mWlbCJFSS10sxdsKNOkLC76XhpCeiqxywV2foH3RAUosIYRs/nCvxaKiG77x
mxyNiA8hx329Tjk2doMQz45tougdaza8P97XDVuntOaE40JIetKeGFueHrjf
I+vPHxNC9ljyzA4Z94BnPvvs3/AQMvvr59LLb3uAz+LmUVZoCFGT81z4tbEX
NGMbttVeCCHa4XY/737sA4XKmhoztG7XHy/Fzj6Q4FSZt/uGkGzxuuVZ/X3w
Y/dT5yGfEBIT/nguldMHRb/TQhecDyHbPplssxboB/Xjl98bng0h97ly24b1
+kFZQ8PxqVsIieLxvcNN7odVTQmXsmxDyM4SmY6DNgOwwOZFCO+WEOKZrS12
euQL+MWoC12RDiFTPW+2jzkMwvdjJi0PftPJvqf+ll/ThsB2w7U18mh/fsZh
4ewhqJh9ezZ1lk6C5RLE1QuGICzGTCRlhk6ul8oEny4fgtVvrI3jp+lEqEtb
5eX7ITBTOlF69QedqJw3oldNDUEOh3b7zDid9Nc8WLTFaBjcAp8d1+mkkxBf
i/y8j8Pw8OLfwxWf6aTDXVYnv2MY+gK2HzJGLzU/m5/TNQy2/jVGBz/RyeFA
F+87X4fBxLdl3dl2Onl2eb2Jw+QwKJ0dH05voZMnv99IaS0dgRHnlaeXN9BJ
VLrNYMqBEXA3DfT5+ZxORv5bLJL0fAQ+FHXu9kbb5HyIXU1GQG/l1pXcZ3Ty
WtCx68GrERBizVWOlNNJQtRgYWr9CGTdDF7cVUYne/SVXp7vGIHRJlpWVQm+
/zppQvsxAidtrvZF5NCJ8SeBIQvFUWh6OVIsguY0X6r0VR6FLUp7roRl08k6
nbBn8WqjIDAjuCEki04qGo9LN20ehYyk64EXMugk6e3H3tWGozDSHb7c4SHO
f27DOwPbUXBzidunnEwnTMOdblToKEi5zWNm3qaT/SefmO8IG4XaUx4vlNDW
+YLs+TdGcT62b1BMopOXtMVmF6PwfgHsxQqJdKLNMlY3Tx6FkxHGLbKxdCJj
m31OqHAUTpX/tBO/QSc8tCT+yfZR8BCzdvsVSCfSVLzR0Jox/L1UtYdC27I0
y3kUxsA/cIOqADrJMrFPbv0YMIb4JiQv0kmQmvJha+UxuPO89KKOP534ZL+s
rtIYg6aT0uEXfOhE3VT2aMLOMdCs7CqZPE0nBjUBJx1OjEH5lElCEHpNQUlj
kNsYGKo+DliAPtaQ/CT51BjsT7i5TcKDTnJX8K/sOTMGrme21W4+hdcre/rc
LoxBonRqp/cJOtlEUWbJV8bgj9dxngkHOjFfYRWXmzUGBWLsl55o7kKSJpk7
Bs75Fy6xjtDJ222KoiH5Y1DNCvs1fJhOCs9ozzmUjEG4WwGnx45OqqTNuxUq
xmC1w5/PDVZ0wkh/82W2eQx2miQUZ+ynE/sTNdUtf8cgTO6ti5MBnbw6c71R
22kclnyzahjaSicW1eX3lx4fh6TKvs1n0PU6YP/txDhkuUzxXNSnk2E7O4tM
j3FoyFpzL0aXTk4pwBEpv3EQ0/HvrtaikyubIp8N3ByHeLN11mob6CT2++rJ
ofJxkFtT8KJYDa/nuOvmvRiHR9/11umhhaW+6viQcSiLM5/cpYrP6zuuP/dm
HD51BkY7KdOJ6oMS+99N4yBz8sP7mPV0cl82aF7e0Dg8oC7vnpWjkzv7dBrT
xVjgw5KQCEFP9EvzKi5lgZFtVp8w+kL2S+7DZSwYUm8NkJWlk5xordZbK1ig
1KucY7iSTvIbls13U2BBjkGb2BVJOrnbuivqqg4LgjI9uhejLacnR/p0WbB/
2fysxOV04hzBvaK9lQUclsrOrGV0Er+jkvbJkAUVtpWLN6Pfib9qXL+TBRGv
rbueSdBJ30G3vV7GLHDayMowQr/6eJ5TtpsFG5Npvu+W0knxrqqiP3tYME9A
coc1OmRtR9+XvSxoPp8j2rsE8+bNminczwLvve2PvonTyd5k++3GFiwomVX9
vFSMTmbORj41sWUBw7UqPXkxnXyUFD/JY88Cqw8259ehT+j+3v70MAumMuki
OqJ0IndjdYTcURZssevYZi9CJ512Hpq1J1jwvDTkQaoAfv4SJZHizYLXPp9P
q83H9xn42Rp4jQVkz02JnHl0cuB53Ta+Gyx4IWf4XBm9dzLPIvwmC57Upgkr
/aORHXokOSGSBRkyXlnyf2hkaWNEV0Q8C66/5h+RnKGR4MuDTavus8BSQgsD
TyM0Qy9hvjIWHBgdFqJ9o5E9d2L87Z6yYG9FUtE/Lo1ciMzvzC7Hep6cx/OH
QyMvGhvy9r9ggdbzt6nTLBqp/HH1cWgVC6RcnHtYIzTyaP9AZnsDC3qLI+za
+2gkK0j2IfSzoOjZzmxHtEWRdPS5AZyvV9Nzg700cseRvLj3hQXKLUdTJ3to
pOdiIWfBEObpu/qweDeNBBkxbjWOsUBoU5PPvk80cstVkffSJAu6tjCqWzpo
ZN7P8LDHP1mQb7hF6jBaUvrAW84UCw6Zpz471U4j3utu3jk+w4K7Z8/xXGml
kYmhP+Y2f7GefgqHRNFnLc9djv+H73e5Iy3uI43w8qk/aJvHhrFwwz0PW2hk
paPLkB0vGzTzxCIrm2mEx6JuxRkBNvA9ed1vgmZmKhaXCLLh0wv/zU1NNBJ/
49mFP0JsyHmjyrRB7699bGsrwobgd31tPY1ok8fuIqJssGiNVXJFu64Zvl+5
mA0K3SYX2e9pxHGh/h8/cTbUsQpk597RiOf9XP4RCTY4qlhka9fTyMKuZOUP
8my4mhFVnV1FIzI67d3mwIZQ6eM/lNBDnSdeG29nA/Oa5ur0ShpxL/zviP5O
NtBPtwekEhoR6JWlK+1mQ9BGWbW4ChrJkFLsEDRjg1dZRkxwOY38OxC9YMCR
Dfa1L50simgkqmVvd0EwG2x1o26+L6SR0P6L/TkUG2yynMv3on0H1RMz6Gw4
dGOhxK4CGtlOBf2+E8qGA+Z7a/TyaETVzCQ3NJwNOzra1BSyaMQp7K613h02
qIywZ6fu0Qg1s+jF9HM2zLtBmoPQ58Kau59WsOGjekwGDxqoxR8uEpw/vy3W
oqk08p/36xUzr9jwgS+kcN0dHI+jot9QPRv810mdPJREIzYyZdXBHWzYXze2
7fMtGtHqH5dR+cwG+TMvljmhXZk+/a2dbHhb4vzKI5FGYqKvpazvZYOcUa5c
SDyNKNid31oyyIbXzjtaC6Np5L7a0yWB39lwi29Zjg666dVggvAkGzyzhukv
ojDPMas3Jf1kg+T3GxvrImmkIG3p9cJfbGDFHeU3Q0cLJW/Xm2UD0dXo+RhB
I3M+LdPkNxviuhc8tkdHDNVlGP9hgzut/XpfONazIf1kyF82wLosZ1f0bskU
8bR/bJCoC9Jl3aQRpYK00tfzOPBCTH54+gaN2I1LL/7LwwGx1NM7Fl/H/hbS
D7Lj58DgTpCOu0YjN+fPpXgIcKB8WPzbCrSQyPOhQEEOHFcvTVkfRiP9p015
E4Q58KRi/ozBFRqZkpDjK1vMgSPd8fmnQ2jE6vPOPVmSHAhY6TM+SaeRdULy
pclSHIi3s1C8hOZcySu7Kc2BplbhuzdpNOKv7xfusZIDO99T4XmXacQvd6eq
5CoOKL90P/MtkEYYn7hXNq/nwK/UbSo+PjTiXHdtIGczB5b1rnSbO08jPuML
6y5pckBDduY+A33lfvSiA1ocOH2reEWcN+Yjyv4tS5sDvVFKQk/O0chOb9uW
tXocqKYvGZ0+TSO3w3oHLxlyIM5lKD3wBI1cNTNliO3nQI9w/4sZFxyfZJrk
OHp9cedHP3RT/rnBNwc4UDa/mcfnOI1cmxC1CDLnQNedZ46nj9FIqvXdveyD
HJD/FLncwYFGygcO1w/Zc8CDuq7WeQT7a2iopvYwB0oUQ43s0GedrwdnH+GA
8YVAb6vD+LwfJlrnHTlwcqnr+/12NGIUV5Uo4syBvP36odusaGSX5c2wM6c4
MD2plfL8EI0cezoV4ujOAcPkjSV6aINYr0xzDw40j60b0D5II+EDbRFbznBg
8orYNnULnM+RrkuSXhwwUBe2yjWnkcect4wl3hwIbVt4WgWtR98/KnqeA42X
5oVkmtHI2xU2hSI+HJBa9/uWItrwa+2AsC8HjjX8LEg7gP3seiZE5AIHss5/
q1mLXq82kyjqx4HvK8Z77u3HvH6VHHLy54B+1eDPVehX0yIv6wM4wDjVJ3Jn
H40EbJ2Q0g7kQINY51oZtPXycvb9IA44Hm2ykNpLIwnvj3Cpyxygz5Xniu3B
+jqSe/uZHKjVjjwx35hGlGvCJtdGcWBY7Mb6q0aYz9iPe65Fc4Bv/MqwKNre
Ov76RAwHjO5ePiWzk0bMP/o/r4rnAOE/e0ZnO86HTb3S2WSsZ8d+3zMGNLL4
tlzu2CMOZFwUZn7SohEV3kTzbS85UHOIf5cTug4Ok8eEA0MbePmHNWmkUeia
iVoVBxS+zF6d3Iz5Cr7LlHnDgdS9YzcWa2Ce33wYna3nQKJMXazxBhpJvx7O
V9jGgbCK0IeF62kkbaeadyObAx/npxpuQLN6Fh2y53JAzvhpV9Y6GpmOXm34
9Rvm5e24xEMF7M/sFvGfPzjQ12HOjJfH9YhP5ZbgLAe2/FjhGihHIy5Ob3Sm
FnIhRFuT55cs7u+dL8+d4efC+4D9d3zQvh9Oy38R4ILLPKrtjAyNNMyEN9QJ
cyFi0eAupxU0MssjvDtEnAtDivmKxstpRPiq2cG7MlzY5FH7qnIZjTy76Sg8
K8uFoLz+o9vQFaabSyxXcWGJlkSijgSNSGxcUvZnDRe27QgQUF5CI3HDZ7N1
FbkQxox+mC6O+ZddJBKixIWPtdmGa9GBJ0bl6v/jgrtZj7+MGI08+eduYKHK
hbgjO0dFRTEPnOWROzZxoe/uEeb1RZifxqISfw0uKH/xXSOAfiH4wCJnMxfI
qQy7+SI0UuK15JOwNheEcyt/XhKmkVw78Sc6Olyw/vY5alaIRja/dfnmtIUL
9zZPqvmhFQqKMg/pcoF1YVH9D0Hsp90JJ5frcUGnfL3rOXSErUF0K5r+B3jY
Anjd/JlKtD4XpBjeekP8NDJizfuK14ALRlHtWR0LaaRlX7ZUHXCh3fN3tg16
RGFwq5chvt++VbltC3A+k+KXSG7nQiS/W/5HXhrZWHRk5PAOLnRdmipumo/1
b+DrrDfigo/7she1fyjyYKf8nx17uMBvoluxG33qcwS7Fp20zuFl9RxF7uy5
wNlniu/f97Dy9W+KnGmz0jfbywURG81qMkORuCMRpQb7uZC282Bj2U+K5ITN
X1xrzoUta/yadNAzOx+s0rDgQsPfpOYnkxRhmmjkJKG/Px1oKflBkUU3Nlq5
WWI9N3p3FExQRFiwM4d7kAttMlH9GWyKcMeellZZc+HUbMmAIlq1vqZH0oYL
c+0dX9JZFMnY+nzSAy0fs3ro4ThF3rWmCYnbcsFTsGAsdZQi8ZILc8zsuMA3
9f5H4iBFFK0CNNMOc+Es3+Sd1Wjf7qjvw+iO5dKmGV8pIrTrq5LyES5k6xxP
Lf1Ckceds8ty0eYB0/va+ilycXNzQq4Dzs/cqvSlPRShFEuP3jnKBd5Fxha3
uynio1Tt0ok+Les+J4+ucicg5cQF2FZiqdFFkTJH8/Ao9NfLJv/MP1Pk05sY
1ZBjXNjA62Ub3kaR9rDTB9yOcyFhaTzvcvSjsXbLh+h5Cs/yUlopcmL+fWY/
usVo4cLcjxT5l+B8/YgLF/xDbxW+/YDXj/FlWp3gQn98xZGDaN+ppUWxaNNH
X/g7m3H+ZXKWfETL1qo5jjVR5J7UIc5BVy5UCVYJCTZSZGqLQKKtGxdUVgw/
jnxPEY0gnaEkdKyyyDEpNPfA5aJutNte61LFdxTJTiLtLie50HQ40Dm/gSLb
a97rZqL1Tqcu0kEvDZRT5aBFbo4d3/WWIp5XZFsCTnHBN2Xx4vf1FBma8I8k
6J5czXIr9PzEM1x+dy6YVNid6K6jyOEl6pNm6ML3wWIn0D1bjeARekXvg2es
WopIFHwfXe3BBQa31tUHHTyQrHAbbS229EVIDUV+eDKMo05zYTzMaud8dMzb
m/ckz3CB4k2sC66myI4Px+7dQWdNybQFvMHxtQqE5nly4V/Xeu7ZVxSpTvpU
3HqOCxmZemuOvKTIV/n//oAvF37vcGZqllIkbXdso08wF1J9C/cPplOEzj+7
9k0Uvq/8z0se6ADzvyPW0Vzwe78lbyKNIr+OWN0fQR9QJKJ/H+L7RLgOCcfi
/TreNy5/QJGInERni3gc/1aWhcldioiXnktqTcL78SpaZydQZFkjr13eA6x3
vnvoJvTnWd7pLQ+58OVw3pPSeIrUdKxXeYUuL9GSfB1Hkb3zVE3b0rBerkYd
XTEUURj4Kz79COtdd8xeNJIiN4667Vqdg/eLTHb0ukqR2O67dX+KuaDaPvZj
5gr212yiw/kSLvTK6obR0cpro3VG0LuyW4tjQilitUWrpPExFySqRQWfMDBv
uhqRcaVcKPhNFc9SFPF3i/86W477wY5GkxB0l7F7w/FnXJAMk+0RRh+Jo7e/
RQcvLxeQvUwRs+/pZreec2Hfph8OcIkiJkJ7ov+r4MKI6wkBRgBF9G+WN8hW
ciE5tzhFBK02Ny3sjzabnL85zp8i74/bWjajn9DuOKT7Yf0HwzhUFeYjub2o
1pci6z9Ubv34igurP+xxWORNkY29oqKm1bhfSCV+j/OiiKkZXS4WfeXo0BU5
9O5SkO9Gc1j0IvVzFDmuwv7nUcOF5/zP+S09sf43UuaCarlgY7ChKN4d86Kh
5OxRzwVt9i35ZWilRc2SmejlKQtjYk5RJNI/hDmI/jjXdT7yJEXsfrRfsX/L
Bcvn17WuuVKkiffOWq0GLmicnk4TQH/hpceeRIvLHF9+5QReN6x+noRuCtSb
DnGhyGrZo5q/0Qf0R8suOeN6XWdYn/MO15PxQ//NHcP165DMvDb0otvk1kV0
gJTgxB90w2zCRT8niuSt2stv+h7Xuyze8Z9HKbJV2H2DJ/qa/dnDPujwJjWJ
KPSe8l1bvRxx/QgSWt2CVnIvyuE6UKQu+IrJd7TACjlZTzRrwEtTrJEL1QE/
/7gfoUjvtk1HTNDp/x3zHD2M89UieNsZzfzU0OOGXmZl8yAQbaT78KWLPY6X
piuZhVYYXbzxix1FBOwuhL5E894KTD2GVq72r25BD5gMi/XZUsQxYs+nIXTV
L0uaI3q2ja/yF/peRsVElw3O186vlwWbsN9tlZ0Po1P+U5GSRuMBe6etNUUs
eK72aKLlTp4pbrOiiM6pO+Lb0X8lP621Qk/QVintQ3fXGMW2HKKIzdFXCtbo
534FCyzRtcW2QkfRyYoyvk0HcX2Zed3pig5svzJ4AH369oLkM2j7Kz+s3llS
5KOMyoHzaD2do9V70eE7jv/0Q68Yrteut8D9R58bG4ieidd+ZIJurVbaGIzu
2HVfssacIguP0eovo8umFl01Rue50d0odEJ6wK9XZphfo3dC//cF68GTO9D/
xa4s+//3rfksPpEDFBk0h/NBaK0nz/cAuu6XvGEAWsJVqfzFfooYldbJ+6In
l8Uqb0Xb3TRbdQ7d8uZfUvk+HN/FUV13dJGvh7Auuu7+4IXj6Oh17YGle3E9
D8z+fBjt1bqDpYX+8+3ZqYNoc2bekRJTirjeLFQyRW/UWvFOA/3goaGMIXpI
8srw0z0UaV56V0AbfXv2x/ztaOK8aJ8Kmo+80zYzwfvdODOy9P/zf1/Pom03
9hvt2R5+tDfzkYcD+lJV85JZrH+3KS3VYxfW05HD7kZHq3HKvxtTxC/uh0Aj
2kTscGsA2lzoZcr/81XSqil01YgiHgev7b6LvuY0cv7hDop0ND5RsEMb7rQK
V0EfS1kTvwv9c11VRtF2zG+pfuZmtNP47W5iiPt5nWC9CFrngtnu7m34fa2c
qGfYH1+vP1mxXJ8izrliR8XQSZ5rtVL08DxQ+eruLPajmUWkmQL6nKLvwFd0
+XJ3hoYuRa7bC4Y9RUfdk+Uc0MH8RD+Qc0HvYlwTaNPG/brLQsMMPec6Le+A
Xvy5jdJDn1RttvHQoog88zZLHL2tlFF5ZTNFVvRx2l/jejF5a6JTFP12y9Wk
InRmkONUnAau96ojbaloiR1bVB5uwv3HwKwnGF2vkGasgs6IhHJP9GX+JU5F
GynyZH3dpqPosYbxWKJOEd7rsct3oFPzbfN3oxX1b8Zpoq2i39S930CR18o3
WxTRQr4aX63QAj8LPq1EE5u7f7vU8DwVoF4ohr6gJyLtgn7yy+44H1pVNmDz
uCpF6jcmz8zhejnwb3C/N3rxxaBLk+iEAcuTMyoUuf/l9i8WOu+c2Xlv9J93
3a8G0a//7g0eV6aI04FF3b3ozhsmYS5oaXc+y0709xXGsd3/Yb87NG7sQAtm
br9rja5uTLzShl6tsy2rUYkiMvMqXP5vnTd6j03Qpb9ft7WjDxzUIZWKFNnw
zpH1GX2if/NbPTSV51by/+cFnd3YVryeIpl6wwZD6Jg/qv2qaN27YokcdNb1
/1hp6ygy/m7Hh1/oSun103JorTyBuQX4/h2P5HkSFXA/OCC9bimaq7VqkTg6
U9LWYS2a7/VKqWtrMU+zH0v+v3/IWkqt5UXbpTfom6I1+yQ2BMnj+v8kg+cY
eq+nuO7PNbi/Dv2Tvoh2nltk5Imu2x4fHYcOuCZkNrwa+9XG4VIxOlKK394J
ff2Uz3gL+oXmvHOWq/C8oPczXgbz9bFq7uJbOYpcJSHTRugx8xmmEdpCM2fN
ObTUme+3tWXx/BwosbIRrf6bk54vQxE9X44oL/bDrrDxQiV0uUjCMj20T9rX
mhUrcb/lRqYXoq9v7v8Qs4IiI9+nrf+/39yv7O4WQS89aeeqjf3W1N32468U
RdxUTL7Vooc9Wv76oROmTkdL/n89n2kUnJDE/Sfy2cAptOryulVfluP6/Fqu
V7qZCzsfvlE+gqZ/sCzxQ9trVGm1LqOIw29u2Cf01QPP9tZIYL88rL6W+QHP
W6G5ftlLKPLzGHPrpY9cmJXIoiugx3bvPvMHLfYg/WaKOJ4Xt1vuo7di/728
+yBCDPMaPXs2qQ37YX9yngC6xNtnQK0dfy90Jj6lLabIyd5vjtXopOmoxvOi
FLm9ZqiF7xOef5nhn1mL8PfMzq7feejapdcHT6BfsRtvHPnMhSl1xm8bEYpI
ZnJMaztxv6+g+JqFKeL92yAztAv3032XxE3RMc9aPph2c0H/c4DMKyHM36ua
PokePH+cvKC4FZ1e5cb6iv4f3EMCXA==
           "]]},
         Annotation[#, "Charting`Private`Tag#2"]& ]}, {}},
      {"WolframDynamicHighlight", <|
       "Label" -> {"XYLabel"}, "Ball" -> {"InterpolatedBall"}|>}], 
     DynamicBox[(Charting`HighlightActionBox["DynamicHighlight", {}, 
       Slot["HighlightElements"], 
       Slot["LayoutOptions"], 
       Slot["Meta"], 
       Charting`HighlightActionFunction["DynamicHighlight", {{{{}, {}, 
           Annotation[{
             Directive[
              Opacity[1.], 
              AbsoluteThickness[2], 
              Thickness[Large], 
              GrayLevel[0], 
              Dashing[{Small, Small}]], 
             Line[CompressedData["
1:eJwd13c8lW8bAHBZZSSlkFJGIYWUVeHuJ8nKzCgpqZAtMovnnOOojLKVCJGZ
rYzQjdJSycheJSPjHGQmvdd5/8nn+6Hz3M91X+uI2rqZXGVmYmIShH8YP6Vj
z4mrcoZgUuHaN+acSJTatz+0gSMEtx3u9yssjET8kn/pumCXxKLN519EIuaq
lNqzG0JwX8L10rKGSNQzMHzWhz0Ed7pkddr0R6Lw/W6RJcwh+GakY8I9vijE
fOP44hGw9YwASVYoCvnWbr5Qty4EvxyntDeJRKErxmX7m5lCcFqg9zVW2Sik
5rPcOLVGxZKGOeustaNQGf4gcwNsUGnGPG0QhaQ5k2JX/1KxBlPl55tmUYg/
Wd2WCxwrk0GJsY1C0/WUv1J/qNg0/f7t9Jvw+dxmV4pWqPhs30luUUoU6jaT
+KgMtrM72PPobhQySlmUf7VMxez9Z0f4IqNQ49i7B1rgQLqRyN34KKR6KPHf
pyUqfl57e2fGoyhUEuBkZwbeYSI835QShVJ4eBSuLFLxIivTQYFsOI/lQOLE
AhWrb49cU3kWhcLTitZ5grdI3huyLIL3VzD9Qpqn4ir3jvqYCnj+uQeOKXNU
7LQUsHv1XRQqnnnWsW2Sil9OC+gvc0ajMxmPtsdMUPHurojWkE3RaME81IoX
XMab9lpwazQ6Wm0/wPmLiscs3sjqCUej+hCx0X+jVBxTKHFqTi4atex4sDD+
g4rVpt61JZpHI6/PISr24N8u2iHxVtGIn3TDf/g7FfO5+C08solG50ZM1vqH
qJh57tD1N47R6HvRRva2ASo+RtK9lRQUjWZPUrbV9lDxDYlfKdl50Sh2ycPi
GPjTbaOGa8XRSCnP5mFFNxUrlQwqHC2PRv686sKlXVTcoFxyjbMhGjH3LO3J
7oD7EjGc8uiJRlvcXRWiW6n44o+1obxNMahMzNp7E3jE5MhSGH8MMm/Xqwhv
oWKfjHfzhHAMSjy6T/X2VyoOP9LPkbc/BomxDZ+4+QXuo6rlOIdODDqUeNbU
7iMVT7q6RBy9E4Nyg3TQ5AcqlvFvn2KJhL+/emT/dXBTqLvGcEIM4ju4nSXw
PRUv8TP1/sqKQb/fdJbEvaXib046egLvY9CLGYstbxqoeGNW4owkbyyS7Ti1
pguWyFfVJrbHosxq5V/N9VQ8t6JaOycWixJuC9T31lFxv+wrdhmlWOQr3OHx
+xUVH1gJG6VZxyI681trf/CN8PjtUg6xyGHshQ4TWO5Y5/lb12PR2dJ4Ue5a
Kt50/dZ64nYsankQsjG6hoptWmk/ZaJjkW6g97IAOKO4pGE5KRbVX7b7mVxN
xbsst/b8yIpFR3XMv4qDTeRJsetKY1GJrFZNzksqdo40VbPCsUh6q1KOHNj9
6vGxtk+xaMfANtKxKiqODm06IjUei1a92g+aVlDxOYMPFw1E41Bt6plIchkV
6yfrusQkxKH/lkwMh55R8RPWI3srH8UjZt/TqdfA/LeSNj97Fo/qF0/NzORR
ce7vjc7VNfFIY1E1hhnscM1bVHEwHmkuSHSI51BxWvqQZ7BEAtL6vXLB7ikV
V0+Zxd+pSED69CeuE8lwnvPXnckzDxC3e/IrT/DrvYbKS2wP0SdaAu9qEhVP
vaa63hF6iAxo4SXcYIMWyWeLJx4iw2nvBZlEKtbRRzt5HjxEJpO6ge7xVDz8
PbDyn2YishibjZi/R8WcL+00Nhc/QppfOas8wfGVj2ziPzxCB6vERmYiqLjo
4J4qxeFHaEO4ifp0OBVXjpjY1wskoUq5kumRUCrmadB9yEMkoR0+HoadIVT8
S1LMVMcsGQ2w0XlfBlKx5mP58WXeFGQvPhVDuFKx34WbEi4OaYhtq4KQkhEV
886vfOI78BQlG7bb28pRcfZqxGE3/hzU5sofOCQLv09LP35mTw7ivGcRawOO
uS9xTvNQDvJu6sIXZCA+FX+zTxnkICOd/u1W+6E/bBIOHQvJQawnRj+aSlLx
vzbRXSx/cpCz0rLcyd0QH3YhU4nZXPTE7KjW613Qn9wcOq8y56Eur4DzJ8CX
zObi8JY8pFX6985/wlRsdIvc8P5wHhI5yPxdbQf0J+2JPUd88lDbPq5YJQGI
X9oW9JflGVIVFl6S3ETF0mz9U7Eq+UjH7WJFIQ/8PUuB1Re9fGRel+arDM53
VhKXu5iP3K5KLGtthHrf7qJuE5KPnuTLrVzlomJufr91Md/y0Xp1jdX09VS8
U/bXu7DAArQ1Mrh6PzgVC8acii1AIt8bb5ayU3Fm3BcP2dwCdDRE7289GxU/
rnr6JvBbAXL+fGZtiIWK646v33hYvhC1XLBnEmGiYsLib6c8rRANFOXgrH/B
eFve0Mh3liI0yTxJyIHbDgXMaPIWIbYs93VoLRjzGJI/GO8rQio0P+YLq8F4
UzWHX/T5IvQ4KJw1aSkY98rfijRpLkJ5Xz+/Fgf3O487Tg0UoQrxzdS8xWB8
IqjvdSqtCH19G8f2ciEYt47LpxhtKkasvCns3b+DsYkEcm4xLEbXUos3CM4E
4wKNLBad9mL0xGpzRhw9GLO/8PvaMlqMuvk9EB+49vL1WJ+VYqQfcdCbhxaM
d7loXdssUoJk/Qt/sE4F4z/9qcfJziVo1jS/dmYMzp94/4MSZym6uT7H6+Ng
MF7ZpRH8zqIMRbqmDgY2B2PhTv7fcfLl6ORsjwpvSTDWFbjnPDBXjZg31LYe
jQ3GBgZ6Au/IdajSYUWx1zMYD0xFUFeN36C1QIpgtlkwjjO5Ptd65z1SG7Sr
/6UQjGvkbmwO/fkZUVrpBY1bg3GqrEuDsVsLsrj5dsenBQq+m5U7HenVjiSO
P+DVA+fLv/loTG5HCyzX2N7PU3BxZV/2n/vtKDaMk/b6NwUzf0o+w5nXjpoT
T9dXz1KwcsbxMr7BdqRb2erwbJqCcdMCy/eT35D6wsDzsBEKZhF4s8tkXQfa
WFWUywFWDxh8dpG7A/XeIqXc/knBJfcVm84JdKAANvG7lGEKpleyjgjJdKCK
rXbnA75T8FAP9e8Hiw506PAks1M/Bc+rnug/nNuB9rovGep+o+BGTZn0lyc7
0Qe7D9PN7RQ80HPmU4hBJ3K3ToqwAGtZl+roW3SiKt3jH6+0UbBuIn/WW4dO
ZLT3jlZQCwUfSArhCQ3rRDe7BdTKPlOwxddh4n5zJ2rVVJbe9ZaCTT2PNSpa
dSHfYxzvMxopeCE+wHLdlS6061CP/X4w1TWQvdW5CznsDnqq8oaC/UOFpUID
u9DacqOIaQMFO3O4XaxP7ULSheYCd15RsGAxiXzvexcibfdmnS2n4EWh6g0i
vt3IxO9qoCt4HevjcElKN9rTdWbp1wsKPrvyMk3/XjdqfHB48sdz+P0xKRIt
oxtxC860tpdS8OGYZO+E1m4Uz++cXllIwVwvXb9fUupBz/hsNUhZFPzLnGXs
J28vCvQ0rv6bScF1lLhu5929yLD1uJI/WNkwy4tbthfNRu+W9nxKwebe8Z6x
er1IeUvf5qvpFLyTtLj51e1eVM9rOaSdQsHaKOKVImsf6thoQPAmULB9wySf
OFc/oq/Xvng/noJHhpOlGnf0I05mDXUe8M5Nm1tuHOhHqguKq1xxFHyTJmWx
fLofPekX9l0fQ8HP7mw5HRLVj1wLp9zW7lFwdL/WlI3QAGI3jrg4GULBo+VJ
BdYCg0ghtkn9nTcFF+HK/07IDKHdzQm3ci0p2I6yfu7BgR+I1aKGwqIC9/v6
Z6aL4k+0sLsj6q4yBav5ppWQVH+isTF6yibwqEnvh6gTP9FH/z3VO5QoeNLn
PU+m8U8U/Tjs92EFCo4LcnR47PITiY6cvXrlIAXzejxK/ZDxE6nfWNB6I0XB
hnyGv35vGkEH1XnN9MD8W8N8yPwjSGy99OWvkhRsslMpmkt4BLE9tA7qk6Dg
H/zStrzSI6ip+nX5/B6I7wt3nuETI+gca4yUhCgFn5YkcJH3CPKJkeO8vZ2C
BVT4tD50jqCiBdNbm8Drtl5yf9o/gn6d9aUnCFJwcG7AUsDwCLogUvctWwDy
9cQNwR30EaSVb5L+YRsF6xSfMBNdP4r4395Q5dlCwbHpavV6CqOobOWlaxwn
5IuOtidH2Ciath4cEgYP/zu7ST9yFEnVsZplckD8cdebu3GjKOn26WPlGyhY
PnbMfyFlFAVvHVjfxQ718qR07H7ZKDKVZU7byQLnDd4tn949imYvabem/yHj
2ieXpKbExpClbKioGHjV+OCGTMkxVLvy0S11hYxv6xhonD0whu7GGHInL5Ox
6EbtsQLFMSTyxvxk/CIZlwaHzwlojyFDqavld+bIOLqDxD3uNIaeTZMeuUyQ
8dz9EcmPhWPIPuDlZeUeMs5ikwjukR5HGf5rVrXdZJjXdcyqsuNo0O+/MyfB
yg3P+x7KjyNL37eapl1kfN6+4tNplXGkfaN1r1sHGfsfSHmYcHIcSblNjGa2
krEhtX+p6uI4GrPd4czfRMapRSscpOhx5Kgb4DVfTcZ8q/dlLZfGkf2VOH3p
JDI2Kld5W/jpF3LiNbdfCiBj2Rj+LZ5xE7CP1+sQ4DW3JjGjBxPIN0D2wAYw
+wO5cwceTaDgEfYZAX8y5joWIv89dQI9ri73V/Yl496XkfInnk2gZoft97y9
yPhISudoR/0EUqjrLfvtTMZVHtvNlWkT6K/HZeYZazLGtU+NJTQnURHv1CtX
cKLHN6YprUlkW+h9a/I8GYvYc7QW60yixsm7S6NWZDxmX9SiaDiJ7tkXTfef
JWMnjfkBiXOTSMT6b3eTGRlH8LMZ5bpNohPaCaXZp8k441oUt+jDSbQwIuIh
AT755vvy00eTKJuaK5uhT8aBHZ9zpR5PIu6GmpwUPTI+HcxlIJk+idrUhlPi
deB520vOceRPIrvD8uHBJ8nYQCOq8gKeRHd3fbxio0bG4p7TPB++T6ItdLOm
EVUyTuN5mVIwPIkS6wYPu4Cf8R9xjBqZRLlXFpj9j5HxjwHpV8a/JlFTrmha
zBHIhy/Pp2tmJhGvsm9foyIZ74rrz9FmmkLxhnvNZWTheeed53R3TqF0IujU
yi64LyL/irTxFHrt1e0ss46MQ+XKVjTKp9BA6f2zHYMkTC56onlGYRrdyY5q
zKsn4cOXbU11s6ZRyPbLc1JgEeFSdcmcaUQNVRDJrCNh0+0TYix504js3OGX
ikk4ak3Is6hgGt08KCwTV0vCKeUc5+efTyOPiuyYwCoSFr78q1jv9TQ69+6V
jXEJCSfp38ICg9PI8khUxOdiEu7eu7nn/dA0ssi1rdIDC/7TyfT/MY3OhLNt
1SoiYYFZo5OdI9PIwEjv7dECEpb85niVMjWNNDq/yezJJWGHvna1hJVptH9s
amUhjYR7etq4s/hoiCkcf70J/jZ8NGDzNhpqk4vJZgY32Qve8+enoUAfFXOe
VBK+/kIlSXs7DbWwU4r3Pibhe4oGKm27aMh3r6DDmUQSrvIMv5G9j4ZOv/+l
3v2QhBOSctJWpWlIzKVmmw3YanbRxvAADX0ss21wekDCLXplcXRZGtqlmb+L
Ek/Cq1mLWFSBhl7barQXR5Owk/FGW3l1GnrIvu2ZMph7YajGCtGQa+4ouSaK
hO0+vaQGH6chgdnwg+8jSTjuFo/tVw0aciR1hA3eg+dlioVZnqIh3lRnjU1h
JHwrvzlvlxENne+LL3SmQHwsq48l2dCQ3w6vid9kEr7oLjwdc4mG4s8aS94C
Z4qzu4Ta0lBzO1dKBImEWXU293peoaETn4l7BUEkbD/49KuKAw1Jv3J0oQeQ
MPtpn1cRbjS0lKq+38uLhIefd2T73aKhuCsjmQFXSfgMXd2DL4GG3ilFXl13
koQXS+YPDn+iobu1IRnFEiQc8Jst4QwLHWlGdeR2spFwl9D1EW9ROupw/ZNn
AVYZPfFyBOyovzv/GysJp3//qmcuRkeR6+0L21hIeJOgepKCOB32p4XS5nUk
LG68Y2BqDx15OW6refeXwLEW1/hMpOjo6QnTLxXzBOZyK/btlqUjFVGfZmXw
7sOHRpAcHTWtJX598ZvAXopf6Bng2crvrWVzBL7xL7/L5SAdqR+83lk0Q+BV
kwuDK/J09G1n1FD2FIED2aMXmRTpiH3h89yDnwRuWHVXKj9KR27svx+LgDlK
VMs3HKOjTv7tutnDMNvU9344C85Tvpxa/oOA73dN6StgI79F/W9DBEamR7cp
q9FR4uruTL5+AtcdY3FKRHTEsvGk8aM+AvsraL0ZBjsLO66KgStvqmfLHqcj
pF5mcqiXwHPJEux14OEg7X9G3QQ+msHLN/gfHcmyeFje+0bgC79smdZr0lEC
XzwLP9joNjVbB8y052VBcjuBnyt7fw0Dt2qyseW3Efh6BEsGz0k68g15WPyx
hcCX/2M6zqNFR0PxtedNwYF6ld/1wbpZP9b3fCWww5c55jCw8DuZC7+aCfz0
l2MV2yk6queo5+T4QuAaAfTnN3i/0OjzyM8EjlBsC5LTpqNYae5LguBjDduD
roHt9czLJT8RMB+4szrA3BG/Lmt9JDCvYT7fEx06Muflq6G8JfDNN0Lyu/To
aOKu2Yl14HFnmrwhmGB58D6wkcCeztsSg8C5Czu/+b0h8Gk8lNYP/tcrQXNr
ILAL31hinD4dZeccFT3/Cu7vcXX86Gk6UhO/ldVVC/dfE398kwEdtSS9krEA
R97Ye1YJ/Pe+5lGTGgKvfxbTSQabeBuYar8ksHtbusg2Qzr6o2FLVSgncGnN
PuvdRpCv1RlcJS8ILPDW9og6WEJpNEoOvKFC5d55sNE+58fSzwmcwHo3IwGc
scm7XKQUPi+sN2G9MR0duVuh9riEwMW5G0+LgT8z/2nYAW5vKiFUwcvzQc38
xQR2LnSzcwMb9N4d5y4kcKro5/++gH+YNbmFFhA4+H0O0wjY9wvPwnqw7c+L
mqvgJ/UxzCz5BL4yV24taUJHi9nJO5ZzCZz/ZBvdBxwuNpjmDY7nKJsKBYsl
iUn9ziHwreKdPslg/ftZCrRsAl+TmDxYB069UXz6ZyaBu1aMzrGYwv2Jzd9y
Aj9qjWnaDPb5rFIw85TAxxtXB3aDDSQxz1oGgcuG7KaOgitbWVAw2KNobewU
eA9xyo0TnD84fucM+E/n5y/86QTOer1Y4Qy2o25hSn5CYJvX1bq+4BZ584Pi
YJPK7cEUcHZoX6RcGoFfNdPoD8DmqpPG2ikEVn6Y8+EVuH5Mjvz5MYEvitYV
vQPLxHmWnAGzhKud/ApmnV7ZcikZ8in5580hsFui+onRJAKTJ9pEx8HdWmRP
F/AZuyJfOrg4haPN7xGB5z/XoTXwTv3TrEzgtpU3xaxn6OjOUqRCSCKBzT+a
dHGCLxgLxkU/JPBZgWJ9fvCHv1ZvBMHD4laJO8CKuSnzjx8QeHpWPU0EzM0i
aZ6XQOBT/df794F9Cx1D5MFfEp/yy4J/WBW8KI+H/DLv4DoENtgwO6IG7vRc
rVUEV5UpCryOg/q+zyl/BLz3kt8pXbCS35KtKjhyY41Pcyzko0KtGQKvVjJl
m4Pn589waoDt7TQ7e2MIfEeknKQJbtlyZ8NlsIrmYLUWWP3VR5XxaAJTd3yq
1gbnOG265gZ2uBtA1gVvFTR9OB9FYLmEXzz6YOJ1/PsAsN11ocunwRPu3cvr
wKWO3IQB2Fx4l/SdSOh3tHo7Q3D9+0vneMB/7/0naASW9X4aGnufwHgmPI7h
h2LjVULgse7cAYZZvxyYSL1H4L49TxYZdg9w3yEJdn7l389wj2SZXn4EgXPy
1f7//7XaFgMOg5tZ5ncyXEIce1YZTuA9P/O8Gc8XlgnqReBvJNd0xvnudNVz
N4YR+PtW3QzG+X9T2dX0wfQhfX/G+108pOvSEgr97XCIhB7jfvsjki3BThbs
uTpgpbCvn/rvQj2l9LMx4pWmvG3tCjj1vOgxRjx9I5MueNwhsKSbghIj/gc6
fs0t34Z89irgOA4eED5ylwzWOqJUrcY4f157aUwIgUkrYfUq4JUZcZ2dYKen
joJK4HyV6/0ZVMgHe1/jw4z7aOTheBEMz9+g7yEDfsdt/VgdnO2675w0OMA0
7/BbCoHtl65IS4K/D5660Ekm8GyuLJWRj0V/iNIVgsBvrzX8twV8ReOLNgU8
PadB4QEL3BXu5wKzjj8tY+R7IH/VBuEgAi/H2U8wg/Xl56zRLQKXJKm/nYV6
GbO7uiHYD+rDpUGGUX9J+aXJ3OA6jzB6E9jw97rDcb4wH2qbyxj1+oL02DrT
B+Jx11gLg4OTOkre3QB/bHhWCFb5sVfbGLxgyfEoDzyxz6uvy4vAGfxdMVlg
k3LeDROeBF7izMlJAYu06FhvvE5gPxmpkEhwm+CD2TgPAk86dY6Fg29fHLm9
C6ymf/LiXfD0JLlEzp3AX/2XwsjgJ4e/nqpwg/nUEaUZBDbz3913HMxMi9h2
E1y9vnq9iSuB+Wln2bzB7gacyd0ukC/9hIQnWDzO8tBlsF1sxRV3cKjY/Hkv
ZwL/jtio5gRWu3ZidtWJwK2x1C4HML0w6jYVzPajIcEObKEmWxLvCPXy/HSg
LVhp6qHYNnCySA/ZBsyfzBYTc43AYp96yi6A5/U9WLaAW1Xbtlkz3ne11zPS
gcCWgTpZVuCyZ9rDPOBI6TrHc+CY82VnIuyhPi/VXToLvs4t8oYL7PSuOcKS
Ec/qMMVQO9hHgr3pFuBDzotPN4BVVI+GMbx552X+21fhfXkyLjJM//g5hA1c
E6/qxnBzwNFFyhUCa/8If8lw0f5Me2bwRZ9dWozPv9+zuZO4TOCtWgG8jOe7
ht3S/mdL4I5CmZ2M8xkcG6+4BX4QhB0Z55edOLNv9RKBB0Zr/54Hb3yEH/qD
Z4LKvjHef1L3AOeyDYF/HpdZZMSnaSXB3wf8nvzc5jI4L5dlYv4igauWu7Yy
4ht6zs3KC7y+VHLbNbAjZ8/H2QvQj7ccuMyYRzpVWqoe4KDPXkyM+5NyLHlG
s4Z9jHZ/mnG/G4R2CbuCM99zyTHm1ej7uxGT5wn84q93AyM/Gv3m/zqCVT1t
8kngzH2XXMetoJ9bWEyHgKldTf32YDbBiduMfNQ8kvHqyjkCe0tIfWTMtz3j
mw7+OAv7HXnGh5HPLA8DUi+Br7QkUDIZ827JhHTBksAVFTU1z8Fp2bUzvRaw
T6xcoNWACUtpWyuwCEUkpBGMKtadsDSH+wnTGe8E73JwKf1mRuAty60V38Fr
Al3iZuAO4vXcJCO/fYpYTc4QOGzD7hJGfR9VvtioZ0LgmG3FNxn9Rmj0g9IH
YwL3x9u2MvrXcrxSljY4NIjzCaOfVixsvHPSiMCN4SH5TuCETL+lBkPIJ+Wg
KX+wt/lPBw2GjcvzQhnz8UW1DjKA9ymWzclj9DM7qaqa09BvDKInqhn9eFus
tCrYkSmw5DOjn99w4jqiT+CXWYptc+CDikKfDulCfxgVjNE0o6MRgdujlToE
TsnsL7QEP1qZW/cfWH79kK4LmB1/UjLUhv1jcynTA3CfLinVSQvi5yR1fw4c
LTNdNXsS6l3MvY7LnI60ea3a/cATN3ff3AMua1fgvKNJYCu/t/ctwKE2Y54Z
GvD5TcWmr8HHT5jd2w8+KZY/OQie31ufXfIfxPuSnOAa2GbiUR8+Dv25p3X/
UQs6UvY2PNWnDvt2d69DJXg47IUQ/zECM4n9NWm3hO8TruKKyUehf3CK5/0B
GxpHGu4Bx7Z154idhX2A3zH40BHYT5kXU66Do9KEpw2UYd/LD48SOgfzvDy4
7vZhmPfNEo/DrCCeD2d6eMDvvMhz1eCcmxcW4g5B//4jxEIDb9VQ2Z8hT2A3
xT4zs/N09KtpIhbLEXjHFHlC2hru87uJw/J+mN/H3IZXLtBRgbuh53Ww91JE
OrpIR6/X9AInpKHe2z/ZUsGzQidj+/YR+EiB2hifDdS3qTKuk4R9JD1QVe0S
3MfrHYKh4pCvyYJe9ZdhPpsIirOAxadTFgWu0JHC4FbZm2Iwz62Y4lzBtqsb
NV1Fob/3RIvvvkpHNQpM7ia74ftX49OXEXbw/fHp8FuhHVB/olEHn1yjo7DD
Qy0xQgTeH6HLxekI/b2ur48bHFtwSdAT3Nz3bW5NkMAaHxK/aDvBfOZ/v/sH
P8xLTUoPswvsYyH5PnlbCFwdllxQ4g7zeGsueQ/4xqDnBVkPOuJNz4xI3gz7
aAi2yPNg7E8p6fd5YZ/AegdyrsP9LUZ98eSB/UP3OaXMC/ZL6r3uyY1Qjz/b
nh69AfOaL+znVbDgzPmd9eAFueA/FtwEDs9c42r3hn5XS7B/5YL5zIFv2/hA
f9C/tVkX/PvUEesp8LFuv50NnAQWflUZEeAL/dvBW1IV/GLlnhCXHx39D3xz
MsE=
              "]]}, "Charting`Private`Tag#1"], 
           Annotation[{
             Directive[
              Opacity[1.], 
              AbsoluteThickness[2], 
              Thickness[Large], 
              GrayLevel[0], 
              Dashing[{Small, Small}]], 
             Line[CompressedData["
1:eJwV13lYTV8XB3CKZimiokKifg0iDSpZoUiGBhopSYoiSqmUnHu7NzI0T1Jk
KM0zJWQXmkQlDTRH8x1ESgnvev+p5/Oce8/ZZ6/v2nvfNc5nLU/wzJs37z7+
+f9/5Vj7tVuFQsnX1sGQxMPhkNqtcu2VYCjxvsH5Bq7hsFzxzzdTdLthRE//
uXDgKb9bYScQSpqyN22XCA2Hzt6vdn58oaRqQesx1YJwuKFyNrKIJ5RsL/js
+ZMnAnh8Dad10TPSC72UFkWAf4W4Y+X8UGKT8sjAUjICXCxKVJrmhZKaIQP7
MJUIMPCbqWb/ZRIDs65nlw9GQAmpV/NFpxzd9N9xhwhQFkqOnfvDJJ95v5Tq
u0VA6sEzv0PQ8muvaAl6RcDylG3OwmgTM5tzby9GwI2hxXXRc0yy9szaLGYI
jmdjv/oKdNGeHY/qr0UApyrkj9Jv/P7KvzMat3A8IlYuBbNMUk4b97FOjYDP
Vuvf6qAfpNaNeT6KgOqR2sRdM0xy636h1OXHEXBXVFTTZZpJ1Il+h1xzBJjb
J7rf/cEkz5WvWm3hjYTCiZz2ZSwcT9ateDGtSDj08LZ0zDiT/Gt/Ibl3SyRM
WV87LIbudNpuSNOPBL3nbr1CY0xyP3XLcN/2SKgKlR/+N8wkVmcjDc4diIQP
KxOnRr8wyYmXh+IGXSPhu3HIsopOJtkk3naBExcJsb+8bPTRJxObfjYnRoJ2
ttOtss9M4n/kQUbJ7Ui4KLZNtvgTk/RZJaj634sEns5fChntTHKw0n7/75xI
WHLOUzO6hUn4ijTvLH4dCRpJdgdd3zJJR6F1pduPSMi6vAdY9UxybJPShOFU
JMif0FXxRn8Jct0vOxMJSzdK8wbXMYlojRd/399ImHzTURRXwyQOm56zIoWi
4MmEzZI3r5gk2b5O6rl8FGxo3/3XFH3c27ChbV0UpD/XGWuqYhKx2DvpU0pR
kHBFsqqrEuufLWGxSz0K/GXbvSZfMkmJIS//f1ujQG+PdfPa50zCc/yU9m/r
KCjasOtF5jMcT95dhqd9FChLaGeqo5d5aAmMOkTByt5lNP1yJnlxaIHOpEsU
zPm0bjxYxiRHfEtGXM9HQUXqoUh6CZMkLvt7oDMqCrb/sjTrz2ES8c6xQ+zW
KODx3596Ch3z1LTI63MUVE3vnpjIZpKvG84Jz++Ngh3TW2N40Nmuuhu2j0SB
0dT69rWZWF/dsjumv6Ng1+Sso2sak1T+C9VPWRsNfD4/8zkPmcQ4+HJPr1I0
1PzgzvNDfwpf7a6+IRpMfny9f+UBk0T9bSj+uSUa9nx/P5Rxj0lCQ2Ks5c2i
Yd+3+57jKdgPjduLlgVHg8i5lJfn0Uy5uhpNRjS84yaIzSUzSfRs+W3na9Fw
gHujSASdtczo21h8NJhxLkypJTFJ0gInx8KCaLBkmQafi2eSfWUnPdWGo8Fm
5PvNn+HYL5FiTredYsCoWaj8PLrSPJnyPxUDG8vlhyZuMgm33bzZ3TsGBG5Y
buPcYJIQy7/+EYwYeKpexBm6hnk8rCLUlRkDK/28zDpCmeS0iSwj6Rd+3iks
0Bo90bW1s50nFiZN7j36yGSSXl9KUnVRLDSsaP7XxGASjU5yT1o+Fi5VbCyo
ozPJ+SmfJOH9sdC78JvYs2C0flLF5Sz8PIffQBe9s/GkKl9pLJS1rzpVegnH
H7e39eGrWIjMNKssDmKS5qqhl8rdsbB9f75XzkUm2SWkusVWPA4exHp+SLnA
JOEJHv4awXHgtpYdQ3kyiVFdRXLCqXhQBj53fvShhaqhgv7xwLJfZRh+Bvvd
4MqeiNB4OBdtwbp9Gvsn/f36tgfxcHH+E6NSdyZxl0zLMeuNh/De4J9sVybR
Ph9X9tUuAZ7cFrM5fJRJBFqDXsk7JMJCCc0V2uZMsrA8+31ZQhJMJrq/LTLD
57tu8VLOSYIB2XtB6mhP+vLMXJIEFYqivUoHmEQo/4jjyGgS+OuPPFi5j0kW
FQpfVjG4DePOyWrzTZjk6RN97XdDt6G5cMH2BmAShYCeLXeMUyDFrNXNWZ1J
BnlHNpavToWtsrK/FBczSd0mkdl5Gx7AqdRCAakJBtkq9LK+pj8N7h8Wfxj3
jUFk4lVC2lhp8Hm5FyxFc1SsWoam02DfzY0XRLkM4r/IaFZENB02XMz/soDN
IEMzi1/46KXD94O5FRMjDPJdTK+4JyYdgvgzfd72MYh83AnzFNNHUFIlILYH
raxqOGBs/QjYl05mV/cyiLFHmfD0sUfgOKk4UNnDICl2a5V8Ah7B9v50s7Iu
BjG7/9/jvoxHwPfsoXJaB4N82vBKvUIwAyI9U/uCmxgkP7PYP6g1A+4emb9+
IXrZnNyprv4MyDN19rjeiB65lLWXkwFv1ytMJbxnEPeJvLV2/JnA1/tIuLCB
QQzsFsjo6GXCJbN87S+1DPIxxOmu7oNMcN9YcWN3JYMcCmvi3cbIggC5VR/e
EQYZSLCSEInJgqsilOQhdMrcF43v97IgfWT7faeXDPL07EQ1P8mC/tQ3pQEv
GETtekSc058ssBV/N5D9lEGs9f0snc9lg/H3zi1iRQxies/e5ZF7DiRf3P0l
sRDnN4vnhFxgDnznKb65Bh05cSf/6fUcSF16bUCjgEHeBS1feDQ3B+Y0t9yw
ysP5+7vwq9f3HCjxi+1NysLxtnovkWfkgvC8edfWopMcN+9cnpALzlc9NHMy
GcTJeWC3dlYuiN3aEfYig0FU01pyfzflwunybxp96QzSXDkplLk6DxT+7Atd
94BBjoScZE7V5kEgs2xj3n0GEW8X5OnryYMPixQ6tdHXlFtfzU3mASX3W93k
HoO4/JkZb16TD12Q+cn9LoNkro6Inr6UDzH0hWoFtxlEl6mZY7q6AHgEKlr0
YhlkUmOfgdRMATBndtk9jWEQ9bPnCUegEATGG3t00M0ywXnjUoUg+r5/VDOa
Qczfbftop1sI0rEL56lHMkjheS9P0aBC2Lh6v+raG5hXsYQCMcEiKBZvK7x3
HfNpUCJyemURaPMe1VmN3vW58vWEWhFsHTq3Q/Ya5sNfTfPSwSLYnRNrK3mV
QZZTy44npRaB45YuhjAD8+FfUC23sxj6/zshdC2EQRbYHLPVsy0Gl5WcCAH0
x1woDjlTDO5//yUtpDOIjenwtdTEYvB9vbbw32UG8dbaISQwUQw3zD26fwQy
yOLnrjZPskpg8Y5JZ2/04C5l+9dVJRC9+dLIt4sM4vVGdoKnswQSlkf8YAcw
SC4HfJeIPIb7XUWCI34Msu9lUptH4GN4enJWq+s8g/DlKzM8XZ7AkpuME8fR
x3gPlzpQT+B0oWjcmDeDnCnLrfNJfgJys/KTv7wY5KdbRIt06xOgX99btOwc
g4SpJzjomZSCaV7yBrPTDLKpsE81W6sMun5sU6xywbyU63qMq5TD3+AQqQwr
fJ5qs/rBixVg0OdaNabJILULTW/oeb4GIQFpDXf01srfuwcuv4YO9bf3Rjcz
SNmdUJWMqNfgfVmdNqLBICvE/KojHr+GdLlfMLSRQR4V2Fu2/30Nog5hL/pV
GSTxNG/61YQ30Pcpu6xDgUFWKjjqC3+phtz5jkq26Iebl/lN/6qGi/+JJbav
ZZCsjwqZAotrQCLAx69NnkEOWqcYJ+nXwB4pA+2Pqxl43igyD4qvgSLr98WN
MgyS96Uk0PhgLYS0fMurlmCQqwYXP38ZqYP1Gx7WHkAbNSX55cyvh/qrNgNt
SxlkpiSvMXZFPYhtq1g2vARdfeLg6331cCfjehC/OIMIJvp+vV1UD2WX1pua
LGIQRhr1ZSnjLbAVjwzWLWSQ0wkLdTYYvAOboJqV76ZCiNyE+suB4CZYd+6X
mWlbCJFSS10sxdsKNOkLC76XhpCeiqxywV2foH3RAUosIYRs/nCvxaKiG77x
mxyNiA8hx329Tjk2doMQz45tougdaza8P97XDVuntOaE40JIetKeGFueHrjf
I+vPHxNC9ljyzA4Z94BnPvvs3/AQMvvr59LLb3uAz+LmUVZoCFGT81z4tbEX
NGMbttVeCCHa4XY/737sA4XKmhoztG7XHy/Fzj6Q4FSZt/uGkGzxuuVZ/X3w
Y/dT5yGfEBIT/nguldMHRb/TQhecDyHbPplssxboB/Xjl98bng0h97ly24b1
+kFZQ8PxqVsIieLxvcNN7odVTQmXsmxDyM4SmY6DNgOwwOZFCO+WEOKZrS12
euQL+MWoC12RDiFTPW+2jzkMwvdjJi0PftPJvqf+ll/ThsB2w7U18mh/fsZh
4ewhqJh9ezZ1lk6C5RLE1QuGICzGTCRlhk6ul8oEny4fgtVvrI3jp+lEqEtb
5eX7ITBTOlF69QedqJw3oldNDUEOh3b7zDid9Nc8WLTFaBjcAp8d1+mkkxBf
i/y8j8Pw8OLfwxWf6aTDXVYnv2MY+gK2HzJGLzU/m5/TNQy2/jVGBz/RyeFA
F+87X4fBxLdl3dl2Onl2eb2Jw+QwKJ0dH05voZMnv99IaS0dgRHnlaeXN9BJ
VLrNYMqBEXA3DfT5+ZxORv5bLJL0fAQ+FHXu9kbb5HyIXU1GQG/l1pXcZ3Ty
WtCx68GrERBizVWOlNNJQtRgYWr9CGTdDF7cVUYne/SVXp7vGIHRJlpWVQm+
/zppQvsxAidtrvZF5NCJ8SeBIQvFUWh6OVIsguY0X6r0VR6FLUp7roRl08k6
nbBn8WqjIDAjuCEki04qGo9LN20ehYyk64EXMugk6e3H3tWGozDSHb7c4SHO
f27DOwPbUXBzidunnEwnTMOdblToKEi5zWNm3qaT/SefmO8IG4XaUx4vlNDW
+YLs+TdGcT62b1BMopOXtMVmF6PwfgHsxQqJdKLNMlY3Tx6FkxHGLbKxdCJj
m31OqHAUTpX/tBO/QSc8tCT+yfZR8BCzdvsVSCfSVLzR0Jox/L1UtYdC27I0
y3kUxsA/cIOqADrJMrFPbv0YMIb4JiQv0kmQmvJha+UxuPO89KKOP534ZL+s
rtIYg6aT0uEXfOhE3VT2aMLOMdCs7CqZPE0nBjUBJx1OjEH5lElCEHpNQUlj
kNsYGKo+DliAPtaQ/CT51BjsT7i5TcKDTnJX8K/sOTMGrme21W4+hdcre/rc
LoxBonRqp/cJOtlEUWbJV8bgj9dxngkHOjFfYRWXmzUGBWLsl55o7kKSJpk7
Bs75Fy6xjtDJ222KoiH5Y1DNCvs1fJhOCs9ozzmUjEG4WwGnx45OqqTNuxUq
xmC1w5/PDVZ0wkh/82W2eQx2miQUZ+ynE/sTNdUtf8cgTO6ti5MBnbw6c71R
22kclnyzahjaSicW1eX3lx4fh6TKvs1n0PU6YP/txDhkuUzxXNSnk2E7O4tM
j3FoyFpzL0aXTk4pwBEpv3EQ0/HvrtaikyubIp8N3ByHeLN11mob6CT2++rJ
ofJxkFtT8KJYDa/nuOvmvRiHR9/11umhhaW+6viQcSiLM5/cpYrP6zuuP/dm
HD51BkY7KdOJ6oMS+99N4yBz8sP7mPV0cl82aF7e0Dg8oC7vnpWjkzv7dBrT
xVjgw5KQCEFP9EvzKi5lgZFtVp8w+kL2S+7DZSwYUm8NkJWlk5xordZbK1ig
1KucY7iSTvIbls13U2BBjkGb2BVJOrnbuivqqg4LgjI9uhejLacnR/p0WbB/
2fysxOV04hzBvaK9lQUclsrOrGV0Er+jkvbJkAUVtpWLN6Pfib9qXL+TBRGv
rbueSdBJ30G3vV7GLHDayMowQr/6eJ5TtpsFG5Npvu+W0knxrqqiP3tYME9A
coc1OmRtR9+XvSxoPp8j2rsE8+bNminczwLvve2PvonTyd5k++3GFiwomVX9
vFSMTmbORj41sWUBw7UqPXkxnXyUFD/JY88Cqw8259ehT+j+3v70MAumMuki
OqJ0IndjdYTcURZssevYZi9CJ512Hpq1J1jwvDTkQaoAfv4SJZHizYLXPp9P
q83H9xn42Rp4jQVkz02JnHl0cuB53Ta+Gyx4IWf4XBm9dzLPIvwmC57Upgkr
/aORHXokOSGSBRkyXlnyf2hkaWNEV0Q8C66/5h+RnKGR4MuDTavus8BSQgsD
TyM0Qy9hvjIWHBgdFqJ9o5E9d2L87Z6yYG9FUtE/Lo1ciMzvzC7Hep6cx/OH
QyMvGhvy9r9ggdbzt6nTLBqp/HH1cWgVC6RcnHtYIzTyaP9AZnsDC3qLI+za
+2gkK0j2IfSzoOjZzmxHtEWRdPS5AZyvV9Nzg700cseRvLj3hQXKLUdTJ3to
pOdiIWfBEObpu/qweDeNBBkxbjWOsUBoU5PPvk80cstVkffSJAu6tjCqWzpo
ZN7P8LDHP1mQb7hF6jBaUvrAW84UCw6Zpz471U4j3utu3jk+w4K7Z8/xXGml
kYmhP+Y2f7GefgqHRNFnLc9djv+H73e5Iy3uI43w8qk/aJvHhrFwwz0PW2hk
paPLkB0vGzTzxCIrm2mEx6JuxRkBNvA9ed1vgmZmKhaXCLLh0wv/zU1NNBJ/
49mFP0JsyHmjyrRB7699bGsrwobgd31tPY1ok8fuIqJssGiNVXJFu64Zvl+5
mA0K3SYX2e9pxHGh/h8/cTbUsQpk597RiOf9XP4RCTY4qlhka9fTyMKuZOUP
8my4mhFVnV1FIzI67d3mwIZQ6eM/lNBDnSdeG29nA/Oa5ur0ShpxL/zviP5O
NtBPtwekEhoR6JWlK+1mQ9BGWbW4ChrJkFLsEDRjg1dZRkxwOY38OxC9YMCR
Dfa1L50simgkqmVvd0EwG2x1o26+L6SR0P6L/TkUG2yynMv3on0H1RMz6Gw4
dGOhxK4CGtlOBf2+E8qGA+Z7a/TyaETVzCQ3NJwNOzra1BSyaMQp7K613h02
qIywZ6fu0Qg1s+jF9HM2zLtBmoPQ58Kau59WsOGjekwGDxqoxR8uEpw/vy3W
oqk08p/36xUzr9jwgS+kcN0dHI+jot9QPRv810mdPJREIzYyZdXBHWzYXze2
7fMtGtHqH5dR+cwG+TMvljmhXZk+/a2dbHhb4vzKI5FGYqKvpazvZYOcUa5c
SDyNKNid31oyyIbXzjtaC6Np5L7a0yWB39lwi29Zjg666dVggvAkGzyzhukv
ojDPMas3Jf1kg+T3GxvrImmkIG3p9cJfbGDFHeU3Q0cLJW/Xm2UD0dXo+RhB
I3M+LdPkNxviuhc8tkdHDNVlGP9hgzut/XpfONazIf1kyF82wLosZ1f0bskU
8bR/bJCoC9Jl3aQRpYK00tfzOPBCTH54+gaN2I1LL/7LwwGx1NM7Fl/H/hbS
D7Lj58DgTpCOu0YjN+fPpXgIcKB8WPzbCrSQyPOhQEEOHFcvTVkfRiP9p015
E4Q58KRi/ozBFRqZkpDjK1vMgSPd8fmnQ2jE6vPOPVmSHAhY6TM+SaeRdULy
pclSHIi3s1C8hOZcySu7Kc2BplbhuzdpNOKv7xfusZIDO99T4XmXacQvd6eq
5CoOKL90P/MtkEYYn7hXNq/nwK/UbSo+PjTiXHdtIGczB5b1rnSbO08jPuML
6y5pckBDduY+A33lfvSiA1ocOH2reEWcN+Yjyv4tS5sDvVFKQk/O0chOb9uW
tXocqKYvGZ0+TSO3w3oHLxlyIM5lKD3wBI1cNTNliO3nQI9w/4sZFxyfZJrk
OHp9cedHP3RT/rnBNwc4UDa/mcfnOI1cmxC1CDLnQNedZ46nj9FIqvXdveyD
HJD/FLncwYFGygcO1w/Zc8CDuq7WeQT7a2iopvYwB0oUQ43s0GedrwdnH+GA
8YVAb6vD+LwfJlrnHTlwcqnr+/12NGIUV5Uo4syBvP36odusaGSX5c2wM6c4
MD2plfL8EI0cezoV4ujOAcPkjSV6aINYr0xzDw40j60b0D5II+EDbRFbznBg
8orYNnULnM+RrkuSXhwwUBe2yjWnkcect4wl3hwIbVt4WgWtR98/KnqeA42X
5oVkmtHI2xU2hSI+HJBa9/uWItrwa+2AsC8HjjX8LEg7gP3seiZE5AIHss5/
q1mLXq82kyjqx4HvK8Z77u3HvH6VHHLy54B+1eDPVehX0yIv6wM4wDjVJ3Jn
H40EbJ2Q0g7kQINY51oZtPXycvb9IA44Hm2ykNpLIwnvj3Cpyxygz5Xniu3B
+jqSe/uZHKjVjjwx35hGlGvCJtdGcWBY7Mb6q0aYz9iPe65Fc4Bv/MqwKNre
Ov76RAwHjO5ePiWzk0bMP/o/r4rnAOE/e0ZnO86HTb3S2WSsZ8d+3zMGNLL4
tlzu2CMOZFwUZn7SohEV3kTzbS85UHOIf5cTug4Ok8eEA0MbePmHNWmkUeia
iVoVBxS+zF6d3Iz5Cr7LlHnDgdS9YzcWa2Ce33wYna3nQKJMXazxBhpJvx7O
V9jGgbCK0IeF62kkbaeadyObAx/npxpuQLN6Fh2y53JAzvhpV9Y6GpmOXm34
9Rvm5e24xEMF7M/sFvGfPzjQ12HOjJfH9YhP5ZbgLAe2/FjhGihHIy5Ob3Sm
FnIhRFuT55cs7u+dL8+d4efC+4D9d3zQvh9Oy38R4ILLPKrtjAyNNMyEN9QJ
cyFi0eAupxU0MssjvDtEnAtDivmKxstpRPiq2cG7MlzY5FH7qnIZjTy76Sg8
K8uFoLz+o9vQFaabSyxXcWGJlkSijgSNSGxcUvZnDRe27QgQUF5CI3HDZ7N1
FbkQxox+mC6O+ZddJBKixIWPtdmGa9GBJ0bl6v/jgrtZj7+MGI08+eduYKHK
hbgjO0dFRTEPnOWROzZxoe/uEeb1RZifxqISfw0uKH/xXSOAfiH4wCJnMxfI
qQy7+SI0UuK15JOwNheEcyt/XhKmkVw78Sc6Olyw/vY5alaIRja/dfnmtIUL
9zZPqvmhFQqKMg/pcoF1YVH9D0Hsp90JJ5frcUGnfL3rOXSErUF0K5r+B3jY
Anjd/JlKtD4XpBjeekP8NDJizfuK14ALRlHtWR0LaaRlX7ZUHXCh3fN3tg16
RGFwq5chvt++VbltC3A+k+KXSG7nQiS/W/5HXhrZWHRk5PAOLnRdmipumo/1
b+DrrDfigo/7she1fyjyYKf8nx17uMBvoluxG33qcwS7Fp20zuFl9RxF7uy5
wNlniu/f97Dy9W+KnGmz0jfbywURG81qMkORuCMRpQb7uZC282Bj2U+K5ITN
X1xrzoUta/yadNAzOx+s0rDgQsPfpOYnkxRhmmjkJKG/Px1oKflBkUU3Nlq5
WWI9N3p3FExQRFiwM4d7kAttMlH9GWyKcMeellZZc+HUbMmAIlq1vqZH0oYL
c+0dX9JZFMnY+nzSAy0fs3ro4ThF3rWmCYnbcsFTsGAsdZQi8ZILc8zsuMA3
9f5H4iBFFK0CNNMOc+Es3+Sd1Wjf7qjvw+iO5dKmGV8pIrTrq5LyES5k6xxP
Lf1Ckceds8ty0eYB0/va+ilycXNzQq4Dzs/cqvSlPRShFEuP3jnKBd5Fxha3
uynio1Tt0ok+Les+J4+ucicg5cQF2FZiqdFFkTJH8/Ao9NfLJv/MP1Pk05sY
1ZBjXNjA62Ub3kaR9rDTB9yOcyFhaTzvcvSjsXbLh+h5Cs/yUlopcmL+fWY/
usVo4cLcjxT5l+B8/YgLF/xDbxW+/YDXj/FlWp3gQn98xZGDaN+ppUWxaNNH
X/g7m3H+ZXKWfETL1qo5jjVR5J7UIc5BVy5UCVYJCTZSZGqLQKKtGxdUVgw/
jnxPEY0gnaEkdKyyyDEpNPfA5aJutNte61LFdxTJTiLtLie50HQ40Dm/gSLb
a97rZqL1Tqcu0kEvDZRT5aBFbo4d3/WWIp5XZFsCTnHBN2Xx4vf1FBma8I8k
6J5czXIr9PzEM1x+dy6YVNid6K6jyOEl6pNm6ML3wWIn0D1bjeARekXvg2es
WopIFHwfXe3BBQa31tUHHTyQrHAbbS229EVIDUV+eDKMo05zYTzMaud8dMzb
m/ckz3CB4k2sC66myI4Px+7dQWdNybQFvMHxtQqE5nly4V/Xeu7ZVxSpTvpU
3HqOCxmZemuOvKTIV/n//oAvF37vcGZqllIkbXdso08wF1J9C/cPplOEzj+7
9k0Uvq/8z0se6ADzvyPW0Vzwe78lbyKNIr+OWN0fQR9QJKJ/H+L7RLgOCcfi
/TreNy5/QJGInERni3gc/1aWhcldioiXnktqTcL78SpaZydQZFkjr13eA6x3
vnvoJvTnWd7pLQ+58OVw3pPSeIrUdKxXeYUuL9GSfB1Hkb3zVE3b0rBerkYd
XTEUURj4Kz79COtdd8xeNJIiN4667Vqdg/eLTHb0ukqR2O67dX+KuaDaPvZj
5gr212yiw/kSLvTK6obR0cpro3VG0LuyW4tjQilitUWrpPExFySqRQWfMDBv
uhqRcaVcKPhNFc9SFPF3i/86W477wY5GkxB0l7F7w/FnXJAMk+0RRh+Jo7e/
RQcvLxeQvUwRs+/pZreec2Hfph8OcIkiJkJ7ov+r4MKI6wkBRgBF9G+WN8hW
ciE5tzhFBK02Ny3sjzabnL85zp8i74/bWjajn9DuOKT7Yf0HwzhUFeYjub2o
1pci6z9Ubv34igurP+xxWORNkY29oqKm1bhfSCV+j/OiiKkZXS4WfeXo0BU5
9O5SkO9Gc1j0IvVzFDmuwv7nUcOF5/zP+S09sf43UuaCarlgY7ChKN4d86Kh
5OxRzwVt9i35ZWilRc2SmejlKQtjYk5RJNI/hDmI/jjXdT7yJEXsfrRfsX/L
Bcvn17WuuVKkiffOWq0GLmicnk4TQH/hpceeRIvLHF9+5QReN6x+noRuCtSb
DnGhyGrZo5q/0Qf0R8suOeN6XWdYn/MO15PxQ//NHcP165DMvDb0otvk1kV0
gJTgxB90w2zCRT8niuSt2stv+h7Xuyze8Z9HKbJV2H2DJ/qa/dnDPujwJjWJ
KPSe8l1bvRxx/QgSWt2CVnIvyuE6UKQu+IrJd7TACjlZTzRrwEtTrJEL1QE/
/7gfoUjvtk1HTNDp/x3zHD2M89UieNsZzfzU0OOGXmZl8yAQbaT78KWLPY6X
piuZhVYYXbzxix1FBOwuhL5E894KTD2GVq72r25BD5gMi/XZUsQxYs+nIXTV
L0uaI3q2ja/yF/peRsVElw3O186vlwWbsN9tlZ0Po1P+U5GSRuMBe6etNUUs
eK72aKLlTp4pbrOiiM6pO+Lb0X8lP621Qk/QVintQ3fXGMW2HKKIzdFXCtbo
534FCyzRtcW2QkfRyYoyvk0HcX2Zed3pig5svzJ4AH369oLkM2j7Kz+s3llS
5KOMyoHzaD2do9V70eE7jv/0Q68Yrteut8D9R58bG4ieidd+ZIJurVbaGIzu
2HVfssacIguP0eovo8umFl01Rue50d0odEJ6wK9XZphfo3dC//cF68GTO9D/
xa4s+//3rfksPpEDFBk0h/NBaK0nz/cAuu6XvGEAWsJVqfzFfooYldbJ+6In
l8Uqb0Xb3TRbdQ7d8uZfUvk+HN/FUV13dJGvh7Auuu7+4IXj6Oh17YGle3E9
D8z+fBjt1bqDpYX+8+3ZqYNoc2bekRJTirjeLFQyRW/UWvFOA/3goaGMIXpI
8srw0z0UaV56V0AbfXv2x/ztaOK8aJ8Kmo+80zYzwfvdODOy9P/zf1/Pom03
9hvt2R5+tDfzkYcD+lJV85JZrH+3KS3VYxfW05HD7kZHq3HKvxtTxC/uh0Aj
2kTscGsA2lzoZcr/81XSqil01YgiHgev7b6LvuY0cv7hDop0ND5RsEMb7rQK
V0EfS1kTvwv9c11VRtF2zG+pfuZmtNP47W5iiPt5nWC9CFrngtnu7m34fa2c
qGfYH1+vP1mxXJ8izrliR8XQSZ5rtVL08DxQ+eruLPajmUWkmQL6nKLvwFd0
+XJ3hoYuRa7bC4Y9RUfdk+Uc0MH8RD+Qc0HvYlwTaNPG/brLQsMMPec6Le+A
Xvy5jdJDn1RttvHQoog88zZLHL2tlFF5ZTNFVvRx2l/jejF5a6JTFP12y9Wk
InRmkONUnAau96ojbaloiR1bVB5uwv3HwKwnGF2vkGasgs6IhHJP9GX+JU5F
GynyZH3dpqPosYbxWKJOEd7rsct3oFPzbfN3oxX1b8Zpoq2i39S930CR18o3
WxTRQr4aX63QAj8LPq1EE5u7f7vU8DwVoF4ohr6gJyLtgn7yy+44H1pVNmDz
uCpF6jcmz8zhejnwb3C/N3rxxaBLk+iEAcuTMyoUuf/l9i8WOu+c2Xlv9J93
3a8G0a//7g0eV6aI04FF3b3ozhsmYS5oaXc+y0709xXGsd3/Yb87NG7sQAtm
br9rja5uTLzShl6tsy2rUYkiMvMqXP5vnTd6j03Qpb9ft7WjDxzUIZWKFNnw
zpH1GX2if/NbPTSV51by/+cFnd3YVryeIpl6wwZD6Jg/qv2qaN27YokcdNb1
/1hp6ygy/m7Hh1/oSun103JorTyBuQX4/h2P5HkSFXA/OCC9bimaq7VqkTg6
U9LWYS2a7/VKqWtrMU+zH0v+v3/IWkqt5UXbpTfom6I1+yQ2BMnj+v8kg+cY
eq+nuO7PNbi/Dv2Tvoh2nltk5Imu2x4fHYcOuCZkNrwa+9XG4VIxOlKK394J
ff2Uz3gL+oXmvHOWq/C8oPczXgbz9bFq7uJbOYpcJSHTRugx8xmmEdpCM2fN
ObTUme+3tWXx/BwosbIRrf6bk54vQxE9X44oL/bDrrDxQiV0uUjCMj20T9rX
mhUrcb/lRqYXoq9v7v8Qs4IiI9+nrf+/39yv7O4WQS89aeeqjf3W1N32468U
RdxUTL7Vooc9Wv76oROmTkdL/n89n2kUnJDE/Sfy2cAptOryulVfluP6/Fqu
V7qZCzsfvlE+gqZ/sCzxQ9trVGm1LqOIw29u2Cf01QPP9tZIYL88rL6W+QHP
W6G5ftlLKPLzGHPrpY9cmJXIoiugx3bvPvMHLfYg/WaKOJ4Xt1vuo7di/728
+yBCDPMaPXs2qQ37YX9yngC6xNtnQK0dfy90Jj6lLabIyd5vjtXopOmoxvOi
FLm9ZqiF7xOef5nhn1mL8PfMzq7feejapdcHT6BfsRtvHPnMhSl1xm8bEYpI
ZnJMaztxv6+g+JqFKeL92yAztAv3032XxE3RMc9aPph2c0H/c4DMKyHM36ua
PokePH+cvKC4FZ1e5cb6iv4f3EMCXA==
              "]]}, "Charting`Private`Tag#2"]}}, {}}, <|
        "HighlightElements" -> <|
          "Label" -> {"XYLabel"}, "Ball" -> {"InterpolatedBall"}|>, 
         "LayoutOptions" -> <|
          "PlotRange" -> {{-805.2793682254339, -505.2793682254339}, {0., 
            1.0295516049806515`}}, "Frame" -> {{True, True}, {True, True}}, 
           "AxesOrigin" -> {-200., 0.}, "ImageSize" -> {360, 270.}, 
           "Axes" -> {True, True}, 
           "LabelStyle" -> {FontSize -> 19, FontFamily -> "Times"}, 
           "AspectRatio" -> 0.75, "DefaultStyle" -> {
             Directive[
              Opacity[1.], 
              AbsoluteThickness[2], 
              Thickness[Large], 
              GrayLevel[0], 
              Dashing[{Small, Small}]], 
             Directive[
              Opacity[1.], 
              AbsoluteThickness[2], 
              Thickness[Large], 
              GrayLevel[0], 
              Dashing[{Small, Small}]]}, 
           "HighlightLabelingFunctions" -> <|"CoordinatesToolOptions" -> ({
               Identity[
                Part[#, 1]], 
               Identity[
                Part[#, 2]]}& ), 
             "ScalingFunctions" -> {{Identity, Identity}, {
               Identity, Identity}}|>, "Primitives" -> {}, "GCFlag" -> 
           False|>, 
         "Meta" -> <|
          "DefaultHighlight" -> {"Dynamic", None}, "Index" -> {}, "Function" -> 
           Plot, "GroupHighlight" -> False|>|>]]& )[<|
       "HighlightElements" -> <|
         "Label" -> {"XYLabel"}, "Ball" -> {"InterpolatedBall"}|>, 
        "LayoutOptions" -> <|
         "PlotRange" -> {{-805.2793682254339, -505.2793682254339}, {0., 
           1.0295516049806515`}}, "Frame" -> {{True, True}, {True, True}}, 
          "AxesOrigin" -> {-200., 0.}, "ImageSize" -> {360, 270.}, 
          "Axes" -> {True, True}, 
          "LabelStyle" -> {FontSize -> 19, FontFamily -> "Times"}, 
          "AspectRatio" -> 0.75, "DefaultStyle" -> {
            Directive[
             Opacity[1.], 
             AbsoluteThickness[2], 
             Thickness[Large], 
             GrayLevel[0], 
             Dashing[{Small, Small}]], 
            Directive[
             Opacity[1.], 
             AbsoluteThickness[2], 
             Thickness[Large], 
             GrayLevel[0], 
             Dashing[{Small, Small}]]}, 
          "HighlightLabelingFunctions" -> <|"CoordinatesToolOptions" -> ({
              Identity[
               Part[#, 1]], 
              Identity[
               Part[#, 2]]}& ), 
            "ScalingFunctions" -> {{Identity, Identity}, {
              Identity, Identity}}|>, "Primitives" -> {}, "GCFlag" -> False|>,
         "Meta" -> <|
         "DefaultHighlight" -> {"Dynamic", None}, "Index" -> {}, "Function" -> 
          Plot, "GroupHighlight" -> False|>|>],
      ImageSizeCache->{{4.503599627370496*^15, -4.503599627370496*^15}, {
       4.503599627370496*^15, -4.503599627370496*^15}}]},
    Annotation[{{{{}, {}, 
        Annotation[{
          Directive[
           Opacity[1.], 
           AbsoluteThickness[2], 
           Thickness[Large], 
           GrayLevel[0], 
           Dashing[{Small, Small}]], 
          Line[CompressedData["
1:eJwd13c8lW8bAHBZZSSlkFJGIYWUVeHuJ8nKzCgpqZAtMovnnOOojLKVCJGZ
rYzQjdJSycheJSPjHGQmvdd5/8nn+6Hz3M91X+uI2rqZXGVmYmIShH8YP6Vj
z4mrcoZgUuHaN+acSJTatz+0gSMEtx3u9yssjET8kn/pumCXxKLN519EIuaq
lNqzG0JwX8L10rKGSNQzMHzWhz0Ed7pkddr0R6Lw/W6RJcwh+GakY8I9vijE
fOP44hGw9YwASVYoCvnWbr5Qty4EvxyntDeJRKErxmX7m5lCcFqg9zVW2Sik
5rPcOLVGxZKGOeustaNQGf4gcwNsUGnGPG0QhaQ5k2JX/1KxBlPl55tmUYg/
Wd2WCxwrk0GJsY1C0/WUv1J/qNg0/f7t9Jvw+dxmV4pWqPhs30luUUoU6jaT
+KgMtrM72PPobhQySlmUf7VMxez9Z0f4IqNQ49i7B1rgQLqRyN34KKR6KPHf
pyUqfl57e2fGoyhUEuBkZwbeYSI835QShVJ4eBSuLFLxIivTQYFsOI/lQOLE
AhWrb49cU3kWhcLTitZ5grdI3huyLIL3VzD9Qpqn4ir3jvqYCnj+uQeOKXNU
7LQUsHv1XRQqnnnWsW2Sil9OC+gvc0ajMxmPtsdMUPHurojWkE3RaME81IoX
XMab9lpwazQ6Wm0/wPmLiscs3sjqCUej+hCx0X+jVBxTKHFqTi4atex4sDD+
g4rVpt61JZpHI6/PISr24N8u2iHxVtGIn3TDf/g7FfO5+C08solG50ZM1vqH
qJh57tD1N47R6HvRRva2ASo+RtK9lRQUjWZPUrbV9lDxDYlfKdl50Sh2ycPi
GPjTbaOGa8XRSCnP5mFFNxUrlQwqHC2PRv686sKlXVTcoFxyjbMhGjH3LO3J
7oD7EjGc8uiJRlvcXRWiW6n44o+1obxNMahMzNp7E3jE5MhSGH8MMm/Xqwhv
oWKfjHfzhHAMSjy6T/X2VyoOP9LPkbc/BomxDZ+4+QXuo6rlOIdODDqUeNbU
7iMVT7q6RBy9E4Nyg3TQ5AcqlvFvn2KJhL+/emT/dXBTqLvGcEIM4ju4nSXw
PRUv8TP1/sqKQb/fdJbEvaXib046egLvY9CLGYstbxqoeGNW4owkbyyS7Ti1
pguWyFfVJrbHosxq5V/N9VQ8t6JaOycWixJuC9T31lFxv+wrdhmlWOQr3OHx
+xUVH1gJG6VZxyI681trf/CN8PjtUg6xyGHshQ4TWO5Y5/lb12PR2dJ4Ue5a
Kt50/dZ64nYsankQsjG6hoptWmk/ZaJjkW6g97IAOKO4pGE5KRbVX7b7mVxN
xbsst/b8yIpFR3XMv4qDTeRJsetKY1GJrFZNzksqdo40VbPCsUh6q1KOHNj9
6vGxtk+xaMfANtKxKiqODm06IjUei1a92g+aVlDxOYMPFw1E41Bt6plIchkV
6yfrusQkxKH/lkwMh55R8RPWI3srH8UjZt/TqdfA/LeSNj97Fo/qF0/NzORR
ce7vjc7VNfFIY1E1hhnscM1bVHEwHmkuSHSI51BxWvqQZ7BEAtL6vXLB7ikV
V0+Zxd+pSED69CeuE8lwnvPXnckzDxC3e/IrT/DrvYbKS2wP0SdaAu9qEhVP
vaa63hF6iAxo4SXcYIMWyWeLJx4iw2nvBZlEKtbRRzt5HjxEJpO6ge7xVDz8
PbDyn2YishibjZi/R8WcL+00Nhc/QppfOas8wfGVj2ziPzxCB6vERmYiqLjo
4J4qxeFHaEO4ifp0OBVXjpjY1wskoUq5kumRUCrmadB9yEMkoR0+HoadIVT8
S1LMVMcsGQ2w0XlfBlKx5mP58WXeFGQvPhVDuFKx34WbEi4OaYhtq4KQkhEV
886vfOI78BQlG7bb28pRcfZqxGE3/hzU5sofOCQLv09LP35mTw7ivGcRawOO
uS9xTvNQDvJu6sIXZCA+FX+zTxnkICOd/u1W+6E/bBIOHQvJQawnRj+aSlLx
vzbRXSx/cpCz0rLcyd0QH3YhU4nZXPTE7KjW613Qn9wcOq8y56Eur4DzJ8CX
zObi8JY8pFX6985/wlRsdIvc8P5wHhI5yPxdbQf0J+2JPUd88lDbPq5YJQGI
X9oW9JflGVIVFl6S3ETF0mz9U7Eq+UjH7WJFIQ/8PUuB1Re9fGRel+arDM53
VhKXu5iP3K5KLGtthHrf7qJuE5KPnuTLrVzlomJufr91Md/y0Xp1jdX09VS8
U/bXu7DAArQ1Mrh6PzgVC8acii1AIt8bb5ayU3Fm3BcP2dwCdDRE7289GxU/
rnr6JvBbAXL+fGZtiIWK646v33hYvhC1XLBnEmGiYsLib6c8rRANFOXgrH/B
eFve0Mh3liI0yTxJyIHbDgXMaPIWIbYs93VoLRjzGJI/GO8rQio0P+YLq8F4
UzWHX/T5IvQ4KJw1aSkY98rfijRpLkJ5Xz+/Fgf3O487Tg0UoQrxzdS8xWB8
IqjvdSqtCH19G8f2ciEYt47LpxhtKkasvCns3b+DsYkEcm4xLEbXUos3CM4E
4wKNLBad9mL0xGpzRhw9GLO/8PvaMlqMuvk9EB+49vL1WJ+VYqQfcdCbhxaM
d7loXdssUoJk/Qt/sE4F4z/9qcfJziVo1jS/dmYMzp94/4MSZym6uT7H6+Ng
MF7ZpRH8zqIMRbqmDgY2B2PhTv7fcfLl6ORsjwpvSTDWFbjnPDBXjZg31LYe
jQ3GBgZ6Au/IdajSYUWx1zMYD0xFUFeN36C1QIpgtlkwjjO5Ptd65z1SG7Sr
/6UQjGvkbmwO/fkZUVrpBY1bg3GqrEuDsVsLsrj5dsenBQq+m5U7HenVjiSO
P+DVA+fLv/loTG5HCyzX2N7PU3BxZV/2n/vtKDaMk/b6NwUzf0o+w5nXjpoT
T9dXz1KwcsbxMr7BdqRb2erwbJqCcdMCy/eT35D6wsDzsBEKZhF4s8tkXQfa
WFWUywFWDxh8dpG7A/XeIqXc/knBJfcVm84JdKAANvG7lGEKpleyjgjJdKCK
rXbnA75T8FAP9e8Hiw506PAks1M/Bc+rnug/nNuB9rovGep+o+BGTZn0lyc7
0Qe7D9PN7RQ80HPmU4hBJ3K3ToqwAGtZl+roW3SiKt3jH6+0UbBuIn/WW4dO
ZLT3jlZQCwUfSArhCQ3rRDe7BdTKPlOwxddh4n5zJ2rVVJbe9ZaCTT2PNSpa
dSHfYxzvMxopeCE+wHLdlS6061CP/X4w1TWQvdW5CznsDnqq8oaC/UOFpUID
u9DacqOIaQMFO3O4XaxP7ULSheYCd15RsGAxiXzvexcibfdmnS2n4EWh6g0i
vt3IxO9qoCt4HevjcElKN9rTdWbp1wsKPrvyMk3/XjdqfHB48sdz+P0xKRIt
oxtxC860tpdS8OGYZO+E1m4Uz++cXllIwVwvXb9fUupBz/hsNUhZFPzLnGXs
J28vCvQ0rv6bScF1lLhu5929yLD1uJI/WNkwy4tbthfNRu+W9nxKwebe8Z6x
er1IeUvf5qvpFLyTtLj51e1eVM9rOaSdQsHaKOKVImsf6thoQPAmULB9wySf
OFc/oq/Xvng/noJHhpOlGnf0I05mDXUe8M5Nm1tuHOhHqguKq1xxFHyTJmWx
fLofPekX9l0fQ8HP7mw5HRLVj1wLp9zW7lFwdL/WlI3QAGI3jrg4GULBo+VJ
BdYCg0ghtkn9nTcFF+HK/07IDKHdzQm3ci0p2I6yfu7BgR+I1aKGwqIC9/v6
Z6aL4k+0sLsj6q4yBav5ppWQVH+isTF6yibwqEnvh6gTP9FH/z3VO5QoeNLn
PU+m8U8U/Tjs92EFCo4LcnR47PITiY6cvXrlIAXzejxK/ZDxE6nfWNB6I0XB
hnyGv35vGkEH1XnN9MD8W8N8yPwjSGy99OWvkhRsslMpmkt4BLE9tA7qk6Dg
H/zStrzSI6ip+nX5/B6I7wt3nuETI+gca4yUhCgFn5YkcJH3CPKJkeO8vZ2C
BVT4tD50jqCiBdNbm8Drtl5yf9o/gn6d9aUnCFJwcG7AUsDwCLogUvctWwDy
9cQNwR30EaSVb5L+YRsF6xSfMBNdP4r4395Q5dlCwbHpavV6CqOobOWlaxwn
5IuOtidH2Ciath4cEgYP/zu7ST9yFEnVsZplckD8cdebu3GjKOn26WPlGyhY
PnbMfyFlFAVvHVjfxQ718qR07H7ZKDKVZU7byQLnDd4tn949imYvabem/yHj
2ieXpKbExpClbKioGHjV+OCGTMkxVLvy0S11hYxv6xhonD0whu7GGHInL5Ox
6EbtsQLFMSTyxvxk/CIZlwaHzwlojyFDqavld+bIOLqDxD3uNIaeTZMeuUyQ
8dz9EcmPhWPIPuDlZeUeMs5ikwjukR5HGf5rVrXdZJjXdcyqsuNo0O+/MyfB
yg3P+x7KjyNL37eapl1kfN6+4tNplXGkfaN1r1sHGfsfSHmYcHIcSblNjGa2
krEhtX+p6uI4GrPd4czfRMapRSscpOhx5Kgb4DVfTcZ8q/dlLZfGkf2VOH3p
JDI2Kld5W/jpF3LiNbdfCiBj2Rj+LZ5xE7CP1+sQ4DW3JjGjBxPIN0D2wAYw
+wO5cwceTaDgEfYZAX8y5joWIv89dQI9ri73V/Yl496XkfInnk2gZoft97y9
yPhISudoR/0EUqjrLfvtTMZVHtvNlWkT6K/HZeYZazLGtU+NJTQnURHv1CtX
cKLHN6YprUlkW+h9a/I8GYvYc7QW60yixsm7S6NWZDxmX9SiaDiJ7tkXTfef
JWMnjfkBiXOTSMT6b3eTGRlH8LMZ5bpNohPaCaXZp8k441oUt+jDSbQwIuIh
AT755vvy00eTKJuaK5uhT8aBHZ9zpR5PIu6GmpwUPTI+HcxlIJk+idrUhlPi
deB520vOceRPIrvD8uHBJ8nYQCOq8gKeRHd3fbxio0bG4p7TPB++T6ItdLOm
EVUyTuN5mVIwPIkS6wYPu4Cf8R9xjBqZRLlXFpj9j5HxjwHpV8a/JlFTrmha
zBHIhy/Pp2tmJhGvsm9foyIZ74rrz9FmmkLxhnvNZWTheeed53R3TqF0IujU
yi64LyL/irTxFHrt1e0ss46MQ+XKVjTKp9BA6f2zHYMkTC56onlGYRrdyY5q
zKsn4cOXbU11s6ZRyPbLc1JgEeFSdcmcaUQNVRDJrCNh0+0TYix504js3OGX
ikk4ak3Is6hgGt08KCwTV0vCKeUc5+efTyOPiuyYwCoSFr78q1jv9TQ69+6V
jXEJCSfp38ICg9PI8khUxOdiEu7eu7nn/dA0ssi1rdIDC/7TyfT/MY3OhLNt
1SoiYYFZo5OdI9PIwEjv7dECEpb85niVMjWNNDq/yezJJWGHvna1hJVptH9s
amUhjYR7etq4s/hoiCkcf70J/jZ8NGDzNhpqk4vJZgY32Qve8+enoUAfFXOe
VBK+/kIlSXs7DbWwU4r3Pibhe4oGKm27aMh3r6DDmUQSrvIMv5G9j4ZOv/+l
3v2QhBOSctJWpWlIzKVmmw3YanbRxvAADX0ss21wekDCLXplcXRZGtqlmb+L
Ek/Cq1mLWFSBhl7barQXR5Owk/FGW3l1GnrIvu2ZMph7YajGCtGQa+4ouSaK
hO0+vaQGH6chgdnwg+8jSTjuFo/tVw0aciR1hA3eg+dlioVZnqIh3lRnjU1h
JHwrvzlvlxENne+LL3SmQHwsq48l2dCQ3w6vid9kEr7oLjwdc4mG4s8aS94C
Z4qzu4Ta0lBzO1dKBImEWXU293peoaETn4l7BUEkbD/49KuKAw1Jv3J0oQeQ
MPtpn1cRbjS0lKq+38uLhIefd2T73aKhuCsjmQFXSfgMXd2DL4GG3ilFXl13
koQXS+YPDn+iobu1IRnFEiQc8Jst4QwLHWlGdeR2spFwl9D1EW9ROupw/ZNn
AVYZPfFyBOyovzv/GysJp3//qmcuRkeR6+0L21hIeJOgepKCOB32p4XS5nUk
LG68Y2BqDx15OW6refeXwLEW1/hMpOjo6QnTLxXzBOZyK/btlqUjFVGfZmXw
7sOHRpAcHTWtJX598ZvAXopf6Bng2crvrWVzBL7xL7/L5SAdqR+83lk0Q+BV
kwuDK/J09G1n1FD2FIED2aMXmRTpiH3h89yDnwRuWHVXKj9KR27svx+LgDlK
VMs3HKOjTv7tutnDMNvU9344C85Tvpxa/oOA73dN6StgI79F/W9DBEamR7cp
q9FR4uruTL5+AtcdY3FKRHTEsvGk8aM+AvsraL0ZBjsLO66KgStvqmfLHqcj
pF5mcqiXwHPJEux14OEg7X9G3QQ+msHLN/gfHcmyeFje+0bgC79smdZr0lEC
XzwLP9joNjVbB8y052VBcjuBnyt7fw0Dt2qyseW3Efh6BEsGz0k68g15WPyx
hcCX/2M6zqNFR0PxtedNwYF6ld/1wbpZP9b3fCWww5c55jCw8DuZC7+aCfz0
l2MV2yk6queo5+T4QuAaAfTnN3i/0OjzyM8EjlBsC5LTpqNYae5LguBjDduD
roHt9czLJT8RMB+4szrA3BG/Lmt9JDCvYT7fEx06Muflq6G8JfDNN0Lyu/To
aOKu2Yl14HFnmrwhmGB58D6wkcCeztsSg8C5Czu/+b0h8Gk8lNYP/tcrQXNr
ILAL31hinD4dZeccFT3/Cu7vcXX86Gk6UhO/ldVVC/dfE398kwEdtSS9krEA
R97Ye1YJ/Pe+5lGTGgKvfxbTSQabeBuYar8ksHtbusg2Qzr6o2FLVSgncGnN
PuvdRpCv1RlcJS8ILPDW9og6WEJpNEoOvKFC5d55sNE+58fSzwmcwHo3IwGc
scm7XKQUPi+sN2G9MR0duVuh9riEwMW5G0+LgT8z/2nYAW5vKiFUwcvzQc38
xQR2LnSzcwMb9N4d5y4kcKro5/++gH+YNbmFFhA4+H0O0wjY9wvPwnqw7c+L
mqvgJ/UxzCz5BL4yV24taUJHi9nJO5ZzCZz/ZBvdBxwuNpjmDY7nKJsKBYsl
iUn9ziHwreKdPslg/ftZCrRsAl+TmDxYB069UXz6ZyaBu1aMzrGYwv2Jzd9y
Aj9qjWnaDPb5rFIw85TAxxtXB3aDDSQxz1oGgcuG7KaOgitbWVAw2KNobewU
eA9xyo0TnD84fucM+E/n5y/86QTOer1Y4Qy2o25hSn5CYJvX1bq+4BZ584Pi
YJPK7cEUcHZoX6RcGoFfNdPoD8DmqpPG2ikEVn6Y8+EVuH5Mjvz5MYEvitYV
vQPLxHmWnAGzhKud/ApmnV7ZcikZ8in5580hsFui+onRJAKTJ9pEx8HdWmRP
F/AZuyJfOrg4haPN7xGB5z/XoTXwTv3TrEzgtpU3xaxn6OjOUqRCSCKBzT+a
dHGCLxgLxkU/JPBZgWJ9fvCHv1ZvBMHD4laJO8CKuSnzjx8QeHpWPU0EzM0i
aZ6XQOBT/df794F9Cx1D5MFfEp/yy4J/WBW8KI+H/DLv4DoENtgwO6IG7vRc
rVUEV5UpCryOg/q+zyl/BLz3kt8pXbCS35KtKjhyY41Pcyzko0KtGQKvVjJl
m4Pn589waoDt7TQ7e2MIfEeknKQJbtlyZ8NlsIrmYLUWWP3VR5XxaAJTd3yq
1gbnOG265gZ2uBtA1gVvFTR9OB9FYLmEXzz6YOJ1/PsAsN11ocunwRPu3cvr
wKWO3IQB2Fx4l/SdSOh3tHo7Q3D9+0vneMB/7/0naASW9X4aGnufwHgmPI7h
h2LjVULgse7cAYZZvxyYSL1H4L49TxYZdg9w3yEJdn7l389wj2SZXn4EgXPy
1f7//7XaFgMOg5tZ5ncyXEIce1YZTuA9P/O8Gc8XlgnqReBvJNd0xvnudNVz
N4YR+PtW3QzG+X9T2dX0wfQhfX/G+108pOvSEgr97XCIhB7jfvsjki3BThbs
uTpgpbCvn/rvQj2l9LMx4pWmvG3tCjj1vOgxRjx9I5MueNwhsKSbghIj/gc6
fs0t34Z89irgOA4eED5ylwzWOqJUrcY4f157aUwIgUkrYfUq4JUZcZ2dYKen
joJK4HyV6/0ZVMgHe1/jw4z7aOTheBEMz9+g7yEDfsdt/VgdnO2675w0OMA0
7/BbCoHtl65IS4K/D5660Ekm8GyuLJWRj0V/iNIVgsBvrzX8twV8ReOLNgU8
PadB4QEL3BXu5wKzjj8tY+R7IH/VBuEgAi/H2U8wg/Xl56zRLQKXJKm/nYV6
GbO7uiHYD+rDpUGGUX9J+aXJ3OA6jzB6E9jw97rDcb4wH2qbyxj1+oL02DrT
B+Jx11gLg4OTOkre3QB/bHhWCFb5sVfbGLxgyfEoDzyxz6uvy4vAGfxdMVlg
k3LeDROeBF7izMlJAYu06FhvvE5gPxmpkEhwm+CD2TgPAk86dY6Fg29fHLm9
C6ymf/LiXfD0JLlEzp3AX/2XwsjgJ4e/nqpwg/nUEaUZBDbz3913HMxMi9h2
E1y9vnq9iSuB+Wln2bzB7gacyd0ukC/9hIQnWDzO8tBlsF1sxRV3cKjY/Hkv
ZwL/jtio5gRWu3ZidtWJwK2x1C4HML0w6jYVzPajIcEObKEmWxLvCPXy/HSg
LVhp6qHYNnCySA/ZBsyfzBYTc43AYp96yi6A5/U9WLaAW1Xbtlkz3ne11zPS
gcCWgTpZVuCyZ9rDPOBI6TrHc+CY82VnIuyhPi/VXToLvs4t8oYL7PSuOcKS
Ec/qMMVQO9hHgr3pFuBDzotPN4BVVI+GMbx552X+21fhfXkyLjJM//g5hA1c
E6/qxnBzwNFFyhUCa/8If8lw0f5Me2bwRZ9dWozPv9+zuZO4TOCtWgG8jOe7
ht3S/mdL4I5CmZ2M8xkcG6+4BX4QhB0Z55edOLNv9RKBB0Zr/54Hb3yEH/qD
Z4LKvjHef1L3AOeyDYF/HpdZZMSnaSXB3wf8nvzc5jI4L5dlYv4igauWu7Yy
4ht6zs3KC7y+VHLbNbAjZ8/H2QvQj7ccuMyYRzpVWqoe4KDPXkyM+5NyLHlG
s4Z9jHZ/mnG/G4R2CbuCM99zyTHm1ej7uxGT5wn84q93AyM/Gv3m/zqCVT1t
8kngzH2XXMetoJ9bWEyHgKldTf32YDbBiduMfNQ8kvHqyjkCe0tIfWTMtz3j
mw7+OAv7HXnGh5HPLA8DUi+Br7QkUDIZ827JhHTBksAVFTU1z8Fp2bUzvRaw
T6xcoNWACUtpWyuwCEUkpBGMKtadsDSH+wnTGe8E73JwKf1mRuAty60V38Fr
Al3iZuAO4vXcJCO/fYpYTc4QOGzD7hJGfR9VvtioZ0LgmG3FNxn9Rmj0g9IH
YwL3x9u2MvrXcrxSljY4NIjzCaOfVixsvHPSiMCN4SH5TuCETL+lBkPIJ+Wg
KX+wt/lPBw2GjcvzQhnz8UW1DjKA9ymWzclj9DM7qaqa09BvDKInqhn9eFus
tCrYkSmw5DOjn99w4jqiT+CXWYptc+CDikKfDulCfxgVjNE0o6MRgdujlToE
TsnsL7QEP1qZW/cfWH79kK4LmB1/UjLUhv1jcynTA3CfLinVSQvi5yR1fw4c
LTNdNXsS6l3MvY7LnI60ea3a/cATN3ff3AMua1fgvKNJYCu/t/ctwKE2Y54Z
GvD5TcWmr8HHT5jd2w8+KZY/OQie31ufXfIfxPuSnOAa2GbiUR8+Dv25p3X/
UQs6UvY2PNWnDvt2d69DJXg47IUQ/zECM4n9NWm3hO8TruKKyUehf3CK5/0B
GxpHGu4Bx7Z154idhX2A3zH40BHYT5kXU66Do9KEpw2UYd/LD48SOgfzvDy4
7vZhmPfNEo/DrCCeD2d6eMDvvMhz1eCcmxcW4g5B//4jxEIDb9VQ2Z8hT2A3
xT4zs/N09KtpIhbLEXjHFHlC2hru87uJw/J+mN/H3IZXLtBRgbuh53Ww91JE
OrpIR6/X9AInpKHe2z/ZUsGzQidj+/YR+EiB2hifDdS3qTKuk4R9JD1QVe0S
3MfrHYKh4pCvyYJe9ZdhPpsIirOAxadTFgWu0JHC4FbZm2Iwz62Y4lzBtqsb
NV1Fob/3RIvvvkpHNQpM7ia74ftX49OXEXbw/fHp8FuhHVB/olEHn1yjo7DD
Qy0xQgTeH6HLxekI/b2ur48bHFtwSdAT3Nz3bW5NkMAaHxK/aDvBfOZ/v/sH
P8xLTUoPswvsYyH5PnlbCFwdllxQ4g7zeGsueQ/4xqDnBVkPOuJNz4xI3gz7
aAi2yPNg7E8p6fd5YZ/AegdyrsP9LUZ98eSB/UP3OaXMC/ZL6r3uyY1Qjz/b
nh69AfOaL+znVbDgzPmd9eAFueA/FtwEDs9c42r3hn5XS7B/5YL5zIFv2/hA
f9C/tVkX/PvUEesp8LFuv50NnAQWflUZEeAL/dvBW1IV/GLlnhCXHx39D3xz
MsE=
           "]]}, "Charting`Private`Tag#1"], 
        Annotation[{
          Directive[
           Opacity[1.], 
           AbsoluteThickness[2], 
           Thickness[Large], 
           GrayLevel[0], 
           Dashing[{Small, Small}]], 
          Line[CompressedData["
1:eJwV13lYTV8XB3CKZimiokKifg0iDSpZoUiGBhopSYoiSqmUnHu7NzI0T1Jk
KM0zJWQXmkQlDTRH8x1ESgnvev+p5/Oce8/ZZ6/v2nvfNc5nLU/wzJs37z7+
+f9/5Vj7tVuFQsnX1sGQxMPhkNqtcu2VYCjxvsH5Bq7hsFzxzzdTdLthRE//
uXDgKb9bYScQSpqyN22XCA2Hzt6vdn58oaRqQesx1YJwuKFyNrKIJ5RsL/js
+ZMnAnh8Dad10TPSC72UFkWAf4W4Y+X8UGKT8sjAUjICXCxKVJrmhZKaIQP7
MJUIMPCbqWb/ZRIDs65nlw9GQAmpV/NFpxzd9N9xhwhQFkqOnfvDJJ95v5Tq
u0VA6sEzv0PQ8muvaAl6RcDylG3OwmgTM5tzby9GwI2hxXXRc0yy9szaLGYI
jmdjv/oKdNGeHY/qr0UApyrkj9Jv/P7KvzMat3A8IlYuBbNMUk4b97FOjYDP
Vuvf6qAfpNaNeT6KgOqR2sRdM0xy636h1OXHEXBXVFTTZZpJ1Il+h1xzBJjb
J7rf/cEkz5WvWm3hjYTCiZz2ZSwcT9ateDGtSDj08LZ0zDiT/Gt/Ibl3SyRM
WV87LIbudNpuSNOPBL3nbr1CY0xyP3XLcN/2SKgKlR/+N8wkVmcjDc4diIQP
KxOnRr8wyYmXh+IGXSPhu3HIsopOJtkk3naBExcJsb+8bPTRJxObfjYnRoJ2
ttOtss9M4n/kQUbJ7Ui4KLZNtvgTk/RZJaj634sEns5fChntTHKw0n7/75xI
WHLOUzO6hUn4ijTvLH4dCRpJdgdd3zJJR6F1pduPSMi6vAdY9UxybJPShOFU
JMif0FXxRn8Jct0vOxMJSzdK8wbXMYlojRd/399ImHzTURRXwyQOm56zIoWi
4MmEzZI3r5gk2b5O6rl8FGxo3/3XFH3c27ChbV0UpD/XGWuqYhKx2DvpU0pR
kHBFsqqrEuufLWGxSz0K/GXbvSZfMkmJIS//f1ujQG+PdfPa50zCc/yU9m/r
KCjasOtF5jMcT95dhqd9FChLaGeqo5d5aAmMOkTByt5lNP1yJnlxaIHOpEsU
zPm0bjxYxiRHfEtGXM9HQUXqoUh6CZMkLvt7oDMqCrb/sjTrz2ES8c6xQ+zW
KODx3596Ch3z1LTI63MUVE3vnpjIZpKvG84Jz++Ngh3TW2N40Nmuuhu2j0SB
0dT69rWZWF/dsjumv6Ng1+Sso2sak1T+C9VPWRsNfD4/8zkPmcQ4+HJPr1I0
1PzgzvNDfwpf7a6+IRpMfny9f+UBk0T9bSj+uSUa9nx/P5Rxj0lCQ2Ks5c2i
Yd+3+57jKdgPjduLlgVHg8i5lJfn0Uy5uhpNRjS84yaIzSUzSfRs+W3na9Fw
gHujSASdtczo21h8NJhxLkypJTFJ0gInx8KCaLBkmQafi2eSfWUnPdWGo8Fm
5PvNn+HYL5FiTredYsCoWaj8PLrSPJnyPxUDG8vlhyZuMgm33bzZ3TsGBG5Y
buPcYJIQy7/+EYwYeKpexBm6hnk8rCLUlRkDK/28zDpCmeS0iSwj6Rd+3iks
0Bo90bW1s50nFiZN7j36yGSSXl9KUnVRLDSsaP7XxGASjU5yT1o+Fi5VbCyo
ozPJ+SmfJOH9sdC78JvYs2C0flLF5Sz8PIffQBe9s/GkKl9pLJS1rzpVegnH
H7e39eGrWIjMNKssDmKS5qqhl8rdsbB9f75XzkUm2SWkusVWPA4exHp+SLnA
JOEJHv4awXHgtpYdQ3kyiVFdRXLCqXhQBj53fvShhaqhgv7xwLJfZRh+Bvvd
4MqeiNB4OBdtwbp9Gvsn/f36tgfxcHH+E6NSdyZxl0zLMeuNh/De4J9sVybR
Ph9X9tUuAZ7cFrM5fJRJBFqDXsk7JMJCCc0V2uZMsrA8+31ZQhJMJrq/LTLD
57tu8VLOSYIB2XtB6mhP+vLMXJIEFYqivUoHmEQo/4jjyGgS+OuPPFi5j0kW
FQpfVjG4DePOyWrzTZjk6RN97XdDt6G5cMH2BmAShYCeLXeMUyDFrNXNWZ1J
BnlHNpavToWtsrK/FBczSd0mkdl5Gx7AqdRCAakJBtkq9LK+pj8N7h8Wfxj3
jUFk4lVC2lhp8Hm5FyxFc1SsWoam02DfzY0XRLkM4r/IaFZENB02XMz/soDN
IEMzi1/46KXD94O5FRMjDPJdTK+4JyYdgvgzfd72MYh83AnzFNNHUFIlILYH
raxqOGBs/QjYl05mV/cyiLFHmfD0sUfgOKk4UNnDICl2a5V8Ah7B9v50s7Iu
BjG7/9/jvoxHwPfsoXJaB4N82vBKvUIwAyI9U/uCmxgkP7PYP6g1A+4emb9+
IXrZnNyprv4MyDN19rjeiB65lLWXkwFv1ytMJbxnEPeJvLV2/JnA1/tIuLCB
QQzsFsjo6GXCJbN87S+1DPIxxOmu7oNMcN9YcWN3JYMcCmvi3cbIggC5VR/e
EQYZSLCSEInJgqsilOQhdMrcF43v97IgfWT7faeXDPL07EQ1P8mC/tQ3pQEv
GETtekSc058ssBV/N5D9lEGs9f0snc9lg/H3zi1iRQxies/e5ZF7DiRf3P0l
sRDnN4vnhFxgDnznKb65Bh05cSf/6fUcSF16bUCjgEHeBS1feDQ3B+Y0t9yw
ysP5+7vwq9f3HCjxi+1NysLxtnovkWfkgvC8edfWopMcN+9cnpALzlc9NHMy
GcTJeWC3dlYuiN3aEfYig0FU01pyfzflwunybxp96QzSXDkplLk6DxT+7Atd
94BBjoScZE7V5kEgs2xj3n0GEW8X5OnryYMPixQ6tdHXlFtfzU3mASX3W93k
HoO4/JkZb16TD12Q+cn9LoNkro6Inr6UDzH0hWoFtxlEl6mZY7q6AHgEKlr0
YhlkUmOfgdRMATBndtk9jWEQ9bPnCUegEATGG3t00M0ywXnjUoUg+r5/VDOa
Qczfbftop1sI0rEL56lHMkjheS9P0aBC2Lh6v+raG5hXsYQCMcEiKBZvK7x3
HfNpUCJyemURaPMe1VmN3vW58vWEWhFsHTq3Q/Ya5sNfTfPSwSLYnRNrK3mV
QZZTy44npRaB45YuhjAD8+FfUC23sxj6/zshdC2EQRbYHLPVsy0Gl5WcCAH0
x1woDjlTDO5//yUtpDOIjenwtdTEYvB9vbbw32UG8dbaISQwUQw3zD26fwQy
yOLnrjZPskpg8Y5JZ2/04C5l+9dVJRC9+dLIt4sM4vVGdoKnswQSlkf8YAcw
SC4HfJeIPIb7XUWCI34Msu9lUptH4GN4enJWq+s8g/DlKzM8XZ7AkpuME8fR
x3gPlzpQT+B0oWjcmDeDnCnLrfNJfgJys/KTv7wY5KdbRIt06xOgX99btOwc
g4SpJzjomZSCaV7yBrPTDLKpsE81W6sMun5sU6xywbyU63qMq5TD3+AQqQwr
fJ5qs/rBixVg0OdaNabJILULTW/oeb4GIQFpDXf01srfuwcuv4YO9bf3Rjcz
SNmdUJWMqNfgfVmdNqLBICvE/KojHr+GdLlfMLSRQR4V2Fu2/30Nog5hL/pV
GSTxNG/61YQ30Pcpu6xDgUFWKjjqC3+phtz5jkq26Iebl/lN/6qGi/+JJbav
ZZCsjwqZAotrQCLAx69NnkEOWqcYJ+nXwB4pA+2Pqxl43igyD4qvgSLr98WN
MgyS96Uk0PhgLYS0fMurlmCQqwYXP38ZqYP1Gx7WHkAbNSX55cyvh/qrNgNt
SxlkpiSvMXZFPYhtq1g2vARdfeLg6331cCfjehC/OIMIJvp+vV1UD2WX1pua
LGIQRhr1ZSnjLbAVjwzWLWSQ0wkLdTYYvAOboJqV76ZCiNyE+suB4CZYd+6X
mWlbCJFSS10sxdsKNOkLC76XhpCeiqxywV2foH3RAUosIYRs/nCvxaKiG77x
mxyNiA8hx329Tjk2doMQz45tougdaza8P97XDVuntOaE40JIetKeGFueHrjf
I+vPHxNC9ljyzA4Z94BnPvvs3/AQMvvr59LLb3uAz+LmUVZoCFGT81z4tbEX
NGMbttVeCCHa4XY/737sA4XKmhoztG7XHy/Fzj6Q4FSZt/uGkGzxuuVZ/X3w
Y/dT5yGfEBIT/nguldMHRb/TQhecDyHbPplssxboB/Xjl98bng0h97ly24b1
+kFZQ8PxqVsIieLxvcNN7odVTQmXsmxDyM4SmY6DNgOwwOZFCO+WEOKZrS12
euQL+MWoC12RDiFTPW+2jzkMwvdjJi0PftPJvqf+ll/ThsB2w7U18mh/fsZh
4ewhqJh9ezZ1lk6C5RLE1QuGICzGTCRlhk6ul8oEny4fgtVvrI3jp+lEqEtb
5eX7ITBTOlF69QedqJw3oldNDUEOh3b7zDid9Nc8WLTFaBjcAp8d1+mkkxBf
i/y8j8Pw8OLfwxWf6aTDXVYnv2MY+gK2HzJGLzU/m5/TNQy2/jVGBz/RyeFA
F+87X4fBxLdl3dl2Onl2eb2Jw+QwKJ0dH05voZMnv99IaS0dgRHnlaeXN9BJ
VLrNYMqBEXA3DfT5+ZxORv5bLJL0fAQ+FHXu9kbb5HyIXU1GQG/l1pXcZ3Ty
WtCx68GrERBizVWOlNNJQtRgYWr9CGTdDF7cVUYne/SVXp7vGIHRJlpWVQm+
/zppQvsxAidtrvZF5NCJ8SeBIQvFUWh6OVIsguY0X6r0VR6FLUp7roRl08k6
nbBn8WqjIDAjuCEki04qGo9LN20ehYyk64EXMugk6e3H3tWGozDSHb7c4SHO
f27DOwPbUXBzidunnEwnTMOdblToKEi5zWNm3qaT/SefmO8IG4XaUx4vlNDW
+YLs+TdGcT62b1BMopOXtMVmF6PwfgHsxQqJdKLNMlY3Tx6FkxHGLbKxdCJj
m31OqHAUTpX/tBO/QSc8tCT+yfZR8BCzdvsVSCfSVLzR0Jox/L1UtYdC27I0
y3kUxsA/cIOqADrJMrFPbv0YMIb4JiQv0kmQmvJha+UxuPO89KKOP534ZL+s
rtIYg6aT0uEXfOhE3VT2aMLOMdCs7CqZPE0nBjUBJx1OjEH5lElCEHpNQUlj
kNsYGKo+DliAPtaQ/CT51BjsT7i5TcKDTnJX8K/sOTMGrme21W4+hdcre/rc
LoxBonRqp/cJOtlEUWbJV8bgj9dxngkHOjFfYRWXmzUGBWLsl55o7kKSJpk7
Bs75Fy6xjtDJ222KoiH5Y1DNCvs1fJhOCs9ozzmUjEG4WwGnx45OqqTNuxUq
xmC1w5/PDVZ0wkh/82W2eQx2miQUZ+ynE/sTNdUtf8cgTO6ti5MBnbw6c71R
22kclnyzahjaSicW1eX3lx4fh6TKvs1n0PU6YP/txDhkuUzxXNSnk2E7O4tM
j3FoyFpzL0aXTk4pwBEpv3EQ0/HvrtaikyubIp8N3ByHeLN11mob6CT2++rJ
ofJxkFtT8KJYDa/nuOvmvRiHR9/11umhhaW+6viQcSiLM5/cpYrP6zuuP/dm
HD51BkY7KdOJ6oMS+99N4yBz8sP7mPV0cl82aF7e0Dg8oC7vnpWjkzv7dBrT
xVjgw5KQCEFP9EvzKi5lgZFtVp8w+kL2S+7DZSwYUm8NkJWlk5xordZbK1ig
1KucY7iSTvIbls13U2BBjkGb2BVJOrnbuivqqg4LgjI9uhejLacnR/p0WbB/
2fysxOV04hzBvaK9lQUclsrOrGV0Er+jkvbJkAUVtpWLN6Pfib9qXL+TBRGv
rbueSdBJ30G3vV7GLHDayMowQr/6eJ5TtpsFG5Npvu+W0knxrqqiP3tYME9A
coc1OmRtR9+XvSxoPp8j2rsE8+bNminczwLvve2PvonTyd5k++3GFiwomVX9
vFSMTmbORj41sWUBw7UqPXkxnXyUFD/JY88Cqw8259ehT+j+3v70MAumMuki
OqJ0IndjdYTcURZssevYZi9CJ512Hpq1J1jwvDTkQaoAfv4SJZHizYLXPp9P
q83H9xn42Rp4jQVkz02JnHl0cuB53Ta+Gyx4IWf4XBm9dzLPIvwmC57Upgkr
/aORHXokOSGSBRkyXlnyf2hkaWNEV0Q8C66/5h+RnKGR4MuDTavus8BSQgsD
TyM0Qy9hvjIWHBgdFqJ9o5E9d2L87Z6yYG9FUtE/Lo1ciMzvzC7Hep6cx/OH
QyMvGhvy9r9ggdbzt6nTLBqp/HH1cWgVC6RcnHtYIzTyaP9AZnsDC3qLI+za
+2gkK0j2IfSzoOjZzmxHtEWRdPS5AZyvV9Nzg700cseRvLj3hQXKLUdTJ3to
pOdiIWfBEObpu/qweDeNBBkxbjWOsUBoU5PPvk80cstVkffSJAu6tjCqWzpo
ZN7P8LDHP1mQb7hF6jBaUvrAW84UCw6Zpz471U4j3utu3jk+w4K7Z8/xXGml
kYmhP+Y2f7GefgqHRNFnLc9djv+H73e5Iy3uI43w8qk/aJvHhrFwwz0PW2hk
paPLkB0vGzTzxCIrm2mEx6JuxRkBNvA9ed1vgmZmKhaXCLLh0wv/zU1NNBJ/
49mFP0JsyHmjyrRB7699bGsrwobgd31tPY1ok8fuIqJssGiNVXJFu64Zvl+5
mA0K3SYX2e9pxHGh/h8/cTbUsQpk597RiOf9XP4RCTY4qlhka9fTyMKuZOUP
8my4mhFVnV1FIzI67d3mwIZQ6eM/lNBDnSdeG29nA/Oa5ur0ShpxL/zviP5O
NtBPtwekEhoR6JWlK+1mQ9BGWbW4ChrJkFLsEDRjg1dZRkxwOY38OxC9YMCR
Dfa1L50simgkqmVvd0EwG2x1o26+L6SR0P6L/TkUG2yynMv3on0H1RMz6Gw4
dGOhxK4CGtlOBf2+E8qGA+Z7a/TyaETVzCQ3NJwNOzra1BSyaMQp7K613h02
qIywZ6fu0Qg1s+jF9HM2zLtBmoPQ58Kau59WsOGjekwGDxqoxR8uEpw/vy3W
oqk08p/36xUzr9jwgS+kcN0dHI+jot9QPRv810mdPJREIzYyZdXBHWzYXze2
7fMtGtHqH5dR+cwG+TMvljmhXZk+/a2dbHhb4vzKI5FGYqKvpazvZYOcUa5c
SDyNKNid31oyyIbXzjtaC6Np5L7a0yWB39lwi29Zjg666dVggvAkGzyzhukv
ojDPMas3Jf1kg+T3GxvrImmkIG3p9cJfbGDFHeU3Q0cLJW/Xm2UD0dXo+RhB
I3M+LdPkNxviuhc8tkdHDNVlGP9hgzut/XpfONazIf1kyF82wLosZ1f0bskU
8bR/bJCoC9Jl3aQRpYK00tfzOPBCTH54+gaN2I1LL/7LwwGx1NM7Fl/H/hbS
D7Lj58DgTpCOu0YjN+fPpXgIcKB8WPzbCrSQyPOhQEEOHFcvTVkfRiP9p015
E4Q58KRi/ozBFRqZkpDjK1vMgSPd8fmnQ2jE6vPOPVmSHAhY6TM+SaeRdULy
pclSHIi3s1C8hOZcySu7Kc2BplbhuzdpNOKv7xfusZIDO99T4XmXacQvd6eq
5CoOKL90P/MtkEYYn7hXNq/nwK/UbSo+PjTiXHdtIGczB5b1rnSbO08jPuML
6y5pckBDduY+A33lfvSiA1ocOH2reEWcN+Yjyv4tS5sDvVFKQk/O0chOb9uW
tXocqKYvGZ0+TSO3w3oHLxlyIM5lKD3wBI1cNTNliO3nQI9w/4sZFxyfZJrk
OHp9cedHP3RT/rnBNwc4UDa/mcfnOI1cmxC1CDLnQNedZ46nj9FIqvXdveyD
HJD/FLncwYFGygcO1w/Zc8CDuq7WeQT7a2iopvYwB0oUQ43s0GedrwdnH+GA
8YVAb6vD+LwfJlrnHTlwcqnr+/12NGIUV5Uo4syBvP36odusaGSX5c2wM6c4
MD2plfL8EI0cezoV4ujOAcPkjSV6aINYr0xzDw40j60b0D5II+EDbRFbznBg
8orYNnULnM+RrkuSXhwwUBe2yjWnkcect4wl3hwIbVt4WgWtR98/KnqeA42X
5oVkmtHI2xU2hSI+HJBa9/uWItrwa+2AsC8HjjX8LEg7gP3seiZE5AIHss5/
q1mLXq82kyjqx4HvK8Z77u3HvH6VHHLy54B+1eDPVehX0yIv6wM4wDjVJ3Jn
H40EbJ2Q0g7kQINY51oZtPXycvb9IA44Hm2ykNpLIwnvj3Cpyxygz5Xniu3B
+jqSe/uZHKjVjjwx35hGlGvCJtdGcWBY7Mb6q0aYz9iPe65Fc4Bv/MqwKNre
Ov76RAwHjO5ePiWzk0bMP/o/r4rnAOE/e0ZnO86HTb3S2WSsZ8d+3zMGNLL4
tlzu2CMOZFwUZn7SohEV3kTzbS85UHOIf5cTug4Ok8eEA0MbePmHNWmkUeia
iVoVBxS+zF6d3Iz5Cr7LlHnDgdS9YzcWa2Ce33wYna3nQKJMXazxBhpJvx7O
V9jGgbCK0IeF62kkbaeadyObAx/npxpuQLN6Fh2y53JAzvhpV9Y6GpmOXm34
9Rvm5e24xEMF7M/sFvGfPzjQ12HOjJfH9YhP5ZbgLAe2/FjhGihHIy5Ob3Sm
FnIhRFuT55cs7u+dL8+d4efC+4D9d3zQvh9Oy38R4ILLPKrtjAyNNMyEN9QJ
cyFi0eAupxU0MssjvDtEnAtDivmKxstpRPiq2cG7MlzY5FH7qnIZjTy76Sg8
K8uFoLz+o9vQFaabSyxXcWGJlkSijgSNSGxcUvZnDRe27QgQUF5CI3HDZ7N1
FbkQxox+mC6O+ZddJBKixIWPtdmGa9GBJ0bl6v/jgrtZj7+MGI08+eduYKHK
hbgjO0dFRTEPnOWROzZxoe/uEeb1RZifxqISfw0uKH/xXSOAfiH4wCJnMxfI
qQy7+SI0UuK15JOwNheEcyt/XhKmkVw78Sc6Olyw/vY5alaIRja/dfnmtIUL
9zZPqvmhFQqKMg/pcoF1YVH9D0Hsp90JJ5frcUGnfL3rOXSErUF0K5r+B3jY
Anjd/JlKtD4XpBjeekP8NDJizfuK14ALRlHtWR0LaaRlX7ZUHXCh3fN3tg16
RGFwq5chvt++VbltC3A+k+KXSG7nQiS/W/5HXhrZWHRk5PAOLnRdmipumo/1
b+DrrDfigo/7she1fyjyYKf8nx17uMBvoluxG33qcwS7Fp20zuFl9RxF7uy5
wNlniu/f97Dy9W+KnGmz0jfbywURG81qMkORuCMRpQb7uZC282Bj2U+K5ITN
X1xrzoUta/yadNAzOx+s0rDgQsPfpOYnkxRhmmjkJKG/Px1oKflBkUU3Nlq5
WWI9N3p3FExQRFiwM4d7kAttMlH9GWyKcMeellZZc+HUbMmAIlq1vqZH0oYL
c+0dX9JZFMnY+nzSAy0fs3ro4ThF3rWmCYnbcsFTsGAsdZQi8ZILc8zsuMA3
9f5H4iBFFK0CNNMOc+Es3+Sd1Wjf7qjvw+iO5dKmGV8pIrTrq5LyES5k6xxP
Lf1Ckceds8ty0eYB0/va+ilycXNzQq4Dzs/cqvSlPRShFEuP3jnKBd5Fxha3
uynio1Tt0ok+Les+J4+ucicg5cQF2FZiqdFFkTJH8/Ao9NfLJv/MP1Pk05sY
1ZBjXNjA62Ub3kaR9rDTB9yOcyFhaTzvcvSjsXbLh+h5Cs/yUlopcmL+fWY/
usVo4cLcjxT5l+B8/YgLF/xDbxW+/YDXj/FlWp3gQn98xZGDaN+ppUWxaNNH
X/g7m3H+ZXKWfETL1qo5jjVR5J7UIc5BVy5UCVYJCTZSZGqLQKKtGxdUVgw/
jnxPEY0gnaEkdKyyyDEpNPfA5aJutNte61LFdxTJTiLtLie50HQ40Dm/gSLb
a97rZqL1Tqcu0kEvDZRT5aBFbo4d3/WWIp5XZFsCTnHBN2Xx4vf1FBma8I8k
6J5czXIr9PzEM1x+dy6YVNid6K6jyOEl6pNm6ML3wWIn0D1bjeARekXvg2es
WopIFHwfXe3BBQa31tUHHTyQrHAbbS229EVIDUV+eDKMo05zYTzMaud8dMzb
m/ckz3CB4k2sC66myI4Px+7dQWdNybQFvMHxtQqE5nly4V/Xeu7ZVxSpTvpU
3HqOCxmZemuOvKTIV/n//oAvF37vcGZqllIkbXdso08wF1J9C/cPplOEzj+7
9k0Uvq/8z0se6ADzvyPW0Vzwe78lbyKNIr+OWN0fQR9QJKJ/H+L7RLgOCcfi
/TreNy5/QJGInERni3gc/1aWhcldioiXnktqTcL78SpaZydQZFkjr13eA6x3
vnvoJvTnWd7pLQ+58OVw3pPSeIrUdKxXeYUuL9GSfB1Hkb3zVE3b0rBerkYd
XTEUURj4Kz79COtdd8xeNJIiN4667Vqdg/eLTHb0ukqR2O67dX+KuaDaPvZj
5gr212yiw/kSLvTK6obR0cpro3VG0LuyW4tjQilitUWrpPExFySqRQWfMDBv
uhqRcaVcKPhNFc9SFPF3i/86W477wY5GkxB0l7F7w/FnXJAMk+0RRh+Jo7e/
RQcvLxeQvUwRs+/pZreec2Hfph8OcIkiJkJ7ov+r4MKI6wkBRgBF9G+WN8hW
ciE5tzhFBK02Ny3sjzabnL85zp8i74/bWjajn9DuOKT7Yf0HwzhUFeYjub2o
1pci6z9Ubv34igurP+xxWORNkY29oqKm1bhfSCV+j/OiiKkZXS4WfeXo0BU5
9O5SkO9Gc1j0IvVzFDmuwv7nUcOF5/zP+S09sf43UuaCarlgY7ChKN4d86Kh
5OxRzwVt9i35ZWilRc2SmejlKQtjYk5RJNI/hDmI/jjXdT7yJEXsfrRfsX/L
Bcvn17WuuVKkiffOWq0GLmicnk4TQH/hpceeRIvLHF9+5QReN6x+noRuCtSb
DnGhyGrZo5q/0Qf0R8suOeN6XWdYn/MO15PxQ//NHcP165DMvDb0otvk1kV0
gJTgxB90w2zCRT8niuSt2stv+h7Xuyze8Z9HKbJV2H2DJ/qa/dnDPujwJjWJ
KPSe8l1bvRxx/QgSWt2CVnIvyuE6UKQu+IrJd7TACjlZTzRrwEtTrJEL1QE/
/7gfoUjvtk1HTNDp/x3zHD2M89UieNsZzfzU0OOGXmZl8yAQbaT78KWLPY6X
piuZhVYYXbzxix1FBOwuhL5E894KTD2GVq72r25BD5gMi/XZUsQxYs+nIXTV
L0uaI3q2ja/yF/peRsVElw3O186vlwWbsN9tlZ0Po1P+U5GSRuMBe6etNUUs
eK72aKLlTp4pbrOiiM6pO+Lb0X8lP621Qk/QVintQ3fXGMW2HKKIzdFXCtbo
534FCyzRtcW2QkfRyYoyvk0HcX2Zed3pig5svzJ4AH369oLkM2j7Kz+s3llS
5KOMyoHzaD2do9V70eE7jv/0Q68Yrteut8D9R58bG4ieidd+ZIJurVbaGIzu
2HVfssacIguP0eovo8umFl01Rue50d0odEJ6wK9XZphfo3dC//cF68GTO9D/
xa4s+//3rfksPpEDFBk0h/NBaK0nz/cAuu6XvGEAWsJVqfzFfooYldbJ+6In
l8Uqb0Xb3TRbdQ7d8uZfUvk+HN/FUV13dJGvh7Auuu7+4IXj6Oh17YGle3E9
D8z+fBjt1bqDpYX+8+3ZqYNoc2bekRJTirjeLFQyRW/UWvFOA/3goaGMIXpI
8srw0z0UaV56V0AbfXv2x/ztaOK8aJ8Kmo+80zYzwfvdODOy9P/zf1/Pom03
9hvt2R5+tDfzkYcD+lJV85JZrH+3KS3VYxfW05HD7kZHq3HKvxtTxC/uh0Aj
2kTscGsA2lzoZcr/81XSqil01YgiHgev7b6LvuY0cv7hDop0ND5RsEMb7rQK
V0EfS1kTvwv9c11VRtF2zG+pfuZmtNP47W5iiPt5nWC9CFrngtnu7m34fa2c
qGfYH1+vP1mxXJ8izrliR8XQSZ5rtVL08DxQ+eruLPajmUWkmQL6nKLvwFd0
+XJ3hoYuRa7bC4Y9RUfdk+Uc0MH8RD+Qc0HvYlwTaNPG/brLQsMMPec6Le+A
Xvy5jdJDn1RttvHQoog88zZLHL2tlFF5ZTNFVvRx2l/jejF5a6JTFP12y9Wk
InRmkONUnAau96ojbaloiR1bVB5uwv3HwKwnGF2vkGasgs6IhHJP9GX+JU5F
GynyZH3dpqPosYbxWKJOEd7rsct3oFPzbfN3oxX1b8Zpoq2i39S930CR18o3
WxTRQr4aX63QAj8LPq1EE5u7f7vU8DwVoF4ohr6gJyLtgn7yy+44H1pVNmDz
uCpF6jcmz8zhejnwb3C/N3rxxaBLk+iEAcuTMyoUuf/l9i8WOu+c2Xlv9J93
3a8G0a//7g0eV6aI04FF3b3ozhsmYS5oaXc+y0709xXGsd3/Yb87NG7sQAtm
br9rja5uTLzShl6tsy2rUYkiMvMqXP5vnTd6j03Qpb9ft7WjDxzUIZWKFNnw
zpH1GX2if/NbPTSV51by/+cFnd3YVryeIpl6wwZD6Jg/qv2qaN27YokcdNb1
/1hp6ygy/m7Hh1/oSun103JorTyBuQX4/h2P5HkSFXA/OCC9bimaq7VqkTg6
U9LWYS2a7/VKqWtrMU+zH0v+v3/IWkqt5UXbpTfom6I1+yQ2BMnj+v8kg+cY
eq+nuO7PNbi/Dv2Tvoh2nltk5Imu2x4fHYcOuCZkNrwa+9XG4VIxOlKK394J
ff2Uz3gL+oXmvHOWq/C8oPczXgbz9bFq7uJbOYpcJSHTRugx8xmmEdpCM2fN
ObTUme+3tWXx/BwosbIRrf6bk54vQxE9X44oL/bDrrDxQiV0uUjCMj20T9rX
mhUrcb/lRqYXoq9v7v8Qs4IiI9+nrf+/39yv7O4WQS89aeeqjf3W1N32468U
RdxUTL7Vooc9Wv76oROmTkdL/n89n2kUnJDE/Sfy2cAptOryulVfluP6/Fqu
V7qZCzsfvlE+gqZ/sCzxQ9trVGm1LqOIw29u2Cf01QPP9tZIYL88rL6W+QHP
W6G5ftlLKPLzGHPrpY9cmJXIoiugx3bvPvMHLfYg/WaKOJ4Xt1vuo7di/728
+yBCDPMaPXs2qQ37YX9yngC6xNtnQK0dfy90Jj6lLabIyd5vjtXopOmoxvOi
FLm9ZqiF7xOef5nhn1mL8PfMzq7feejapdcHT6BfsRtvHPnMhSl1xm8bEYpI
ZnJMaztxv6+g+JqFKeL92yAztAv3032XxE3RMc9aPph2c0H/c4DMKyHM36ua
PokePH+cvKC4FZ1e5cb6iv4f3EMCXA==
           "]]}, "Charting`Private`Tag#2"]}}, {}}, <|
     "HighlightElements" -> <|
       "Label" -> {"XYLabel"}, "Ball" -> {"InterpolatedBall"}|>, 
      "LayoutOptions" -> <|
       "PlotRange" -> {{-805.2793682254339, -505.2793682254339}, {0., 
         1.0295516049806515`}}, "Frame" -> {{True, True}, {True, True}}, 
        "AxesOrigin" -> {-200., 0.}, "ImageSize" -> {360, 270.}, 
        "Axes" -> {True, True}, 
        "LabelStyle" -> {FontSize -> 19, FontFamily -> "Times"}, 
        "AspectRatio" -> 0.75, "DefaultStyle" -> {
          Directive[
           Opacity[1.], 
           AbsoluteThickness[2], 
           Thickness[Large], 
           GrayLevel[0], 
           Dashing[{Small, Small}]], 
          Directive[
           Opacity[1.], 
           AbsoluteThickness[2], 
           Thickness[Large], 
           GrayLevel[0], 
           Dashing[{Small, Small}]]}, 
        "HighlightLabelingFunctions" -> <|"CoordinatesToolOptions" -> ({
            Identity[
             Part[#, 1]], 
            Identity[
             Part[#, 2]]}& ), 
          "ScalingFunctions" -> {{Identity, Identity}, {
            Identity, Identity}}|>, "Primitives" -> {}, "GCFlag" -> False|>, 
      "Meta" -> <|
       "DefaultHighlight" -> {"Dynamic", None}, "Index" -> {}, "Function" -> 
        Plot, "GroupHighlight" -> False|>|>, "DynamicHighlight"]]},
  AspectRatio->0.75,
  Axes->{True, True},
  AxesLabel->{None, None},
  AxesOrigin->{-200., 0.},
  DisplayFunction->Identity,
  Frame->{{True, True}, {True, True}},
  FrameLabel->{{None, None}, {None, None}},
  FrameStyle->GrayLevel[0],
  FrameTicks->{{{{0., 
       FormBox["0.`", TraditionalForm]}, {0.5, 
       FormBox["0.5`", TraditionalForm]}, {1., 
       FormBox["1.`", TraditionalForm]}, {1.5, 
       FormBox["1.5`", TraditionalForm]}, {2., 
       FormBox["2.`", TraditionalForm]}, {2.5, 
       FormBox["2.5`", TraditionalForm]}, {3., 
       FormBox["3.`", TraditionalForm]}, {3.5, 
       FormBox["3.5`", TraditionalForm]}, {4., 
       FormBox["4.`", TraditionalForm]}, {4.5, 
       FormBox["4.5`", TraditionalForm]}, {5., 
       FormBox["5.`", TraditionalForm]}, {5.5, 
       FormBox["5.5`", TraditionalForm]}, {6., 
       FormBox["6.`", TraditionalForm]}, {6.5, 
       FormBox["6.5`", TraditionalForm]}, {7., 
       FormBox["7.`", TraditionalForm]}, {7.5, 
       FormBox["7.5`", TraditionalForm]}, {8., 
       FormBox["8.`", TraditionalForm]}, {8.5, 
       FormBox["8.5`", TraditionalForm]}, {9., 
       FormBox["9.`", TraditionalForm]}, {9.5, 
       FormBox["9.5`", TraditionalForm]}, {10., 
       FormBox["10.`", TraditionalForm]}}, {}}, {{{-955, 
       FormBox[
        RowBox[{"-", "955"}], TraditionalForm]}, {-805, 
       FormBox[
        RowBox[{"-", "805"}], TraditionalForm]}, {-655, 
       FormBox[
        RowBox[{"-", "655"}], TraditionalForm]}, {-505, 
       FormBox[
        RowBox[{"-", "505"}], TraditionalForm]}, {-355, 
       FormBox[
        RowBox[{"-", "355"}], TraditionalForm]}, {-205, 
       FormBox[
        RowBox[{"-", "205"}], TraditionalForm]}, {-55, 
       FormBox[
        RowBox[{"-", "55"}], TraditionalForm]}, {95, 
       FormBox["95", TraditionalForm]}, {245, 
       FormBox["245", TraditionalForm]}, {395, 
       FormBox["395", TraditionalForm]}, {545, 
       FormBox["545", TraditionalForm]}, {695, 
       FormBox["695", TraditionalForm]}, {845, 
       FormBox["845", TraditionalForm]}, {995, 
       FormBox["995", TraditionalForm]}, {1145, 
       FormBox["1145", TraditionalForm]}, {1295, 
       FormBox["1295", TraditionalForm]}, {1445, 
       FormBox["1445", TraditionalForm]}, {1595, 
       FormBox["1595", TraditionalForm]}, {1745, 
       FormBox["1745", TraditionalForm]}, {1895, 
       FormBox["1895", TraditionalForm]}, {2045, 
       FormBox["2045", TraditionalForm]}}, {}}},
  GridLines->{{{-665.1100728001139, {
       Thickness[Large], 
       RGBColor[1, 0, 0]}}, {-625.1100728001139, {
       Thickness[Large], 
       RGBColor[0, 
        Rational[2, 3], 0]}}}, {{-665.1100728001139, {
       Thickness[Large], 
       RGBColor[1, 0, 0]}}, {-625.1100728001139, {
       Thickness[Large], 
       RGBColor[0, 
        Rational[2, 3], 0]}}}},
  GridLinesStyle->Directive[
    GrayLevel[0.5, 0.4]],
  ImagePadding->All,
  LabelStyle->{FontSize -> 19, FontFamily -> "Times"},
  Method->{
   "DefaultBoundaryStyle" -> Automatic, 
    "DefaultGraphicsInteraction" -> {
     "Version" -> 1.2, "TrackMousePosition" -> {True, False}, 
      "Effects" -> {
       "Highlight" -> {"ratio" -> 2}, "HighlightPoint" -> {"ratio" -> 2}, 
        "Droplines" -> {
         "freeformCursorMode" -> True, 
          "placement" -> {"x" -> "All", "y" -> "None"}}}}, "DefaultMeshStyle" -> 
    AbsolutePointSize[6], "ScalingFunctions" -> None, 
    "CoordinatesToolOptions" -> {"DisplayFunction" -> ({
        (Identity[#]& )[
         Part[#, 1]], 
        (Identity[#]& )[
         Part[#, 2]]}& ), "CopiedValueFunction" -> ({
        (Identity[#]& )[
         Part[#, 1]], 
        (Identity[#]& )[
         Part[#, 2]]}& )}},
  PlotRange->{{-805.2793682254339, -504.2793682254339}, {0., 
   0.9990682234871804}},
  PlotRangeClipping->True,
  PlotRangePadding->{{0, 0}, {
     Scaled[0.05], 
     Scaled[0.05]}},
  Ticks->{Automatic, Automatic}]], "Output",
 CellChangeTimes->{
  3.9278111766700993`*^9, 3.9278117585033484`*^9, 3.92781206483782*^9, 
   3.928601976607239*^9, 3.928604070214563*^9, 3.928604317820417*^9, 
   3.928604393726819*^9, 3.928604512921282*^9, 3.928604843905217*^9, 
   3.928605264884935*^9, 3.928843930558138*^9, 3.929991768518096*^9, 
   3.9479853503864193`*^9, {3.9479875012204638`*^9, 3.947987594386313*^9}, 
   3.947987629802724*^9, {3.948026477323256*^9, 3.948026523219548*^9}, {
   3.948026572137658*^9, 3.948026585911948*^9}, 3.9485218525606337`*^9, {
   3.948521909505807*^9, 3.948521942575959*^9}, {3.948522114189514*^9, 
   3.948522131316669*^9}, {3.948522168397739*^9, 3.948522260499444*^9}, 
   3.94881881719963*^9, 3.9490564676653*^9},
 CellLabel->
  "Out[126]=",ExpressionUUID->"249261c5-91f3-4865-8ea4-5a103a4d17c5"]
}, Open  ]],

Cell[CellGroupData[{

Cell[BoxData[
 RowBox[{
  RowBox[{"(*", 
   RowBox[{"Fig", ".2", "B"}], "*)"}], "\[IndentingNewLine]", 
  RowBox[{
   RowBox[{
    RowBox[{"Ticksx", "=", 
     RowBox[{"Table", "[", 
      RowBox[{
       RowBox[{"{", 
        RowBox[{
         RowBox[{
          RowBox[{"-", "955"}], "+", 
          RowBox[{"150", "i"}]}], ",", 
         RowBox[{
          RowBox[{"-", "955"}], "+", 
          RowBox[{"150", "i"}]}]}], "}"}], ",", 
       RowBox[{"{", 
        RowBox[{"i", ",", "0", ",", "20"}], "}"}]}], "]"}]}], ";"}], 
   "\[IndentingNewLine]", 
   RowBox[{
    RowBox[{"TicksF", "=", 
     RowBox[{"Table", "[", 
      RowBox[{
       RowBox[{"{", 
        RowBox[{
         RowBox[{
          RowBox[{"-", "800"}], "+", 
          RowBox[{"400", "i"}]}], ",", 
         RowBox[{
          RowBox[{"-", "800"}], "+", 
          RowBox[{"400", "i"}]}]}], "}"}], ",", 
       RowBox[{"{", 
        RowBox[{"i", ",", "0", ",", "50"}], "}"}]}], "]"}]}], ";", 
    RowBox[{"Show", "[", 
     RowBox[{
      RowBox[{"{", 
       RowBox[{
        RowBox[{"ListLinePlot", "[", 
         RowBox[{
          RowBox[{"{", 
           RowBox[{"Table", "[", 
            RowBox[{
             RowBox[{"{", 
              RowBox[{
               RowBox[{"(", 
                RowBox[{"x1woadapstaticnogs", "[", 
                 RowBox[{"[", 
                  RowBox[{"1", ",", "n"}], "]"}], "]"}], ")"}], ",", 
               RowBox[{"Forcetable4", "[", 
                RowBox[{"[", 
                 RowBox[{"1", ",", "n"}], "]"}], "]"}]}], "}"}], ",", 
             RowBox[{"{", 
              RowBox[{"n", ",", "1", ",", "65"}], "}"}]}], "]"}], "}"}], ",", 
          
          RowBox[{"PlotRange", "\[Rule]", " ", 
           RowBox[{"{", 
            RowBox[{
             RowBox[{"{", 
              RowBox[{
               RowBox[{
                RowBox[{"-", "900"}], "+", "94.72063177456607`"}], ",", 
               RowBox[{
                RowBox[{"-", "599"}], "+", "94.72063177456607`"}]}], "}"}], 
             ",", 
             RowBox[{"{", 
              RowBox[{
               RowBox[{"-", "900"}], ",", "800"}], "}"}]}], "}"}]}], ",", 
          RowBox[{"AxesOrigin", "\[Rule]", 
           RowBox[{"{", 
            RowBox[{"0", ",", 
             RowBox[{"-", "5500"}]}], "}"}]}], ",", " ", 
          RowBox[{"PlotStyle", "\[Rule]", 
           RowBox[{"{", 
            RowBox[{"{", 
             RowBox[{
              RowBox[{"Thickness", "[", "0.01", "]"}], ",", "Magenta"}], 
             "}"}], "}"}]}], ",", 
          RowBox[{"GridLines", "\[Rule]", 
           RowBox[{"{", 
            RowBox[{
             RowBox[{"{", 
              RowBox[{"{", 
               RowBox[{"restx1nogsch", ",", 
                RowBox[{"{", 
                 RowBox[{"Thick", ",", "Magenta"}], "}"}]}], "}"}], "}"}], 
             ",", 
             RowBox[{"{", 
              RowBox[{"{", 
               RowBox[{
                RowBox[{"-", "5000"}], ",", 
                RowBox[{"{", 
                 RowBox[{"Thick", ",", "Red"}], "}"}]}], "}"}], "}"}]}], 
            "}"}]}]}], "]"}], ",", 
        RowBox[{"Plot", "[", 
         RowBox[{
          RowBox[{"{", 
           RowBox[{
            RowBox[{
             SuperscriptBox["10", "3"], 
             RowBox[{"(", 
              RowBox[{"khbnogs", "-", "0.002"}], ")"}], "*", 
             RowBox[{"(", 
              RowBox[{"x", "-", "restx1nogsch"}], ")"}]}], ",", 
            RowBox[{
             SuperscriptBox["10", "3"], 
             RowBox[{"(", 
              RowBox[{"khbnogs", "+", "0.002"}], ")"}], "*", 
             RowBox[{"(", 
              RowBox[{"x", "-", "restx1nogsch"}], ")"}]}]}], "}"}], ",", 
          RowBox[{"{", 
           RowBox[{"x", ",", 
            RowBox[{
             RowBox[{"-", "920"}], "+", "94.72063177456607`"}], ",", 
            RowBox[{
             RowBox[{"-", "600"}], "+", "94.72063177456607`"}]}], "}"}], ",", 
          
          RowBox[{"Filling", "\[Rule]", 
           RowBox[{"{", 
            RowBox[{
             RowBox[{"1", "\[Rule]", 
              RowBox[{"{", "2", "}"}]}], ",", "Gray"}], "}"}]}], ",", 
          RowBox[{"PlotStyle", "\[Rule]", 
           RowBox[{"{", 
            RowBox[{
             RowBox[{"{", 
              RowBox[{"Thick", ",", "Black", ",", "Dashed"}], "}"}], ",", 
             RowBox[{"{", 
              RowBox[{"Thick", ",", "Black", ",", "Dashed"}], "}"}]}], 
            "}"}]}]}], "]"}]}], "}"}], ",", " ", 
      RowBox[{"PlotStyle", "\[Rule]", 
       RowBox[{"{", 
        RowBox[{"{", 
         RowBox[{
          RowBox[{"Thickness", "[", "0.02", "]"}], ",", "Black", ",", 
          RowBox[{"Dashing", "[", "0.04", "]"}]}], "}"}], "}"}]}], ",", 
      RowBox[{"LabelStyle", "->", 
       RowBox[{"{", 
        RowBox[{
         RowBox[{"FontSize", "\[Rule]", "19"}], ",", 
         RowBox[{"FontFamily", "\[Rule]", " ", "\"\<Times\>\""}]}], "}"}]}], 
      ",", 
      RowBox[{"Frame", "\[Rule]", "True"}], ",", 
      RowBox[{"(*", 
       RowBox[{
        RowBox[{"FrameLabel", "\[Rule]", 
         RowBox[{"{", 
          RowBox[{
          "\"\<Displacement From Vertical (nm)\>\"", ",", 
           "\"\<Force (pN)\>\""}], "}"}]}], ","}], " ", "*)"}], 
      RowBox[{"FrameStyle", "\[Rule]", "Black"}], ",", 
      RowBox[{"AspectRatio", "\[Rule]", 
       RowBox[{"0.75", "/", "1"}]}], ",", 
      RowBox[{"FrameTicks", "\[Rule]", 
       RowBox[{"{", 
        RowBox[{
         RowBox[{"{", 
          RowBox[{"TicksF", ",", "None"}], "}"}], ",", 
         RowBox[{"{", 
          RowBox[{"Ticksx", ",", "None"}], "}"}]}], "}"}]}]}], 
     "]"}]}]}]}]], "Input",
 CellChangeTimes->{{3.924538035559482*^9, 3.924538036459423*^9}, {
  3.924538068168377*^9, 3.924538117899516*^9}, {3.924538359174255*^9, 
  3.924538372348557*^9}, {3.92454216715937*^9, 3.924542168972164*^9}, {
  3.925148846873855*^9, 3.925148847103294*^9}, {3.925149622078233*^9, 
  3.925149622867896*^9}, {3.9257636820985107`*^9, 3.9257637281666203`*^9}, {
  3.925763773912915*^9, 3.9257637860928583`*^9}, {3.9257638583393917`*^9, 
  3.925763926570163*^9}, {3.925763967778206*^9, 3.925763974453197*^9}, {
  3.925764018122562*^9, 3.925764052685121*^9}, {3.925764109144451*^9, 
  3.925764119463238*^9}, {3.925764188720776*^9, 3.925764193457603*^9}, {
  3.926382448249318*^9, 3.9263825954030123`*^9}, {3.928605517322771*^9, 
  3.928605520245892*^9}, {3.948026680682632*^9, 3.948026689733694*^9}, {
  3.9485219867914*^9, 3.948522070254945*^9}, {3.948522271206531*^9, 
  3.948522285783579*^9}},
 CellLabel->
  "In[127]:=",ExpressionUUID->"5009f494-6e26-428c-9c08-4a31683f810c"],

Cell[BoxData[
 GraphicsBox[{{{}, 
    InterpretationBox[{
      TagBox[{{}, {}, 
        TagBox[
         {RGBColor[1, 0, 1], PointSize[
           NCache[
            Rational[1, 60], 0.016666666666666666`]], Thickness[0.01], 
          LineBox[CompressedData["
1:eJxTTMoPSmViYGBQBmIQvb7m5K+DSp0HGEBAoedAW9btc4r3OiD8CV0HYlel
C7nNhPIZOg8s3lC9SS8Eyi9oP1CgKTP3Nh+U/6D1wKzFXgd9TrZD+AEtBzb7
cPM3NUP5B5oOPNqbVV5tC+UbNB4wvtn8xuJ7G4TvUH8gfHtr4q4NUL5CzYHu
pTtP/c+E8hkqD4Qbd8pyKkP5D0oPfPFvCbh2uxVqftGB32Xp0elToHyH/AO6
bxTN9/hA+QyZB66w3rl7hQWmPulAU+tfr417WqDykQeO/TOuDiyB8T0PpHtX
5mzVhvEZGHbwSMndfdQMk3dYaLlnwomZMH6kw+UdqcfKA5ph5jusYGs+9IoN
Jp/poPPsbafi3iaY+xy2yHxRkilugrnfYaZ53NRbGk0w/zmoRJe9irnXCPO/
Q5YUv+7iyY2w8HEQC+/KXOvRCAs/h+0aD9ZW/22Aha/DnFNLOfk2NcDC36G/
X6QvJa0BFj8Oe24J+NVLNcDiz2GuZdKePXPqIfyCdocbKzpXMrNA+QydDgCD
f8QZ
           "]]},
         Annotation[#, "Charting`Private`Tag#1"]& ]},
       {"WolframDynamicHighlight", <|
        "Label" -> {"XYLabel"}, "Ball" -> {"InterpolatedBall"}|>}], 
      DynamicBox[(Charting`HighlightActionBox["DynamicHighlight", {}, 
        Slot["HighlightElements"], 
        Slot["LayoutOptions"], 
        Slot["Meta"], 
        Charting`HighlightActionFunction["DynamicHighlight", {{{}, {}, 
           Annotation[{
             Hue[0.67, 0.6, 0.6], 
             Directive[
              PointSize[
               Rational[1, 60]], 
              AbsoluteThickness[2], 
              Thickness[0.01], 
              RGBColor[1, 0, 1]], 
             Line[CompressedData["
1:eJxTTMoPSmViYGBQBmIQvb7m5K+DSp0HGEBAoedAW9btc4r3OiD8CV0HYlel
C7nNhPIZOg8s3lC9SS8Eyi9oP1CgKTP3Nh+U/6D1wKzFXgd9TrZD+AEtBzb7
cPM3NUP5B5oOPNqbVV5tC+UbNB4wvtn8xuJ7G4TvUH8gfHtr4q4NUL5CzYHu
pTtP/c+E8hkqD4Qbd8pyKkP5D0oPfPFvCbh2uxVqftGB32Xp0elToHyH/AO6
bxTN9/hA+QyZB66w3rl7hQWmPulAU+tfr417WqDykQeO/TOuDiyB8T0PpHtX
5mzVhvEZGHbwSMndfdQMk3dYaLlnwomZMH6kw+UdqcfKA5ph5jusYGs+9IoN
Jp/poPPsbafi3iaY+xy2yHxRkilugrnfYaZ53NRbGk0w/zmoRJe9irnXCPO/
Q5YUv+7iyY2w8HEQC+/KXOvRCAs/h+0aD9ZW/22Aha/DnFNLOfk2NcDC36G/
X6QvJa0BFj8Oe24J+NVLNcDiz2GuZdKePXPqIfyCdocbKzpXMrNA+QydDgCD
f8QZ
              "]]}, "Charting`Private`Tag#1"]}}, <|
         "HighlightElements" -> <|
           "Label" -> {"XYLabel"}, "Ball" -> {"InterpolatedBall"}|>, 
          "LayoutOptions" -> <|
           "PlotRange" -> {{-805.2793682254339, -504.2793682254339}, {-900., 
             800.}}, "Frame" -> {{False, False}, {False, False}}, 
            "AxesOrigin" -> {0., -5500.}, 
            "ImageSize" -> {360, 360/GoldenRatio}, "Axes" -> {True, True}, 
            "LabelStyle" -> {}, "AspectRatio" -> GoldenRatio^(-1), 
            "DefaultStyle" -> {
              Directive[
               PointSize[
                Rational[1, 60]], 
               AbsoluteThickness[2], 
               Thickness[0.01], 
               RGBColor[1, 0, 1]]}, 
            "HighlightLabelingFunctions" -> <|"CoordinatesToolOptions" -> ({
                Identity[
                 Part[#, 1]], 
                Identity[
                 Part[#, 2]]}& ), 
              "ScalingFunctions" -> {{Identity, Identity}, {
                Identity, Identity}}|>, "Primitives" -> {}, "GCFlag" -> 
            False|>, 
          "Meta" -> <|
           "DefaultHighlight" -> {"Dynamic", None}, "Index" -> {}, "Function" -> 
            ListLinePlot, "GroupHighlight" -> False|>|>]]& )[<|
        "HighlightElements" -> <|
          "Label" -> {"XYLabel"}, "Ball" -> {"InterpolatedBall"}|>, 
         "LayoutOptions" -> <|
          "PlotRange" -> {{-805.2793682254339, -504.2793682254339}, {-900., 
            800.}}, "Frame" -> {{False, False}, {False, False}}, 
           "AxesOrigin" -> {0., -5500.}, 
           "ImageSize" -> {360, 360/GoldenRatio}, "Axes" -> {True, True}, 
           "LabelStyle" -> {}, "AspectRatio" -> GoldenRatio^(-1), 
           "DefaultStyle" -> {
             Directive[
              PointSize[
               Rational[1, 60]], 
              AbsoluteThickness[2], 
              Thickness[0.01], 
              RGBColor[1, 0, 1]]}, 
           "HighlightLabelingFunctions" -> <|"CoordinatesToolOptions" -> ({
               Identity[
                Part[#, 1]], 
               Identity[
                Part[#, 2]]}& ), 
             "ScalingFunctions" -> {{Identity, Identity}, {
               Identity, Identity}}|>, "Primitives" -> {}, "GCFlag" -> 
           False|>, 
         "Meta" -> <|
          "DefaultHighlight" -> {"Dynamic", None}, "Index" -> {}, "Function" -> 
           ListLinePlot, "GroupHighlight" -> False|>|>],
       ImageSizeCache->{{4.503599627370496*^15, -4.503599627370496*^15}, {
        4.503599627370496*^15, -4.503599627370496*^15}}]},
     Annotation[{{{}, {}, 
        Annotation[{
          Hue[0.67, 0.6, 0.6], 
          Directive[
           PointSize[
            Rational[1, 60]], 
           AbsoluteThickness[2], 
           Thickness[0.01], 
           RGBColor[1, 0, 1]], 
          Line[CompressedData["
1:eJxTTMoPSmViYGBQBmIQvb7m5K+DSp0HGEBAoedAW9btc4r3OiD8CV0HYlel
C7nNhPIZOg8s3lC9SS8Eyi9oP1CgKTP3Nh+U/6D1wKzFXgd9TrZD+AEtBzb7
cPM3NUP5B5oOPNqbVV5tC+UbNB4wvtn8xuJ7G4TvUH8gfHtr4q4NUL5CzYHu
pTtP/c+E8hkqD4Qbd8pyKkP5D0oPfPFvCbh2uxVqftGB32Xp0elToHyH/AO6
bxTN9/hA+QyZB66w3rl7hQWmPulAU+tfr417WqDykQeO/TOuDiyB8T0PpHtX
5mzVhvEZGHbwSMndfdQMk3dYaLlnwomZMH6kw+UdqcfKA5ph5jusYGs+9IoN
Jp/poPPsbafi3iaY+xy2yHxRkilugrnfYaZ53NRbGk0w/zmoRJe9irnXCPO/
Q5YUv+7iyY2w8HEQC+/KXOvRCAs/h+0aD9ZW/22Aha/DnFNLOfk2NcDC36G/
X6QvJa0BFj8Oe24J+NVLNcDiz2GuZdKePXPqIfyCdocbKzpXMrNA+QydDgCD
f8QZ
           "]]}, "Charting`Private`Tag#1"]}}, <|
      "HighlightElements" -> <|
        "Label" -> {"XYLabel"}, "Ball" -> {"InterpolatedBall"}|>, 
       "LayoutOptions" -> <|
        "PlotRange" -> {{-805.2793682254339, -504.2793682254339}, {-900., 
          800.}}, "Frame" -> {{False, False}, {False, False}}, 
         "AxesOrigin" -> {0., -5500.}, "ImageSize" -> {360, 360/GoldenRatio}, 
         "Axes" -> {True, True}, "LabelStyle" -> {}, "AspectRatio" -> 
         GoldenRatio^(-1), "DefaultStyle" -> {
           Directive[
            PointSize[
             Rational[1, 60]], 
            AbsoluteThickness[2], 
            Thickness[0.01], 
            RGBColor[1, 0, 1]]}, 
         "HighlightLabelingFunctions" -> <|"CoordinatesToolOptions" -> ({
             Identity[
              Part[#, 1]], 
             Identity[
              Part[#, 2]]}& ), 
           "ScalingFunctions" -> {{Identity, Identity}, {
             Identity, Identity}}|>, "Primitives" -> {}, "GCFlag" -> False|>, 
       "Meta" -> <|
        "DefaultHighlight" -> {"Dynamic", None}, "Index" -> {}, "Function" -> 
         ListLinePlot, "GroupHighlight" -> False|>|>, 
      "DynamicHighlight"]], {{}, {}}}, 
   InterpretationBox[{
     TagBox[{GraphicsComplexBox[CompressedData["
1:eJxd1Gs41HkbB/DphGxtTqUTkSSVZe20CrU/rHaVw5gklENJh0FolIZm/mOO
RpP5y1A5hSiZlJbYkror59hIJaxDYyr0JNLpkfTYF8/vua7nvq77uq/vu+/9
5mO8J4IeMp1CoWRO7T/X4PMXY/tGCRzZ5RLXXsSHS5uE7hOnJRDYZq7/eZwH
3B3jUbzdEqAVOaW42fPg1/dnIf8HCUy6H77gnBgPepYenNqJBHiaGXa7sosL
lvYj1ldqE6BsS075PkMu2DRX6ljLEyBX2nriQBcHEq2Yg3H+CfDS6QkjfBcb
Bn9EljVmCUC4RW47pIqDdRU2OUUfxJDyjsooE8ZC0/dLNLzviKFsR5jD3tks
oA2tysiSioHm07zZ90IM9AW7Zqn8xIAUNdu3bDkKlVd3po2uEMPG21amBS3R
wCdSb6a/E8H1sJrlzpFMSDOufDL7lghsu5r63N9FQfnuj4HHRCJYnBla6BUX
CfdMd83ne4mge2S//S92h2DRreK72wxFcM68p7Dw11Dwf2p+Fl4LYcfZi1GZ
3APwr3vJ+8fKhGAu8a4Mjg+BBLd5BaaEEK4ZUBeakHtAe1fF3PeuQgh81JDX
kRcIL+y3hicsEILs4McFeld94ULu7M9/9gtAcajBKdjIC5j53aMD1wRgGTtm
4bzTDU6wspQ9cQKI0B9q15Y4APlIPBnpIoBljuVNy2auhr6v/toNOgLobe+v
ePiXKbKvc0kx6uZD++BenszKAQn1gpCegg+90wQFDiauaBF1j6o5mg93pCIl
fZoXSm9PKjVx5MP5ovwNIyd8kdmi1tFjWnywIUIYWeMB6NvabyvlnTx4cKm4
qTViD6qu3iHeWsiDWf5PxI2WIejxD5k99VE8MCX1771dfQC1Lv1ut3ITDzyk
ajmJYwzUVSijf5nDg/v9tQyLK+HISp1i1/k0HpK6aX6TnpHo8GC6+/b8eIBi
vdac0ij0LcvYNy08Hl5UhYg7rJnozEjVo6c28VAet4y6QBGNDOsEMaWz4mFO
9tU/5moeRW8jbHS9H3JhO6U5MkMUg4oz9TrlmVwwqQOKavAYitmvrtXG4EKW
nYHYanMsks58ad9O5YLmiJqbLsShJNO38pjpXJjQqFOVGLHRbY0iz2NyApxH
2R20Ig4KzkDrl16TwNDpDQ2v6Hx4Y15dVdpEgBF7eS/3BRuBi6HF5SoJWMU6
5PVy+CCwbWW2DhCgdf/984V8NvJeVKGeVkLAjza0vwd+46Bho5Nm7+9LwDO0
JqlLzoeWe+3ufR8JUHvp36/yZKO83Cpl/m0CzPxudJct4CDN5JK14jwC7PRe
dS5lcZBIWr1iYZ0EXgSrCzvO8eGj2s5br74SEB+jo9qygY3qXyDa5RoC8l6H
9yyeZCOrJz+lJ10ioLwgo4sXxEEqV4s7RAYBwLPuLE/mILpjkElRvQQsg1Zx
fQqm+nsl3bhO4YIjhKm+rmWjTvF0dasGAoKp9T3No2zkFPOBplNMAHP4Q9c6
Lw76NDx8ZMY5AtgPpJ0HhRzUWhSqMXGagOm2zzpmZHPQeoMry5kNEvDq+fOr
fiEfZldtupg2jQvnVGf3tq9kI5VPsHK0caqPz4eAi6/ZyPV377WPrxDwWMdk
1zx3DqKAh2dNDgE9b2/4OREc1BnX1F91dqpPwCy/7tMcVN+haWGbNvXvfIXv
6nwO+q9n59WLVrF0UrFnVi2XH872lmPPvN+cfwySFOzZOlZs3LQHp7Bnd+cr
p1O0TmHPXqptGljhnIw9q97HimgTk9izYz/TL9GOyLBnAG3Uo8qT2LPYVXoz
rzKk2LN9GzbKqG2J2LNqM9OAZm8J9uy4jeXw8+di7Nn+EWNbJzcR9uy+qK2h
ok2APaPXhs9n2fKxZ45mq5eXF8ZjzzJDCg6rWXOxZ7R0ncnNNmzsmesKn+yL
KBZ7VkyJKM/VjMGetS5rpKX0M7Fnz/6dd1jxLhJ7luCavvCmIBR7tnLJkB+D
DMGe+fQInHSjA7Fnnx/GllQ00LFnZFn2m2e9dtizyJIzB1P9bbBn0vHlr5QM
OvYssntge61pAPYsqLLsnXFECPbM8RRLoRsYij3rGe20PHEmEnv2c72Zzhgw
sWeK/o9h1NKj2LPKy+89/laxsGcDN6MV/n3HsWd0UYngVROBPbtMzB0LPR6P
PbvVM6OP9omHPcuQa2sPJguwZ0bmX7mzTEXYM+s+8+Lvs8TYM93hcIMHVAn2
jGc45hJ9LRF7dtrC+3ruSin2LDalZS+v8iT2bGiJtMVjnQx7tk+zsEoUTv7P
s9A1xx3K5Ngzizmf6PozSexZ7Q0G3b9fjj1bsXij3Z1sGfbs9xMeGg/Xk9iz
0qDEja/H5dgzjQyVUJ0hw57d3HregmlIYs/aG78oV28jsWcW1MU//aGWij1j
7VyvUHjIsGdja9yQszaJPdNSFHyYcCaxZ9lDni0+QST2bMhAWZw6JxV7Vm6n
rGI7yrBn2kvzXK5oktiztRnjkyG/kNizys4LHXd9SewZb3yi9u0+EntWr7M5
VDwvFXvWssam7qWdDHtmKHf9a486iT2z0y3gL7YnsWeNdM+Ao94k9iz58MWt
+cEk9ozJozvaMUh0cCsr7PoaAVD+Ge72jf+f/wMphxBW
        "], {{{}, {}, {}, {}, {}, {}, 
          {GrayLevel[0], Opacity[0.2], EdgeForm[None], 
           GraphicsGroupBox[
            PolygonBox[{{155, 29, 30, 31, 32, 33, 34, 35, 36, 37, 38, 39, 40, 
             41, 42, 43, 44, 45, 46, 47, 48, 49, 72, 66, 61, 57, 54, 52, 73, 
             67, 62, 58, 55, 74, 68, 63, 59, 75, 69, 64, 76, 70, 77, 50, 127, 
             154, 147, 153, 141, 146, 152, 136, 140, 145, 151, 132, 135, 139, 
             144, 150, 129, 131, 134, 138, 143, 149, 126, 125, 124, 123, 122, 
             121, 120, 119, 118, 117, 116, 115, 114, 113, 112, 111, 110, 109, 
             108, 107, 106, 156}}]]}, 
          {GrayLevel[0], Opacity[0.2], EdgeForm[None], 
           GraphicsGroupBox[
            PolygonBox[{{78, 148, 142, 137, 133, 130, 128, 79, 80, 81, 82, 83,
              84, 85, 86, 87, 88, 89, 90, 91, 92, 93, 94, 95, 96, 97, 98, 99, 
             100, 101, 102, 103, 104, 105, 156, 155, 28, 27, 26, 25, 24, 23, 
             22, 21, 20, 19, 18, 17, 16, 15, 14, 13, 12, 11, 10, 9, 8, 7, 6, 
             5, 4, 3, 2, 51, 53, 56, 60, 65, 71, 1}}]]}, {}, {}}, {{}, {}, {}, 
          TagBox[
           {GrayLevel[0], Thickness[Large], Opacity[1.], 
            Dashing[{Small, Small}], 
            LineBox[{1, 71, 65, 60, 56, 53, 51, 2, 3, 4, 5, 6, 7, 8, 9, 10, 
             11, 12, 13, 14, 15, 16, 17, 18, 19, 20, 21, 22, 23, 24, 25, 26, 
             27, 28, 155, 29, 30, 31, 32, 33, 34, 35, 36, 37, 38, 39, 40, 41, 
             42, 43, 44, 45, 46, 47, 48, 49, 72, 66, 61, 57, 54, 52, 73, 67, 
             62, 58, 55, 74, 68, 63, 59, 75, 69, 64, 76, 70, 77, 50}]},
           Annotation[#, "Charting`Private`Tag#1"]& ], 
          TagBox[
           {GrayLevel[0], Thickness[Large], Opacity[1.], 
            Dashing[{Small, Small}], 
            LineBox[{78, 148, 142, 137, 133, 130, 128, 79, 80, 81, 82, 83, 84,
              85, 86, 87, 88, 89, 90, 91, 92, 93, 94, 95, 96, 97, 98, 99, 100,
              101, 102, 103, 104, 105, 156, 106, 107, 108, 109, 110, 111, 112,
              113, 114, 115, 116, 117, 118, 119, 120, 121, 122, 123, 124, 125,
              126, 149, 143, 138, 134, 131, 129, 150, 144, 139, 135, 132, 151,
              145, 140, 136, 152, 146, 141, 153, 147, 154, 127}]},
           Annotation[#, "Charting`Private`Tag#2"]& ]}}], {}},
      {"WolframDynamicHighlight", <|
       "Label" -> {"XYLabel"}, "Ball" -> {"InterpolatedBall"}|>}], 
     DynamicBox[(Charting`HighlightActionBox["DynamicHighlight", {}, 
       Slot["HighlightElements"], 
       Slot["LayoutOptions"], 
       Slot["Meta"], 
       Charting`HighlightActionFunction["DynamicHighlight", {
         GraphicsComplex[CompressedData["
1:eJxd1Gs41HkbB/DphGxtTqUTkSSVZe20CrU/rHaVw5gklENJh0FolIZm/mOO
RpP5y1A5hSiZlJbYkror59hIJaxDYyr0JNLpkfTYF8/vua7nvq77uq/vu+/9
5mO8J4IeMp1CoWRO7T/X4PMXY/tGCRzZ5RLXXsSHS5uE7hOnJRDYZq7/eZwH
3B3jUbzdEqAVOaW42fPg1/dnIf8HCUy6H77gnBgPepYenNqJBHiaGXa7sosL
lvYj1ldqE6BsS075PkMu2DRX6ljLEyBX2nriQBcHEq2Yg3H+CfDS6QkjfBcb
Bn9EljVmCUC4RW47pIqDdRU2OUUfxJDyjsooE8ZC0/dLNLzviKFsR5jD3tks
oA2tysiSioHm07zZ90IM9AW7Zqn8xIAUNdu3bDkKlVd3po2uEMPG21amBS3R
wCdSb6a/E8H1sJrlzpFMSDOufDL7lghsu5r63N9FQfnuj4HHRCJYnBla6BUX
CfdMd83ne4mge2S//S92h2DRreK72wxFcM68p7Dw11Dwf2p+Fl4LYcfZi1GZ
3APwr3vJ+8fKhGAu8a4Mjg+BBLd5BaaEEK4ZUBeakHtAe1fF3PeuQgh81JDX
kRcIL+y3hicsEILs4McFeld94ULu7M9/9gtAcajBKdjIC5j53aMD1wRgGTtm
4bzTDU6wspQ9cQKI0B9q15Y4APlIPBnpIoBljuVNy2auhr6v/toNOgLobe+v
ePiXKbKvc0kx6uZD++BenszKAQn1gpCegg+90wQFDiauaBF1j6o5mg93pCIl
fZoXSm9PKjVx5MP5ovwNIyd8kdmi1tFjWnywIUIYWeMB6NvabyvlnTx4cKm4
qTViD6qu3iHeWsiDWf5PxI2WIejxD5k99VE8MCX1771dfQC1Lv1ut3ITDzyk
ajmJYwzUVSijf5nDg/v9tQyLK+HISp1i1/k0HpK6aX6TnpHo8GC6+/b8eIBi
vdac0ij0LcvYNy08Hl5UhYg7rJnozEjVo6c28VAet4y6QBGNDOsEMaWz4mFO
9tU/5moeRW8jbHS9H3JhO6U5MkMUg4oz9TrlmVwwqQOKavAYitmvrtXG4EKW
nYHYanMsks58ad9O5YLmiJqbLsShJNO38pjpXJjQqFOVGLHRbY0iz2NyApxH
2R20Ig4KzkDrl16TwNDpDQ2v6Hx4Y15dVdpEgBF7eS/3BRuBi6HF5SoJWMU6
5PVy+CCwbWW2DhCgdf/984V8NvJeVKGeVkLAjza0vwd+46Bho5Nm7+9LwDO0
JqlLzoeWe+3ufR8JUHvp36/yZKO83Cpl/m0CzPxudJct4CDN5JK14jwC7PRe
dS5lcZBIWr1iYZ0EXgSrCzvO8eGj2s5br74SEB+jo9qygY3qXyDa5RoC8l6H
9yyeZCOrJz+lJ10ioLwgo4sXxEEqV4s7RAYBwLPuLE/mILpjkElRvQQsg1Zx
fQqm+nsl3bhO4YIjhKm+rmWjTvF0dasGAoKp9T3No2zkFPOBplNMAHP4Q9c6
Lw76NDx8ZMY5AtgPpJ0HhRzUWhSqMXGagOm2zzpmZHPQeoMry5kNEvDq+fOr
fiEfZldtupg2jQvnVGf3tq9kI5VPsHK0caqPz4eAi6/ZyPV377WPrxDwWMdk
1zx3DqKAh2dNDgE9b2/4OREc1BnX1F91dqpPwCy/7tMcVN+haWGbNvXvfIXv
6nwO+q9n59WLVrF0UrFnVi2XH872lmPPvN+cfwySFOzZOlZs3LQHp7Bnd+cr
p1O0TmHPXqptGljhnIw9q97HimgTk9izYz/TL9GOyLBnAG3Uo8qT2LPYVXoz
rzKk2LN9GzbKqG2J2LNqM9OAZm8J9uy4jeXw8+di7Nn+EWNbJzcR9uy+qK2h
ok2APaPXhs9n2fKxZ45mq5eXF8ZjzzJDCg6rWXOxZ7R0ncnNNmzsmesKn+yL
KBZ7VkyJKM/VjMGetS5rpKX0M7Fnz/6dd1jxLhJ7luCavvCmIBR7tnLJkB+D
DMGe+fQInHSjA7Fnnx/GllQ00LFnZFn2m2e9dtizyJIzB1P9bbBn0vHlr5QM
OvYssntge61pAPYsqLLsnXFECPbM8RRLoRsYij3rGe20PHEmEnv2c72Zzhgw
sWeK/o9h1NKj2LPKy+89/laxsGcDN6MV/n3HsWd0UYngVROBPbtMzB0LPR6P
PbvVM6OP9omHPcuQa2sPJguwZ0bmX7mzTEXYM+s+8+Lvs8TYM93hcIMHVAn2
jGc45hJ9LRF7dtrC+3ruSin2LDalZS+v8iT2bGiJtMVjnQx7tk+zsEoUTv7P
s9A1xx3K5Ngzizmf6PozSexZ7Q0G3b9fjj1bsXij3Z1sGfbs9xMeGg/Xk9iz
0qDEja/H5dgzjQyVUJ0hw57d3HregmlIYs/aG78oV28jsWcW1MU//aGWij1j
7VyvUHjIsGdja9yQszaJPdNSFHyYcCaxZ9lDni0+QST2bMhAWZw6JxV7Vm6n
rGI7yrBn2kvzXK5oktiztRnjkyG/kNizys4LHXd9SewZb3yi9u0+EntWr7M5
VDwvFXvWssam7qWdDHtmKHf9a486iT2z0y3gL7YnsWeNdM+Ao94k9iz58MWt
+cEk9ozJozvaMUh0cCsr7PoaAVD+Ge72jf+f/wMphxBW
          "], {{{}, {}, {}, {}, {}, {}, {
             EdgeForm[], 
             Directive[
              GrayLevel[0], 
              Opacity[0.2]], 
             GraphicsGroup[{
               
               Polygon[{{155, 29, 30, 31, 32, 33, 34, 35, 36, 37, 38, 39, 40, 
                41, 42, 43, 44, 45, 46, 47, 48, 49, 72, 66, 61, 57, 54, 52, 
                73, 67, 62, 58, 55, 74, 68, 63, 59, 75, 69, 64, 76, 70, 77, 
                50, 127, 154, 147, 153, 141, 146, 152, 136, 140, 145, 151, 
                132, 135, 139, 144, 150, 129, 131, 134, 138, 143, 149, 126, 
                125, 124, 123, 122, 121, 120, 119, 118, 117, 116, 115, 114, 
                113, 112, 111, 110, 109, 108, 107, 106, 156}}]}]}, {
             EdgeForm[], 
             Directive[
              GrayLevel[0], 
              Opacity[0.2]], 
             GraphicsGroup[{
               
               Polygon[{{78, 148, 142, 137, 133, 130, 128, 79, 80, 81, 82, 83,
                 84, 85, 86, 87, 88, 89, 90, 91, 92, 93, 94, 95, 96, 97, 98, 
                99, 100, 101, 102, 103, 104, 105, 156, 155, 28, 27, 26, 25, 
                24, 23, 22, 21, 20, 19, 18, 17, 16, 15, 14, 13, 12, 11, 10, 9,
                 8, 7, 6, 5, 4, 3, 2, 51, 53, 56, 60, 65, 71, 
                1}}]}]}, {}, {}}, {{}, {}, {}, 
            Annotation[{
              Directive[
               Opacity[1.], 
               AbsoluteThickness[2], 
               Thickness[Large], 
               GrayLevel[0], 
               Dashing[{Small, Small}]], 
              
              Line[{1, 71, 65, 60, 56, 53, 51, 2, 3, 4, 5, 6, 7, 8, 9, 10, 11,
                12, 13, 14, 15, 16, 17, 18, 19, 20, 21, 22, 23, 24, 25, 26, 
               27, 28, 155, 29, 30, 31, 32, 33, 34, 35, 36, 37, 38, 39, 40, 
               41, 42, 43, 44, 45, 46, 47, 48, 49, 72, 66, 61, 57, 54, 52, 73,
                67, 62, 58, 55, 74, 68, 63, 59, 75, 69, 64, 76, 70, 77, 50}]},
              "Charting`Private`Tag#1"], 
            Annotation[{
              Directive[
               Opacity[1.], 
               AbsoluteThickness[2], 
               Thickness[Large], 
               GrayLevel[0], 
               Dashing[{Small, Small}]], 
              
              Line[{78, 148, 142, 137, 133, 130, 128, 79, 80, 81, 82, 83, 84, 
               85, 86, 87, 88, 89, 90, 91, 92, 93, 94, 95, 96, 97, 98, 99, 
               100, 101, 102, 103, 104, 105, 156, 106, 107, 108, 109, 110, 
               111, 112, 113, 114, 115, 116, 117, 118, 119, 120, 121, 122, 
               123, 124, 125, 126, 149, 143, 138, 134, 131, 129, 150, 144, 
               139, 135, 132, 151, 145, 140, 136, 152, 146, 141, 153, 147, 
               154, 127}]}, "Charting`Private`Tag#2"]}}], {}}, <|
        "HighlightElements" -> <|
          "Label" -> {"XYLabel"}, "Ball" -> {"InterpolatedBall"}|>, 
         "LayoutOptions" -> <|
          "PlotRange" -> {{-825.2793682254339, -505.2793682254339}, \
{-1348.6183191840325`, 1051.3815828567836`}}, 
           "Frame" -> {{False, False}, {False, False}}, 
           "AxesOrigin" -> {-498.6127015587684, 0}, 
           "ImageSize" -> {360, 360/GoldenRatio}, "Axes" -> {True, True}, 
           "LabelStyle" -> {}, "AspectRatio" -> GoldenRatio^(-1), 
           "DefaultStyle" -> {
             Directive[
              Opacity[1.], 
              AbsoluteThickness[2], 
              Thickness[Large], 
              GrayLevel[0], 
              Dashing[{Small, Small}]], 
             Directive[
              Opacity[1.], 
              AbsoluteThickness[2], 
              Thickness[Large], 
              GrayLevel[0], 
              Dashing[{Small, Small}]]}, 
           "HighlightLabelingFunctions" -> <|"CoordinatesToolOptions" -> ({
               Identity[
                Part[#, 1]], 
               Identity[
                Part[#, 2]]}& ), 
             "ScalingFunctions" -> {{Identity, Identity}, {
               Identity, Identity}}|>, 
           "Primitives" -> {{{{}, {}, {}, {}, {}, {}, {
                EdgeForm[], 
                Directive[
                 GrayLevel[0], 
                 Opacity[0.2]], 
                GraphicsGroup[{{
                   Polygon[CompressedData["
1:eJxdlHswnFcYxhdx6VZatyalokQxbo2qdBMr6YmMNkrspShSqi5pLYaEukS+
/Xa/XXYaW/tpFHGLCCUW1QoZkY3TRBCXsK1ka8XStW7J1KWCGUEqf/R0pmfm
zJkzc+ac57zv8/xsopLYsdoUCiVkZ75c4/wyE1qdhZDycvCCjkxuhRvfNxHC
CcXUjaEHdsCrx/ei9bgAKuZjCInbMZBtFgnMpAI4oSWsOWbrD8w9ojSDqQLY
Kc5Rs7UCQYkir8XWWwCv1lcfXsoNBQ7m8uUMIwGk4bGc8o0I8MLlhX2BkoD9
1xoH5ElRoKvrM5FfHQF1wx+K+g7EgpF3y1S9ZwhoR+69s+j0NZBbvvql+igB
GWK9ygsrHDBWJ2E/NyTg3alujmtTInDTp9CVj/gwb5wZts1KBmfnSwKCqvkQ
NprJK1vOgBflNqGFiXw4LYsVjbqngOIl2W+PaHzYlvW2xx5pKrDqEaa36PKh
YcVPv+ympoHFJJpp8BAPBlEGk0tz0kFjmZmyoIwHbXsgRTOfAdK/0jf6ncOD
5fR9IrePzgHxrhkvhQcPUpf0TprCLJBnt1iQrs2DmwY9mmZrDLwiO1pbqMWD
lzWXYhT2GBAG5rW3UnjQGyZotlwwsKZ36tbsFg756SaaTw5jYPiOImByDYd6
M+FTGtbOeU95inwOh0Z3n/35pgADfzl2yVoGcGiN7Z/gTWNAExKtXu7DIQxZ
jah9igGlSFvf7T4Ooz16VYPLGOidBsyGezisepqostjGQNUVmbr6Ng4dwtrH
r+/hgmDzG/qFzTh8j8Z8PPcxF/ifCHYZacLhiInt568HcMHx9FWmSSMOUxZW
xw4GcoHbw/dL8q7hsK2mdIyI5AJqfrOLqAqHdLNZpWUmF1Agg3WvEoeqxfaw
4zgXrC8sfKNzGYdYv1gZl80FGn/XTrx0Ry/hrmzL5wJl1sCU7NKO3gjdsPEi
LpDXxxtsFuFQ2/OPUZ0KLugdpbp6Fu7of0Ma6lTNBbcN6lkZBTj0WcZGmfX/
7U9T62Q5iSQ6n0KwvekcEt1HbGx2L54m0Xv5Z2v9qqNJpKfiCWs4JJJEejuU
P47+Gkqi//SxWRFpwST6r6LvudrpUxLVw0has7rpQ6J6uZRubMd+SKJ60k1r
BBZeJKr3iVyGwdAhEvXjpt9V1xQrEvVrxfkk8DEmUT+NLat8m6gk6rdVgf+D
KH0S+cHVcJ29dxeJ/PKOxRF6Z4UE+cmgVJOtz5Egv2WeOiSVMiTIj210tQzz
liC/DjvTemboEuTnJ2+JhxkHJcjv5y4OxxAd36E8FLkGt16xF6O8EFYrvqk/
X0B5Ml1I3Nfv8S3Km/ukY+Nr5SKUR2vHLZ6uXQ7Ka2mBsfF8vhDl+ZZKZ5K5
TqC8N+C7V+LP8xEP2DnNwtkBHPFi7maqNHzyPOJJR8MzxmNNJuKNdGotwaMl
DfHog14HkxWYgnilWlYeyC1ORjzz/j5TavpFPOJdZMf1v22SYhEPk8fngrrt
IhAvxRv7Z9UcNviXp8nNxXE/hNPA/3n7Dzi7zLc=
                    "]]}}]}, {
                EdgeForm[], 
                Directive[
                 GrayLevel[0], 
                 Opacity[0.2]], 
                GraphicsGroup[{{
                   Polygon[CompressedData["
1:eJxdlHtMk1cYxjtjcCzbnAyE6QBBGKBhZawOxeKACglIsVYsqGDRDtCWS6He
2ioUvt4+RKnSakBQQcFaRMZWi1ovjwrMOoiXzluIqKBOcRpEZhhzZPqHZ8lO
cnJyknN53+d9fq/fmgJ+1gQGgxH/dr5bvUf/9mNfpnFwkiVY7mbCXO9j/jIH
jUtu8RLdZBP4sZkzLZdoDHr3t5g+NkFb0RHg9QuNUNa0b39yMeHFjO1BIxdp
/JxZHvVszAgk+IQePUOj66SYnzFghGhv9Nwv297el8zeEmM14sgCTfKbPTTC
rh694iowQpU6Vli2mobg+cHfQFdh4Ug1Dn1NY45cofzg111wZy4u7nqjx3mP
/gmMz3aByR4KP9alx2OXBU8C4nYiosfuFm7UoyNbXuDUGVAeJnuqzNBj83f8
I7wNlXj6TTSzM0gPwMna2L8dc9ojDlj+1EER7D6xVVyB7k+nfyg4p0P2vKhK
lrMcvMHgvXUVOnQEBa7qEdC4L0qqe7hChy0RzBcPHuhgb125+2WADjlDfpEc
rhZUielUzbAWF7VOR7tTjd1+9huup7Xgd+V5yCMp2Fa/Fm7WahEbNMvfZi7F
hcB0DypFi9qsxiKXcBW+ON1yfqmPFrwat/H4iK3IuBlSjWcaJAWk7TscrcAf
F3bmvLJq0MIosNV/tAl67uTGwBINrvle5lUNyDAlvf2TkSQNbv/VUNQ8LMUj
9qI8/VQN9Ek1XqfUEjTVu46eGFDjq+mDK8SGLMgO3X35pE2NtD415/P1QmyT
1/X3KdUYvaL4sd3Bh+G6blyaoIbBuu/57XvzsW6RPPf4bDUY74ZqWdT/9+/P
+8baun0nziLvFXgO3ppCx5D/mIpXoXEruSSe5nwHRzQjhcRbue71VPfW5SQf
4XVHw50GIcm3zZvlNdOwhugRQgvsotIsoldq9eHCWtVaouf+kD6zeaGE6H13
KIf9/fx8Uo9ptRJzilJK6hXZ230/ebiQ1PN4bqd/nFRG6h11Niyw8ep64ofo
5s5liYkbiV94aT3xy5s2ET9ZU3NjfnCVE79VDbPEVo2C+LGEK12a/1BJ/PqY
c0Ocl76V+Lm+4tq2tb3FxO/WxAO2bB8V4eFmbe5Ze6+K8DKeXNQUV15KeOJZ
OFVcdhnhTegM8RwdK/uPxz3zHL/zKcJrmCKm4V4xRXheIunc0WukCO+PRJM0
d/ZTpB8wM4NVaY0U6RcpfSf+8TRTeN9PNqQnKG9ZKPwL6cRO3g==
                    "]]}}]}, {}, {}}, {{}, {}, {}, 
               Annotation[{
                 Directive[
                  Opacity[1.], 
                  AbsoluteThickness[2], 
                  Thickness[Large], 
                  GrayLevel[0], 
                  Dashing[{Small, Small}]], 
                 Line[CompressedData["
1:eJwVzns41XcABvCTLi6rVRJpEUnSyMn0KNS+SBuhQ+4RkVUuIZXbc36/cz9O
merJmFtklI6oRtRE70QoVqfizDGXcVRqcymsp9D0Ps/7vP+8f3wMQ2M8w1UY
DIb7XD+v3vuPhnYPJTgZ6Jwil/KxTa9iXXyrBF69t2d0SvnwdAgxkrZIYBGy
keNXwocorXH9qmYJhsJUhV0FfIwY/GgycV8Cj8im9O4MPuCsb36tTgJmsn1R
H8VHWC7ZtuamBK+ztre+9OTj6k6h+3SWBMHPTHXef+CB4/shjndQApbU8YKb
HQ+7JrJRvFmCWffjl51Oc6FlsZd6MJ2Kzryo+tpuDizsxiwrHqSiyqWw+gd9
DqzbazUtM1JxKU125kg3hdPM+OGUoFS8cOyIiA5kY3gLsWgySQXtFrvvmDIF
W2usC6WTYlx4axVRJUxG25dfqfncE6PKN8r+kHoSWK835uanicHya9/tfzkB
/WGu+coAMUhZk7eLyynUXt+fOb5ejB31TOOSJyfAp3/6LeetCLeimtY5xcYj
07C2Q/2uCDbdbf3ub+NQfXAqOFEkwuq8yFKvlFg0GAeu5HuJ0DN22O5b22PQ
vVv++z59EQpMe0tLd0UiqNM0G2+E8M2+EpfHOYJ/Gs4fflclhKnEpzaMG45U
t6UlxrQQN/WsVhmdC8XywJolE65CBD9tLeoqCsaQ3Z7oVG0hzh6d0ta67o/L
l9Tf3x4UoOxYq2OYgRfii3vGX90UwCL5nbnTfjecScof6E0RIEbntXy5xB7n
nopnY50FWOtQ3bZ2wSYc3ZMUdetrARifw/He0T8TtLxVU4A++WDN4z+MiV2z
8wWDHj7kw4d4Z5n2RKgVQrTK+OibJyixN3IlulahyvYTfNxLEw14zvMiOfL0
SiMHPn6RFm8fO+NPTHRl44nL+LCmwyPyPxwgn8w+bchQ8PDoanmbLCaUNDb6
iveU8rAwqEP80CKcPN+c19sSx4PxOZ2G0U1HiGzNFwcHdvKwN21R4el3EaS7
9Kznx8U83B98EGFeEU2YqgxbRScX6T2sgFmPWHJ8OMfdu5gLlGvJCivjyKd8
Q//MaC6G6sLFXZbx5Oexuqed1lxUp6y10i47QfSbBQmVC7lYfPH6r0s0TpHR
GOsVPo858Ga0x+aKEkh5npYiI48Do2YwlMOJJOGw6rJnERzk2+qJmbuTSdqC
F3ZyKw40xha5rUAKSTcezUhQ4WBarVl5w4BN1Ot2Xsmcx0GBMvuQfAObCLzS
79xicOCAKOWMGZtMLdp/9+UMDW6CptJlO5s8aZC790/RWPQiaFDpMfe3kcXL
XtFYdn/i71V8NvnXtLGuso2GAXtdH2eITZR+YQPjD2nAb/LAlTdsohCrqDJb
aYRZtfS2j7NJyxBhXWuiUfQmunf1LJsUXaobKK6nYRJwp6dKmyI+ujWqmTdo
bLFm/fXqO4q4fu9j9ryCxnNNo8Cl7hRxTJhkaZbTiB+Z7N7qRRFmxzc56Vdp
VJfkdvNCKKJx/oaZuIiGrdZLxZokijCw16OpkEbv6J0AR5oi/42MnJxfQIP9
KE1xVEgRpav5PTp3zsuzVFSfp4gipW2wLnvOe2BhQE8WRWTSSLXpLBoqNn92
zb9IkZYuDXObzDn/yjL/TcUUqVeTeiRm0HAaZ3expBT5H39Pi6o=
                  "]]}, "Charting`Private`Tag#1"], 
               Annotation[{
                 Directive[
                  Opacity[1.], 
                  AbsoluteThickness[2], 
                  Thickness[Large], 
                  GrayLevel[0], 
                  Dashing[{Small, Small}]], 
                 Line[CompressedData["
1:eJwVjns01HkAxSeV19bm1W4qNkUSYqXGeu13tXVyyGOqSQ+lLJ3IIaMYtL8x
75HMT4bKayNKBmmJDVO3kldapFJ2sxoqtCmRWqlW95x77j+fe87HbF8kK0SD
wWD4TPfLmrz/YObaKsNZrZIVXIMMOJmUL+W0yNBssCFcMi8DLI+gZSXNMgyb
qMsy5mRAnNJgvqBJBlvHhat/18zAyJLjluM3ZagMSnZ7MakAPE1tS1UyNF4J
YwX2KxCcTZwWX5r+h1sn/lSlwAV3kc/USRnsO0rbddgK8LZNHuLvlYH98uw9
yNLx8/hpFK6SYQ03PmHG7RMwsvP9tXFKiuvz1RoMvROwc33tUN4oxTNN90Hz
9Wlg3qkzcFBI0RDKjeyS0Ei25wwlBEoRt5Z1we+wHEPfE7tbllIAXY5H1Mex
poZ5puStBPErjGZdDEtB29eLtNnXJAj9wU3u2JUMv+EV2bkpEjRYWuy+w5ah
L9g7d2CHBIlMu5EnTySou7gzc9Rcgv2vzZzXbRJDQGXUZr0R46a4q6WmS4hM
s7r7OvVisBoj5nOdBajeO7EnTiyGh+XKpdXFSbhhsWu+YIsYOSFF0ZoOPBjX
l13fbCqGX5bBpw3Mowh8YHUaL0TwNg/IO0/i8e+NtP1jVSKUMSKr83VjId00
r8iCEqHzu1a/9H4O9HfVzB33FuHhfwXRyjdReOrqFSH9RgSpd9aCWmE4zuXr
vP+jX4jli4Z3hNEh4BQ+Hh28JERAr3CdYcweHOPmqnsThHjfHl9R08ICfVfy
KcpTCLoq7+XDf1xwwIt78LK1EIwv4W116/sYqN9iIERUxakDGYFM4trkmb7k
sQApk0ufq8NYRGQURIyUAkQ9HtzaaLGbGDvuG7gTI0BQXdUbs8gQktWdWrnM
QwCPE1yl4Z5wYmncORqnJ0DvaI/dsVNR5LPN5+WKHj7WNlsajIFDGhq2SbyK
+VD2Txx0rDxC7q3K6W0+xEdd6bjv3wNc0rn4q71qdz4Ga2OUgX2J5K9iOevD
HD5Y4grh8zaK2GsxXHoeJKGUmjsWnphEooeyfLYWJqG+d2af3zs++Zxrtj0z
IgnZCn39oTQhOfVadfcBMwlLrD7yZluIiWmTMLZydhIc+qzKvs6VkFeRTEN2
Ow+GIxEmtx1lpCzHqEeRwwPfdMwz5lIyid2vpdcVxsNJW/bl/OUpJGXWM9du
Rx7i0zt+4dcdJ6kWrxSxGjwML0rp8F0jJzoq9/OZM3josGY2PXORE+GW1CuX
GTxUu6hVRz3kZEJzZ/3zjxS4O52USl856bjR7dM3QUE7e0CkFTbNO3dyOgcp
mC90c7mWJycvrRpUlW0UbOe8Y307iyYDAcHq0VYKpgrvP/dp0aRHoqFl30JB
f3GBZ7kuTZqfEr/SWxTGrDeR9fo0KchXqQuvUqj1OmvLMaUJ27hGK7OCwsZj
vtrtTjTx3si2uVdOwcWwSLDQlSbrYt/6GZRRsMme/BTyI03s76/OSr1AQU9Z
9HZqPU100ypsJAUUuls/qFdupgkDvv63zlBoZfnvPsKmybuRkcMzf6NQ13Pu
0fXt077etteobAp5w/4dAUHTvglt/arTFNKiz3sVBtOksyRce+okBf7kVOOr
0Gn/R7q2zpkUOHyWh0sYTa5ql/jHKSiE6harxBE0+R/RhIZL
                  "]]}, "Charting`Private`Tag#2"]}}, {}}, "GCFlag" -> True|>, 
         "Meta" -> <|
          "DefaultHighlight" -> {"Dynamic", None}, "Index" -> {}, "Function" -> 
           Plot, "GroupHighlight" -> False|>|>]]& )[<|
       "HighlightElements" -> <|
         "Label" -> {"XYLabel"}, "Ball" -> {"InterpolatedBall"}|>, 
        "LayoutOptions" -> <|
         "PlotRange" -> {{-825.2793682254339, -505.2793682254339}, \
{-1348.6183191840325`, 1051.3815828567836`}}, 
          "Frame" -> {{False, False}, {False, False}}, 
          "AxesOrigin" -> {-498.6127015587684, 0}, 
          "ImageSize" -> {360, 360/GoldenRatio}, "Axes" -> {True, True}, 
          "LabelStyle" -> {}, "AspectRatio" -> GoldenRatio^(-1), 
          "DefaultStyle" -> {
            Directive[
             Opacity[1.], 
             AbsoluteThickness[2], 
             Thickness[Large], 
             GrayLevel[0], 
             Dashing[{Small, Small}]], 
            Directive[
             Opacity[1.], 
             AbsoluteThickness[2], 
             Thickness[Large], 
             GrayLevel[0], 
             Dashing[{Small, Small}]]}, 
          "HighlightLabelingFunctions" -> <|"CoordinatesToolOptions" -> ({
              Identity[
               Part[#, 1]], 
              Identity[
               Part[#, 2]]}& ), 
            "ScalingFunctions" -> {{Identity, Identity}, {
              Identity, Identity}}|>, 
          "Primitives" -> {{{{}, {}, {}, {}, {}, {}, {
               EdgeForm[], 
               Directive[
                GrayLevel[0], 
                Opacity[0.2]], 
               GraphicsGroup[{{
                  Polygon[CompressedData["
1:eJxdlHswnFcYxhdx6VZatyalokQxbo2qdBMr6YmMNkrspShSqi5pLYaEukS+
/Xa/XXYaW/tpFHGLCCUW1QoZkY3TRBCXsK1ka8XStW7J1KWCGUEqf/R0pmfm
zJkzc+ac57zv8/xsopLYsdoUCiVkZ75c4/wyE1qdhZDycvCCjkxuhRvfNxHC
CcXUjaEHdsCrx/ei9bgAKuZjCInbMZBtFgnMpAI4oSWsOWbrD8w9ojSDqQLY
Kc5Rs7UCQYkir8XWWwCv1lcfXsoNBQ7m8uUMIwGk4bGc8o0I8MLlhX2BkoD9
1xoH5ElRoKvrM5FfHQF1wx+K+g7EgpF3y1S9ZwhoR+69s+j0NZBbvvql+igB
GWK9ygsrHDBWJ2E/NyTg3alujmtTInDTp9CVj/gwb5wZts1KBmfnSwKCqvkQ
NprJK1vOgBflNqGFiXw4LYsVjbqngOIl2W+PaHzYlvW2xx5pKrDqEaa36PKh
YcVPv+ympoHFJJpp8BAPBlEGk0tz0kFjmZmyoIwHbXsgRTOfAdK/0jf6ncOD
5fR9IrePzgHxrhkvhQcPUpf0TprCLJBnt1iQrs2DmwY9mmZrDLwiO1pbqMWD
lzWXYhT2GBAG5rW3UnjQGyZotlwwsKZ36tbsFg756SaaTw5jYPiOImByDYd6
M+FTGtbOeU95inwOh0Z3n/35pgADfzl2yVoGcGiN7Z/gTWNAExKtXu7DIQxZ
jah9igGlSFvf7T4Ooz16VYPLGOidBsyGezisepqostjGQNUVmbr6Ng4dwtrH
r+/hgmDzG/qFzTh8j8Z8PPcxF/ifCHYZacLhiInt568HcMHx9FWmSSMOUxZW
xw4GcoHbw/dL8q7hsK2mdIyI5AJqfrOLqAqHdLNZpWUmF1Agg3WvEoeqxfaw
4zgXrC8sfKNzGYdYv1gZl80FGn/XTrx0Ry/hrmzL5wJl1sCU7NKO3gjdsPEi
LpDXxxtsFuFQ2/OPUZ0KLugdpbp6Fu7of0Ma6lTNBbcN6lkZBTj0WcZGmfX/
7U9T62Q5iSQ6n0KwvekcEt1HbGx2L54m0Xv5Z2v9qqNJpKfiCWs4JJJEejuU
P47+Gkqi//SxWRFpwST6r6LvudrpUxLVw0has7rpQ6J6uZRubMd+SKJ60k1r
BBZeJKr3iVyGwdAhEvXjpt9V1xQrEvVrxfkk8DEmUT+NLat8m6gk6rdVgf+D
KH0S+cHVcJ29dxeJ/PKOxRF6Z4UE+cmgVJOtz5Egv2WeOiSVMiTIj210tQzz
liC/DjvTemboEuTnJ2+JhxkHJcjv5y4OxxAd36E8FLkGt16xF6O8EFYrvqk/
X0B5Ml1I3Nfv8S3Km/ukY+Nr5SKUR2vHLZ6uXQ7Ka2mBsfF8vhDl+ZZKZ5K5
TqC8N+C7V+LP8xEP2DnNwtkBHPFi7maqNHzyPOJJR8MzxmNNJuKNdGotwaMl
DfHog14HkxWYgnilWlYeyC1ORjzz/j5TavpFPOJdZMf1v22SYhEPk8fngrrt
IhAvxRv7Z9UcNviXp8nNxXE/hNPA/3n7Dzi7zLc=
                   "]]}}]}, {
               EdgeForm[], 
               Directive[
                GrayLevel[0], 
                Opacity[0.2]], 
               GraphicsGroup[{{
                  Polygon[CompressedData["
1:eJxdlHtMk1cYxjtjcCzbnAyE6QBBGKBhZawOxeKACglIsVYsqGDRDtCWS6He
2ioUvt4+RKnSakBQQcFaRMZWi1ovjwrMOoiXzluIqKBOcRpEZhhzZPqHZ8lO
cnJyknN53+d9fq/fmgJ+1gQGgxH/dr5bvUf/9mNfpnFwkiVY7mbCXO9j/jIH
jUtu8RLdZBP4sZkzLZdoDHr3t5g+NkFb0RHg9QuNUNa0b39yMeHFjO1BIxdp
/JxZHvVszAgk+IQePUOj66SYnzFghGhv9Nwv297el8zeEmM14sgCTfKbPTTC
rh694iowQpU6Vli2mobg+cHfQFdh4Ug1Dn1NY45cofzg111wZy4u7nqjx3mP
/gmMz3aByR4KP9alx2OXBU8C4nYiosfuFm7UoyNbXuDUGVAeJnuqzNBj83f8
I7wNlXj6TTSzM0gPwMna2L8dc9ojDlj+1EER7D6xVVyB7k+nfyg4p0P2vKhK
lrMcvMHgvXUVOnQEBa7qEdC4L0qqe7hChy0RzBcPHuhgb125+2WADjlDfpEc
rhZUielUzbAWF7VOR7tTjd1+9huup7Xgd+V5yCMp2Fa/Fm7WahEbNMvfZi7F
hcB0DypFi9qsxiKXcBW+ON1yfqmPFrwat/H4iK3IuBlSjWcaJAWk7TscrcAf
F3bmvLJq0MIosNV/tAl67uTGwBINrvle5lUNyDAlvf2TkSQNbv/VUNQ8LMUj
9qI8/VQN9Ek1XqfUEjTVu46eGFDjq+mDK8SGLMgO3X35pE2NtD415/P1QmyT
1/X3KdUYvaL4sd3Bh+G6blyaoIbBuu/57XvzsW6RPPf4bDUY74ZqWdT/9+/P
+8baun0nziLvFXgO3ppCx5D/mIpXoXEruSSe5nwHRzQjhcRbue71VPfW5SQf
4XVHw50GIcm3zZvlNdOwhugRQgvsotIsoldq9eHCWtVaouf+kD6zeaGE6H13
KIf9/fx8Uo9ptRJzilJK6hXZ230/ebiQ1PN4bqd/nFRG6h11Niyw8ep64ofo
5s5liYkbiV94aT3xy5s2ET9ZU3NjfnCVE79VDbPEVo2C+LGEK12a/1BJ/PqY
c0Ocl76V+Lm+4tq2tb3FxO/WxAO2bB8V4eFmbe5Ze6+K8DKeXNQUV15KeOJZ
OFVcdhnhTegM8RwdK/uPxz3zHL/zKcJrmCKm4V4xRXheIunc0WukCO+PRJM0
d/ZTpB8wM4NVaY0U6RcpfSf+8TRTeN9PNqQnKG9ZKPwL6cRO3g==
                   "]]}}]}, {}, {}}, {{}, {}, {}, 
              Annotation[{
                Directive[
                 Opacity[1.], 
                 AbsoluteThickness[2], 
                 Thickness[Large], 
                 GrayLevel[0], 
                 Dashing[{Small, Small}]], 
                Line[CompressedData["
1:eJwVzns41XcABvCTLi6rVRJpEUnSyMn0KNS+SBuhQ+4RkVUuIZXbc36/cz9O
merJmFtklI6oRtRE70QoVqfizDGXcVRqcymsp9D0Ps/7vP+8f3wMQ2M8w1UY
DIb7XD+v3vuPhnYPJTgZ6Jwil/KxTa9iXXyrBF69t2d0SvnwdAgxkrZIYBGy
keNXwocorXH9qmYJhsJUhV0FfIwY/GgycV8Cj8im9O4MPuCsb36tTgJmsn1R
H8VHWC7ZtuamBK+ztre+9OTj6k6h+3SWBMHPTHXef+CB4/shjndQApbU8YKb
HQ+7JrJRvFmCWffjl51Oc6FlsZd6MJ2Kzryo+tpuDizsxiwrHqSiyqWw+gd9
DqzbazUtM1JxKU125kg3hdPM+OGUoFS8cOyIiA5kY3gLsWgySQXtFrvvmDIF
W2usC6WTYlx4axVRJUxG25dfqfncE6PKN8r+kHoSWK835uanicHya9/tfzkB
/WGu+coAMUhZk7eLyynUXt+fOb5ejB31TOOSJyfAp3/6LeetCLeimtY5xcYj
07C2Q/2uCDbdbf3ub+NQfXAqOFEkwuq8yFKvlFg0GAeu5HuJ0DN22O5b22PQ
vVv++z59EQpMe0tLd0UiqNM0G2+E8M2+EpfHOYJ/Gs4fflclhKnEpzaMG45U
t6UlxrQQN/WsVhmdC8XywJolE65CBD9tLeoqCsaQ3Z7oVG0hzh6d0ta67o/L
l9Tf3x4UoOxYq2OYgRfii3vGX90UwCL5nbnTfjecScof6E0RIEbntXy5xB7n
nopnY50FWOtQ3bZ2wSYc3ZMUdetrARifw/He0T8TtLxVU4A++WDN4z+MiV2z
8wWDHj7kw4d4Z5n2RKgVQrTK+OibJyixN3IlulahyvYTfNxLEw14zvMiOfL0
SiMHPn6RFm8fO+NPTHRl44nL+LCmwyPyPxwgn8w+bchQ8PDoanmbLCaUNDb6
iveU8rAwqEP80CKcPN+c19sSx4PxOZ2G0U1HiGzNFwcHdvKwN21R4el3EaS7
9Kznx8U83B98EGFeEU2YqgxbRScX6T2sgFmPWHJ8OMfdu5gLlGvJCivjyKd8
Q//MaC6G6sLFXZbx5Oexuqed1lxUp6y10i47QfSbBQmVC7lYfPH6r0s0TpHR
GOsVPo858Ga0x+aKEkh5npYiI48Do2YwlMOJJOGw6rJnERzk2+qJmbuTSdqC
F3ZyKw40xha5rUAKSTcezUhQ4WBarVl5w4BN1Ot2Xsmcx0GBMvuQfAObCLzS
79xicOCAKOWMGZtMLdp/9+UMDW6CptJlO5s8aZC790/RWPQiaFDpMfe3kcXL
XtFYdn/i71V8NvnXtLGuso2GAXtdH2eITZR+YQPjD2nAb/LAlTdsohCrqDJb
aYRZtfS2j7NJyxBhXWuiUfQmunf1LJsUXaobKK6nYRJwp6dKmyI+ujWqmTdo
bLFm/fXqO4q4fu9j9ryCxnNNo8Cl7hRxTJhkaZbTiB+Z7N7qRRFmxzc56Vdp
VJfkdvNCKKJx/oaZuIiGrdZLxZokijCw16OpkEbv6J0AR5oi/42MnJxfQIP9
KE1xVEgRpav5PTp3zsuzVFSfp4gipW2wLnvOe2BhQE8WRWTSSLXpLBoqNn92
zb9IkZYuDXObzDn/yjL/TcUUqVeTeiRm0HAaZ3expBT5H39Pi6o=
                 "]]}, "Charting`Private`Tag#1"], 
              Annotation[{
                Directive[
                 Opacity[1.], 
                 AbsoluteThickness[2], 
                 Thickness[Large], 
                 GrayLevel[0], 
                 Dashing[{Small, Small}]], 
                Line[CompressedData["
1:eJwVjns01HkAxSeV19bm1W4qNkUSYqXGeu13tXVyyGOqSQ+lLJ3IIaMYtL8x
75HMT4bKayNKBmmJDVO3kldapFJ2sxoqtCmRWqlW95x77j+fe87HbF8kK0SD
wWD4TPfLmrz/YObaKsNZrZIVXIMMOJmUL+W0yNBssCFcMi8DLI+gZSXNMgyb
qMsy5mRAnNJgvqBJBlvHhat/18zAyJLjluM3ZagMSnZ7MakAPE1tS1UyNF4J
YwX2KxCcTZwWX5r+h1sn/lSlwAV3kc/USRnsO0rbddgK8LZNHuLvlYH98uw9
yNLx8/hpFK6SYQ03PmHG7RMwsvP9tXFKiuvz1RoMvROwc33tUN4oxTNN90Hz
9Wlg3qkzcFBI0RDKjeyS0Ei25wwlBEoRt5Z1we+wHEPfE7tbllIAXY5H1Mex
poZ5puStBPErjGZdDEtB29eLtNnXJAj9wU3u2JUMv+EV2bkpEjRYWuy+w5ah
L9g7d2CHBIlMu5EnTySou7gzc9Rcgv2vzZzXbRJDQGXUZr0R46a4q6WmS4hM
s7r7OvVisBoj5nOdBajeO7EnTiyGh+XKpdXFSbhhsWu+YIsYOSFF0ZoOPBjX
l13fbCqGX5bBpw3Mowh8YHUaL0TwNg/IO0/i8e+NtP1jVSKUMSKr83VjId00
r8iCEqHzu1a/9H4O9HfVzB33FuHhfwXRyjdReOrqFSH9RgSpd9aCWmE4zuXr
vP+jX4jli4Z3hNEh4BQ+Hh28JERAr3CdYcweHOPmqnsThHjfHl9R08ICfVfy
KcpTCLoq7+XDf1xwwIt78LK1EIwv4W116/sYqN9iIERUxakDGYFM4trkmb7k
sQApk0ufq8NYRGQURIyUAkQ9HtzaaLGbGDvuG7gTI0BQXdUbs8gQktWdWrnM
QwCPE1yl4Z5wYmncORqnJ0DvaI/dsVNR5LPN5+WKHj7WNlsajIFDGhq2SbyK
+VD2Txx0rDxC7q3K6W0+xEdd6bjv3wNc0rn4q71qdz4Ga2OUgX2J5K9iOevD
HD5Y4grh8zaK2GsxXHoeJKGUmjsWnphEooeyfLYWJqG+d2af3zs++Zxrtj0z
IgnZCn39oTQhOfVadfcBMwlLrD7yZluIiWmTMLZydhIc+qzKvs6VkFeRTEN2
Ow+GIxEmtx1lpCzHqEeRwwPfdMwz5lIyid2vpdcVxsNJW/bl/OUpJGXWM9du
Rx7i0zt+4dcdJ6kWrxSxGjwML0rp8F0jJzoq9/OZM3josGY2PXORE+GW1CuX
GTxUu6hVRz3kZEJzZ/3zjxS4O52USl856bjR7dM3QUE7e0CkFTbNO3dyOgcp
mC90c7mWJycvrRpUlW0UbOe8Y307iyYDAcHq0VYKpgrvP/dp0aRHoqFl30JB
f3GBZ7kuTZqfEr/SWxTGrDeR9fo0KchXqQuvUqj1OmvLMaUJ27hGK7OCwsZj
vtrtTjTx3si2uVdOwcWwSLDQlSbrYt/6GZRRsMme/BTyI03s76/OSr1AQU9Z
9HZqPU100ypsJAUUuls/qFdupgkDvv63zlBoZfnvPsKmybuRkcMzf6NQ13Pu
0fXt077etteobAp5w/4dAUHTvglt/arTFNKiz3sVBtOksyRce+okBf7kVOOr
0Gn/R7q2zpkUOHyWh0sYTa5ql/jHKSiE6harxBE0+R/RhIZL
                 "]]}, "Charting`Private`Tag#2"]}}, {}}, "GCFlag" -> True|>, 
        "Meta" -> <|
         "DefaultHighlight" -> {"Dynamic", None}, "Index" -> {}, "Function" -> 
          Plot, "GroupHighlight" -> False|>|>],
      ImageSizeCache->{{4.503599627370496*^15, -4.503599627370496*^15}, {
       4.503599627370496*^15, -4.503599627370496*^15}}]},
    Annotation[{
      GraphicsComplex[CompressedData["
1:eJxd1Gs41HkbB/DphGxtTqUTkSSVZe20CrU/rHaVw5gklENJh0FolIZm/mOO
RpP5y1A5hSiZlJbYkror59hIJaxDYyr0JNLpkfTYF8/vua7nvq77uq/vu+/9
5mO8J4IeMp1CoWRO7T/X4PMXY/tGCRzZ5RLXXsSHS5uE7hOnJRDYZq7/eZwH
3B3jUbzdEqAVOaW42fPg1/dnIf8HCUy6H77gnBgPepYenNqJBHiaGXa7sosL
lvYj1ldqE6BsS075PkMu2DRX6ljLEyBX2nriQBcHEq2Yg3H+CfDS6QkjfBcb
Bn9EljVmCUC4RW47pIqDdRU2OUUfxJDyjsooE8ZC0/dLNLzviKFsR5jD3tks
oA2tysiSioHm07zZ90IM9AW7Zqn8xIAUNdu3bDkKlVd3po2uEMPG21amBS3R
wCdSb6a/E8H1sJrlzpFMSDOufDL7lghsu5r63N9FQfnuj4HHRCJYnBla6BUX
CfdMd83ne4mge2S//S92h2DRreK72wxFcM68p7Dw11Dwf2p+Fl4LYcfZi1GZ
3APwr3vJ+8fKhGAu8a4Mjg+BBLd5BaaEEK4ZUBeakHtAe1fF3PeuQgh81JDX
kRcIL+y3hicsEILs4McFeld94ULu7M9/9gtAcajBKdjIC5j53aMD1wRgGTtm
4bzTDU6wspQ9cQKI0B9q15Y4APlIPBnpIoBljuVNy2auhr6v/toNOgLobe+v
ePiXKbKvc0kx6uZD++BenszKAQn1gpCegg+90wQFDiauaBF1j6o5mg93pCIl
fZoXSm9PKjVx5MP5ovwNIyd8kdmi1tFjWnywIUIYWeMB6NvabyvlnTx4cKm4
qTViD6qu3iHeWsiDWf5PxI2WIejxD5k99VE8MCX1771dfQC1Lv1ut3ITDzyk
ajmJYwzUVSijf5nDg/v9tQyLK+HISp1i1/k0HpK6aX6TnpHo8GC6+/b8eIBi
vdac0ij0LcvYNy08Hl5UhYg7rJnozEjVo6c28VAet4y6QBGNDOsEMaWz4mFO
9tU/5moeRW8jbHS9H3JhO6U5MkMUg4oz9TrlmVwwqQOKavAYitmvrtXG4EKW
nYHYanMsks58ad9O5YLmiJqbLsShJNO38pjpXJjQqFOVGLHRbY0iz2NyApxH
2R20Ig4KzkDrl16TwNDpDQ2v6Hx4Y15dVdpEgBF7eS/3BRuBi6HF5SoJWMU6
5PVy+CCwbWW2DhCgdf/984V8NvJeVKGeVkLAjza0vwd+46Bho5Nm7+9LwDO0
JqlLzoeWe+3ufR8JUHvp36/yZKO83Cpl/m0CzPxudJct4CDN5JK14jwC7PRe
dS5lcZBIWr1iYZ0EXgSrCzvO8eGj2s5br74SEB+jo9qygY3qXyDa5RoC8l6H
9yyeZCOrJz+lJ10ioLwgo4sXxEEqV4s7RAYBwLPuLE/mILpjkElRvQQsg1Zx
fQqm+nsl3bhO4YIjhKm+rmWjTvF0dasGAoKp9T3No2zkFPOBplNMAHP4Q9c6
Lw76NDx8ZMY5AtgPpJ0HhRzUWhSqMXGagOm2zzpmZHPQeoMry5kNEvDq+fOr
fiEfZldtupg2jQvnVGf3tq9kI5VPsHK0caqPz4eAi6/ZyPV377WPrxDwWMdk
1zx3DqKAh2dNDgE9b2/4OREc1BnX1F91dqpPwCy/7tMcVN+haWGbNvXvfIXv
6nwO+q9n59WLVrF0UrFnVi2XH872lmPPvN+cfwySFOzZOlZs3LQHp7Bnd+cr
p1O0TmHPXqptGljhnIw9q97HimgTk9izYz/TL9GOyLBnAG3Uo8qT2LPYVXoz
rzKk2LN9GzbKqG2J2LNqM9OAZm8J9uy4jeXw8+di7Nn+EWNbJzcR9uy+qK2h
ok2APaPXhs9n2fKxZ45mq5eXF8ZjzzJDCg6rWXOxZ7R0ncnNNmzsmesKn+yL
KBZ7VkyJKM/VjMGetS5rpKX0M7Fnz/6dd1jxLhJ7luCavvCmIBR7tnLJkB+D
DMGe+fQInHSjA7Fnnx/GllQ00LFnZFn2m2e9dtizyJIzB1P9bbBn0vHlr5QM
OvYssntge61pAPYsqLLsnXFECPbM8RRLoRsYij3rGe20PHEmEnv2c72Zzhgw
sWeK/o9h1NKj2LPKy+89/laxsGcDN6MV/n3HsWd0UYngVROBPbtMzB0LPR6P
PbvVM6OP9omHPcuQa2sPJguwZ0bmX7mzTEXYM+s+8+Lvs8TYM93hcIMHVAn2
jGc45hJ9LRF7dtrC+3ruSin2LDalZS+v8iT2bGiJtMVjnQx7tk+zsEoUTv7P
s9A1xx3K5Ngzizmf6PozSexZ7Q0G3b9fjj1bsXij3Z1sGfbs9xMeGg/Xk9iz
0qDEja/H5dgzjQyVUJ0hw57d3HregmlIYs/aG78oV28jsWcW1MU//aGWij1j
7VyvUHjIsGdja9yQszaJPdNSFHyYcCaxZ9lDni0+QST2bMhAWZw6JxV7Vm6n
rGI7yrBn2kvzXK5oktiztRnjkyG/kNizys4LHXd9SewZb3yi9u0+EntWr7M5
VDwvFXvWssam7qWdDHtmKHf9a486iT2z0y3gL7YnsWeNdM+Ao94k9iz58MWt
+cEk9ozJozvaMUh0cCsr7PoaAVD+Ge72jf+f/wMphxBW
       "], {{{}, {}, {}, {}, {}, {}, {
          EdgeForm[], 
          Directive[
           GrayLevel[0], 
           Opacity[0.2]], 
          GraphicsGroup[{
            
            Polygon[{{155, 29, 30, 31, 32, 33, 34, 35, 36, 37, 38, 39, 40, 41,
              42, 43, 44, 45, 46, 47, 48, 49, 72, 66, 61, 57, 54, 52, 73, 67, 
             62, 58, 55, 74, 68, 63, 59, 75, 69, 64, 76, 70, 77, 50, 127, 154,
              147, 153, 141, 146, 152, 136, 140, 145, 151, 132, 135, 139, 144,
              150, 129, 131, 134, 138, 143, 149, 126, 125, 124, 123, 122, 121,
              120, 119, 118, 117, 116, 115, 114, 113, 112, 111, 110, 109, 108,
              107, 106, 156}}]}]}, {
          EdgeForm[], 
          Directive[
           GrayLevel[0], 
           Opacity[0.2]], 
          GraphicsGroup[{
            
            Polygon[{{78, 148, 142, 137, 133, 130, 128, 79, 80, 81, 82, 83, 
             84, 85, 86, 87, 88, 89, 90, 91, 92, 93, 94, 95, 96, 97, 98, 99, 
             100, 101, 102, 103, 104, 105, 156, 155, 28, 27, 26, 25, 24, 23, 
             22, 21, 20, 19, 18, 17, 16, 15, 14, 13, 12, 11, 10, 9, 8, 7, 6, 
             5, 4, 3, 2, 51, 53, 56, 60, 65, 71, 
             1}}]}]}, {}, {}}, {{}, {}, {}, 
         Annotation[{
           Directive[
            Opacity[1.], 
            AbsoluteThickness[2], 
            Thickness[Large], 
            GrayLevel[0], 
            Dashing[{Small, Small}]], 
           
           Line[{1, 71, 65, 60, 56, 53, 51, 2, 3, 4, 5, 6, 7, 8, 9, 10, 11, 
            12, 13, 14, 15, 16, 17, 18, 19, 20, 21, 22, 23, 24, 25, 26, 27, 
            28, 155, 29, 30, 31, 32, 33, 34, 35, 36, 37, 38, 39, 40, 41, 42, 
            43, 44, 45, 46, 47, 48, 49, 72, 66, 61, 57, 54, 52, 73, 67, 62, 
            58, 55, 74, 68, 63, 59, 75, 69, 64, 76, 70, 77, 50}]}, 
          "Charting`Private`Tag#1"], 
         Annotation[{
           Directive[
            Opacity[1.], 
            AbsoluteThickness[2], 
            Thickness[Large], 
            GrayLevel[0], 
            Dashing[{Small, Small}]], 
           
           Line[{78, 148, 142, 137, 133, 130, 128, 79, 80, 81, 82, 83, 84, 85,
             86, 87, 88, 89, 90, 91, 92, 93, 94, 95, 96, 97, 98, 99, 100, 101,
             102, 103, 104, 105, 156, 106, 107, 108, 109, 110, 111, 112, 113, 
            114, 115, 116, 117, 118, 119, 120, 121, 122, 123, 124, 125, 126, 
            149, 143, 138, 134, 131, 129, 150, 144, 139, 135, 132, 151, 145, 
            140, 136, 152, 146, 141, 153, 147, 154, 127}]}, 
          "Charting`Private`Tag#2"]}}], {}}, <|
     "HighlightElements" -> <|
       "Label" -> {"XYLabel"}, "Ball" -> {"InterpolatedBall"}|>, 
      "LayoutOptions" -> <|
       "PlotRange" -> {{-825.2793682254339, -505.2793682254339}, \
{-1348.6183191840325`, 1051.3815828567836`}}, 
        "Frame" -> {{False, False}, {False, False}}, 
        "AxesOrigin" -> {-498.6127015587684, 0}, 
        "ImageSize" -> {360, 360/GoldenRatio}, "Axes" -> {True, True}, 
        "LabelStyle" -> {}, "AspectRatio" -> GoldenRatio^(-1), "DefaultStyle" -> {
          Directive[
           Opacity[1.], 
           AbsoluteThickness[2], 
           Thickness[Large], 
           GrayLevel[0], 
           Dashing[{Small, Small}]], 
          Directive[
           Opacity[1.], 
           AbsoluteThickness[2], 
           Thickness[Large], 
           GrayLevel[0], 
           Dashing[{Small, Small}]]}, 
        "HighlightLabelingFunctions" -> <|"CoordinatesToolOptions" -> ({
            Identity[
             Part[#, 1]], 
            Identity[
             Part[#, 2]]}& ), 
          "ScalingFunctions" -> {{Identity, Identity}, {
            Identity, Identity}}|>, 
        "Primitives" -> {{{{}, {}, {}, {}, {}, {}, {
             EdgeForm[], 
             Directive[
              GrayLevel[0], 
              Opacity[0.2]], 
             GraphicsGroup[{{
                Polygon[CompressedData["
1:eJxdlHswnFcYxhdx6VZatyalokQxbo2qdBMr6YmMNkrspShSqi5pLYaEukS+
/Xa/XXYaW/tpFHGLCCUW1QoZkY3TRBCXsK1ka8XStW7J1KWCGUEqf/R0pmfm
zJkzc+ac57zv8/xsopLYsdoUCiVkZ75c4/wyE1qdhZDycvCCjkxuhRvfNxHC
CcXUjaEHdsCrx/ei9bgAKuZjCInbMZBtFgnMpAI4oSWsOWbrD8w9ojSDqQLY
Kc5Rs7UCQYkir8XWWwCv1lcfXsoNBQ7m8uUMIwGk4bGc8o0I8MLlhX2BkoD9
1xoH5ElRoKvrM5FfHQF1wx+K+g7EgpF3y1S9ZwhoR+69s+j0NZBbvvql+igB
GWK9ygsrHDBWJ2E/NyTg3alujmtTInDTp9CVj/gwb5wZts1KBmfnSwKCqvkQ
NprJK1vOgBflNqGFiXw4LYsVjbqngOIl2W+PaHzYlvW2xx5pKrDqEaa36PKh
YcVPv+ympoHFJJpp8BAPBlEGk0tz0kFjmZmyoIwHbXsgRTOfAdK/0jf6ncOD
5fR9IrePzgHxrhkvhQcPUpf0TprCLJBnt1iQrs2DmwY9mmZrDLwiO1pbqMWD
lzWXYhT2GBAG5rW3UnjQGyZotlwwsKZ36tbsFg756SaaTw5jYPiOImByDYd6
M+FTGtbOeU95inwOh0Z3n/35pgADfzl2yVoGcGiN7Z/gTWNAExKtXu7DIQxZ
jah9igGlSFvf7T4Ooz16VYPLGOidBsyGezisepqostjGQNUVmbr6Ng4dwtrH
r+/hgmDzG/qFzTh8j8Z8PPcxF/ifCHYZacLhiInt568HcMHx9FWmSSMOUxZW
xw4GcoHbw/dL8q7hsK2mdIyI5AJqfrOLqAqHdLNZpWUmF1Agg3WvEoeqxfaw
4zgXrC8sfKNzGYdYv1gZl80FGn/XTrx0Ry/hrmzL5wJl1sCU7NKO3gjdsPEi
LpDXxxtsFuFQ2/OPUZ0KLugdpbp6Fu7of0Ma6lTNBbcN6lkZBTj0WcZGmfX/
7U9T62Q5iSQ6n0KwvekcEt1HbGx2L54m0Xv5Z2v9qqNJpKfiCWs4JJJEejuU
P47+Gkqi//SxWRFpwST6r6LvudrpUxLVw0has7rpQ6J6uZRubMd+SKJ60k1r
BBZeJKr3iVyGwdAhEvXjpt9V1xQrEvVrxfkk8DEmUT+NLat8m6gk6rdVgf+D
KH0S+cHVcJ29dxeJ/PKOxRF6Z4UE+cmgVJOtz5Egv2WeOiSVMiTIj210tQzz
liC/DjvTemboEuTnJ2+JhxkHJcjv5y4OxxAd36E8FLkGt16xF6O8EFYrvqk/
X0B5Ml1I3Nfv8S3Km/ukY+Nr5SKUR2vHLZ6uXQ7Ka2mBsfF8vhDl+ZZKZ5K5
TqC8N+C7V+LP8xEP2DnNwtkBHPFi7maqNHzyPOJJR8MzxmNNJuKNdGotwaMl
DfHog14HkxWYgnilWlYeyC1ORjzz/j5TavpFPOJdZMf1v22SYhEPk8fngrrt
IhAvxRv7Z9UcNviXp8nNxXE/hNPA/3n7Dzi7zLc=
                 "]]}}]}, {
             EdgeForm[], 
             Directive[
              GrayLevel[0], 
              Opacity[0.2]], 
             GraphicsGroup[{{
                Polygon[CompressedData["
1:eJxdlHtMk1cYxjtjcCzbnAyE6QBBGKBhZawOxeKACglIsVYsqGDRDtCWS6He
2ioUvt4+RKnSakBQQcFaRMZWi1ovjwrMOoiXzluIqKBOcRpEZhhzZPqHZ8lO
cnJyknN53+d9fq/fmgJ+1gQGgxH/dr5bvUf/9mNfpnFwkiVY7mbCXO9j/jIH
jUtu8RLdZBP4sZkzLZdoDHr3t5g+NkFb0RHg9QuNUNa0b39yMeHFjO1BIxdp
/JxZHvVszAgk+IQePUOj66SYnzFghGhv9Nwv297el8zeEmM14sgCTfKbPTTC
rh694iowQpU6Vli2mobg+cHfQFdh4Ug1Dn1NY45cofzg111wZy4u7nqjx3mP
/gmMz3aByR4KP9alx2OXBU8C4nYiosfuFm7UoyNbXuDUGVAeJnuqzNBj83f8
I7wNlXj6TTSzM0gPwMna2L8dc9ojDlj+1EER7D6xVVyB7k+nfyg4p0P2vKhK
lrMcvMHgvXUVOnQEBa7qEdC4L0qqe7hChy0RzBcPHuhgb125+2WADjlDfpEc
rhZUielUzbAWF7VOR7tTjd1+9huup7Xgd+V5yCMp2Fa/Fm7WahEbNMvfZi7F
hcB0DypFi9qsxiKXcBW+ON1yfqmPFrwat/H4iK3IuBlSjWcaJAWk7TscrcAf
F3bmvLJq0MIosNV/tAl67uTGwBINrvle5lUNyDAlvf2TkSQNbv/VUNQ8LMUj
9qI8/VQN9Ek1XqfUEjTVu46eGFDjq+mDK8SGLMgO3X35pE2NtD415/P1QmyT
1/X3KdUYvaL4sd3Bh+G6blyaoIbBuu/57XvzsW6RPPf4bDUY74ZqWdT/9+/P
+8baun0nziLvFXgO3ppCx5D/mIpXoXEruSSe5nwHRzQjhcRbue71VPfW5SQf
4XVHw50GIcm3zZvlNdOwhugRQgvsotIsoldq9eHCWtVaouf+kD6zeaGE6H13
KIf9/fx8Uo9ptRJzilJK6hXZ230/ebiQ1PN4bqd/nFRG6h11Niyw8ep64ofo
5s5liYkbiV94aT3xy5s2ET9ZU3NjfnCVE79VDbPEVo2C+LGEK12a/1BJ/PqY
c0Ocl76V+Lm+4tq2tb3FxO/WxAO2bB8V4eFmbe5Ze6+K8DKeXNQUV15KeOJZ
OFVcdhnhTegM8RwdK/uPxz3zHL/zKcJrmCKm4V4xRXheIunc0WukCO+PRJM0
d/ZTpB8wM4NVaY0U6RcpfSf+8TRTeN9PNqQnKG9ZKPwL6cRO3g==
                 "]]}}]}, {}, {}}, {{}, {}, {}, 
            Annotation[{
              Directive[
               Opacity[1.], 
               AbsoluteThickness[2], 
               Thickness[Large], 
               GrayLevel[0], 
               Dashing[{Small, Small}]], 
              Line[CompressedData["
1:eJwVzns41XcABvCTLi6rVRJpEUnSyMn0KNS+SBuhQ+4RkVUuIZXbc36/cz9O
merJmFtklI6oRtRE70QoVqfizDGXcVRqcymsp9D0Ps/7vP+8f3wMQ2M8w1UY
DIb7XD+v3vuPhnYPJTgZ6Jwil/KxTa9iXXyrBF69t2d0SvnwdAgxkrZIYBGy
keNXwocorXH9qmYJhsJUhV0FfIwY/GgycV8Cj8im9O4MPuCsb36tTgJmsn1R
H8VHWC7ZtuamBK+ztre+9OTj6k6h+3SWBMHPTHXef+CB4/shjndQApbU8YKb
HQ+7JrJRvFmCWffjl51Oc6FlsZd6MJ2Kzryo+tpuDizsxiwrHqSiyqWw+gd9
DqzbazUtM1JxKU125kg3hdPM+OGUoFS8cOyIiA5kY3gLsWgySQXtFrvvmDIF
W2usC6WTYlx4axVRJUxG25dfqfncE6PKN8r+kHoSWK835uanicHya9/tfzkB
/WGu+coAMUhZk7eLyynUXt+fOb5ejB31TOOSJyfAp3/6LeetCLeimtY5xcYj
07C2Q/2uCDbdbf3ub+NQfXAqOFEkwuq8yFKvlFg0GAeu5HuJ0DN22O5b22PQ
vVv++z59EQpMe0tLd0UiqNM0G2+E8M2+EpfHOYJ/Gs4fflclhKnEpzaMG45U
t6UlxrQQN/WsVhmdC8XywJolE65CBD9tLeoqCsaQ3Z7oVG0hzh6d0ta67o/L
l9Tf3x4UoOxYq2OYgRfii3vGX90UwCL5nbnTfjecScof6E0RIEbntXy5xB7n
nopnY50FWOtQ3bZ2wSYc3ZMUdetrARifw/He0T8TtLxVU4A++WDN4z+MiV2z
8wWDHj7kw4d4Z5n2RKgVQrTK+OibJyixN3IlulahyvYTfNxLEw14zvMiOfL0
SiMHPn6RFm8fO+NPTHRl44nL+LCmwyPyPxwgn8w+bchQ8PDoanmbLCaUNDb6
iveU8rAwqEP80CKcPN+c19sSx4PxOZ2G0U1HiGzNFwcHdvKwN21R4el3EaS7
9Kznx8U83B98EGFeEU2YqgxbRScX6T2sgFmPWHJ8OMfdu5gLlGvJCivjyKd8
Q//MaC6G6sLFXZbx5Oexuqed1lxUp6y10i47QfSbBQmVC7lYfPH6r0s0TpHR
GOsVPo858Ga0x+aKEkh5npYiI48Do2YwlMOJJOGw6rJnERzk2+qJmbuTSdqC
F3ZyKw40xha5rUAKSTcezUhQ4WBarVl5w4BN1Ot2Xsmcx0GBMvuQfAObCLzS
79xicOCAKOWMGZtMLdp/9+UMDW6CptJlO5s8aZC790/RWPQiaFDpMfe3kcXL
XtFYdn/i71V8NvnXtLGuso2GAXtdH2eITZR+YQPjD2nAb/LAlTdsohCrqDJb
aYRZtfS2j7NJyxBhXWuiUfQmunf1LJsUXaobKK6nYRJwp6dKmyI+ujWqmTdo
bLFm/fXqO4q4fu9j9ryCxnNNo8Cl7hRxTJhkaZbTiB+Z7N7qRRFmxzc56Vdp
VJfkdvNCKKJx/oaZuIiGrdZLxZokijCw16OpkEbv6J0AR5oi/42MnJxfQIP9
KE1xVEgRpav5PTp3zsuzVFSfp4gipW2wLnvOe2BhQE8WRWTSSLXpLBoqNn92
zb9IkZYuDXObzDn/yjL/TcUUqVeTeiRm0HAaZ3expBT5H39Pi6o=
               "]]}, "Charting`Private`Tag#1"], 
            Annotation[{
              Directive[
               Opacity[1.], 
               AbsoluteThickness[2], 
               Thickness[Large], 
               GrayLevel[0], 
               Dashing[{Small, Small}]], 
              Line[CompressedData["
1:eJwVjns01HkAxSeV19bm1W4qNkUSYqXGeu13tXVyyGOqSQ+lLJ3IIaMYtL8x
75HMT4bKayNKBmmJDVO3kldapFJ2sxoqtCmRWqlW95x77j+fe87HbF8kK0SD
wWD4TPfLmrz/YObaKsNZrZIVXIMMOJmUL+W0yNBssCFcMi8DLI+gZSXNMgyb
qMsy5mRAnNJgvqBJBlvHhat/18zAyJLjluM3ZagMSnZ7MakAPE1tS1UyNF4J
YwX2KxCcTZwWX5r+h1sn/lSlwAV3kc/USRnsO0rbddgK8LZNHuLvlYH98uw9
yNLx8/hpFK6SYQ03PmHG7RMwsvP9tXFKiuvz1RoMvROwc33tUN4oxTNN90Hz
9Wlg3qkzcFBI0RDKjeyS0Ei25wwlBEoRt5Z1we+wHEPfE7tbllIAXY5H1Mex
poZ5puStBPErjGZdDEtB29eLtNnXJAj9wU3u2JUMv+EV2bkpEjRYWuy+w5ah
L9g7d2CHBIlMu5EnTySou7gzc9Rcgv2vzZzXbRJDQGXUZr0R46a4q6WmS4hM
s7r7OvVisBoj5nOdBajeO7EnTiyGh+XKpdXFSbhhsWu+YIsYOSFF0ZoOPBjX
l13fbCqGX5bBpw3Mowh8YHUaL0TwNg/IO0/i8e+NtP1jVSKUMSKr83VjId00
r8iCEqHzu1a/9H4O9HfVzB33FuHhfwXRyjdReOrqFSH9RgSpd9aCWmE4zuXr
vP+jX4jli4Z3hNEh4BQ+Hh28JERAr3CdYcweHOPmqnsThHjfHl9R08ICfVfy
KcpTCLoq7+XDf1xwwIt78LK1EIwv4W116/sYqN9iIERUxakDGYFM4trkmb7k
sQApk0ufq8NYRGQURIyUAkQ9HtzaaLGbGDvuG7gTI0BQXdUbs8gQktWdWrnM
QwCPE1yl4Z5wYmncORqnJ0DvaI/dsVNR5LPN5+WKHj7WNlsajIFDGhq2SbyK
+VD2Txx0rDxC7q3K6W0+xEdd6bjv3wNc0rn4q71qdz4Ga2OUgX2J5K9iOevD
HD5Y4grh8zaK2GsxXHoeJKGUmjsWnphEooeyfLYWJqG+d2af3zs++Zxrtj0z
IgnZCn39oTQhOfVadfcBMwlLrD7yZluIiWmTMLZydhIc+qzKvs6VkFeRTEN2
Ow+GIxEmtx1lpCzHqEeRwwPfdMwz5lIyid2vpdcVxsNJW/bl/OUpJGXWM9du
Rx7i0zt+4dcdJ6kWrxSxGjwML0rp8F0jJzoq9/OZM3josGY2PXORE+GW1CuX
GTxUu6hVRz3kZEJzZ/3zjxS4O52USl856bjR7dM3QUE7e0CkFTbNO3dyOgcp
mC90c7mWJycvrRpUlW0UbOe8Y307iyYDAcHq0VYKpgrvP/dp0aRHoqFl30JB
f3GBZ7kuTZqfEr/SWxTGrDeR9fo0KchXqQuvUqj1OmvLMaUJ27hGK7OCwsZj
vtrtTjTx3si2uVdOwcWwSLDQlSbrYt/6GZRRsMme/BTyI03s76/OSr1AQU9Z
9HZqPU100ypsJAUUuls/qFdupgkDvv63zlBoZfnvPsKmybuRkcMzf6NQ13Pu
0fXt077etteobAp5w/4dAUHTvglt/arTFNKiz3sVBtOksyRce+okBf7kVOOr
0Gn/R7q2zpkUOHyWh0sYTa5ql/jHKSiE6harxBE0+R/RhIZL
               "]]}, "Charting`Private`Tag#2"]}}, {}}, "GCFlag" -> True|>, 
      "Meta" -> <|
       "DefaultHighlight" -> {"Dynamic", None}, "Index" -> {}, "Function" -> 
        Plot, "GroupHighlight" -> False|>|>, "DynamicHighlight"]]},
  PlotStyle -> {{
     Thickness[0.02], 
     GrayLevel[0], 
     Dashing[0.04]}},
  AspectRatio->0.75,
  Axes->{True, True},
  AxesLabel->{None, None},
  AxesOrigin->{0., -5500.},
  DisplayFunction->Identity,
  Frame->True,
  FrameLabel->{{None, None}, {None, None}},
  FrameStyle->GrayLevel[0],
  FrameTicks->{{{{-800, 
       FormBox[
        RowBox[{"-", "800"}], TraditionalForm]}, {-400, 
       FormBox[
        RowBox[{"-", "400"}], TraditionalForm]}, {0, 
       FormBox["0", TraditionalForm]}, {400, 
       FormBox["400", TraditionalForm]}, {800, 
       FormBox["800", TraditionalForm]}, {1200, 
       FormBox["1200", TraditionalForm]}, {1600, 
       FormBox["1600", TraditionalForm]}, {2000, 
       FormBox["2000", TraditionalForm]}, {2400, 
       FormBox["2400", TraditionalForm]}, {2800, 
       FormBox["2800", TraditionalForm]}, {3200, 
       FormBox["3200", TraditionalForm]}, {3600, 
       FormBox["3600", TraditionalForm]}, {4000, 
       FormBox["4000", TraditionalForm]}, {4400, 
       FormBox["4400", TraditionalForm]}, {4800, 
       FormBox["4800", TraditionalForm]}, {5200, 
       FormBox["5200", TraditionalForm]}, {5600, 
       FormBox["5600", TraditionalForm]}, {6000, 
       FormBox["6000", TraditionalForm]}, {6400, 
       FormBox["6400", TraditionalForm]}, {6800, 
       FormBox["6800", TraditionalForm]}, {7200, 
       FormBox["7200", TraditionalForm]}, {7600, 
       FormBox["7600", TraditionalForm]}, {8000, 
       FormBox["8000", TraditionalForm]}, {8400, 
       FormBox["8400", TraditionalForm]}, {8800, 
       FormBox["8800", TraditionalForm]}, {9200, 
       FormBox["9200", TraditionalForm]}, {9600, 
       FormBox["9600", TraditionalForm]}, {10000, 
       FormBox["10000", TraditionalForm]}, {10400, 
       FormBox["10400", TraditionalForm]}, {10800, 
       FormBox["10800", TraditionalForm]}, {11200, 
       FormBox["11200", TraditionalForm]}, {11600, 
       FormBox["11600", TraditionalForm]}, {12000, 
       FormBox["12000", TraditionalForm]}, {12400, 
       FormBox["12400", TraditionalForm]}, {12800, 
       FormBox["12800", TraditionalForm]}, {13200, 
       FormBox["13200", TraditionalForm]}, {13600, 
       FormBox["13600", TraditionalForm]}, {14000, 
       FormBox["14000", TraditionalForm]}, {14400, 
       FormBox["14400", TraditionalForm]}, {14800, 
       FormBox["14800", TraditionalForm]}, {15200, 
       FormBox["15200", TraditionalForm]}, {15600, 
       FormBox["15600", TraditionalForm]}, {16000, 
       FormBox["16000", TraditionalForm]}, {16400, 
       FormBox["16400", TraditionalForm]}, {16800, 
       FormBox["16800", TraditionalForm]}, {17200, 
       FormBox["17200", TraditionalForm]}, {17600, 
       FormBox["17600", TraditionalForm]}, {18000, 
       FormBox["18000", TraditionalForm]}, {18400, 
       FormBox["18400", TraditionalForm]}, {18800, 
       FormBox["18800", TraditionalForm]}, {19200, 
       FormBox["19200", TraditionalForm]}}, None}, {{{-955, 
       FormBox[
        RowBox[{"-", "955"}], TraditionalForm]}, {-805, 
       FormBox[
        RowBox[{"-", "805"}], TraditionalForm]}, {-655, 
       FormBox[
        RowBox[{"-", "655"}], TraditionalForm]}, {-505, 
       FormBox[
        RowBox[{"-", "505"}], TraditionalForm]}, {-355, 
       FormBox[
        RowBox[{"-", "355"}], TraditionalForm]}, {-205, 
       FormBox[
        RowBox[{"-", "205"}], TraditionalForm]}, {-55, 
       FormBox[
        RowBox[{"-", "55"}], TraditionalForm]}, {95, 
       FormBox["95", TraditionalForm]}, {245, 
       FormBox["245", TraditionalForm]}, {395, 
       FormBox["395", TraditionalForm]}, {545, 
       FormBox["545", TraditionalForm]}, {695, 
       FormBox["695", TraditionalForm]}, {845, 
       FormBox["845", TraditionalForm]}, {995, 
       FormBox["995", TraditionalForm]}, {1145, 
       FormBox["1145", TraditionalForm]}, {1295, 
       FormBox["1295", TraditionalForm]}, {1445, 
       FormBox["1445", TraditionalForm]}, {1595, 
       FormBox["1595", TraditionalForm]}, {1745, 
       FormBox["1745", TraditionalForm]}, {1895, 
       FormBox["1895", TraditionalForm]}, {2045, 
       FormBox["2045", TraditionalForm]}}, None}},
  GridLines->{{{-645.4635858036173, {
       Thickness[Large], 
       RGBColor[1, 0, 1]}}}, {{-5000, {
       Thickness[Large], 
       RGBColor[1, 0, 0]}}}},
  GridLinesStyle->Directive[
    GrayLevel[0.5, 0.4]],
  LabelStyle->{FontSize -> 19, FontFamily -> "Times"},
  Method->{
   "AxisPadding" -> Scaled[0.02], "DefaultBoundaryStyle" -> Automatic, 
    "DefaultGraphicsInteraction" -> {
     "Version" -> 1.2, "TrackMousePosition" -> {True, False}, 
      "Effects" -> {
       "Highlight" -> {"ratio" -> 2}, "HighlightPoint" -> {"ratio" -> 2}, 
        "Droplines" -> {
         "freeformCursorMode" -> True, 
          "placement" -> {"x" -> "All", "y" -> "None"}}}}, "DefaultMeshStyle" -> 
    AbsolutePointSize[6], "DefaultPlotStyle" -> {
      Directive[
       RGBColor[0.368417, 0.506779, 0.709798], 
       AbsoluteThickness[2]], 
      Directive[
       RGBColor[0.880722, 0.611041, 0.142051], 
       AbsoluteThickness[2]], 
      Directive[
       RGBColor[0.560181, 0.691569, 0.194885], 
       AbsoluteThickness[2]], 
      Directive[
       RGBColor[0.922526, 0.385626, 0.209179], 
       AbsoluteThickness[2]], 
      Directive[
       RGBColor[0.528488, 0.470624, 0.701351], 
       AbsoluteThickness[2]], 
      Directive[
       RGBColor[0.772079, 0.431554, 0.102387], 
       AbsoluteThickness[2]], 
      Directive[
       RGBColor[0.363898, 0.618501, 0.782349], 
       AbsoluteThickness[2]], 
      Directive[
       RGBColor[1, 0.75, 0], 
       AbsoluteThickness[2]], 
      Directive[
       RGBColor[0.647624, 0.37816, 0.614037], 
       AbsoluteThickness[2]], 
      Directive[
       RGBColor[0.571589, 0.586483, 0.], 
       AbsoluteThickness[2]], 
      Directive[
       RGBColor[0.915, 0.3325, 0.2125], 
       AbsoluteThickness[2]], 
      Directive[
       RGBColor[0.40082222609352647`, 0.5220066643438841, 0.85], 
       AbsoluteThickness[2]], 
      Directive[
       RGBColor[0.9728288904374106, 0.621644452187053, 0.07336199581899142], 
       AbsoluteThickness[2]], 
      Directive[
       RGBColor[0.736782672705901, 0.358, 0.5030266573755369], 
       AbsoluteThickness[2]], 
      Directive[
       RGBColor[0.28026441037696703`, 0.715, 0.4292089322474965], 
       AbsoluteThickness[2]]}, "DomainPadding" -> Scaled[0.02], 
    "RangePadding" -> Scaled[0.05], "OptimizePlotMarkers" -> True, 
    "IncludeHighlighting" -> "CurrentSet", "HighlightStyle" -> Automatic, 
    "OptimizePlotMarkers" -> True, 
    "CoordinatesToolOptions" -> {"DisplayFunction" -> ({
        Identity[
         Part[#, 1]], 
        Identity[
         Part[#, 2]]}& ), "CopiedValueFunction" -> ({
        Identity[
         Part[#, 1]], 
        Identity[
         Part[#, 2]]}& )}},
  PlotRange->{{-805.2793682254339, -504.2793682254339}, {-900., 800.}},
  PlotRangeClipping->True,
  PlotRangePadding->{{0, 0}, {0, 0}},
  Ticks->{Automatic, Automatic}]], "Output",
 CellChangeTimes->{
  3.924538050463992*^9, {3.924538093259478*^9, 3.924538119482588*^9}, {
   3.924538346252249*^9, 3.92453837301471*^9}, {3.924542163430155*^9, 
   3.924542169805353*^9}, 3.925148848395904*^9, {3.9257636918064203`*^9, 
   3.925763716395858*^9}, {3.925763775640944*^9, 3.92576378714604*^9}, {
   3.9257638642588177`*^9, 3.925763927516993*^9}, 3.92576412522733*^9, 
   3.925764195234908*^9, {3.926382451240535*^9, 3.926382596281207*^9}, 
   3.9286048594334087`*^9, 3.928604933421975*^9, 3.92860552082749*^9, 
   3.928938627559795*^9, 3.928938983424025*^9, 3.928939097089902*^9, 
   3.929991771447962*^9, 3.947985352856833*^9, 3.9479876383915*^9, {
   3.948026675887064*^9, 3.9480266901133947`*^9}, 3.948521988194331*^9, {
   3.9485220472119627`*^9, 3.948522071093526*^9}, {3.9485222757150373`*^9, 
   3.9485222874685717`*^9}, 3.94852236546782*^9, 3.948818817460319*^9, 
   3.949056467945641*^9},
 CellLabel->
  "Out[128]=",ExpressionUUID->"31334c97-6b6c-4338-a1cc-a1fdef2d33c6"]
}, Open  ]],

Cell[CellGroupData[{

Cell[BoxData[
 RowBox[{
  RowBox[{"(*", 
   RowBox[{"Fig", ".2", "C"}], "*)"}], "\[IndentingNewLine]", 
  RowBox[{
   RowBox[{
    RowBox[{"Ticksx", "=", 
     RowBox[{"Table", "[", 
      RowBox[{
       RowBox[{"{", 
        RowBox[{
         RowBox[{
          RowBox[{"-", "955"}], "+", 
          RowBox[{"150", "i"}]}], ",", 
         RowBox[{
          RowBox[{"-", "955"}], "+", 
          RowBox[{"150", "i"}]}]}], "}"}], ",", 
       RowBox[{"{", 
        RowBox[{"i", ",", "0", ",", "20"}], "}"}]}], "]"}]}], ";"}], 
   "\[IndentingNewLine]", 
   RowBox[{
    RowBox[{"Ticksp", "=", 
     RowBox[{"Table", "[", 
      RowBox[{
       RowBox[{"{", 
        RowBox[{
         RowBox[{"0.5", "i"}], ",", 
         RowBox[{"0.5", "i"}]}], "}"}], ",", 
       RowBox[{"{", 
        RowBox[{"i", ",", "0", ",", "20"}], "}"}]}], "]"}]}], ";"}], 
   "\[IndentingNewLine]", 
   RowBox[{"Show", "[", 
    RowBox[{
     RowBox[{"{", 
      RowBox[{
       RowBox[{"ListLinePlot", "[", 
        RowBox[{
         RowBox[{"{", 
          RowBox[{"Table", "[", 
           RowBox[{
            RowBox[{"{", 
             RowBox[{
              RowBox[{"(", 
               RowBox[{"x1staticp", "[", 
                RowBox[{"[", "n", "]"}], "]"}], ")"}], ",", 
              RowBox[{"Forcetable4", "[", 
               RowBox[{"[", 
                RowBox[{"1", ",", "n"}], "]"}], "]"}]}], "}"}], ",", 
            RowBox[{"{", 
             RowBox[{"n", ",", "1", ",", "65"}], "}"}]}], "]"}], "}"}], ",", 
         RowBox[{"PlotRange", "\[Rule]", " ", 
          RowBox[{"{", 
           RowBox[{
            RowBox[{"{", 
             RowBox[{
              RowBox[{
               RowBox[{"-", "900"}], "+", "94.72063177456607`"}], ",", 
              RowBox[{
               RowBox[{"-", "599"}], "+", "94.72063177456607`"}]}], "}"}], 
            ",", 
            RowBox[{"{", 
             RowBox[{
              RowBox[{"-", "900"}], ",", "800"}], "}"}]}], "}"}]}], ",", 
         RowBox[{"AxesOrigin", "\[Rule]", 
          RowBox[{"{", 
           RowBox[{"0", ",", 
            RowBox[{"-", "5550"}]}], "}"}]}], ",", " ", 
         RowBox[{"PlotStyle", "\[Rule]", 
          RowBox[{"{", 
           RowBox[{
            RowBox[{"{", 
             RowBox[{
              RowBox[{"Thickness", "[", "0.01", "]"}], ",", "Red"}], "}"}], 
            ",", 
            RowBox[{"{", 
             RowBox[{
              RowBox[{"Thickness", "[", "0.01", "]"}], ",", "Magenta"}], 
             "}"}]}], "}"}]}], ",", 
         RowBox[{"GridLines", "\[Rule]", 
          RowBox[{"{", 
           RowBox[{
            RowBox[{"{", 
             RowBox[{"{", 
              RowBox[{"x1pg", ",", 
               RowBox[{"{", 
                RowBox[{"Thick", ",", "Red"}], "}"}]}], "}"}], "}"}], ",", 
            RowBox[{"{", 
             RowBox[{"{", 
              RowBox[{
               RowBox[{"-", "1000"}], ",", 
               RowBox[{"{", 
                RowBox[{"Thick", ",", "Red"}], "}"}]}], "}"}], "}"}]}], 
           "}"}]}]}], "]"}], ",", 
       RowBox[{"Plot", "[", 
        RowBox[{
         RowBox[{"{", 
          RowBox[{
           RowBox[{
            SuperscriptBox["10", "3"], 
            RowBox[{"(", 
             RowBox[{"khb", "-", "0.0023"}], ")"}], "*", 
            RowBox[{"(", 
             RowBox[{"x", "-", "x1pg"}], ")"}]}], ",", 
           RowBox[{
            SuperscriptBox["10", "3"], 
            RowBox[{"(", 
             RowBox[{"khb", "+", "0.0023"}], ")"}], "*", 
            RowBox[{"(", 
             RowBox[{"x", "-", "x1pg"}], ")"}]}]}], "}"}], ",", 
         RowBox[{"{", 
          RowBox[{"x", ",", 
           RowBox[{
            RowBox[{"-", "900"}], "+", "94.72063177456607`"}], ",", 
           RowBox[{
            RowBox[{"-", "600"}], "+", "94.72063177456607`"}]}], "}"}], ",", 
         RowBox[{"Filling", "\[Rule]", 
          RowBox[{"{", 
           RowBox[{
            RowBox[{"1", "\[Rule]", 
             RowBox[{"{", "2", "}"}]}], ",", "Gray"}], "}"}]}], ",", 
         RowBox[{"PlotStyle", "\[Rule]", 
          RowBox[{"{", 
           RowBox[{
            RowBox[{"{", 
             RowBox[{"Thick", ",", "Black", ",", "Dashed"}], "}"}], ",", 
            RowBox[{"{", 
             RowBox[{"Thick", ",", "Black", ",", "Dashed"}], "}"}]}], 
           "}"}]}]}], "]"}]}], "}"}], ",", " ", 
     RowBox[{"PlotStyle", "\[Rule]", 
      RowBox[{"{", 
       RowBox[{"{", 
        RowBox[{
         RowBox[{"Thickness", "[", "0.02", "]"}], ",", "Black", ",", 
         RowBox[{"Dashing", "[", "0.04", "]"}]}], "}"}], "}"}]}], ",", 
     RowBox[{"LabelStyle", "->", 
      RowBox[{"{", 
       RowBox[{
        RowBox[{"FontSize", "\[Rule]", "19"}], ",", 
        RowBox[{"FontFamily", "\[Rule]", " ", "\"\<Times\>\""}]}], "}"}]}], 
     ",", 
     RowBox[{"Frame", "\[Rule]", "True"}], ",", 
     RowBox[{"(*", 
      RowBox[{
       RowBox[{"FrameLabel", "\[Rule]", 
        RowBox[{"{", 
         RowBox[{
         "\"\<Displacement From Vertical (nm)\>\"", ",", 
          "\"\<Force (pN)\>\""}], "}"}]}], ","}], " ", "*)"}], 
     RowBox[{"FrameStyle", "\[Rule]", "Black"}], ",", 
     RowBox[{"AspectRatio", "\[Rule]", 
      RowBox[{"0.75", "/", "1"}]}], ",", 
     RowBox[{"FrameTicks", "\[Rule]", 
      RowBox[{"{", 
       RowBox[{
        RowBox[{"{", 
         RowBox[{"TicksF", ",", "None"}], "}"}], ",", 
        RowBox[{"{", 
         RowBox[{"Ticksx", ",", "None"}], "}"}]}], "}"}]}]}], 
    "]"}]}]}]], "Input",
 CellChangeTimes->{{3.924536660673011*^9, 3.924536767029078*^9}, {
   3.92453683996277*^9, 3.9245368877119303`*^9}, {3.924536994365444*^9, 
   3.924537049637232*^9}, {3.924537081831534*^9, 3.9245371646286783`*^9}, {
   3.924537270291636*^9, 3.924537311631312*^9}, {3.924537761578464*^9, 
   3.924537812858767*^9}, {3.9245378807448587`*^9, 3.924537880923483*^9}, 
   3.924538023781355*^9, {3.9245421843804207`*^9, 3.924542185899705*^9}, 
   3.925148891433708*^9, {3.925763742809636*^9, 3.925763762209916*^9}, {
   3.925763792534636*^9, 3.925763850143083*^9}, {3.925763936656674*^9, 
   3.9257639377348747`*^9}, {3.925763976862672*^9, 3.9257639820732603`*^9}, {
   3.925764156555385*^9, 3.925764181574215*^9}, {3.9263830795583143`*^9, 
   3.926383090165585*^9}, {3.9286048866202908`*^9, 3.9286049245650787`*^9}, {
   3.92860550508844*^9, 3.928605510607814*^9}, {3.948026668294649*^9, 
   3.948026697989336*^9}, {3.9485223753417263`*^9, 3.948522402620085*^9}, {
   3.94852256848333*^9, 3.94852261805801*^9}},
 CellLabel->
  "In[129]:=",ExpressionUUID->"79af87dc-26c5-48a1-9470-700a5db4e552"],

Cell[BoxData[
 GraphicsBox[{{{}, 
    InterpretationBox[{
      TagBox[{{}, {}, 
        TagBox[
         {RGBColor[1, 0, 0], PointSize[
           NCache[
            Rational[1, 60], 0.016666666666666666`]], Thickness[0.01], 
          LineBox[CompressedData["
1:eJxTTMoPSmViYGBQBmIQHWeh/PP3//YDDCCg0HNg2+2vPicuQfkTug6EM5hv
bVsK5TN0HpjsZStpXgHlF7QfWNkmGHPTC8p/0HqA++GyqFxZKD+g5YD0vNiX
n963QfgHmg7ELei8kHkIyjdoPKCePef4xSlQvkP9gZu5hXla6VC+Qs2BJwXC
LsWWUD5D5YFvWmqzVnND+Q9KD6gl/2y+dLcVan7RgUcXnQ88Ww/lO+QfaF97
bs6zRiifIfMAf1X0lfPBMPVJB1wflWTOV4XJRx6Q27SrNfB7C5TveSBM9Wbu
wxMwPgPDhUjP5Z6z4PIOl+L8qluyYfxIhwVHHrP12rTAzHd4GPbyRQIvTD7T
YfnLZieme80w9zl8XRyvW7muGeZ+hwK1ORWX65ph/nPgbPkkqOTfDPO/w6l5
dT9K5Jth4eOQntK48fr7Jlj4OXwVWnPC/0ATLHwdwsN/5d2d0AQLfwfLE1tt
ahObYPHjsKKah1vLCMp/0OpwJuZ9yD0mKL+g3eE2dxzL1MuNUPs7HQAOTsgo

           "]]},
         Annotation[#, "Charting`Private`Tag#1"]& ]},
       {"WolframDynamicHighlight", <|
        "Label" -> {"XYLabel"}, "Ball" -> {"InterpolatedBall"}|>}], 
      DynamicBox[(Charting`HighlightActionBox["DynamicHighlight", {}, 
        Slot["HighlightElements"], 
        Slot["LayoutOptions"], 
        Slot["Meta"], 
        Charting`HighlightActionFunction["DynamicHighlight", {{{}, {}, 
           Annotation[{
             Hue[0.67, 0.6, 0.6], 
             Directive[
              PointSize[
               Rational[1, 60]], 
              AbsoluteThickness[2], 
              Thickness[0.01], 
              RGBColor[1, 0, 0]], 
             Line[CompressedData["
1:eJxTTMoPSmViYGBQBmIQHWeh/PP3//YDDCCg0HNg2+2vPicuQfkTug6EM5hv
bVsK5TN0HpjsZStpXgHlF7QfWNkmGHPTC8p/0HqA++GyqFxZKD+g5YD0vNiX
n963QfgHmg7ELei8kHkIyjdoPKCePef4xSlQvkP9gZu5hXla6VC+Qs2BJwXC
LsWWUD5D5YFvWmqzVnND+Q9KD6gl/2y+dLcVan7RgUcXnQ88Ww/lO+QfaF97
bs6zRiifIfMAf1X0lfPBMPVJB1wflWTOV4XJRx6Q27SrNfB7C5TveSBM9Wbu
wxMwPgPDhUjP5Z6z4PIOl+L8qluyYfxIhwVHHrP12rTAzHd4GPbyRQIvTD7T
YfnLZieme80w9zl8XRyvW7muGeZ+hwK1ORWX65ph/nPgbPkkqOTfDPO/w6l5
dT9K5Jth4eOQntK48fr7Jlj4OXwVWnPC/0ATLHwdwsN/5d2d0AQLfwfLE1tt
ahObYPHjsKKah1vLCMp/0OpwJuZ9yD0mKL+g3eE2dxzL1MuNUPs7HQAOTsgo

              "]]}, "Charting`Private`Tag#1"]}}, <|
         "HighlightElements" -> <|
           "Label" -> {"XYLabel"}, "Ball" -> {"InterpolatedBall"}|>, 
          "LayoutOptions" -> <|
           "PlotRange" -> {{-805.2793682254339, -504.2793682254339}, {-900., 
             800.}}, "Frame" -> {{False, False}, {False, False}}, 
            "AxesOrigin" -> {0., -5550.}, 
            "ImageSize" -> {360, 360/GoldenRatio}, "Axes" -> {True, True}, 
            "LabelStyle" -> {}, "AspectRatio" -> GoldenRatio^(-1), 
            "DefaultStyle" -> {
              Directive[
               PointSize[
                Rational[1, 60]], 
               AbsoluteThickness[2], 
               Thickness[0.01], 
               RGBColor[1, 0, 0]]}, 
            "HighlightLabelingFunctions" -> <|"CoordinatesToolOptions" -> ({
                Identity[
                 Part[#, 1]], 
                Identity[
                 Part[#, 2]]}& ), 
              "ScalingFunctions" -> {{Identity, Identity}, {
                Identity, Identity}}|>, "Primitives" -> {}, "GCFlag" -> 
            False|>, 
          "Meta" -> <|
           "DefaultHighlight" -> {"Dynamic", None}, "Index" -> {}, "Function" -> 
            ListLinePlot, "GroupHighlight" -> False|>|>]]& )[<|
        "HighlightElements" -> <|
          "Label" -> {"XYLabel"}, "Ball" -> {"InterpolatedBall"}|>, 
         "LayoutOptions" -> <|
          "PlotRange" -> {{-805.2793682254339, -504.2793682254339}, {-900., 
            800.}}, "Frame" -> {{False, False}, {False, False}}, 
           "AxesOrigin" -> {0., -5550.}, 
           "ImageSize" -> {360, 360/GoldenRatio}, "Axes" -> {True, True}, 
           "LabelStyle" -> {}, "AspectRatio" -> GoldenRatio^(-1), 
           "DefaultStyle" -> {
             Directive[
              PointSize[
               Rational[1, 60]], 
              AbsoluteThickness[2], 
              Thickness[0.01], 
              RGBColor[1, 0, 0]]}, 
           "HighlightLabelingFunctions" -> <|"CoordinatesToolOptions" -> ({
               Identity[
                Part[#, 1]], 
               Identity[
                Part[#, 2]]}& ), 
             "ScalingFunctions" -> {{Identity, Identity}, {
               Identity, Identity}}|>, "Primitives" -> {}, "GCFlag" -> 
           False|>, 
         "Meta" -> <|
          "DefaultHighlight" -> {"Dynamic", None}, "Index" -> {}, "Function" -> 
           ListLinePlot, "GroupHighlight" -> False|>|>],
       ImageSizeCache->{{4.503599627370496*^15, -4.503599627370496*^15}, {
        4.503599627370496*^15, -4.503599627370496*^15}}]},
     Annotation[{{{}, {}, 
        Annotation[{
          Hue[0.67, 0.6, 0.6], 
          Directive[
           PointSize[
            Rational[1, 60]], 
           AbsoluteThickness[2], 
           Thickness[0.01], 
           RGBColor[1, 0, 0]], 
          Line[CompressedData["
1:eJxTTMoPSmViYGBQBmIQHWeh/PP3//YDDCCg0HNg2+2vPicuQfkTug6EM5hv
bVsK5TN0HpjsZStpXgHlF7QfWNkmGHPTC8p/0HqA++GyqFxZKD+g5YD0vNiX
n963QfgHmg7ELei8kHkIyjdoPKCePef4xSlQvkP9gZu5hXla6VC+Qs2BJwXC
LsWWUD5D5YFvWmqzVnND+Q9KD6gl/2y+dLcVan7RgUcXnQ88Ww/lO+QfaF97
bs6zRiifIfMAf1X0lfPBMPVJB1wflWTOV4XJRx6Q27SrNfB7C5TveSBM9Wbu
wxMwPgPDhUjP5Z6z4PIOl+L8qluyYfxIhwVHHrP12rTAzHd4GPbyRQIvTD7T
YfnLZieme80w9zl8XRyvW7muGeZ+hwK1ORWX65ph/nPgbPkkqOTfDPO/w6l5
dT9K5Jth4eOQntK48fr7Jlj4OXwVWnPC/0ATLHwdwsN/5d2d0AQLfwfLE1tt
ahObYPHjsKKah1vLCMp/0OpwJuZ9yD0mKL+g3eE2dxzL1MuNUPs7HQAOTsgo

           "]]}, "Charting`Private`Tag#1"]}}, <|
      "HighlightElements" -> <|
        "Label" -> {"XYLabel"}, "Ball" -> {"InterpolatedBall"}|>, 
       "LayoutOptions" -> <|
        "PlotRange" -> {{-805.2793682254339, -504.2793682254339}, {-900., 
          800.}}, "Frame" -> {{False, False}, {False, False}}, 
         "AxesOrigin" -> {0., -5550.}, "ImageSize" -> {360, 360/GoldenRatio}, 
         "Axes" -> {True, True}, "LabelStyle" -> {}, "AspectRatio" -> 
         GoldenRatio^(-1), "DefaultStyle" -> {
           Directive[
            PointSize[
             Rational[1, 60]], 
            AbsoluteThickness[2], 
            Thickness[0.01], 
            RGBColor[1, 0, 0]]}, 
         "HighlightLabelingFunctions" -> <|"CoordinatesToolOptions" -> ({
             Identity[
              Part[#, 1]], 
             Identity[
              Part[#, 2]]}& ), 
           "ScalingFunctions" -> {{Identity, Identity}, {
             Identity, Identity}}|>, "Primitives" -> {}, "GCFlag" -> False|>, 
       "Meta" -> <|
        "DefaultHighlight" -> {"Dynamic", None}, "Index" -> {}, "Function" -> 
         ListLinePlot, "GroupHighlight" -> False|>|>, 
      "DynamicHighlight"]], {{}, {}}}, 
   InterpretationBox[{
     TagBox[{GraphicsComplexBox[CompressedData["
1:eJxd1Hk81PkfB3BXrVUbP4poUUIrNUqHI8dHtY5NyTiidKAD5RzXWvoOZsYc
mS9GzZiRJCFF7hLVm1E5Wp2rg7S2Ygqto1TO3+4fv88fv/fj8Xq8H6//Xn89
VwSEU48oyMnJ5f6Tfz8B5gY2qzkQ7i5vyxbxoCBqfMfyKTYs1Vm4/XY4Fwat
1v+wqJUNHTVxzLm1HHjT07/5gIgNVSFdRlnybJjfAs/PBrNBtdM17PtuFriB
lvrAZjZEKxqOciRMcBL1V2d9x4ZFnh8f+0Uy4AjTfNjpaRpUxWr/bUlJhfK6
gryh82nQ4ehX/W0kGS5KudfHo9JA3Tyra2EbHaTv/g5WQmnwqNc9iKpGAPnm
fmqcWhp0k0f6zOoTgWXUueRlHwseSkpKu0IToDDR1d7xKgve7iiTkSNxEHF1
66PFdBZ4mYveDp+NgYAvtZNDrix43rjd64A2DeipO3NrdFhALViuKcqPANdB
v6LeQSZQE++YDBeeALug907q9UwwnL6v9qDwGPTCsHsJhwmVsnza5LcAuEgJ
H3fyZsKE9QhxumsfCP9c/MOzlUzYpObnu0/mDhZh5mTrJwY8TGryDHJxgFm1
30ukTQwo0kPaghBNRCNfr16RxYCMx69NB/g/Iw2qplFYIAOmDvPrl37zQC9N
2uta1jFg425jleix/cjt1eeKJHkGTFdkrc/LD0QfLuZtRZ2pcGOUH/3qchCq
rDruOiZJBU7iGi3uuVBkLKm4NT80Fdx+n82b0ItETaKoVkPrVHC+fvHmknwa
Uom6Yn1RJRXenDiqlzERgwhSxWhJTwqk3f1CcXCIRzrN74r4l1JAJ/Fe++ub
CSjwoWVmSEIKuE1VlLxQTUJPxpU1djulwJGu5/9pEhBodGz3jFArBUjb9N7k
CTqy3nzz4ANZMsQGaJ6y001Bl/hFvmp1yeBVazc36peK7jV/11jNSobZIZqG
RxoDLVjYX3vIIxnyqM7Dpe1MlJAjWzWzPBnaVebp6ymnIZFCoML0KB2guHPU
bh0b9dD3RivdpkNZlAXXO5KDOl+27Qon6XDcoEy67CwXDcXvP992iA7lhgu8
ppt5aN2aMN5aCh1knspXnsino+2xww0DMwR8ClYv9DHlo29xNu7x2QSsvXVK
HBdHogxtDYtydQ401bJgpRIP9L5kz1/XRoB6tpt+0CM+Uh4uWBOjxwGJYsus
1y4eVG526OO9IUBxrsL/0Ek+OnVNZvq0nAA9k4894YYkaukKKfYx5AC79C/d
cBoPEryFnfUjBCTV9KX0ePKR1zM7bYVGAkS9erODk3zULMyyKzpPQDHtZsP4
ThIVdHQe/mUVB+ZmIsummDw4eHTrnd1fCLBUTRDoID6yHnivmtNMgIfVtUWr
+/mouNh2k20JAQGdXvfXW5GoN23ASVVCgGyp0eXaABKp3aVvk/7EgZpiq88O
JA+oH4Uod5KA0zZ3JfWb+GhNuD3v7R0Cqo8qarV185HYTFDBvkzA7anzTx9S
SPRQ1Va6N48AZ8fIak8fEg3NZd6XCgngDD4v0AwlkbP0RRVhwoHTibra7wQ8
2FG1ddZhmoDtHkP6nHV8ZLThgzP33j/7kkwkoi4+EozbhlHKCAhTb/XJNyFR
25MBulw+AV/8hBaGHiR6J7XhBucQYKUwZ9x/jERjWwYW6Z0h4NXTKj2nKBL9
zzMyfRnX/7UQeyY/VhJ6ofcM9uy9zZN219bT2LM3TdzFQS3Z2LOAG09/zb0j
wJ555zT4WFZmYc8OVJkZOl7NxJ51V6LgBmEG9uy6S6tAoEJiz7oumFCyVdKx
Zx/aWxoCX3OxZzpHEwy0XrCxZ+4yT5juYWHPTloEu1fWMrBnrZPCBpfqFOzZ
NFdOu5JJx56xlH7cd7olEXu2o/v45ox78dizgR1mX3+Kjsae3ShcdYITEoE9
G6OsSlddEoQ90/c3si2dOoA9i1DJdy+R7cSeTcZdS6ceXok989kaovhLERV7
Vk+Zmtni5I89C1Peu1ZLFow9e8lelVg5GYE9K6ZRfqvfE4M9c8sYXLA//1fs
2a0W2gfLc0nYsytm2yO3TNKxZ6+UN2ZPzKVgz6YnZwliioE9M1ueEW9lkIY9
c3w0X6RqyMGeBdVua9F052HPwoyOaln7pmPPTpQHbjDdQ2LP7Gs1yo0hA3u2
yVf2x8/NmdizOs3ljJkXWdiz6kN3NHOHBNiz3IhXja1D2dgzNbHP+3SFM9iz
WI6jSd88IfaMOq9g5zIlEfasXnzo67BWDvZMfSKzbpe2GHv2OG6AmmcpwZ7d
tf/rN4WDQuzZp7pGxkSJGHtW1j+rYH5OiD1L9S4+a+Avxp75az0+3j4ixp6t
sE6/63JbiD1zLfqx1NJWjD1bfcwp/s/7YuyZ5J7fwZrFEuxZd6BnidcDIfbM
bNeeim2mYuzZItWUk4M3xNizk+HCI7cVJNizWn0D30vGEuxZ1VeLnH3PhNgz
/YLoDS4GYuyZfOA5+dFKMfYsTFoja/kmxp6V0Ox7ynUl2LPmDqWuC2YS7Jmh
9FLmgW4h9kzbVfFzh64Yeza5kCKllYmxZ0Gh20qdPouxZwW6nWfXa0uwZ40x
AqGxqQR71rEidvGKjRLkZ/QitK+VAXL/XkbWzf/v/wV6NBR0
        "], {{{}, {}, {}, {}, {}, {}, 
          {GrayLevel[0], Opacity[0.2], EdgeForm[None], 
           GraphicsGroupBox[
            PolygonBox[{{155, 24, 25, 26, 27, 28, 29, 30, 31, 32, 33, 34, 35, 
             36, 37, 38, 39, 40, 41, 42, 43, 44, 45, 46, 47, 48, 49, 72, 66, 
             61, 57, 54, 52, 73, 67, 62, 58, 55, 74, 68, 63, 59, 75, 69, 64, 
             76, 70, 77, 50, 127, 154, 147, 153, 141, 146, 152, 136, 140, 145,
              151, 132, 135, 139, 144, 150, 129, 131, 134, 138, 143, 149, 126,
              125, 124, 123, 122, 121, 120, 119, 118, 117, 116, 115, 114, 113,
              112, 111, 110, 109, 108, 107, 106, 105, 104, 103, 102, 101, 
             156}}]]}, 
          {GrayLevel[0], Opacity[0.2], EdgeForm[None], 
           GraphicsGroupBox[
            PolygonBox[{{78, 148, 142, 137, 133, 130, 128, 79, 80, 81, 82, 83,
              84, 85, 86, 87, 88, 89, 90, 91, 92, 93, 94, 95, 96, 97, 98, 99, 
             100, 156, 155, 23, 22, 21, 20, 19, 18, 17, 16, 15, 14, 13, 12, 
             11, 10, 9, 8, 7, 6, 5, 4, 3, 2, 51, 53, 56, 60, 65, 71, 
             1}}]]}, {}, {}}, {{}, {}, {}, 
          TagBox[
           {GrayLevel[0], Thickness[Large], Opacity[1.], 
            Dashing[{Small, Small}], 
            LineBox[{1, 71, 65, 60, 56, 53, 51, 2, 3, 4, 5, 6, 7, 8, 9, 10, 
             11, 12, 13, 14, 15, 16, 17, 18, 19, 20, 21, 22, 23, 155, 24, 25, 
             26, 27, 28, 29, 30, 31, 32, 33, 34, 35, 36, 37, 38, 39, 40, 41, 
             42, 43, 44, 45, 46, 47, 48, 49, 72, 66, 61, 57, 54, 52, 73, 67, 
             62, 58, 55, 74, 68, 63, 59, 75, 69, 64, 76, 70, 77, 50}]},
           Annotation[#, "Charting`Private`Tag#1"]& ], 
          TagBox[
           {GrayLevel[0], Thickness[Large], Opacity[1.], 
            Dashing[{Small, Small}], 
            LineBox[{78, 148, 142, 137, 133, 130, 128, 79, 80, 81, 82, 83, 84,
              85, 86, 87, 88, 89, 90, 91, 92, 93, 94, 95, 96, 97, 98, 99, 100,
              156, 101, 102, 103, 104, 105, 106, 107, 108, 109, 110, 111, 112,
              113, 114, 115, 116, 117, 118, 119, 120, 121, 122, 123, 124, 125,
              126, 149, 143, 138, 134, 131, 129, 150, 144, 139, 135, 132, 151,
              145, 140, 136, 152, 146, 141, 153, 147, 154, 127}]},
           Annotation[#, "Charting`Private`Tag#2"]& ]}}], {}},
      {"WolframDynamicHighlight", <|
       "Label" -> {"XYLabel"}, "Ball" -> {"InterpolatedBall"}|>}], 
     DynamicBox[(Charting`HighlightActionBox["DynamicHighlight", {}, 
       Slot["HighlightElements"], 
       Slot["LayoutOptions"], 
       Slot["Meta"], 
       Charting`HighlightActionFunction["DynamicHighlight", {
         GraphicsComplex[CompressedData["
1:eJxd1Hk81PkfB3BXrVUbP4poUUIrNUqHI8dHtY5NyTiidKAD5RzXWvoOZsYc
mS9GzZiRJCFF7hLVm1E5Wp2rg7S2Ygqto1TO3+4fv88fv/fj8Xq8H6//Xn89
VwSEU48oyMnJ5f6Tfz8B5gY2qzkQ7i5vyxbxoCBqfMfyKTYs1Vm4/XY4Fwat
1v+wqJUNHTVxzLm1HHjT07/5gIgNVSFdRlnybJjfAs/PBrNBtdM17PtuFriB
lvrAZjZEKxqOciRMcBL1V2d9x4ZFnh8f+0Uy4AjTfNjpaRpUxWr/bUlJhfK6
gryh82nQ4ehX/W0kGS5KudfHo9JA3Tyra2EbHaTv/g5WQmnwqNc9iKpGAPnm
fmqcWhp0k0f6zOoTgWXUueRlHwseSkpKu0IToDDR1d7xKgve7iiTkSNxEHF1
66PFdBZ4mYveDp+NgYAvtZNDrix43rjd64A2DeipO3NrdFhALViuKcqPANdB
v6LeQSZQE++YDBeeALug907q9UwwnL6v9qDwGPTCsHsJhwmVsnza5LcAuEgJ
H3fyZsKE9QhxumsfCP9c/MOzlUzYpObnu0/mDhZh5mTrJwY8TGryDHJxgFm1
30ukTQwo0kPaghBNRCNfr16RxYCMx69NB/g/Iw2qplFYIAOmDvPrl37zQC9N
2uta1jFg425jleix/cjt1eeKJHkGTFdkrc/LD0QfLuZtRZ2pcGOUH/3qchCq
rDruOiZJBU7iGi3uuVBkLKm4NT80Fdx+n82b0ItETaKoVkPrVHC+fvHmknwa
Uom6Yn1RJRXenDiqlzERgwhSxWhJTwqk3f1CcXCIRzrN74r4l1JAJ/Fe++ub
CSjwoWVmSEIKuE1VlLxQTUJPxpU1djulwJGu5/9pEhBodGz3jFArBUjb9N7k
CTqy3nzz4ANZMsQGaJ6y001Bl/hFvmp1yeBVazc36peK7jV/11jNSobZIZqG
RxoDLVjYX3vIIxnyqM7Dpe1MlJAjWzWzPBnaVebp6ymnIZFCoML0KB2guHPU
bh0b9dD3RivdpkNZlAXXO5KDOl+27Qon6XDcoEy67CwXDcXvP992iA7lhgu8
ppt5aN2aMN5aCh1knspXnsino+2xww0DMwR8ClYv9DHlo29xNu7x2QSsvXVK
HBdHogxtDYtydQ401bJgpRIP9L5kz1/XRoB6tpt+0CM+Uh4uWBOjxwGJYsus
1y4eVG526OO9IUBxrsL/0Ek+OnVNZvq0nAA9k4894YYkaukKKfYx5AC79C/d
cBoPEryFnfUjBCTV9KX0ePKR1zM7bYVGAkS9erODk3zULMyyKzpPQDHtZsP4
ThIVdHQe/mUVB+ZmIsummDw4eHTrnd1fCLBUTRDoID6yHnivmtNMgIfVtUWr
+/mouNh2k20JAQGdXvfXW5GoN23ASVVCgGyp0eXaABKp3aVvk/7EgZpiq88O
JA+oH4Uod5KA0zZ3JfWb+GhNuD3v7R0Cqo8qarV185HYTFDBvkzA7anzTx9S
SPRQ1Va6N48AZ8fIak8fEg3NZd6XCgngDD4v0AwlkbP0RRVhwoHTibra7wQ8
2FG1ddZhmoDtHkP6nHV8ZLThgzP33j/7kkwkoi4+EozbhlHKCAhTb/XJNyFR
25MBulw+AV/8hBaGHiR6J7XhBucQYKUwZ9x/jERjWwYW6Z0h4NXTKj2nKBL9
zzMyfRnX/7UQeyY/VhJ6ofcM9uy9zZN219bT2LM3TdzFQS3Z2LOAG09/zb0j
wJ555zT4WFZmYc8OVJkZOl7NxJ51V6LgBmEG9uy6S6tAoEJiz7oumFCyVdKx
Zx/aWxoCX3OxZzpHEwy0XrCxZ+4yT5juYWHPTloEu1fWMrBnrZPCBpfqFOzZ
NFdOu5JJx56xlH7cd7olEXu2o/v45ox78dizgR1mX3+Kjsae3ShcdYITEoE9
G6OsSlddEoQ90/c3si2dOoA9i1DJdy+R7cSeTcZdS6ceXok989kaovhLERV7
Vk+Zmtni5I89C1Peu1ZLFow9e8lelVg5GYE9K6ZRfqvfE4M9c8sYXLA//1fs
2a0W2gfLc0nYsytm2yO3TNKxZ6+UN2ZPzKVgz6YnZwliioE9M1ueEW9lkIY9
[truncated: 521,883 more chars]
