# Supplementary material for: Stereocilium height changes can account for the calcium dependence of the outer-hair-cell bundle’s resting state
Source: PLoS One. 2025 May 23;20(5):e0314728. doi: 10.1371/journal.pone.0314728 (PMC12101656; doi:10.1371/journal.pone.0314728)
Supplement: S11 Code — Mathematical model code using a minimum value for the row-3 height consistent with experimental data (Mathematica 13.3.1). [file pone.0314728.s011.nb]

(* Content-type: application/vnd.wolfram.mathematica *)

(*** Wolfram Notebook File ***)
(* http://www.wolfram.com/nb *)

(* CreatedBy='Mathematica 12.0' *)

(*CacheID: 234*)
(* Internal cache information:
NotebookFileLineBreakTest
NotebookFileLineBreakTest
NotebookDataPosition[       158,          7]
NotebookDataLength[    879991,      17965]
NotebookOptionsPosition[    865895,      17737]
NotebookOutlinePosition[    866307,      17754]
CellTagsIndexPosition[    866264,      17751]
WindowFrame->Normal*)

(* Beginning of Notebook Content *)
Notebook[{
Cell[BoxData[
 RowBox[{
  RowBox[{"(*", 
   RowBox[{
    RowBox[{"Geometrical", " ", "functions", " ", "\[Theta]"}], ",", "s", ",", 
    RowBox[{"P", " ", 
     RowBox[{"etc", "."}]}]}], "*)"}], "\[IndentingNewLine]", 
  RowBox[{
   RowBox[{
    RowBox[{"theta1", "[", 
     RowBox[{"l1_", ",", "x1_", ",", "t_"}], "]"}], ":=", 
    RowBox[{"ArcSin", "[", 
     RowBox[{
      RowBox[{"x1", "[", "t", "]"}], "/", "l1"}], "]"}]}], " ", 
   RowBox[{"(*", "\[Theta]1", "*)"}], "\[IndentingNewLine]", 
   RowBox[{
    RowBox[{"theta2", "[", 
     RowBox[{
     "a1_", ",", "c_", ",", "l1_", ",", "l2_", ",", "x1_", ",", "t_"}], " ", 
     "]"}], ":=", 
    RowBox[{
     RowBox[{"ArcSin", "[", 
      RowBox[{
       RowBox[{
        RowBox[{"(", 
         RowBox[{"a1", "/", "l2"}], ")"}], "*", 
        RowBox[{"Cos", "[", 
         RowBox[{"theta1", "[", 
          RowBox[{"l1", ",", "x1", ",", "t"}], "]"}], "]"}]}], "-", 
       RowBox[{"c", "/", "l2"}]}], "]"}], "+", 
     RowBox[{"theta1", "[", 
      RowBox[{"l1", ",", "x1", ",", "t"}], "]"}]}]}], 
   RowBox[{"(*", "\[Theta]2", "*)"}], "\[IndentingNewLine]", 
   RowBox[{
    RowBox[{"theta3", "[", 
     RowBox[{
     "a1_", ",", "a2_", ",", "c_", ",", "l1_", ",", "l2_", ",", "l3_", ",", 
      "x1_", ",", "t_"}], " ", "]"}], ":=", 
    RowBox[{
     RowBox[{"ArcSin", "[", 
      RowBox[{
       RowBox[{
        RowBox[{"(", 
         RowBox[{"a2", "/", "l3"}], ")"}], "*", 
        RowBox[{"Cos", "[", 
         RowBox[{"theta2", "[", 
          RowBox[{"a1", ",", "c", ",", "l1", ",", "l2", ",", "x1", ",", "t"}],
           "]"}], "]"}]}], "-", 
       RowBox[{"c", "/", "l3"}]}], "]"}], "+", 
     RowBox[{"theta2", "[", 
      RowBox[{"a1", ",", "c", ",", "l1", ",", "l2", ",", "x1", ",", "t"}], 
      "]"}]}]}], 
   RowBox[{"(*", "\[Theta]3", "*)"}], "\[IndentingNewLine]", 
   RowBox[{
    RowBox[{"x2", "[", 
     RowBox[{"a_", ",", "c_", ",", "l1_", ",", "l2_", ",", "x1_", ",", "t_"}],
      "]"}], ":=", 
    RowBox[{"l2", "*", 
     RowBox[{"Sin", "[", 
      RowBox[{"theta2", "[", 
       RowBox[{"a", ",", "c", ",", "l1", ",", "l2", ",", "x1", ",", "t"}], 
       "]"}], "]"}]}]}], 
   RowBox[{"(*", "X2", "*)"}], "\[IndentingNewLine]", 
   RowBox[{
    RowBox[{"x3", "[", 
     RowBox[{
     "a1_", ",", "a2_", ",", "c_", ",", "l1_", ",", "l2_", ",", "l3_", ",", 
      "x1_", ",", "t_"}], "]"}], ":=", 
    RowBox[{"l3", "*", 
     RowBox[{"Sin", "[", 
      RowBox[{"theta3", "[", 
       RowBox[{
       "a1", ",", "a2", ",", "c", ",", "l1", ",", "l2", ",", "l3", ",", "x1", 
        ",", "t"}], "]"}], "]"}]}]}], 
   RowBox[{"(*", "X3", "*)"}], "\[IndentingNewLine]", 
   RowBox[{
    RowBox[{"s1", "[", 
     RowBox[{
     "a1_", ",", "c_", ",", "l1_", ",", "l2_", ",", "x1_", ",", "t_"}], "]"}],
     ":=", 
    RowBox[{
     RowBox[{
      RowBox[{"-", "a1"}], "*", 
      RowBox[{"Sin", "[", 
       RowBox[{"theta1", "[", 
        RowBox[{"l1", ",", "x1", ",", "t"}], "]"}], "]"}]}], "+", 
     RowBox[{"l2", "*", 
      RowBox[{"Cos", "[", 
       RowBox[{
        RowBox[{"-", 
         RowBox[{"theta1", "[", 
          RowBox[{"l1", ",", "x1", ",", "t"}], "]"}]}], "+", 
        RowBox[{"theta2", "[", 
         RowBox[{"a1", ",", "c", ",", "l1", ",", "l2", ",", "x1", ",", "t"}], 
         "]"}]}], "]"}]}]}]}], 
   RowBox[{"(*", "s1", "*)"}], "\[IndentingNewLine]", 
   RowBox[{
    RowBox[{"s2", "[", 
     RowBox[{
     "a1_", ",", "a2_", ",", "c_", ",", "l1_", ",", "l2_", ",", "l3_", ",", 
      "x1_", ",", "t_"}], "]"}], ":=", 
    RowBox[{
     RowBox[{
      RowBox[{"-", "a2"}], "*", 
      RowBox[{"Sin", "[", 
       RowBox[{"theta2", "[", 
        RowBox[{"a1", ",", "c", ",", "l1", ",", "l2", ",", "x1", ",", "t"}], 
        "]"}], "]"}]}], "+", 
     RowBox[{"l3", "*", 
      RowBox[{"Cos", "[", 
       RowBox[{
        RowBox[{"-", 
         RowBox[{"theta2", "[", 
          RowBox[{"a1", ",", "c", ",", "l1", ",", "l2", ",", "x1", ",", "t"}],
           "]"}]}], "+", 
        RowBox[{"theta3", "[", 
         RowBox[{
         "a1", ",", "a2", ",", "c", ",", "l1", ",", "l2", ",", "l3", ",", 
          "x1", ",", "t"}], "]"}]}], "]"}]}]}]}], 
   RowBox[{"(*", "s2", "*)"}], "\[IndentingNewLine]", 
   RowBox[{
    RowBox[{"xgs1", "[", 
     RowBox[{
     "a1_", ",", "c_", ",", "l1_", ",", "l2_", ",", "b1_", ",", "x1_", ",", 
      "t_"}], "]"}], ":=", 
    RowBox[{"Sqrt", "[", 
     RowBox[{
      SuperscriptBox[
       RowBox[{"(", 
        RowBox[{"c", "/", "2."}], ")"}], "2"], "+", 
      SuperscriptBox[
       RowBox[{"(", 
        RowBox[{"b1", "-", 
         RowBox[{"s1", "[", 
          RowBox[{"a1", ",", "c", ",", "l1", ",", "l2", ",", "x1", ",", "t"}],
           "]"}]}], ")"}], "2"]}], "]"}]}], 
   RowBox[{"(*", "x1", "*)"}], "\[IndentingNewLine]", 
   RowBox[{
    RowBox[{"xgs2", "[", 
     RowBox[{
     "a1_", ",", "a2_", ",", "c_", ",", "l1_", ",", "l2_", ",", "l3_", ",", 
      "b1_", ",", "b2_", ",", "x1_", ",", "t_"}], "]"}], ":=", 
    RowBox[{"Sqrt", "[", 
     RowBox[{
      SuperscriptBox[
       RowBox[{"(", 
        RowBox[{"c", "/", "2."}], ")"}], "2"], "+", 
      SuperscriptBox[
       RowBox[{"(", 
        RowBox[{"b2", "-", 
         RowBox[{"s2", "[", 
          RowBox[{
          "a1", ",", "a2", ",", "c", ",", "l1", ",", "l2", ",", "l3", ",", 
           "x1", ",", "t"}], "]"}]}], ")"}], "2"]}], "]"}]}], 
   RowBox[{"(*", "x2", "*)"}], "\[IndentingNewLine]", 
   RowBox[{
    RowBox[{"p01", "[", 
     RowBox[{
     "a1_", ",", "c_", ",", "l1_", ",", "l2_", ",", "b1_", ",", "x1_", ",", 
      "t_", ",", "xh_", ",", "d_", ",", "kgs_", ",", "kb_", ",", "Temp_"}], 
     "]"}], ":=", 
    SuperscriptBox[
     RowBox[{"(", 
      RowBox[{"1.", "+", 
       RowBox[{"Exp", "[", 
        RowBox[{
         RowBox[{"-", 
          RowBox[{"(", 
           RowBox[{
            RowBox[{"xgs1", "[", 
             RowBox[{
             "a1", ",", "c", ",", "l1", ",", "l2", ",", "b1", ",", "x1", ",", 
              "t"}], "]"}], "-", "xh"}], ")"}]}], "*", "kgs", "*", 
         RowBox[{"d", "/", 
          RowBox[{"(", 
           RowBox[{"kb", "*", "Temp"}], ")"}]}]}], "]"}]}], ")"}], 
     RowBox[{"-", "1"}]]}], 
   RowBox[{"(*", "P\[Infinity]1", "*)"}], "\[IndentingNewLine]", 
   RowBox[{
    RowBox[{"p02", "[", 
     RowBox[{
     "a1_", ",", "a2_", ",", "c_", ",", "l1_", ",", "l2_", ",", "l3_", ",", 
      "b1_", ",", "b2_", ",", "x1_", ",", "t_", ",", "xh_", ",", "d_", ",", 
      "kgs_", ",", "kb_", ",", "Temp_"}], "]"}], ":=", 
    SuperscriptBox[
     RowBox[{"(", 
      RowBox[{"1.", "+", 
       RowBox[{"Exp", "[", 
        RowBox[{
         RowBox[{"-", 
          RowBox[{"(", 
           RowBox[{
            RowBox[{"xgs2", "[", 
             RowBox[{
             "a1", ",", "a2", ",", "c", ",", "l1", ",", "l2", ",", "l3", ",", 
              "b1", ",", "b2", ",", "x1", ",", "t"}], "]"}], "-", "xh"}], 
           ")"}]}], "*", "kgs", "*", 
         RowBox[{"d", "/", 
          RowBox[{"(", 
           RowBox[{"kb", "*", "Temp"}], ")"}]}]}], "]"}]}], ")"}], 
     RowBox[{"-", "1"}]]}], 
   RowBox[{"(*", "P\[Infinity]2", "*)"}], "\[IndentingNewLine]", 
   RowBox[{"(*", 
    RowBox[{
     RowBox[{
      RowBox[{"Lth2c", "[", 
       RowBox[{
       "a1_", ",", "a2_", ",", "c_", ",", "l1_", ",", "l2_", ",", "l3_", ",", 
        "b1_", ",", "b2_", ",", "k1th_", ",", "k2th_", ",", "k3th_", ",", 
        "kgs1_", ",", "kgs2_", ",", "x1_", ",", "theta1u_", ",", "theta2u_", 
        ",", "theta3u_", ",", "xgsu_", ",", "t_", ",", "xh_", ",", "d_", ",", 
        "kb_", ",", "temp_"}], "]"}], ":=", "\[IndentingNewLine]", 
      RowBox[{
       RowBox[{
        RowBox[{"-", "k1th"}], "*", 
        RowBox[{
         SuperscriptBox[
          RowBox[{"(", 
           RowBox[{
            RowBox[{"theta1", "[", 
             RowBox[{"l1", ",", "x1", ",", "t"}], "]"}], "-", "theta1u"}], 
           ")"}], "2"], "/", "2"}]}], "-", 
       RowBox[{"k2th", "*", 
        RowBox[{
         SuperscriptBox[
          RowBox[{"(", 
           RowBox[{
            RowBox[{"theta2", "[", 
             RowBox[{
             "a1", ",", "c", ",", "l1", ",", "l2", ",", "x1", ",", "t"}], 
             "]"}], "-", "theta2u"}], ")"}], "2"], "/", "2"}]}], "-", 
       RowBox[{"k3th", "*", 
        RowBox[{
         SuperscriptBox[
          RowBox[{"(", 
           RowBox[{
            RowBox[{"theta3", "[", 
             RowBox[{
             "a1", ",", "a2", ",", "c", ",", "l1", ",", "l2", ",", "l3", ",", 
              "x1", ",", "t"}], "]"}], "-", "theta3u"}], ")"}], "2"], "/", 
         "2"}]}]}]}], ";"}], "*)"}], "\[IndentingNewLine]", 
   RowBox[{
    RowBox[{
     RowBox[{"Lth2c", "[", 
      RowBox[{
      "a1_", ",", "a2_", ",", "c_", ",", "l1_", ",", "l2_", ",", "l3_", ",", 
       "b1_", ",", "b2_", ",", "k1th_", ",", "k2th_", ",", "k3th_", ",", 
       "x1_", ",", "theta1u_", ",", "theta2u_", ",", "theta3u_", ",", "t_"}], 
      "]"}], ":=", "\[IndentingNewLine]", 
     RowBox[{
      RowBox[{
       RowBox[{"-", "k1th"}], "*", 
       RowBox[{
        SuperscriptBox[
         RowBox[{"(", 
          RowBox[{
           RowBox[{"theta1", "[", 
            RowBox[{"l1", ",", "x1", ",", "t"}], "]"}], "-", "theta1u"}], 
          ")"}], "2"], "/", "2"}]}], "-", 
      RowBox[{"k2th", "*", 
       RowBox[{
        SuperscriptBox[
         RowBox[{"(", 
          RowBox[{
           RowBox[{"theta2", "[", 
            RowBox[{
            "a1", ",", "c", ",", "l1", ",", "l2", ",", "x1", ",", "t"}], 
            "]"}], "-", "theta2u"}], ")"}], "2"], "/", "2"}]}], "-", 
      RowBox[{"k3th", "*", 
       RowBox[{
        SuperscriptBox[
         RowBox[{"(", 
          RowBox[{
           RowBox[{"theta3", "[", 
            RowBox[{
            "a1", ",", "a2", ",", "c", ",", "l1", ",", "l2", ",", "l3", ",", 
             "x1", ",", "t"}], "]"}], "-", "theta3u"}], ")"}], "2"], "/", 
        "2"}]}]}]}], ";"}], " ", 
   RowBox[{"(*", 
    RowBox[{"Lagrangian", " ", 
     RowBox[{"W", ".", "O", ".", " ", "gating"}], " ", "springs"}], "*)"}], 
   "\[IndentingNewLine]", 
   RowBox[{
    RowBox[{
     RowBox[{"bfn1", "[", 
      RowBox[{
      "xgsrest_", ",", "a1_", ",", "c_", ",", "l1_", ",", "l2_", ",", "x1_", 
       ",", "t_"}], "]"}], ":=", 
     RowBox[{
      SuperscriptBox[
       RowBox[{"(", 
        RowBox[{
         SuperscriptBox["xgsrest", "2"], "-", 
         RowBox[{"0.25", "*", 
          SuperscriptBox["c", "2"]}]}], ")"}], 
       RowBox[{"1.", "/", "2."}]], "+", 
      RowBox[{"s1", "[", 
       RowBox[{"a1", ",", "c", ",", "l1", ",", "l2", ",", "x1", ",", "t"}], 
       "]"}]}]}], ";"}], " ", 
   RowBox[{"(*", "b1", "*)"}], "\[IndentingNewLine]", 
   RowBox[{
    RowBox[{
     RowBox[{"bfn2", "[", 
      RowBox[{
      "xgsrest_", ",", "a1_", ",", "a2_", ",", "c_", ",", "l1_", ",", "l2_", 
       ",", "l3_", ",", "x1_", ",", "t_"}], "]"}], ":=", 
     RowBox[{
      SuperscriptBox[
       RowBox[{"(", 
        RowBox[{
         SuperscriptBox["xgsrest", "2"], "-", 
         RowBox[{"0.25", "*", 
          SuperscriptBox["c", "2"]}]}], ")"}], 
       RowBox[{"1.", "/", "2."}]], "+", 
      RowBox[{"s2", "[", 
       RowBox[{
       "a1", ",", "a2", ",", "c", ",", "l1", ",", "l2", ",", "l3", ",", "x1", 
        ",", "t"}], "]"}]}]}], ";"}], 
   RowBox[{"(*", "b2", "*)"}]}]}]], "Input",
 CellChangeTimes->{{3.928597814708665*^9, 3.9285978307353277`*^9}, {
   3.928835595286984*^9, 3.9288357023600197`*^9}, {3.9288357881603813`*^9, 
   3.928835888740218*^9}, 3.928835921754945*^9, {3.9288362644017353`*^9, 
   3.928836323463011*^9}, 3.9479913959785833`*^9},
 CellLabel->"In[1]:=",ExpressionUUID->"db0edfdb-59c0-4e60-93ea-b06d80f9afff"],

Cell[BoxData[
 RowBox[{
  RowBox[{"(*", 
   RowBox[{
    RowBox[{
     RowBox[{"Initial", " ", "parameter", " ", "values"}], " ", "-", " ", 
     "heights"}], ",", " ", 
    RowBox[{"separation", " ", 
     RowBox[{"etc", "."}]}]}], "*)"}], "\[IndentingNewLine]", 
  RowBox[{
   RowBox[{
    RowBox[{"Johnsonfn", "[", "x_", "]"}], ":=", 
    SuperscriptBox[
     RowBox[{"(", 
      RowBox[{"1", "+", 
       RowBox[{"Exp", "[", 
        RowBox[{
         RowBox[{"(", 
          RowBox[{"40.", "-", "x"}], ")"}], "/", "17."}], "]"}]}], ")"}], 
     RowBox[{"-", "1"}]]}], 
   RowBox[{"(*", 
    RowBox[{
     RowBox[{"Johnson", "'"}], "s", " ", "fitted", " ", "function", " ", 
     "for", " ", "activation", " ", "curve"}], "*)"}], "\[IndentingNewLine]", 
   
   RowBox[{
    RowBox[{"rcp", "=", 
     RowBox[{"Johnsonfn", "[", "0", "]"}]}], ";", "0.068", ";"}], 
   RowBox[{"(*", 
    RowBox[{"Resting", " ", "open", " ", 
     RowBox[{"prob", ".", "in"}], " ", "perilymph", " ", "from", " ", 
     "Johnson"}], " ", "*)"}], "\[IndentingNewLine]", 
   RowBox[{
    RowBox[{"dl1", "=", "0"}], ";", 
    RowBox[{"dl2", "=", "0"}], ";", 
    RowBox[{"dl3", "=", 
     RowBox[{"-", "400"}]}], ";"}], "\[IndentingNewLine]", 
   RowBox[{
    RowBox[{"l1val", "=", 
     RowBox[{
      RowBox[{
       RowBox[{"(", "4.1", ")"}], "*", 
       SuperscriptBox["10", 
        RowBox[{"-", "6"}]], "*", 
       SuperscriptBox["10", "9"]}], "+", "dl1"}]}], ";"}], 
   RowBox[{"(*", 
    RowBox[{"Height", " ", "l1"}], "*)"}], "\[IndentingNewLine]", 
   RowBox[{
    RowBox[{"fac2", "=", 
     RowBox[{"4.1", "/", "2.1"}]}], ";", 
    RowBox[{"fac3", "=", 
     RowBox[{"4.1", "/", "1.3"}]}], ";"}], "\[IndentingNewLine]", 
   RowBox[{
    RowBox[{"l2val", "=", 
     RowBox[{"2100", "-", "dl2"}]}], ";", 
    RowBox[{"l1val", "/", "fac2"}], ";"}], 
   RowBox[{"(*", 
    RowBox[{"Height", " ", "l2"}], "*)"}], "\[IndentingNewLine]", 
   RowBox[{
    RowBox[{"l3val", "=", 
     RowBox[{"1300", "+", "dl3"}]}], ";", 
    RowBox[{"l1val", "/", "fac3"}], ";"}], 
   RowBox[{"(*", 
    RowBox[{"Height", " ", "l3"}], "*)"}], "\[IndentingNewLine]", 
   RowBox[{
    RowBox[{"cval", "=", "289."}], ";"}], 
   RowBox[{"(*", 
    RowBox[{"Width", " ", "c"}], "*)"}], "\[IndentingNewLine]", 
   RowBox[{
    RowBox[{"aval1", "=", "588."}], ";"}], 
   RowBox[{"(*", 
    RowBox[{"row", " ", "spacing", " ", "a1"}], "*)"}], "\[IndentingNewLine]", 
   RowBox[{
    RowBox[{"aval2", "=", "618."}], ";"}], 
   RowBox[{"(*", 
    RowBox[{"row", " ", "spacing", " ", "a2"}], "*)"}], "\[IndentingNewLine]", 
   RowBox[{
    RowBox[{"lam1val", "=", 
     RowBox[{"1.", "*", 
      SuperscriptBox["10", 
       RowBox[{"-", "21"}]]}]}], ";", 
    RowBox[{"lam2val", "=", "lam1val"}], ";", 
    RowBox[{"lam3val", "=", "lam1val"}], ";"}], 
   RowBox[{"(*", 
    RowBox[{"Pivot", " ", "damping", " ", 
     RowBox[{"coeff", ".", " ", 
      RowBox[{"(", 
       RowBox[{"NOT", " ", "USED"}], ")"}]}]}], "*)"}], "\[IndentingNewLine]", 
   RowBox[{
    RowBox[{"x1uval", "=", "0."}], ";", 
    RowBox[{"x2uval", "=", " ", "0."}], ";", 
    RowBox[{"x3uval", "=", " ", "0."}], ";"}], 
   RowBox[{"(*", 
    RowBox[{
    "unloaded", " ", "angular", " ", "displacement", " ", "\[Theta]u"}], " ", 
    "*)"}], "\[IndentingNewLine]", 
   RowBox[{
    RowBox[{"delxval", "=", "45."}], ";"}], 
   RowBox[{"(*", 
    RowBox[{
    "Mean", " ", "Offset", " ", "in", " ", "endolymph", " ", "from", " ", 
     "Tobin", " ", 
     RowBox[{"(", "nm", ")"}]}], "*)"}], "\[IndentingNewLine]", 
   RowBox[{
    RowBox[{"xgsrval", "=", 
     RowBox[{
      RowBox[{"186.", "*", 
       SuperscriptBox["10", 
        RowBox[{"-", "9"}]], "*", 
       SuperscriptBox["10", "9"]}], "+", 
      RowBox[{"0.5", "*", "cval"}]}]}], ";"}], 
   RowBox[{"(*", 
    RowBox[{
     RowBox[{
     "Resting", " ", "Gating", " ", "spring", " ", "length", " ", "in", " ", 
      "endolymph"}], "=", " ", 
     RowBox[{
      RowBox[{"Tiplink", " ", "length", " ", "from", " ", "Furness"}], " ", 
      "+", " ", 
      RowBox[{
       RowBox[{"1", "/", "2"}], " ", "width"}]}]}], " ", "*)"}], 
   "\[IndentingNewLine]", 
   RowBox[{
    RowBox[{"t1", "=", 
     RowBox[{"Range", "[", 
      RowBox[{"1", ",", "100", ",", "1"}], "]"}]}], ";"}], 
   "\[IndentingNewLine]", 
   RowBox[{
    RowBox[{"freq", "=", "4000."}], ";"}], "\[IndentingNewLine]", 
   RowBox[{
    RowBox[{"tp", "=", 
     RowBox[{"1.", "/", "freq"}]}], ";"}], "\[IndentingNewLine]", 
   RowBox[{
    RowBox[{"xhval", "=", "xgsrval"}], ";"}], 
   RowBox[{"(*", 
    RowBox[{
    "half", " ", "activation", " ", "length", " ", "in", " ", "endolymph"}], 
    "*)"}], "\[IndentingNewLine]", 
   RowBox[{
    RowBox[{"kbval", "=", 
     RowBox[{"1.381", "*", 
      SuperscriptBox["10", 
       RowBox[{"-", "23"}]], "*", 
      SuperscriptBox["10", "9"], "*", 
      SuperscriptBox["10", "9"]}]}], ";"}], " ", 
   RowBox[{"(*", 
    RowBox[{"Boltzmann", " ", "constant"}], "*)"}], "\[IndentingNewLine]", 
   RowBox[{
    RowBox[{"tempval", "=", "295.65"}], ";"}], 
   RowBox[{"(*", 
    RowBox[{"273.15", "+", "20."}], "*)"}], " ", 
   RowBox[{"(*", "Temperature", "*)"}], "\[IndentingNewLine]", 
   RowBox[{
    RowBox[{"dels", "=", 
     RowBox[{"40.", "*", 
      SuperscriptBox["10", 
       RowBox[{"-", "9"}]], "*", 
      SuperscriptBox["10", "9"]}]}], ";"}], 
   RowBox[{"(*", 
    RowBox[{"Distance", " ", 
     RowBox[{"b", "/", "w"}], " ", "Center", " ", "and", " ", "resting", " ", 
     "displacement", " ", "in", " ", "Johnson", " ", "activation", " ", 
     "curve"}], "*)"}], "\[IndentingNewLine]", 
   RowBox[{
    RowBox[{"nc", "=", "28"}], ";"}], 
   RowBox[{"(*", 
    RowBox[{
     RowBox[{"No", ".", " ", "of"}], " ", "columns"}], "*)"}], 
   "\[IndentingNewLine]", 
   RowBox[{
    RowBox[{"ntl", "=", "65"}], ";"}], 
   RowBox[{"(*", 
    RowBox[{"number", " ", "of", " ", "tiplinks"}], "*)"}], 
   "\[IndentingNewLine]", 
   RowBox[{
    RowBox[{"khb", "=", 
     RowBox[{"8.6", "*", 
      SuperscriptBox["10", 
       RowBox[{"-", "3"}]]}]}], ";"}], 
   RowBox[{"(*", 
    RowBox[{
    "Mean", " ", "Bundle", " ", "stiffness", " ", "with", " ", "gating", " ", 
     "springs", " ", "in", " ", 
     RowBox[{"N", "/", "m"}], " ", 
     RowBox[{"(", "Tobin", ")"}]}], "*)"}], "\[IndentingNewLine]", 
   RowBox[{
    RowBox[{"khbnogs", "=", 
     RowBox[{"5.5", "*", 
      SuperscriptBox["10", 
       RowBox[{"-", "3"}]]}]}], ";"}], 
   RowBox[{"(*", 
    RowBox[{
    "Mean", " ", "Bundle", " ", "stiffness", " ", "without", " ", "gating", 
     " ", "springs", " ", "in", " ", 
     RowBox[{"N", "/", "m"}], 
     RowBox[{"(", "Tobin", ")"}]}], "*)"}], "\[IndentingNewLine]", 
   RowBox[{
    RowBox[{"kthetatobin", "=", "1.2"}], " ", ";"}], 
   RowBox[{"(*", 
    RowBox[{"Tobins", " ", "mean", " ", "pivotal", " ", "stiffness", " ", 
     RowBox[{"(", 
      RowBox[{"fNm", "/", "rad"}], ")"}]}], "*)"}], "\[IndentingNewLine]", 
   RowBox[{
    RowBox[{"kgstobin", "=", 
     RowBox[{"3.7", "*", 
      SuperscriptBox["10", 
       RowBox[{"-", "3"}]]}]}], ";"}], 
   RowBox[{"(*", 
    RowBox[{
    "Tobins", " ", "mean", " ", "gating", " ", "spring", " ", "stiffness", 
     " ", 
     RowBox[{"(", 
      RowBox[{"N", "/", "m"}], ")"}]}], "*)"}], "\[IndentingNewLine]", 
   RowBox[{
    RowBox[{"tgstobin", "=", "0.054"}], ";"}], 
   RowBox[{"(*", 
    RowBox[{
    "Tobins", " ", "mean", " ", "resting", " ", "gating", " ", "spring", " ", 
     "tension", " ", "in", " ", "endolymph", " ", 
     RowBox[{"(", "pN", ")"}]}], "*)"}], "\[IndentingNewLine]", 
   RowBox[{
    RowBox[{"SetDirectory", "[", 
     RowBox[{"NotebookDirectory", "[", "]"}], "]"}], ";"}]}]}]], "Input",
 CellChangeTimes->{{3.9285979019882*^9, 3.9285979144072523`*^9}, {
   3.928597961357822*^9, 3.9285979629620533`*^9}, {3.928598007474463*^9, 
   3.9285980865056*^9}, {3.928836368062725*^9, 3.928836632271029*^9}, {
   3.928836662812405*^9, 3.928836899613596*^9}, {3.928836930869255*^9, 
   3.928836982009493*^9}, {3.928837226705884*^9, 3.928837242378553*^9}, {
   3.928837937548225*^9, 3.928837938747568*^9}, {3.928848053171495*^9, 
   3.9288480574653187`*^9}, {3.928930051968975*^9, 3.92893007231275*^9}, 
   3.929991922854259*^9, {3.929992159337895*^9, 3.929992195847197*^9}, {
   3.929992292513891*^9, 3.929992293333481*^9}, 3.929992372062845*^9, {
   3.947985302444816*^9, 3.947985306347193*^9}, {3.947985955090968*^9, 
   3.947985964762038*^9}, {3.947986123665888*^9, 3.947986148802711*^9}, 
   3.947987684557773*^9, {3.947987986067973*^9, 3.947988017448265*^9}, {
   3.9479913828442783`*^9, 3.947991383281514*^9}, 3.947991547301963*^9, {
   3.947991609798431*^9, 3.947991619801071*^9}, 3.947992236271256*^9},
 CellLabel->"In[15]:=",ExpressionUUID->"9d5a0a5e-2c1d-4c01-a0bc-b66ed36499b5"],

Cell[BoxData[{
 RowBox[{
  RowBox[{
   RowBox[{"Johnsondata1e", "=", 
    RowBox[{"Import", "[", "\"\<Johnson20111E.csv\>\"", "]"}]}], ";"}], 
  RowBox[{"(*", 
   RowBox[{
   "path", " ", "to", " ", "Johnson", " ", "activation", " ", "curve", " ", 
    "data"}], "*)"}]}], "\[IndentingNewLine]", 
 RowBox[{
  RowBox[{
   RowBox[{"Johnsondata1ea", "=", 
    RowBox[{"Import", "[", "\"\<Jd1e1b.csv\>\"", "]"}]}], ";"}], 
  RowBox[{"(*", 
   RowBox[{
    RowBox[{
    "path", " ", "to", " ", "Johnson", " ", "activation", " ", "curve", " ", 
     "data"}], ",", " ", "cycle1"}], "*)"}]}], "\[IndentingNewLine]", 
 RowBox[{
  RowBox[{
   RowBox[{"Johnsondata1eb", "=", 
    RowBox[{"Import", "[", "\"\<Jd1e2b.csv\>\"", "]"}]}], ";"}], 
  RowBox[{"(*", 
   RowBox[{
    RowBox[{
    "path", " ", "to", " ", "Johnson", " ", "activation", " ", "curve", " ", 
     "data"}], ",", " ", "cycle2"}], "*)"}]}], "\[IndentingNewLine]", 
 RowBox[{
  RowBox[{
   RowBox[{"Johnsonsine", "=", 
    RowBox[{"Import", "[", "\"\<Johnsonsine.csv\>\"", "]"}]}], ";"}], 
  RowBox[{"(*", 
   RowBox[{
   "path", " ", "to", " ", "Johnson", " ", "sine", " ", "displacement", " ", 
    "data"}], "*)"}]}], "\[IndentingNewLine]", 
 RowBox[{
  RowBox[{"Johnsondata1e1", "=", 
   RowBox[{"Sort", "[", 
    RowBox[{"Table", "[", 
     RowBox[{
      RowBox[{
       SuperscriptBox["10", "3"], 
       RowBox[{"Johnsondata1e", "[", 
        RowBox[{"[", 
         RowBox[{"n", ",", "1"}], "]"}], "]"}]}], ",", 
      RowBox[{"{", 
       RowBox[{"n", ",", "1", ",", 
        RowBox[{
         RowBox[{"Dimensions", "[", "Johnsondata1e", "]"}], "[", 
         RowBox[{"[", "1", "]"}], "]"}]}], "}"}]}], "]"}], "]"}]}], 
  ";"}], "\[IndentingNewLine]", 
 RowBox[{
  RowBox[{"Johnsondata1e2", "=", 
   RowBox[{"Sort", "[", 
    RowBox[{"Table", "[", 
     RowBox[{
      RowBox[{
       RowBox[{"Johnsondata1e", "[", 
        RowBox[{"[", 
         RowBox[{"n", ",", "2"}], "]"}], "]"}], "/", "1.51"}], ",", 
      RowBox[{"{", 
       RowBox[{"n", ",", "1", ",", 
        RowBox[{
         RowBox[{"Dimensions", "[", "Johnsondata1e", "]"}], "[", 
         RowBox[{"[", "1", "]"}], "]"}]}], "}"}]}], "]"}], "]"}]}], 
  ";"}], "\[IndentingNewLine]", 
 RowBox[{
  RowBox[{
   RowBox[{"Jd11", "=", 
    RowBox[{"Sort", "[", 
     RowBox[{"Table", "[", 
      RowBox[{
       RowBox[{
        SuperscriptBox["10", "3"], 
        RowBox[{"Johnsondata1ea", "[", 
         RowBox[{"[", 
          RowBox[{"n", ",", "1"}], "]"}], "]"}]}], ",", 
       RowBox[{"{", 
        RowBox[{"n", ",", "1", ",", 
         RowBox[{
          RowBox[{"Dimensions", "[", "Johnsondata1ea", "]"}], "[", 
          RowBox[{"[", "1", "]"}], "]"}]}], "}"}]}], "]"}], "]"}]}], ";"}], 
  RowBox[{"(*", 
   RowBox[{"Johnson", " ", "cycle", " ", "1", " ", "displacements"}], 
   "*)"}]}], "\[IndentingNewLine]", 
 RowBox[{
  RowBox[{
   RowBox[{"Jd12", "=", 
    RowBox[{"Sort", "[", 
     RowBox[{"Table", "[", 
      RowBox[{
       RowBox[{
        RowBox[{"Johnsondata1ea", "[", 
         RowBox[{"[", 
          RowBox[{"n", ",", "2"}], "]"}], "]"}], "/", "1.51"}], ",", 
       RowBox[{"{", 
        RowBox[{"n", ",", "1", ",", 
         RowBox[{
          RowBox[{"Dimensions", "[", "Johnsondata1ea", "]"}], "[", 
          RowBox[{"[", "1", "]"}], "]"}]}], "}"}]}], "]"}], "]"}]}], ";"}], 
  RowBox[{"(*", 
   RowBox[{
   "Johnson", " ", "cycle", " ", "1", " ", "currents", " ", "scaled", " ", 
    "wrt", " ", "max", " ", "value", " ", "1.51", " ", "nA"}], 
   "*)"}]}], "\[IndentingNewLine]", 
 RowBox[{
  RowBox[{
   RowBox[{"Jd21", "=", 
    RowBox[{"Sort", "[", 
     RowBox[{"Table", "[", 
      RowBox[{
       RowBox[{
        SuperscriptBox["10", "3"], 
        RowBox[{"Johnsondata1eb", "[", 
         RowBox[{"[", 
          RowBox[{"n", ",", "1"}], "]"}], "]"}]}], ",", 
       RowBox[{"{", 
        RowBox[{"n", ",", "1", ",", 
         RowBox[{
          RowBox[{"Dimensions", "[", "Johnsondata1eb", "]"}], "[", 
          RowBox[{"[", "1", "]"}], "]"}]}], "}"}]}], "]"}], "]"}]}], ";"}], 
  RowBox[{"(*", 
   RowBox[{"Johnson", " ", "cycle", " ", "2", " ", "displacements"}], 
   "*)"}]}], "\[IndentingNewLine]", 
 RowBox[{
  RowBox[{
   RowBox[{"Jd22", "=", 
    RowBox[{"Sort", "[", 
     RowBox[{"Table", "[", 
      RowBox[{
       RowBox[{
        RowBox[{"Johnsondata1eb", "[", 
         RowBox[{"[", 
          RowBox[{"n", ",", "2"}], "]"}], "]"}], "/", "1.51"}], ",", 
       RowBox[{"{", 
        RowBox[{"n", ",", "1", ",", 
         RowBox[{
          RowBox[{"Dimensions", "[", "Johnsondata1eb", "]"}], "[", 
          RowBox[{"[", "1", "]"}], "]"}]}], "}"}]}], "]"}], "]"}]}], ";"}], 
  RowBox[{"(*", 
   RowBox[{
   "Johnson", " ", "cycle", " ", "2", " ", "currents", " ", "scaled", " ", 
    "wrt", " ", "max", " ", "value", " ", "1.51", " ", "nA"}], 
   "*)"}]}], "\[IndentingNewLine]", 
 RowBox[{
  RowBox[{"Js1", "=", 
   RowBox[{"Sort", "[", 
    RowBox[{"Table", "[", 
     RowBox[{
      RowBox[{
       SuperscriptBox["10", 
        RowBox[{"-", "3"}]], 
       RowBox[{"Johnsonsine", "[", 
        RowBox[{"[", 
         RowBox[{"n", ",", "1"}], "]"}], "]"}]}], ",", 
      RowBox[{"{", 
       RowBox[{"n", ",", "1", ",", 
        RowBox[{
         RowBox[{"Dimensions", "[", "Johnsonsine", "]"}], "[", 
         RowBox[{"[", "1", "]"}], "]"}]}], "}"}]}], "]"}], "]"}]}], 
  ";"}], "\[IndentingNewLine]", 
 RowBox[{
  RowBox[{"Js2", "=", 
   RowBox[{"Sort", "[", 
    RowBox[{"Table", "[", 
     RowBox[{
      RowBox[{
       SuperscriptBox["10", 
        RowBox[{"-", "6"}]], 
       RowBox[{"Johnsonsine", "[", 
        RowBox[{"[", 
         RowBox[{"n", ",", "2"}], "]"}], "]"}]}], ",", 
      RowBox[{"{", 
       RowBox[{"n", ",", "1", ",", 
        RowBox[{
         RowBox[{"Dimensions", "[", "Johnsonsine", "]"}], "[", 
         RowBox[{"[", "1", "]"}], "]"}]}], "}"}]}], "]"}], "]"}]}], 
  ";"}], "\[IndentingNewLine]", 
 RowBox[{
  RowBox[{"nip", "=", "4"}], ";"}], "\[IndentingNewLine]", 
 RowBox[{
  RowBox[{"Johnsondata1e1int", "=", 
   RowBox[{"MovingAverage", "[", 
    RowBox[{
     RowBox[{"Table", "[", 
      RowBox[{
       RowBox[{"Johnsondata1e1", "[", 
        RowBox[{"[", "n", "]"}], "]"}], ",", 
       RowBox[{"{", 
        RowBox[{"n", ",", "1", ",", 
         RowBox[{
          RowBox[{"Dimensions", "[", "Johnsondata1e1", "]"}], "[", 
          RowBox[{"[", "1", "]"}], "]"}]}], "}"}]}], "]"}], ",", "nip"}], 
    "]"}]}], ";"}], "\[IndentingNewLine]", 
 RowBox[{
  RowBox[{"Johnsondata1e2int", "=", 
   RowBox[{"MovingAverage", "[", 
    RowBox[{
     RowBox[{"Table", "[", 
      RowBox[{
       RowBox[{"Johnsondata1e2", "[", 
        RowBox[{"[", "n", "]"}], "]"}], ",", 
       RowBox[{"{", 
        RowBox[{"n", ",", "1", ",", 
         RowBox[{
          RowBox[{"Dimensions", "[", "Johnsondata1e2", "]"}], "[", 
          RowBox[{"[", "1", "]"}], "]"}]}], "}"}]}], "]"}], ",", "nip"}], 
    "]"}]}], ";"}], "\[IndentingNewLine]", 
 RowBox[{
  RowBox[{
   RowBox[{"Dimensions", "[", "Johnsondata1e2int", "]"}], "[", 
   RowBox[{"[", "1", "]"}], "]"}], ";"}], "\[IndentingNewLine]", 
 RowBox[{
  RowBox[{"xd", "=", 
   RowBox[{"ListInterpolation", "[", 
    RowBox[{"Johnsondata1e1int", ",", 
     RowBox[{"{", 
      RowBox[{"{", 
       RowBox[{"0", ",", 
        RowBox[{
         RowBox[{"Dimensions", "[", "Johnsondata1e1", "]"}], "[", 
         RowBox[{"[", "1", "]"}], "]"}]}], "}"}], "}"}]}], "]"}]}], 
  ";"}], "\[IndentingNewLine]", 
 RowBox[{
  RowBox[{"f", "=", 
   RowBox[{"ListInterpolation", "[", 
    RowBox[{"Johnsondata1e2int", ",", 
     RowBox[{"{", 
      RowBox[{"{", 
       RowBox[{"0", ",", 
        RowBox[{
         RowBox[{"Dimensions", "[", "Johnsondata1e2", "]"}], "[", 
         RowBox[{"[", "1", "]"}], "]"}]}], "}"}], "}"}]}], "]"}]}], 
  ";"}], "\[IndentingNewLine]", 
 RowBox[{
  RowBox[{"{", 
   RowBox[{
    RowBox[{"Johnsondata1e1", "[", 
     RowBox[{"[", "1", "]"}], "]"}], ",", 
    RowBox[{"Johnsondata1e1", "[", 
     RowBox[{"[", 
      RowBox[{
       RowBox[{"Dimensions", "[", "Johnsondata1e", "]"}], "[", 
       RowBox[{"[", "1", "]"}], "]"}], "]"}], "]"}]}], "}"}], 
  ";"}], "\[IndentingNewLine]", 
 RowBox[{
  RowBox[{
   RowBox[{"Johnsonorg1", "=", 
    RowBox[{"Interpolation", "[", 
     RowBox[{
      RowBox[{"Table", "[", 
       RowBox[{
        RowBox[{"{", 
         RowBox[{
          RowBox[{"Jd11", "[", 
           RowBox[{"[", "n", "]"}], "]"}], ",", 
          RowBox[{"Jd12", "[", 
           RowBox[{"[", "n", "]"}], "]"}]}], "}"}], ",", 
        RowBox[{"{", 
         RowBox[{"n", ",", "1", ",", 
          RowBox[{
           RowBox[{"Dimensions", "[", "Jd11", "]"}], "[", 
           RowBox[{"[", "1", "]"}], "]"}]}], "}"}]}], "]"}], ",", 
      RowBox[{"InterpolationOrder", "\[Rule]", "5"}]}], "]"}]}], ";"}], 
  RowBox[{"(*", 
   RowBox[{
   "Interpolated", " ", "function", " ", "for", " ", "Johnson", " ", "cycle", 
    " ", "1"}], "*)"}]}], "\[IndentingNewLine]", 
 RowBox[{
  RowBox[{
   RowBox[{"Johnsonorg2", "=", 
    RowBox[{"Interpolation", "[", 
     RowBox[{
      RowBox[{"Table", "[", 
       RowBox[{
        RowBox[{"{", 
         RowBox[{
          RowBox[{"Jd21", "[", 
           RowBox[{"[", "n", "]"}], "]"}], ",", 
          RowBox[{"Jd22", "[", 
           RowBox[{"[", "n", "]"}], "]"}]}], "}"}], ",", 
        RowBox[{"{", 
         RowBox[{"n", ",", "1", ",", 
          RowBox[{
           RowBox[{"Dimensions", "[", "Jd21", "]"}], "[", 
           RowBox[{"[", "1", "]"}], "]"}]}], "}"}]}], "]"}], ",", 
      RowBox[{"InterpolationOrder", "\[Rule]", "5"}]}], "]"}]}], ";"}], 
  RowBox[{"(*", 
   RowBox[{
   "Interpolated", " ", "function", " ", "for", " ", "Johnson", " ", "cycle", 
    " ", "2"}], "*)"}]}]}], "Input",
 CellChangeTimes->{{3.9285979702974653`*^9, 3.928597971826275*^9}, {
  3.9288372514429483`*^9, 3.928837310852922*^9}, {3.928837348153503*^9, 
  3.928837364584844*^9}, {3.9288375240296583`*^9, 3.928837560329665*^9}, {
  3.928837600420486*^9, 3.92883760350251*^9}, {3.928837660676111*^9, 
  3.9288376882215223`*^9}, {3.928837723850443*^9, 3.9288378533090982`*^9}, {
  3.929992312575387*^9, 3.929992327569544*^9}},
 CellLabel->"In[44]:=",ExpressionUUID->"ba79b596-9cb7-49fe-8db7-2249300b6d8b"],

Cell[CellGroupData[{

Cell[BoxData[
 RowBox[{
  RowBox[{"ListPlot", "[", 
   RowBox[{"{", 
    RowBox[{"Johnsondata1ea", ",", "Johnsondata1eb", ",", "Johnsondata1e"}], 
    "}"}], "]"}], 
  RowBox[{"(*", "Johnsondata1e", "*)"}]}]], "Input",
 CellChangeTimes->{{3.92893009200401*^9, 3.928930127134203*^9}},
 CellLabel->"In[65]:=",ExpressionUUID->"61208287-f7d8-4e31-892f-acf79a324cf3"],

Cell[BoxData[
 GraphicsBox[{{}, 
   InterpretationBox[{
     TagBox[{
       TagBox[
        {RGBColor[0.368417, 0.506779, 0.709798], PointSize[
         0.009166666666666668], AbsoluteThickness[2], PointBox[CompressedData["
1:eJwty19IU3EYxvEfXmhZN4k4W0WaBlNDvSizST2mFs4EyyRbjVhLo2SVzAsX
WCzDNsGiDTfadClZc+Ys22obtXbM/kCUssVcEtOEUklMN+a245BqB/rwfXmu
3nTRler6OELIjtgxS9cfjGWnCEtyLf2rHGETO5aVIo9PFJXvVCAUZFgo0nfo
/d53d8HzkQofMVOEu9qVLlFjeNvq01gUOVXTUrpRCS5rvIg1PkiRlIjivkMN
w74z/bEoWWCmdeGnGjWJ0uOJ0j6KKDr5HpUOxJrx90VGD0W2l+c7i3vgipZ6
o6UaShZ/0dD20YijhcuCwuUOSnapXfmabUavlnGVEu7/oDAE7ZAlMaqRb/BO
Zn1/izTBUpJgqRXFCS5P25Zx+LljAe6YEpyC3HXtHO//fy1cEV5W45NpZK6Z
09bMvZAKjL03j/1AJ8+m4tkeIDvn9JG4plmcrGE8RGPZJtOGqXnQclNIbnqE
irrb1/l/fqFFPyfVzxkR9R4oGQkvwfWZYUKez//7xmwAPkvDpKVhGEgU37l1
LgifWPlNrDTDlFzrTxlcQYrfkOw3PIdWeFmc6QhhJEHnTNBZ0ZY3vXWXMIyO
sFsRdtvhsJXwuzgRONSVL2OhSVU7EaeJgE4VraSKHBjQJx8WByLY3d2c293s
xIzRbZ2opKHLrrqXXTWCs6ro+jIjjYJF/p5F/hvkTM03PdPQ8AzVfRmqG8Xm
C+wZyQANOswYRfyn8wvLr2j8A4uEGuo=
          "]]},
        Annotation[#, "Charting`Private`Tag#1"]& ], 
       TagBox[
        {RGBColor[0.880722, 0.611041, 0.142051], PointSize[
         0.009166666666666668], AbsoluteThickness[2], PointBox[CompressedData["
1:eJwBIQLe/SFib1JlAgAAACEAAAACAAAAx/NwukNSuL+AjxOrtsiXP9S4bQ68
Gba/gLXmvkiRkz/At4k2qQO0vwDMfLvn3JM/jPDEMgsQsr8ArInAbzePP2mM
8MQyC7C/AEwwwszJjz+MUDiutAysvwB26+EULpA/ghRRKhq+p7+AU0RaJHyQ
PzxMqE5ptKO/gKMX21LFkD/wB//lcFWfv4DxexxdHpo/GOvr1viGl7+A+dQB
Ce2ePxDmOp6H042/wKmDDXFppj8AuzW+4UV6vwCzX0wcn68/AB1CfJQeWD9g
LK2mx2m0P7AzJZ88PoQ/4KB4NR7Rvz8oniKvaXeSP8CfMVfKGs4/OEf3FfgA
mj/gmbUIiJDXP8A5VYsM7Z8/gLy9F16a4D9oIhvYpqeiP7yzXdaS/+Q/jIbv
RX+spD8y2JIaKx7oPxTbWXlGcag/IMUlZzuo7D+49aTYmBOsP/rnafG8YvA/
QEoPDGDYrz+VTqpbxxbyPzSm691CArI/nwqxvjBe8z82RN8fkCm0P9snIU4F
S/Q/XKizjWgutj/XcrXIBVz1P1xGp8+1Vbg/Keafwjvu9T9wR4unyGu6P1eS
nWmnpPY/hEhvf9uBvD+clBV7dAD3P4jmYsEoqb4/7gcAdaqS9z/Oc6PMnV/A
P0Ck9F8YuPc/WHSVOKdqwT+OYmoCpu/3P1IqGr4X/cE/YUHLmmsC+D+yS7bi
X6nCP4sfeMEuA/g/gPsFyg==
          "]]},
        Annotation[#, "Charting`Private`Tag#2"]& ], 
       TagBox[
        {RGBColor[0.560181, 0.691569, 0.194885], PointSize[
         0.009166666666666668], AbsoluteThickness[2], PointBox[CompressedData["
1:eJxdkn0s1AEYx68ymy7Ral7jpiSTdaslpfLNVeYqK0rDynkNecta73V5CfMS
5Tq/KBXuuvMyL8e4hEO1lrcop6RuLYxLuPNyL1Gil2vr2Z49++55vv98vo+F
f5R70GISiWQ33wsztZBy2yZAKKIbWtFZ1LugmPRX6NhU/9OySfnJlVUaTax7
coBGEYgM65oDubws9ITGZkmMyzX7mos3OOe1SzTal1nYUhPNEw34MmJqKPk4
LLVnRiYXaPyx/LSA/bQH/90TGi00TxhxE6Zr/I7ehwsSJy6JPFZk7GZRi6Fr
mBzJlnih3P6CWuBUicqUR6+GZfGoY/cWJ7AbQFPXX5hzz0TykS3n0j63gemT
K2ZLstFnnOLH5fWAvvl2H63tASrtnCVMl0/YLLQpmSHysfuNyb0Ro0EQh4rI
g3Yc6E+Hn/LjDoELyxVHw7nQnr37ktD9gqjItZ1WfD4mdL4laUnGIB/MchgT
lCCOmTNi9FyOF8vnZI1jZRgn2xZseysHb8DUc6M5H2KzMUI35yv2EamJ6v5i
yJay2Pe9ZVDfc/hofLocqybynFjUSXx1WyBQAV6gfsoZs8m/eYCssmdRTacw
qigLYuRWITcM0sKEaZQKpCZP86vBOUnj8gwU8CQPNLrsqMYHI/kR8oZpuP8G
ivOJ/p7SwmkcDPKip4fUgh0tdnCOVuBghovOpmt1YBCpsJQp0E3NHBccr4NU
72bvw5dK5N06trprSy3UWt/3LI5SYqi9V8ppEULnW2hpwCol2COtHAP/BpB+
lQrOO+Pb38znQPnS2928X4ngJZLts3sbceKOpWtDuAq7Ihid730aURDcJ3Bi
KRH7+vLaUc8mXL+6aD4PFcwOzBal+TX94a/8w6MJV+J+WMTWKPHDOjvBMbAZ
ORHRWhKmCqF8cUyPohmGsigrxlYVbHecK58hBFgzzHuc7jaFsGs7Z4jMh3i7
2mOeZz+69DIt8vSykXo/olXbVQJ2keDZ0uu3EOPV8sK6Qwzv0YzgOfc4vAtZ
P5qk1YEM8cLD00FyDTtdGvAMy6zr7V+nnxXF1ze1Erq1+Am/V6jH
          "]]},
        Annotation[#, "Charting`Private`Tag#3"]& ]},
      {"WolframDynamicHighlight", <|
       "Label" -> {"XYLabel"}, "Ball" -> {"IndicatedBall"}|>}], 
     DynamicBox[(Charting`HighlightActionBox["DynamicHighlight", {}, 
       Slot["HighlightElements"], 
       Slot["LayoutOptions"], 
       Slot["Meta"], 
       Charting`HighlightActionFunction["DynamicHighlight", {{
          Annotation[{
            Directive[
             PointSize[0.009166666666666668], 
             RGBColor[0.368417, 0.506779, 0.709798], 
             AbsoluteThickness[2]], 
            Point[CompressedData["
1:eJwty19IU3EYxvEfXmhZN4k4W0WaBlNDvSizST2mFs4EyyRbjVhLo2SVzAsX
WCzDNsGiDTfadClZc+Ys22obtXbM/kCUssVcEtOEUklMN+a245BqB/rwfXmu
3nTRler6OELIjtgxS9cfjGWnCEtyLf2rHGETO5aVIo9PFJXvVCAUZFgo0nfo
/d53d8HzkQofMVOEu9qVLlFjeNvq01gUOVXTUrpRCS5rvIg1PkiRlIjivkMN
w74z/bEoWWCmdeGnGjWJ0uOJ0j6KKDr5HpUOxJrx90VGD0W2l+c7i3vgipZ6
o6UaShZ/0dD20YijhcuCwuUOSnapXfmabUavlnGVEu7/oDAE7ZAlMaqRb/BO
Zn1/izTBUpJgqRXFCS5P25Zx+LljAe6YEpyC3HXtHO//fy1cEV5W45NpZK6Z
09bMvZAKjL03j/1AJ8+m4tkeIDvn9JG4plmcrGE8RGPZJtOGqXnQclNIbnqE
irrb1/l/fqFFPyfVzxkR9R4oGQkvwfWZYUKez//7xmwAPkvDpKVhGEgU37l1
LgifWPlNrDTDlFzrTxlcQYrfkOw3PIdWeFmc6QhhJEHnTNBZ0ZY3vXWXMIyO
sFsRdtvhsJXwuzgRONSVL2OhSVU7EaeJgE4VraSKHBjQJx8WByLY3d2c293s
xIzRbZ2opKHLrrqXXTWCs6ro+jIjjYJF/p5F/hvkTM03PdPQ8AzVfRmqG8Xm
C+wZyQANOswYRfyn8wvLr2j8A4uEGuo=
             "]]}, "Charting`Private`Tag#1"], 
          Annotation[{
            Directive[
             PointSize[0.009166666666666668], 
             RGBColor[0.880722, 0.611041, 0.142051], 
             AbsoluteThickness[2]], 
            Point[CompressedData["
1:eJwBIQLe/SFib1JlAgAAACEAAAACAAAAx/NwukNSuL+AjxOrtsiXP9S4bQ68
Gba/gLXmvkiRkz/At4k2qQO0vwDMfLvn3JM/jPDEMgsQsr8ArInAbzePP2mM
8MQyC7C/AEwwwszJjz+MUDiutAysvwB26+EULpA/ghRRKhq+p7+AU0RaJHyQ
PzxMqE5ptKO/gKMX21LFkD/wB//lcFWfv4DxexxdHpo/GOvr1viGl7+A+dQB
Ce2ePxDmOp6H042/wKmDDXFppj8AuzW+4UV6vwCzX0wcn68/AB1CfJQeWD9g
LK2mx2m0P7AzJZ88PoQ/4KB4NR7Rvz8oniKvaXeSP8CfMVfKGs4/OEf3FfgA
mj/gmbUIiJDXP8A5VYsM7Z8/gLy9F16a4D9oIhvYpqeiP7yzXdaS/+Q/jIbv
RX+spD8y2JIaKx7oPxTbWXlGcag/IMUlZzuo7D+49aTYmBOsP/rnafG8YvA/
QEoPDGDYrz+VTqpbxxbyPzSm691CArI/nwqxvjBe8z82RN8fkCm0P9snIU4F
S/Q/XKizjWgutj/XcrXIBVz1P1xGp8+1Vbg/Keafwjvu9T9wR4unyGu6P1eS
nWmnpPY/hEhvf9uBvD+clBV7dAD3P4jmYsEoqb4/7gcAdaqS9z/Oc6PMnV/A
P0Ck9F8YuPc/WHSVOKdqwT+OYmoCpu/3P1IqGr4X/cE/YUHLmmsC+D+yS7bi
X6nCP4sfeMEuA/g/gPsFyg==
             "]]}, "Charting`Private`Tag#2"], 
          Annotation[{
            Directive[
             PointSize[0.009166666666666668], 
             RGBColor[0.560181, 0.691569, 0.194885], 
             AbsoluteThickness[2]], 
            Point[CompressedData["
1:eJxdkn0s1AEYx68ymy7Ral7jpiSTdaslpfLNVeYqK0rDynkNecta73V5CfMS
5Tq/KBXuuvMyL8e4hEO1lrcop6RuLYxLuPNyL1Gil2vr2Z49++55vv98vo+F
f5R70GISiWQ33wsztZBy2yZAKKIbWtFZ1LugmPRX6NhU/9OySfnJlVUaTax7
coBGEYgM65oDubws9ITGZkmMyzX7mos3OOe1SzTal1nYUhPNEw34MmJqKPk4
LLVnRiYXaPyx/LSA/bQH/90TGi00TxhxE6Zr/I7ehwsSJy6JPFZk7GZRi6Fr
mBzJlnih3P6CWuBUicqUR6+GZfGoY/cWJ7AbQFPXX5hzz0TykS3n0j63gemT
K2ZLstFnnOLH5fWAvvl2H63tASrtnCVMl0/YLLQpmSHysfuNyb0Ro0EQh4rI
g3Yc6E+Hn/LjDoELyxVHw7nQnr37ktD9gqjItZ1WfD4mdL4laUnGIB/MchgT
lCCOmTNi9FyOF8vnZI1jZRgn2xZseysHb8DUc6M5H2KzMUI35yv2EamJ6v5i
yJay2Pe9ZVDfc/hofLocqybynFjUSXx1WyBQAV6gfsoZs8m/eYCssmdRTacw
qigLYuRWITcM0sKEaZQKpCZP86vBOUnj8gwU8CQPNLrsqMYHI/kR8oZpuP8G
ivOJ/p7SwmkcDPKip4fUgh0tdnCOVuBghovOpmt1YBCpsJQp0E3NHBccr4NU
72bvw5dK5N06trprSy3UWt/3LI5SYqi9V8ppEULnW2hpwCol2COtHAP/BpB+
lQrOO+Pb38znQPnS2928X4ngJZLts3sbceKOpWtDuAq7Ihid730aURDcJ3Bi
KRH7+vLaUc8mXL+6aD4PFcwOzBal+TX94a/8w6MJV+J+WMTWKPHDOjvBMbAZ
ORHRWhKmCqF8cUyPohmGsigrxlYVbHecK58hBFgzzHuc7jaFsGs7Z4jMh3i7
2mOeZz+69DIt8vSykXo/olXbVQJ2keDZ0uu3EOPV8sK6Qwzv0YzgOfc4vAtZ
P5qk1YEM8cLD00FyDTtdGvAMy6zr7V+nnxXF1ze1Erq1+Am/V6jH
             "]]}, "Charting`Private`Tag#3"]}}, <|
        "HighlightElements" -> <|
          "Label" -> {"XYLabel"}, "Ball" -> {"IndicatedBall"}|>, 
         "LayoutOptions" -> <|
          "PlotRange" -> {{-0.095263158, 0.14816176470588238`}, {
             0, 1.5458830982503868`}}, 
           "Frame" -> {{False, False}, {False, False}}, 
           "AxesOrigin" -> {0, 0}, "ImageSize" -> {360, 360/GoldenRatio}, 
           "Axes" -> {True, True}, "LabelStyle" -> {}, "AspectRatio" -> 
           GoldenRatio^(-1), "DefaultStyle" -> {
             Directive[
              PointSize[0.009166666666666668], 
              RGBColor[0.560181, 0.691569, 0.194885], 
              AbsoluteThickness[2]], 
             Directive[
              PointSize[0.009166666666666668], 
              RGBColor[0.880722, 0.611041, 0.142051], 
              AbsoluteThickness[2]], 
             Directive[
              PointSize[0.009166666666666668], 
              RGBColor[0.368417, 0.506779, 0.709798], 
              AbsoluteThickness[2]]}, 
           "HighlightLabelingFunctions" -> <|"CoordinatesToolOptions" -> ({
               Identity[
                Part[#, 1]], 
               Identity[
                Part[#, 2]]}& ), 
             "ScalingFunctions" -> {{Identity, Identity}, {
               Identity, Identity}}|>, "Primitives" -> {}, "GCFlag" -> 
           False|>, 
         "Meta" -> <|
          "DefaultHighlight" -> {"Dynamic", None}, "Index" -> {}, "Function" -> 
           ListPlot, "GroupHighlight" -> False|>|>]]& )[<|
       "HighlightElements" -> <|
         "Label" -> {"XYLabel"}, "Ball" -> {"IndicatedBall"}|>, 
        "LayoutOptions" -> <|
         "PlotRange" -> {{-0.095263158, 0.14816176470588238`}, {
            0, 1.5458830982503868`}}, 
          "Frame" -> {{False, False}, {False, False}}, "AxesOrigin" -> {0, 0},
           "ImageSize" -> {360, 360/GoldenRatio}, "Axes" -> {True, True}, 
          "LabelStyle" -> {}, "AspectRatio" -> GoldenRatio^(-1), 
          "DefaultStyle" -> {
            Directive[
             PointSize[0.009166666666666668], 
             RGBColor[0.560181, 0.691569, 0.194885], 
             AbsoluteThickness[2]], 
            Directive[
             PointSize[0.009166666666666668], 
             RGBColor[0.880722, 0.611041, 0.142051], 
             AbsoluteThickness[2]], 
            Directive[
             PointSize[0.009166666666666668], 
             RGBColor[0.368417, 0.506779, 0.709798], 
             AbsoluteThickness[2]]}, 
          "HighlightLabelingFunctions" -> <|"CoordinatesToolOptions" -> ({
              Identity[
               Part[#, 1]], 
              Identity[
               Part[#, 2]]}& ), 
            "ScalingFunctions" -> {{Identity, Identity}, {
              Identity, Identity}}|>, "Primitives" -> {}, "GCFlag" -> False|>,
         "Meta" -> <|
         "DefaultHighlight" -> {"Dynamic", None}, "Index" -> {}, "Function" -> 
          ListPlot, "GroupHighlight" -> False|>|>],
      ImageSizeCache->{{4.503599627370496*^15, -4.503599627370496*^15}, {
       4.503599627370496*^15, -4.503599627370496*^15}}]},
    Annotation[{{
       Annotation[{
         Directive[
          PointSize[0.009166666666666668], 
          RGBColor[0.368417, 0.506779, 0.709798], 
          AbsoluteThickness[2]], 
         Point[CompressedData["
1:eJwty19IU3EYxvEfXmhZN4k4W0WaBlNDvSizST2mFs4EyyRbjVhLo2SVzAsX
WCzDNsGiDTfadClZc+Ys22obtXbM/kCUssVcEtOEUklMN+a245BqB/rwfXmu
3nTRler6OELIjtgxS9cfjGWnCEtyLf2rHGETO5aVIo9PFJXvVCAUZFgo0nfo
/d53d8HzkQofMVOEu9qVLlFjeNvq01gUOVXTUrpRCS5rvIg1PkiRlIjivkMN
w74z/bEoWWCmdeGnGjWJ0uOJ0j6KKDr5HpUOxJrx90VGD0W2l+c7i3vgipZ6
o6UaShZ/0dD20YijhcuCwuUOSnapXfmabUavlnGVEu7/oDAE7ZAlMaqRb/BO
Zn1/izTBUpJgqRXFCS5P25Zx+LljAe6YEpyC3HXtHO//fy1cEV5W45NpZK6Z
09bMvZAKjL03j/1AJ8+m4tkeIDvn9JG4plmcrGE8RGPZJtOGqXnQclNIbnqE
irrb1/l/fqFFPyfVzxkR9R4oGQkvwfWZYUKez//7xmwAPkvDpKVhGEgU37l1
LgifWPlNrDTDlFzrTxlcQYrfkOw3PIdWeFmc6QhhJEHnTNBZ0ZY3vXWXMIyO
sFsRdtvhsJXwuzgRONSVL2OhSVU7EaeJgE4VraSKHBjQJx8WByLY3d2c293s
xIzRbZ2opKHLrrqXXTWCs6ro+jIjjYJF/p5F/hvkTM03PdPQ8AzVfRmqG8Xm
C+wZyQANOswYRfyn8wvLr2j8A4uEGuo=
          "]]}, "Charting`Private`Tag#1"], 
       Annotation[{
         Directive[
          PointSize[0.009166666666666668], 
          RGBColor[0.880722, 0.611041, 0.142051], 
          AbsoluteThickness[2]], 
         Point[CompressedData["
1:eJwBIQLe/SFib1JlAgAAACEAAAACAAAAx/NwukNSuL+AjxOrtsiXP9S4bQ68
Gba/gLXmvkiRkz/At4k2qQO0vwDMfLvn3JM/jPDEMgsQsr8ArInAbzePP2mM
8MQyC7C/AEwwwszJjz+MUDiutAysvwB26+EULpA/ghRRKhq+p7+AU0RaJHyQ
PzxMqE5ptKO/gKMX21LFkD/wB//lcFWfv4DxexxdHpo/GOvr1viGl7+A+dQB
Ce2ePxDmOp6H042/wKmDDXFppj8AuzW+4UV6vwCzX0wcn68/AB1CfJQeWD9g
LK2mx2m0P7AzJZ88PoQ/4KB4NR7Rvz8oniKvaXeSP8CfMVfKGs4/OEf3FfgA
mj/gmbUIiJDXP8A5VYsM7Z8/gLy9F16a4D9oIhvYpqeiP7yzXdaS/+Q/jIbv
RX+spD8y2JIaKx7oPxTbWXlGcag/IMUlZzuo7D+49aTYmBOsP/rnafG8YvA/
QEoPDGDYrz+VTqpbxxbyPzSm691CArI/nwqxvjBe8z82RN8fkCm0P9snIU4F
S/Q/XKizjWgutj/XcrXIBVz1P1xGp8+1Vbg/Keafwjvu9T9wR4unyGu6P1eS
nWmnpPY/hEhvf9uBvD+clBV7dAD3P4jmYsEoqb4/7gcAdaqS9z/Oc6PMnV/A
P0Ck9F8YuPc/WHSVOKdqwT+OYmoCpu/3P1IqGr4X/cE/YUHLmmsC+D+yS7bi
X6nCP4sfeMEuA/g/gPsFyg==
          "]]}, "Charting`Private`Tag#2"], 
       Annotation[{
         Directive[
          PointSize[0.009166666666666668], 
          RGBColor[0.560181, 0.691569, 0.194885], 
          AbsoluteThickness[2]], 
         Point[CompressedData["
1:eJxdkn0s1AEYx68ymy7Ral7jpiSTdaslpfLNVeYqK0rDynkNecta73V5CfMS
5Tq/KBXuuvMyL8e4hEO1lrcop6RuLYxLuPNyL1Gil2vr2Z49++55vv98vo+F
f5R70GISiWQ33wsztZBy2yZAKKIbWtFZ1LugmPRX6NhU/9OySfnJlVUaTax7
coBGEYgM65oDubws9ITGZkmMyzX7mos3OOe1SzTal1nYUhPNEw34MmJqKPk4
LLVnRiYXaPyx/LSA/bQH/90TGi00TxhxE6Zr/I7ehwsSJy6JPFZk7GZRi6Fr
mBzJlnih3P6CWuBUicqUR6+GZfGoY/cWJ7AbQFPXX5hzz0TykS3n0j63gemT
K2ZLstFnnOLH5fWAvvl2H63tASrtnCVMl0/YLLQpmSHysfuNyb0Ro0EQh4rI
g3Yc6E+Hn/LjDoELyxVHw7nQnr37ktD9gqjItZ1WfD4mdL4laUnGIB/MchgT
lCCOmTNi9FyOF8vnZI1jZRgn2xZseysHb8DUc6M5H2KzMUI35yv2EamJ6v5i
yJay2Pe9ZVDfc/hofLocqybynFjUSXx1WyBQAV6gfsoZs8m/eYCssmdRTacw
qigLYuRWITcM0sKEaZQKpCZP86vBOUnj8gwU8CQPNLrsqMYHI/kR8oZpuP8G
ivOJ/p7SwmkcDPKip4fUgh0tdnCOVuBghovOpmt1YBCpsJQp0E3NHBccr4NU
72bvw5dK5N06trprSy3UWt/3LI5SYqi9V8ppEULnW2hpwCol2COtHAP/BpB+
lQrOO+Pb38znQPnS2928X4ngJZLts3sbceKOpWtDuAq7Ihid730aURDcJ3Bi
KRH7+vLaUc8mXL+6aD4PFcwOzBal+TX94a/8w6MJV+J+WMTWKPHDOjvBMbAZ
ORHRWhKmCqF8cUyPohmGsigrxlYVbHecK58hBFgzzHuc7jaFsGs7Z4jMh3i7
2mOeZz+69DIt8vSykXo/olXbVQJ2keDZ0uu3EOPV8sK6Qwzv0YzgOfc4vAtZ
P5qk1YEM8cLD00FyDTtdGvAMy6zr7V+nnxXF1ze1Erq1+Am/V6jH
          "]]}, "Charting`Private`Tag#3"]}}, <|
     "HighlightElements" -> <|
       "Label" -> {"XYLabel"}, "Ball" -> {"IndicatedBall"}|>, 
      "LayoutOptions" -> <|
       "PlotRange" -> {{-0.095263158, 0.14816176470588238`}, {
          0, 1.5458830982503868`}}, 
        "Frame" -> {{False, False}, {False, False}}, "AxesOrigin" -> {0, 0}, 
        "ImageSize" -> {360, 360/GoldenRatio}, "Axes" -> {True, True}, 
        "LabelStyle" -> {}, "AspectRatio" -> GoldenRatio^(-1), "DefaultStyle" -> {
          Directive[
           PointSize[0.009166666666666668], 
           RGBColor[0.560181, 0.691569, 0.194885], 
           AbsoluteThickness[2]], 
          Directive[
           PointSize[0.009166666666666668], 
           RGBColor[0.880722, 0.611041, 0.142051], 
           AbsoluteThickness[2]], 
          Directive[
           PointSize[0.009166666666666668], 
           RGBColor[0.368417, 0.506779, 0.709798], 
           AbsoluteThickness[2]]}, 
        "HighlightLabelingFunctions" -> <|"CoordinatesToolOptions" -> ({
            Identity[
             Part[#, 1]], 
            Identity[
             Part[#, 2]]}& ), 
          "ScalingFunctions" -> {{Identity, Identity}, {
            Identity, Identity}}|>, "Primitives" -> {}, "GCFlag" -> False|>, 
      "Meta" -> <|
       "DefaultHighlight" -> {"Dynamic", None}, "Index" -> {}, "Function" -> 
        ListPlot, "GroupHighlight" -> False|>|>, 
     "DynamicHighlight"]], {{}, {}}},
  AspectRatio->NCache[GoldenRatio^(-1), 0.6180339887498948],
  Axes->{True, True},
  AxesLabel->{None, None},
  AxesOrigin->{0, 0},
  DisplayFunction->Identity,
  Frame->{{False, False}, {False, False}},
  FrameLabel->{{None, None}, {None, None}},
  FrameTicks->{{Automatic, Automatic}, {Automatic, Automatic}},
  GridLines->{None, None},
  GridLinesStyle->Directive[
    GrayLevel[0.5, 0.4]],
  Method->{
   "AxisPadding" -> Scaled[0.02], "DefaultBoundaryStyle" -> Automatic, 
    "DefaultGraphicsInteraction" -> {
     "Version" -> 1.2, "TrackMousePosition" -> {True, False}, 
      "Effects" -> {
       "Highlight" -> {"ratio" -> 2}, "HighlightPoint" -> {"ratio" -> 2}, 
        "Droplines" -> {
         "freeformCursorMode" -> True, 
          "placement" -> {"x" -> "All", "y" -> "None"}}}}, "DefaultMeshStyle" -> 
    AbsolutePointSize[6], "DefaultPlotStyle" -> {
      Directive[
       RGBColor[0.368417, 0.506779, 0.709798], 
       AbsoluteThickness[2]], 
      Directive[
       RGBColor[0.880722, 0.611041, 0.142051], 
       AbsoluteThickness[2]], 
      Directive[
       RGBColor[0.560181, 0.691569, 0.194885], 
       AbsoluteThickness[2]], 
      Directive[
       RGBColor[0.922526, 0.385626, 0.209179], 
       AbsoluteThickness[2]], 
      Directive[
       RGBColor[0.528488, 0.470624, 0.701351], 
       AbsoluteThickness[2]], 
      Directive[
       RGBColor[0.772079, 0.431554, 0.102387], 
       AbsoluteThickness[2]], 
      Directive[
       RGBColor[0.363898, 0.618501, 0.782349], 
       AbsoluteThickness[2]], 
      Directive[
       RGBColor[1, 0.75, 0], 
       AbsoluteThickness[2]], 
      Directive[
       RGBColor[0.647624, 0.37816, 0.614037], 
       AbsoluteThickness[2]], 
      Directive[
       RGBColor[0.571589, 0.586483, 0.], 
       AbsoluteThickness[2]], 
      Directive[
       RGBColor[0.915, 0.3325, 0.2125], 
       AbsoluteThickness[2]], 
      Directive[
       RGBColor[0.40082222609352647`, 0.5220066643438841, 0.85], 
       AbsoluteThickness[2]], 
      Directive[
       RGBColor[0.9728288904374106, 0.621644452187053, 0.07336199581899142], 
       AbsoluteThickness[2]], 
      Directive[
       RGBColor[0.736782672705901, 0.358, 0.5030266573755369], 
       AbsoluteThickness[2]], 
      Directive[
       RGBColor[0.28026441037696703`, 0.715, 0.4292089322474965], 
       AbsoluteThickness[2]]}, "DomainPadding" -> Scaled[0.02], 
    "PointSizeFunction" -> "SmallPointSize", "RangePadding" -> Scaled[0.05], 
    "OptimizePlotMarkers" -> True, "IncludeHighlighting" -> "CurrentPoint", 
    "HighlightStyle" -> Automatic, "OptimizePlotMarkers" -> True, 
    "CoordinatesToolOptions" -> {"DisplayFunction" -> ({
        Identity[
         Part[#, 1]], 
        Identity[
         Part[#, 2]]}& ), "CopiedValueFunction" -> ({
        Identity[
         Part[#, 1]], 
        Identity[
         Part[#, 2]]}& )}},
  PlotRange->{{-0.095263158, 0.14816176470588238`}, {0, 1.5458830982503868`}},
  
  PlotRangeClipping->True,
  PlotRangePadding->{{
     Scaled[0.02], 
     Scaled[0.02]}, {
     Scaled[0.02], 
     Scaled[0.05]}},
  Ticks->{Automatic, Automatic}]], "Output",
 CellChangeTimes->{
  3.928930075970839*^9, {3.928930119261524*^9, 3.928930128986334*^9}, 
   3.929992333022463*^9, 3.947985323302435*^9, 3.947985981475315*^9, 
   3.94798769742877*^9, 3.947991420647303*^9, 3.94881938663957*^9, 
   3.949056726609107*^9},
 CellLabel->"Out[65]=",ExpressionUUID->"89c65c12-1d2a-430f-815b-b2fc673ea4aa"]
}, Open  ]],

Cell[CellGroupData[{

Cell[BoxData[{
 RowBox[{
  RowBox[{"nc", "=", "28"}], ";"}], "\[IndentingNewLine]", 
 RowBox[{
  RowBox[{
   RowBox[{"restx1nogsch", "=", 
    RowBox[{
     RowBox[{"x1", "[", "t", "]"}], "/.", 
     RowBox[{"FindRoot", "[", 
      RowBox[{
       RowBox[{
        RowBox[{"(", 
         RowBox[{"-", 
          RowBox[{"D", "[", 
           RowBox[{
            RowBox[{"Lth2c", "[", 
             RowBox[{
             "a1", ",", "a2", ",", "c", ",", "l1", ",", "l2", ",", "l3", ",", 
              "b1", ",", "b2", ",", "k1", ",", "k2", ",", "k3", ",", "x1", 
              ",", "theta1u", ",", "theta2u", ",", "theta3u", ",", "t"}], 
             "]"}], ",", 
            RowBox[{"x1", "[", "t", "]"}]}], "]"}]}], ")"}], "/.", 
        RowBox[{"{", 
         RowBox[{
          RowBox[{"a1", "\[Rule]", " ", "aval1"}], ",", 
          RowBox[{"a2", "\[Rule]", " ", "aval2"}], ",", 
          RowBox[{"c", "\[Rule]", " ", "cval"}], ",", 
          RowBox[{"l1", "\[Rule]", "l1val"}], ",", 
          RowBox[{"l2", "\[Rule]", " ", "l2val"}], ",", 
          RowBox[{"l3", "\[Rule]", " ", "l3val"}], ",", 
          RowBox[{"k1", "\[Rule]", "1"}], ",", 
          RowBox[{"k2", "\[Rule]", "1"}], ",", 
          RowBox[{"k3", "\[Rule]", " ", "1"}], ",", 
          RowBox[{"theta1u", "\[Rule]", "x1uval"}], ",", 
          RowBox[{"theta2u", "\[Rule]", "x2uval"}], ",", 
          RowBox[{"theta3u", "\[Rule]", " ", "x3uval"}]}], "}"}]}], ",", 
       RowBox[{"{", 
        RowBox[{
         RowBox[{"x1", "[", "t", "]"}], ",", 
         RowBox[{"-", "750."}]}], "}"}], ",", 
       RowBox[{"AccuracyGoal", "\[Rule]", "10"}]}], "]"}]}]}], ";"}], 
  RowBox[{"(*", 
   RowBox[{
   "Resting", " ", "displacement", " ", "without", " ", "gating", " ", 
    "springs", " ", 
    RowBox[{"(", "nm", ")"}]}], " ", "*)"}], 
  RowBox[{"(*", 
   RowBox[{"0.0000001", "*", 
    SuperscriptBox["10", "9"]}], "*)"}]}], "\[IndentingNewLine]", 
 RowBox[{"Print", "[", 
  RowBox[{"\"\<resting displacement w.o. GS (nm)=\>\"", ",", "restx1nogsch"}],
   "]"}], "\[IndentingNewLine]", 
 RowBox[{
  RowBox[{
   RowBox[{"restx1ch", "=", 
    RowBox[{"restx1nogsch", "-", "delxval"}]}], ";"}], 
  RowBox[{"(*", 
   RowBox[{
   "Resting", " ", "displacement", " ", "with", " ", "gating", " ", "springs",
     " ", 
    RowBox[{"(", "nm", ")"}]}], "*)"}]}], "\[IndentingNewLine]", 
 RowBox[{"Print", "[", 
  RowBox[{"\"\<resting displacement with GS (nm) =\>\"", ",", "restx1ch"}], 
  "]"}], "\[IndentingNewLine]", 
 RowBox[{
  RowBox[{
   RowBox[{"bvalue1ch", "=", " ", 
    RowBox[{
     RowBox[{"bfn1", "[", 
      RowBox[{
      "xgsrval", ",", "aval1", ",", "cval", ",", "l1val", ",", "l2val", ",", 
       "x1", ",", "t"}], "]"}], "/.", 
     RowBox[{"{", 
      RowBox[{
       RowBox[{"x1", "[", "t", "]"}], "\[Rule]", " ", "restx1ch"}], "}"}]}]}],
    ";"}], 
  RowBox[{"(*", 
   RowBox[{"b1", " ", "value", " ", "in", " ", "endolymph"}], " ", 
   "*)"}]}], "\[IndentingNewLine]", 
 RowBox[{
  RowBox[{
   RowBox[{"bvalue2ch", "=", " ", 
    RowBox[{
     RowBox[{"bfn2", "[", 
      RowBox[{
      "xgsrval", ",", "aval1", ",", "aval2", ",", "cval", ",", "l1val", ",", 
       "l2val", ",", "l3val", ",", "x1", ",", "t"}], "]"}], "/.", 
     RowBox[{"{", 
      RowBox[{
       RowBox[{"x1", "[", "t", "]"}], "\[Rule]", " ", "restx1ch"}], "}"}]}]}],
    ";"}], 
  RowBox[{"(*", 
   RowBox[{"b2", " ", "value", " ", "in", " ", "endolymph"}], " ", 
   "*)"}]}], "\[IndentingNewLine]", 
 RowBox[{"Print", "[", 
  RowBox[{"\"\<UTLD 1 (nm)=\>\"", ",", "bvalue1ch"}], 
  "]"}], "\[IndentingNewLine]", 
 RowBox[{
  RowBox[{"Print", "[", 
   RowBox[{"\"\<UTLD 2 (nm)=\>\"", ",", "bvalue2ch"}], "]"}], 
  "\[IndentingNewLine]", 
  RowBox[{"(*", 
   RowBox[{"pivot", " ", "stiffness", " ", "\[Kappa]"}], 
   "*)"}]}], "\[IndentingNewLine]", 
 RowBox[{
  RowBox[{"kthetaciliach", "=", 
   RowBox[{
    RowBox[{
     RowBox[{"(", 
      RowBox[{"khbnogs", "/", "nc"}], ")"}], "/", 
     RowBox[{"(", 
      RowBox[{
       SuperscriptBox[
        RowBox[{"(", 
         RowBox[{"D", "[", 
          RowBox[{
           RowBox[{"theta1", "[", 
            RowBox[{"l1", ",", "x1", ",", "t"}], " ", "]"}], ",", 
           RowBox[{"x1", "[", "t", "]"}]}], "]"}], ")"}], "2"], "+", 
       RowBox[{
        RowBox[{"theta1", "[", 
         RowBox[{"l1", ",", "x1", ",", "t"}], " ", "]"}], "*", 
        RowBox[{"D", "[", 
         RowBox[{
          RowBox[{"D", "[", 
           RowBox[{
            RowBox[{"theta1", "[", 
             RowBox[{"l1", ",", "x1", ",", "t"}], " ", "]"}], ",", 
            RowBox[{"x1", "[", "t", "]"}]}], "]"}], ",", 
          RowBox[{"x1", "[", "t", "]"}]}], "]"}]}], "+", 
       SuperscriptBox[
        RowBox[{"(", 
         RowBox[{"D", "[", 
          RowBox[{
           RowBox[{"theta2", "[", 
            RowBox[{
            "a1", ",", "c", ",", "l1", ",", "l2", ",", "x1", ",", "t"}], " ", 
            "]"}], ",", 
           RowBox[{"x1", "[", "t", "]"}]}], "]"}], ")"}], "2"], "+", 
       RowBox[{
        RowBox[{"theta2", "[", 
         RowBox[{"a1", ",", "c", ",", "l1", ",", "l2", ",", "x1", ",", "t"}], 
         " ", "]"}], "*", 
        RowBox[{"D", "[", 
         RowBox[{
          RowBox[{"D", "[", 
           RowBox[{
            RowBox[{"theta2", "[", 
             RowBox[{
             "a1", ",", "c", ",", "l1", ",", "l2", ",", "x1", ",", "t"}], " ",
              "]"}], ",", 
            RowBox[{"x1", "[", "t", "]"}]}], "]"}], ",", 
          RowBox[{"x1", "[", "t", "]"}]}], "]"}]}], "+", 
       SuperscriptBox[
        RowBox[{"(", 
         RowBox[{"D", "[", 
          RowBox[{
           RowBox[{"theta3", "[", 
            RowBox[{
            "a1", ",", "a2", ",", "c", ",", "l1", ",", "l2", ",", "l3", ",", 
             "x1", ",", "t"}], " ", "]"}], ",", 
           RowBox[{"x1", "[", "t", "]"}]}], "]"}], ")"}], "2"], "+", 
       RowBox[{
        RowBox[{"theta3", "[", 
         RowBox[{
         "a1", ",", "a2", ",", "c", ",", "l1", ",", "l2", ",", "l3", ",", 
          "x1", ",", "t"}], " ", "]"}], "*", 
        RowBox[{"D", "[", 
         RowBox[{
          RowBox[{"D", "[", 
           RowBox[{
            RowBox[{"theta3", "[", 
             RowBox[{
             "a1", ",", "a2", ",", "c", ",", "l1", ",", "l2", ",", "l3", ",", 
              "x1", ",", "t"}], " ", "]"}], ",", 
            RowBox[{"x1", "[", "t", "]"}]}], "]"}], ",", 
          RowBox[{"x1", "[", "t", "]"}]}], "]"}]}]}], ")"}]}], "/.", 
    RowBox[{"{", 
     RowBox[{
      RowBox[{"a1", "\[Rule]", " ", "aval1"}], ",", 
      RowBox[{"a2", "\[Rule]", " ", 
       RowBox[{"1", "*", "aval2"}]}], ",", 
      RowBox[{"c", "\[Rule]", " ", "cval"}], ",", 
      RowBox[{"l1", "\[Rule]", "l1val"}], ",", 
      RowBox[{"l2", "\[Rule]", " ", "l2val"}], ",", 
      RowBox[{"l3", "\[Rule]", " ", "l3val"}], ",", 
      RowBox[{"k1", "\[Rule]", "1"}], ",", 
      RowBox[{"k2", "\[Rule]", "1"}], ",", 
      RowBox[{"k3", "\[Rule]", "1"}], ",", 
      RowBox[{"kgs", "\[Rule]", "0"}], ",", 
      RowBox[{"\[Lambda]1", "\[Rule]", "lam1val"}], ",", 
      RowBox[{"\[Lambda]2", "\[Rule]", "lam2val"}], ",", 
      RowBox[{"x1u", "\[Rule]", "x1uval"}], ",", 
      RowBox[{"x2u", "\[Rule]", "x2uval"}], ",", 
      RowBox[{"x3u", "\[Rule]", "x3uval"}], ",", 
      RowBox[{
       RowBox[{"x1", "[", "t", "]"}], "\[Rule]", " ", "restx1nogsch"}], ",", 
      RowBox[{"kb", "\[Rule]", " ", "kbval"}], ",", 
      RowBox[{"temp", "\[Rule]", "tempval"}]}], "}"}]}]}], 
  ";"}], "\[IndentingNewLine]", 
 RowBox[{"Print", "[", 
  RowBox[{"\"\<Pivot stiffness (nN.nm/rad) =\>\"", ",", "kthetaciliach"}], 
  "]"}], "\[IndentingNewLine]", 
 RowBox[{
  RowBox[{"p01restval", "=", "0.5"}], ";", 
  RowBox[{"p02restval", "=", "0.5"}], ";"}]}], "Input",
 CellChangeTimes->{{3.9285981351795883`*^9, 3.928598136126687*^9}, {
   3.928598215077487*^9, 3.928598240335862*^9}, {3.9285982891607656`*^9, 
   3.9285983314569483`*^9}, {3.928599242318819*^9, 3.928599272168655*^9}, {
   3.928835940365505*^9, 3.928836052287291*^9}, {3.92883788235465*^9, 
   3.9288379575744543`*^9}, {3.9288380329529457`*^9, 3.928838045712215*^9}, {
   3.928838172990535*^9, 3.9288381974772987`*^9}, 3.928838262940948*^9, {
   3.928843969791213*^9, 3.928843994962995*^9}},
 CellLabel->"In[66]:=",ExpressionUUID->"8f49a912-92ca-4166-b9f0-d3923cec0a30"],

Cell[CellGroupData[{

Cell[BoxData[
 InterpretationBox[
  RowBox[{"\<\"resting displacement w.o. GS (nm)=\"\>", "\[InvisibleSpace]", 
   RowBox[{"-", "914.2523404572678`"}]}],
  SequenceForm["resting displacement w.o. GS (nm)=", -914.2523404572678],
  Editable->False]], "Print",
 CellChangeTimes->{{3.928599243841456*^9, 3.92859927300099*^9}, 
   3.9286042929176292`*^9, 3.928836061599244*^9, 3.928836165904697*^9, 
   3.9288381019760017`*^9, 3.928838174998334*^9, 3.928844014919257*^9, 
   3.928938575525044*^9, 3.929991614040703*^9, 3.9299923524601393`*^9, 
   3.940255406028111*^9, 3.9405347876580143`*^9, 3.94798532733138*^9, 
   3.9479857776496*^9, 3.947985984532507*^9, 3.947986067168007*^9, 
   3.947986156595524*^9, 3.947986219646508*^9, 3.947987699786586*^9, 
   3.947988038545051*^9, 3.947991425572253*^9, 3.9479916489883347`*^9, 
   3.9479922526129503`*^9, 3.947992436144784*^9, 3.94803274257493*^9, 
   3.948034961735941*^9, 3.948525314159327*^9, 3.948543820167218*^9, 
   3.94881938694844*^9, 3.9490567268091593`*^9},
 CellLabel->
  "During evaluation of \
In[66]:=",ExpressionUUID->"c2fd010b-c48c-4fba-902c-fd586078bff6"],

Cell[BoxData[
 InterpretationBox[
  RowBox[{"\<\"resting displacement with GS (nm) =\"\>", "\[InvisibleSpace]", 
   
   RowBox[{"-", "959.2523404572678`"}]}],
  SequenceForm["resting displacement with GS (nm) =", -959.2523404572678],
  Editable->False]], "Print",
 CellChangeTimes->{{3.928599243841456*^9, 3.92859927300099*^9}, 
   3.9286042929176292`*^9, 3.928836061599244*^9, 3.928836165904697*^9, 
   3.9288381019760017`*^9, 3.928838174998334*^9, 3.928844014919257*^9, 
   3.928938575525044*^9, 3.929991614040703*^9, 3.9299923524601393`*^9, 
   3.940255406028111*^9, 3.9405347876580143`*^9, 3.94798532733138*^9, 
   3.9479857776496*^9, 3.947985984532507*^9, 3.947986067168007*^9, 
   3.947986156595524*^9, 3.947986219646508*^9, 3.947987699786586*^9, 
   3.947988038545051*^9, 3.947991425572253*^9, 3.9479916489883347`*^9, 
   3.9479922526129503`*^9, 3.947992436144784*^9, 3.94803274257493*^9, 
   3.948034961735941*^9, 3.948525314159327*^9, 3.948543820167218*^9, 
   3.94881938694844*^9, 3.9490567268116693`*^9},
 CellLabel->
  "During evaluation of \
In[66]:=",ExpressionUUID->"f4c84811-a146-4fc8-8daa-0e6b1dd549d1"],

Cell[BoxData[
 InterpretationBox[
  RowBox[{"\<\"UTLD 1 (nm)=\"\>", "\[InvisibleSpace]", "2515.6953881403047`"}],
  SequenceForm["UTLD 1 (nm)=", 2515.6953881403047`],
  Editable->False]], "Print",
 CellChangeTimes->{{3.928599243841456*^9, 3.92859927300099*^9}, 
   3.9286042929176292`*^9, 3.928836061599244*^9, 3.928836165904697*^9, 
   3.9288381019760017`*^9, 3.928838174998334*^9, 3.928844014919257*^9, 
   3.928938575525044*^9, 3.929991614040703*^9, 3.9299923524601393`*^9, 
   3.940255406028111*^9, 3.9405347876580143`*^9, 3.94798532733138*^9, 
   3.9479857776496*^9, 3.947985984532507*^9, 3.947986067168007*^9, 
   3.947986156595524*^9, 3.947986219646508*^9, 3.947987699786586*^9, 
   3.947988038545051*^9, 3.947991425572253*^9, 3.9479916489883347`*^9, 
   3.9479922526129503`*^9, 3.947992436144784*^9, 3.94803274257493*^9, 
   3.948034961735941*^9, 3.948525314159327*^9, 3.948543820167218*^9, 
   3.94881938694844*^9, 3.9490567268163424`*^9},
 CellLabel->
  "During evaluation of \
In[66]:=",ExpressionUUID->"384f8106-44c0-4098-a1cf-b86bdf7ce62a"],

Cell[BoxData[
 InterpretationBox[
  RowBox[{"\<\"UTLD 2 (nm)=\"\>", "\[InvisibleSpace]", "1198.5750758255256`"}],
  SequenceForm["UTLD 2 (nm)=", 1198.5750758255256`],
  Editable->False]], "Print",
 CellChangeTimes->{{3.928599243841456*^9, 3.92859927300099*^9}, 
   3.9286042929176292`*^9, 3.928836061599244*^9, 3.928836165904697*^9, 
   3.9288381019760017`*^9, 3.928838174998334*^9, 3.928844014919257*^9, 
   3.928938575525044*^9, 3.929991614040703*^9, 3.9299923524601393`*^9, 
   3.940255406028111*^9, 3.9405347876580143`*^9, 3.94798532733138*^9, 
   3.9479857776496*^9, 3.947985984532507*^9, 3.947986067168007*^9, 
   3.947986156595524*^9, 3.947986219646508*^9, 3.947987699786586*^9, 
   3.947988038545051*^9, 3.947991425572253*^9, 3.9479916489883347`*^9, 
   3.9479922526129503`*^9, 3.947992436144784*^9, 3.94803274257493*^9, 
   3.948034961735941*^9, 3.948525314159327*^9, 3.948543820167218*^9, 
   3.94881938694844*^9, 3.9490567268180017`*^9},
 CellLabel->
  "During evaluation of \
In[66]:=",ExpressionUUID->"5bef3ffe-aabe-4073-bede-ff6b8be157e3"],

Cell[BoxData[
 InterpretationBox[
  RowBox[{"\<\"Pivot stiffness (nN.nm/rad) =\"\>", "\[InvisibleSpace]", 
   "1005.2294096183099`"}],
  SequenceForm["Pivot stiffness (nN.nm/rad) =", 1005.2294096183099`],
  Editable->False]], "Print",
 CellChangeTimes->{{3.928599243841456*^9, 3.92859927300099*^9}, 
   3.9286042929176292`*^9, 3.928836061599244*^9, 3.928836165904697*^9, 
   3.9288381019760017`*^9, 3.928838174998334*^9, 3.928844014919257*^9, 
   3.928938575525044*^9, 3.929991614040703*^9, 3.9299923524601393`*^9, 
   3.940255406028111*^9, 3.9405347876580143`*^9, 3.94798532733138*^9, 
   3.9479857776496*^9, 3.947985984532507*^9, 3.947986067168007*^9, 
   3.947986156595524*^9, 3.947986219646508*^9, 3.947987699786586*^9, 
   3.947988038545051*^9, 3.947991425572253*^9, 3.9479916489883347`*^9, 
   3.9479922526129503`*^9, 3.947992436144784*^9, 3.94803274257493*^9, 
   3.948034961735941*^9, 3.948525314159327*^9, 3.948543820167218*^9, 
   3.94881938694844*^9, 3.949056726819663*^9},
 CellLabel->
  "During evaluation of \
In[66]:=",ExpressionUUID->"6fa8cf36-9016-4200-8d7c-518254c9f272"]
}, Open  ]]
}, Open  ]],

Cell[CellGroupData[{

Cell[BoxData[
 RowBox[{"{", 
  RowBox[{"l1val", ",", "l2val", ",", "l3val"}], "}"}]], "Input",
 CellChangeTimes->{{3.9479860295868473`*^9, 3.947986036949472*^9}},
 CellLabel->"In[78]:=",ExpressionUUID->"616f5ed1-77ad-4bab-884c-fe4a71479548"],

Cell[BoxData[
 RowBox[{"{", 
  RowBox[{"4100.`", ",", "2100", ",", "900"}], "}"}]], "Output",
 CellChangeTimes->{3.947986037315222*^9, 3.947992439564893*^9, 
  3.94852532236423*^9, 3.948543921263204*^9, 3.948819386982795*^9, 
  3.9490567268270607`*^9},
 CellLabel->"Out[78]=",ExpressionUUID->"911977fc-95e3-49e1-915c-b03d5b658226"]
}, Open  ]],

Cell[CellGroupData[{

Cell[BoxData[
 RowBox[{
  RowBox[{"(*", " ", 
   RowBox[{"l1", " ", "=", " ", "l1mean"}], "*)"}], "\[IndentingNewLine]", 
  RowBox[{
   RowBox[{
    RowBox[{"nvarp", "=", "21"}], ";", 
    RowBox[{"l1vals", "=", 
     RowBox[{"ConstantArray", "[", 
      RowBox[{"0", ",", 
       RowBox[{"{", "nvarp", "}"}]}], "]"}]}], ";"}], "\[IndentingNewLine]", 
   RowBox[{
    RowBox[{"kappavals", "=", 
     RowBox[{"ConstantArray", "[", 
      RowBox[{"0", ",", 
       RowBox[{"{", "nvarp", "}"}]}], "]"}]}], ";"}], "\[IndentingNewLine]", 
   RowBox[{
    RowBox[{"kgsvals", "=", 
     RowBox[{"ConstantArray", "[", 
      RowBox[{"0", ",", 
       RowBox[{"{", "nvarp", "}"}]}], "]"}]}], ";"}], "\[IndentingNewLine]", 
   RowBox[{
    RowBox[{"dvals", "=", 
     RowBox[{"ConstantArray", "[", 
      RowBox[{"0", ",", 
       RowBox[{"{", "nvarp", "}"}]}], "]"}]}], ";"}], "\[IndentingNewLine]", 
   RowBox[{
    RowBox[{"delpvals", "=", 
     RowBox[{"ConstantArray", "[", 
      RowBox[{"0", ",", 
       RowBox[{"{", "nvarp", "}"}]}], "]"}]}], ";", 
    RowBox[{"offsetvals", "=", 
     RowBox[{"ConstantArray", "[", 
      RowBox[{"0", ",", 
       RowBox[{"{", "nvarp", "}"}]}], "]"}]}], ";"}], "\[IndentingNewLine]", 
   RowBox[{
    RowBox[{"x1pvals", "=", 
     RowBox[{"ConstantArray", "[", 
      RowBox[{"0", ",", 
       RowBox[{"{", "nvarp", "}"}]}], "]"}]}], ";", 
    RowBox[{"x1evals", "=", 
     RowBox[{"ConstantArray", "[", 
      RowBox[{"0", ",", 
       RowBox[{"{", "nvarp", "}"}]}], "]"}]}], ";", 
    RowBox[{"x1ssvals", "=", 
     RowBox[{"ConstantArray", "[", 
      RowBox[{"0", ",", 
       RowBox[{"{", "nvarp", "}"}]}], "]"}]}], ";"}], "\[IndentingNewLine]", 
   RowBox[{
    RowBox[{"x2ssvals", "=", 
     RowBox[{"ConstantArray", "[", 
      RowBox[{"0", ",", 
       RowBox[{"{", "nvarp", "}"}]}], "]"}]}], ";", 
    RowBox[{"xgsuvals", "=", 
     RowBox[{"ConstantArray", "[", 
      RowBox[{"0", ",", 
       RowBox[{"{", "nvarp", "}"}]}], "]"}]}], ";"}], "\[IndentingNewLine]", 
   RowBox[{
    RowBox[{"tpvals", "=", 
     RowBox[{"ConstantArray", "[", 
      RowBox[{"0", ",", 
       RowBox[{"{", "nvarp", "}"}]}], "]"}]}], ";", 
    RowBox[{"tevals", "=", 
     RowBox[{"ConstantArray", "[", 
      RowBox[{"0", ",", 
       RowBox[{"{", "nvarp", "}"}]}], "]"}]}], ";"}], "\[IndentingNewLine]", 
   RowBox[{
    RowBox[{"l2pvals", "=", 
     RowBox[{"ConstantArray", "[", 
      RowBox[{"0", ",", 
       RowBox[{"{", "nvarp", "}"}]}], "]"}]}], ";", 
    RowBox[{"l3pvals", "=", 
     RowBox[{"ConstantArray", "[", 
      RowBox[{"0", ",", 
       RowBox[{"{", "nvarp", "}"}]}], "]"}]}], ";", 
    RowBox[{"l2evals", "=", 
     RowBox[{"ConstantArray", "[", 
      RowBox[{"0", ",", 
       RowBox[{"{", "nvarp", "}"}]}], "]"}]}], ";", 
    RowBox[{"l3evals", "=", 
     RowBox[{"ConstantArray", "[", 
      RowBox[{"0", ",", 
       RowBox[{"{", "nvarp", "}"}]}], "]"}]}], ";"}], "\[IndentingNewLine]", 
   RowBox[{"For", "[", 
    RowBox[{
     RowBox[{"ii", "=", "11"}], ",", 
     RowBox[{"ii", "\[LessEqual]", "11"}], ",", 
     RowBox[{"ii", "++"}], ",", 
     RowBox[{"(*", 
      RowBox[{
       RowBox[{
       "ii", " ", "controls", " ", "the", " ", "value", " ", "of", " ", 
        "l1"}], ",", " ", 
       RowBox[{"now", " ", "set", " ", "to", " ", "mean"}]}], "*)"}], 
     RowBox[{"{", 
      RowBox[{"(*", 
       RowBox[{
        RowBox[{"l1val", "=", 
         RowBox[{
          RowBox[{
           RowBox[{"(", 
            RowBox[{"4.1", "-", "0.632"}], ")"}], "*", 
           SuperscriptBox["10", 
            RowBox[{"-", "6"}]], "*", 
           SuperscriptBox["10", "9"]}], "+", 
          RowBox[{
           RowBox[{"(", 
            RowBox[{"ii", "-", "1"}], ")"}], "*", 
           RowBox[{"(", 
            RowBox[{"1.264", "*", 
             SuperscriptBox["10", 
              RowBox[{"-", "6"}]], "*", 
             RowBox[{
              SuperscriptBox["10", "9"], "/", 
              RowBox[{"(", 
               RowBox[{"nvarp", "-", "1"}], ")"}]}]}], ")"}]}]}]}], ";", 
        RowBox[{"l2val", "=", 
         RowBox[{"l1val", "/", "fac2"}]}], ";", 
        RowBox[{"l3val", "=", 
         RowBox[{"l1val", "/", "fac3"}]}], ";"}], "*)"}], 
      "\[IndentingNewLine]", 
      RowBox[{
       RowBox[{"Print", "[", 
        RowBox[{"\"\<ii=\>\"", ",", "ii"}], "]"}], ";", "\[IndentingNewLine]", 
       RowBox[{"{", 
        RowBox[{"l1val", ",", "l2val", ",", "l3val"}], "}"}], ";", 
       "\[IndentingNewLine]", 
       RowBox[{
        RowBox[{"l1vals", "[", 
         RowBox[{"[", "ii", "]"}], "]"}], "=", "l1val"}], ";", 
       "\[IndentingNewLine]", 
       RowBox[{"(*", 
        RowBox[{
         RowBox[{"**", 
          RowBox[{"*", 
           SuperscriptBox["X1", "**"]}]}], ",", 
         SuperscriptBox["X1", "*"], ",", "b1", ",", "b2", ",", "\[Kappa]", 
         ",", " ", 
         RowBox[{
         "xh", " ", "are", " ", "recalculated", " ", "for", " ", "each", " ", 
          "l1"}]}], "*****)"}], "\[IndentingNewLine]", 
       RowBox[{"restx1nogsch", "=", 
        RowBox[{
         RowBox[{"x1", "[", "t", "]"}], "/.", 
         RowBox[{"FindRoot", "[", 
          RowBox[{
           RowBox[{
            RowBox[{"(", 
             RowBox[{"-", 
              RowBox[{"D", "[", 
               RowBox[{
                RowBox[{"Lth2c", "[", 
                 RowBox[{
                 "a1", ",", "a2", ",", "c", ",", "l1", ",", "l2", ",", "l3", 
                  ",", "b1", ",", "b2", ",", "k1", ",", "k2", ",", "k3", ",", 
                  "x1", ",", "theta1u", ",", "theta2u", ",", "theta3u", ",", 
                  "t"}], "]"}], ",", 
                RowBox[{"x1", "[", "t", "]"}]}], "]"}]}], ")"}], "/.", 
            RowBox[{"{", 
             RowBox[{
              RowBox[{"a1", "\[Rule]", " ", "aval1"}], ",", 
              RowBox[{"a2", "\[Rule]", " ", "aval2"}], ",", 
              RowBox[{"c", "\[Rule]", " ", "cval"}], ",", 
              RowBox[{"l1", "\[Rule]", "l1val"}], ",", 
              RowBox[{"l2", "\[Rule]", " ", "l2val"}], ",", 
              RowBox[{"l3", "\[Rule]", " ", "l3val"}], ",", 
              RowBox[{"k1", "\[Rule]", "1"}], ",", 
              RowBox[{"k2", "\[Rule]", "1"}], ",", 
              RowBox[{"k3", "\[Rule]", " ", "1"}], ",", 
              RowBox[{"kgs1", "\[Rule]", "0"}], ",", 
              RowBox[{"kgs2", "\[Rule]", " ", "0"}], ",", 
              RowBox[{"\[Lambda]1", "\[Rule]", "lam1val"}], ",", 
              RowBox[{"\[Lambda]2", "\[Rule]", "lam2val"}], ",", 
              RowBox[{"theta1u", "\[Rule]", "x1uval"}], ",", 
              RowBox[{"theta2u", "\[Rule]", "x2uval"}], ",", 
              RowBox[{"theta3u", "\[Rule]", " ", "x3uval"}], ",", 
              RowBox[{"xh", "\[Rule]", " ", "xhval2"}]}], "}"}]}], ",", 
           RowBox[{"{", 
            RowBox[{
             RowBox[{"x1", "[", "t", "]"}], ",", 
             RowBox[{"-", "800."}]}], "}"}]}], "]"}]}]}], ";", 
       RowBox[{"(*", 
        RowBox[{"0.0000001", "*", 
         SuperscriptBox["10", "9"]}], "*)"}], "\[IndentingNewLine]", 
       RowBox[{"restx1ch", "=", 
        RowBox[{"restx1nogsch", "-", "delxval"}]}], ";", 
       "\[IndentingNewLine]", 
       RowBox[{"(*", 
        RowBox[{"Print", "[", 
         RowBox[{
         "\"\<resting displacement with GS (m) =\>\"", ",", "restx1ch"}], 
         "]"}], "*)"}], "\[IndentingNewLine]", 
       RowBox[{"bvalue1ch", "=", " ", 
        RowBox[{
         RowBox[{"bfn1", "[", 
          RowBox[{
          "xgsrval", ",", "aval1", ",", "cval", ",", "l1val", ",", "l2val", 
           ",", "x1", ",", "t"}], "]"}], "/.", 
         RowBox[{"{", 
          RowBox[{
           RowBox[{"x1", "[", "t", "]"}], "\[Rule]", " ", "restx1ch"}], 
          "}"}]}]}], ";", "\[IndentingNewLine]", 
       RowBox[{"bvalue2ch", "=", " ", 
        RowBox[{
         RowBox[{"bfn2", "[", 
          RowBox[{
          "xgsrval", ",", "aval1", ",", "aval2", ",", "cval", ",", "l1val", 
           ",", "l2val", ",", "l3val", ",", "x1", ",", "t"}], "]"}], "/.", 
         RowBox[{"{", 
          RowBox[{
           RowBox[{"x1", "[", "t", "]"}], "\[Rule]", " ", "restx1ch"}], 
          "}"}]}]}], ";", "\[IndentingNewLine]", 
       RowBox[{"kthetaciliach", "=", 
        RowBox[{
         RowBox[{
          RowBox[{"(", 
           RowBox[{"khbnogs", "/", "nc"}], ")"}], "/", 
          RowBox[{"(", 
           RowBox[{
            SuperscriptBox[
             RowBox[{"(", 
              RowBox[{"D", "[", 
               RowBox[{
                RowBox[{"theta1", "[", 
                 RowBox[{"l1", ",", "x1", ",", "t"}], " ", "]"}], ",", 
                RowBox[{"x1", "[", "t", "]"}]}], "]"}], ")"}], "2"], "+", 
            RowBox[{
             RowBox[{"theta1", "[", 
              RowBox[{"l1", ",", "x1", ",", "t"}], " ", "]"}], "*", 
             RowBox[{"D", "[", 
              RowBox[{
               RowBox[{"D", "[", 
                RowBox[{
                 RowBox[{"theta1", "[", 
                  RowBox[{"l1", ",", "x1", ",", "t"}], " ", "]"}], ",", 
                 RowBox[{"x1", "[", "t", "]"}]}], "]"}], ",", 
               RowBox[{"x1", "[", "t", "]"}]}], "]"}]}], "+", 
            SuperscriptBox[
             RowBox[{"(", 
              RowBox[{"D", "[", 
               RowBox[{
                RowBox[{"theta2", "[", 
                 RowBox[{
                 "a1", ",", "c", ",", "l1", ",", "l2", ",", "x1", ",", "t"}], 
                 " ", "]"}], ",", 
                RowBox[{"x1", "[", "t", "]"}]}], "]"}], ")"}], "2"], "+", 
            RowBox[{
             RowBox[{"theta2", "[", 
              RowBox[{
              "a1", ",", "c", ",", "l1", ",", "l2", ",", "x1", ",", "t"}], 
              " ", "]"}], "*", 
             RowBox[{"D", "[", 
              RowBox[{
               RowBox[{"D", "[", 
                RowBox[{
                 RowBox[{"theta2", "[", 
                  RowBox[{
                  "a1", ",", "c", ",", "l1", ",", "l2", ",", "x1", ",", "t"}],
                   " ", "]"}], ",", 
                 RowBox[{"x1", "[", "t", "]"}]}], "]"}], ",", 
               RowBox[{"x1", "[", "t", "]"}]}], "]"}]}], "+", 
            SuperscriptBox[
             RowBox[{"(", 
              RowBox[{"D", "[", 
               RowBox[{
                RowBox[{"theta3", "[", 
                 RowBox[{
                 "a1", ",", "a2", ",", "c", ",", "l1", ",", "l2", ",", "l3", 
                  ",", "x1", ",", "t"}], " ", "]"}], ",", 
                RowBox[{"x1", "[", "t", "]"}]}], "]"}], ")"}], "2"], "+", 
            RowBox[{
             RowBox[{"theta3", "[", 
              RowBox[{
              "a1", ",", "a2", ",", "c", ",", "l1", ",", "l2", ",", "l3", ",",
                "x1", ",", "t"}], " ", "]"}], "*", 
             RowBox[{"D", "[", 
              RowBox[{
               RowBox[{"D", "[", 
                RowBox[{
                 RowBox[{"theta3", "[", 
                  RowBox[{
                  "a1", ",", "a2", ",", "c", ",", "l1", ",", "l2", ",", "l3", 
                   ",", "x1", ",", "t"}], " ", "]"}], ",", 
                 RowBox[{"x1", "[", "t", "]"}]}], "]"}], ",", 
               RowBox[{"x1", "[", "t", "]"}]}], "]"}]}]}], ")"}]}], "/.", 
         RowBox[{"{", 
          RowBox[{
           RowBox[{"a1", "\[Rule]", " ", "aval1"}], ",", 
           RowBox[{"a2", "\[Rule]", " ", 
            RowBox[{"1", "*", "aval2"}]}], ",", 
           RowBox[{"c", "\[Rule]", " ", "cval"}], ",", 
           RowBox[{"l1", "\[Rule]", "l1val"}], ",", 
           RowBox[{"l2", "\[Rule]", " ", "l2val"}], ",", 
           RowBox[{"l3", "\[Rule]", " ", "l3val"}], ",", 
           RowBox[{"k1", "\[Rule]", "1"}], ",", 
           RowBox[{"k2", "\[Rule]", "1"}], ",", 
           RowBox[{"k3", "\[Rule]", "1"}], ",", 
           RowBox[{"kgs", "\[Rule]", "0"}], ",", 
           RowBox[{"\[Lambda]1", "\[Rule]", "lam1val"}], ",", 
           RowBox[{"\[Lambda]2", "\[Rule]", "lam2val"}], ",", 
           RowBox[{"x1u", "\[Rule]", "x1uval"}], ",", 
           RowBox[{"x2u", "\[Rule]", "x2uval"}], ",", 
           RowBox[{"x3u", "\[Rule]", "x3uval"}], ",", 
           RowBox[{
            RowBox[{"x1", "[", "t", "]"}], "\[Rule]", " ", "restx1nogsch"}], 
           ",", 
           RowBox[{"kb", "\[Rule]", " ", "kbval"}], ",", 
           RowBox[{"temp", "\[Rule]", "tempval"}]}], "}"}]}]}], ";", 
       "\[IndentingNewLine]", 
       RowBox[{"xhval2", "=", 
        RowBox[{"xhval", "-", 
         RowBox[{"0.", "*", 
          SuperscriptBox["10", 
           RowBox[{"-", "2"}]], "*", 
          SuperscriptBox["10", 
           RowBox[{"-", "9"}]]}]}]}], ";", 
       RowBox[{"(*", 
        RowBox[{
         RowBox[{"delsol1", "=", 
          RowBox[{"1.665", "*", 
           SuperscriptBox["10", 
            RowBox[{"-", "9"}]]}]}], ";", 
         RowBox[{"delsoln2", "=", "1.672"}], ";"}], "*)"}], 
       "\[IndentingNewLine]", 
       RowBox[{
        RowBox[{"smalldeltafnlhs", "[", 
         RowBox[{"x1in_", ",", "delta_"}], "]"}], ":=", 
        RowBox[{"0.5", 
         RowBox[{"(", 
          RowBox[{
           SuperscriptBox[
            RowBox[{"(", 
             RowBox[{"1", "+", 
              RowBox[{"Exp", "[", 
               RowBox[{
                RowBox[{"-", 
                 RowBox[{"(", 
                  RowBox[{
                   RowBox[{"(", 
                    RowBox[{
                    RowBox[{"xgs1", "[", 
                    RowBox[{
                    "aval1", ",", "cval", ",", "l1val", ",", "l2val", ",", 
                    "b1", ",", "x1", ",", "t"}], "]"}], "/.", 
                    RowBox[{"{", 
                    RowBox[{
                    RowBox[{
                    RowBox[{"x1", "[", "t", "]"}], "\[Rule]", "x1in"}], ",", 
                    RowBox[{"b1", "\[Rule]", "bvalue1ch"}]}], "}"}]}], ")"}], 
                   "-", "xhval2"}], ")"}]}], "/", "delta"}], "]"}]}], ")"}], 
            RowBox[{"-", "1"}]], "+", 
           SuperscriptBox[
            RowBox[{"(", 
             RowBox[{"1", "+", 
              RowBox[{"Exp", "[", 
               RowBox[{
                RowBox[{"-", 
                 RowBox[{"(", 
                  RowBox[{
                   RowBox[{"(", 
                    RowBox[{
                    RowBox[{"xgs2", "[", 
                    RowBox[{
                    "aval1", ",", "aval2", ",", "cval", ",", "l1val", ",", 
                    "l2val", ",", "l3val", ",", "b1", ",", "b2", ",", "x1", 
                    ",", "t"}], "]"}], "/.", 
                    RowBox[{"{", 
                    RowBox[{
                    RowBox[{
                    RowBox[{"x1", "[", "t", "]"}], "\[Rule]", "x1in"}], ",", 
                    RowBox[{"b1", "\[Rule]", "bvalue1ch"}], ",", 
                    RowBox[{"b2", "\[Rule]", "bvalue2ch"}]}], "}"}]}], ")"}], 
                   "-", "xhval2"}], ")"}]}], "/", "delta"}], "]"}]}], ")"}], 
            RowBox[{"-", "1"}]]}], ")"}]}]}], ";", "\[IndentingNewLine]", 
       RowBox[{"(*", 
        RowBox[{
         RowBox[{"**", 
          RowBox[{"*", 
           SuperscriptBox["X1", "**"]}]}], ",", 
         SuperscriptBox["X1", "*"], ",", "b1", ",", "b2", ",", "\[Kappa]", 
         ",", 
         RowBox[{"xh", " ", "calculations", " ", "end", " ", "here"}]}], 
        "*****)"}], "\[IndentingNewLine]", 
       RowBox[{"(*", 
        RowBox[{
        "Estimating", " ", "initial", " ", "value", " ", "of", " ", 
         "\[Delta]"}], "*)"}], "\[IndentingNewLine]", 
       RowBox[{"xj0p9", "=", 
        RowBox[{"x", "/.", 
         RowBox[{"FindRoot", "[", 
          RowBox[{
           RowBox[{
            RowBox[{"Johnsonfn", "[", "x", "]"}], "\[Equal]", "0.9"}], ",", 
           RowBox[{"{", 
            RowBox[{"x", ",", "0"}], "}"}], ",", 
           RowBox[{"AccuracyGoal", "\[Rule]", "10"}]}], "]"}]}]}], ";", 
       RowBox[{"(*", 
        RowBox[{
         RowBox[{"xj0", ".9"}], "=", 
         RowBox[{
          RowBox[{
          "Point", " ", "on", " ", "Johnson", " ", "curve", " ", "where", " ",
            "P"}], "=", "0.9"}]}], "*)"}], "\[IndentingNewLine]", 
       RowBox[{"xj0p1", "=", 
        RowBox[{"x", "/.", 
         RowBox[{"FindRoot", "[", 
          RowBox[{
           RowBox[{
            RowBox[{"Johnsonfn", "[", "x", "]"}], "\[Equal]", "0.1"}], ",", 
           RowBox[{"{", 
            RowBox[{"x", ",", "0"}], "}"}], ",", 
           RowBox[{"AccuracyGoal", "\[Rule]", "10"}]}], "]"}]}]}], ";", 
       RowBox[{"(*", 
        RowBox[{
         RowBox[{"xj0", ".1"}], "=", 
         RowBox[{
          RowBox[{
          "Point", " ", "on", " ", "Johnson", " ", "curve", " ", "where", " ",
            "P"}], "=", "0.1"}]}], "*)"}], "\[IndentingNewLine]", 
       RowBox[{"delsolnini", "=", 
        RowBox[{"0.15", "*", 
         RowBox[{
          RowBox[{"(", 
           RowBox[{"xj0p9", "-", "xj0p1"}], ")"}], "/", "4.4"}]}]}], ";", 
       RowBox[{"(*", 
        RowBox[{
         RowBox[{"\[Delta]ini", "=", 
          RowBox[{"\[Gamma]", 
           RowBox[{
            RowBox[{"(", 
             RowBox[{
              RowBox[{"xj0", ".9"}], "-", 
              RowBox[{"xj0", ".1"}]}], ")"}], "/", "4.4"}]}]}], ",", " ", 
         RowBox[{"\[Gamma]", "=", 
          RowBox[{"0.15", " ", "is", " ", 
           RowBox[{"Tobin", "'"}], "s", " ", "projection", " ", 
           "factor"}]}]}], "*)"}], "\[IndentingNewLine]", 
       RowBox[{"delsolnp1", "=", 
        RowBox[{"0.9", "delsolnini"}]}], ";", 
       RowBox[{"delsolnp2", "=", 
        RowBox[{"0.99", "*", "delsolnini"}]}], ";", 
       RowBox[{"(*", " ", 
        RowBox[{
        "Limiting", " ", "values", " ", "of", " ", "\[Delta]", " ", "for", 
         " ", "rootfinding"}], " ", "*)"}], "\[IndentingNewLine]", 
       RowBox[{"(*", 
        RowBox[{
        "Bracketing", " ", "bisection", " ", "loop", " ", "for", " ", 
         "rootfinding", " ", "for", " ", "\[Delta]"}], "*)"}], 
       "\[IndentingNewLine]", 
       RowBox[{"For", "[", 
        RowBox[{
         RowBox[{"jj", "=", "1"}], ",", 
         RowBox[{"jj", "\[LessEqual]", "21"}], ",", 
         RowBox[{"jj", "++"}], ",", "\[IndentingNewLine]", 
         RowBox[{"{", 
          RowBox[{
           RowBox[{"delsolnp", "=", 
            RowBox[{"0.5", "*", 
             RowBox[{"(", 
              RowBox[{"delsolnp1", "+", "delsolnp2"}], ")"}]}]}], ";", 
           RowBox[{"(*", 
            RowBox[{"Trial", " ", "value"}], "*)"}], "\[IndentingNewLine]", 
           RowBox[{"(*", 
            RowBox[{
             RowBox[{"rcp", "=", 
              RowBox[{"Johnsonfn", "[", "0", "]"}]}], ";"}], "*)"}], 
           "\[IndentingNewLine]", 
           RowBox[{"at", "=", 
            RowBox[{"delsolnp", "*", 
             RowBox[{"Log", "[", 
              RowBox[{"(", 
               RowBox[{
                RowBox[{"1.", "/", "rcp"}], "-", "1."}], ")"}], "]"}]}]}], 
           ";", "\[IndentingNewLine]", 
           RowBox[{"dels", "=", 
            RowBox[{"40.", "*", 
             SuperscriptBox["10", 
              RowBox[{"-", "9"}]], "*", 
             SuperscriptBox["10", "9"]}]}], ";", 
           RowBox[{"(*", 
            RowBox[{"0", ";"}], "*)"}], "\[IndentingNewLine]", 
           RowBox[{"(*", 
            RowBox[{"Solving", " ", "heights", 
             RowBox[{"(", 
              RowBox[{"l2g", ",", "l3g"}], ")"}], " ", "and", " ", "resting", 
             " ", "position", " ", 
             RowBox[{"(", "x1pg", ")"}], " ", "in", " ", "perilymph"}], " ", 
            "*)"}], "\[IndentingNewLine]", 
           RowBox[{
            RowBox[{"eqfn1", "[", 
             RowBox[{"l2_", ",", "l3_", ",", "x1p_", ",", "xhps_"}], "]"}], ":=", 
            RowBox[{
             RowBox[{"(", 
              RowBox[{
               RowBox[{"xgs1", "[", 
                RowBox[{
                "aval1", ",", "cval", ",", "l1val", ",", "l2", ",", 
                 "bvalue1ch", ",", "x1", ",", "t"}], "]"}], "/.", 
               RowBox[{"{", 
                RowBox[{
                 RowBox[{"x1", "[", "t", "]"}], "\[Rule]", 
                 RowBox[{"(", "x1p", ")"}]}], "}"}]}], ")"}], "-", 
             RowBox[{"(", 
              RowBox[{"xhps", "-", "at"}], ")"}]}]}], ";", 
           "\[IndentingNewLine]", 
           RowBox[{
            RowBox[{"eqfn2", "[", 
             RowBox[{"l2_", ",", "l3_", ",", "x1p_", ",", "xhps_"}], "]"}], ":=", 
            RowBox[{
             RowBox[{"(", 
              RowBox[{
               RowBox[{"xgs2", "[", 
                RowBox[{
                "aval1", ",", "aval2", ",", "cval", ",", "l1val", ",", "l2", 
                 ",", "l3", ",", "bvalue1ch", ",", "bvalue2ch", ",", "x1", 
                 ",", "t"}], "]"}], "/.", 
               RowBox[{"{", 
                RowBox[{
                 RowBox[{"x1", "[", "t", "]"}], "\[Rule]", 
                 RowBox[{"(", "x1p", ")"}]}], "}"}]}], ")"}], "-", 
             RowBox[{"(", 
              RowBox[{"xhps", "-", "at"}], ")"}]}]}], ";", 
           "\[IndentingNewLine]", 
           RowBox[{
            RowBox[{"eqfn3", "[", 
             RowBox[{"l2_", ",", "l3_", ",", "x1p_", ",", "xhps_"}], "]"}], ":=", 
            RowBox[{
             RowBox[{"(", 
              RowBox[{
               RowBox[{"xgs1", "[", 
                RowBox[{
                "aval1", ",", "cval", ",", "l1val", ",", "l2", ",", 
                 "bvalue1ch", ",", "x1", ",", "t"}], "]"}], "/.", 
               RowBox[{"{", 
                RowBox[{
                 RowBox[{"x1", "[", "t", "]"}], "\[Rule]", 
                 RowBox[{"(", 
                  RowBox[{"x1p", "+", "dels"}], ")"}]}], "}"}]}], ")"}], "+", 
             
             RowBox[{"(", 
              RowBox[{
               RowBox[{"xgs2", "[", 
                RowBox[{
                "aval1", ",", "aval2", ",", "cval", ",", "l1val", ",", "l2", 
                 ",", "l3", ",", "bvalue1ch", ",", "bvalue2ch", ",", "x1", 
                 ",", "t"}], "]"}], "/.", 
               RowBox[{"{", 
                RowBox[{
                 RowBox[{"x1", "[", "t", "]"}], "\[Rule]", 
                 RowBox[{"(", 
                  RowBox[{"x1p", "+", "dels"}], ")"}]}], "}"}]}], ")"}], "-", 
             
             RowBox[{"2.", "*", "xhps"}]}]}], ";", "\[IndentingNewLine]", 
           RowBox[{
            RowBox[{"{", 
             RowBox[{"l2g", ",", "l3g", ",", "x1pg"}], "}"}], "=", 
            RowBox[{
             RowBox[{"{", 
              RowBox[{"l2", ",", "l3", ",", "x1p"}], "}"}], "/.", 
             RowBox[{"FindRoot", "[", 
              RowBox[{
               RowBox[{"{", 
                RowBox[{
                 RowBox[{"eqfn1", "[", 
                  RowBox[{"l2", ",", "l3", ",", "x1p", ",", "xhval2"}], "]"}],
                  ",", 
                 RowBox[{"eqfn2", "[", 
                  RowBox[{"l2", ",", "l3", ",", "x1p", ",", "xhval2"}], "]"}],
                  ",", 
                 RowBox[{"eqfn3", "[", 
                  RowBox[{"l2", ",", "l3", ",", "x1p", ",", "xhval2"}], 
                  "]"}]}], "}"}], ",", 
               RowBox[{"{", 
                RowBox[{
                 RowBox[{"{", 
                  RowBox[{"l2", ",", " ", "l2val"}], "}"}], ",", 
                 RowBox[{"{", 
                  RowBox[{"l3", ",", "l3val"}], "}"}], ",", 
                 RowBox[{"{", 
                  RowBox[{"x1p", ",", "restx1ch"}], "}"}]}], "}"}], ",", 
               RowBox[{"AccuracyGoal", "\[Rule]", " ", "4"}]}], "]"}]}]}], 
           ";", "\[IndentingNewLine]", "\[IndentingNewLine]", 
           RowBox[{"(*", 
            RowBox[{
            "Solving", " ", "for", " ", "resting", " ", "tension", " ", "in", 
             " ", "perilymph", " ", 
             RowBox[{"(", "tgsp", ")"}]}], " ", "*)"}], "\[IndentingNewLine]", 
           RowBox[{
            RowBox[{"eq1thch2", "[", "tgssoln_", "]"}], ":=", 
            RowBox[{
             RowBox[{"(", 
              RowBox[{
               RowBox[{"(", 
                RowBox[{
                 RowBox[{"(", 
                  RowBox[{"-", 
                   RowBox[{"D", "[", 
                    RowBox[{
                    RowBox[{"Lth2c", "[", 
                    RowBox[{
                    "aval1", ",", "aval2", ",", "cval", ",", "l1val", ",", 
                    "l2g", ",", "l3g", ",", "bvalue1ch", ",", "bvalue2ch", 
                    ",", "kthetaciliach", ",", "kthetaciliach", ",", 
                    "kthetaciliach", ",", "x1", ",", "x1uval", ",", "x2uval", 
                    ",", "x3uval", ",", "t"}], "]"}], ",", 
                    RowBox[{"x1", "[", "t", "]"}]}], "]"}]}], ")"}], "/.", 
                 RowBox[{"{", 
                  RowBox[{
                   RowBox[{"x1", "[", "t", "]"}], "\[Rule]", " ", "x1pg"}], 
                  "}"}]}], ")"}], "+", 
               RowBox[{"tgssoln", "*", 
                RowBox[{"(", 
                 RowBox[{
                  RowBox[{"D", "[", 
                   RowBox[{
                    RowBox[{"xgs1", "[", 
                    RowBox[{
                    "aval1", ",", "cval", ",", "l1val", ",", "l2g", ",", 
                    "bvalue1ch", ",", "x1", ",", "t"}], " ", "]"}], ",", 
                    RowBox[{"x1", "[", "t", "]"}]}], "]"}], "+", 
                  RowBox[{"D", "[", 
                   RowBox[{
                    RowBox[{"xgs2", "[", 
                    RowBox[{
                    "aval1", ",", "aval2", ",", "cval", ",", "l1val", ",", 
                    "l2g", ",", "l3g", ",", "bvalue1ch", ",", "bvalue2ch", 
                    ",", "x1", ",", "t"}], " ", "]"}], ",", 
                    RowBox[{"x1", "[", "t", "]"}]}], "]"}]}], ")"}]}]}], 
              ")"}], "/.", 
             RowBox[{"{", 
              RowBox[{
               RowBox[{"x1", "[", "t", "]"}], "\[Rule]", "x1pg"}], "}"}]}]}], 
           ";", "\[IndentingNewLine]", 
           RowBox[{"tgsp", "=", 
            RowBox[{"tgsval", "/.", 
             RowBox[{"FindRoot", "[", 
              RowBox[{
               RowBox[{"eq1thch2", "[", "tgsval", "]"}], ",", 
               RowBox[{"{", 
                RowBox[{"tgsval", ",", 
                 SuperscriptBox["10", 
                  RowBox[{"-", "3"}]]}], "}"}], ",", 
               RowBox[{"AccuracyGoal", "\[Rule]", "10"}]}], "]"}]}]}], ";", 
           "\[IndentingNewLine]", 
           RowBox[{"(*", 
            RowBox[{"calculating", " ", "kgsd"}], "*)"}], 
           "\[IndentingNewLine]", 
           RowBox[{"kgsdtrial", "=", 
            RowBox[{"kbval", "*", 
             RowBox[{"tempval", "/", "delsolnp"}]}]}], ";", 
           "\[IndentingNewLine]", 
           RowBox[{"Print", "[", 
            RowBox[{"\"\<\[Delta]=\>\"", ",", "delsolnp"}], "]"}], ";", 
           "\[IndentingNewLine]", 
           RowBox[{"{", 
            RowBox[{
             RowBox[{"(", 
              RowBox[{
               RowBox[{"xgs1", "[", 
                RowBox[{
                "aval1", ",", "cval", ",", "l1val", ",", "l2g", ",", 
                 "bvalue1ch", ",", "x1", ",", "t"}], " ", "]"}], "/.", 
               RowBox[{"{", 
                RowBox[{
                 RowBox[{"x1", "[", "t", "]"}], "\[Rule]", "x1pg"}], "}"}]}], 
              ")"}], ",", 
             RowBox[{"(", 
              RowBox[{
               RowBox[{"xgs2", "[", 
                RowBox[{
                "aval1", ",", "aval2", ",", "cval", ",", "l1val", ",", "l2g", 
                 ",", "l3g", ",", "bvalue1ch", ",", "bvalue2ch", ",", "x1", 
                 ",", "t"}], " ", "]"}], "/.", 
               RowBox[{"{", 
                RowBox[{
                 RowBox[{"x1", "[", "t", "]"}], "\[Rule]", "x1pg"}], "}"}]}], 
              ")"}]}], "}"}], ";", "\[IndentingNewLine]", 
           "\[IndentingNewLine]", 
           RowBox[{"xstarp", "=", 
            RowBox[{"(", 
             RowBox[{
              RowBox[{"xgs1", "[", 
               RowBox[{
               "aval1", ",", "cval", ",", "l1val", ",", "l2g", ",", 
                "bvalue1ch", ",", "x1", ",", "t"}], " ", "]"}], "/.", 
              RowBox[{"{", 
               RowBox[{
                RowBox[{"x1", "[", "t", "]"}], "\[Rule]", "x1pg"}], "}"}]}], 
             ")"}]}], ";", "\[IndentingNewLine]", 
           RowBox[{"xstarp2", "=", 
            RowBox[{"(", 
             RowBox[{
              RowBox[{"xgs2", "[", 
               RowBox[{
               "aval1", ",", "aval2", ",", "cval", ",", "l1val", ",", "l2g", 
                ",", "l3g", ",", "bvalue1ch", ",", "bvalue2ch", ",", "x1", 
                ",", "t"}], " ", "]"}], "/.", 
              RowBox[{"{", 
               RowBox[{
                RowBox[{"x1", "[", "t", "]"}], "\[Rule]", "x1pg"}], "}"}]}], 
             ")"}]}], ";", "\[IndentingNewLine]", 
           RowBox[{"(*", 
            RowBox[{
            "Solving", " ", "for", " ", "gating", " ", "spring", " ", 
             "stiffness", " ", 
             RowBox[{"(", "kgsp", ")"}], " ", "using", " ", "bundle", " ", 
             "stiffness", " ", "equation", " ", "in", " ", "perilymph"}], 
            "*)"}], "\[IndentingNewLine]", 
           RowBox[{
            RowBox[{"eq5thch2", "[", "kgs_", "]"}], ":=", 
            RowBox[{
             RowBox[{"(", 
              RowBox[{
               RowBox[{"kthetaciliach", "*", 
                RowBox[{"(", 
                 RowBox[{
                  SuperscriptBox[
                   RowBox[{"(", 
                    RowBox[{"D", "[", 
                    RowBox[{
                    RowBox[{"theta1", "[", 
                    RowBox[{"l1", ",", "x1", ",", "t"}], " ", "]"}], ",", 
                    RowBox[{"x1", "[", "t", "]"}]}], "]"}], ")"}], "2"], "+", 
                  
                  RowBox[{
                   RowBox[{"theta1", "[", 
                    RowBox[{"l1", ",", "x1", ",", "t"}], " ", "]"}], "*", 
                   RowBox[{"D", "[", 
                    RowBox[{
                    RowBox[{"(", 
                    RowBox[{"D", "[", 
                    RowBox[{
                    RowBox[{"theta1", "[", 
                    RowBox[{"l1", ",", "x1", ",", "t"}], " ", "]"}], ",", 
                    RowBox[{"x1", "[", "t", "]"}]}], "]"}], ")"}], ",", 
                    RowBox[{"x1", "[", "t", "]"}]}], "]"}]}], "+", 
                  SuperscriptBox[
                   RowBox[{"(", 
                    RowBox[{"D", "[", 
                    RowBox[{
                    RowBox[{"theta2", "[", 
                    RowBox[{
                    "a1", ",", "c", ",", "l1", ",", "l2", ",", "x1", ",", 
                    "t"}], " ", "]"}], ",", 
                    RowBox[{"x1", "[", "t", "]"}]}], "]"}], ")"}], "2"], "+", 
                  
                  RowBox[{
                   RowBox[{"theta2", "[", 
                    RowBox[{
                    "a1", ",", "c", ",", "l1", ",", "l2", ",", "x1", ",", 
                    "t"}], " ", "]"}], "*", 
                   RowBox[{"D", "[", 
                    RowBox[{
                    RowBox[{"D", "[", 
                    RowBox[{
                    RowBox[{"theta2", "[", 
                    RowBox[{
                    "a1", ",", "c", ",", "l1", ",", "l2", ",", "x1", ",", 
                    "t"}], " ", "]"}], ",", 
                    RowBox[{"x1", "[", "t", "]"}]}], "]"}], ",", 
                    RowBox[{"x1", "[", "t", "]"}]}], "]"}]}], "+", 
                  SuperscriptBox[
                   RowBox[{"(", 
                    RowBox[{"D", "[", 
                    RowBox[{
                    RowBox[{"theta3", "[", 
                    RowBox[{
                    "a1", ",", "a2", ",", "c", ",", "l1", ",", "l2", ",", 
                    "l3", ",", "x1", ",", "t"}], " ", "]"}], ",", 
                    RowBox[{"x1", "[", "t", "]"}]}], "]"}], ")"}], "2"], "+", 
                  
                  RowBox[{
                   RowBox[{"theta3", "[", 
                    RowBox[{
                    "a1", ",", "a2", ",", "c", ",", "l1", ",", "l2", ",", 
                    "l3", ",", "x1", ",", "t"}], " ", "]"}], "*", 
                   RowBox[{"D", "[", 
                    RowBox[{
                    RowBox[{"D", "[", 
                    RowBox[{
                    RowBox[{"theta3", "[", 
                    RowBox[{
                    "a1", ",", "a2", ",", "c", ",", "l1", ",", "l2", ",", 
                    "l3", ",", "x1", ",", "t"}], "]"}], ",", 
                    RowBox[{"x1", "[", "t", "]"}]}], "]"}], ",", 
                    RowBox[{"x1", "[", "t", "]"}]}], "]"}]}]}], ")"}]}], "+", 
               "\[IndentingNewLine]", 
               RowBox[{"kgs", "*", 
                RowBox[{"(", 
                 RowBox[{
                  SuperscriptBox[
                   RowBox[{"(", 
                    RowBox[{"D", "[", 
                    RowBox[{
                    RowBox[{"xgs1", "[", 
                    RowBox[{
                    "a1", ",", "c", ",", "l1", ",", "l2", ",", "b1", ",", 
                    "x1", ",", "t"}], " ", "]"}], ",", 
                    RowBox[{"x1", "[", "t", "]"}]}], "]"}], ")"}], "2"], "+", 
                  
                  SuperscriptBox[
                   RowBox[{"(", 
                    RowBox[{"D", "[", 
                    RowBox[{
                    RowBox[{"xgs2", "[", 
                    RowBox[{
                    "a1", ",", "a2", ",", "c", ",", "l1", ",", "l2", ",", 
                    "l3", ",", "b1", ",", "b2", ",", "x1", ",", "t"}], " ", 
                    "]"}], ",", 
                    RowBox[{"x1", "[", "t", "]"}]}], "]"}], ")"}], "2"]}], 
                 ")"}]}], "-", 
               RowBox[{"kgsdtrial", "*", 
                RowBox[{"(", 
                 RowBox[{
                  RowBox[{
                   RowBox[{"D", "[", 
                    RowBox[{
                    RowBox[{"p01", "[", 
                    RowBox[{
                    "a1", ",", "c", ",", "l1", ",", "l2", ",", "b1", ",", 
                    "x1", ",", "t", ",", "xh1", ",", "d", ",", "kgs1", ",", 
                    "kb", ",", "temp"}], "]"}], ",", 
                    RowBox[{"x1", "[", "t", "]"}]}], "]"}], "*", 
                   RowBox[{"D", "[", 
                    RowBox[{
                    RowBox[{"xgs1", "[", 
                    RowBox[{
                    "a1", ",", "c", ",", "l1", ",", "l2", ",", "b1", ",", 
                    "x1", ",", "t"}], " ", "]"}], ",", 
                    RowBox[{"x1", "[", "t", "]"}]}], "]"}]}], "+", 
                  RowBox[{
                   RowBox[{"D", "[", 
                    RowBox[{
                    RowBox[{"p02", "[", 
                    RowBox[{
                    "a1", ",", "a2", ",", "c", ",", "l1", ",", "l2", ",", 
                    "l3", ",", "b1", ",", "b2", ",", "x1", ",", "t", ",", 
                    "xh2", ",", "d", ",", "kgs2", ",", "kb", ",", "temp"}], 
                    "]"}], ",", 
                    RowBox[{"x1", "[", "t", "]"}]}], "]"}], "*", 
                   RowBox[{"D", "[", 
                    RowBox[{
                    RowBox[{"xgs2", "[", 
                    RowBox[{
                    "a1", ",", "a2", ",", "c", ",", "l1", ",", "l2", ",", 
                    "l3", ",", "b1", ",", "b2", ",", "x1", ",", "t"}], " ", 
                    "]"}], ",", 
                    RowBox[{"x1", "[", "t", "]"}]}], "]"}]}]}], ")"}]}], "+", 
               
               RowBox[{"tgsp", "*", 
                RowBox[{"D", "[", 
                 RowBox[{
                  RowBox[{"(", 
                   RowBox[{"D", "[", 
                    RowBox[{
                    RowBox[{"xgs1", "[", 
                    RowBox[{
                    "a1", ",", "c", ",", "l1", ",", "l2", ",", "b1", ",", 
                    "x1", ",", "t"}], " ", "]"}], ",", 
                    RowBox[{"x1", "[", "t", "]"}]}], "]"}], ")"}], ",", 
                  RowBox[{"x1", "[", "t", "]"}]}], "]"}]}], "+", 
               RowBox[{"tgsp", "*", 
                RowBox[{"D", "[", 
                 RowBox[{
                  RowBox[{"(", 
                   RowBox[{"D", "[", 
                    RowBox[{
                    RowBox[{"xgs2", "[", 
                    RowBox[{
                    "a1", ",", "a2", ",", "c", ",", "l1", ",", "l2", ",", 
                    "l3", ",", "b1", ",", "b2", ",", "x1", ",", "t"}], " ", 
                    "]"}], ",", 
                    RowBox[{"x1", "[", "t", "]"}]}], "]"}], ")"}], ",", 
                  RowBox[{"x1", "[", "t", "]"}]}], "]"}]}]}], ")"}], "/.", 
             RowBox[{"{", 
              RowBox[{
               RowBox[{"a1", "\[Rule]", " ", "aval1"}], ",", 
               RowBox[{"a2", "\[Rule]", " ", "aval2"}], ",", 
               RowBox[{"c", "\[Rule]", " ", "cval"}], ",", 
               RowBox[{"l1", "\[Rule]", "l1val"}], ",", 
               RowBox[{"l2", "\[Rule]", " ", "l2g"}], ",", 
               RowBox[{"l3", "\[Rule]", " ", "l3g"}], ",", 
               RowBox[{"kgs1", "\[Rule]", "kgs"}], ",", 
               RowBox[{"kgs2", "\[Rule]", "kgs"}], ",", 
               RowBox[{"b1", "\[Rule]", 
                RowBox[{"(", "bvalue1ch", ")"}]}], ",", 
               RowBox[{"b2", "\[Rule]", " ", 
                RowBox[{"(", "bvalue2ch", ")"}]}], ",", 
               RowBox[{"theta1u", "\[Rule]", "x1uval"}], ",", 
               RowBox[{"theta2u", "\[Rule]", "x2uval"}], ",", 
               RowBox[{"theta3u", "\[Rule]", " ", "x3uval"}], ",", 
               RowBox[{
                RowBox[{"x1", "[", "t", "]"}], "\[Rule]", " ", 
                RowBox[{"(", "x1pg", ")"}]}], ",", 
               RowBox[{"xh1", "\[Rule]", " ", "xhval2"}], ",", 
               RowBox[{"xh2", "\[Rule]", " ", "xhval2"}], ",", 
               RowBox[{"d", "\[Rule]", " ", 
                RowBox[{"(", 
                 RowBox[{"kgsdtrial", "/", "kgs"}], ")"}]}], ",", 
               RowBox[{"kb", "\[Rule]", " ", "kbval"}], ",", 
               RowBox[{"temp", "\[Rule]", "tempval"}]}], "}"}]}]}], ";", 
           "\[IndentingNewLine]", 
           RowBox[{"kgsp", "=", 
            RowBox[{"kgs", "/.", 
             RowBox[{"(", 
              RowBox[{"FindRoot", "[", 
               RowBox[{
                RowBox[{
                 RowBox[{"eq5thch2", "[", "kgs", "]"}], "==", 
                 RowBox[{"khb", "/", "nc"}]}], ",", 
                RowBox[{"{", 
                 RowBox[{"kgs", ",", 
                  RowBox[{"6.1", "*", 
                   SuperscriptBox["10", 
                    RowBox[{"-", "3"}]]}]}], "}"}], ",", 
                RowBox[{"AccuracyGoal", "\[Rule]", "10"}]}], "]"}], ")"}]}]}],
            ";", "\[IndentingNewLine]", 
           RowBox[{"(*", 
            RowBox[{"calculating", " ", "d", 
             RowBox[{"(", "dvalp", ")"}]}], "*)"}], "\[IndentingNewLine]", 
           RowBox[{"dvalp", "=", 
            RowBox[{"kgsdtrial", "/", "kgsp"}]}], ";", "\[IndentingNewLine]", 
           
           RowBox[{"(*", 
            RowBox[{"calculating", " ", "xu", 
             RowBox[{"(", "xgsup", ")"}]}], "*)"}], "\[IndentingNewLine]", 
           RowBox[{"xgsup", "=", 
            RowBox[{"xstarp", "-", 
             RowBox[{"rcp", "*", "dvalp"}], "-", 
             RowBox[{"tgsp", "/", "kgsp"}]}]}], ";", "\[IndentingNewLine]", 
           RowBox[{"(*", 
            RowBox[{
            "solving", " ", "bundle", " ", "resting", " ", "displacement", 
             " ", 
             RowBox[{"(", "restx1chnew", ")"}], " ", "in", " ", "endolymph", 
             " ", "for", " ", "the", " ", "trial", " ", "value", " ", "of", 
             " ", "\[Delta]"}], "*)"}], "\[IndentingNewLine]", 
           RowBox[{
            RowBox[{"eqme", "[", 
             RowBox[{
             "x1se_", ",", "kgsval_", ",", "dval_", ",", "xgsuval_", ",", 
              "rcp_"}], "]"}], ":=", 
            RowBox[{
             RowBox[{"(", 
              RowBox[{
               RowBox[{"(", 
                RowBox[{
                 RowBox[{"(", 
                  RowBox[{"-", 
                   RowBox[{"D", "[", 
                    RowBox[{
                    RowBox[{"Lth2c", "[", 
                    RowBox[{
                    "aval1", ",", "aval2", ",", "cval", ",", "l1val", ",", 
                    "l2val", ",", "l3val", ",", "bvalue1ch", ",", "bvalue2ch",
                     ",", "kthetaciliach", ",", "kthetaciliach", ",", 
                    "kthetaciliach", ",", "x1", ",", "x1uval", ",", "x2uval", 
                    ",", "x3uval", ",", "t"}], "]"}], ",", 
                    RowBox[{"x1", "[", "t", "]"}]}], "]"}]}], ")"}], "/.", 
                 RowBox[{"{", 
                  RowBox[{
                   RowBox[{"x1", "[", "t", "]"}], "\[Rule]", " ", "x1se"}], 
                  "}"}]}], ")"}], "+", 
               RowBox[{"kgsval", "*", 
                RowBox[{"(", 
                 RowBox[{
                  RowBox[{"(", 
                   RowBox[{
                    RowBox[{"xgs1", "[", 
                    RowBox[{
                    "aval1", ",", "cval", ",", "l1val", ",", "l2val", ",", 
                    "bvalue1ch", ",", "x1", ",", "t"}], " ", "]"}], "/.", 
                    RowBox[{"{", 
                    RowBox[{
                    RowBox[{"x1", "[", "t", "]"}], "\[Rule]", " ", "x1se"}], 
                    "}"}]}], ")"}], "-", "xgsuval", "-", 
                  RowBox[{"rcp", "*", "dval"}]}], ")"}], "*", 
                RowBox[{"D", "[", 
                 RowBox[{
                  RowBox[{"xgs1", "[", 
                   RowBox[{
                   "aval1", ",", "cval", ",", "l1val", ",", "l2val", ",", 
                    "bvalue1ch", ",", "x1", ",", "t"}], " ", "]"}], ",", 
                  RowBox[{"x1", "[", "t", "]"}]}], "]"}]}], "+", 
               RowBox[{"kgsval", "*", 
                RowBox[{"(", 
                 RowBox[{
                  RowBox[{"(", 
                   RowBox[{
                    RowBox[{"xgs2", "[", 
                    RowBox[{
                    "aval1", ",", "aval2", ",", "cval", ",", "l1val", ",", 
                    "l2val", ",", "l3val", ",", "bvalue1ch", ",", "bvalue2ch",
                     ",", "x1", ",", "t"}], " ", "]"}], "/.", 
                    RowBox[{"{", 
                    RowBox[{
                    RowBox[{"x1", "[", "t", "]"}], "\[Rule]", " ", "x1se"}], 
                    "}"}]}], ")"}], "-", "xgsuval", "-", 
                  RowBox[{"rcp", "*", "dval"}]}], ")"}], "*", 
                RowBox[{"D", "[", 
                 RowBox[{
                  RowBox[{"xgs2", "[", 
                   RowBox[{
                   "aval1", ",", "aval2", ",", "cval", ",", "l1val", ",", 
                    "l2val", ",", "l3val", ",", "bvalue1ch", ",", "bvalue2ch",
                     ",", "x1", ",", "t"}], " ", "]"}], ",", 
                  RowBox[{"x1", "[", "t", "]"}]}], "]"}]}]}], ")"}], "/.", 
             RowBox[{"{", 
              RowBox[{
               RowBox[{"x1", "[", "t", "]"}], "\[Rule]", "x1se"}], "}"}]}]}], 
           ";", "\[IndentingNewLine]", 
           RowBox[{"kgse", "=", "kgsp"}], ";", 
           RowBox[{"(*", "*)"}], "\[IndentingNewLine]", 
           RowBox[{"restx1chnew", "=", 
            RowBox[{"x1star0p5", "/.", 
             RowBox[{"FindRoot", "[", 
              RowBox[{
               RowBox[{"eqme", "[", 
                RowBox[{
                "x1star0p5", ",", "kgse", ",", "dvalp", ",", "xgsup", ",", 
                 "0.5"}], "]"}], ",", 
               RowBox[{"{", 
                RowBox[{"x1star0p5", ",", "restx1ch"}], "}"}], ",", 
               RowBox[{"AccuracyGoal", "\[Rule]", "10"}]}], "]"}]}]}], ";", 
           "\[IndentingNewLine]", 
           RowBox[{"(*", 
            RowBox[{"calculate", " ", "offset", " ", "in", " ", "endolymph"}],
             " ", "*)"}], "\[IndentingNewLine]", 
           RowBox[{"offset", "=", 
            RowBox[{"(", 
             RowBox[{"restx1nogsch", "-", " ", "restx1chnew"}], ")"}]}], ";", 
           "\[IndentingNewLine]", 
           RowBox[{"(*", 
            RowBox[{
            "calculate", " ", "resting", " ", "tension", " ", "in", " ", 
             "endolymph"}], " ", "*)"}], "\[IndentingNewLine]", 
           RowBox[{"tgse", "=", 
            RowBox[{"kgsp", "*", 
             RowBox[{"(", 
              RowBox[{
               RowBox[{"(", 
                RowBox[{
                 RowBox[{"xgs1", "[", 
                  RowBox[{
                  "aval1", ",", "cval", ",", "l1val", ",", "l2val", ",", 
                   "bvalue1ch", ",", "x1", ",", "t"}], " ", "]"}], "/.", 
                 RowBox[{"{", 
                  RowBox[{
                   RowBox[{"x1", "[", "t", "]"}], "\[Rule]", " ", 
                   "restx1chnew"}], "}"}]}], ")"}], "-", "xgsup", "-", 
               RowBox[{"0.5", "*", "dvalp"}]}], ")"}]}]}], ";", 
           "\[IndentingNewLine]", 
           RowBox[{"Print", "[", 
            RowBox[{
            "\"\<jj= \>\"", ",", "jj", ",", "\"\<offset=\>\"", ",", 
             "offset"}], "]"}], ";", "\[IndentingNewLine]", 
           RowBox[{"(*", 
            RowBox[{"Check", " ", "for", " ", 
             RowBox[{"convergence", ":", " ", 
              RowBox[{
               RowBox[{"44.9", " ", "nm"}], " ", "\[LessEqual]", " ", 
               "offset", " ", "\[LessEqual]", " ", 
               RowBox[{"45.1", " ", "nm"}]}]}]}], "*)"}], 
           "\[IndentingNewLine]", 
           RowBox[{"If", "[", 
            RowBox[{
             RowBox[{"(", 
              RowBox[{"offset", "<", "44.9"}], ")"}], ",", 
             RowBox[{"Print", "[", 
              RowBox[{
              "\"\<Offset <39 nm, value is \>\"", ",", " ", "offset"}], " ", 
              "]"}], ",", 
             RowBox[{"delsolnp2", "=", "delsolnp"}]}], "]"}], ";", 
           "\[IndentingNewLine]", 
           RowBox[{"If", "[", 
            RowBox[{
             RowBox[{"(", 
              RowBox[{"offset", ">", "45.1"}], ")"}], ",", 
             RowBox[{"Print", "[", 
              RowBox[{
              "\"\<Offset >50 nm, value is \>\"", ",", " ", "offset"}], " ", 
              "]"}], ",", 
             RowBox[{"delsolnp1", "=", "delsolnp"}]}], "]"}], ";", 
           "\[IndentingNewLine]", 
           RowBox[{"If", "[", 
            RowBox[{
             RowBox[{"(", 
              RowBox[{
               RowBox[{"(", 
                RowBox[{"offset", ">", "44.9"}], ")"}], "&&", 
               RowBox[{"(", 
                RowBox[{"offset", "<", "45.1"}], ")"}]}], ")"}], ",", 
             RowBox[{"{", 
              RowBox[{
               RowBox[{
                RowBox[{"kappavals", "[", 
                 RowBox[{"[", "ii", "]"}], "]"}], "=", "kthetaciliach"}], ";", 
               RowBox[{
                RowBox[{"kgsvals", "[", 
                 RowBox[{"[", "ii", "]"}], "]"}], "=", "kgsp"}], ";", 
               RowBox[{
                RowBox[{"dvals", "[", 
                 RowBox[{"[", "ii", "]"}], "]"}], "=", "dvalp"}], ";", 
               RowBox[{
                RowBox[{"delpvals", "[", 
                 RowBox[{"[", "ii", "]"}], "]"}], "=", "delsolnp"}], ";", 
               RowBox[{
                RowBox[{"offsetvals", "[", 
                 RowBox[{"[", "ii", "]"}], "]"}], "=", "offset"}], ";", 
               "\[IndentingNewLine]", 
               RowBox[{
                RowBox[{"x1pvals", "[", 
                 RowBox[{"[", "ii", "]"}], "]"}], "=", "x1pg"}], ";", 
               "\[IndentingNewLine]", 
               RowBox[{
                RowBox[{"x1evals", "[", 
                 RowBox[{"[", "ii", "]"}], "]"}], "=", "restx1ch"}], ";", 
               "\[IndentingNewLine]", 
               RowBox[{
                RowBox[{"x1ssvals", "[", 
                 RowBox[{"[", "ii", "]"}], "]"}], "=", "xstarp"}], ";", 
               "\[IndentingNewLine]", 
               RowBox[{
                RowBox[{"x2ssvals", "[", 
                 RowBox[{"[", "ii", "]"}], "]"}], "=", "xstarp2"}], ";", 
               "\[IndentingNewLine]", 
               RowBox[{
                RowBox[{"xgsuvals", "[", 
                 RowBox[{"[", "ii", "]"}], "]"}], "=", "xgsup"}], ";", 
               "\[IndentingNewLine]", 
               RowBox[{
                RowBox[{"tpvals", "[", 
                 RowBox[{"[", "ii", "]"}], "]"}], "=", "tgsp"}], ";", 
               "\[IndentingNewLine]", 
               RowBox[{
                RowBox[{"tevals", "[", 
                 RowBox[{"[", "ii", "]"}], "]"}], "=", 
                RowBox[{"kgsp", "*", 
                 RowBox[{"(", 
                  RowBox[{"xgsrval", "-", "xgsup", "-", 
                   RowBox[{"0.5", "*", "dvalp"}]}], ")"}]}]}], ";", 
               "\[IndentingNewLine]", 
               RowBox[{
                RowBox[{"l2pvals", "[", 
                 RowBox[{"[", "ii", "]"}], "]"}], "=", "l2g"}], ";", 
               RowBox[{
                RowBox[{"l3pvals", "[", 
                 RowBox[{"[", "ii", "]"}], "]"}], "=", "l3g"}], ";", 
               RowBox[{
                RowBox[{"l2evals", "[", 
                 RowBox[{"[", "ii", "]"}], "]"}], "=", "l2val"}], ";", 
               RowBox[{
                RowBox[{"l3evals", "[", 
                 RowBox[{"[", "ii", "]"}], "]"}], "=", "l3val"}], ";", 
               "\[IndentingNewLine]", 
               RowBox[{"Print", "[", 
                RowBox[{
                "\"\<Final Offset (nm) = \>\"", ",", "offset", ",", 
                 "\"\<\\n Final restx1ch, x1pg, (nm) = \>\"", ",", 
                 RowBox[{"{", 
                  RowBox[{"restx1ch", ",", "x1pg"}], "}"}], ",", 
                 "\"\<\\n Final \!\(\*SubscriptBox[\(\[Delta]\), \(P\)]\) - \
Initial \!\(\*SubscriptBox[\(\[Delta]\), \(P\)]\) (nm) = \>\"", ",", 
                 RowBox[{"(", 
                  RowBox[{"delsolnp", "-", "delsoln"}], ")"}], " ", ",", " ", 
                 "\"\<\\nFinal \!\(\*SubscriptBox[SuperscriptBox[\(X\), \
\(*\)], \(1  p\)]\)(nm) = \>\"", ",", "x1pg", " ", ",", " ", 
                 "\"\<\\nFinal \!\(\*SubscriptBox[\(l\), \(2  \
p\)]\)/\!\(\*SubscriptBox[\(l\), \(2  E\)]\) = \>\"", ",", 
                 RowBox[{"l2g", "/", "l2val"}], ",", 
                 "\"\<\\nFinal \!\(\*SubscriptBox[\(l\), \(3  \
p\)]\)/\!\(\*SubscriptBox[\(l\), \(3  E\)]\) = \>\"", ",", 
                 RowBox[{"l3g", "/", "l3val"}], ",", 
                 "\"\<\\nFinal \!\(\*SubscriptBox[SuperscriptBox[\(t\), \
\(*\)], \(p\)]\)/\!\(\*SubscriptBox[SuperscriptBox[\(t\), \(*\)], \(E\)]\) = \
\>\"", ",", 
                 RowBox[{"tgsp", "/", "tgse"}], ",", 
                 "\"\<\\nFinal \!\(\*SubscriptBox[\(k\), \(gs\)]\) = \>\"", 
                 ",", "kgsp"}], "]"}], ";", 
               RowBox[{"Break", "[", "]"}]}], "}"}]}], "]"}]}], "}"}]}], 
        "]"}]}], "}"}]}], "]"}], "\[IndentingNewLine]", 
   RowBox[{
    RowBox[{
     RowBox[{"smalldeltafnlhsgen", "[", 
      RowBox[{"x1in_", ",", "delta_", ",", "xh_", ",", "l2_", ",", "l3_"}], 
      "]"}], ":=", 
     RowBox[{"0.5", 
      RowBox[{"(", 
       RowBox[{
        SuperscriptBox[
         RowBox[{"(", 
          RowBox[{"1", "+", 
           RowBox[{"Exp", "[", 
            RowBox[{
             RowBox[{"-", 
              RowBox[{"(", 
               RowBox[{
                RowBox[{"(", 
                 RowBox[{
                  RowBox[{"xgs1", "[", 
                   RowBox[{
                   "aval1", ",", "cval", ",", "l1val", ",", "l2", ",", 
                    "bvalue1ch", ",", "x1", ",", "t"}], "]"}], "/.", 
                  RowBox[{"{", 
                   RowBox[{
                    RowBox[{"x1", "[", "t", "]"}], "\[Rule]", "x1in"}], 
                   "}"}]}], ")"}], "-", "xh"}], ")"}]}], "/", "delta"}], 
            "]"}]}], ")"}], 
         RowBox[{"-", "1"}]], "+", 
        SuperscriptBox[
         RowBox[{"(", 
          RowBox[{"1", "+", 
           RowBox[{"Exp", "[", 
            RowBox[{
             RowBox[{"-", 
              RowBox[{"(", 
               RowBox[{
                RowBox[{"(", 
                 RowBox[{
                  RowBox[{"xgs2", "[", 
                   RowBox[{
                   "aval1", ",", "aval2", ",", "cval", ",", "l1val", ",", 
                    "l2", ",", "l3", ",", "bvalue1ch", ",", "bvalue2ch", ",", 
                    "x1", ",", "t"}], "]"}], "/.", 
                  RowBox[{"{", 
                   RowBox[{
                    RowBox[{"x1", "[", "t", "]"}], "\[Rule]", "x1in"}], 
                   "}"}]}], ")"}], "-", "xh"}], ")"}]}], "/", "delta"}], 
            "]"}]}], ")"}], 
         RowBox[{"-", "1"}]]}], ")"}]}]}], ";"}]}]}]], "Input",
 CellChangeTimes->{{3.928599065061282*^9, 3.928599121324336*^9}, 
   3.928599178398625*^9, 3.928599218271388*^9, {3.928599354904882*^9, 
   3.9285993553438463`*^9}, {3.92859943588269*^9, 3.9285994362831087`*^9}, 
   3.9285995520934677`*^9, 3.928600137354772*^9, {3.928600207243497*^9, 
   3.928600233863224*^9}, {3.9286002647930717`*^9, 3.928600311019195*^9}, {
   3.9286003862005873`*^9, 3.928600424108774*^9}, 3.928838290203364*^9, {
   3.9288383431545486`*^9, 3.928838393207842*^9}, {3.928838979698748*^9, 
   3.928839024610022*^9}, {3.9288390552725353`*^9, 3.9288390747671127`*^9}, {
   3.9288440516037397`*^9, 3.928844074575403*^9}, {3.9288441419042797`*^9, 
   3.928844159161578*^9}, {3.928844241082633*^9, 3.928844337595231*^9}, {
   3.928844402112804*^9, 3.928844552360087*^9}, {3.9288452749220448`*^9, 
   3.928845376856881*^9}, {3.928845412932884*^9, 3.928845654471694*^9}, {
   3.928845717680416*^9, 3.928845731012532*^9}, {3.928845765720532*^9, 
   3.928845937654245*^9}, {3.928846269252718*^9, 3.9288463090855703`*^9}, {
   3.928846372538251*^9, 3.928846465930574*^9}, {3.9288465028335037`*^9, 
   3.92884656055591*^9}, 3.928846602405675*^9, {3.928846670510764*^9, 
   3.928846954190675*^9}, 3.928847046494845*^9, 3.9288471171709757`*^9, 
   3.928847181173648*^9, {3.92884721625102*^9, 3.928847216694274*^9}, {
   3.9299917557730007`*^9, 3.929991756713537*^9}, {3.9405357716501207`*^9, 
   3.940535773461763*^9}, 3.947985761005121*^9, 3.9479859271655407`*^9, 
   3.9479860773834953`*^9, {3.947986195009286*^9, 3.947986394172708*^9}, {
   3.947986439026697*^9, 3.947986441288913*^9}, {3.9479877221044827`*^9, 
   3.9479877276039886`*^9}, 3.947991310232917*^9, {3.947991440512866*^9, 
   3.947991455431469*^9}, {3.9479918566309643`*^9, 3.947991874863599*^9}},
 CellLabel->"In[79]:=",ExpressionUUID->"ff9735c4-2592-4c71-a27e-e9e88e1b9029"],

Cell[CellGroupData[{

Cell[BoxData[
 InterpretationBox[
  RowBox[{"\<\"ii=\"\>", "\[InvisibleSpace]", "11"}],
  SequenceForm["ii=", 11],
  Editable->False]], "Print",
 CellChangeTimes->{
  3.947986078085305*^9, 3.9479861598125153`*^9, {3.947986198533249*^9, 
   3.947986241121014*^9}, {3.9479862727192287`*^9, 3.9479863948441267`*^9}, 
   3.947986442052681*^9, {3.947987706856358*^9, 3.947987728179862*^9}, 
   3.9479881133745813`*^9, 3.9479913189044247`*^9, {3.947991432698908*^9, 
   3.94799145596586*^9}, 3.947991652461282*^9, {3.947991857611514*^9, 
   3.9479918767203703`*^9}, 3.9479922606666183`*^9, 3.947992471834696*^9, 
   3.948032755335227*^9, 3.948034964373064*^9, 3.9485253256019793`*^9, 
   3.948543936837009*^9, 3.948819387077401*^9, 3.949056726895056*^9},
 CellLabel->
  "During evaluation of \
In[79]:=",ExpressionUUID->"4b82ce48-18f9-4612-bae6-3ccfc8550dcb"],

Cell[BoxData[
 InterpretationBox[
  RowBox[{"\<\"\[Delta]=\"\>", "\[InvisibleSpace]", "2.4067099660163427`"}],
  SequenceForm["\[Delta]=", 2.4067099660163427`],
  Editable->False]], "Print",
 CellChangeTimes->{
  3.947986078085305*^9, 3.9479861598125153`*^9, {3.947986198533249*^9, 
   3.947986241121014*^9}, {3.9479862727192287`*^9, 3.9479863948441267`*^9}, 
   3.947986442052681*^9, {3.947987706856358*^9, 3.947987728179862*^9}, 
   3.9479881133745813`*^9, 3.9479913189044247`*^9, {3.947991432698908*^9, 
   3.94799145596586*^9}, 3.947991652461282*^9, {3.947991857611514*^9, 
   3.9479918767203703`*^9}, 3.9479922606666183`*^9, 3.947992471834696*^9, 
   3.948032755335227*^9, 3.948034964373064*^9, 3.9485253256019793`*^9, 
   3.948543936837009*^9, 3.948819387077401*^9, 3.9490567269365*^9},
 CellLabel->
  "During evaluation of \
In[79]:=",ExpressionUUID->"c3c9d8a2-503a-4aca-a1e7-9d34ae81b168"],

Cell[BoxData[
 InterpretationBox[
  RowBox[{"\<\"jj= \"\>", "\[InvisibleSpace]", "1", 
   "\[InvisibleSpace]", "\<\"offset=\"\>", "\[InvisibleSpace]", 
   "24.078909766962852`"}],
  SequenceForm["jj= ", 1, "offset=", 24.078909766962852`],
  Editable->False]], "Print",
 CellChangeTimes->{
  3.947986078085305*^9, 3.9479861598125153`*^9, {3.947986198533249*^9, 
   3.947986241121014*^9}, {3.9479862727192287`*^9, 3.9479863948441267`*^9}, 
   3.947986442052681*^9, {3.947987706856358*^9, 3.947987728179862*^9}, 
   3.9479881133745813`*^9, 3.9479913189044247`*^9, {3.947991432698908*^9, 
   3.94799145596586*^9}, 3.947991652461282*^9, {3.947991857611514*^9, 
   3.9479918767203703`*^9}, 3.9479922606666183`*^9, 3.947992471834696*^9, 
   3.948032755335227*^9, 3.948034964373064*^9, 3.9485253256019793`*^9, 
   3.948543936837009*^9, 3.948819387077401*^9, 3.9490567269928427`*^9},
 CellLabel->
  "During evaluation of \
In[79]:=",ExpressionUUID->"16fbe19d-3832-4baa-a7ce-741b5049bffc"],

Cell[BoxData[
 InterpretationBox[
  RowBox[{"\<\"Offset <39 nm, value is \"\>", "\[InvisibleSpace]", 
   "24.078909766962852`"}],
  SequenceForm["Offset <39 nm, value is ", 24.078909766962852`],
  Editable->False]], "Print",
 CellChangeTimes->{
  3.947986078085305*^9, 3.9479861598125153`*^9, {3.947986198533249*^9, 
   3.947986241121014*^9}, {3.9479862727192287`*^9, 3.9479863948441267`*^9}, 
   3.947986442052681*^9, {3.947987706856358*^9, 3.947987728179862*^9}, 
   3.9479881133745813`*^9, 3.9479913189044247`*^9, {3.947991432698908*^9, 
   3.94799145596586*^9}, 3.947991652461282*^9, {3.947991857611514*^9, 
   3.9479918767203703`*^9}, 3.9479922606666183`*^9, 3.947992471834696*^9, 
   3.948032755335227*^9, 3.948034964373064*^9, 3.9485253256019793`*^9, 
   3.948543936837009*^9, 3.948819387077401*^9, 3.9490567269943333`*^9},
 CellLabel->
  "During evaluation of \
In[79]:=",ExpressionUUID->"b5106877-0826-40d7-956a-e1ff905ab483"],

Cell[BoxData[
 InterpretationBox[
  RowBox[{"\<\"\[Delta]=\"\>", "\[InvisibleSpace]", "2.464012584254827`"}],
  SequenceForm["\[Delta]=", 2.464012584254827],
  Editable->False]], "Print",
 CellChangeTimes->{
  3.947986078085305*^9, 3.9479861598125153`*^9, {3.947986198533249*^9, 
   3.947986241121014*^9}, {3.9479862727192287`*^9, 3.9479863948441267`*^9}, 
   3.947986442052681*^9, {3.947987706856358*^9, 3.947987728179862*^9}, 
   3.9479881133745813`*^9, 3.9479913189044247`*^9, {3.947991432698908*^9, 
   3.94799145596586*^9}, 3.947991652461282*^9, {3.947991857611514*^9, 
   3.9479918767203703`*^9}, 3.9479922606666183`*^9, 3.947992471834696*^9, 
   3.948032755335227*^9, 3.948034964373064*^9, 3.9485253256019793`*^9, 
   3.948543936837009*^9, 3.948819387077401*^9, 3.949056726995893*^9},
 CellLabel->
  "During evaluation of \
In[79]:=",ExpressionUUID->"3fdb2a3e-ab50-4bf9-bd92-13f9b72eab51"],

Cell[BoxData[
 InterpretationBox[
  RowBox[{"\<\"jj= \"\>", "\[InvisibleSpace]", "2", 
   "\[InvisibleSpace]", "\<\"offset=\"\>", "\[InvisibleSpace]", 
   "131.1932193059978`"}],
  SequenceForm["jj= ", 2, "offset=", 131.1932193059978],
  Editable->False]], "Print",
 CellChangeTimes->{
  3.947986078085305*^9, 3.9479861598125153`*^9, {3.947986198533249*^9, 
   3.947986241121014*^9}, {3.9479862727192287`*^9, 3.9479863948441267`*^9}, 
   3.947986442052681*^9, {3.947987706856358*^9, 3.947987728179862*^9}, 
   3.9479881133745813`*^9, 3.9479913189044247`*^9, {3.947991432698908*^9, 
   3.94799145596586*^9}, 3.947991652461282*^9, {3.947991857611514*^9, 
   3.9479918767203703`*^9}, 3.9479922606666183`*^9, 3.947992471834696*^9, 
   3.948032755335227*^9, 3.948034964373064*^9, 3.9485253256019793`*^9, 
   3.948543936837009*^9, 3.948819387077401*^9, 3.949056726997411*^9},
 CellLabel->
  "During evaluation of \
In[79]:=",ExpressionUUID->"24939f86-bd1e-49aa-b44c-9a63575e4cc9"],

Cell[BoxData[
 InterpretationBox[
  RowBox[{"\<\"Offset >50 nm, value is \"\>", "\[InvisibleSpace]", 
   "131.1932193059978`"}],
  SequenceForm["Offset >50 nm, value is ", 131.1932193059978],
  Editable->False]], "Print",
 CellChangeTimes->{
  3.947986078085305*^9, 3.9479861598125153`*^9, {3.947986198533249*^9, 
   3.947986241121014*^9}, {3.9479862727192287`*^9, 3.9479863948441267`*^9}, 
   3.947986442052681*^9, {3.947987706856358*^9, 3.947987728179862*^9}, 
   3.9479881133745813`*^9, 3.9479913189044247`*^9, {3.947991432698908*^9, 
   3.94799145596586*^9}, 3.947991652461282*^9, {3.947991857611514*^9, 
   3.9479918767203703`*^9}, 3.9479922606666183`*^9, 3.947992471834696*^9, 
   3.948032755335227*^9, 3.948034964373064*^9, 3.9485253256019793`*^9, 
   3.948543936837009*^9, 3.948819387077401*^9, 3.949056726999214*^9},
 CellLabel->
  "During evaluation of \
In[79]:=",ExpressionUUID->"137d984c-04a3-4c64-847c-ed8425b0c921"],

Cell[BoxData[
 InterpretationBox[
  RowBox[{"\<\"\[Delta]=\"\>", "\[InvisibleSpace]", "2.435361275135585`"}],
  SequenceForm["\[Delta]=", 2.435361275135585],
  Editable->False]], "Print",
 CellChangeTimes->{
  3.947986078085305*^9, 3.9479861598125153`*^9, {3.947986198533249*^9, 
   3.947986241121014*^9}, {3.9479862727192287`*^9, 3.9479863948441267`*^9}, 
   3.947986442052681*^9, {3.947987706856358*^9, 3.947987728179862*^9}, 
   3.9479881133745813`*^9, 3.9479913189044247`*^9, {3.947991432698908*^9, 
   3.94799145596586*^9}, 3.947991652461282*^9, {3.947991857611514*^9, 
   3.9479918767203703`*^9}, 3.9479922606666183`*^9, 3.947992471834696*^9, 
   3.948032755335227*^9, 3.948034964373064*^9, 3.9485253256019793`*^9, 
   3.948543936837009*^9, 3.948819387077401*^9, 3.949056727000821*^9},
 CellLabel->
  "During evaluation of \
In[79]:=",ExpressionUUID->"f2ce4069-f34a-4680-a239-76e51cd27821"],

Cell[BoxData[
 InterpretationBox[
  RowBox[{"\<\"jj= \"\>", "\[InvisibleSpace]", "3", 
   "\[InvisibleSpace]", "\<\"offset=\"\>", "\[InvisibleSpace]", 
   "76.29201624724294`"}],
  SequenceForm["jj= ", 3, "offset=", 76.29201624724294],
  Editable->False]], "Print",
 CellChangeTimes->{
  3.947986078085305*^9, 3.9479861598125153`*^9, {3.947986198533249*^9, 
   3.947986241121014*^9}, {3.9479862727192287`*^9, 3.9479863948441267`*^9}, 
   3.947986442052681*^9, {3.947987706856358*^9, 3.947987728179862*^9}, 
   3.9479881133745813`*^9, 3.9479913189044247`*^9, {3.947991432698908*^9, 
   3.94799145596586*^9}, 3.947991652461282*^9, {3.947991857611514*^9, 
   3.9479918767203703`*^9}, 3.9479922606666183`*^9, 3.947992471834696*^9, 
   3.948032755335227*^9, 3.948034964373064*^9, 3.9485253256019793`*^9, 
   3.948543936837009*^9, 3.948819387077401*^9, 3.949056727008524*^9},
 CellLabel->
  "During evaluation of \
In[79]:=",ExpressionUUID->"d6656e8c-50a6-45dd-bb4f-28ae5d84e0b1"],

Cell[BoxData[
 InterpretationBox[
  RowBox[{"\<\"Offset >50 nm, value is \"\>", "\[InvisibleSpace]", 
   "76.29201624724294`"}],
  SequenceForm["Offset >50 nm, value is ", 76.29201624724294],
  Editable->False]], "Print",
 CellChangeTimes->{
  3.947986078085305*^9, 3.9479861598125153`*^9, {3.947986198533249*^9, 
   3.947986241121014*^9}, {3.9479862727192287`*^9, 3.9479863948441267`*^9}, 
   3.947986442052681*^9, {3.947987706856358*^9, 3.947987728179862*^9}, 
   3.9479881133745813`*^9, 3.9479913189044247`*^9, {3.947991432698908*^9, 
   3.94799145596586*^9}, 3.947991652461282*^9, {3.947991857611514*^9, 
   3.9479918767203703`*^9}, 3.9479922606666183`*^9, 3.947992471834696*^9, 
   3.948032755335227*^9, 3.948034964373064*^9, 3.9485253256019793`*^9, 
   3.948543936837009*^9, 3.948819387077401*^9, 3.949056727015059*^9},
 CellLabel->
  "During evaluation of \
In[79]:=",ExpressionUUID->"08a4b67e-584a-4272-b009-96eadd6679eb"],

Cell[BoxData[
 InterpretationBox[
  RowBox[{"\<\"\[Delta]=\"\>", "\[InvisibleSpace]", "2.4210356205759638`"}],
  SequenceForm["\[Delta]=", 2.4210356205759638`],
  Editable->False]], "Print",
 CellChangeTimes->{
  3.947986078085305*^9, 3.9479861598125153`*^9, {3.947986198533249*^9, 
   3.947986241121014*^9}, {3.9479862727192287`*^9, 3.9479863948441267`*^9}, 
   3.947986442052681*^9, {3.947987706856358*^9, 3.947987728179862*^9}, 
   3.9479881133745813`*^9, 3.9479913189044247`*^9, {3.947991432698908*^9, 
   3.94799145596586*^9}, 3.947991652461282*^9, {3.947991857611514*^9, 
   3.9479918767203703`*^9}, 3.9479922606666183`*^9, 3.947992471834696*^9, 
   3.948032755335227*^9, 3.948034964373064*^9, 3.9485253256019793`*^9, 
   3.948543936837009*^9, 3.948819387077401*^9, 3.949056727016604*^9},
 CellLabel->
  "During evaluation of \
In[79]:=",ExpressionUUID->"3d4db740-51f2-4dc8-97cb-52146c6ef195"],

Cell[BoxData[
 InterpretationBox[
  RowBox[{"\<\"jj= \"\>", "\[InvisibleSpace]", "4", 
   "\[InvisibleSpace]", "\<\"offset=\"\>", "\[InvisibleSpace]", 
   "49.87575068460205`"}],
  SequenceForm["jj= ", 4, "offset=", 49.87575068460205],
  Editable->False]], "Print",
 CellChangeTimes->{
  3.947986078085305*^9, 3.9479861598125153`*^9, {3.947986198533249*^9, 
   3.947986241121014*^9}, {3.9479862727192287`*^9, 3.9479863948441267`*^9}, 
   3.947986442052681*^9, {3.947987706856358*^9, 3.947987728179862*^9}, 
   3.9479881133745813`*^9, 3.9479913189044247`*^9, {3.947991432698908*^9, 
   3.94799145596586*^9}, 3.947991652461282*^9, {3.947991857611514*^9, 
   3.9479918767203703`*^9}, 3.9479922606666183`*^9, 3.947992471834696*^9, 
   3.948032755335227*^9, 3.948034964373064*^9, 3.9485253256019793`*^9, 
   3.948543936837009*^9, 3.948819387077401*^9, 3.949056727050179*^9},
 CellLabel->
  "During evaluation of \
In[79]:=",ExpressionUUID->"527c1db0-076e-46bd-955c-07b1832e61b8"],

Cell[BoxData[
 InterpretationBox[
  RowBox[{"\<\"Offset >50 nm, value is \"\>", "\[InvisibleSpace]", 
   "49.87575068460205`"}],
  SequenceForm["Offset >50 nm, value is ", 49.87575068460205],
  Editable->False]], "Print",
 CellChangeTimes->{
  3.947986078085305*^9, 3.9479861598125153`*^9, {3.947986198533249*^9, 
   3.947986241121014*^9}, {3.9479862727192287`*^9, 3.9479863948441267`*^9}, 
   3.947986442052681*^9, {3.947987706856358*^9, 3.947987728179862*^9}, 
   3.9479881133745813`*^9, 3.9479913189044247`*^9, {3.947991432698908*^9, 
   3.94799145596586*^9}, 3.947991652461282*^9, {3.947991857611514*^9, 
   3.9479918767203703`*^9}, 3.9479922606666183`*^9, 3.947992471834696*^9, 
   3.948032755335227*^9, 3.948034964373064*^9, 3.9485253256019793`*^9, 
   3.948543936837009*^9, 3.948819387077401*^9, 3.949056727052987*^9},
 CellLabel->
  "During evaluation of \
In[79]:=",ExpressionUUID->"2a6535d3-9f33-4a69-9a15-25706c6753fe"],

Cell[BoxData[
 InterpretationBox[
  RowBox[{"\<\"\[Delta]=\"\>", "\[InvisibleSpace]", "2.4138727932961532`"}],
  SequenceForm["\[Delta]=", 2.4138727932961532`],
  Editable->False]], "Print",
 CellChangeTimes->{
  3.947986078085305*^9, 3.9479861598125153`*^9, {3.947986198533249*^9, 
   3.947986241121014*^9}, {3.9479862727192287`*^9, 3.9479863948441267`*^9}, 
   3.947986442052681*^9, {3.947987706856358*^9, 3.947987728179862*^9}, 
   3.9479881133745813`*^9, 3.9479913189044247`*^9, {3.947991432698908*^9, 
   3.94799145596586*^9}, 3.947991652461282*^9, {3.947991857611514*^9, 
   3.9479918767203703`*^9}, 3.9479922606666183`*^9, 3.947992471834696*^9, 
   3.948032755335227*^9, 3.948034964373064*^9, 3.9485253256019793`*^9, 
   3.948543936837009*^9, 3.948819387077401*^9, 3.9490567270553083`*^9},
 CellLabel->
  "During evaluation of \
In[79]:=",ExpressionUUID->"7656ebf8-1937-49f2-971d-389605f44846"],

Cell[BoxData[
 InterpretationBox[
  RowBox[{"\<\"jj= \"\>", "\[InvisibleSpace]", "5", 
   "\[InvisibleSpace]", "\<\"offset=\"\>", "\[InvisibleSpace]", 
   "36.90319910594383`"}],
  SequenceForm["jj= ", 5, "offset=", 36.90319910594383],
  Editable->False]], "Print",
 CellChangeTimes->{
  3.947986078085305*^9, 3.9479861598125153`*^9, {3.947986198533249*^9, 
   3.947986241121014*^9}, {3.9479862727192287`*^9, 3.9479863948441267`*^9}, 
   3.947986442052681*^9, {3.947987706856358*^9, 3.947987728179862*^9}, 
   3.9479881133745813`*^9, 3.9479913189044247`*^9, {3.947991432698908*^9, 
   3.94799145596586*^9}, 3.947991652461282*^9, {3.947991857611514*^9, 
   3.9479918767203703`*^9}, 3.9479922606666183`*^9, 3.947992471834696*^9, 
   3.948032755335227*^9, 3.948034964373064*^9, 3.9485253256019793`*^9, 
   3.948543936837009*^9, 3.948819387077401*^9, 3.949056727096836*^9},
 CellLabel->
  "During evaluation of \
In[79]:=",ExpressionUUID->"2b88d2eb-261e-4f07-94a3-603f0b646ef2"],

Cell[BoxData[
 InterpretationBox[
  RowBox[{"\<\"Offset <39 nm, value is \"\>", "\[InvisibleSpace]", 
   "36.90319910594383`"}],
  SequenceForm["Offset <39 nm, value is ", 36.90319910594383],
  Editable->False]], "Print",
 CellChangeTimes->{
  3.947986078085305*^9, 3.9479861598125153`*^9, {3.947986198533249*^9, 
   3.947986241121014*^9}, {3.9479862727192287`*^9, 3.9479863948441267`*^9}, 
   3.947986442052681*^9, {3.947987706856358*^9, 3.947987728179862*^9}, 
   3.9479881133745813`*^9, 3.9479913189044247`*^9, {3.947991432698908*^9, 
   3.94799145596586*^9}, 3.947991652461282*^9, {3.947991857611514*^9, 
   3.9479918767203703`*^9}, 3.9479922606666183`*^9, 3.947992471834696*^9, 
   3.948032755335227*^9, 3.948034964373064*^9, 3.9485253256019793`*^9, 
   3.948543936837009*^9, 3.948819387077401*^9, 3.949056727098754*^9},
 CellLabel->
  "During evaluation of \
In[79]:=",ExpressionUUID->"7f9e0066-8a19-403f-83e6-9dcfe1b93ddd"],

Cell[BoxData[
 InterpretationBox[
  RowBox[{"\<\"\[Delta]=\"\>", "\[InvisibleSpace]", "2.4174542069360587`"}],
  SequenceForm["\[Delta]=", 2.4174542069360587`],
  Editable->False]], "Print",
 CellChangeTimes->{
  3.947986078085305*^9, 3.9479861598125153`*^9, {3.947986198533249*^9, 
   3.947986241121014*^9}, {3.9479862727192287`*^9, 3.9479863948441267`*^9}, 
   3.947986442052681*^9, {3.947987706856358*^9, 3.947987728179862*^9}, 
   3.9479881133745813`*^9, 3.9479913189044247`*^9, {3.947991432698908*^9, 
   3.94799145596586*^9}, 3.947991652461282*^9, {3.947991857611514*^9, 
   3.9479918767203703`*^9}, 3.9479922606666183`*^9, 3.947992471834696*^9, 
   3.948032755335227*^9, 3.948034964373064*^9, 3.9485253256019793`*^9, 
   3.948543936837009*^9, 3.948819387077401*^9, 3.949056727100255*^9},
 CellLabel->
  "During evaluation of \
In[79]:=",ExpressionUUID->"8e52149c-dbf8-4325-8f42-f72cc2643187"],

Cell[BoxData[
 InterpretationBox[
  RowBox[{"\<\"jj= \"\>", "\[InvisibleSpace]", "6", 
   "\[InvisibleSpace]", "\<\"offset=\"\>", "\[InvisibleSpace]", 
   "43.370530055671566`"}],
  SequenceForm["jj= ", 6, "offset=", 43.370530055671566`],
  Editable->False]], "Print",
 CellChangeTimes->{
  3.947986078085305*^9, 3.9479861598125153`*^9, {3.947986198533249*^9, 
   3.947986241121014*^9}, {3.9479862727192287`*^9, 3.9479863948441267`*^9}, 
   3.947986442052681*^9, {3.947987706856358*^9, 3.947987728179862*^9}, 
   3.9479881133745813`*^9, 3.9479913189044247`*^9, {3.947991432698908*^9, 
   3.94799145596586*^9}, 3.947991652461282*^9, {3.947991857611514*^9, 
   3.9479918767203703`*^9}, 3.9479922606666183`*^9, 3.947992471834696*^9, 
   3.948032755335227*^9, 3.948034964373064*^9, 3.9485253256019793`*^9, 
   3.948543936837009*^9, 3.948819387077401*^9, 3.949056727101749*^9},
 CellLabel->
  "During evaluation of \
In[79]:=",ExpressionUUID->"e0d4b055-144e-444f-9217-d46cb5b29faa"],

Cell[BoxData[
 InterpretationBox[
  RowBox[{"\<\"Offset <39 nm, value is \"\>", "\[InvisibleSpace]", 
   "43.370530055671566`"}],
  SequenceForm["Offset <39 nm, value is ", 43.370530055671566`],
  Editable->False]], "Print",
 CellChangeTimes->{
  3.947986078085305*^9, 3.9479861598125153`*^9, {3.947986198533249*^9, 
   3.947986241121014*^9}, {3.9479862727192287`*^9, 3.9479863948441267`*^9}, 
   3.947986442052681*^9, {3.947987706856358*^9, 3.947987728179862*^9}, 
   3.9479881133745813`*^9, 3.9479913189044247`*^9, {3.947991432698908*^9, 
   3.94799145596586*^9}, 3.947991652461282*^9, {3.947991857611514*^9, 
   3.9479918767203703`*^9}, 3.9479922606666183`*^9, 3.947992471834696*^9, 
   3.948032755335227*^9, 3.948034964373064*^9, 3.9485253256019793`*^9, 
   3.948543936837009*^9, 3.948819387077401*^9, 3.949056727103257*^9},
 CellLabel->
  "During evaluation of \
In[79]:=",ExpressionUUID->"69551353-926a-4f19-93e7-8336ce211a82"],

Cell[BoxData[
 InterpretationBox[
  RowBox[{"\<\"\[Delta]=\"\>", "\[InvisibleSpace]", "2.4192449137560113`"}],
  SequenceForm["\[Delta]=", 2.4192449137560113`],
  Editable->False]], "Print",
 CellChangeTimes->{
  3.947986078085305*^9, 3.9479861598125153`*^9, {3.947986198533249*^9, 
   3.947986241121014*^9}, {3.9479862727192287`*^9, 3.9479863948441267`*^9}, 
   3.947986442052681*^9, {3.947987706856358*^9, 3.947987728179862*^9}, 
   3.9479881133745813`*^9, 3.9479913189044247`*^9, {3.947991432698908*^9, 
   3.94799145596586*^9}, 3.947991652461282*^9, {3.947991857611514*^9, 
   3.9479918767203703`*^9}, 3.9479922606666183`*^9, 3.947992471834696*^9, 
   3.948032755335227*^9, 3.948034964373064*^9, 3.9485253256019793`*^9, 
   3.948543936837009*^9, 3.948819387077401*^9, 3.949056727104776*^9},
 CellLabel->
  "During evaluation of \
In[79]:=",ExpressionUUID->"8908c5bf-cd5d-48b8-9468-c84a7a7712c7"],

Cell[BoxData[
 InterpretationBox[
  RowBox[{"\<\"jj= \"\>", "\[InvisibleSpace]", "7", 
   "\[InvisibleSpace]", "\<\"offset=\"\>", "\[InvisibleSpace]", 
   "46.618352636948885`"}],
  SequenceForm["jj= ", 7, "offset=", 46.618352636948885`],
  Editable->False]], "Print",
 CellChangeTimes->{
  3.947986078085305*^9, 3.9479861598125153`*^9, {3.947986198533249*^9, 
   3.947986241121014*^9}, {3.9479862727192287`*^9, 3.9479863948441267`*^9}, 
   3.947986442052681*^9, {3.947987706856358*^9, 3.947987728179862*^9}, 
   3.9479881133745813`*^9, 3.9479913189044247`*^9, {3.947991432698908*^9, 
   3.94799145596586*^9}, 3.947991652461282*^9, {3.947991857611514*^9, 
   3.9479918767203703`*^9}, 3.9479922606666183`*^9, 3.947992471834696*^9, 
   3.948032755335227*^9, 3.948034964373064*^9, 3.9485253256019793`*^9, 
   3.948543936837009*^9, 3.948819387077401*^9, 3.9490567271493387`*^9},
 CellLabel->
  "During evaluation of \
In[79]:=",ExpressionUUID->"9918264f-1e3b-487f-871b-013178555a7b"],

Cell[BoxData[
 InterpretationBox[
  RowBox[{"\<\"Offset >50 nm, value is \"\>", "\[InvisibleSpace]", 
   "46.618352636948885`"}],
  SequenceForm["Offset >50 nm, value is ", 46.618352636948885`],
  Editable->False]], "Print",
 CellChangeTimes->{
  3.947986078085305*^9, 3.9479861598125153`*^9, {3.947986198533249*^9, 
   3.947986241121014*^9}, {3.9479862727192287`*^9, 3.9479863948441267`*^9}, 
   3.947986442052681*^9, {3.947987706856358*^9, 3.947987728179862*^9}, 
   3.9479881133745813`*^9, 3.9479913189044247`*^9, {3.947991432698908*^9, 
   3.94799145596586*^9}, 3.947991652461282*^9, {3.947991857611514*^9, 
   3.9479918767203703`*^9}, 3.9479922606666183`*^9, 3.947992471834696*^9, 
   3.948032755335227*^9, 3.948034964373064*^9, 3.9485253256019793`*^9, 
   3.948543936837009*^9, 3.948819387077401*^9, 3.949056727151217*^9},
 CellLabel->
  "During evaluation of \
In[79]:=",ExpressionUUID->"e6f69058-dfa3-4030-bf1c-8b7b459eb946"],

Cell[BoxData[
 InterpretationBox[
  RowBox[{"\<\"\[Delta]=\"\>", "\[InvisibleSpace]", "2.418349560346035`"}],
  SequenceForm["\[Delta]=", 2.418349560346035],
  Editable->False]], "Print",
 CellChangeTimes->{
  3.947986078085305*^9, 3.9479861598125153`*^9, {3.947986198533249*^9, 
   3.947986241121014*^9}, {3.9479862727192287`*^9, 3.9479863948441267`*^9}, 
   3.947986442052681*^9, {3.947987706856358*^9, 3.947987728179862*^9}, 
   3.9479881133745813`*^9, 3.9479913189044247`*^9, {3.947991432698908*^9, 
   3.94799145596586*^9}, 3.947991652461282*^9, {3.947991857611514*^9, 
   3.9479918767203703`*^9}, 3.9479922606666183`*^9, 3.947992471834696*^9, 
   3.948032755335227*^9, 3.948034964373064*^9, 3.9485253256019793`*^9, 
   3.948543936837009*^9, 3.948819387077401*^9, 3.94905672715272*^9},
 CellLabel->
  "During evaluation of \
In[79]:=",ExpressionUUID->"99f4d0fb-9e6a-4c55-9f39-c758b11b54e3"],

Cell[BoxData[
 InterpretationBox[
  RowBox[{"\<\"jj= \"\>", "\[InvisibleSpace]", "8", 
   "\[InvisibleSpace]", "\<\"offset=\"\>", "\[InvisibleSpace]", 
   "44.9932508539888`"}],
  SequenceForm["jj= ", 8, "offset=", 44.9932508539888],
  Editable->False]], "Print",
 CellChangeTimes->{
  3.947986078085305*^9, 3.9479861598125153`*^9, {3.947986198533249*^9, 
   3.947986241121014*^9}, {3.9479862727192287`*^9, 3.9479863948441267`*^9}, 
   3.947986442052681*^9, {3.947987706856358*^9, 3.947987728179862*^9}, 
   3.9479881133745813`*^9, 3.9479913189044247`*^9, {3.947991432698908*^9, 
   3.94799145596586*^9}, 3.947991652461282*^9, {3.947991857611514*^9, 
   3.9479918767203703`*^9}, 3.9479922606666183`*^9, 3.947992471834696*^9, 
   3.948032755335227*^9, 3.948034964373064*^9, 3.9485253256019793`*^9, 
   3.948543936837009*^9, 3.948819387077401*^9, 3.949056727160843*^9},
 CellLabel->
  "During evaluation of \
In[79]:=",ExpressionUUID->"dfe598a0-22e2-4fdc-913f-fbf7b1ac5677"],

Cell[BoxData[
 InterpretationBox[
  RowBox[{
   RowBox[{"\<\"Final Offset (nm) = \"\>", "\[InvisibleSpace]", 
    "44.9932508539888`", 
    "\[InvisibleSpace]", "\<\"\\n Final restx1ch, x1pg, (nm) = \"\>", 
    "\[InvisibleSpace]", 
    RowBox[{"{", 
     RowBox[{
      RowBox[{"-", "959.2523404572679`"}], ",", 
      RowBox[{"-", "929.273135764206`"}]}], "}"}], 
    "\[InvisibleSpace]", "\<\"\\n Final \\!\\(\\*SubscriptBox[\\(\[Delta]\\), \
\\(P\\)]\\) - Initial \\!\\(\\*SubscriptBox[\\(\[Delta]\\), \\(P\\)]\\) (nm) \
= \"\>", "\[InvisibleSpace]", "2.418349560346035`"}], "\[VeryThinSpace]", "-", 
   RowBox[{
   "delsoln", 
    "\[InvisibleSpace]", "\<\"\\nFinal \
\\!\\(\\*SubscriptBox[SuperscriptBox[\\(X\\), \\(*\\)], \\(1  p\\)]\\)(nm) = \
\"\>", "\[InvisibleSpace]", 
    RowBox[{"-", "929.273135764206`"}], 
    "\[InvisibleSpace]", "\<\"\\nFinal \\!\\(\\*SubscriptBox[\\(l\\), \\(2  p\
\\)]\\)/\\!\\(\\*SubscriptBox[\\(l\\), \\(2  E\\)]\\) = \"\>", 
    "\[InvisibleSpace]", "1.0050856182313208`", 
    "\[InvisibleSpace]", "\<\"\\nFinal \\!\\(\\*SubscriptBox[\\(l\\), \\(3  p\
\\)]\\)/\\!\\(\\*SubscriptBox[\\(l\\), \\(3  E\\)]\\) = \"\>", 
    "\[InvisibleSpace]", "1.0114100032745401`", 
    "\[InvisibleSpace]", "\<\"\\nFinal \
\\!\\(\\*SubscriptBox[SuperscriptBox[\\(t\\), \\(*\\)], \
\\(p\\)]\\)/\\!\\(\\*SubscriptBox[SuperscriptBox[\\(t\\), \\(*\\)], \
\\(E\\)]\\) = \"\>", "\[InvisibleSpace]", "0.5249348182368307`", 
    "\[InvisibleSpace]", "\<\"\\nFinal \\!\\(\\*SubscriptBox[\\(k\\), \
\\(gs\\)]\\) = \"\>", "\[InvisibleSpace]", "0.0027253980328238885`"}]}],
  SequenceForm[
  "Final Offset (nm) = ", 44.9932508539888, 
   "\n Final restx1ch, x1pg, (nm) = ", {-959.2523404572679, \
-929.273135764206}, 
   "\n Final \!\(\*SubscriptBox[\(\[Delta]\), \(P\)]\) - Initial \
\!\(\*SubscriptBox[\(\[Delta]\), \(P\)]\) (nm) = ", 
   2.418349560346035 - $CellContext`delsoln, 
   "\nFinal \!\(\*SubscriptBox[SuperscriptBox[\(X\), \(*\)], \(1  p\)]\)(nm) \
= ", -929.273135764206, 
   "\nFinal \!\(\*SubscriptBox[\(l\), \(2  p\)]\)/\!\(\*SubscriptBox[\(l\), \
\(2  E\)]\) = ", 1.0050856182313208`, 
   "\nFinal \!\(\*SubscriptBox[\(l\), \(3  p\)]\)/\!\(\*SubscriptBox[\(l\), \
\(3  E\)]\) = ", 1.0114100032745401`, 
   "\nFinal \!\(\*SubscriptBox[SuperscriptBox[\(t\), \(*\)], \
\(p\)]\)/\!\(\*SubscriptBox[SuperscriptBox[\(t\), \(*\)], \(E\)]\) = ", 
   0.5249348182368307, "\nFinal \!\(\*SubscriptBox[\(k\), \(gs\)]\) = ", 
   0.0027253980328238885`],
  Editable->False]], "Print",
 CellChangeTimes->{
  3.947986078085305*^9, 3.9479861598125153`*^9, {3.947986198533249*^9, 
   3.947986241121014*^9}, {3.9479862727192287`*^9, 3.9479863948441267`*^9}, 
   3.947986442052681*^9, {3.947987706856358*^9, 3.947987728179862*^9}, 
   3.9479881133745813`*^9, 3.9479913189044247`*^9, {3.947991432698908*^9, 
   3.94799145596586*^9}, 3.947991652461282*^9, {3.947991857611514*^9, 
   3.9479918767203703`*^9}, 3.9479922606666183`*^9, 3.947992471834696*^9, 
   3.948032755335227*^9, 3.948034964373064*^9, 3.9485253256019793`*^9, 
   3.948543936837009*^9, 3.948819387077401*^9, 3.9490567271630163`*^9},
 CellLabel->
  "During evaluation of \
In[79]:=",ExpressionUUID->"3d18da5a-6e10-4828-94a9-d81f64c2dd40"]
}, Open  ]]
}, Open  ]],

Cell[CellGroupData[{

Cell[BoxData[
 RowBox[{"x1pg", "-", "restx1chnew", "+", "40"}]], "Input",
 CellChangeTimes->{{3.94053481491147*^9, 3.940534868254937*^9}},
 CellLabel->"In[90]:=",ExpressionUUID->"dc1895dd-b779-45f7-8387-0c15f92af062"],

Cell[BoxData["69.97245554705069`"], "Output",
 CellChangeTimes->{{3.9405348242331867`*^9, 3.9405348687780437`*^9}, 
   3.9488193873323507`*^9, 3.949056727216853*^9},
 CellLabel->"Out[90]=",ExpressionUUID->"b9538656-ba11-4f3b-aefe-e16373cc9a72"]
}, Open  ]],

Cell[CellGroupData[{

Cell[BoxData["xstarp"], "Input",
 CellChangeTimes->{{3.948544032976136*^9, 3.948544035550622*^9}},
 CellLabel->"In[91]:=",ExpressionUUID->"ac1512bb-1889-4516-8f64-72a9c4c8e036"],

Cell[BoxData["324.80976574036276`"], "Output",
 CellChangeTimes->{3.948544035948141*^9, 3.94881938735662*^9, 
  3.949056727225011*^9},
 CellLabel->"Out[91]=",ExpressionUUID->"84cee876-24cb-4c05-bc1e-e57e01f3673e"]
}, Open  ]],

Cell[CellGroupData[{

Cell[BoxData["xstarp2"], "Input",
 CellChangeTimes->{{3.9485440368541307`*^9, 3.948544038504105*^9}},
 CellLabel->"In[92]:=",ExpressionUUID->"1ca5db0d-4fa3-43c7-a451-2e75d0f2a43e"],

Cell[BoxData["324.8097657403622`"], "Output",
 CellChangeTimes->{3.948544038858778*^9, 3.948819387365353*^9, 
  3.9490567272655563`*^9},
 CellLabel->"Out[92]=",ExpressionUUID->"da01bff8-c4ca-4cf0-9b9b-854ae8211ada"]
}, Open  ]],

Cell[CellGroupData[{

Cell[BoxData["dvalp"], "Input",
 CellChangeTimes->{{3.948544100665456*^9, 3.948544101499591*^9}},
 CellLabel->"In[93]:=",ExpressionUUID->"1f8c8729-2461-4030-b4ee-2fa3d9cd05df"],

Cell[BoxData["0.619473235969742`"], "Output",
 CellChangeTimes->{3.948544101909813*^9, 3.948819387388616*^9, 
  3.949056727273818*^9},
 CellLabel->"Out[93]=",ExpressionUUID->"548257c6-9f92-448d-9757-f4360301230e"]
}, Open  ]],

Cell[CellGroupData[{

Cell[BoxData["kgsp"], "Input",
 CellChangeTimes->{{3.948544084584825*^9, 3.9485440868483686`*^9}},
 CellLabel->"In[94]:=",ExpressionUUID->"411e64c7-af90-4eb2-b611-5f2dd05a0cb3"],

Cell[BoxData["0.0027253980328238885`"], "Output",
 CellChangeTimes->{3.948544087221881*^9, 3.94881938739717*^9, 
  3.94905672731273*^9},
 CellLabel->"Out[94]=",ExpressionUUID->"6d729ed2-1059-40b6-8ac0-063a56d5683f"]
}, Open  ]],

Cell[CellGroupData[{

Cell[BoxData["x1pg"], "Input",
 CellChangeTimes->{{3.9485440123080597`*^9, 3.948544013889368*^9}},
 CellLabel->"In[95]:=",ExpressionUUID->"a072d925-353c-4ed5-83f9-6c7d690f77dc"],

Cell[BoxData[
 RowBox[{"-", "929.273135764206`"}]], "Output",
 CellChangeTimes->{3.948544014241248*^9, 3.948544082164822*^9, 
  3.948819387421246*^9, 3.949056727321166*^9},
 CellLabel->"Out[95]=",ExpressionUUID->"288d63d4-edb3-4831-b538-f163cb7319c5"]
}, Open  ]],

Cell[CellGroupData[{

Cell[BoxData[
 RowBox[{"{", 
  RowBox[{"l3g", ",", "l3val"}], "}"}]], "Input",
 CellChangeTimes->{{3.9485439700291653`*^9, 3.948543972534172*^9}},
 CellLabel->"In[96]:=",ExpressionUUID->"299eae26-f238-4996-8be0-0e391897c20c"],

Cell[BoxData[
 RowBox[{"{", 
  RowBox[{"910.2690029470862`", ",", "900"}], "}"}]], "Output",
 CellChangeTimes->{3.9485439732491426`*^9, 3.94881938743016*^9, 
  3.949056727360957*^9},
 CellLabel->"Out[96]=",ExpressionUUID->"2651d452-4d07-4874-b07d-4366c55b155f"]
}, Open  ]],

Cell[CellGroupData[{

Cell[BoxData[
 RowBox[{"{", 
  RowBox[{"l2g", ",", "l2val"}], "}"}]], "Input",
 CellChangeTimes->{{3.928600331736475*^9, 3.9286003361935987`*^9}},
 CellLabel->"In[97]:=",ExpressionUUID->"5803b4b4-9727-41c3-b41e-7b6968f6fb10"],

Cell[BoxData[
 RowBox[{"{", 
  RowBox[{"2110.679798285774`", ",", "2100"}], "}"}]], "Output",
 CellChangeTimes->{3.9479918223833847`*^9, 3.948543942841868*^9, 
  3.94881938745396*^9, 3.949056727369948*^9},
 CellLabel->"Out[97]=",ExpressionUUID->"7962f3f0-d9ee-4a62-bd61-3c64dc936f87"]
}, Open  ]],

Cell[CellGroupData[{

Cell[BoxData[
 RowBox[{"l1val", "\[IndentingNewLine]"}]], "Input",
 CellChangeTimes->{
  3.94799182061831*^9, {3.9485441607383623`*^9, 3.948544162773714*^9}},
 CellLabel->"In[98]:=",ExpressionUUID->"3a96b060-e1d5-42cf-bf2d-30d8c816b9e6"],

Cell[BoxData["4100.`"], "Output",
 CellChangeTimes->{3.947991472682006*^9, 3.94854416328754*^9, 
  3.948819387463646*^9, 3.949056727410471*^9},
 CellLabel->"Out[98]=",ExpressionUUID->"c8cd76be-f3d9-4a80-a140-53c391457ff4"]
}, Open  ]],

Cell[CellGroupData[{

Cell[BoxData[
 RowBox[{"{", 
  RowBox[{"l3g", ",", "l3val"}], "}"}]], "Input",
 CellChangeTimes->{{3.928600349701185*^9, 3.9286003524025517`*^9}},
 CellLabel->"In[99]:=",ExpressionUUID->"cd98cc8f-605c-4ce4-9b7d-7d3f963cb6e2"],

Cell[BoxData[
 RowBox[{"{", 
  RowBox[{"910.2690029470862`", ",", "900"}], "}"}]], "Output",
 CellChangeTimes->{3.9479918276970243`*^9, 3.9488193875110826`*^9, 
  3.949056727424066*^9},
 CellLabel->"Out[99]=",ExpressionUUID->"92ef528b-c9e1-4a3d-b3b2-fbcec8f1667d"]
}, Open  ]],

Cell[CellGroupData[{

Cell[BoxData["l1val"], "Input",
 CellChangeTimes->{{3.9479854634606028`*^9, 3.947985464541752*^9}},
 CellLabel->
  "In[100]:=",ExpressionUUID->"8a715060-3c25-49e5-9e88-c3e3840f272d"],

Cell[BoxData["4100.`"], "Output",
 CellChangeTimes->{3.9479854648890467`*^9, 3.9488193875625677`*^9, 
  3.949056727463626*^9},
 CellLabel->
  "Out[100]=",ExpressionUUID->"0e342719-c35b-4960-87c4-5064fe408048"]
}, Open  ]],

Cell[CellGroupData[{

Cell[BoxData[
 RowBox[{"{", 
  RowBox[{
   RowBox[{"kgsp", "*", 
    RowBox[{"(", 
     RowBox[{"xstarp", "-", "xgsup", "-", 
      RowBox[{"rcp", "*", "dvalp"}]}], ")"}]}], ",", "tgsp"}], "}"}]], "Input",\

 CellChangeTimes->{3.9288465933461323`*^9},
 CellLabel->
  "In[101]:=",ExpressionUUID->"493e27a6-72e9-41df-ab5d-f87d5ee33b89"],

Cell[BoxData[
 RowBox[{"{", 
  RowBox[{"0.01636803698772493`", ",", "0.016368036987724884`"}], 
  "}"}]], "Output",
 CellChangeTimes->{3.9288465937936277`*^9, 3.9488193875716543`*^9, 
  3.9490567274718027`*^9},
 CellLabel->
  "Out[101]=",ExpressionUUID->"8dda31b0-08a4-4a4c-8d13-2b26cc792ce0"]
}, Open  ]],

Cell[CellGroupData[{

Cell[BoxData[
 RowBox[{"{", 
  RowBox[{"x1pg", ",", "restx1ch"}], "}"}]], "Input",
 CellChangeTimes->{{3.928847093690673*^9, 3.9288470983238077`*^9}},
 CellLabel->
  "In[102]:=",ExpressionUUID->"f2a1c9b4-20c7-4fc3-8cef-2af2981beeec"],

Cell[BoxData[
 RowBox[{"{", 
  RowBox[{
   RowBox[{"-", "929.273135764206`"}], ",", 
   RowBox[{"-", "959.2523404572679`"}]}], "}"}]], "Output",
 CellChangeTimes->{3.928847098720085*^9, 3.948819387596442*^9, 
  3.94905672751059*^9},
 CellLabel->
  "Out[102]=",ExpressionUUID->"32aa7559-2784-4bd5-896f-11bd44e56af9"]
}, Open  ]],

Cell[CellGroupData[{

Cell[BoxData[
 RowBox[{"{", 
  RowBox[{"xstarp", ",", "xstarp2", ",", "xgsrval"}], "}"}]], "Input",
 CellChangeTimes->{{3.928846513974304*^9, 3.928846520328526*^9}, {
  3.928847088193028*^9, 3.92884709066567*^9}},
 CellLabel->
  "In[103]:=",ExpressionUUID->"ae7a3680-57c2-4eb9-85f8-70572e7f1505"],

Cell[BoxData[
 RowBox[{"{", 
  RowBox[{"324.80976574036276`", ",", "324.8097657403622`", ",", "330.5`"}], 
  "}"}]], "Output",
 CellChangeTimes->{3.92884652099666*^9, 3.928847091096878*^9, 
  3.948819387605381*^9, 3.949056727518705*^9},
 CellLabel->
  "Out[103]=",ExpressionUUID->"21ebfa38-8864-462b-9ce4-61afd90f9c58"]
}, Open  ]],

Cell[CellGroupData[{

Cell[BoxData[
 RowBox[{"{", 
  RowBox[{"l1val", ",", "l2val", ",", "l3val"}], "}"}]], "Input",
 CellChangeTimes->{{3.9479858312223682`*^9, 3.947985838729478*^9}},
 CellLabel->
  "In[104]:=",ExpressionUUID->"079f8f2c-bb21-4b99-8c33-830560e8f327"],

Cell[BoxData[
 RowBox[{"{", 
  RowBox[{"4100.`", ",", "2100", ",", "900"}], "}"}]], "Output",
 CellChangeTimes->{3.947985839161277*^9, 3.947987467764484*^9, 
  3.948819387629312*^9, 3.949056727558729*^9},
 CellLabel->
  "Out[104]=",ExpressionUUID->"ba77f704-33e1-406c-85b1-45239f08a3d0"]
}, Open  ]],

Cell[CellGroupData[{

Cell[BoxData[
 RowBox[{
  RowBox[{"(*", 
   RowBox[{
   "Row", " ", "2", " ", "and", " ", "3", " ", "height", " ", "decrease"}], 
   "*)"}], "\[IndentingNewLine]", 
  RowBox[{
   RowBox[{"l2val", "-", "l2g"}], "\[IndentingNewLine]", 
   RowBox[{"l3val", "-", "l3g"}]}]}]], "Input",
 CellChangeTimes->{{3.94905615828318*^9, 3.949056179278714*^9}},
 CellLabel->
  "In[105]:=",ExpressionUUID->"c972bd92-3752-416e-8926-3f0e228def2a"],

Cell[BoxData[
 RowBox[{"-", "10.679798285773813`"}]], "Output",
 CellChangeTimes->{3.949056727566078*^9},
 CellLabel->
  "Out[105]=",ExpressionUUID->"d96442fc-5c1c-4640-85e7-1f39dace5aec"],

Cell[BoxData[
 RowBox[{"-", "10.269002947086165`"}]], "Output",
 CellChangeTimes->{3.949056727568611*^9},
 CellLabel->
  "Out[106]=",ExpressionUUID->"9bc20c35-4608-4fae-9324-223e7d2b8e23"]
}, Open  ]],

Cell[CellGroupData[{

Cell[BoxData[
 RowBox[{
  RowBox[{"-", "10.679798285773813`"}], "+", "10.269002947086165`"}]], "Input",\

 CellChangeTimes->{{3.9490585335637074`*^9, 3.949058536042206*^9}},
 CellLabel->"In[4]:=",ExpressionUUID->"6e39e103-dd07-4fad-b2e4-9d4dd5247a99"],

Cell[BoxData[
 RowBox[{"-", "0.41079533868764884`"}]], "Output",
 CellChangeTimes->{3.94905853693462*^9},
 CellLabel->"Out[4]=",ExpressionUUID->"c0147e3b-d7c8-4455-9daa-7646b87c79f7"]
}, Open  ]],

Cell[CellGroupData[{

Cell[BoxData["tpvals"], "Input",
 CellChangeTimes->{{3.9402554575822697`*^9, 3.94025545922862*^9}},
 CellLabel->
  "In[107]:=",ExpressionUUID->"33cd248d-d70d-4f0c-a6d9-1063fa9c8516"],

Cell[BoxData[
 RowBox[{"{", 
  RowBox[{
  "0", ",", "0", ",", "0", ",", "0", ",", "0", ",", "0", ",", "0", ",", "0", 
   ",", "0", ",", "0", ",", "0.016368036987724884`", ",", "0", ",", "0", ",", 
   "0", ",", "0", ",", "0", ",", "0", ",", "0", ",", "0", ",", "0", ",", 
   "0"}], "}"}]], "Output",
 CellChangeTimes->{3.94025545968783*^9, 3.948819387638433*^9, 
  3.9490567275938263`*^9},
 CellLabel->
  "Out[107]=",ExpressionUUID->"11ba963e-4157-4a75-ab9a-c2f9378cb116"]
}, Open  ]],

Cell[CellGroupData[{

Cell[BoxData["tevals"], "Input",
 CellChangeTimes->{{3.940255461280006*^9, 3.940255463441805*^9}},
 CellLabel->
  "In[108]:=",ExpressionUUID->"af1ce7ff-86cb-4e0b-9783-7e7ecff464fc"],

Cell[BoxData[
 RowBox[{"{", 
  RowBox[{
  "0", ",", "0", ",", "0", ",", "0", ",", "0", ",", "0", ",", "0", ",", "0", 
   ",", "0", ",", "0", ",", "0.03117863457437901`", ",", "0", ",", "0", ",", 
   "0", ",", "0", ",", "0", ",", "0", ",", "0", ",", "0", ",", "0", ",", 
   "0"}], "}"}]], "Output",
 CellChangeTimes->{3.9402554638820267`*^9, 3.9488193876619663`*^9, 
  3.94905672760146*^9},
 CellLabel->
  "Out[108]=",ExpressionUUID->"ad70b65d-5f54-4a2d-910d-c43d948a3b50"]
}, Open  ]],

Cell[CellGroupData[{

Cell[BoxData[
 RowBox[{
  RowBox[{"-", "759.83070457468`"}], "-", "x1pg"}]], "Input",
 CellChangeTimes->{{3.948525429456387*^9, 3.948525431345558*^9}},
 CellLabel->
  "In[109]:=",ExpressionUUID->"30b15962-308b-4614-bed6-a922b688d77c"],

Cell[BoxData["169.44243118952602`"], "Output",
 CellChangeTimes->{3.948525432130169*^9, 3.9488193876730013`*^9, 
  3.949056727626753*^9},
 CellLabel->
  "Out[109]=",ExpressionUUID->"903b986a-47e3-49ea-bfca-29ddf8add977"]
}, Open  ]],

Cell[BoxData[{
 RowBox[{
  RowBox[{"TickSpec", "=", 
   RowBox[{"Table", "[", 
    RowBox[{
     RowBox[{"{", 
      RowBox[{
       RowBox[{
        RowBox[{"-", "0.3"}], "+", 
        RowBox[{"0.3", "i"}]}], ",", 
       RowBox[{
        RowBox[{"-", "0.3"}], "+", 
        RowBox[{"0.3", "i"}]}]}], "}"}], ",", 
     RowBox[{"{", 
      RowBox[{"i", ",", "0", ",", "2"}], "}"}]}], "]"}]}], 
  ";"}], "\[IndentingNewLine]", 
 RowBox[{
  RowBox[{"TickSpecx", "=", 
   RowBox[{"Table", "[", 
    RowBox[{
     RowBox[{"{", 
      RowBox[{
       RowBox[{
        RowBox[{"-", "900"}], "+", 
        RowBox[{"150", "i"}]}], ",", 
       RowBox[{
        RowBox[{"-", "900"}], "+", 
        RowBox[{"150", "i"}]}]}], "}"}], ",", 
     RowBox[{"{", 
      RowBox[{"i", ",", "0", ",", "2"}], "}"}]}], "]"}]}], 
  ";"}], "\[IndentingNewLine]", 
 RowBox[{
  RowBox[{"TickSpecification", "=", 
   RowBox[{"Table", "[", 
    RowBox[{
     RowBox[{"{", 
      RowBox[{
       RowBox[{"1200", "+", 
        RowBox[{"500", "i"}]}], ",", 
       RowBox[{"1200", "+", 
        RowBox[{"500", "i"}]}]}], "}"}], ",", 
     RowBox[{"{", 
      RowBox[{"i", ",", "0", ",", "2"}], "}"}]}], "]"}]}], 
  ";"}], "\[IndentingNewLine]", 
 RowBox[{
  RowBox[{"TickSpecification2", "=", 
   RowBox[{"Table", "[", 
    RowBox[{
     RowBox[{"{", 
      RowBox[{
       RowBox[{"310", "+", 
        RowBox[{"20", "i"}]}], ",", 
       RowBox[{"310", "+", 
        RowBox[{"20", "i"}]}]}], "}"}], ",", 
     RowBox[{"{", 
      RowBox[{"i", ",", "0", ",", "2"}], "}"}]}], "]"}]}], 
  ";"}], "\[IndentingNewLine]", 
 RowBox[{
  RowBox[{"Ticksp", "=", 
   RowBox[{"Table", "[", 
    RowBox[{
     RowBox[{"{", 
      RowBox[{
       RowBox[{"0.5", "i"}], ",", 
       RowBox[{"0.5", "i"}]}], "}"}], ",", 
     RowBox[{"{", 
      RowBox[{"i", ",", "0", ",", "2"}], "}"}]}], "]"}]}], ";"}]}], "Input",
 CellChangeTimes->{{3.9257394611484833`*^9, 3.925739498648574*^9}, {
  3.928600914109537*^9, 3.928600949512936*^9}},
 CellLabel->
  "In[110]:=",ExpressionUUID->"0d9097e1-d573-444b-ba19-633d7ce1530c"],

Cell[BoxData[{
 RowBox[{
  RowBox[{"npts", "=", "200"}], ";", 
  RowBox[{"Forcetable4", "=", 
   RowBox[{"ConstantArray", "[", 
    RowBox[{"0", ",", 
     RowBox[{"{", 
      RowBox[{"1", ",", "npts"}], "}"}]}], "]"}]}], ";", 
  RowBox[{"x1staticp", "=", 
   RowBox[{"ConstantArray", "[", 
    RowBox[{"0", ",", 
     RowBox[{
      RowBox[{"Dimensions", "[", "Forcetable4", "]"}], "[", 
      RowBox[{"[", "2", "]"}], "]"}]}], "]"}]}], ";"}], "\[IndentingNewLine]", 
 RowBox[{
  RowBox[{"x1statice", "=", 
   RowBox[{"ConstantArray", "[", 
    RowBox[{"0", ",", 
     RowBox[{
      RowBox[{"Dimensions", "[", "Forcetable4", "]"}], "[", 
      RowBox[{"[", "2", "]"}], "]"}]}], "]"}]}], ";"}], "\[IndentingNewLine]", 
 RowBox[{
  RowBox[{"x1woadapstaticnogs", "=", 
   RowBox[{"ConstantArray", "[", 
    RowBox[{"0", ",", 
     RowBox[{"{", 
      RowBox[{"1", ",", 
       RowBox[{
        RowBox[{"Dimensions", "[", "Forcetable4", "]"}], "[", 
        RowBox[{"[", "2", "]"}], "]"}]}], "}"}]}], "]"}]}], ";"}]}], "Input",
 CellChangeTimes->{{3.927297870081575*^9, 3.927297872389839*^9}, 
   3.9286046235921097`*^9, {3.928604674406638*^9, 3.928604714623653*^9}},
 CellLabel->
  "In[115]:=",ExpressionUUID->"3daf1f88-b183-4881-bbf6-3542022fe728"],

Cell[CellGroupData[{

Cell[BoxData[{
 RowBox[{
  RowBox[{"For", "[", 
   RowBox[{
    RowBox[{"i", "=", "1"}], ",", 
    RowBox[{"i", "\[LessEqual]", "npts"}], ",", 
    RowBox[{"i", "++"}], ",", 
    RowBox[{
     RowBox[{"Forcetable4", "[", 
      RowBox[{"[", 
       RowBox[{"1", ",", "i"}], "]"}], "]"}], "=", 
     RowBox[{
      RowBox[{"-", "2000"}], "+", 
      RowBox[{
       RowBox[{"(", 
        RowBox[{"i", "-", "1"}], ")"}], "*", "50"}]}]}]}], "]"}], 
  ";"}], "\[IndentingNewLine]", 
 RowBox[{
  RowBox[{
   RowBox[{"x1restp", "=", 
    RowBox[{"x1soln", "/.", 
     RowBox[{"FindRoot", "[", 
      RowBox[{
       RowBox[{"{", 
        RowBox[{"(", 
         RowBox[{
          RowBox[{"(", 
           RowBox[{
            RowBox[{"(", 
             RowBox[{
              RowBox[{"-", 
               RowBox[{"D", "[", 
                RowBox[{
                 RowBox[{"Lth2c", "[", 
                  RowBox[{
                  "aval1", ",", "aval2", ",", "cval", ",", "l1val", ",", 
                   "l2val", ",", "l3val", ",", "bvalue1ch", ",", "bvalue2ch", 
                   ",", "kthetaciliach", ",", "kthetaciliach", ",", 
                   "kthetaciliach", ",", "x1", ",", "x1uval", ",", "x2uval", 
                   ",", "x3uval", ",", "t"}], "]"}], ",", 
                 RowBox[{"x1", "[", "t", "]"}]}], "]"}]}], "+", 
              RowBox[{"kgsp", "*", 
               RowBox[{"(", 
                RowBox[{
                 RowBox[{"xgs1", "[", 
                  RowBox[{
                  "aval1", ",", "cval", ",", "l1val", ",", "l2g", ",", 
                   "bvalue1ch", ",", "x1", ",", "t"}], " ", "]"}], "-", 
                 "xgsup", "-", 
                 RowBox[{"dvalp", "*", 
                  RowBox[{"p01", "[", 
                   RowBox[{
                   "aval1", ",", "cval", ",", "l1val", ",", "l2g", ",", 
                    "bvalue1ch", ",", "x1", ",", "t", ",", "xhval2", ",", 
                    "dvalp", ",", "kgsp", ",", "kbval", ",", "tempval"}], 
                   "]"}]}]}], ")"}], "*", 
               RowBox[{"D", "[", 
                RowBox[{
                 RowBox[{"xgs1", "[", 
                  RowBox[{
                  "aval1", ",", "cval", ",", "l1val", ",", "l2g", ",", 
                   "bvalue1ch", ",", "x1", ",", "t"}], " ", "]"}], ",", 
                 RowBox[{"x1", "[", "t", "]"}]}], "]"}]}], "+", 
              RowBox[{"kgsp", "*", 
               RowBox[{"(", 
                RowBox[{
                 RowBox[{"xgs2", "[", 
                  RowBox[{
                  "aval1", ",", "aval2", ",", "cval", ",", "l1val", ",", 
                   "l2g", ",", "l3g", ",", "bvalue1ch", ",", "bvalue2ch", ",",
                    "x1", ",", "t"}], " ", "]"}], "-", "xgsup", "-", 
                 RowBox[{"dvalp", "*", 
                  RowBox[{"p02", "[", 
                   RowBox[{
                   "aval1", ",", "aval2", ",", "cval", ",", "l1val", ",", 
                    "l2g", ",", "l3g", ",", "bvalue1ch", ",", "bvalue2ch", 
                    ",", "x1", ",", "t", ",", "xhval2", ",", "dvalp", ",", 
                    "kgsp", ",", "kbval", ",", "tempval"}], "]"}]}]}], ")"}], 
               "*", 
               RowBox[{"D", "[", 
                RowBox[{
                 RowBox[{"xgs2", "[", 
                  RowBox[{
                  "aval1", ",", "aval2", ",", "cval", ",", "l1val", ",", 
                   "l2g", ",", "l3g", ",", "bvalue1ch", ",", "bvalue2ch", ",",
                    "x1", ",", "t"}], " ", "]"}], ",", 
                 RowBox[{"x1", "[", "t", "]"}]}], "]"}]}]}], ")"}], "/.", 
            RowBox[{"{", 
             RowBox[{
              RowBox[{"x1", "[", "t", "]"}], "\[Rule]", "x1soln"}], "}"}]}], 
           ")"}], "\[Equal]", "0"}], ")"}], "}"}], ",", 
       RowBox[{"{", 
        RowBox[{"x1soln", ",", "restx1ch"}], "}"}], ",", 
       RowBox[{"AccuracyGoal", "\[Rule]", "4"}]}], "]"}]}]}], ";"}], 
  "\[IndentingNewLine]"}], "\[IndentingNewLine]", 
 RowBox[{
  RowBox[{"x1reste", "=", 
   RowBox[{"x1soln", "/.", 
    RowBox[{"FindRoot", "[", 
     RowBox[{
      RowBox[{"{", 
       RowBox[{"(", 
        RowBox[{
         RowBox[{"(", 
          RowBox[{
           RowBox[{"(", 
            RowBox[{
             RowBox[{"-", 
              RowBox[{"D", "[", 
               RowBox[{
                RowBox[{"Lth2c", "[", 
                 RowBox[{
                 "aval1", ",", "aval2", ",", "cval", ",", "l1val", ",", 
                  "l2val", ",", "l3val", ",", "bvalue1ch", ",", "bvalue2ch", 
                  ",", "kthetaciliach", ",", "kthetaciliach", ",", 
                  "kthetaciliach", ",", "x1", ",", "x1uval", ",", "x2uval", 
                  ",", "x3uval", ",", "t"}], "]"}], ",", 
                RowBox[{"x1", "[", "t", "]"}]}], "]"}]}], "+", 
             RowBox[{"kgsp", "*", 
              RowBox[{"(", 
               RowBox[{
                RowBox[{"xgs1", "[", 
                 RowBox[{
                 "aval1", ",", "cval", ",", "l1val", ",", "l2val", ",", 
                  "bvalue1ch", ",", "x1", ",", "t"}], " ", "]"}], "-", 
                "xgsup", "-", 
                RowBox[{"dvalp", "*", 
                 RowBox[{"p01", "[", 
                  RowBox[{
                  "aval1", ",", "cval", ",", "l1val", ",", "l2val", ",", 
                   "bvalue1ch", ",", "x1", ",", "t", ",", "xhval2", ",", 
                   "dvalp", ",", "kgsp", ",", "kbval", ",", "tempval"}], 
                  "]"}]}]}], ")"}], "*", 
              RowBox[{"D", "[", 
               RowBox[{
                RowBox[{"xgs1", "[", 
                 RowBox[{
                 "aval1", ",", "cval", ",", "l1val", ",", "l2val", ",", 
                  "bvalue1ch", ",", "x1", ",", "t"}], " ", "]"}], ",", 
                RowBox[{"x1", "[", "t", "]"}]}], "]"}]}], "+", 
             RowBox[{"kgsp", "*", 
              RowBox[{"(", 
               RowBox[{
                RowBox[{"xgs2", "[", 
                 RowBox[{
                 "aval1", ",", "aval2", ",", "cval", ",", "l1val", ",", 
                  "l2val", ",", "l3val", ",", "bvalue1ch", ",", "bvalue2ch", 
                  ",", "x1", ",", "t"}], " ", "]"}], "-", "xgsup", "-", 
                RowBox[{"dvalp", "*", 
                 RowBox[{"p02", "[", 
                  RowBox[{
                  "aval1", ",", "aval2", ",", "cval", ",", "l1val", ",", 
                   "l2val", ",", "l3val", ",", "bvalue1ch", ",", "bvalue2ch", 
                   ",", "x1", ",", "t", ",", "xhval2", ",", "dvalp", ",", 
                   "kgsp", ",", "kbval", ",", "tempval"}], "]"}]}]}], ")"}], 
              "*", 
              RowBox[{"D", "[", 
               RowBox[{
                RowBox[{"xgs2", "[", 
                 RowBox[{
                 "aval1", ",", "aval2", ",", "cval", ",", "l1val", ",", 
                  "l2val", ",", "l3val", ",", "bvalue1ch", ",", "bvalue2ch", 
                  ",", "x1", ",", "t"}], " ", "]"}], ",", 
                RowBox[{"x1", "[", "t", "]"}]}], "]"}]}]}], ")"}], "/.", 
           RowBox[{"{", 
            RowBox[{
             RowBox[{"x1", "[", "t", "]"}], "\[Rule]", "x1soln"}], "}"}]}], 
          ")"}], "\[Equal]", "0"}], ")"}], "}"}], ",", 
      RowBox[{"{", 
       RowBox[{"x1soln", ",", "restx1ch"}], "}"}], ",", 
      RowBox[{"AccuracyGoal", "\[Rule]", "4"}]}], "]"}]}]}], 
  ";"}], "\[IndentingNewLine]", 
 RowBox[{"For", "[", 
  RowBox[{
   RowBox[{"i", "=", "1"}], ",", 
   RowBox[{"i", "<=", 
    RowBox[{
     RowBox[{"Dimensions", "[", "Forcetable4", "]"}], "[", 
     RowBox[{"[", "2", "]"}], "]"}]}], ",", 
   RowBox[{"i", "++"}], ",", 
   RowBox[{"{", "\[IndentingNewLine]", 
    RowBox[{
     RowBox[{
      RowBox[{"x1staticp", "[", 
       RowBox[{"[", "i", "]"}], "]"}], "=", 
      RowBox[{"x1soln", "/.", 
       RowBox[{"FindRoot", "[", 
        RowBox[{
         RowBox[{"{", 
          RowBox[{"(", 
           RowBox[{
            RowBox[{"(", 
             RowBox[{
              RowBox[{"(", 
               RowBox[{
                RowBox[{"-", 
                 RowBox[{"D", "[", 
                  RowBox[{
                   RowBox[{"Lth2c", "[", 
                    RowBox[{
                    "aval1", ",", "aval2", ",", "cval", ",", "l1val", ",", 
                    "l2g", ",", "l3g", ",", "bvalue1ch", ",", "bvalue2ch", 
                    ",", "kthetaciliach", ",", "kthetaciliach", ",", 
                    "kthetaciliach", ",", "x1", ",", "x1uval", ",", "x2uval", 
                    ",", "x3uval", ",", "t"}], "]"}], ",", 
                   RowBox[{"x1", "[", "t", "]"}]}], "]"}]}], "+", 
                RowBox[{"kgsp", "*", 
                 RowBox[{"(", 
                  RowBox[{
                   RowBox[{"xgs1", "[", 
                    RowBox[{
                    "aval1", ",", "cval", ",", "l1val", ",", "l2g", ",", 
                    "bvalue1ch", ",", "x1", ",", "t"}], " ", "]"}], "-", 
                   "xgsup", "-", 
                   RowBox[{"dvalp", "*", 
                    RowBox[{"p01", "[", 
                    RowBox[{
                    "aval1", ",", "cval", ",", "l1val", ",", "l2g", ",", 
                    "bvalue1ch", ",", "x1", ",", "t", ",", "xhval2", ",", 
                    "dvalp", ",", "kgsp", ",", "kbval", ",", "tempval"}], 
                    "]"}]}]}], ")"}], "*", 
                 RowBox[{"D", "[", 
                  RowBox[{
                   RowBox[{"xgs1", "[", 
                    RowBox[{
                    "aval1", ",", "cval", ",", "l1val", ",", "l2g", ",", 
                    "bvalue1ch", ",", "x1", ",", "t"}], " ", "]"}], ",", 
                   RowBox[{"x1", "[", "t", "]"}]}], "]"}]}], "+", 
                RowBox[{"kgsp", "*", 
                 RowBox[{"(", 
                  RowBox[{
                   RowBox[{"xgs2", "[", 
                    RowBox[{
                    "aval1", ",", "aval2", ",", "cval", ",", "l1val", ",", 
                    "l2g", ",", "l3g", ",", "bvalue1ch", ",", "bvalue2ch", 
                    ",", "x1", ",", "t"}], " ", "]"}], "-", "xgsup", "-", 
                   RowBox[{"dvalp", "*", 
                    RowBox[{"p02", "[", 
                    RowBox[{
                    "aval1", ",", "aval2", ",", "cval", ",", "l1val", ",", 
                    "l2g", ",", "l3g", ",", "bvalue1ch", ",", "bvalue2ch", 
                    ",", "x1", ",", "t", ",", "xhval2", ",", "dvalp", ",", 
                    "kgsp", ",", "kbval", ",", "tempval"}], "]"}]}]}], ")"}], 
                 "*", 
                 RowBox[{"D", "[", 
                  RowBox[{
                   RowBox[{"xgs2", "[", 
                    RowBox[{
                    "aval1", ",", "aval2", ",", "cval", ",", "l1val", ",", 
                    "l2g", ",", "l3g", ",", "bvalue1ch", ",", "bvalue2ch", 
                    ",", "x1", ",", "t"}], " ", "]"}], ",", 
                   RowBox[{"x1", "[", "t", "]"}]}], "]"}]}]}], ")"}], "/.", 
              RowBox[{"{", 
               RowBox[{
                RowBox[{"x1", "[", "t", "]"}], "\[Rule]", "x1soln"}], "}"}]}],
              ")"}], "\[Equal]", 
            RowBox[{"(", 
             RowBox[{
              RowBox[{"Forcetable4", "[", 
               RowBox[{"[", 
                RowBox[{"1", ",", "i"}], "]"}], "]"}], "*", 
              RowBox[{
               SuperscriptBox["10", 
                RowBox[{"-", "3"}]], "/", "nc"}]}], ")"}]}], ")"}], "}"}], 
         ",", 
         RowBox[{"{", 
          RowBox[{"x1soln", ",", "restx1ch"}], "}"}], ",", 
         RowBox[{"AccuracyGoal", "\[Rule]", "4"}]}], "]"}]}]}], ";"}], 
    "}"}]}], "]"}], "\[IndentingNewLine]", 
 RowBox[{"For", "[", 
  RowBox[{
   RowBox[{"i", "=", "1"}], ",", 
   RowBox[{"i", "<=", 
    RowBox[{
     RowBox[{"Dimensions", "[", "Forcetable4", "]"}], "[", 
     RowBox[{"[", "2", "]"}], "]"}]}], ",", 
   RowBox[{"i", "++"}], ",", 
   RowBox[{"{", 
    RowBox[{
     RowBox[{"x1staticsolnsnogs", "=", 
      RowBox[{"x1soln", "/.", 
       RowBox[{"FindRoot", "[", 
        RowBox[{
         RowBox[{"{", 
          RowBox[{"(", 
           RowBox[{
            RowBox[{"(", 
             RowBox[{
              RowBox[{"(", 
               RowBox[{"-", 
                RowBox[{"D", "[", 
                 RowBox[{
                  RowBox[{"Lth2c", "[", 
                   RowBox[{
                   "aval1", ",", "aval2", ",", "cval", ",", "l1val", ",", 
                    "l2val", ",", "l3val", ",", "bvalue1ch", ",", "bvalue2ch",
                     ",", "kthetaciliach", ",", "kthetaciliach", ",", 
                    "kthetaciliach", ",", "x1", ",", "x1uval", ",", "x2uval", 
                    ",", "x3uval", ",", "t"}], "]"}], ",", 
                  RowBox[{"x1", "[", "t", "]"}]}], "]"}]}], ")"}], "/.", 
              RowBox[{"{", 
               RowBox[{
                RowBox[{"x1", "[", "t", "]"}], "\[Rule]", "x1soln"}], "}"}]}],
              ")"}], "\[Equal]", 
            RowBox[{"(", 
             RowBox[{
              RowBox[{"Forcetable4", "[", 
               RowBox[{"[", 
                RowBox[{"1", ",", "i"}], "]"}], "]"}], "*", 
              RowBox[{
               SuperscriptBox["10", 
                RowBox[{"-", "3"}]], "/", "nc"}]}], ")"}]}], ")"}], "}"}], 
         ",", 
         RowBox[{"{", 
          RowBox[{"x1soln", ",", "restx1chnew"}], "}"}], ",", 
         RowBox[{"AccuracyGoal", "\[Rule]", "10"}]}], "]"}]}]}], ";", 
     RowBox[{
      RowBox[{"x1woadapstaticnogs", "[", 
       RowBox[{"[", 
        RowBox[{"1", ",", "i"}], "]"}], "]"}], "=", "x1staticsolnsnogs"}], 
     ";"}], "}"}]}], "]"}], "\[IndentingNewLine]", 
 RowBox[{"For", "[", 
  RowBox[{
   RowBox[{"i", "=", "1"}], ",", 
   RowBox[{"i", "<=", 
    RowBox[{
     RowBox[{"Dimensions", "[", "Forcetable4", "]"}], "[", 
     RowBox[{"[", "2", "]"}], "]"}]}], ",", 
   RowBox[{"i", "++"}], ",", 
   RowBox[{"{", "\[IndentingNewLine]", 
    RowBox[{
     RowBox[{
      RowBox[{"x1statice", "[", 
       RowBox[{"[", "i", "]"}], "]"}], "=", 
      RowBox[{"x1soln", "/.", 
       RowBox[{"FindRoot", "[", 
        RowBox[{
         RowBox[{"{", 
          RowBox[{"(", 
           RowBox[{
            RowBox[{"(", 
             RowBox[{
              RowBox[{"(", 
               RowBox[{
                RowBox[{"-", 
                 RowBox[{"D", "[", 
                  RowBox[{
                   RowBox[{"Lth2c", "[", 
                    RowBox[{
                    "aval1", ",", "aval2", ",", "cval", ",", "l1val", ",", 
                    "l2val", ",", "l3val", ",", "bvalue1ch", ",", "bvalue2ch",
                     ",", "kthetaciliach", ",", "kthetaciliach", ",", 
                    "kthetaciliach", ",", "x1", ",", "x1uval", ",", "x2uval", 
                    ",", "x3uval", ",", "t"}], "]"}], ",", 
                   RowBox[{"x1", "[", "t", "]"}]}], "]"}]}], "+", 
                RowBox[{"kgsp", "*", 
                 RowBox[{"(", 
                  RowBox[{
                   RowBox[{"xgs1", "[", 
                    RowBox[{
                    "aval1", ",", "cval", ",", "l1val", ",", "l2val", ",", 
                    "bvalue1ch", ",", "x1", ",", "t"}], " ", "]"}], "-", 
                   "xgsup", "-", 
                   RowBox[{"dvalp", "*", 
                    RowBox[{"p01", "[", 
                    RowBox[{
                    "aval1", ",", "cval", ",", "l1val", ",", "l2val", ",", 
                    "bvalue1ch", ",", "x1", ",", "t", ",", "xhval2", ",", 
                    "dvalp", ",", "kgsp", ",", "kbval", ",", "tempval"}], 
                    "]"}]}]}], ")"}], "*", 
                 RowBox[{"D", "[", 
                  RowBox[{
                   RowBox[{"xgs1", "[", 
                    RowBox[{
                    "aval1", ",", "cval", ",", "l1val", ",", "l2val", ",", 
                    "bvalue1ch", ",", "x1", ",", "t"}], " ", "]"}], ",", 
                   RowBox[{"x1", "[", "t", "]"}]}], "]"}]}], "+", 
                RowBox[{"kgsp", "*", 
                 RowBox[{"(", 
                  RowBox[{
                   RowBox[{"xgs2", "[", 
                    RowBox[{
                    "aval1", ",", "aval2", ",", "cval", ",", "l1val", ",", 
                    "l2val", ",", "l3val", ",", "bvalue1ch", ",", "bvalue2ch",
                     ",", "x1", ",", "t"}], " ", "]"}], "-", "xgsup", "-", 
                   RowBox[{"dvalp", "*", 
                    RowBox[{"p02", "[", 
                    RowBox[{
                    "aval1", ",", "aval2", ",", "cval", ",", "l1val", ",", 
                    "l2val", ",", "l3val", ",", "bvalue1ch", ",", "bvalue2ch",
                     ",", "x1", ",", "t", ",", "xhval2", ",", "dvalp", ",", 
                    "kgsp", ",", "kbval", ",", "tempval"}], "]"}]}]}], ")"}], 
                 "*", 
                 RowBox[{"D", "[", 
                  RowBox[{
                   RowBox[{"xgs2", "[", 
                    RowBox[{
                    "aval1", ",", "aval2", ",", "cval", ",", "l1val", ",", 
                    "l2val", ",", "l3val", ",", "bvalue1ch", ",", "bvalue2ch",
                     ",", "x1", ",", "t"}], " ", "]"}], ",", 
                   RowBox[{"x1", "[", "t", "]"}]}], "]"}]}]}], ")"}], "/.", 
              RowBox[{"{", 
               RowBox[{
                RowBox[{"x1", "[", "t", "]"}], "\[Rule]", "x1soln"}], "}"}]}],
              ")"}], "\[Equal]", 
            RowBox[{"(", 
             RowBox[{
              RowBox[{"Forcetable4", "[", 
               RowBox[{"[", 
                RowBox[{"1", ",", "i"}], "]"}], "]"}], "*", 
              RowBox[{
               SuperscriptBox["10", 
                RowBox[{"-", "3"}]], "/", "nc"}]}], ")"}]}], ")"}], "}"}], 
         ",", 
         RowBox[{"{", 
          RowBox[{"x1soln", ",", "restx1ch"}], "}"}], ",", 
         RowBox[{"AccuracyGoal", "\[Rule]", "4"}]}], "]"}]}]}], ";"}], 
    "}"}]}], "]"}]}], "Input",
 CellChangeTimes->{{3.92735987213503*^9, 3.927359891728544*^9}, {
   3.9273613878206673`*^9, 3.9273613956245193`*^9}, {3.927361525310111*^9, 
   3.927361526618907*^9}, {3.92736182846677*^9, 3.927361830074956*^9}, {
   3.9286039782420387`*^9, 3.9286040056188717`*^9}, {3.928604217928213*^9, 
   3.928604218901596*^9}, {3.928604490144619*^9, 3.928604501781138*^9}, {
   3.928604539237976*^9, 3.928604625903157*^9}, 3.9286047119817953`*^9, {
   3.92860476958403*^9, 3.9286048333942738`*^9}, 3.928838915864025*^9, {
   3.928843803526022*^9, 3.928843831443143*^9}, {3.928843862498824*^9, 
   3.928843908884097*^9}, {3.92893907284902*^9, 3.9289390778663263`*^9}},
 CellLabel->
  "In[118]:=",ExpressionUUID->"d1aadee9-7118-4dc9-a064-ba1d664103f7"],

Cell[BoxData[
 TemplateBox[{
  "FindRoot", "lstol", 
   "\"The line search decreased the step size to within tolerance specified \
by AccuracyGoal and PrecisionGoal but was unable to find a sufficient \
decrease in the merit function. You may need more than \
\\!\\(\\*RowBox[{\\\"MachinePrecision\\\"}]\\) digits of working precision to \
meet these tolerances.\"", 2, 121, 1, 22878332967738565575, "Local"},
  "MessageTemplate"]], "Message", "MSG",
 CellChangeTimes->{3.9286048388653517`*^9, 3.9288439234486017`*^9, 
  3.928938617273514*^9, 3.928938953326661*^9, 3.928939085773551*^9, 
  3.9299916319434233`*^9, 3.929991764846876*^9, 3.940255421502019*^9, 
  3.9479853398709297`*^9, 3.947986003431938*^9, 3.9479874840254803`*^9, 
  3.9479877902517147`*^9, 3.947992281754389*^9, 3.948032765449419*^9, 
  3.948032803646667*^9, 3.948525381438295*^9, 3.9488193882527122`*^9, 
  3.949056728181266*^9},
 CellLabel->
  "During evaluation of \
In[118]:=",ExpressionUUID->"30b8c0e5-3176-4850-b525-63afd9adf910"],

Cell[BoxData[
 TemplateBox[{
  "FindRoot", "lstol", 
   "\"The line search decreased the step size to within tolerance specified \
by AccuracyGoal and PrecisionGoal but was unable to find a sufficient \
decrease in the merit function. You may need more than \
\\!\\(\\*RowBox[{\\\"MachinePrecision\\\"}]\\) digits of working precision to \
meet these tolerances.\"", 2, 122, 2, 22878332967738565575, "Local"},
  "MessageTemplate"]], "Message", "MSG",
 CellChangeTimes->{3.9286048388653517`*^9, 3.9288439234486017`*^9, 
  3.928938617273514*^9, 3.928938953326661*^9, 3.928939085773551*^9, 
  3.9299916319434233`*^9, 3.929991764846876*^9, 3.940255421502019*^9, 
  3.9479853398709297`*^9, 3.947986003431938*^9, 3.9479874840254803`*^9, 
  3.9479877902517147`*^9, 3.947992281754389*^9, 3.948032765449419*^9, 
  3.948032803646667*^9, 3.948525381438295*^9, 3.9488193882527122`*^9, 
  3.949056729330681*^9},
 CellLabel->
  "During evaluation of \
In[118]:=",ExpressionUUID->"97f900dd-d5bb-4490-9e54-9f82f1b84f09"],

Cell[BoxData[
 TemplateBox[{
  "FindRoot", "lstol", 
   "\"The line search decreased the step size to within tolerance specified \
by AccuracyGoal and PrecisionGoal but was unable to find a sufficient \
decrease in the merit function. You may need more than \
\\!\\(\\*RowBox[{\\\"MachinePrecision\\\"}]\\) digits of working precision to \
meet these tolerances.\"", 2, 122, 3, 22878332967738565575, "Local"},
  "MessageTemplate"]], "Message", "MSG",
 CellChangeTimes->{3.9286048388653517`*^9, 3.9288439234486017`*^9, 
  3.928938617273514*^9, 3.928938953326661*^9, 3.928939085773551*^9, 
  3.9299916319434233`*^9, 3.929991764846876*^9, 3.940255421502019*^9, 
  3.9479853398709297`*^9, 3.947986003431938*^9, 3.9479874840254803`*^9, 
  3.9479877902517147`*^9, 3.947992281754389*^9, 3.948032765449419*^9, 
  3.948032803646667*^9, 3.948525381438295*^9, 3.9488193882527122`*^9, 
  3.949056729413274*^9},
 CellLabel->
  "During evaluation of \
In[118]:=",ExpressionUUID->"b49cfc61-dc58-4db4-ab06-1f7728c249ca"],

Cell[BoxData[
 TemplateBox[{
  "FindRoot", "lstol", 
   "\"The line search decreased the step size to within tolerance specified \
by AccuracyGoal and PrecisionGoal but was unable to find a sufficient \
decrease in the merit function. You may need more than \
\\!\\(\\*RowBox[{\\\"MachinePrecision\\\"}]\\) digits of working precision to \
meet these tolerances.\"", 2, 122, 4, 22878332967738565575, "Local"},
  "MessageTemplate"]], "Message", "MSG",
 CellChangeTimes->{3.9286048388653517`*^9, 3.9288439234486017`*^9, 
  3.928938617273514*^9, 3.928938953326661*^9, 3.928939085773551*^9, 
  3.9299916319434233`*^9, 3.929991764846876*^9, 3.940255421502019*^9, 
  3.9479853398709297`*^9, 3.947986003431938*^9, 3.9479874840254803`*^9, 
  3.9479877902517147`*^9, 3.947992281754389*^9, 3.948032765449419*^9, 
  3.948032803646667*^9, 3.948525381438295*^9, 3.9488193882527122`*^9, 
  3.949056729422217*^9},
 CellLabel->
  "During evaluation of \
In[118]:=",ExpressionUUID->"209957a5-65d9-4ccf-83d2-55c3cc788f03"],

Cell[BoxData[
 TemplateBox[{
  "General", "stop", 
   "\"Further output of \\!\\(\\*StyleBox[RowBox[{\\\"FindRoot\\\", \
\\\"::\\\", \\\"lstol\\\"}], \\\"MessageName\\\"]\\) will be suppressed \
during this calculation.\"", 2, 122, 5, 22878332967738565575, "Local"},
  "MessageTemplate"]], "Message", "MSG",
 CellChangeTimes->{3.9286048388653517`*^9, 3.9288439234486017`*^9, 
  3.928938617273514*^9, 3.928938953326661*^9, 3.928939085773551*^9, 
  3.9299916319434233`*^9, 3.929991764846876*^9, 3.940255421502019*^9, 
  3.9479853398709297`*^9, 3.947986003431938*^9, 3.9479874840254803`*^9, 
  3.9479877902517147`*^9, 3.947992281754389*^9, 3.948032765449419*^9, 
  3.948032803646667*^9, 3.948525381438295*^9, 3.9488193882527122`*^9, 
  3.949056729429083*^9},
 CellLabel->
  "During evaluation of \
In[118]:=",ExpressionUUID->"1a12eb93-ca47-488f-8388-76febafcca02"]
}, Open  ]],

Cell[CellGroupData[{

Cell[BoxData[
 RowBox[{
  RowBox[{"(*", 
   RowBox[{"Fig", ".2", "A"}], "*)"}], "\[IndentingNewLine]", 
  RowBox[{
   RowBox[{
    RowBox[{"Ticksx", "=", 
     RowBox[{"Table", "[", 
      RowBox[{
       RowBox[{"{", 
        RowBox[{
         RowBox[{
          RowBox[{"-", "1069"}], "+", 
          RowBox[{"150", "i"}]}], ",", 
         RowBox[{
          RowBox[{"-", "1069"}], "+", 
          RowBox[{"150", "i"}]}]}], "}"}], ",", 
       RowBox[{"{", 
        RowBox[{"i", ",", "0", ",", "20"}], "}"}]}], "]"}]}], ";"}], 
   "\[IndentingNewLine]", 
   RowBox[{
    RowBox[{"Ticksp", "=", 
     RowBox[{"Table", "[", 
      RowBox[{
       RowBox[{"{", 
        RowBox[{
         RowBox[{"0.5", "i"}], ",", 
         RowBox[{"0.5", "i"}]}], "}"}], ",", 
       RowBox[{"{", 
        RowBox[{"i", ",", "0", ",", "2"}], "}"}]}], "]"}]}], ";", 
    RowBox[{"Show", "[", 
     RowBox[{"{", 
      RowBox[{
       RowBox[{"Plot", "[", 
        RowBox[{
         RowBox[{"{", 
          RowBox[{"smalldeltafnlhsgen", "[", 
           RowBox[{
           "x1p", ",", "delsolnp", ",", "xhval2", ",", "l2g", ",", "l3g"}], 
           "]"}], "}"}], ",", 
         RowBox[{"{", 
          RowBox[{"x1p", ",", 
           RowBox[{
            RowBox[{"-", "900"}], "-", "169.44243118952602`"}], ",", 
           RowBox[{
            RowBox[{"-", "599"}], "-", "169.44243118952602`"}]}], "}"}], ",", 
         
         RowBox[{"PlotRange", "\[Rule]", 
          RowBox[{"{", 
           RowBox[{
            RowBox[{"{", 
             RowBox[{
              RowBox[{
               RowBox[{"-", "900"}], "-", "169.44243118952602`"}], ",", 
              RowBox[{
               RowBox[{"-", "599"}], "-", "169.44243118952602`"}]}], "}"}], 
            ",", "Automatic"}], "}"}]}], ",", " ", 
         RowBox[{"PlotStyle", "\[Rule]", 
          RowBox[{"{", 
           RowBox[{
            RowBox[{"{", 
             RowBox[{"Thick", ",", "Red"}], "}"}], ",", 
            RowBox[{"{", 
             RowBox[{"Thick", ",", "Black", ",", "Dashed"}], "}"}], ",", 
            RowBox[{"{", 
             RowBox[{"Thick", ",", "Black", ",", "Dashed"}], "}"}]}], "}"}]}],
          ",", 
         RowBox[{"LabelStyle", "->", 
          RowBox[{"{", 
           RowBox[{
            RowBox[{"FontSize", "\[Rule]", "19"}], ",", 
            RowBox[{"FontFamily", "\[Rule]", " ", "\"\<Times\>\""}]}], 
           "}"}]}], ",", 
         RowBox[{"GridLines", "\[Rule]", 
          RowBox[{"{", 
           RowBox[{"{", 
            RowBox[{
             RowBox[{"{", 
              RowBox[{"x1pg", ",", 
               RowBox[{"{", 
                RowBox[{"Thick", ",", "Red"}], "}"}]}], "}"}], ",", 
             RowBox[{"{", 
              RowBox[{
               RowBox[{"x1pg", "+", "40"}], ",", 
               RowBox[{"{", 
                RowBox[{"Thick", ",", 
                 RowBox[{"Darker", "[", "Green", "]"}]}], "}"}]}], "}"}]}], 
            "}"}], "}"}]}], ",", " ", 
         RowBox[{"Frame", "\[Rule]", "True"}], ",", 
         RowBox[{"(*", 
          RowBox[{
           RowBox[{"FrameLabel", "\[Rule]", 
            RowBox[{"{", 
             RowBox[{
             "\"\<Displacement From Vertical (nm)\>\"", ",", 
              "\"\<Open Probability\>\""}], "}"}]}], ","}], "*)"}], " ", 
         RowBox[{"FrameStyle", "\[Rule]", "Black"}], ",", " ", 
         RowBox[{"LabelStyle", "->", 
          RowBox[{"{", 
           RowBox[{
            RowBox[{"FontSize", "\[Rule]", "19"}], ",", 
            RowBox[{"FontFamily", "\[Rule]", " ", "\"\<Times\>\""}]}], 
           "}"}]}], ",", 
         RowBox[{"AxesOrigin", "\[Rule]", 
          RowBox[{"{", 
           RowBox[{
            RowBox[{"-", "200"}], ",", "0"}], "}"}]}], ",", " ", 
         RowBox[{"PlotStyle", "\[Rule]", 
          RowBox[{"{", 
           RowBox[{
            RowBox[{"{", 
             RowBox[{"Thick", ",", "Red"}], "}"}], ",", 
            RowBox[{"{", 
             RowBox[{"Thick", ",", "Black"}], "}"}]}], "}"}]}], ",", 
         RowBox[{"AspectRatio", "\[Rule]", 
          RowBox[{"0.75", "/", "1"}]}], ",", 
         RowBox[{"FrameTicks", "\[Rule]", 
          RowBox[{"{", 
           RowBox[{
            RowBox[{"{", 
             RowBox[{"Ticksp", ",", "None"}], "}"}], ",", 
            RowBox[{"{", 
             RowBox[{"Ticksx", ",", "None"}], "}"}]}], "}"}]}]}], "]"}], ",", 
       
       RowBox[{"Plot", "[", 
        RowBox[{
         RowBox[{"{", 
          RowBox[{
           RowBox[{"Johnsonorg1", "[", 
            RowBox[{"x1p", "-", "x1pg"}], "]"}], ",", 
           RowBox[{"Johnsonorg2", "[", 
            RowBox[{"x1p", "-", "x1pg"}], "]"}]}], "}"}], ",", 
         RowBox[{"{", 
          RowBox[{"x1p", ",", 
           RowBox[{
            RowBox[{"-", "800"}], "-", "169.44243118952602`"}], ",", 
           RowBox[{
            RowBox[{"-", "612"}], "-", "169.44243118952602`"}]}], "}"}], ",", 
         
         RowBox[{"PlotRange", "\[Rule]", 
          RowBox[{"{", 
           RowBox[{
            RowBox[{"{", 
             RowBox[{
              RowBox[{
               RowBox[{"-", "900"}], "-", "169.44243118952602`"}], ",", 
              RowBox[{
               RowBox[{"-", "612"}], "-", "169.44243118952602`"}]}], "}"}], 
            ",", "Automatic"}], "}"}]}], ",", " ", 
         RowBox[{"PlotStyle", "\[Rule]", 
          RowBox[{"{", 
           RowBox[{
            RowBox[{"{", 
             RowBox[{"Thick", ",", "Black", ",", "Dashed"}], "}"}], ",", 
            RowBox[{"{", 
             RowBox[{"Thick", ",", "Black", ",", "Dashed"}], "}"}]}], "}"}]}],
          ",", 
         RowBox[{"LabelStyle", "->", 
          RowBox[{"{", 
           RowBox[{
            RowBox[{"FontSize", "\[Rule]", "19"}], ",", 
            RowBox[{"FontFamily", "\[Rule]", " ", "\"\<Times\>\""}]}], 
           "}"}]}], ",", 
         RowBox[{"GridLines", "\[Rule]", 
          RowBox[{"{", 
           RowBox[{"{", 
            RowBox[{
             RowBox[{"{", 
              RowBox[{"x1pg", ",", 
               RowBox[{"{", 
                RowBox[{"Thick", ",", "Red"}], "}"}]}], "}"}], ",", 
             RowBox[{"{", 
              RowBox[{
               RowBox[{"x1pg", "+", "40"}], ",", 
               RowBox[{"{", 
                RowBox[{"Thick", ",", "Orange"}], "}"}]}], "}"}]}], "}"}], 
           "}"}]}], ",", " ", 
         RowBox[{"Frame", "\[Rule]", "True"}], ",", 
         RowBox[{"(*", 
          RowBox[{
           RowBox[{"FrameLabel", "\[Rule]", 
            RowBox[{"{", 
             RowBox[{
             "\"\<Displacement From Vertical (nm)\>\"", ",", 
              "\"\<Open Probability\>\""}], "}"}]}], ","}], " ", "*)"}], 
         RowBox[{"FrameStyle", "\[Rule]", "Black"}], ",", " ", 
         RowBox[{"LabelStyle", "->", 
          RowBox[{"{", 
           RowBox[{
            RowBox[{"FontSize", "\[Rule]", "19"}], ",", 
            RowBox[{"FontFamily", "\[Rule]", " ", "\"\<Times\>\""}]}], 
           "}"}]}], ",", 
         RowBox[{"AxesOrigin", "\[Rule]", 
          RowBox[{"{", 
           RowBox[{
            RowBox[{"-", "200"}], ",", "0"}], "}"}]}], ",", " ", 
         RowBox[{"PlotStyle", "\[Rule]", 
          RowBox[{"{", 
           RowBox[{
            RowBox[{"{", 
             RowBox[{"Thick", ",", "Red"}], "}"}], ",", 
            RowBox[{"{", 
             RowBox[{"Thick", ",", "Black"}], "}"}]}], "}"}]}], ",", 
         RowBox[{"AspectRatio", "\[Rule]", 
          RowBox[{"0.75", "/", "1"}]}]}], "]"}]}], "}"}], 
     "]"}]}]}]}]], "Input",
 CellChangeTimes->{{3.924534407403393*^9, 3.924534430867568*^9}, {
   3.924534544452012*^9, 3.9245345486963453`*^9}, {3.9245346459261513`*^9, 
   3.924534829483631*^9}, {3.924534865325005*^9, 3.9245348868982353`*^9}, {
   3.924542061950227*^9, 3.92454208699253*^9}, 3.924542128189818*^9, {
   3.9245450703625183`*^9, 3.9245450713063383`*^9}, {3.924545105593688*^9, 
   3.924545196103592*^9}, {3.924683369123221*^9, 3.92468337698328*^9}, {
   3.924683420015444*^9, 3.924683423487328*^9}, 3.925148734957877*^9, {
   3.92514959965447*^9, 3.925149600429626*^9}, {3.925149661296637*^9, 
   3.92514966251537*^9}, {3.9257631037448997`*^9, 3.925763136069618*^9}, {
   3.925763180567173*^9, 3.925763203600919*^9}, {3.925763235234415*^9, 
   3.925763299939205*^9}, {3.92576335568792*^9, 3.925763368120955*^9}, {
   3.925763415792178*^9, 3.925763454696143*^9}, {3.92576351650211*^9, 
   3.9257635196695538`*^9}, {3.925763552261537*^9, 3.9257635904175987`*^9}, {
   3.9257651029920273`*^9, 3.925765116185467*^9}, {3.926344614564075*^9, 
   3.926344666512012*^9}, {3.9263821269494677`*^9, 3.926382148590905*^9}, {
   3.927119476681426*^9, 3.927119536572011*^9}, {3.9271196093631783`*^9, 
   3.9271196264474573`*^9}, {3.927119835793689*^9, 3.927119839420208*^9}, {
   3.9278111394049807`*^9, 3.927811145722907*^9}, {3.928605254566698*^9, 
   3.928605261490015*^9}, {3.9479875243604183`*^9, 3.947987628779714*^9}, {
   3.947992062493101*^9, 3.947992068470767*^9}, {3.948032818505311*^9, 
   3.948032937927251*^9}, {3.948032977404821*^9, 3.948033085489058*^9}, 
   3.948525408268022*^9, {3.948525446632038*^9, 3.948525599726224*^9}, {
   3.948525690670991*^9, 3.9485257584020863`*^9}},
 CellLabel->
  "In[124]:=",ExpressionUUID->"7484815e-b542-47ed-8003-f4b54f9ec68d"],

Cell[BoxData[
 GraphicsBox[{
   InterpretationBox[{
     TagBox[{{{}, {}, 
        TagBox[
         {RGBColor[1, 0, 0], Thickness[Large], Opacity[1.], 
          LineBox[CompressedData["
1:eJwV1nk4VO8XAHDZKtlSlq8lsleiiEpyFGWppEhCKluRJIWyr5kZs1GJNhGS
pSRKEYcKUSgpW0hlNyOVpcLv/f0z83yee+97znvOeZ97V7qe3u/By8PDI0x+
/v8fYSmx5FUJGx1XakbukZ03rsibj/YkvnfU4Xyd6bzxnMjYn4XE25LTloec
mjcOf187bFXMxq93FT0pVcROYfXNRWx08ODrVjPggfBTg9SuB2y0CVGKcu7n
gdDEikW/7pHn1VS3PzzMC+U/8yKvEN/AH8/0A3nh34HUaQPigSZhxU4mL4TK
nhu8kMPG7b8NnahIfGdV3Xw2G0OltVjn1fggpORy/JJMNkonZInU/+aD4HZv
QZVbbPSutamIfygAq3+9oJXfZOPbn5dCJpsFoENUQcyeWNj+zcJL4wKwxaxJ
mnqDjeOCktfs1wnCv/t6q7jX2DgbeFVKrEgQImL/7Sq7ykbz3Icm0RULIVaH
mWibyMYN44VnT80uhg1WA5JjbFIf0b5pRRUh+O5ucu0i8cVBsbDFlkKw89pE
xlMWG4t6019FXxGChQIHixWZbNRNS7SQXr8EaB2Kn0ZobKxsYqxdelYYWHEP
5WNj2Xjh3VrVPFUx8N2ScVKVODymTaHPWgx2/0h69jKGjc1Zvln7L4iB0OFz
DgLEpm5B1740isHFDRsvX4xio527zegRY3EI/1q+hBrORhm/7yF9P8TBZ1vd
H8Z5Nva58s6k+0nArqlSS21iiwyPpXepErC64F5KYxAbl5Y3WTdmSMCgTIKB
GLFU66lfMa0S4Da+x58dQPqbxyOXaLQMHNNahpL8yfrmy9cdXrocLGe72676
sJEe4HdQ4ZMk+BQ4LDIkvuCcdmP9L0lgH36/seskG3/9/fTeZ6kUfHz+KlmJ
OP5jwDeH3VLgHp5vd8+LjXJyvt4iL6Ugcv5C8zNPNraKjB6RLpOGJwsk6z4f
ZWPEUL/V5tf/QcdD5lQE8cxKnu/JI//B3LFFGsrELbHXWMqismBW/TfO8wgb
66wXib2ylYX30X2m3MNsVFtpkrz1iyxw+AoreZzY6L5ye9cGAXlQE9z1ROUA
WT8sX1/s7Aoo9V3387kdGzddPp+7Mm0F7P4kqeNALOjkZ36uYQWcy+nNptuy
8dwRWf9OVUV4aRWY/HsfG6N5d0yUdSiCKys9oNaa1OPGgoOMe0pwW2Za76QF
G2lqWp9oRsqwIerzaQFivyBVgSl7Zagbqs5LM2fjRET3I+oZZRh/xlD5sJOs
P5UcoHJXGeCwyrKtO9hY9sy5Xnu5CnSnW0+Ibmfjwtii959+q4D8mqzCoi1s
fKHdYrqiXQ26tZWf2BLzX6i9/mBSDdJ1057/MmRjxySvrtdydVA3TK03IL51
uf/3ARt1WGfJ+PZsExt7/6z+JVevDqbHA2Re6LNx+IURK+GVBnjf2RHZosPG
lzclW65+XgVad6svniNmt25PS+dZDdxcYEgSv70jodGpshrOFW2+dlCb7Cc/
6HS392oIr1pb3KnFxjOj65XW/l0NiT2Sg19XsdF5kZmUupoWlMr17/2lQuaJ
JzLK/7Y2jHxqdGUQf2vWXBn4VhtWXH4SoE5c2LPOsvyPNsQKU687KLPx2i+3
iqX2OrB3ds1AuRLZX8EfmcmF66C/+0x4nALpbx3Ny7luHSzPmM2XkmbjEQG+
4UZ3XTB36a98IMVG5Red7d0RuhAs2/Tegnihh2uL1HVd6E26PR0syUaThLl3
8+90IS/G1KxnGRsnN+ckl2/Tg+0e1M674mzsPnZZV3rVBjitKSm0WYiNXqmG
lcv+MyDxL862LCb1CDYYEtxsAC5Xpsd9iUdlfsVpHjKA3bxdnzIXkfNlmKgx
nWoAq7syssQXknlxNWM3K2yE76x12wb52PiopvPUHe1N8JhzdVz7Lwu9+YLL
3gcaQpZTyCf3Pyz8oN2bonjTEC7XuVRcm2Ghk+KB9ZkvDOFMhhpdcJqFo50d
7QeWbgEt+0ca3b9YuHymWNz9wRbIeN7owuCw8MFS7AuYNAIWXeDtyBcWGshn
Mj4VAXToyFjqEGc0bZnK/Qyg3rL6lX8vC/3y3u9w5jeBiv9sns90s3Cmwvdp
lY4JcLKvFSzsYmGwllb0eLwJWFfpMFU+snCVKE/gAuNtIDJ5aK9TPQtjjBqT
5Kq3g0OqT8Ot1yx8ewpXXujcDplGEeZ9dSz84W6/ZubXdjCKyQSvWhbKbZ33
PqZpCj7iXJ2glyyc0PZ9/4ltCm9Wx4pfqmDhzdrghosnzCDhyP139UUszFIx
Kty7YSeUnk3xnHvIQrP7fk8H7HbCt/jov+uJpYWPtT8I2AnGhfZqqQ9YOL3/
a/C7Jzthgmf+/PF8Fp4LL1/lamwODhl7lfizWbi5YfWrGTsLUP0+7rs1lYWq
KkpBCrlWsG+mg+9MCgsPF+6utnpnBeEir1Iyr7KwKLDv+8NpK/ikn1q9JJmF
RuqvRXQsdgHt4japjiQW8gouPMYZ2gXjGknPA+ksvLWg5FXjpj1Q7q0nXBjB
wlkNkf69fDaws2S3wY9wFjpUnKdZ/WcDzfMeR3WJ5R7fCXfTsYFvl1OKi0NZ
+Piw6dy4kw0IV846P73AQnX+V/Phj23AaVldQfVZFmrq9U3Rz+yDP2XOe1uP
szByfklZPo8txAoGXpAi/rNLWr9W1hZE97HuHPRkYYvZ6WIBfVtQ7q+aancn
8xBTReN62YKVuMbt7mMsXBdmLhfaagup7j/GB5xYaN8R3J31yA42iVxM+rOX
hbH7hCMeMexh1+6HYUD8dXOVsky+PbgkdJ2ItSbz5Ng0mFVvD7GL9UB0Dwuf
LWWXbV10EJoFekdWWrGw9N2Fe+5xB+HE3OYdlmZkXrVwWXW8A6Rwx6aubiL5
mvBOuNx3hDzt/752bWRhIPXm/KH3jlBxyqxxJfGm8NqXcZOO8G3kWmaePgt9
n7DD/cAJ1g2a76vUZeF2+7ULrrU4QV1vem6/FgszuTXT5wUOw9S7A4f1V7Lw
kWxbw8HEIzAc5XDMW4mFQnpVl5Mqj0D3eiePNEUWUoK99y3lHIGaxKOnFq9g
odSNw3IctaOQvO9k2GdZFg7lnnQ7FHcUNryLvBm3nIW/4o41dFsdgzPNeZ9b
F7LQRjPmsOKEK7hH3v8iRKzNkSjuE3EDh3UPv4MgWQ9GOxtXuYEJ+/HYPX5y
fmpE2cqubiBuUzUbtoCFtCuB6ys+uMH9po8K6n+ZOK6QVvavyh1GGhe4BHKY
OLWIV/NwhScYlehNlY4xMcfg/LoLnz2Bft2D/XeUiZXp775V/vME7ROvqyNH
mNh5K2lL45bj4L8gUSNhkImLvibL/S47Dn/0lH6k9ZH1W6gxt1+eAKFU49jX
H5mo+vaRpvqMNzhF+CkIExs0RBwQW3ES8j0yHlu3MnFic+3KNaYnwVpXcKil
hYkjenH3/zJOQlLD2z3dzUy0SL25Y5G6D8jOOUv/rGfinq51IqJHT8Fqt5Bc
+UomyoZ0hLXOngbnZ7HOeyuYmPluXjdHyg+YS5mi0c+Z6Olk+YOi7Qc/Km/7
D5SR+xfIryhx8YNS+RrDolIm1j/q4q9APzD/KN5gXsRE20PRXlUJZ8DdMnvE
P4uJaTKz+2XhLCTffnAzK5OJMWk3QvOdzkLdVOnetjtMpEXoynidPwtrshse
bc1golB93W3XorMwwfsjZFEaE794Xxg9rHkOosq3CN9KYeLykq0W9+UD4JbO
O63XCUw0Wfmihq0ZBIdCRtPmaUz85yKTa2MVBMtrFy4zIFb5kv50m08Q0FyM
ZzIoTBw0iwsuLQyCAEbeq9A4Jg592eTJY3Qedo/EuayLYGLzVXNrQ+cL8Cfb
kH3Vn4ljvU+unn4VAiUTB/gaz5B+Ov432j8WAn7GZwL5ibULeJVTpUKhv/Wu
85nTTLSaybv44EQovOOXXLXLh9RPwf16gVgY5Lhyq+Y8mPj03vqXW7zCwX5F
5k+PQ0xcJSK9g50dCb63OX/vOTDxRJFA1NrnkXBReTM/5yAT5V9TDw+1RMJj
9cblgfZMXMzLvvF8QRRI6UzrX7Ql8V/8LetyiYKPsPt89h4mihZxw2QVo+Hg
sV//+rcx8dKQbGBtaQz4fTUWWEPcnZzrQW+JAYoHVeS0CRMNJ52jAzgxUOq1
YsWUMZmvJAX+EtVYkPG3gIVGTGzbbBPGSYqFtugbURoGTGx94vEkMDAOHDLN
BE+sZqLXjPCKHU7xsO+qp8aNVaQ/iyt70sPiwYpGsWjWZOJLlSfd627Hg5Hf
G9omDSaunDAr6f8eD4pGdmKLVcm8lSjj07MU6G9xk8lVYOKL7E3+xqlUOMcX
s3pUnKx/a1NlrwgdTk1m7lIiPrDS/brMRjp4DtX42IkxMf8PXxT9KB0cmoQe
lIuQfv8prFhVTIct15P0GELkPF47HmTqwgBevQwjbX6Sn5boX5MKJrBcq6z9
phgY+UFoZOITG/oTJASKJhkYEH5mCw+XTc6zW9nP3wzk8Qot0xJMhMGFgppB
vxi4sSeU83VDIpgUWC0I/8FAF0HJu02XEmF8quVRwggDDXU/mFQdTAIbRr/M
3R4GfvFRLzGeuQTZjzc2DXYz8Fa5r37c8svwr4cSt5o42vnMiXGdy5Cju2ai
oIvE99DL0j9+GXjaTjcUtzPwmNFwWeSny1CoPBNW3ULyhQ9rzCqvwNLSJV8/
1zKwLsY2oi//Kljs31AkRhzVdvNWS9NVCB91jtpWw0Dd2WjHqYmrMKp0XzHr
JQNll1zBT5tToI5q4+xTxcD9B6X5+etTINzpSuufZwxkB9kGW/5KhdG5FXXS
9xn4LV9G6JL/DVBJNb9qWcDAF5eClDxv3ABHPT/PkHwGWldTtwXU3IC641X8
PbkMDE96NGQhdxPuNLtty77LQMlFZ5sba2+CY0bOsw3pDDT5YK1+SysN6nbo
Fuy7zMCWsnLDD8vSgfLBZ2v8JQY+ndio5ayVDhZud9+WJzEwVs5qr+COdKiL
lOdoJDLQtaW+syqQuExQZ47BQLvXr392dKZD7frOwtx4BqqHjQ6W52dAjUJs
MV8IA5PanJdRvDPhYn6F2eZgBvIN5NQ+iM+EnVtmPvheYOBrQ/Hk+cxMqHHw
/d0exMBizryVTG8mvLrkYFB4joFCBQ2Zeg5Z8HLx2lJnXwZ6hjI3gE02vPjd
WlZyjIGn8wKeyR/Lgd5n8GX6KIk3/Hv4UFQOzEXcEzQi7g22e1uZngObhML2
VbswUEJg7xHBrzmQv0J1oNGJgVOiWa9ijt+Dy+b+EoMHGLimQS38xPlc8EwV
9ZK1YqCfpNNCzbJ8iHE5zzxsSeqH+qKfevPhtkrfo9sWDDwxpllXLFgAHQUl
c+rmJN/qKytm9xfA3mrny3pmDEzROf+5ZqwANo3kVu42ZmD1Dm3rk1oPYPFW
c6kIXdL/x2IDDwcKQfAsxa5oPQO3l75aEjVfCPz3Xid9X8fAnI1nQk5LPwQe
yd1iu3UYqGqT9SrX/CFMj9os+k+LgfZ2J5tu3XsIgzcc/xSpMVDgDWPb9bNF
UPPvVHe/DAPbFDmGn5WK4aXuA3lZYtnR6fftRsVQfWLccY80Az/uK1b941AM
FR/8Pz2SJOdBLvlidmIxPM4Pao6UYKDFnutQxF8CWc5R1bLCDBQ/8iOi5EcJ
xJZfzraep6PFi5v2PoNPoEdTIJg1R8ckXw2hP4KlYHglYE/zLB33jYT05qqV
wvgp+1/7/tHR8XDCqUC3UnBWlNl+YIaOt+RGbEp7S0E/+vpnp5907DWh+y7o
ewr95hnLvQbo+FlvyPMCTzlsK5YYvNdPR/lDfsZZKuVwQymmbPg7Hf2XinGm
dpbD/hk3V59vdAzdkGUpwSyHyly1wtNf6Lh73lNuxYrnkCJyb1dgJx3HT143
yttRAZYtD6Jjmujouj5uUeEhBO0NutJ1jXSU/J5M9zqFIHGlOE+YuEYp5vjG
KIQO+6cfrryho/LkYVvxewjeHdXqOa/pWCgj41g6g0D/0lr/5gUdTya53Ru5
VQWN3L8SUqV0rBVNEFw3Uw37hS3u5Nymo2CPVK0/9xVId6fbfE6jY+TDVf+V
CdVA14O/s0uJkwaiLVao14Cn7QOHkJt0rJ4oPqp/uAaCr0mJWl+jo5bXO4e7
b2ogQ/P7+Z+X6PitfrbjdmEt/DCLtjaOp6N3aUHoMsZrYIeVz7ScoqPRqgC5
hJS3UBS3w0iKeIXCSK5b6Vv4wGgMd/Ch4+RULY9d21uQudXL99mb5DP0eThE
phHSK/hF+4/TMV4iSHYwtRGK5ncrTx+j4yYvV9BKb4IPUZ+t5O3paOYibH2l
txn+uzh33d2YjrJ7egQNlVvgU438ub9CdFwnfHrjdnobtK0qZUe3JWCO+xLe
BNtuUFVdOeN7LwHHJ9Xm+Aa+QJa959VjgQnYH69YrVT+Dc4oXYh6ujMBR+95
8IrJD4DyUb2MuR0JyFwnafpUdQDep41VmxIX/fyq47J2AHQVXfkbTRNwOvMM
b4rxAPxU2BXfZ5JAvveMjBuODkCAnAJjyZYEVP56qWVt5gBckKpKOayTgAke
hps/qA9ClPDiwgUyCWgzEzdkJzcEEs+vDRlIJ+CKGwF/N6sMQeYpLRUfqQT8
FmvkJrNmCGoa9yZ/XJ6AjvMzG6oMh0AoMTk0bymJ39I9WH1oCJIkVS0PLEnA
l6I8/y4mk+dXQF/OHA1HrR9XSS8ZBv2mZrnuWRpKbP3SrikxDDURrgeWEbPX
vvXQ+28YBnvj6sL+0rD9yPOeDRrDoHXnzf390zTMNldlDm0fhhINx5B/P2ho
MfkxXu4CeX5dwHKb7zTU268e/rB3GIqlDb4mfaPhIkpRL7V/GDLmJh+2fqVh
T/H5JufRYYh4c36vUx8Nl6SOOU5MDcOmE6E0zx4avguyPtklOgK5aTE8Ye00
5HexSrq/ZQSYokmj997SsP6EEu/hxBEI/b2/bPQNDWMNbWsSkkfAu2sZTYf4
T6qyd8n1ETDPvaJRUk9DDFNznskaAZ6dqa5YS8PLC723mD0bAf+w220fq2g4
5BAfMfhlBA6M3n/J95iG4ZICMZFrR0HVzDzfoISGJnuGJc7qjsKv6z2XvIpp
+C3PWfzoxlFI2iXu1lREw0fFnu6rto1CY+6ZBdcf0FC9Xfz7BbtR2Om1wVj3
Hg2nFQLHJYNHYWP/0ydHb9CwRM3p/cGqURA03p926ToNtaeXbb79ahQ+Xhm+
WHONhrqRPFe+vh6Fczvk7LVSyfU7FVud3o9CYWbor6krNNzK+dkg+nUUNN1g
PYtFw64FeVk0vjH4r/dl7vNoGj7ecCjrp8kY7PSla8xF0dAxanWlu9kY+P+z
zTQm3hc5P/LOfAzqZb7erIygYcr8Y/pt6zEI3rcgsSqU1Gvpzt1izmPQVb01
6FUgDQVT7jbrB47B7azHpm+9aVjtflul8u4YvNELRxHiSbvv9k9zx2C6asdW
ay9S/4yIJYUFY7Cv+4NB03Ea8l5cJ3jp0RjwSv9c9c6dhsbM1DSdyjFwp+iI
t7qQ+WOesK5pHQPNkzldXftp6Gx5KyeShwOfx6JkVxKL/5edys/HgSQ/JweP
fTQ0YsdeihPgwGyA6IexvTSkvyouCBfiwPvIcw1zu2l44rtw057lHAhLNnmm
ZE5DKR/tQ64a5HpV21X3LTS0pwzUnd/FgXizotYcQxrKWi4OubOHA0a1CcvG
NpP7E4WTGvZy4O4bY1bAJhp2KJTNLLPjQOinzIsX9WkYmOP6L86ZA+pjfgE5
OqTe0uVrf/hwIERmse2oCplvEd2myQQOSAg/u6dEzDRtYf5lcCBn3pvngDLp
lzRP+iyLAx/63xQ8VyLzu7X69cwlDmiVsBexFGj47OPDuPfXyf73yVSsl6ah
O3e7+6I8DkCCxqogIRqOP28Tu17LgY/hbRF5i2mYf9BMzuY1B3z8qR97FtGQ
ViTQwdvAgZRDIzEWC2n4Uq4/9FgjB8Y1HnT/x09Du7WL7vK1ciD9pcHl8lkq
imXM//n8hQN8czvmF/yg4jO72ajZGQ5MaqiPmI5TUV5pffmBvxwY3if4KY5L
xRNm4ib5/zjQnFVzfzGHioXPx7Xs5jlwa4+5y9IRKrZY57aw+Lmw6abFc6Xv
VBS1GVhaKsoFH6NdIdBOxUUm6c3tK7lwxHPN8ag2Kpr8UBKaV+bCfvYS2xef
qKi6MK5eWZULm781rDb/SMWkAsUBD3UuCNJ3d1i3UPHAFcOqjtVcSO/cs9nl
LRX/+b2MiNTjwsdgm6nQKip2FRT9rTXlQq7kon/3kYrXHilu+GjGhfDCSp4v
lVRk5vWM9+3ggnq/ttCOCioKRlrMT5lzIWifiIJIGRVD3V9ni+/mgoxm/fab
xVScn9N7N2vLBcdWU+bzu1SUFqPf/uDKBW2/v0ncbLKflGaxJ25c4F3y6OpK
4i3J8cYp7iS+iXJ6XCYVv5fIf7H35MLfPJ7iPelU1D4v5/3Kiws3op+3f75G
RTm2zdwJPy5062xUm2NQ0fl5uVNrKBe2VPKM6BHLrVp7ihXGhRTr+kIvOhWd
WtyCLcK5YHvqsFErjYozpzMZTyK4UJcbY5sfT+rdfOU5NZoLD9WaoxyjqHj+
5xPf+XguxMp5dT8+R0VPwzTZzUlc+JKrmzl6loqLpXbrtBIbG/7zUia2WnL1
hN8lLkw7sH4zzlDxV+qTPZmXuXAquUTYw5eKLorpvLxXuWC/lHfLshNUbJdU
lkq+zoVVC69fPe1ERSzVZWtmcuHbm0sTRY5UTGx9diuD+FYSfc/kISoWWVKF
5bO4ILEinC/MgYptS/UXi2Rz4d+GY6dpB6h45IbezYG7XGh01TDP2kvF2ICf
PRF5XDhX8Wiyw5TMnyMqbi8i9Y/N37eCWOpQ55V7xEOWWfnHtlPRlm0VI/6I
Cy6tya6DJlSkBA3XdBGbj15o/L2V5H/1GP/pEi7Iyppki2+iIq8DlxNcyoXK
gDcHdmpRsVoBRPQrSL/zb7y+sIbko9i87DLxZJ/P1oLVVExb/iNxgljLRkRt
+SoqPt/ZP1VQSfqz2vrXFzUqlmqGRqyo4oJ/T1NSmCIV2T6TSgMvuKBq2dJU
LEHFo2G3k+Vek3gRd0wHl1KxuExgwpvY8fHZJ3LE/IkGnU+JE1WWp0WLkXwX
xx6yr+fC3Kydr40wFT+edJamNXDhU9FH4VEBKi6/lr7y81su0OQ7LFVmKHjW
JidR/z0Xoqnt+92nKZi068Gps8Qhk21OWVMUfCnjO1lI7NP86ZTGJAUX8TSJ
rWnhwp7Y1sQ1PyloYLXSV+4DF8RHm9v1xigolbx341grF66U1XqZfaGgMr32
3cF2LjA1a/3jeilYH+S3lE588UpNSE0PBWMTc4SQOPD0K4ZFN4k3bLxGo4ML
DiovHu7upGBRkL7OBLFsQsWMXSu5fnVHUkgXF247llA9XlOwz/yulksPF5TL
a2xz6yhY1mnnSyW+o9CmwK2l4IaUV4HFxNm9fx6er6Fgp5PC58W9XMjzNOlI
eEHBN5H1C4uIH/s3rC56TiHvS37J6S9ceEP70jD3kIIFXvDX+RsXrEcnrpgS
835ddjuKuGkP/1FKIalH59Hl2cTvxTV+LX1Awe7Pbj4c4k/JPvJq+RTsV5/p
Df3Ohb6MKZ9d2RQcTc2XSOznwswzEdGUaxRcbOVgmDLIBWfG5PibVArWtmh9
f0pccaSnZQGxdcf1I53E0fwPU09epWDxLpeXCkNcELK2U4PLFJxv+2F3m1j+
yzWjfgYFuW08b28Mc8FkoebJDVEU/Dwv2XlulAsZ7eLWXpEU5LvuNs0m5s+f
WXcrgoLuCdvG8olf2zRMLgynYJdasss34v3XfKM7gymo5NLvsW+MC+5rS1Kj
z1Hw2zvDTaocLsTbbq9rPk7B3tgz7ve5XNjp7GiyjPjBfw57XhILeviXHvAk
+618L9NBHBuYkdPhTsHWppUOAuNkP6m81G/HKJgf6B3qSBzeU2057UTBlnaZ
sHnicydNGxRtKGioYHlUf4ILG845mbruJfXgNf9mTvwz9GxZpjXJ39xzryOx
P/NO3qo9FDyxldkZTnz6IR9dz4rUa5NiUw2x99SL3eZmFAy2ToT9P7lwNMas
0XcTBW8qn1R0+EXmrzZsy/WNFIzbG3jFi5i+5ElOrQEFp3ba/QgmfnppVYyS
PqnPFjWnm8QSmaKb3q+nYIzowb+9xC9etqXrr6FgqbUCy+03eV8Ingr4p0DB
Z0f/LTg4yQUjq+w+TeIuM4VgD+L9zJ69B+QpKNxM7zpLHCG1f/V9WZJvRftR
NnGb+saeI9IUzE4r8K4jppovsHwhTkHfmse3NkyR+U8wfMwVo+Agf0r9NuLH
TWdV5InzFz3rsybuO9g/e06EnI8Mg7YTxIYnGorUhSj4ZL9Z53Vim3x+JdvF
FPytdsQnh9hzfCsjYhEFXd9nDBcTXzpfeLxNkEK+vyQfvCXOLR/6wE88mhb6
u50YeVS2rxegYA0rdFU/8Ucz5weH+SkYP7lu1wTxKOWKPI2PgummJY5zxP8D
O1zO3w==
           "]]},
         Annotation[#, "Charting`Private`Tag#1"]& ]}, {}},
      {"WolframDynamicHighlight", <|
       "Label" -> {"XYLabel"}, "Ball" -> {"InterpolatedBall"}|>}], 
     DynamicBox[(Charting`HighlightActionBox["DynamicHighlight", {}, 
       Slot["HighlightElements"], 
       Slot["LayoutOptions"], 
       Slot["Meta"], 
       Charting`HighlightActionFunction["DynamicHighlight", {{{{}, {}, 
           Annotation[{
             Directive[
              Opacity[1.], 
              AbsoluteThickness[2], 
              Thickness[Large], 
              RGBColor[1, 0, 0]], 
             Line[CompressedData["
1:eJwV1nk4VO8XAHDZKtlSlq8lsleiiEpyFGWppEhCKluRJIWyr5kZs1GJNhGS
pSRKEYcKUSgpW0hlNyOVpcLv/f0z83yee+97znvOeZ97V7qe3u/By8PDI0x+
/v8fYSmx5FUJGx1XakbukZ03rsibj/YkvnfU4Xyd6bzxnMjYn4XE25LTloec
mjcOf187bFXMxq93FT0pVcROYfXNRWx08ODrVjPggfBTg9SuB2y0CVGKcu7n
gdDEikW/7pHn1VS3PzzMC+U/8yKvEN/AH8/0A3nh34HUaQPigSZhxU4mL4TK
nhu8kMPG7b8NnahIfGdV3Xw2G0OltVjn1fggpORy/JJMNkonZInU/+aD4HZv
QZVbbPSutamIfygAq3+9oJXfZOPbn5dCJpsFoENUQcyeWNj+zcJL4wKwxaxJ
mnqDjeOCktfs1wnCv/t6q7jX2DgbeFVKrEgQImL/7Sq7ykbz3Icm0RULIVaH
mWibyMYN44VnT80uhg1WA5JjbFIf0b5pRRUh+O5ucu0i8cVBsbDFlkKw89pE
xlMWG4t6019FXxGChQIHixWZbNRNS7SQXr8EaB2Kn0ZobKxsYqxdelYYWHEP
5WNj2Xjh3VrVPFUx8N2ScVKVODymTaHPWgx2/0h69jKGjc1Zvln7L4iB0OFz
DgLEpm5B1740isHFDRsvX4xio527zegRY3EI/1q+hBrORhm/7yF9P8TBZ1vd
H8Z5Nva58s6k+0nArqlSS21iiwyPpXepErC64F5KYxAbl5Y3WTdmSMCgTIKB
GLFU66lfMa0S4Da+x58dQPqbxyOXaLQMHNNahpL8yfrmy9cdXrocLGe72676
sJEe4HdQ4ZMk+BQ4LDIkvuCcdmP9L0lgH36/seskG3/9/fTeZ6kUfHz+KlmJ
OP5jwDeH3VLgHp5vd8+LjXJyvt4iL6Ugcv5C8zNPNraKjB6RLpOGJwsk6z4f
ZWPEUL/V5tf/QcdD5lQE8cxKnu/JI//B3LFFGsrELbHXWMqismBW/TfO8wgb
66wXib2ylYX30X2m3MNsVFtpkrz1iyxw+AoreZzY6L5ye9cGAXlQE9z1ROUA
WT8sX1/s7Aoo9V3387kdGzddPp+7Mm0F7P4kqeNALOjkZ36uYQWcy+nNptuy
8dwRWf9OVUV4aRWY/HsfG6N5d0yUdSiCKys9oNaa1OPGgoOMe0pwW2Za76QF
G2lqWp9oRsqwIerzaQFivyBVgSl7Zagbqs5LM2fjRET3I+oZZRh/xlD5sJOs
P5UcoHJXGeCwyrKtO9hY9sy5Xnu5CnSnW0+Ibmfjwtii959+q4D8mqzCoi1s
fKHdYrqiXQ26tZWf2BLzX6i9/mBSDdJ1057/MmRjxySvrtdydVA3TK03IL51
uf/3ARt1WGfJ+PZsExt7/6z+JVevDqbHA2Re6LNx+IURK+GVBnjf2RHZosPG
lzclW65+XgVad6svniNmt25PS+dZDdxcYEgSv70jodGpshrOFW2+dlCb7Cc/
6HS392oIr1pb3KnFxjOj65XW/l0NiT2Sg19XsdF5kZmUupoWlMr17/2lQuaJ
JzLK/7Y2jHxqdGUQf2vWXBn4VhtWXH4SoE5c2LPOsvyPNsQKU687KLPx2i+3
iqX2OrB3ds1AuRLZX8EfmcmF66C/+0x4nALpbx3Ny7luHSzPmM2XkmbjEQG+
4UZ3XTB36a98IMVG5Red7d0RuhAs2/Tegnihh2uL1HVd6E26PR0syUaThLl3
8+90IS/G1KxnGRsnN+ckl2/Tg+0e1M674mzsPnZZV3rVBjitKSm0WYiNXqmG
lcv+MyDxL862LCb1CDYYEtxsAC5Xpsd9iUdlfsVpHjKA3bxdnzIXkfNlmKgx
nWoAq7syssQXknlxNWM3K2yE76x12wb52PiopvPUHe1N8JhzdVz7Lwu9+YLL
3gcaQpZTyCf3Pyz8oN2bonjTEC7XuVRcm2Ghk+KB9ZkvDOFMhhpdcJqFo50d
7QeWbgEt+0ca3b9YuHymWNz9wRbIeN7owuCw8MFS7AuYNAIWXeDtyBcWGshn
Mj4VAXToyFjqEGc0bZnK/Qyg3rL6lX8vC/3y3u9w5jeBiv9sns90s3Cmwvdp
lY4JcLKvFSzsYmGwllb0eLwJWFfpMFU+snCVKE/gAuNtIDJ5aK9TPQtjjBqT
5Kq3g0OqT8Ot1yx8ewpXXujcDplGEeZ9dSz84W6/ZubXdjCKyQSvWhbKbZ33
PqZpCj7iXJ2glyyc0PZ9/4ltCm9Wx4pfqmDhzdrghosnzCDhyP139UUszFIx
Kty7YSeUnk3xnHvIQrP7fk8H7HbCt/jov+uJpYWPtT8I2AnGhfZqqQ9YOL3/
a/C7Jzthgmf+/PF8Fp4LL1/lamwODhl7lfizWbi5YfWrGTsLUP0+7rs1lYWq
KkpBCrlWsG+mg+9MCgsPF+6utnpnBeEir1Iyr7KwKLDv+8NpK/ikn1q9JJmF
RuqvRXQsdgHt4japjiQW8gouPMYZ2gXjGknPA+ksvLWg5FXjpj1Q7q0nXBjB
wlkNkf69fDaws2S3wY9wFjpUnKdZ/WcDzfMeR3WJ5R7fCXfTsYFvl1OKi0NZ
+Piw6dy4kw0IV846P73AQnX+V/Phj23AaVldQfVZFmrq9U3Rz+yDP2XOe1uP
szByfklZPo8txAoGXpAi/rNLWr9W1hZE97HuHPRkYYvZ6WIBfVtQ7q+aancn
8xBTReN62YKVuMbt7mMsXBdmLhfaagup7j/GB5xYaN8R3J31yA42iVxM+rOX
hbH7hCMeMexh1+6HYUD8dXOVsky+PbgkdJ2ItSbz5Ng0mFVvD7GL9UB0Dwuf
LWWXbV10EJoFekdWWrGw9N2Fe+5xB+HE3OYdlmZkXrVwWXW8A6Rwx6aubiL5
mvBOuNx3hDzt/752bWRhIPXm/KH3jlBxyqxxJfGm8NqXcZOO8G3kWmaePgt9
n7DD/cAJ1g2a76vUZeF2+7ULrrU4QV1vem6/FgszuTXT5wUOw9S7A4f1V7Lw
kWxbw8HEIzAc5XDMW4mFQnpVl5Mqj0D3eiePNEUWUoK99y3lHIGaxKOnFq9g
odSNw3IctaOQvO9k2GdZFg7lnnQ7FHcUNryLvBm3nIW/4o41dFsdgzPNeZ9b
F7LQRjPmsOKEK7hH3v8iRKzNkSjuE3EDh3UPv4MgWQ9GOxtXuYEJ+/HYPX5y
fmpE2cqubiBuUzUbtoCFtCuB6ys+uMH9po8K6n+ZOK6QVvavyh1GGhe4BHKY
OLWIV/NwhScYlehNlY4xMcfg/LoLnz2Bft2D/XeUiZXp775V/vME7ROvqyNH
mNh5K2lL45bj4L8gUSNhkImLvibL/S47Dn/0lH6k9ZH1W6gxt1+eAKFU49jX
H5mo+vaRpvqMNzhF+CkIExs0RBwQW3ES8j0yHlu3MnFic+3KNaYnwVpXcKil
hYkjenH3/zJOQlLD2z3dzUy0SL25Y5G6D8jOOUv/rGfinq51IqJHT8Fqt5Bc
+UomyoZ0hLXOngbnZ7HOeyuYmPluXjdHyg+YS5mi0c+Z6Olk+YOi7Qc/Km/7
D5SR+xfIryhx8YNS+RrDolIm1j/q4q9APzD/KN5gXsRE20PRXlUJZ8DdMnvE
P4uJaTKz+2XhLCTffnAzK5OJMWk3QvOdzkLdVOnetjtMpEXoynidPwtrshse
bc1golB93W3XorMwwfsjZFEaE794Xxg9rHkOosq3CN9KYeLykq0W9+UD4JbO
O63XCUw0Wfmihq0ZBIdCRtPmaUz85yKTa2MVBMtrFy4zIFb5kv50m08Q0FyM
ZzIoTBw0iwsuLQyCAEbeq9A4Jg592eTJY3Qedo/EuayLYGLzVXNrQ+cL8Cfb
kH3Vn4ljvU+unn4VAiUTB/gaz5B+Ov432j8WAn7GZwL5ibULeJVTpUKhv/Wu
85nTTLSaybv44EQovOOXXLXLh9RPwf16gVgY5Lhyq+Y8mPj03vqXW7zCwX5F
5k+PQ0xcJSK9g50dCb63OX/vOTDxRJFA1NrnkXBReTM/5yAT5V9TDw+1RMJj
9cblgfZMXMzLvvF8QRRI6UzrX7Ql8V/8LetyiYKPsPt89h4mihZxw2QVo+Hg
sV//+rcx8dKQbGBtaQz4fTUWWEPcnZzrQW+JAYoHVeS0CRMNJ52jAzgxUOq1
YsWUMZmvJAX+EtVYkPG3gIVGTGzbbBPGSYqFtugbURoGTGx94vEkMDAOHDLN
BE+sZqLXjPCKHU7xsO+qp8aNVaQ/iyt70sPiwYpGsWjWZOJLlSfd627Hg5Hf
G9omDSaunDAr6f8eD4pGdmKLVcm8lSjj07MU6G9xk8lVYOKL7E3+xqlUOMcX
s3pUnKx/a1NlrwgdTk1m7lIiPrDS/brMRjp4DtX42IkxMf8PXxT9KB0cmoQe
lIuQfv8prFhVTIct15P0GELkPF47HmTqwgBevQwjbX6Sn5boX5MKJrBcq6z9
phgY+UFoZOITG/oTJASKJhkYEH5mCw+XTc6zW9nP3wzk8Qot0xJMhMGFgppB
vxi4sSeU83VDIpgUWC0I/8FAF0HJu02XEmF8quVRwggDDXU/mFQdTAIbRr/M
3R4GfvFRLzGeuQTZjzc2DXYz8Fa5r37c8svwr4cSt5o42vnMiXGdy5Cju2ai
oIvE99DL0j9+GXjaTjcUtzPwmNFwWeSny1CoPBNW3ULyhQ9rzCqvwNLSJV8/
1zKwLsY2oi//Kljs31AkRhzVdvNWS9NVCB91jtpWw0Dd2WjHqYmrMKp0XzHr
JQNll1zBT5tToI5q4+xTxcD9B6X5+etTINzpSuufZwxkB9kGW/5KhdG5FXXS
9xn4LV9G6JL/DVBJNb9qWcDAF5eClDxv3ABHPT/PkHwGWldTtwXU3IC641X8
PbkMDE96NGQhdxPuNLtty77LQMlFZ5sba2+CY0bOsw3pDDT5YK1+SysN6nbo
Fuy7zMCWsnLDD8vSgfLBZ2v8JQY+ndio5ayVDhZud9+WJzEwVs5qr+COdKiL
lOdoJDLQtaW+syqQuExQZ47BQLvXr392dKZD7frOwtx4BqqHjQ6W52dAjUJs
MV8IA5PanJdRvDPhYn6F2eZgBvIN5NQ+iM+EnVtmPvheYOBrQ/Hk+cxMqHHw
/d0exMBizryVTG8mvLrkYFB4joFCBQ2Zeg5Z8HLx2lJnXwZ6hjI3gE02vPjd
WlZyjIGn8wKeyR/Lgd5n8GX6KIk3/Hv4UFQOzEXcEzQi7g22e1uZngObhML2
VbswUEJg7xHBrzmQv0J1oNGJgVOiWa9ijt+Dy+b+EoMHGLimQS38xPlc8EwV
9ZK1YqCfpNNCzbJ8iHE5zzxsSeqH+qKfevPhtkrfo9sWDDwxpllXLFgAHQUl
c+rmJN/qKytm9xfA3mrny3pmDEzROf+5ZqwANo3kVu42ZmD1Dm3rk1oPYPFW
c6kIXdL/x2IDDwcKQfAsxa5oPQO3l75aEjVfCPz3Xid9X8fAnI1nQk5LPwQe
yd1iu3UYqGqT9SrX/CFMj9os+k+LgfZ2J5tu3XsIgzcc/xSpMVDgDWPb9bNF
UPPvVHe/DAPbFDmGn5WK4aXuA3lZYtnR6fftRsVQfWLccY80Az/uK1b941AM
FR/8Pz2SJOdBLvlidmIxPM4Pao6UYKDFnutQxF8CWc5R1bLCDBQ/8iOi5EcJ
xJZfzraep6PFi5v2PoNPoEdTIJg1R8ckXw2hP4KlYHglYE/zLB33jYT05qqV
wvgp+1/7/tHR8XDCqUC3UnBWlNl+YIaOt+RGbEp7S0E/+vpnp5907DWh+y7o
ewr95hnLvQbo+FlvyPMCTzlsK5YYvNdPR/lDfsZZKuVwQymmbPg7Hf2XinGm
dpbD/hk3V59vdAzdkGUpwSyHyly1wtNf6Lh73lNuxYrnkCJyb1dgJx3HT143
yttRAZYtD6Jjmujouj5uUeEhBO0NutJ1jXSU/J5M9zqFIHGlOE+YuEYp5vjG
KIQO+6cfrryho/LkYVvxewjeHdXqOa/pWCgj41g6g0D/0lr/5gUdTya53Ru5
VQWN3L8SUqV0rBVNEFw3Uw37hS3u5Nymo2CPVK0/9xVId6fbfE6jY+TDVf+V
CdVA14O/s0uJkwaiLVao14Cn7QOHkJt0rJ4oPqp/uAaCr0mJWl+jo5bXO4e7
b2ogQ/P7+Z+X6PitfrbjdmEt/DCLtjaOp6N3aUHoMsZrYIeVz7ScoqPRqgC5
hJS3UBS3w0iKeIXCSK5b6Vv4wGgMd/Ch4+RULY9d21uQudXL99mb5DP0eThE
phHSK/hF+4/TMV4iSHYwtRGK5ncrTx+j4yYvV9BKb4IPUZ+t5O3paOYibH2l
txn+uzh33d2YjrJ7egQNlVvgU438ub9CdFwnfHrjdnobtK0qZUe3JWCO+xLe
BNtuUFVdOeN7LwHHJ9Xm+Aa+QJa959VjgQnYH69YrVT+Dc4oXYh6ujMBR+95
8IrJD4DyUb2MuR0JyFwnafpUdQDep41VmxIX/fyq47J2AHQVXfkbTRNwOvMM
b4rxAPxU2BXfZ5JAvveMjBuODkCAnAJjyZYEVP56qWVt5gBckKpKOayTgAke
hps/qA9ClPDiwgUyCWgzEzdkJzcEEs+vDRlIJ+CKGwF/N6sMQeYpLRUfqQT8
FmvkJrNmCGoa9yZ/XJ6AjvMzG6oMh0AoMTk0bymJ39I9WH1oCJIkVS0PLEnA
l6I8/y4mk+dXQF/OHA1HrR9XSS8ZBv2mZrnuWRpKbP3SrikxDDURrgeWEbPX
vvXQ+28YBnvj6sL+0rD9yPOeDRrDoHXnzf390zTMNldlDm0fhhINx5B/P2ho
MfkxXu4CeX5dwHKb7zTU268e/rB3GIqlDb4mfaPhIkpRL7V/GDLmJh+2fqVh
T/H5JufRYYh4c36vUx8Nl6SOOU5MDcOmE6E0zx4avguyPtklOgK5aTE8Ye00
5HexSrq/ZQSYokmj997SsP6EEu/hxBEI/b2/bPQNDWMNbWsSkkfAu2sZTYf4
T6qyd8n1ETDPvaJRUk9DDFNznskaAZ6dqa5YS8PLC723mD0bAf+w220fq2g4
5BAfMfhlBA6M3n/J95iG4ZICMZFrR0HVzDzfoISGJnuGJc7qjsKv6z2XvIpp
+C3PWfzoxlFI2iXu1lREw0fFnu6rto1CY+6ZBdcf0FC9Xfz7BbtR2Om1wVj3
Hg2nFQLHJYNHYWP/0ydHb9CwRM3p/cGqURA03p926ToNtaeXbb79ahQ+Xhm+
WHONhrqRPFe+vh6Fczvk7LVSyfU7FVud3o9CYWbor6krNNzK+dkg+nUUNN1g
PYtFw64FeVk0vjH4r/dl7vNoGj7ecCjrp8kY7PSla8xF0dAxanWlu9kY+P+z
zTQm3hc5P/LOfAzqZb7erIygYcr8Y/pt6zEI3rcgsSqU1Gvpzt1izmPQVb01
6FUgDQVT7jbrB47B7azHpm+9aVjtflul8u4YvNELRxHiSbvv9k9zx2C6asdW
ay9S/4yIJYUFY7Cv+4NB03Ea8l5cJ3jp0RjwSv9c9c6dhsbM1DSdyjFwp+iI
t7qQ+WOesK5pHQPNkzldXftp6Gx5KyeShwOfx6JkVxKL/5edys/HgSQ/JweP
fTQ0YsdeihPgwGyA6IexvTSkvyouCBfiwPvIcw1zu2l44rtw057lHAhLNnmm
ZE5DKR/tQ64a5HpV21X3LTS0pwzUnd/FgXizotYcQxrKWi4OubOHA0a1CcvG
NpP7E4WTGvZy4O4bY1bAJhp2KJTNLLPjQOinzIsX9WkYmOP6L86ZA+pjfgE5
OqTe0uVrf/hwIERmse2oCplvEd2myQQOSAg/u6dEzDRtYf5lcCBn3pvngDLp
lzRP+iyLAx/63xQ8VyLzu7X69cwlDmiVsBexFGj47OPDuPfXyf73yVSsl6ah
O3e7+6I8DkCCxqogIRqOP28Tu17LgY/hbRF5i2mYf9BMzuY1B3z8qR97FtGQ
ViTQwdvAgZRDIzEWC2n4Uq4/9FgjB8Y1HnT/x09Du7WL7vK1ciD9pcHl8lkq
imXM//n8hQN8czvmF/yg4jO72ajZGQ5MaqiPmI5TUV5pffmBvxwY3if4KY5L
xRNm4ib5/zjQnFVzfzGHioXPx7Xs5jlwa4+5y9IRKrZY57aw+Lmw6abFc6Xv
VBS1GVhaKsoFH6NdIdBOxUUm6c3tK7lwxHPN8ag2Kpr8UBKaV+bCfvYS2xef
qKi6MK5eWZULm781rDb/SMWkAsUBD3UuCNJ3d1i3UPHAFcOqjtVcSO/cs9nl
LRX/+b2MiNTjwsdgm6nQKip2FRT9rTXlQq7kon/3kYrXHilu+GjGhfDCSp4v
lVRk5vWM9+3ggnq/ttCOCioKRlrMT5lzIWifiIJIGRVD3V9ni+/mgoxm/fab
xVScn9N7N2vLBcdWU+bzu1SUFqPf/uDKBW2/v0ncbLKflGaxJ25c4F3y6OpK
4i3J8cYp7iS+iXJ6XCYVv5fIf7H35MLfPJ7iPelU1D4v5/3Kiws3op+3f75G
RTm2zdwJPy5062xUm2NQ0fl5uVNrKBe2VPKM6BHLrVp7ihXGhRTr+kIvOhWd
WtyCLcK5YHvqsFErjYozpzMZTyK4UJcbY5sfT+rdfOU5NZoLD9WaoxyjqHj+
5xPf+XguxMp5dT8+R0VPwzTZzUlc+JKrmzl6loqLpXbrtBIbG/7zUia2WnL1
hN8lLkw7sH4zzlDxV+qTPZmXuXAquUTYw5eKLorpvLxXuWC/lHfLshNUbJdU
lkq+zoVVC69fPe1ERSzVZWtmcuHbm0sTRY5UTGx9diuD+FYSfc/kISoWWVKF
5bO4ILEinC/MgYptS/UXi2Rz4d+GY6dpB6h45IbezYG7XGh01TDP2kvF2ICf
PRF5XDhX8Wiyw5TMnyMqbi8i9Y/N37eCWOpQ55V7xEOWWfnHtlPRlm0VI/6I
Cy6tya6DJlSkBA3XdBGbj15o/L2V5H/1GP/pEi7Iyppki2+iIq8DlxNcyoXK
gDcHdmpRsVoBRPQrSL/zb7y+sIbko9i87DLxZJ/P1oLVVExb/iNxgljLRkRt
+SoqPt/ZP1VQSfqz2vrXFzUqlmqGRqyo4oJ/T1NSmCIV2T6TSgMvuKBq2dJU
LEHFo2G3k+Vek3gRd0wHl1KxuExgwpvY8fHZJ3LE/IkGnU+JE1WWp0WLkXwX
xx6yr+fC3Kydr40wFT+edJamNXDhU9FH4VEBKi6/lr7y81su0OQ7LFVmKHjW
JidR/z0Xoqnt+92nKZi068Gps8Qhk21OWVMUfCnjO1lI7NP86ZTGJAUX8TSJ
rWnhwp7Y1sQ1PyloYLXSV+4DF8RHm9v1xigolbx341grF66U1XqZfaGgMr32
3cF2LjA1a/3jeilYH+S3lE588UpNSE0PBWMTc4SQOPD0K4ZFN4k3bLxGo4ML
DiovHu7upGBRkL7OBLFsQsWMXSu5fnVHUkgXF247llA9XlOwz/yulksPF5TL
a2xz6yhY1mnnSyW+o9CmwK2l4IaUV4HFxNm9fx6er6Fgp5PC58W9XMjzNOlI
eEHBN5H1C4uIH/s3rC56TiHvS37J6S9ceEP70jD3kIIFXvDX+RsXrEcnrpgS
835ddjuKuGkP/1FKIalH59Hl2cTvxTV+LX1Awe7Pbj4c4k/JPvJq+RTsV5/p
Df3Ohb6MKZ9d2RQcTc2XSOznwswzEdGUaxRcbOVgmDLIBWfG5PibVArWtmh9
f0pccaSnZQGxdcf1I53E0fwPU09epWDxLpeXCkNcELK2U4PLFJxv+2F3m1j+
yzWjfgYFuW08b28Mc8FkoebJDVEU/Dwv2XlulAsZ7eLWXpEU5LvuNs0m5s+f
WXcrgoLuCdvG8olf2zRMLgynYJdasss34v3XfKM7gymo5NLvsW+MC+5rS1Kj
z1Hw2zvDTaocLsTbbq9rPk7B3tgz7ve5XNjp7GiyjPjBfw57XhILeviXHvAk
+618L9NBHBuYkdPhTsHWppUOAuNkP6m81G/HKJgf6B3qSBzeU2057UTBlnaZ
sHnicydNGxRtKGioYHlUf4ILG845mbruJfXgNf9mTvwz9GxZpjXJ39xzryOx
P/NO3qo9FDyxldkZTnz6IR9dz4rUa5NiUw2x99SL3eZmFAy2ToT9P7lwNMas
0XcTBW8qn1R0+EXmrzZsy/WNFIzbG3jFi5i+5ElOrQEFp3ba/QgmfnppVYyS
PqnPFjWnm8QSmaKb3q+nYIzowb+9xC9etqXrr6FgqbUCy+03eV8Ingr4p0DB
Z0f/LTg4yQUjq+w+TeIuM4VgD+L9zJ69B+QpKNxM7zpLHCG1f/V9WZJvRftR
NnGb+saeI9IUzE4r8K4jppovsHwhTkHfmse3NkyR+U8wfMwVo+Agf0r9NuLH
TWdV5InzFz3rsybuO9g/e06EnI8Mg7YTxIYnGorUhSj4ZL9Z53Vim3x+JdvF
FPytdsQnh9hzfCsjYhEFXd9nDBcTXzpfeLxNkEK+vyQfvCXOLR/6wE88mhb6
u50YeVS2rxegYA0rdFU/8Ucz5weH+SkYP7lu1wTxKOWKPI2PgummJY5zxP8D
O1zO3w==
              "]]}, "Charting`Private`Tag#1"]}}, {}}, <|
        "HighlightElements" -> <|
          "Label" -> {"XYLabel"}, "Ball" -> {"InterpolatedBall"}|>, 
         "LayoutOptions" -> <|
          "PlotRange" -> {{-1069.442431189526, -768.442431189526}, {0., 
            0.9990226527826175}}, "Frame" -> {{True, True}, {True, True}}, 
           "AxesOrigin" -> {-200., 0.}, "ImageSize" -> {360, 270.}, 
           "Axes" -> {True, True}, 
           "LabelStyle" -> {FontSize -> 19, FontFamily -> "Times"}, 
           "AspectRatio" -> 0.75, "DefaultStyle" -> {
             Directive[
              Opacity[1.], 
              AbsoluteThickness[2], 
              Thickness[Large], 
              RGBColor[1, 0, 0]]}, 
           "HighlightLabelingFunctions" -> <|"CoordinatesToolOptions" -> ({
               Identity[
                Part[#, 1]], 
               Identity[
                Part[#, 2]]}& ), 
             "ScalingFunctions" -> {{Identity, Identity}, {
               Identity, Identity}}|>, "Primitives" -> {}, "GCFlag" -> 
           False|>, 
         "Meta" -> <|
          "DefaultHighlight" -> {"Dynamic", None}, "Index" -> {}, "Function" -> 
           Plot, "GroupHighlight" -> False|>|>]]& )[<|
       "HighlightElements" -> <|
         "Label" -> {"XYLabel"}, "Ball" -> {"InterpolatedBall"}|>, 
        "LayoutOptions" -> <|
         "PlotRange" -> {{-1069.442431189526, -768.442431189526}, {0., 
           0.9990226527826175}}, "Frame" -> {{True, True}, {True, True}}, 
          "AxesOrigin" -> {-200., 0.}, "ImageSize" -> {360, 270.}, 
          "Axes" -> {True, True}, 
          "LabelStyle" -> {FontSize -> 19, FontFamily -> "Times"}, 
          "AspectRatio" -> 0.75, "DefaultStyle" -> {
            Directive[
             Opacity[1.], 
             AbsoluteThickness[2], 
             Thickness[Large], 
             RGBColor[1, 0, 0]]}, 
          "HighlightLabelingFunctions" -> <|"CoordinatesToolOptions" -> ({
              Identity[
               Part[#, 1]], 
              Identity[
               Part[#, 2]]}& ), 
            "ScalingFunctions" -> {{Identity, Identity}, {
              Identity, Identity}}|>, "Primitives" -> {}, "GCFlag" -> False|>,
         "Meta" -> <|
         "DefaultHighlight" -> {"Dynamic", None}, "Index" -> {}, "Function" -> 
          Plot, "GroupHighlight" -> False|>|>],
      ImageSizeCache->{{4.503599627370496*^15, -4.503599627370496*^15}, {
       4.503599627370496*^15, -4.503599627370496*^15}}]},
    Annotation[{{{{}, {}, 
        Annotation[{
          Directive[
           Opacity[1.], 
           AbsoluteThickness[2], 
           Thickness[Large], 
           RGBColor[1, 0, 0]], 
          Line[CompressedData["
1:eJwV1nk4VO8XAHDZKtlSlq8lsleiiEpyFGWppEhCKluRJIWyr5kZs1GJNhGS
pSRKEYcKUSgpW0hlNyOVpcLv/f0z83yee+97znvOeZ97V7qe3u/By8PDI0x+
/v8fYSmx5FUJGx1XakbukZ03rsibj/YkvnfU4Xyd6bzxnMjYn4XE25LTloec
mjcOf187bFXMxq93FT0pVcROYfXNRWx08ODrVjPggfBTg9SuB2y0CVGKcu7n
gdDEikW/7pHn1VS3PzzMC+U/8yKvEN/AH8/0A3nh34HUaQPigSZhxU4mL4TK
nhu8kMPG7b8NnahIfGdV3Xw2G0OltVjn1fggpORy/JJMNkonZInU/+aD4HZv
QZVbbPSutamIfygAq3+9oJXfZOPbn5dCJpsFoENUQcyeWNj+zcJL4wKwxaxJ
mnqDjeOCktfs1wnCv/t6q7jX2DgbeFVKrEgQImL/7Sq7ykbz3Icm0RULIVaH
mWibyMYN44VnT80uhg1WA5JjbFIf0b5pRRUh+O5ucu0i8cVBsbDFlkKw89pE
xlMWG4t6019FXxGChQIHixWZbNRNS7SQXr8EaB2Kn0ZobKxsYqxdelYYWHEP
5WNj2Xjh3VrVPFUx8N2ScVKVODymTaHPWgx2/0h69jKGjc1Zvln7L4iB0OFz
DgLEpm5B1740isHFDRsvX4xio527zegRY3EI/1q+hBrORhm/7yF9P8TBZ1vd
H8Z5Nva58s6k+0nArqlSS21iiwyPpXepErC64F5KYxAbl5Y3WTdmSMCgTIKB
GLFU66lfMa0S4Da+x58dQPqbxyOXaLQMHNNahpL8yfrmy9cdXrocLGe72676
sJEe4HdQ4ZMk+BQ4LDIkvuCcdmP9L0lgH36/seskG3/9/fTeZ6kUfHz+KlmJ
OP5jwDeH3VLgHp5vd8+LjXJyvt4iL6Ugcv5C8zNPNraKjB6RLpOGJwsk6z4f
ZWPEUL/V5tf/QcdD5lQE8cxKnu/JI//B3LFFGsrELbHXWMqismBW/TfO8wgb
66wXib2ylYX30X2m3MNsVFtpkrz1iyxw+AoreZzY6L5ye9cGAXlQE9z1ROUA
WT8sX1/s7Aoo9V3387kdGzddPp+7Mm0F7P4kqeNALOjkZ36uYQWcy+nNptuy
8dwRWf9OVUV4aRWY/HsfG6N5d0yUdSiCKys9oNaa1OPGgoOMe0pwW2Za76QF
G2lqWp9oRsqwIerzaQFivyBVgSl7Zagbqs5LM2fjRET3I+oZZRh/xlD5sJOs
P5UcoHJXGeCwyrKtO9hY9sy5Xnu5CnSnW0+Ibmfjwtii959+q4D8mqzCoi1s
fKHdYrqiXQ26tZWf2BLzX6i9/mBSDdJ1057/MmRjxySvrtdydVA3TK03IL51
uf/3ARt1WGfJ+PZsExt7/6z+JVevDqbHA2Re6LNx+IURK+GVBnjf2RHZosPG
lzclW65+XgVad6svniNmt25PS+dZDdxcYEgSv70jodGpshrOFW2+dlCb7Cc/
6HS392oIr1pb3KnFxjOj65XW/l0NiT2Sg19XsdF5kZmUupoWlMr17/2lQuaJ
JzLK/7Y2jHxqdGUQf2vWXBn4VhtWXH4SoE5c2LPOsvyPNsQKU687KLPx2i+3
iqX2OrB3ds1AuRLZX8EfmcmF66C/+0x4nALpbx3Ny7luHSzPmM2XkmbjEQG+
4UZ3XTB36a98IMVG5Red7d0RuhAs2/Tegnihh2uL1HVd6E26PR0syUaThLl3
8+90IS/G1KxnGRsnN+ckl2/Tg+0e1M674mzsPnZZV3rVBjitKSm0WYiNXqmG
lcv+MyDxL862LCb1CDYYEtxsAC5Xpsd9iUdlfsVpHjKA3bxdnzIXkfNlmKgx
nWoAq7syssQXknlxNWM3K2yE76x12wb52PiopvPUHe1N8JhzdVz7Lwu9+YLL
3gcaQpZTyCf3Pyz8oN2bonjTEC7XuVRcm2Ghk+KB9ZkvDOFMhhpdcJqFo50d
7QeWbgEt+0ca3b9YuHymWNz9wRbIeN7owuCw8MFS7AuYNAIWXeDtyBcWGshn
Mj4VAXToyFjqEGc0bZnK/Qyg3rL6lX8vC/3y3u9w5jeBiv9sns90s3Cmwvdp
lY4JcLKvFSzsYmGwllb0eLwJWFfpMFU+snCVKE/gAuNtIDJ5aK9TPQtjjBqT
5Kq3g0OqT8Ot1yx8ewpXXujcDplGEeZ9dSz84W6/ZubXdjCKyQSvWhbKbZ33
PqZpCj7iXJ2glyyc0PZ9/4ltCm9Wx4pfqmDhzdrghosnzCDhyP139UUszFIx
Kty7YSeUnk3xnHvIQrP7fk8H7HbCt/jov+uJpYWPtT8I2AnGhfZqqQ9YOL3/
a/C7Jzthgmf+/PF8Fp4LL1/lamwODhl7lfizWbi5YfWrGTsLUP0+7rs1lYWq
KkpBCrlWsG+mg+9MCgsPF+6utnpnBeEir1Iyr7KwKLDv+8NpK/ikn1q9JJmF
RuqvRXQsdgHt4japjiQW8gouPMYZ2gXjGknPA+ksvLWg5FXjpj1Q7q0nXBjB
wlkNkf69fDaws2S3wY9wFjpUnKdZ/WcDzfMeR3WJ5R7fCXfTsYFvl1OKi0NZ
+Piw6dy4kw0IV846P73AQnX+V/Phj23AaVldQfVZFmrq9U3Rz+yDP2XOe1uP
szByfklZPo8txAoGXpAi/rNLWr9W1hZE97HuHPRkYYvZ6WIBfVtQ7q+aancn
8xBTReN62YKVuMbt7mMsXBdmLhfaagup7j/GB5xYaN8R3J31yA42iVxM+rOX
hbH7hCMeMexh1+6HYUD8dXOVsky+PbgkdJ2ItSbz5Ng0mFVvD7GL9UB0Dwuf
LWWXbV10EJoFekdWWrGw9N2Fe+5xB+HE3OYdlmZkXrVwWXW8A6Rwx6aubiL5
mvBOuNx3hDzt/752bWRhIPXm/KH3jlBxyqxxJfGm8NqXcZOO8G3kWmaePgt9
n7DD/cAJ1g2a76vUZeF2+7ULrrU4QV1vem6/FgszuTXT5wUOw9S7A4f1V7Lw
kWxbw8HEIzAc5XDMW4mFQnpVl5Mqj0D3eiePNEUWUoK99y3lHIGaxKOnFq9g
odSNw3IctaOQvO9k2GdZFg7lnnQ7FHcUNryLvBm3nIW/4o41dFsdgzPNeZ9b
F7LQRjPmsOKEK7hH3v8iRKzNkSjuE3EDh3UPv4MgWQ9GOxtXuYEJ+/HYPX5y
fmpE2cqubiBuUzUbtoCFtCuB6ys+uMH9po8K6n+ZOK6QVvavyh1GGhe4BHKY
OLWIV/NwhScYlehNlY4xMcfg/LoLnz2Bft2D/XeUiZXp775V/vME7ROvqyNH
mNh5K2lL45bj4L8gUSNhkImLvibL/S47Dn/0lH6k9ZH1W6gxt1+eAKFU49jX
H5mo+vaRpvqMNzhF+CkIExs0RBwQW3ES8j0yHlu3MnFic+3KNaYnwVpXcKil
hYkjenH3/zJOQlLD2z3dzUy0SL25Y5G6D8jOOUv/rGfinq51IqJHT8Fqt5Bc
+UomyoZ0hLXOngbnZ7HOeyuYmPluXjdHyg+YS5mi0c+Z6Olk+YOi7Qc/Km/7
D5SR+xfIryhx8YNS+RrDolIm1j/q4q9APzD/KN5gXsRE20PRXlUJZ8DdMnvE
P4uJaTKz+2XhLCTffnAzK5OJMWk3QvOdzkLdVOnetjtMpEXoynidPwtrshse
bc1golB93W3XorMwwfsjZFEaE794Xxg9rHkOosq3CN9KYeLykq0W9+UD4JbO
O63XCUw0Wfmihq0ZBIdCRtPmaUz85yKTa2MVBMtrFy4zIFb5kv50m08Q0FyM
ZzIoTBw0iwsuLQyCAEbeq9A4Jg592eTJY3Qedo/EuayLYGLzVXNrQ+cL8Cfb
kH3Vn4ljvU+unn4VAiUTB/gaz5B+Ov432j8WAn7GZwL5ibULeJVTpUKhv/Wu
85nTTLSaybv44EQovOOXXLXLh9RPwf16gVgY5Lhyq+Y8mPj03vqXW7zCwX5F
5k+PQ0xcJSK9g50dCb63OX/vOTDxRJFA1NrnkXBReTM/5yAT5V9TDw+1RMJj
9cblgfZMXMzLvvF8QRRI6UzrX7Ql8V/8LetyiYKPsPt89h4mihZxw2QVo+Hg
sV//+rcx8dKQbGBtaQz4fTUWWEPcnZzrQW+JAYoHVeS0CRMNJ52jAzgxUOq1
YsWUMZmvJAX+EtVYkPG3gIVGTGzbbBPGSYqFtugbURoGTGx94vEkMDAOHDLN
BE+sZqLXjPCKHU7xsO+qp8aNVaQ/iyt70sPiwYpGsWjWZOJLlSfd627Hg5Hf
G9omDSaunDAr6f8eD4pGdmKLVcm8lSjj07MU6G9xk8lVYOKL7E3+xqlUOMcX
s3pUnKx/a1NlrwgdTk1m7lIiPrDS/brMRjp4DtX42IkxMf8PXxT9KB0cmoQe
lIuQfv8prFhVTIct15P0GELkPF47HmTqwgBevQwjbX6Sn5boX5MKJrBcq6z9
phgY+UFoZOITG/oTJASKJhkYEH5mCw+XTc6zW9nP3wzk8Qot0xJMhMGFgppB
vxi4sSeU83VDIpgUWC0I/8FAF0HJu02XEmF8quVRwggDDXU/mFQdTAIbRr/M
3R4GfvFRLzGeuQTZjzc2DXYz8Fa5r37c8svwr4cSt5o42vnMiXGdy5Cju2ai
oIvE99DL0j9+GXjaTjcUtzPwmNFwWeSny1CoPBNW3ULyhQ9rzCqvwNLSJV8/
1zKwLsY2oi//Kljs31AkRhzVdvNWS9NVCB91jtpWw0Dd2WjHqYmrMKp0XzHr
JQNll1zBT5tToI5q4+xTxcD9B6X5+etTINzpSuufZwxkB9kGW/5KhdG5FXXS
9xn4LV9G6JL/DVBJNb9qWcDAF5eClDxv3ABHPT/PkHwGWldTtwXU3IC641X8
PbkMDE96NGQhdxPuNLtty77LQMlFZ5sba2+CY0bOsw3pDDT5YK1+SysN6nbo
Fuy7zMCWsnLDD8vSgfLBZ2v8JQY+ndio5ayVDhZud9+WJzEwVs5qr+COdKiL
lOdoJDLQtaW+syqQuExQZ47BQLvXr392dKZD7frOwtx4BqqHjQ6W52dAjUJs
MV8IA5PanJdRvDPhYn6F2eZgBvIN5NQ+iM+EnVtmPvheYOBrQ/Hk+cxMqHHw
/d0exMBizryVTG8mvLrkYFB4joFCBQ2Zeg5Z8HLx2lJnXwZ6hjI3gE02vPjd
WlZyjIGn8wKeyR/Lgd5n8GX6KIk3/Hv4UFQOzEXcEzQi7g22e1uZngObhML2
VbswUEJg7xHBrzmQv0J1oNGJgVOiWa9ijt+Dy+b+EoMHGLimQS38xPlc8EwV
9ZK1YqCfpNNCzbJ8iHE5zzxsSeqH+qKfevPhtkrfo9sWDDwxpllXLFgAHQUl
c+rmJN/qKytm9xfA3mrny3pmDEzROf+5ZqwANo3kVu42ZmD1Dm3rk1oPYPFW
c6kIXdL/x2IDDwcKQfAsxa5oPQO3l75aEjVfCPz3Xid9X8fAnI1nQk5LPwQe
yd1iu3UYqGqT9SrX/CFMj9os+k+LgfZ2J5tu3XsIgzcc/xSpMVDgDWPb9bNF
UPPvVHe/DAPbFDmGn5WK4aXuA3lZYtnR6fftRsVQfWLccY80Az/uK1b941AM
FR/8Pz2SJOdBLvlidmIxPM4Pao6UYKDFnutQxF8CWc5R1bLCDBQ/8iOi5EcJ
xJZfzraep6PFi5v2PoNPoEdTIJg1R8ckXw2hP4KlYHglYE/zLB33jYT05qqV
wvgp+1/7/tHR8XDCqUC3UnBWlNl+YIaOt+RGbEp7S0E/+vpnp5907DWh+y7o
ewr95hnLvQbo+FlvyPMCTzlsK5YYvNdPR/lDfsZZKuVwQymmbPg7Hf2XinGm
dpbD/hk3V59vdAzdkGUpwSyHyly1wtNf6Lh73lNuxYrnkCJyb1dgJx3HT143
yttRAZYtD6Jjmujouj5uUeEhBO0NutJ1jXSU/J5M9zqFIHGlOE+YuEYp5vjG
KIQO+6cfrryho/LkYVvxewjeHdXqOa/pWCgj41g6g0D/0lr/5gUdTya53Ru5
VQWN3L8SUqV0rBVNEFw3Uw37hS3u5Nymo2CPVK0/9xVId6fbfE6jY+TDVf+V
CdVA14O/s0uJkwaiLVao14Cn7QOHkJt0rJ4oPqp/uAaCr0mJWl+jo5bXO4e7
b2ogQ/P7+Z+X6PitfrbjdmEt/DCLtjaOp6N3aUHoMsZrYIeVz7ScoqPRqgC5
hJS3UBS3w0iKeIXCSK5b6Vv4wGgMd/Ch4+RULY9d21uQudXL99mb5DP0eThE
phHSK/hF+4/TMV4iSHYwtRGK5ncrTx+j4yYvV9BKb4IPUZ+t5O3paOYibH2l
txn+uzh33d2YjrJ7egQNlVvgU438ub9CdFwnfHrjdnobtK0qZUe3JWCO+xLe
BNtuUFVdOeN7LwHHJ9Xm+Aa+QJa959VjgQnYH69YrVT+Dc4oXYh6ujMBR+95
8IrJD4DyUb2MuR0JyFwnafpUdQDep41VmxIX/fyq47J2AHQVXfkbTRNwOvMM
b4rxAPxU2BXfZ5JAvveMjBuODkCAnAJjyZYEVP56qWVt5gBckKpKOayTgAke
hps/qA9ClPDiwgUyCWgzEzdkJzcEEs+vDRlIJ+CKGwF/N6sMQeYpLRUfqQT8
FmvkJrNmCGoa9yZ/XJ6AjvMzG6oMh0AoMTk0bymJ39I9WH1oCJIkVS0PLEnA
l6I8/y4mk+dXQF/OHA1HrR9XSS8ZBv2mZrnuWRpKbP3SrikxDDURrgeWEbPX
vvXQ+28YBnvj6sL+0rD9yPOeDRrDoHXnzf390zTMNldlDm0fhhINx5B/P2ho
MfkxXu4CeX5dwHKb7zTU268e/rB3GIqlDb4mfaPhIkpRL7V/GDLmJh+2fqVh
T/H5JufRYYh4c36vUx8Nl6SOOU5MDcOmE6E0zx4avguyPtklOgK5aTE8Ye00
5HexSrq/ZQSYokmj997SsP6EEu/hxBEI/b2/bPQNDWMNbWsSkkfAu2sZTYf4
T6qyd8n1ETDPvaJRUk9DDFNznskaAZ6dqa5YS8PLC723mD0bAf+w220fq2g4
5BAfMfhlBA6M3n/J95iG4ZICMZFrR0HVzDzfoISGJnuGJc7qjsKv6z2XvIpp
+C3PWfzoxlFI2iXu1lREw0fFnu6rto1CY+6ZBdcf0FC9Xfz7BbtR2Om1wVj3
Hg2nFQLHJYNHYWP/0ydHb9CwRM3p/cGqURA03p926ToNtaeXbb79ahQ+Xhm+
WHONhrqRPFe+vh6Fczvk7LVSyfU7FVud3o9CYWbor6krNNzK+dkg+nUUNN1g
PYtFw64FeVk0vjH4r/dl7vNoGj7ecCjrp8kY7PSla8xF0dAxanWlu9kY+P+z
zTQm3hc5P/LOfAzqZb7erIygYcr8Y/pt6zEI3rcgsSqU1Gvpzt1izmPQVb01
6FUgDQVT7jbrB47B7azHpm+9aVjtflul8u4YvNELRxHiSbvv9k9zx2C6asdW
ay9S/4yIJYUFY7Cv+4NB03Ea8l5cJ3jp0RjwSv9c9c6dhsbM1DSdyjFwp+iI
t7qQ+WOesK5pHQPNkzldXftp6Gx5KyeShwOfx6JkVxKL/5edys/HgSQ/JweP
fTQ0YsdeihPgwGyA6IexvTSkvyouCBfiwPvIcw1zu2l44rtw057lHAhLNnmm
ZE5DKR/tQ64a5HpV21X3LTS0pwzUnd/FgXizotYcQxrKWi4OubOHA0a1CcvG
NpP7E4WTGvZy4O4bY1bAJhp2KJTNLLPjQOinzIsX9WkYmOP6L86ZA+pjfgE5
OqTe0uVrf/hwIERmse2oCplvEd2myQQOSAg/u6dEzDRtYf5lcCBn3pvngDLp
lzRP+iyLAx/63xQ8VyLzu7X69cwlDmiVsBexFGj47OPDuPfXyf73yVSsl6ah
O3e7+6I8DkCCxqogIRqOP28Tu17LgY/hbRF5i2mYf9BMzuY1B3z8qR97FtGQ
ViTQwdvAgZRDIzEWC2n4Uq4/9FgjB8Y1HnT/x09Du7WL7vK1ciD9pcHl8lkq
imXM//n8hQN8czvmF/yg4jO72ajZGQ5MaqiPmI5TUV5pffmBvxwY3if4KY5L
xRNm4ib5/zjQnFVzfzGHioXPx7Xs5jlwa4+5y9IRKrZY57aw+Lmw6abFc6Xv
VBS1GVhaKsoFH6NdIdBOxUUm6c3tK7lwxHPN8ag2Kpr8UBKaV+bCfvYS2xef
qKi6MK5eWZULm781rDb/SMWkAsUBD3UuCNJ3d1i3UPHAFcOqjtVcSO/cs9nl
LRX/+b2MiNTjwsdgm6nQKip2FRT9rTXlQq7kon/3kYrXHilu+GjGhfDCSp4v
lVRk5vWM9+3ggnq/ttCOCioKRlrMT5lzIWifiIJIGRVD3V9ni+/mgoxm/fab
xVScn9N7N2vLBcdWU+bzu1SUFqPf/uDKBW2/v0ncbLKflGaxJ25c4F3y6OpK
4i3J8cYp7iS+iXJ6XCYVv5fIf7H35MLfPJ7iPelU1D4v5/3Kiws3op+3f75G
RTm2zdwJPy5062xUm2NQ0fl5uVNrKBe2VPKM6BHLrVp7ihXGhRTr+kIvOhWd
WtyCLcK5YHvqsFErjYozpzMZTyK4UJcbY5sfT+rdfOU5NZoLD9WaoxyjqHj+
5xPf+XguxMp5dT8+R0VPwzTZzUlc+JKrmzl6loqLpXbrtBIbG/7zUia2WnL1
hN8lLkw7sH4zzlDxV+qTPZmXuXAquUTYw5eKLorpvLxXuWC/lHfLshNUbJdU
lkq+zoVVC69fPe1ERSzVZWtmcuHbm0sTRY5UTGx9diuD+FYSfc/kISoWWVKF
5bO4ILEinC/MgYptS/UXi2Rz4d+GY6dpB6h45IbezYG7XGh01TDP2kvF2ICf
PRF5XDhX8Wiyw5TMnyMqbi8i9Y/N37eCWOpQ55V7xEOWWfnHtlPRlm0VI/6I
Cy6tya6DJlSkBA3XdBGbj15o/L2V5H/1GP/pEi7Iyppki2+iIq8DlxNcyoXK
gDcHdmpRsVoBRPQrSL/zb7y+sIbko9i87DLxZJ/P1oLVVExb/iNxgljLRkRt
+SoqPt/ZP1VQSfqz2vrXFzUqlmqGRqyo4oJ/T1NSmCIV2T6TSgMvuKBq2dJU
LEHFo2G3k+Vek3gRd0wHl1KxuExgwpvY8fHZJ3LE/IkGnU+JE1WWp0WLkXwX
xx6yr+fC3Kydr40wFT+edJamNXDhU9FH4VEBKi6/lr7y81su0OQ7LFVmKHjW
JidR/z0Xoqnt+92nKZi068Gps8Qhk21OWVMUfCnjO1lI7NP86ZTGJAUX8TSJ
rWnhwp7Y1sQ1PyloYLXSV+4DF8RHm9v1xigolbx341grF66U1XqZfaGgMr32
3cF2LjA1a/3jeilYH+S3lE588UpNSE0PBWMTc4SQOPD0K4ZFN4k3bLxGo4ML
DiovHu7upGBRkL7OBLFsQsWMXSu5fnVHUkgXF247llA9XlOwz/yulksPF5TL
a2xz6yhY1mnnSyW+o9CmwK2l4IaUV4HFxNm9fx6er6Fgp5PC58W9XMjzNOlI
eEHBN5H1C4uIH/s3rC56TiHvS37J6S9ceEP70jD3kIIFXvDX+RsXrEcnrpgS
835ddjuKuGkP/1FKIalH59Hl2cTvxTV+LX1Awe7Pbj4c4k/JPvJq+RTsV5/p
Df3Ohb6MKZ9d2RQcTc2XSOznwswzEdGUaxRcbOVgmDLIBWfG5PibVArWtmh9
f0pccaSnZQGxdcf1I53E0fwPU09epWDxLpeXCkNcELK2U4PLFJxv+2F3m1j+
yzWjfgYFuW08b28Mc8FkoebJDVEU/Dwv2XlulAsZ7eLWXpEU5LvuNs0m5s+f
WXcrgoLuCdvG8olf2zRMLgynYJdasss34v3XfKM7gymo5NLvsW+MC+5rS1Kj
z1Hw2zvDTaocLsTbbq9rPk7B3tgz7ve5XNjp7GiyjPjBfw57XhILeviXHvAk
+618L9NBHBuYkdPhTsHWppUOAuNkP6m81G/HKJgf6B3qSBzeU2057UTBlnaZ
sHnicydNGxRtKGioYHlUf4ILG845mbruJfXgNf9mTvwz9GxZpjXJ39xzryOx
P/NO3qo9FDyxldkZTnz6IR9dz4rUa5NiUw2x99SL3eZmFAy2ToT9P7lwNMas
0XcTBW8qn1R0+EXmrzZsy/WNFIzbG3jFi5i+5ElOrQEFp3ba/QgmfnppVYyS
PqnPFjWnm8QSmaKb3q+nYIzowb+9xC9etqXrr6FgqbUCy+03eV8Ingr4p0DB
Z0f/LTg4yQUjq+w+TeIuM4VgD+L9zJ69B+QpKNxM7zpLHCG1f/V9WZJvRftR
NnGb+saeI9IUzE4r8K4jppovsHwhTkHfmse3NkyR+U8wfMwVo+Agf0r9NuLH
TWdV5InzFz3rsybuO9g/e06EnI8Mg7YTxIYnGorUhSj4ZL9Z53Vim3x+JdvF
FPytdsQnh9hzfCsjYhEFXd9nDBcTXzpfeLxNkEK+vyQfvCXOLR/6wE88mhb6
u50YeVS2rxegYA0rdFU/8Ucz5weH+SkYP7lu1wTxKOWKPI2PgummJY5zxP8D
O1zO3w==
           "]]}, "Charting`Private`Tag#1"]}}, {}}, <|
     "HighlightElements" -> <|
       "Label" -> {"XYLabel"}, "Ball" -> {"InterpolatedBall"}|>, 
      "LayoutOptions" -> <|
       "PlotRange" -> {{-1069.442431189526, -768.442431189526}, {0., 
         0.9990226527826175}}, "Frame" -> {{True, True}, {True, True}}, 
        "AxesOrigin" -> {-200., 0.}, "ImageSize" -> {360, 270.}, 
        "Axes" -> {True, True}, 
        "LabelStyle" -> {FontSize -> 19, FontFamily -> "Times"}, 
        "AspectRatio" -> 0.75, "DefaultStyle" -> {
          Directive[
           Opacity[1.], 
           AbsoluteThickness[2], 
           Thickness[Large], 
           RGBColor[1, 0, 0]]}, 
        "HighlightLabelingFunctions" -> <|"CoordinatesToolOptions" -> ({
            Identity[
             Part[#, 1]], 
            Identity[
             Part[#, 2]]}& ), 
          "ScalingFunctions" -> {{Identity, Identity}, {
            Identity, Identity}}|>, "Primitives" -> {}, "GCFlag" -> False|>, 
      "Meta" -> <|
       "DefaultHighlight" -> {"Dynamic", None}, "Index" -> {}, "Function" -> 
        Plot, "GroupHighlight" -> False|>|>, "DynamicHighlight"]], 
   InterpretationBox[{
     TagBox[{{{}, {}, 
        TagBox[
         {GrayLevel[0], Thickness[Large], Opacity[1.], 
          Dashing[{Small, Small}], LineBox[CompressedData["
1:eJwV1nc8lV8YAHBCIiQRUpLsFkJCDhUaSLbMZFVKpZBKfkjvnWYUJSTZK6GQ
k1lSqewVZVzz3kqJxO+5//D5ft577znPOM95t7j7WXqu4ODg4IM/7P+1EifE
yUfp2P7yqY4V2dHI0dGJUxRsEkQbpBRGo9kHLpMPjtDxIEfuoGhZNFLYeqqm
+DAdB99Pc1Koi0bkHb7e3SZ0fC3lJulgfzSy3B9SrnQQzEr5Yb82Bk1GhKaV
HKBj/f2/+TvEY1BEUxhFD1zCtynzuHQMKjO97Wqxn44LKx1ED26LQRvsonmD
DOi443xbyTqjGDR0Nt2uSY+O5XZ0uZgHxaDgggzD4+DrlVL8uSExSOR75rZe
XToOyciR57kVg3J3Z4t5ghfjRTOcKDHoYEDu8owOHZfdOxlUHBOD+ivyx4PA
TRHrErjuxqCAv4WfV4Cxfcz2sPsxaI1+STV1Lx2/0u60jE+NQVmhpU/Wg69v
5VuTkRGDDOvKYlK1YX8LrXHFWTGoh+f5NRXwazML0eq8GCRAqT6mv4eO1/Gb
dL4vjUEX7jTOeWrS8YWRZvlv9TGIo2YikXsnHTvY3/Hx5IlF8UFycRE76Dhp
c01lO18sUlJ3oXODJdc5jR0WikUWjz9GcG+nY5ph+6K+eCxKpVRc5Fah479R
ClkeyrHIwD7yKLcCHRuJr3H8Zh6L2tZi4wh5iEdHT7bMKhb5vJ035AbPqvtU
xdjHomj9c9rccnQcqC5T4uEeiwblrOW5ZemYFGWaHRYQi25+37LMJU3HhlYe
xFhqLBLJdVwI30TH2hzHT5zPjEWZHnd+cYEZPt92c+XFovedq6a4NtJxddeI
uX15LJJ+yezi2gD5/lXv9Px9LHpJri7hWk/HnbWKyakcccjy4Fx+uBgdHwmM
8t7FG4dG/6lmc4El9lFCPgrGIaGLGQ+5ROlYyrymx0IqDrnYUahcImD047TR
nji0tNXBi0uIjhWeJO43949DBaUu/RRByP9hD2pxcBxyNfKwFgW/F23frBIW
h7CX3355ATrevaii7BQTh/7LviVtwk/HtiSHL81FcYh7V0kHeSXsZyHmA/9s
HCqtKTdbB+YYD28bXIxDnhbV9ck8dFyrNrShlSceNV58XZLHTceWcnquf8Xj
0e3SAfr7FXR8ylPjBGVfPNI2GuaxA9slxHGom8QjRvv49S+cdLx2RV7DT4t4
dGhu9gyLg465Sd5xbzziEb/OahORZRp2ZnhfrafFoxfNwi+Tlmi4/G++9ZG7
8eis43rNrWAdGR+R6fR41HJ9y1aNfzTMLXR3deXzeHRdUDGpapGGXw/Zc/Q3
xqPtKdvXGoHXVBtkbGqLR7SaPcs2f2n4fGDIzMJMPBI28ii/N0fDA1Kjztqu
d5C4RbXiFhY8rx00v2ybgHZO887lMmm43liTFeeVgIzIlo1a4ADpacHWgATk
Xz/mYTpDw1M14qEPEhPQB22R9MApGr6Xrn2Z0pOAbm/x3vieQcNLZkucGZ6J
aO6H8NprQzSseatLQTv6LhKKdhzkAZ+mMaRrH91F8jsyC6MHadi2SOW7Z/ld
ZOWta575hYZH/ut+sTBwFxX2elI+9tMwedfcd5td95B3/QsepR4atm9cHfui
7R7qvOOx0PaJhoNW7ko5p5aMGNmjPTZgw4mw5JHDyWih2qey4yPE67LnfqB7
MpIe9b3e1UrDzItLS4y4ZOSldWWp9z0N93h/S1ucS0a/O26t+NZMwzt49pFf
1d9H6yWe8H+vpeFG+bNyVL8UZJs0vkHwKQ1buB4tv82dhr57euz0uEPD0Vwv
jxwozEBHWVVR6AoN52iP0I2TslCfy22bV5dpWNR9E/+dJ1nI991xqQNgvPxj
erw0C1FzRjON/WlYq3ZvWdaHLNTiIfzS7CIN0z02tEfyZCPT7lNTjudouEwh
b+c2f3At/+EgTxp+t5j2yNYhB/WptgsteNBw7xsvA1ufHOT78GHbNbDPiwjV
s4E5iHpdw+3mKchPPu/vjjs5qEXLJTDyJA277uWKrPucg0xzix/HO9OwtejA
FifrXGQab7+i2IaGNyi4KQyezUN/umcO6IKlwt4817yRhx5vvnWrwZqGfX+0
/Muh56GlnOJVPVY0nEo7ufZ3cR4qesW/hssS1quyfyKxkIfWMaukbMxp+DdX
zLHB6HyENaycv5jR8KEZrdNOGfnIN3g85TT4yKGFqX/l+aieZ71siCkNr/W+
EVPyJR8FbPRTenKEhj3dHzdNqhagnsNbNOeNabglgOgf6ylAkVHlAeFgrT5B
2ldWAdrdblYhCJa2a/rCy1uIqG7BurJGNJw4Zvvk8+5CpB/42fDoARo+2Rew
NSiqEKVl3DJ/gKD/A640JSkWIfMJqWhFcMUfsTdLu4vQwq6Sj8X6UK8X8e7B
BkXIsnLAunEfDYtJdA5WOBQh7k97HJm60F+x0Xkm9CLkszzubahNw5dL/EO7
eIuRcFX5i1d7oJ4Ep02jRDEqD7oluB8s+zHX94NyMVr5Q+bpfi3o/+wTs+qm
xShj2G7pgAYNp1B2qOnFFqMvbxrijVUhP9kKsnpbS5BtfNqro0o07NFZkMhh
/xQdVHaQspWgYUln0z1MrjK0qvrH+IA4DdPijAQEJctQiwW1whvM8tjOp7Oz
DFkH1dhcXQ/1OfNiBNuXoVNN8tH3RWnY4bnS+pCCMhTm+YP7mzANay9o1dxx
Kkc4jTLjxwfrDT0d3VNbgXQ3vHxFWqDidxVD6ycSKlG3nNdVq34qLjow/bOm
ACOtmcmQtGoqFvL2fZhpWI8KQrwDhVKpWFZcVyVZ7TUafYerl29ScV+1KmNG
/R1q0HIWu+1GxdbDz87HXfyIaryYrjsOUPHjD8KqHXvbULDCcf6C/VTMGFE2
rjNqQxqjJaU7wemPPOaKj7ch5mNR10JDKk7T1nP75NaGcjwD+FTBS0W0+1/8
2lCCx78SdUTFBxu6nx/LbUPn3Vev1Nal4oaNvr1W0u1oo4ti3v7dEM/w9EXx
2XbUuYlkW6dOxcf5/HsrODpQbP8Ex0FwRH/YfwcFO9Aq5wIbIzUqTnA92rtB
oQP9dNRcNtlFxfnrHpU22nagZocDlmbbqPhz1mUundIOFGTj+sduKxVn0cS+
zbp1omNTVOkhWSp+K/CnIvxMJ1IIf3HwDFjw8OErPJc7UXuRWMz1LVT86k1l
wdfITqQu0KKctpmK9yh2Vq7O60TTtdqOE1JUbNy6ict+thO5q4q8vC5Kxace
Vdtw3OxCOk1omAdMeeB8L+R2F1rrco4/ah0Vf59oLJiP6kKY8to2TYSKFYZf
Fo6ldqFNYyHMBmGIt3u0Kq+2C3U9mJRZIwj5jtHfpLyyG5mtbghP46FipTt2
Ck5R3UhGUqVSBsx98s7K23e70Q+FqB8PuakYrQpTa0/tRgn7HU6mcFGxG7Gp
vbK4Gw1endZP5qTinLUmQS/autElhthC/D8KHhle5VeyuQcd/B2sJgre8dku
hqrcg9ZzD/rELVLw3ad5RNjuHlS5Oacz5i8F79xl5Fpr0oO47fSf0ecpWNqo
szfuYg9KbPC6QPyiYNvVRN2t5h505vPbJ7zg3wmmhls7epDekOqXyFkK7hoQ
H+wb6kGDiwtmt35S8KHu1N0Z8z1IRSNqW9h3CnYwF6GGqvSiqvTy0WvTFKx2
OmiTVUwvGrq5ytlvhIL3CiWQ+S/1oQ1JJVOsYQquqzXKSwztQ5alTtcvgWX8
FCv3RvWhekZR8pVvFDyjmudfmdeHso479FwbouC2us7OPEYfurA1x47op+Bb
hrm+HB79aKnxqGVaOwV3f41O4fcaQBuFokw+N1DwieTPoXcNBtGlU6vlbbMo
eG74vcmwzldEBHpaOBMULKYafcvAbBg9t3x2PvwMBafYdQaN840iaoq/qxC4
IvTnxz3Co8htQs3i3mkK5hCZFQ1bP4pWhhWoFfpQcIeGryn/1lFkXfxktseL
gs1v7toxrjuKmGuSgtVPwf5XzqsM+I4i+XchkUOOFOwrWMUd+3YU/ZHYF+gL
Xnm/QtH+4yjcV3+9505QcGZP9YBk5yi6tBh4WBD8deOT5aivowhvuyiw156C
5U8HvTOeH0WO5FOx0dYUfOR2Q36f/BiKMTmUgswo+Fua7Jbka2PIjV8/FZtS
8EGLiHCD/8bQzne70w3B93stPQcjx1Cz5ebMA0ehf5BNyprYMcTt8jvf5DAF
C8aNZ23LGkMBlzOqjxlRcLWO6PX0j2PIKY2j33UfBb+NaEkalWYgFY/fA4N6
FPzhm7EIZSsDzStMDZ4Er7gdKqGixEAJeZ3Dp3QpOMsm8budGgN9KC+Y8t5L
gffty9X+Bxho/3unRT9NCp5f9Vf9qRcDKf2tkArdQcGfOjPeRGcz0Lo7wff4
wGktlx2s8hloaaeeeNx2CtbQ81IWKWagz+41IpnbKLjm396ciAoGCmlu4GtR
pmD/Hcpi+k0M1H7v05y4AgWXRW/5zDfMQGHaU58LpSl4onnzTgOpcdR7ZTP1
yxoKfq24fmx12DgyKzx1pI5Jxo/nCq+r2U8grxWTkvtayTjrcbt0pswkStro
09deQsaq50xumLdNoqXb2Ra24GP7fFmGnZPI/edEfUcxGXMVqMpp9Ewi5eZz
+Z1FZLz+jEKN6OAkqgj0D+kuIGMUH+vcODmJOj+FyPTnkHHRZsN1jBVTSJR0
x2M4nYwd3m47LqA6hYJmO7o8wIodb4db1adQn6uE2UgaGQfnBzbFaU6hR1rJ
mqOpZJz9299XVHcKqQ+nrmSkkLGMUWQnh/EUskB5WZNJZOwU22Ub7jiFaL9q
p37EkrH2jLqj5K0pJKTd2ncNHHPoWmrA7SlED+5v4QbrB12R+EQCL8/lrY8h
464Ak7vhdDDfjnM6UWTsLO/7sDVxCkVvSpz+j0LGb7+XyK3NmULxRmdnhCPg
8/wjDz61QDxE0MC9cDLWOlDOW/senjffei8L3vdsgFrYOoXuHEst0AgjY/zn
4nxE2xRKcGg/bx9KxrFV/h8k+6bQ3XOI+fA6GXsqaysxJ6bQ/TvrWDuvkDH9
Y1i7N+80Ch/21H5xmYzX/e3w3MA3jc7srgg1An9weV3wln8aaX90WuvkT4b5
9OW6itA0+iyQqU66SMZjymqUbtFpxB+hfeXbOTKeTRmO4JSdRoGXnBcSvcg4
12ueK0l3Glkee8LNaU/G/5QN/eZ8p1FTk4S3nTZ8n286crZ/Gtnxhla1bCDj
VQe3fpu2mEFPeBpcGxdImOfd9LvOphlUxdpUaw4+88Y9+fKbGfSpN0Cuc56E
BTpqzwm/nUFLxUrjY39I+NAKS0mj9zPI2oV6iW+OhLMfPbNOb5tBK8qtbpn+
JOFptZ2FKkMzyMnna86nSRLW3nRRz2t+Bl2y0hV0BKvdcRYYXJhBhH6837cJ
EuaT3JllvziDnooaa8yOk7CEgPs+4+UZxP8qu1qMQcJixSdLRXiYqFzyYqv9
MAmXffRN8BNmIpG3y78G+kjY4YGRnqoCE9FrHxSdBgfobHYIVmQi/he6Z2d7
SZj3LqdSnRITcWUHDvKBSaPxXRbbmGg2ktms0Q3xPJLyc1Jloo79Xx6S20lY
WpjWvluHiZJfvDys9Z6Ejx96snvyKBNJlDhxv3oH682t75ozZaL47IWXR8Et
dvKyXOZMRL2rpXGyhYTvMeSKxCyYKCSgQJraTMJVkzazKtZM5Kae8nOokYR/
cVbukXBiIrmcGw9oNSQsJUAvWHMW1pOwOi0E/mHFb8rnC/HdVtKMeknCh385
lXKeYyJOj88t0dUkPOJ9eXbmPBMNbFJejKsk4fl9YvcrLzHR3Zi2E0nlJGwq
2TAiE8xEAle3STwpJOEOlrfwHoKJfpl0x+KHJPwi7i5PQDoTfc1TuSYSRsJG
So3Es3bIX6tDMeMk/F7HtpG1fCw0JNjyx3o/CV+6dGT9PXkW+pH/TP6LIQnr
HtZpXARzmz+0PA2uk72t6abAQkr0S3k3DOD3FA8eU1BkofNCkm6Z+iQctjLv
RKESCy0KeTXN6ZDwkgvnjtJtLCQhzJGQtJuE15OFisLVWEilaLxWDlxfIP6t
H6xn8ZlZoA7xaES83KPOQq7RmYfr1Eh4zd7msxPgTGGzf5O7SPhNEA/tqAYL
aaxN8ti3nYRNOOnWi1osdExEY/egHAl3aQcHrtNjISdlm4tuYJ5BOocP2Mcg
oHBwKwn3mj/nrwKHna/YNiQL+9X2fei+j4VKm/XkvsqQcO7IxbJsfRbaEG4k
NryRhLXieFdsNmQhxSQvKw/wicArh8+CNYpvxwxLkfDioA5vOdjsyxvBkQ0k
7J3p+s10PwuF6pqvHJUg4Y1LVMFLB1ho9Kft3JgoCbeLn85LM2Khn/xBmj5g
MQFOsREwh+w9f8Y6EpZt2DupaMxCkha9TIYICZeYFg3kgk3zXBnjwiSsvmlX
e54JCznUhSqcATNG9qZMgr160jwm1pBwePPZj8qHWOjmquHBCSES9sqsuJwB
LvHw6Z4UgP3+cB6+cZiFaq6RxH3BabuU0krALbE5NlOrSViS+/frUfAInvo4
xU/CH5SqT5gdgfptutg8vYqEm8zORa07ykI32q9WMrlJ+ILIXlKEKdSnzutK
EPh3/Xe9fHBrsdUuTnDD1Wf+7WBZ+o5HIlwkHKH95qycGQs1Gg+RNTlJeLQm
ILoKLFxx6MS1fwQe2uLH3WHOQnszNUW5wfHvZcXnwO7xsu+piwTe3OL8VPwY
1OvComHKXwKLDBuR7cAOykXKr+YJfDx+f81HcHqS+PzK3wRe94JUVmTBQm8J
7qdRvwisOTJ3vxk8G/DdVwLcd3Sz2DDY2OrtoPIsgX+ofqkSO85Ck6tvvjb9
QWAV25ML/mDRhbNh7d8J7KvSEkIG6zPs9VzA8fjRvVRwdL16kR+LwE32wnfe
gjVujCbGzhB4SS6gdKMlCzmf/XxcCkxS/fxvFzjSAa/OmCZwzNWSr/vBXZpJ
N59NEfhPbcp/3uAbM2beXRMETnomrJgHzuzT2XISrNph51oFbm1W7B0fJ3BA
W7x2C1j2CeexvwwCWzs0tE6AG12faUmPEXh0/5a8rVYsZHti7FD2KIH/8s1V
q4JHrSUdNcDzbiuD94F5jty4eWSEwNtFMn/agOMPFsa0DxPYoPBRyUmwHBp6
5AaOdHkmfQ58UMPodcA3Arf9WuQIB7ftDOzhBLeMZgfRwB7K2VPUrwQ+9cc+
NREcLi249tEQgV/VVKzIBdeuanf48IXAD9sfKr0HW3Lx+p4AT9sHaHaAv/7T
DhkZIPAcl8effjDnz/vpf/sJfODQ40dT4Ojp96WRYMHvFNpPsAyDo2ktWK2/
UHUBbNDvManYR2ChyaHHK60hX50J/0p6CXyMh3pVAOz26fUafXC4RS6fCPhm
03YN6x4CHz1Lc98IFqp1Mf7SDf02Mrt9CzilKtr+DPjH4IZyefDL4tnroV0E
jvaeE9wJNs9TiFoNFhJ37FMDD2TapyV0EjiU3nlOE3w+jfx0C/jpH6M6bfC/
5KqGvA4Cy9wO7dcFUxNmOveA1S64V+uDN8bITNS2Q79MN50yBOdRLBfNwMY6
9I8HwHqREULdbQQ2jYnjNQa3hJbJeIAjtpWvPAR2usZQZ36G/tXv/nAYPHVl
g1EwePV8z6mj4GsXTO14wJ8iUupMwfxnQ05HfyLwIU5elhk4ybPomhT4fvif
cXOwittXWuZHAueI2pccA784IZqqBjYsXH3EAnzExrikqpXAnvoLxWz3HAuq
NwHfS149yfaZIzkdnz4QWI6m9Jvt+YN9DGewTb1OG9sEEvrLeA/907s9km0J
HQPBy+BKmwkBtrM0Lm1efgf5SXI9zV5fe1eGGhns/Ovqffb+Xit3HBADt99R
fMLev73cKtvUFgL3kO3I7PgY0jo+28BptfPG7PgDJX2Dy94SOGHVcj87PytF
U6iG4HQuBwt2/hKEWlNamgnsr7GQws5vGZdG3dc3cF4vDLbtBxteeTB6Cvw3
VC7KgJ3/0ZX8I68JrOs/u5Vdv6E33RZjTQROzpT/yq63r+6Byz5g/dscQlrg
33l5ieONUN/wE5K7wQLRNwcmG+D7mymft4MTOcc5z4Hp4sMRymBZf0v5mXqI
vwtvUADvsZX3ZdVB/3Ctn5cGu298Oz/7isBaAz2P1oCnaRqbAsAjlN/3V4OD
lh8YzGECc0h9jOAF075euD1fQ+Avej/ll+G8VGStF1uqJvDew/6fpsFCmu6q
vC8InNiZ9vcN+F7mWyviOYHdzxuENLDngYRmIB9YZ/I19yvw3r+8L1dXELj8
MMfWCvb5f5V/VLgM+iNibXMmmKku7hfzDOodsiI2HRycERorAtYZq/VJAUfd
tuoWLSVw2aL6oQTwC7N5L8kSAn+4EvIrEmxU405OKiZw/nLcCfa8aVVtyZcC
H5yhdt8Ej6x7OLupiMC192tUroIv3Fol8bCQwMGGjctXwAu/L+rKgF3WHJm9
BBbuORgmW0Dgm5mnDdnzLOloweNH+QT+rtR5/wxYvlr8jRy43tBzkw+4aOd/
U4/zCLxTN6TeE6yTOrFGEfxjihp3Ctyw1np3Vi6B3z5fpLDnpUV4ta0yuIu6
t9AV3DOrEJyTA/O2o3DJGezpFf1gGxhRW645gQUKG/SeZRN4RnLPPkdw6dxC
rz74eO9rpRNgRwPVa6+zCNxwMxc5gFeQPDdYgq+L8IXbg7M/Jj3vfULggj+r
Z+3Y629otfcEVzIH4tiec+f5M5NJYMfV+afYTsnVSQwCNz5N82DbaNZPawW4
9xEjke0pvcftlMcENhvLX2I7/lbPZTFwS9emJPZ6uu/XiD7MgHzIeJ5l7+fr
eqOnSuCkoiJ/9n7JrsGWJY8IXNi4o5Qdj1pW4XddcOko3052/F2s4eiGdOiX
nktfXcA3925QPQauL0r45AZWCDv2oSuNwFzPHy27g981R5x3B0+Evz7Dzv/l
dS8Ep1IJ7Da4W4xdHyknZt4VMLNblOMs+37JkDNdfgj9X5a0/Tx4rVYUWQSs
eMzqGLsfKkLqle+nwPnOGzFh94tb0/xreXDgjr7IG+ACew/evQ8ILCpY3sfu
P5u0e5m19wl8KWnxFwW8OP7eyBTs89jnRAz4yLW9Ea7JUE+/IL4H4O9157eO
JxF4uCDE9hH4rkBG7SXwv9MXfmaz798HQpyR9wjcPdi3hX1eaKMHUteAEzUq
n9WANXZdRffuwvqqpilN7PsTf7uRl0hgdbL5pS6wCp/kJi2wvrOc2xD403Hz
qpoEmA/VV55MsO/DbxULn+7AeZizNlkCV/HQA+fj4Pkr2jR7npwyr1sfDq5t
bnrNvp/4E/88EwCP3xThZc83B6VTs5tjoV9UHxc7sufVEe2LxtFghvlgHPhB
3Dnh1igCv3R48CsdfLAvvdABrPg7NrAEHHtOcMaXDu9HVP3GT+Bd0V/PxFGh
/t4yRRI2cB5vZRitAfsgxo0d4MZrXjIUCvT/WbUv+8Eu3hPtYWQCaysz3f3A
dP0fBpcI2O/p9AcfwCc0SqVmbhOYIsChNQ5WUAn4fRr8+5+SH5ct3M9iC7kn
IwnsmnajeS94ZopT/HgEgVfeIawKwC++1n1vCSew3fxdmXfgyK5bLYfAtOmC
5CmwdD1fmEEYgYWTwtJ32MH7ffLa6V2hBC7pbpepAOcd3lIndJ3A7z11jrHs
Yb6ibw/I1wjMyRPxaoMD5EPzcdBK8MS65b9G4D4Z5Z1LVwnscJurNQW8+o/q
velAuB9Fr285cYKFOqZ/+J8Ga+hQVlDA6d9KzUcCCEwtLqqoAut80ObuvwL3
vfnjHFlHuE8zDfxa/AnM6h/4+AesdX/FkUPga0nmhKoTzIfYern6S/B7DtEy
p8FJNw71VF6EfpHsWewDv7G2MMr1I/ATI1r0B2c430dEZBTBKz7f/U/IBc6D
QdtC+nl4/wlfcdIc/GebfVHSOQI39yp8bwXXb9lAWQ/+83ghY50rvI+J93nG
+kI+PriY2YGdBFMMhMDWz/onk8FKXG5S5LMwL5s5wobA/wOq+9WZ
           "]]},
         Annotation[#, "Charting`Private`Tag#1"]& ], 
        TagBox[
         {GrayLevel[0], Thickness[Large], Opacity[1.], 
          Dashing[{Small, Small}], LineBox[CompressedData["
1:eJwV13k8VF8UAPBCyU4k2bJVokUSJXVUliJSJEq0iFCUVCJLIvPGzNjJVij7
vkRF3OxbWuxLpcg6M6+ISuF3f//MfL6f+967955z7nkz8hfcTlziWLZsmQv+
+P+7RuL0WqoxA1m/YQU8PMOAM2dslov9b59OVW4HBvxMsp1KMmKgb9cSw65d
Y8BGxYvVRUcY6NVIfqp6EAOoW6849hkyUKJ7bejVfAacOOhbrqzHQF/MY9bQ
lxgwFeifUnyIgV7OOVfTeEIhsDEgRAc7trUx475oKJQdDbYzO4if96bM3nJT
KEieCuP21GUgrvaXy6imoVASF/FjOfb8qmL+/VahcHQwaiAEGMirVLVh7Hwo
fJONrV+D3cZ1f+GBSyj4no8reLyfgeQtMu9L3QyFtU8T4jZjr7irqJLmGwqF
o0n3S/Yx0K7J1n7dB6FweHPy1X3Y6w9vEzhDD4UvLqmnGnUYSNrlmq9zVCh4
5T89cBw7UGUJ3BJCYfWPdNWBvQx0VK33olNqKOjdyllia+P1/toqs78wFDL9
SzPE9zBQV02nv0trKFyLbvh1aRcD9cXVb5xYCoVl1ZOxXNsYyEdMfEFkRxhE
eSpFBm5loLUjjnm6GmGgrG7L4MK2+NUk7qIVBmZp7wO5tjDQtWm5qyX7wiA5
5Pl1LhUGurOQ90TMKAx0rR4Yc21koPi20ZXbLoSB3w/5JU5ZBorL6LG4HhYG
q3POzN+XwfvhbNQ1jAyDdPvoWU7s/NiordIxYdDes4rJKc1AMXbMgNqEMJCt
Ins5JRnozACvJ19GGFRRXxVziuN8lcQIJL4Kg0VFawdOQQb6teBklzYVBvml
th9DBBjoRmyhsyM7DOz07S3EsNtqubdv+REGyMHt4AZ+BoKTMZZVc2FwLytI
1pCXgSTaRo6t4ggHru3F3dSVDPRPWyrt6LpwKK0uNxHFLjza+tdQOhwumb2q
S1jBQLa6ocOG68Oh4XpTcS4XAwV1VH86uSEcgks/Mdo5GIid2Ps+b0c48Grz
Ga5eoqOuwcd6l43D4WWLcFX8Ih1d8vWoLDENB5cz4rsUsYeKEr5zngiHtrvy
ihoLdKRs80L/uVU40Ku1lk7+pSO1l2xpD4dwENa3L4/7hR04aW1xPxzWmr3a
JP+djlz5FGaja8NhG4v7Vw5JR2s6CnO7G8NBn3qiQRPbQIDPVb4tHG7Ujdkf
ZdMRz7xHYFdnOLzdvTr1NpOO8h3691SM4vXLO0q3j9ORvfZ+pxj+CHhUVTRl
hT12McE/SCQCnp3593J4jI7aXcc8/MUjYDg63PrPKB2VqvU6xMtFAPBWxih9
oyPntmj6+V0R8GtaWMT7Cx3JJFBCTp6PAMGwM0MrsB1+XS4WcoyADVvTC8KG
6Cii9+6tnisRYO641zT9Mx2tlflxMMwzAgoGLoW8/0hHJ6Zefc4KiwDHupcr
lPvpyNDSxyaqNgJ6ou3nOz/QkeBAkuYfjUgYzxrtP4nttcEgDPZFwvyryxXd
7+koZ9eD9Dj9SJAdvXK39x0d/TxNuUtYRoKD5s3FgXY6Gh0WnTp9JxLmuoM4
hlvoyK9g5stgTSSsmuIevohtE3FA+EpbJEguEbUjzXQUORmcK9wdCfs3MQJH
m3D83/aHx09EwoPbMSsnG+joV7pJSYlIFIhLZPD+qKGj89a914UcokB5y+ap
69jZqry3l12PAm3dnNbp1zheV57OrLsbBbaXC2g/ER01zOs85YqKgvTn5YK/
q+hIxVDK7EddFGhaN61eeklHlTzWgwqq0WAZPyEpUEJH8Q+2CuatioHAIK3b
McV0NK25R95YPAZKrgV1rMcGtkX4P8UYEDaUp6kX0ZHGiy+n4yAGWmasFk4V
0JGn5A6DF7djYJ9J0+fUHDq6nnn5YvBUDCgty3i6+ykdTfTXOf0ZioUfl+y3
2UfTEb/8aZugpTiQbJpIGI6io3P8q+Y4ReNBT8WN5yJ2qfwm/aiN8RDDvjNy
PpKO+kv6oyZM4kHndmi8XTgdcZPGkxeT4oFCebnyDJ2O+g55BPhCAsjmCH8+
HkRHtIlpFd/QRDD+XhkKN/H9qTO2Wy4/hqNRVhxFJ+koRr6Qj1aQCpeXJhwP
7KYj5lpp974LaSBcWf7ytRYdpdikFWZcTYNyzyCBg9j+Z8vpNz3TYOW0XMlB
TTrS0/1YJcxIg6cjpxYPadDRUQE4feRFGnxuro8yUKOjw7r7hMeF0sEyKuW1
sTIdSRVZLkpWp8OimZtY2yY6En0ezaHekg5pAvscj2Lb7qn3NO1Kh58PevlN
NtKRyEuXmIdT6RBxR8jKVImODvwtLLotkQFvbH3YZnJ09ELWsSXyRgbobbaW
spTA+dSP6WKrZcKqV9MTn9bSUXH7MZalTia0mdGeO2LLWoX5thhmgoVn9ck7
4ni+xxZkp20mXGzcEJYohp/n893Qh54JAZemuYaF6agktbPTlJUJKCWE7caD
+8mS5WzS8ywI3LXh1e9VdFRhYR87Xp8Fh5urQu5h89bPnjboyIJ3338oR3LT
EcVKzkyHnQWfwepi2Qp8fh7a6a/bkA2LH5V6/y2no4fI5duHmGzYK1n1mpin
IZu1mcaTPjng8DJxXAy78H7rbTlaDoSd9hZK/kNDDWVGwe7xOTASv/ts2W8a
sicLBK6U5wBDquT31zka8kI2JJrOga/Smdt1ZmhoivDdb+GWC/yvHlg2TtOQ
zk8DRR+/XNA6e8nnBPb3LK8fTaG5QEtSaL38g4YY7vxCrYW5oCmb5BBN0pDc
UZ2SoJ+5QF0fkcSeoiFrX9dmrft5uJ9fq7uDbZMxalcXnQef7Y5NcWF7JuXN
eGXmgUYy/x6pSRrKnKF2O7bnwSe54E7DcRryyD48cFQ6H9QV7vKljNBQ/BDv
YhrKhz4lhzvmH2kox//UW5O1hbC4925R5yANVZxnSOQpFYKSecTESexI/qVd
W9ULwfVelbXVAA05VZjMh5kUAtcnce2zfTR0sDZ1mhVUCGqxjfMOXTT08lz2
X82FQrDM/6g+3klDXFpyrjX8ReBdP+PshD2qalDvLl0EDTPrB1w6aGiVvpjk
IZ0isDHzrLj2nobSDyeIZvkUAYVn812vNzTk+uPf0yruYsiXg9K/bTS0eEs3
v3RdMXRonWTexW4Q5D3WoVoMsg73bPxaaajor5dGiFkxlNb06QQ209Cup7n+
UwnF8NmbukCvp6H+pl6ORO0S4IpM3iWEbQiyThrHSkAlu+xqWB0NvaitSv59
sQQ8er9+jKiloZP8trCCUQK8u/ZWxb6moeM7/mlpjJSAJnvKN+UVDZVc6lsu
FFcKnoNv1FWx36xaSB7NL8Xvy4LR0koaUpjfUDxaVwr7M26YNlXQkMmJxpRz
P0pB/9xfGfIFDR3q26+9wvwZWHzgfaVTRkPsHwYawRvKwL1s89+efBo6qrRW
6shYOeT7Ot4WTKYhjYb9b0o7KmBq2F+H8ZiGlHbyPZr9VQHKR+KXC2JfDnba
YS1dCamib0IEHuH9BtglBV+qhOhM9WT+RFwfyOuu159KuPthoYn3IQ2JP9TR
899UBUYboyS5w3C+tn54qmKCYPQNerXkR0O/j37RMB6rASqsH7iHTZoXT3v8
q4GtRT6/ObEzk02/ZIrUgkeU9s5VvjS0x2mf0HadWuA4U5opfJeG+vrK/hSH
14LseEakvCcNqa6p1t2wpQ4sOUKdDl2joW3NCZp0w3qYv8F6UO+G96MuShw+
XQ9J34yfGmLbXN4nq3S1HkaaVn02dqWh8a2JszqR9eAeGmBhcQWfv/1C2/8O
1QND+hZcukxDAbJvzD4ENEC95tk1wedo6Ifs7753Q40Q6BecL4JtrvUm6fhc
I+g1FRkm2tGQe0xAzg++JqizXulVZEtDH2rO5IRqYd8t+DRgQ0NjOCKHwrBr
lmeqWePzb68uE2jYDDWm6dr9x2lI0Fh7i/ibFqh2IO22HqKhWKEE/efb2sFr
43He/IM0tKTtqDRh0g4ao8Wl27CFhKLTNa+2Q/alWzxqB2hofYMRbWNuO8TY
LxSrAw3litTcPqH6Flwv8K3cvZeGYu61vzRd+w6kbTflHtxJQzLO3BRvxffg
edLu9ylFGrLgCeKOsOwAE776+ykraMiAPWslTe+BL36rzrp9C0FbdULuHP83
AJLxxczvIyFId3qXaqTAIJwotbnrjh1y+Ub9O9lBqBsvTLg5HIKyZ14ZwoFB
yDxu3e/9JQQJyhrTR4MG4Zpi9inKxxDUJPvQxEDwIyw2GJ9I6QpBOpmS+2mS
n0BaMNSwoz4E5W26G6woMATuS1zmZ7Gt3v9xkRUbgsbvXrZjdSFobdI8l5gU
Hu9wuPm3NgQpVmjYkcp4/OH+J4o1+Pm7RPgd9fC4InvxRlUIavNqqzjrhcd3
m5SJlYegwy669YyvePwi3wbLzBCUjiS9a9K+AOX2JbOzlBAk4aEn+1B1GF6c
eOZ63zkEbVI22b87eQTCDQ8/AhM8X+QLwRN/voHy3+dS/ltD0KmpiEbufWMg
Gu0Vx4O9Jvushe2BMVjcprM2cksIQh2J80X6Y9BxoXp1umoI4vrAG25mOga+
LfU8bZtD0LWZd13OdmPQFffh19qNIUi8f+a46L0xCNjN7CiQDUGb1UIad9SM
wcDN9bTPQiFIjEND5dbecUAPJKTssOuKbjjbwDikx4pkfxLE8X590xgOjYP7
C86mjwIh6FWg2Oy80TjwLoxxDvKFoNDQcgGj0+OwO7DQu5c7BB3aXpV22HMc
oiIOuLxfoqIch4iQjqJxMCm4aFRLUpGMUeqTOKkJiG9L2aGPzRy50ZopOwGj
E58lGtlUFPOHc/8z+QnwVbIZa2FRUeAjJ6GGTRNQGGcR+GGKirIsF5837pwA
sUD9qi9jVJSxsGPSxHgC+q02qS8boqIkQc6tPp4T4MAxtW7fOyra6PqXNGqZ
gLdzP+82vsX302ZJ37YJ2D21+Pk4dsXyX+FF7RPA07k63aGdinx7o7pXd0xA
bpq2elgbtpy5dMPABMwcphoNN1FRtVuO2yxzAvxDN3sTr6noxeD1ZemCkxAv
fXmwq5iKNFhZashsEhaDs8wssYfC2mwXTkzChZnJuu4iKvqyRrJf++QkbG65
mtdTSEXzdzS7y6wn4fntG759+VTkEDpeUnJhEno++Mp9zKaibuaLU40ekyBG
RNuPpFLRhw8PZ4LiJsHzZ3evPfaTQ23m/QmTMGgnYfItBa/P/n739keT8EQz
YddoMhWNTbyx/pQ6CeojySvHH+F4Wb8mj+ROghnkZk7FU9Gza2FddtWTQJ+t
YU5HUNEKs+qttLFJENz9btAbW1olUA0mJ4Hh9bGNC/vR+yduM0zspV+54uFU
dI/6KdhuGptn61XtUCqyDJ+x1V+YhDCZWNa9ECrawtK+fEB0CqL0XdjCgVQk
lzAzXw9TkBgt+n3bTSpa9OG6qBk3BfdHLu1+6UFFT+USZFkJU+C887m/Prb2
pXaxJ4+mYPd7GxGbG1RE6rWH8j+dgg7+dHXiOhWd//O+pzN/CngDd98cvkpF
qROVN3bWTcFt97PzsQ5U5LwQWkmypsD2dcFBRWzbtJEJn+9ToCfMEZJ/CcfL
eNSUd2YKVuenS9XbU1H5wwMpMr+nIH+C1Jm+QEXcmlkRWzmYMHIuwO+oHRXp
ZazYwFzDhNaCzsYeWyq60jpw5LQEE4oXNwpfxK6Yu6bWIMkE/8TW5Dtn8Xoa
l22KXc8EqV6xmvQzVNT1uPOP9GYmnDiWwbXcCtdn4w7H4r1M0FizwzbgFBUZ
lbzgUN3PBPGBl+Wc2Fp/dH2TdZnQ59DuvNKSiqa4q+fu6TPhnO/sOz4LKkr4
bSynbsqEg3p+KnRzKkpMU52TMGOCEi9PoCB2tMe/W/+OM2E8WlpL5AQVSXYv
i3xxkglueYeSxM2o6ET0fhb/WSaY3XgzF3uMilSJ8A99tkxQ33PKbB22aVnk
wyfnmDBX58wpbUpFb+RthrfaM8F3MNxJ/igVrboldFDWhQk0vqFdWw7jfIp8
GvTwZILre6fQPEMqKrOrsBL1ws+PnRnfhr2eXK5e4M0EMUXuxB0GVBRVmif7
2ZcJCdrbOLT0qOhjyu33ckFMyHa6235Al4rkp0Wtd4YzobFRwvHUbipidD97
3JXBhAZ7V50vWlTUcmaJTzKLCXXL60RcsAe3GGw/m80EtNet0lcT19963orP
uUx4UVAvkq5BRaszF5q7i5iQE+te+VONitYKmI9EVjAh1LFNJGIzjrfyi6P3
25nA4FIYk8K+ZaF2Pv8t3l/K7co0ZSra5XNnR987JlAGFBxfbKIi6lzNhm0d
TLh37E7l0AYq+vRwfl93DxNuaG103K5ARZ6dLvIbvzDhFLd/ZZskroeen8Pz
MzgeUgJPjmInrp88aTDLBKPt8UTbOnw+ZWZjI+aYoHOq1LJNgor22rELtv5h
gnzG+PdWcSqq+/dFyW2RCZIVN3uMsZ3n3ARqlnA833JUta6hIpNP7nziy1mw
8pd0SKsYFZ3bK+z0mpMFUwbHN7SupqK7FRTGRh4WjJz+xGeM7SGoyn2flwWf
XF2mW0SoaPa1d9cQHwt6An73GmGvLh8vfSzAgncxQdUtwlQU4dVMuAmx4Nno
C+sWQSoKYW67UyHOAr8HCoxmXipS2TmXErKBBZ7xBR5HsO/UvA5w3sQC93yd
M808VMSVnW9vtJkF9t2Wys2rqOjPE1JUYCsLjmwMqWlaSUX+bVoeSRosEG2Y
mWvkoCJ9/49pI4dYkLGi3q5hnkDOPEriHy+woPK7TI0p9vDkrRP59iz4MHBL
qecPgQZZVwr8HFiwWKQ8MfabQJecbxUrOLPAwpbmzvOLQEXRu7c5XWcBR7l5
0NEZAu2gNt2a9mOBzeWv2R+mCCThWebRnIjXa75X4Ay2fruCZ8QjFlD2R7kN
TxLoYCjt7elkFpSIGWj8nCDQ1Z0R5yaesID3ddarNeMEamF7nFrIZkH5uuvv
rEYIJLpQyvH3OQtWty7NfhokUNeQHkW+kwWMmqRCJ2yNi7001IXvf7nX5ecA
Htfl3GbbwwLOrNtDPNhf1QPVovtZ+P8w2aLRRyD1H9PJP4ZY0H3w82NqF4G2
6jHS7FgsOKHtc3oNdo3K8aVvbBa075Bak9xJoKP3Kp84f2dBo9wp6rMOAk13
R75wnWGBnsSsni42hZIqz/7JAiQUudTygUDcvo9fu8yx4Pliu8fQewKVNGvG
nv/DAo25K9tdsK8lDNT2zbOgiMU7OfuOQGprA8XN/rEge9DAjg9bvnDrePci
CzZ2jqyLeUugbG4dD+YSC1JbAzrlsItiRjcuW86GhJdVRzTbCaRyZFZEgZMN
EsU2XK/fEKin5qq5GhcborLmq4yxO8uy3+isYAPtoabG+TYCZZiq+plxs8H3
Vr4srYVA9x6us7nIx4Zz6o9mvjQQiHXF2XyvKBuUsn2S6NUEEllxb02fPJ5P
wtxJEHsS2na0KrBhdbDyrtAqHG/j40sVimxYbt/RFvYK76eDry1uAxs+yWz+
F1mBrzdVWma4mQ0PwztPx5cTaKd5AeGqxgb+O6oSGQUEkuJ8QirvZ8P9sWUj
m7B/V9mqLwM2zJ/sLsjMJ9BPZpFcD/aE+j3D7Dwcz47Z9YEH2NDA7L6Vl0Mg
35rbwQN6bPA/F9BVkkGghs8vvj0wZsOsYV8EekwgQQnnwyut2UChe/UfwR6T
Er7VgS3dIaXQ8YhAaesV1FJOs0HP1rboWxKB7H99O7ffhg0RHsNveRMJtOpQ
kKW/HRvUUlj8Jx8SSElh0G+TAxvqRhkWn2IJpFzdJLPMkQ1WW9QSHbGlvLRS
+rD9yt1VvWJwvCcdr4Y6saH9za8jj6MIlLN5MWvlVTZcEI0LV8ZWvaLJOYY9
Z6XdVxRJIC+KnnOTKxtkRu5erosgEGON6E3GNTZcmV8ePBFGoPUlr5Ype7Bh
me6Tdnfs5QEGR0Vu4nwH6Yn/CyXQ9tDIlr/Yyq3fzgZhl7CX/MZusaFCODhN
ENvo8IgenycbTC2VWbEMAt102RF68g4bviY0a8hji9jESKd4sYF3E3/dTjqB
XEaBvdeHDRnm4st9CQJdX3NxoSsYX5+r4r06gEB9jT7izUlsuO7E2Rl+j0Ba
Wgc0TB7j9W0c3CKC3TZwT+ZDMt7PY/onIX8CdfTW7/z0BMcr/PsBAV8CPZy/
F72YxYY3N8tWrfIikNn3nVrWZWx4vv9gzMJ1Ak18Hdyi85YNhn8lybvYJ+6f
4Wl5x4bu8hnDf9cIVLBknHnqAxtm1NL+zLvh83Egjde9iw3bFFed/X2VQFbG
CVdSB9jwhLtdccaJQNpb8v5OjLGB8c66aPw8gewiU0R7lnD9xd2+4IztUXGC
or+cBM8L0aLMcwR68rHnWTEHCRd/vrtJ2uH8rPeUIlaQsFvisPbcWQLRZJx2
buAjYdhOs5bzNIGkk/3qRMVJ6FW28AiyJpC1hZek81oS2n9c38CNbciKy6uS
IOH5/bxgXisC8WTXXL0gRQIjQ+moiCWBKtc2EZFy+Pnk6i7ZEwSy3Jb9L1qF
hK3P1R4kHydQhPS5ljZVEhTumWopYLe9PnBp+VYSBESpcRvMcL88Fj9+cTsJ
HIMZRhnHCPSnUq8uXI2E30/r/ypj11ICzF/tIOGr5nLbLaYE0sweuiGgQULP
kqxQvgmBFspqfu/YRUJbkw7ajq2gWilhoUlCTfjp60VHCRRQNfjmhhYJ5ac9
FXZia90wXB2+m4RcxZiOUmMCfbJT67uyh4RUZkmgJnZqXnP3Rm0SaL7k6B4j
AiXE3sqP3EvCPUOBhxVHcDwVssINdEi4Jax6ZB8214O59b+wz6c65OgeJhDV
e8Ts+H4SNBs+uhkaEEjIfYg2qUvCF4G23xYHCeTafHKiVJ+E6bxnGz4fIFBp
exPsNSCBy/TxCSfsq2s4e6qxlRnuuT66OB8ss/5aQxJcBdedS99PoLebVj0v
P0LCP0GHxl/aBNr82oDP3IQEwYJjP+9h7ylPya3Glju2R54fO17p46CKKQmH
Qvm95fbg/mkbuvgPmypUsu2IFn4/HArqDTMjQUJ4WUz8TgJt+bk32NucBJXC
iRol7AcSmvQObB2zDjJfnUCLPBK3VSxIsAtLP1K7A8dP0pu/Cztd2GRhajuB
FOc+9MhYkqAhEm+/bwuB1sXRWwKsSDi2WmPnkBKBZGMMdF/bkGCz+eT1c9h+
SiW9K86ScFn3VsGQIoEcrh+dPYId4Ppc9YsCju/XQz3vsEtbdJS+yhFo/0NJ
zn5bEiTv668ZkSbQ420VwkPnSNgU72Bujz2sc2uH3Hk8f1Fw+IgUgT47cOif
wzb53CzwTZJAR+qM7Yaw/fearhyVIJBP+cS6LxdIGJ2x/DUmRiCx+bfHJ+1J
mOH13HUZ+95qo/wtl0hYphB3Y1wU5++vmL0b9jqzAXJ8Nf49YZE3M4t9NNdu
fEKYQLezLh9e5UiCda3/RmfsgacH1phiO/Sn2E8KEUg8ZYNzFLbfqpGhSUEC
xUmeqlG4TEKx/eW+KX4CXRgbqzNwIqHam1h7BVt3FY9LOHZbRPZJJh+BToor
1g1i92a1Rl7B3jNr2KXsTMI3xHzP5MW/R4pvP7mJPd0jIHwVO0j6zTgLe5G9
zZTFg+PFMr3h5oLzLXO9hbUK969KhovHFRKUNCJWuWK3TsV2/8LeYVxiwOYm
0I16rs/eV0kwujNbw15JIO8miZogVxJ8uu5UkFy4Xmz/Pk2+hvNf63DTE9vo
iAhaf52Ed0Xm25djt5B81o+xFRhbn6zmJFAST8niY3cSGgy+UHctx/0hQ4KV
7kGC8PPDp70XKOhWs9jnZk98HuPX/lk5R0Gz8ve+Wd7D19s905QdoyC3yC/x
wpEkWJ4eO5w1SkFAfndOxB61WHdGA/uknoGKchQJK4x8/Iy+UdBl95tXIJoE
PQ39plvDFJRr4l12JRb3h1Vd1m8/U9DhjmOSKIGEqqKfd/17KUhumdp7rack
mOZuDOXDFngr41uJ/SndKiWmh4K60r436KaRsJBQWZ/bTUFl2/7KH07H5+NB
oGBfJwU9rPv97HgmCS9PiyXveE9BObM5sqa5JJRxatR+baYg8e59r/tLSDhw
M2n0IrZk89uPp0pxfkdX8n5rwvtxFd/cif2luc9srJGCMjojdVuekcAf5vdp
qp6C8u29NuaWk3BBuvXPz9cUVN6g4atXQQKLriFzCzvp5ze9EmzPpSTdX4iC
fD0aheUrSaB/vRb8p5qC3m5ry/+D/TxTfM3iKwq64Pmo7lEV7h+7Lqhxv6Sg
e+Rb77LXJMSlt5pTXuD17FIJF6vB9SGx6zYP9phuCfU69p6/3FV8z3F8q90V
lWtJsH+dZyxcRkEX++ZfBdeRQKqvdQt/RkEpJp0Ng9heT/0jVmMXNx7MUKsn
ITTYvE+slIImU1wnOrFfmvxxWFeM92eVeEyokQT96gvU+CIKimZf+nEa+51a
W54U9sb+DefTsL+JPv4pU0hBPtk56ZpNuH769QIU8iloz6GCIqNmEi45hCWp
ZlPQiN2nnbtbcfwK6nWeZeF4agykXcEu/TU/sB/7iIzDimRsDuKS5IlMCir0
H6FxtpHwKEc71jOdgsh+k6pX2Po/3TQ5sB/+1kiawGbqpHWFpFGQybazzmJv
SNjbLiT2+CkF+ZkVv3PA7v0+ElafSkGn3P/1LmL77ZFUO4Y9KKS4S6GdhI0B
x972plCQwjer+3rYHqIvBZjJFPT+7rvfQdhSNmTuTewj7anyadg1T5WOLj2m
IJmsNKjFFtEMpa7GXjKfsf2H/dy3bnPiIwraVbX3wtq3JJxr/NO0ATtyXaHt
Dux8K3vuPUkUtOBXZHgB+2RKXHpNIgWpXs7VvIP9b6Jd/yi2wfYCxVBsI+89
gXYJFHRws8FCOfaPWlfFiXgK2lBawWzBfsj/tMYd++byf58HseFk3/l/cRQU
kZLYy8IeTRJc/gD7u9jB3gVs+uihZCHsj98eD/G/w/15+x2Ie0hBu2s8ZySx
76Nhn9xYnN+UadDAVuFZJ6OJLRN3yQewPxw3rayOoaCWl7/ajmDfib9/5gj2
lvHnaubYcsPP5z9EU5DZ66bsM9iNquw4G2zRKst9F7FdPRT3jEZR0JBh6qQT
9ppXVr1u2Fc75kvdsCtXMG7/icTnZb76kQf2RdNa8fvYT6LPZ3ti88b+fsaP
/bPLrt8bu/jz1pMxERTUaWu8wxfbWvniz/XYeXb1RX7Yy64/jMwKx/We52fr
j5354o36TuzEjzra//sYB+eHyjAKcj77zvD/6+eMdl83wJZlyFJ9sJMirwq/
C8Xn8aM01//z6Q2mFlhjD3x+//w29pRSr+kwg4JeOJ3MuYEdcVWAfQU7I+vd
J1fsPWUH6XN0vN4Dvpb/73do8fYWf+wrF7LX/B8PimFeKw+2xNfi9TbY28O+
OkfSKIjDmtvTAns+6Km+EHYLs1fWGLvB20EuJISCFM0jf+j+P9915b8rsalu
JrO7sG0dJ7sCqBRkek57u8r/+TubW7hIUND2nKynMv/v74RriBf2khP3GWFs
xv5pXXcK3k98e/IMro/TGqVS7GBcr2XJe0ewN6rcmnPC7p5W39aJXbVmPuf8
AwqyGshRL8ZmM5evPR6I+0XIssuO2C+/1v5ou4/fF4Nr3cyxH/QGtR3G7nVW
XA7YsnU8AboBOJ47fn4RwzZJEGFt96eg+mnrc5X4/OQeka8VvEtBmxOPcy/H
9oThJKo3Bal0rzw0gc+v3q40z5XY8Dsy+D32oNzmbYt3KCg0XuVYKjbfb7U4
1m0K4p68PKCP3c2avuGEzVG9+tx27NThUtNvtyiIM2xu9zps7be7uT7epCDl
mAIhNu4nzum6bm038PvB4a57ErZmIofRYWwD89gXVGyOiDqlOnfc3zcJZ3li
x/sc7q+4TkEi5/vzLLEdbvA+08Lm/jzaZ4Ct7tQWWnKNgqTeNg5oYTdbmOnn
uFHQ3xNiYdLYUUar5TZhz8xdPC2MfU63cz7VlYLSHpiprMDeohnTJYvtpaPC
/xf3x9+qVoXxVyloysyRfxq7Tl4yRBxbYdNTrUnssLWDlyKu4Pq+8yR+GNtG
4JGuIHbLA9ODn7CVOc9JUV0oqGDfs7392P8BSqxFZw==
           "]]},
         Annotation[#, "Charting`Private`Tag#2"]& ]}, {}},
      {"WolframDynamicHighlight", <|
       "Label" -> {"XYLabel"}, "Ball" -> {"InterpolatedBall"}|>}], 
     DynamicBox[(Charting`HighlightActionBox["DynamicHighlight", {}, 
       Slot["HighlightElements"], 
       Slot["LayoutOptions"], 
       Slot["Meta"], 
       Charting`HighlightActionFunction["DynamicHighlight", {{{{}, {}, 
           Annotation[{
             Directive[
              Opacity[1.], 
              AbsoluteThickness[2], 
              Thickness[Large], 
              GrayLevel[0], 
              Dashing[{Small, Small}]], 
             Line[CompressedData["
1:eJwV1nc8lV8YAHBCIiQRUpLsFkJCDhUaSLbMZFVKpZBKfkjvnWYUJSTZK6GQ
k1lSqewVZVzz3kqJxO+5//D5ft577znPOM95t7j7WXqu4ODg4IM/7P+1EifE
yUfp2P7yqY4V2dHI0dGJUxRsEkQbpBRGo9kHLpMPjtDxIEfuoGhZNFLYeqqm
+DAdB99Pc1Koi0bkHb7e3SZ0fC3lJulgfzSy3B9SrnQQzEr5Yb82Bk1GhKaV
HKBj/f2/+TvEY1BEUxhFD1zCtynzuHQMKjO97Wqxn44LKx1ED26LQRvsonmD
DOi443xbyTqjGDR0Nt2uSY+O5XZ0uZgHxaDgggzD4+DrlVL8uSExSOR75rZe
XToOyciR57kVg3J3Z4t5ghfjRTOcKDHoYEDu8owOHZfdOxlUHBOD+ivyx4PA
TRHrErjuxqCAv4WfV4Cxfcz2sPsxaI1+STV1Lx2/0u60jE+NQVmhpU/Wg69v
5VuTkRGDDOvKYlK1YX8LrXHFWTGoh+f5NRXwazML0eq8GCRAqT6mv4eO1/Gb
dL4vjUEX7jTOeWrS8YWRZvlv9TGIo2YikXsnHTvY3/Hx5IlF8UFycRE76Dhp
c01lO18sUlJ3oXODJdc5jR0WikUWjz9GcG+nY5ph+6K+eCxKpVRc5Fah479R
ClkeyrHIwD7yKLcCHRuJr3H8Zh6L2tZi4wh5iEdHT7bMKhb5vJ035AbPqvtU
xdjHomj9c9rccnQcqC5T4uEeiwblrOW5ZemYFGWaHRYQi25+37LMJU3HhlYe
xFhqLBLJdVwI30TH2hzHT5zPjEWZHnd+cYEZPt92c+XFovedq6a4NtJxddeI
uX15LJJ+yezi2gD5/lXv9Px9LHpJri7hWk/HnbWKyakcccjy4Fx+uBgdHwmM
8t7FG4dG/6lmc4El9lFCPgrGIaGLGQ+5ROlYyrymx0IqDrnYUahcImD047TR
nji0tNXBi0uIjhWeJO43949DBaUu/RRByP9hD2pxcBxyNfKwFgW/F23frBIW
h7CX3355ATrevaii7BQTh/7LviVtwk/HtiSHL81FcYh7V0kHeSXsZyHmA/9s
HCqtKTdbB+YYD28bXIxDnhbV9ck8dFyrNrShlSceNV58XZLHTceWcnquf8Xj
0e3SAfr7FXR8ylPjBGVfPNI2GuaxA9slxHGom8QjRvv49S+cdLx2RV7DT4t4
dGhu9gyLg465Sd5xbzziEb/OahORZRp2ZnhfrafFoxfNwi+Tlmi4/G++9ZG7
8eis43rNrWAdGR+R6fR41HJ9y1aNfzTMLXR3deXzeHRdUDGpapGGXw/Zc/Q3
xqPtKdvXGoHXVBtkbGqLR7SaPcs2f2n4fGDIzMJMPBI28ii/N0fDA1Kjztqu
d5C4RbXiFhY8rx00v2ybgHZO887lMmm43liTFeeVgIzIlo1a4ADpacHWgATk
Xz/mYTpDw1M14qEPEhPQB22R9MApGr6Xrn2Z0pOAbm/x3vieQcNLZkucGZ6J
aO6H8NprQzSseatLQTv6LhKKdhzkAZ+mMaRrH91F8jsyC6MHadi2SOW7Z/ld
ZOWta575hYZH/ut+sTBwFxX2elI+9tMwedfcd5td95B3/QsepR4atm9cHfui
7R7qvOOx0PaJhoNW7ko5p5aMGNmjPTZgw4mw5JHDyWih2qey4yPE67LnfqB7
MpIe9b3e1UrDzItLS4y4ZOSldWWp9z0N93h/S1ucS0a/O26t+NZMwzt49pFf
1d9H6yWe8H+vpeFG+bNyVL8UZJs0vkHwKQ1buB4tv82dhr57euz0uEPD0Vwv
jxwozEBHWVVR6AoN52iP0I2TslCfy22bV5dpWNR9E/+dJ1nI991xqQNgvPxj
erw0C1FzRjON/WlYq3ZvWdaHLNTiIfzS7CIN0z02tEfyZCPT7lNTjudouEwh
b+c2f3At/+EgTxp+t5j2yNYhB/WptgsteNBw7xsvA1ufHOT78GHbNbDPiwjV
s4E5iHpdw+3mKchPPu/vjjs5qEXLJTDyJA277uWKrPucg0xzix/HO9OwtejA
FifrXGQab7+i2IaGNyi4KQyezUN/umcO6IKlwt4817yRhx5vvnWrwZqGfX+0
/Muh56GlnOJVPVY0nEo7ufZ3cR4qesW/hssS1quyfyKxkIfWMaukbMxp+DdX
zLHB6HyENaycv5jR8KEZrdNOGfnIN3g85TT4yKGFqX/l+aieZ71siCkNr/W+
EVPyJR8FbPRTenKEhj3dHzdNqhagnsNbNOeNabglgOgf6ylAkVHlAeFgrT5B
2ldWAdrdblYhCJa2a/rCy1uIqG7BurJGNJw4Zvvk8+5CpB/42fDoARo+2Rew
NSiqEKVl3DJ/gKD/A640JSkWIfMJqWhFcMUfsTdLu4vQwq6Sj8X6UK8X8e7B
BkXIsnLAunEfDYtJdA5WOBQh7k97HJm60F+x0Xkm9CLkszzubahNw5dL/EO7
eIuRcFX5i1d7oJ4Ep02jRDEqD7oluB8s+zHX94NyMVr5Q+bpfi3o/+wTs+qm
xShj2G7pgAYNp1B2qOnFFqMvbxrijVUhP9kKsnpbS5BtfNqro0o07NFZkMhh
/xQdVHaQspWgYUln0z1MrjK0qvrH+IA4DdPijAQEJctQiwW1whvM8tjOp7Oz
DFkH1dhcXQ/1OfNiBNuXoVNN8tH3RWnY4bnS+pCCMhTm+YP7mzANay9o1dxx
Kkc4jTLjxwfrDT0d3VNbgXQ3vHxFWqDidxVD6ycSKlG3nNdVq34qLjow/bOm
ACOtmcmQtGoqFvL2fZhpWI8KQrwDhVKpWFZcVyVZ7TUafYerl29ScV+1KmNG
/R1q0HIWu+1GxdbDz87HXfyIaryYrjsOUPHjD8KqHXvbULDCcf6C/VTMGFE2
rjNqQxqjJaU7wemPPOaKj7ch5mNR10JDKk7T1nP75NaGcjwD+FTBS0W0+1/8
2lCCx78SdUTFBxu6nx/LbUPn3Vev1Nal4oaNvr1W0u1oo4ti3v7dEM/w9EXx
2XbUuYlkW6dOxcf5/HsrODpQbP8Ex0FwRH/YfwcFO9Aq5wIbIzUqTnA92rtB
oQP9dNRcNtlFxfnrHpU22nagZocDlmbbqPhz1mUundIOFGTj+sduKxVn0cS+
zbp1omNTVOkhWSp+K/CnIvxMJ1IIf3HwDFjw8OErPJc7UXuRWMz1LVT86k1l
wdfITqQu0KKctpmK9yh2Vq7O60TTtdqOE1JUbNy6ict+thO5q4q8vC5Kxace
Vdtw3OxCOk1omAdMeeB8L+R2F1rrco4/ah0Vf59oLJiP6kKY8to2TYSKFYZf
Fo6ldqFNYyHMBmGIt3u0Kq+2C3U9mJRZIwj5jtHfpLyyG5mtbghP46FipTt2
Ck5R3UhGUqVSBsx98s7K23e70Q+FqB8PuakYrQpTa0/tRgn7HU6mcFGxG7Gp
vbK4Gw1endZP5qTinLUmQS/autElhthC/D8KHhle5VeyuQcd/B2sJgre8dku
hqrcg9ZzD/rELVLw3ad5RNjuHlS5Oacz5i8F79xl5Fpr0oO47fSf0ecpWNqo
szfuYg9KbPC6QPyiYNvVRN2t5h505vPbJ7zg3wmmhls7epDekOqXyFkK7hoQ
H+wb6kGDiwtmt35S8KHu1N0Z8z1IRSNqW9h3CnYwF6GGqvSiqvTy0WvTFKx2
OmiTVUwvGrq5ytlvhIL3CiWQ+S/1oQ1JJVOsYQquqzXKSwztQ5alTtcvgWX8
FCv3RvWhekZR8pVvFDyjmudfmdeHso479FwbouC2us7OPEYfurA1x47op+Bb
hrm+HB79aKnxqGVaOwV3f41O4fcaQBuFokw+N1DwieTPoXcNBtGlU6vlbbMo
eG74vcmwzldEBHpaOBMULKYafcvAbBg9t3x2PvwMBafYdQaN840iaoq/qxC4
IvTnxz3Co8htQs3i3mkK5hCZFQ1bP4pWhhWoFfpQcIeGryn/1lFkXfxktseL
gs1v7toxrjuKmGuSgtVPwf5XzqsM+I4i+XchkUOOFOwrWMUd+3YU/ZHYF+gL
Xnm/QtH+4yjcV3+9505QcGZP9YBk5yi6tBh4WBD8deOT5aivowhvuyiw156C
5U8HvTOeH0WO5FOx0dYUfOR2Q36f/BiKMTmUgswo+Fua7Jbka2PIjV8/FZtS
8EGLiHCD/8bQzne70w3B93stPQcjx1Cz5ebMA0ehf5BNyprYMcTt8jvf5DAF
C8aNZ23LGkMBlzOqjxlRcLWO6PX0j2PIKY2j33UfBb+NaEkalWYgFY/fA4N6
FPzhm7EIZSsDzStMDZ4Er7gdKqGixEAJeZ3Dp3QpOMsm8budGgN9KC+Y8t5L
gffty9X+Bxho/3unRT9NCp5f9Vf9qRcDKf2tkArdQcGfOjPeRGcz0Lo7wff4
wGktlx2s8hloaaeeeNx2CtbQ81IWKWagz+41IpnbKLjm396ciAoGCmlu4GtR
pmD/Hcpi+k0M1H7v05y4AgWXRW/5zDfMQGHaU58LpSl4onnzTgOpcdR7ZTP1
yxoKfq24fmx12DgyKzx1pI5Jxo/nCq+r2U8grxWTkvtayTjrcbt0pswkStro
09deQsaq50xumLdNoqXb2Ra24GP7fFmGnZPI/edEfUcxGXMVqMpp9Ewi5eZz
+Z1FZLz+jEKN6OAkqgj0D+kuIGMUH+vcODmJOj+FyPTnkHHRZsN1jBVTSJR0
x2M4nYwd3m47LqA6hYJmO7o8wIodb4db1adQn6uE2UgaGQfnBzbFaU6hR1rJ
mqOpZJz9299XVHcKqQ+nrmSkkLGMUWQnh/EUskB5WZNJZOwU22Ub7jiFaL9q
p37EkrH2jLqj5K0pJKTd2ncNHHPoWmrA7SlED+5v4QbrB12R+EQCL8/lrY8h
464Ak7vhdDDfjnM6UWTsLO/7sDVxCkVvSpz+j0LGb7+XyK3NmULxRmdnhCPg
8/wjDz61QDxE0MC9cDLWOlDOW/senjffei8L3vdsgFrYOoXuHEst0AgjY/zn
4nxE2xRKcGg/bx9KxrFV/h8k+6bQ3XOI+fA6GXsqaysxJ6bQ/TvrWDuvkDH9
Y1i7N+80Ch/21H5xmYzX/e3w3MA3jc7srgg1An9weV3wln8aaX90WuvkT4b5
9OW6itA0+iyQqU66SMZjymqUbtFpxB+hfeXbOTKeTRmO4JSdRoGXnBcSvcg4
12ueK0l3Glkee8LNaU/G/5QN/eZ8p1FTk4S3nTZ8n286crZ/Gtnxhla1bCDj
VQe3fpu2mEFPeBpcGxdImOfd9LvOphlUxdpUaw4+88Y9+fKbGfSpN0Cuc56E
BTpqzwm/nUFLxUrjY39I+NAKS0mj9zPI2oV6iW+OhLMfPbNOb5tBK8qtbpn+
JOFptZ2FKkMzyMnna86nSRLW3nRRz2t+Bl2y0hV0BKvdcRYYXJhBhH6837cJ
EuaT3JllvziDnooaa8yOk7CEgPs+4+UZxP8qu1qMQcJixSdLRXiYqFzyYqv9
MAmXffRN8BNmIpG3y78G+kjY4YGRnqoCE9FrHxSdBgfobHYIVmQi/he6Z2d7
SZj3LqdSnRITcWUHDvKBSaPxXRbbmGg2ktms0Q3xPJLyc1Jloo79Xx6S20lY
WpjWvluHiZJfvDys9Z6Ejx96snvyKBNJlDhxv3oH682t75ozZaL47IWXR8Et
dvKyXOZMRL2rpXGyhYTvMeSKxCyYKCSgQJraTMJVkzazKtZM5Kae8nOokYR/
cVbukXBiIrmcGw9oNSQsJUAvWHMW1pOwOi0E/mHFb8rnC/HdVtKMeknCh385
lXKeYyJOj88t0dUkPOJ9eXbmPBMNbFJejKsk4fl9YvcrLzHR3Zi2E0nlJGwq
2TAiE8xEAle3STwpJOEOlrfwHoKJfpl0x+KHJPwi7i5PQDoTfc1TuSYSRsJG
So3Es3bIX6tDMeMk/F7HtpG1fCw0JNjyx3o/CV+6dGT9PXkW+pH/TP6LIQnr
HtZpXARzmz+0PA2uk72t6abAQkr0S3k3DOD3FA8eU1BkofNCkm6Z+iQctjLv
RKESCy0KeTXN6ZDwkgvnjtJtLCQhzJGQtJuE15OFisLVWEilaLxWDlxfIP6t
H6xn8ZlZoA7xaES83KPOQq7RmYfr1Eh4zd7msxPgTGGzf5O7SPhNEA/tqAYL
aaxN8ti3nYRNOOnWi1osdExEY/egHAl3aQcHrtNjISdlm4tuYJ5BOocP2Mcg
oHBwKwn3mj/nrwKHna/YNiQL+9X2fei+j4VKm/XkvsqQcO7IxbJsfRbaEG4k
NryRhLXieFdsNmQhxSQvKw/wicArh8+CNYpvxwxLkfDioA5vOdjsyxvBkQ0k
7J3p+s10PwuF6pqvHJUg4Y1LVMFLB1ho9Kft3JgoCbeLn85LM2Khn/xBmj5g
MQFOsREwh+w9f8Y6EpZt2DupaMxCkha9TIYICZeYFg3kgk3zXBnjwiSsvmlX
e54JCznUhSqcATNG9qZMgr160jwm1pBwePPZj8qHWOjmquHBCSES9sqsuJwB
LvHw6Z4UgP3+cB6+cZiFaq6RxH3BabuU0krALbE5NlOrSViS+/frUfAInvo4
xU/CH5SqT5gdgfptutg8vYqEm8zORa07ykI32q9WMrlJ+ILIXlKEKdSnzutK
EPh3/Xe9fHBrsdUuTnDD1Wf+7WBZ+o5HIlwkHKH95qycGQs1Gg+RNTlJeLQm
ILoKLFxx6MS1fwQe2uLH3WHOQnszNUW5wfHvZcXnwO7xsu+piwTe3OL8VPwY
1OvComHKXwKLDBuR7cAOykXKr+YJfDx+f81HcHqS+PzK3wRe94JUVmTBQm8J
7qdRvwisOTJ3vxk8G/DdVwLcd3Sz2DDY2OrtoPIsgX+ofqkSO85Ck6tvvjb9
QWAV25ML/mDRhbNh7d8J7KvSEkIG6zPs9VzA8fjRvVRwdL16kR+LwE32wnfe
gjVujCbGzhB4SS6gdKMlCzmf/XxcCkxS/fxvFzjSAa/OmCZwzNWSr/vBXZpJ
N59NEfhPbcp/3uAbM2beXRMETnomrJgHzuzT2XISrNph51oFbm1W7B0fJ3BA
W7x2C1j2CeexvwwCWzs0tE6AG12faUmPEXh0/5a8rVYsZHti7FD2KIH/8s1V
q4JHrSUdNcDzbiuD94F5jty4eWSEwNtFMn/agOMPFsa0DxPYoPBRyUmwHBp6
5AaOdHkmfQ58UMPodcA3Arf9WuQIB7ftDOzhBLeMZgfRwB7K2VPUrwQ+9cc+
NREcLi249tEQgV/VVKzIBdeuanf48IXAD9sfKr0HW3Lx+p4AT9sHaHaAv/7T
DhkZIPAcl8effjDnz/vpf/sJfODQ40dT4Ojp96WRYMHvFNpPsAyDo2ktWK2/
UHUBbNDvManYR2ChyaHHK60hX50J/0p6CXyMh3pVAOz26fUafXC4RS6fCPhm
03YN6x4CHz1Lc98IFqp1Mf7SDf02Mrt9CzilKtr+DPjH4IZyefDL4tnroV0E
jvaeE9wJNs9TiFoNFhJ37FMDD2TapyV0EjiU3nlOE3w+jfx0C/jpH6M6bfC/
5KqGvA4Cy9wO7dcFUxNmOveA1S64V+uDN8bITNS2Q79MN50yBOdRLBfNwMY6
9I8HwHqREULdbQQ2jYnjNQa3hJbJeIAjtpWvPAR2usZQZ36G/tXv/nAYPHVl
g1EwePV8z6mj4GsXTO14wJ8iUupMwfxnQ05HfyLwIU5elhk4ybPomhT4fvif
cXOwittXWuZHAueI2pccA784IZqqBjYsXH3EAnzExrikqpXAnvoLxWz3HAuq
NwHfS149yfaZIzkdnz4QWI6m9Jvt+YN9DGewTb1OG9sEEvrLeA/907s9km0J
HQPBy+BKmwkBtrM0Lm1efgf5SXI9zV5fe1eGGhns/Ovqffb+Xit3HBADt99R
fMLev73cKtvUFgL3kO3I7PgY0jo+28BptfPG7PgDJX2Dy94SOGHVcj87PytF
U6iG4HQuBwt2/hKEWlNamgnsr7GQws5vGZdG3dc3cF4vDLbtBxteeTB6Cvw3
VC7KgJ3/0ZX8I68JrOs/u5Vdv6E33RZjTQROzpT/yq63r+6Byz5g/dscQlrg
33l5ieONUN/wE5K7wQLRNwcmG+D7mymft4MTOcc5z4Hp4sMRymBZf0v5mXqI
vwtvUADvsZX3ZdVB/3Ctn5cGu298Oz/7isBaAz2P1oCnaRqbAsAjlN/3V4OD
lh8YzGECc0h9jOAF075euD1fQ+Avej/ll+G8VGStF1uqJvDew/6fpsFCmu6q
vC8InNiZ9vcN+F7mWyviOYHdzxuENLDngYRmIB9YZ/I19yvw3r+8L1dXELj8
MMfWCvb5f5V/VLgM+iNibXMmmKku7hfzDOodsiI2HRycERorAtYZq/VJAUfd
tuoWLSVw2aL6oQTwC7N5L8kSAn+4EvIrEmxU405OKiZw/nLcCfa8aVVtyZcC
H5yhdt8Ej6x7OLupiMC192tUroIv3Fol8bCQwMGGjctXwAu/L+rKgF3WHJm9
BBbuORgmW0Dgm5mnDdnzLOloweNH+QT+rtR5/wxYvlr8jRy43tBzkw+4aOd/
U4/zCLxTN6TeE6yTOrFGEfxjihp3Ctyw1np3Vi6B3z5fpLDnpUV4ta0yuIu6
t9AV3DOrEJyTA/O2o3DJGezpFf1gGxhRW645gQUKG/SeZRN4RnLPPkdw6dxC
rz74eO9rpRNgRwPVa6+zCNxwMxc5gFeQPDdYgq+L8IXbg7M/Jj3vfULggj+r
Z+3Y629otfcEVzIH4tiec+f5M5NJYMfV+afYTsnVSQwCNz5N82DbaNZPawW4
9xEjke0pvcftlMcENhvLX2I7/lbPZTFwS9emJPZ6uu/XiD7MgHzIeJ5l7+fr
eqOnSuCkoiJ/9n7JrsGWJY8IXNi4o5Qdj1pW4XddcOko3052/F2s4eiGdOiX
nktfXcA3925QPQauL0r45AZWCDv2oSuNwFzPHy27g981R5x3B0+Evz7Dzv/l
dS8Ep1IJ7Da4W4xdHyknZt4VMLNblOMs+37JkDNdfgj9X5a0/Tx4rVYUWQSs
eMzqGLsfKkLqle+nwPnOGzFh94tb0/xreXDgjr7IG+ACew/evQ8ILCpY3sfu
P5u0e5m19wl8KWnxFwW8OP7eyBTs89jnRAz4yLW9Ea7JUE+/IL4H4O9157eO
JxF4uCDE9hH4rkBG7SXwv9MXfmaz798HQpyR9wjcPdi3hX1eaKMHUteAEzUq
n9WANXZdRffuwvqqpilN7PsTf7uRl0hgdbL5pS6wCp/kJi2wvrOc2xD403Hz
qpoEmA/VV55MsO/DbxULn+7AeZizNlkCV/HQA+fj4Pkr2jR7npwyr1sfDq5t
bnrNvp/4E/88EwCP3xThZc83B6VTs5tjoV9UHxc7sufVEe2LxtFghvlgHPhB
3Dnh1igCv3R48CsdfLAvvdABrPg7NrAEHHtOcMaXDu9HVP3GT+Bd0V/PxFGh
/t4yRRI2cB5vZRitAfsgxo0d4MZrXjIUCvT/WbUv+8Eu3hPtYWQCaysz3f3A
dP0fBpcI2O/p9AcfwCc0SqVmbhOYIsChNQ5WUAn4fRr8+5+SH5ct3M9iC7kn
IwnsmnajeS94ZopT/HgEgVfeIawKwC++1n1vCSew3fxdmXfgyK5bLYfAtOmC
5CmwdD1fmEEYgYWTwtJ32MH7ffLa6V2hBC7pbpepAOcd3lIndJ3A7z11jrHs
Yb6ibw/I1wjMyRPxaoMD5EPzcdBK8MS65b9G4D4Z5Z1LVwnscJurNQW8+o/q
velAuB9Fr285cYKFOqZ/+J8Ga+hQVlDA6d9KzUcCCEwtLqqoAut80ObuvwL3
vfnjHFlHuE8zDfxa/AnM6h/4+AesdX/FkUPga0nmhKoTzIfYern6S/B7DtEy
p8FJNw71VF6EfpHsWewDv7G2MMr1I/ATI1r0B2c430dEZBTBKz7f/U/IBc6D
QdtC+nl4/wlfcdIc/GebfVHSOQI39yp8bwXXb9lAWQ/+83ghY50rvI+J93nG
+kI+PriY2YGdBFMMhMDWz/onk8FKXG5S5LMwL5s5wobA/wOq+9WZ
              "]]}, "Charting`Private`Tag#1"], 
           Annotation[{
             Directive[
              Opacity[1.], 
              AbsoluteThickness[2], 
              Thickness[Large], 
              GrayLevel[0], 
              Dashing[{Small, Small}]], 
             Line[CompressedData["
1:eJwV13k8VF8UAPBCyU4k2bJVokUSJXVUliJSJEq0iFCUVCJLIvPGzNjJVij7
vkRF3OxbWuxLpcg6M6+ISuF3f//MfL6f+967955z7nkz8hfcTlziWLZsmQv+
+P+7RuL0WqoxA1m/YQU8PMOAM2dslov9b59OVW4HBvxMsp1KMmKgb9cSw65d
Y8BGxYvVRUcY6NVIfqp6EAOoW6849hkyUKJ7bejVfAacOOhbrqzHQF/MY9bQ
lxgwFeifUnyIgV7OOVfTeEIhsDEgRAc7trUx475oKJQdDbYzO4if96bM3nJT
KEieCuP21GUgrvaXy6imoVASF/FjOfb8qmL+/VahcHQwaiAEGMirVLVh7Hwo
fJONrV+D3cZ1f+GBSyj4no8reLyfgeQtMu9L3QyFtU8T4jZjr7irqJLmGwqF
o0n3S/Yx0K7J1n7dB6FweHPy1X3Y6w9vEzhDD4UvLqmnGnUYSNrlmq9zVCh4
5T89cBw7UGUJ3BJCYfWPdNWBvQx0VK33olNqKOjdyllia+P1/toqs78wFDL9
SzPE9zBQV02nv0trKFyLbvh1aRcD9cXVb5xYCoVl1ZOxXNsYyEdMfEFkRxhE
eSpFBm5loLUjjnm6GmGgrG7L4MK2+NUk7qIVBmZp7wO5tjDQtWm5qyX7wiA5
5Pl1LhUGurOQ90TMKAx0rR4Yc21koPi20ZXbLoSB3w/5JU5ZBorL6LG4HhYG
q3POzN+XwfvhbNQ1jAyDdPvoWU7s/NiordIxYdDes4rJKc1AMXbMgNqEMJCt
Ins5JRnozACvJ19GGFRRXxVziuN8lcQIJL4Kg0VFawdOQQb6teBklzYVBvml
th9DBBjoRmyhsyM7DOz07S3EsNtqubdv+REGyMHt4AZ+BoKTMZZVc2FwLytI
1pCXgSTaRo6t4ggHru3F3dSVDPRPWyrt6LpwKK0uNxHFLjza+tdQOhwumb2q
S1jBQLa6ocOG68Oh4XpTcS4XAwV1VH86uSEcgks/Mdo5GIid2Ps+b0c48Grz
Ga5eoqOuwcd6l43D4WWLcFX8Ih1d8vWoLDENB5cz4rsUsYeKEr5zngiHtrvy
ihoLdKRs80L/uVU40Ku1lk7+pSO1l2xpD4dwENa3L4/7hR04aW1xPxzWmr3a
JP+djlz5FGaja8NhG4v7Vw5JR2s6CnO7G8NBn3qiQRPbQIDPVb4tHG7Ujdkf
ZdMRz7xHYFdnOLzdvTr1NpOO8h3691SM4vXLO0q3j9ORvfZ+pxj+CHhUVTRl
hT12McE/SCQCnp3593J4jI7aXcc8/MUjYDg63PrPKB2VqvU6xMtFAPBWxih9
oyPntmj6+V0R8GtaWMT7Cx3JJFBCTp6PAMGwM0MrsB1+XS4WcoyADVvTC8KG
6Cii9+6tnisRYO641zT9Mx2tlflxMMwzAgoGLoW8/0hHJ6Zefc4KiwDHupcr
lPvpyNDSxyaqNgJ6ou3nOz/QkeBAkuYfjUgYzxrtP4nttcEgDPZFwvyryxXd
7+koZ9eD9Dj9SJAdvXK39x0d/TxNuUtYRoKD5s3FgXY6Gh0WnTp9JxLmuoM4
hlvoyK9g5stgTSSsmuIevohtE3FA+EpbJEguEbUjzXQUORmcK9wdCfs3MQJH
m3D83/aHx09EwoPbMSsnG+joV7pJSYlIFIhLZPD+qKGj89a914UcokB5y+ap
69jZqry3l12PAm3dnNbp1zheV57OrLsbBbaXC2g/ER01zOs85YqKgvTn5YK/
q+hIxVDK7EddFGhaN61eeklHlTzWgwqq0WAZPyEpUEJH8Q+2CuatioHAIK3b
McV0NK25R95YPAZKrgV1rMcGtkX4P8UYEDaUp6kX0ZHGiy+n4yAGWmasFk4V
0JGn5A6DF7djYJ9J0+fUHDq6nnn5YvBUDCgty3i6+ykdTfTXOf0ZioUfl+y3
2UfTEb/8aZugpTiQbJpIGI6io3P8q+Y4ReNBT8WN5yJ2qfwm/aiN8RDDvjNy
PpKO+kv6oyZM4kHndmi8XTgdcZPGkxeT4oFCebnyDJ2O+g55BPhCAsjmCH8+
HkRHtIlpFd/QRDD+XhkKN/H9qTO2Wy4/hqNRVhxFJ+koRr6Qj1aQCpeXJhwP
7KYj5lpp974LaSBcWf7ytRYdpdikFWZcTYNyzyCBg9j+Z8vpNz3TYOW0XMlB
TTrS0/1YJcxIg6cjpxYPadDRUQE4feRFGnxuro8yUKOjw7r7hMeF0sEyKuW1
sTIdSRVZLkpWp8OimZtY2yY6En0ezaHekg5pAvscj2Lb7qn3NO1Kh58PevlN
NtKRyEuXmIdT6RBxR8jKVImODvwtLLotkQFvbH3YZnJ09ELWsSXyRgbobbaW
spTA+dSP6WKrZcKqV9MTn9bSUXH7MZalTia0mdGeO2LLWoX5thhmgoVn9ck7
4ni+xxZkp20mXGzcEJYohp/n893Qh54JAZemuYaF6agktbPTlJUJKCWE7caD
+8mS5WzS8ywI3LXh1e9VdFRhYR87Xp8Fh5urQu5h89bPnjboyIJ3338oR3LT
EcVKzkyHnQWfwepi2Qp8fh7a6a/bkA2LH5V6/y2no4fI5duHmGzYK1n1mpin
IZu1mcaTPjng8DJxXAy78H7rbTlaDoSd9hZK/kNDDWVGwe7xOTASv/ts2W8a
sicLBK6U5wBDquT31zka8kI2JJrOga/Smdt1ZmhoivDdb+GWC/yvHlg2TtOQ
zk8DRR+/XNA6e8nnBPb3LK8fTaG5QEtSaL38g4YY7vxCrYW5oCmb5BBN0pDc
UZ2SoJ+5QF0fkcSeoiFrX9dmrft5uJ9fq7uDbZMxalcXnQef7Y5NcWF7JuXN
eGXmgUYy/x6pSRrKnKF2O7bnwSe54E7DcRryyD48cFQ6H9QV7vKljNBQ/BDv
YhrKhz4lhzvmH2kox//UW5O1hbC4925R5yANVZxnSOQpFYKSecTESexI/qVd
W9ULwfVelbXVAA05VZjMh5kUAtcnce2zfTR0sDZ1mhVUCGqxjfMOXTT08lz2
X82FQrDM/6g+3klDXFpyrjX8ReBdP+PshD2qalDvLl0EDTPrB1w6aGiVvpjk
IZ0isDHzrLj2nobSDyeIZvkUAYVn812vNzTk+uPf0yruYsiXg9K/bTS0eEs3
v3RdMXRonWTexW4Q5D3WoVoMsg73bPxaaajor5dGiFkxlNb06QQ209Cup7n+
UwnF8NmbukCvp6H+pl6ORO0S4IpM3iWEbQiyThrHSkAlu+xqWB0NvaitSv59
sQQ8er9+jKiloZP8trCCUQK8u/ZWxb6moeM7/mlpjJSAJnvKN+UVDZVc6lsu
FFcKnoNv1FWx36xaSB7NL8Xvy4LR0koaUpjfUDxaVwr7M26YNlXQkMmJxpRz
P0pB/9xfGfIFDR3q26+9wvwZWHzgfaVTRkPsHwYawRvKwL1s89+efBo6qrRW
6shYOeT7Ot4WTKYhjYb9b0o7KmBq2F+H8ZiGlHbyPZr9VQHKR+KXC2JfDnba
YS1dCamib0IEHuH9BtglBV+qhOhM9WT+RFwfyOuu159KuPthoYn3IQ2JP9TR
899UBUYboyS5w3C+tn54qmKCYPQNerXkR0O/j37RMB6rASqsH7iHTZoXT3v8
q4GtRT6/ObEzk02/ZIrUgkeU9s5VvjS0x2mf0HadWuA4U5opfJeG+vrK/hSH
14LseEakvCcNqa6p1t2wpQ4sOUKdDl2joW3NCZp0w3qYv8F6UO+G96MuShw+
XQ9J34yfGmLbXN4nq3S1HkaaVn02dqWh8a2JszqR9eAeGmBhcQWfv/1C2/8O
1QND+hZcukxDAbJvzD4ENEC95tk1wedo6Ifs7753Q40Q6BecL4JtrvUm6fhc
I+g1FRkm2tGQe0xAzg++JqizXulVZEtDH2rO5IRqYd8t+DRgQ0NjOCKHwrBr
lmeqWePzb68uE2jYDDWm6dr9x2lI0Fh7i/ibFqh2IO22HqKhWKEE/efb2sFr
43He/IM0tKTtqDRh0g4ao8Wl27CFhKLTNa+2Q/alWzxqB2hofYMRbWNuO8TY
LxSrAw3litTcPqH6Flwv8K3cvZeGYu61vzRd+w6kbTflHtxJQzLO3BRvxffg
edLu9ylFGrLgCeKOsOwAE776+ykraMiAPWslTe+BL36rzrp9C0FbdULuHP83
AJLxxczvIyFId3qXaqTAIJwotbnrjh1y+Ub9O9lBqBsvTLg5HIKyZ14ZwoFB
yDxu3e/9JQQJyhrTR4MG4Zpi9inKxxDUJPvQxEDwIyw2GJ9I6QpBOpmS+2mS
n0BaMNSwoz4E5W26G6woMATuS1zmZ7Gt3v9xkRUbgsbvXrZjdSFobdI8l5gU
Hu9wuPm3NgQpVmjYkcp4/OH+J4o1+Pm7RPgd9fC4InvxRlUIavNqqzjrhcd3
m5SJlYegwy669YyvePwi3wbLzBCUjiS9a9K+AOX2JbOzlBAk4aEn+1B1GF6c
eOZ63zkEbVI22b87eQTCDQ8/AhM8X+QLwRN/voHy3+dS/ltD0KmpiEbufWMg
Gu0Vx4O9Jvushe2BMVjcprM2cksIQh2J80X6Y9BxoXp1umoI4vrAG25mOga+
LfU8bZtD0LWZd13OdmPQFffh19qNIUi8f+a46L0xCNjN7CiQDUGb1UIad9SM
wcDN9bTPQiFIjEND5dbecUAPJKTssOuKbjjbwDikx4pkfxLE8X590xgOjYP7
C86mjwIh6FWg2Oy80TjwLoxxDvKFoNDQcgGj0+OwO7DQu5c7BB3aXpV22HMc
oiIOuLxfoqIch4iQjqJxMCm4aFRLUpGMUeqTOKkJiG9L2aGPzRy50ZopOwGj
E58lGtlUFPOHc/8z+QnwVbIZa2FRUeAjJ6GGTRNQGGcR+GGKirIsF5837pwA
sUD9qi9jVJSxsGPSxHgC+q02qS8boqIkQc6tPp4T4MAxtW7fOyra6PqXNGqZ
gLdzP+82vsX302ZJ37YJ2D21+Pk4dsXyX+FF7RPA07k63aGdinx7o7pXd0xA
bpq2elgbtpy5dMPABMwcphoNN1FRtVuO2yxzAvxDN3sTr6noxeD1ZemCkxAv
fXmwq5iKNFhZashsEhaDs8wssYfC2mwXTkzChZnJuu4iKvqyRrJf++QkbG65
mtdTSEXzdzS7y6wn4fntG759+VTkEDpeUnJhEno++Mp9zKaibuaLU40ekyBG
RNuPpFLRhw8PZ4LiJsHzZ3evPfaTQ23m/QmTMGgnYfItBa/P/n739keT8EQz
YddoMhWNTbyx/pQ6CeojySvHH+F4Wb8mj+ROghnkZk7FU9Gza2FddtWTQJ+t
YU5HUNEKs+qttLFJENz9btAbW1olUA0mJ4Hh9bGNC/vR+yduM0zspV+54uFU
dI/6KdhuGptn61XtUCqyDJ+x1V+YhDCZWNa9ECrawtK+fEB0CqL0XdjCgVQk
lzAzXw9TkBgt+n3bTSpa9OG6qBk3BfdHLu1+6UFFT+USZFkJU+C887m/Prb2
pXaxJ4+mYPd7GxGbG1RE6rWH8j+dgg7+dHXiOhWd//O+pzN/CngDd98cvkpF
qROVN3bWTcFt97PzsQ5U5LwQWkmypsD2dcFBRWzbtJEJn+9ToCfMEZJ/CcfL
eNSUd2YKVuenS9XbU1H5wwMpMr+nIH+C1Jm+QEXcmlkRWzmYMHIuwO+oHRXp
ZazYwFzDhNaCzsYeWyq60jpw5LQEE4oXNwpfxK6Yu6bWIMkE/8TW5Dtn8Xoa
l22KXc8EqV6xmvQzVNT1uPOP9GYmnDiWwbXcCtdn4w7H4r1M0FizwzbgFBUZ
lbzgUN3PBPGBl+Wc2Fp/dH2TdZnQ59DuvNKSiqa4q+fu6TPhnO/sOz4LKkr4
bSynbsqEg3p+KnRzKkpMU52TMGOCEi9PoCB2tMe/W/+OM2E8WlpL5AQVSXYv
i3xxkglueYeSxM2o6ET0fhb/WSaY3XgzF3uMilSJ8A99tkxQ33PKbB22aVnk
wyfnmDBX58wpbUpFb+RthrfaM8F3MNxJ/igVrboldFDWhQk0vqFdWw7jfIp8
GvTwZILre6fQPEMqKrOrsBL1ws+PnRnfhr2eXK5e4M0EMUXuxB0GVBRVmif7
2ZcJCdrbOLT0qOhjyu33ckFMyHa6235Al4rkp0Wtd4YzobFRwvHUbipidD97
3JXBhAZ7V50vWlTUcmaJTzKLCXXL60RcsAe3GGw/m80EtNet0lcT19963orP
uUx4UVAvkq5BRaszF5q7i5iQE+te+VONitYKmI9EVjAh1LFNJGIzjrfyi6P3
25nA4FIYk8K+ZaF2Pv8t3l/K7co0ZSra5XNnR987JlAGFBxfbKIi6lzNhm0d
TLh37E7l0AYq+vRwfl93DxNuaG103K5ARZ6dLvIbvzDhFLd/ZZskroeen8Pz
MzgeUgJPjmInrp88aTDLBKPt8UTbOnw+ZWZjI+aYoHOq1LJNgor22rELtv5h
gnzG+PdWcSqq+/dFyW2RCZIVN3uMsZ3n3ARqlnA833JUta6hIpNP7nziy1mw
8pd0SKsYFZ3bK+z0mpMFUwbHN7SupqK7FRTGRh4WjJz+xGeM7SGoyn2flwWf
XF2mW0SoaPa1d9cQHwt6An73GmGvLh8vfSzAgncxQdUtwlQU4dVMuAmx4Nno
C+sWQSoKYW67UyHOAr8HCoxmXipS2TmXErKBBZ7xBR5HsO/UvA5w3sQC93yd
M808VMSVnW9vtJkF9t2Wys2rqOjPE1JUYCsLjmwMqWlaSUX+bVoeSRosEG2Y
mWvkoCJ9/49pI4dYkLGi3q5hnkDOPEriHy+woPK7TI0p9vDkrRP59iz4MHBL
qecPgQZZVwr8HFiwWKQ8MfabQJecbxUrOLPAwpbmzvOLQEXRu7c5XWcBR7l5
0NEZAu2gNt2a9mOBzeWv2R+mCCThWebRnIjXa75X4Ay2fruCZ8QjFlD2R7kN
TxLoYCjt7elkFpSIGWj8nCDQ1Z0R5yaesID3ddarNeMEamF7nFrIZkH5uuvv
rEYIJLpQyvH3OQtWty7NfhokUNeQHkW+kwWMmqRCJ2yNi7001IXvf7nX5ecA
Htfl3GbbwwLOrNtDPNhf1QPVovtZ+P8w2aLRRyD1H9PJP4ZY0H3w82NqF4G2
6jHS7FgsOKHtc3oNdo3K8aVvbBa075Bak9xJoKP3Kp84f2dBo9wp6rMOAk13
R75wnWGBnsSsni42hZIqz/7JAiQUudTygUDcvo9fu8yx4Pliu8fQewKVNGvG
nv/DAo25K9tdsK8lDNT2zbOgiMU7OfuOQGprA8XN/rEge9DAjg9bvnDrePci
CzZ2jqyLeUugbG4dD+YSC1JbAzrlsItiRjcuW86GhJdVRzTbCaRyZFZEgZMN
EsU2XK/fEKin5qq5GhcborLmq4yxO8uy3+isYAPtoabG+TYCZZiq+plxs8H3
Vr4srYVA9x6us7nIx4Zz6o9mvjQQiHXF2XyvKBuUsn2S6NUEEllxb02fPJ5P
wtxJEHsS2na0KrBhdbDyrtAqHG/j40sVimxYbt/RFvYK76eDry1uAxs+yWz+
F1mBrzdVWma4mQ0PwztPx5cTaKd5AeGqxgb+O6oSGQUEkuJ8QirvZ8P9sWUj
m7B/V9mqLwM2zJ/sLsjMJ9BPZpFcD/aE+j3D7Dwcz47Z9YEH2NDA7L6Vl0Mg
35rbwQN6bPA/F9BVkkGghs8vvj0wZsOsYV8EekwgQQnnwyut2UChe/UfwR6T
Er7VgS3dIaXQ8YhAaesV1FJOs0HP1rboWxKB7H99O7ffhg0RHsNveRMJtOpQ
kKW/HRvUUlj8Jx8SSElh0G+TAxvqRhkWn2IJpFzdJLPMkQ1WW9QSHbGlvLRS
+rD9yt1VvWJwvCcdr4Y6saH9za8jj6MIlLN5MWvlVTZcEI0LV8ZWvaLJOYY9
Z6XdVxRJIC+KnnOTKxtkRu5erosgEGON6E3GNTZcmV8ePBFGoPUlr5Ype7Bh
me6Tdnfs5QEGR0Vu4nwH6Yn/CyXQ9tDIlr/Yyq3fzgZhl7CX/MZusaFCODhN
ENvo8IgenycbTC2VWbEMAt102RF68g4bviY0a8hji9jESKd4sYF3E3/dTjqB
XEaBvdeHDRnm4st9CQJdX3NxoSsYX5+r4r06gEB9jT7izUlsuO7E2Rl+j0Ba
Wgc0TB7j9W0c3CKC3TZwT+ZDMt7PY/onIX8CdfTW7/z0BMcr/PsBAV8CPZy/
F72YxYY3N8tWrfIikNn3nVrWZWx4vv9gzMJ1Ak18Hdyi85YNhn8lybvYJ+6f
4Wl5x4bu8hnDf9cIVLBknHnqAxtm1NL+zLvh83Egjde9iw3bFFed/X2VQFbG
CVdSB9jwhLtdccaJQNpb8v5OjLGB8c66aPw8gewiU0R7lnD9xd2+4IztUXGC
or+cBM8L0aLMcwR68rHnWTEHCRd/vrtJ2uH8rPeUIlaQsFvisPbcWQLRZJx2
buAjYdhOs5bzNIGkk/3qRMVJ6FW28AiyJpC1hZek81oS2n9c38CNbciKy6uS
IOH5/bxgXisC8WTXXL0gRQIjQ+moiCWBKtc2EZFy+Pnk6i7ZEwSy3Jb9L1qF
hK3P1R4kHydQhPS5ljZVEhTumWopYLe9PnBp+VYSBESpcRvMcL88Fj9+cTsJ
HIMZRhnHCPSnUq8uXI2E30/r/ypj11ICzF/tIOGr5nLbLaYE0sweuiGgQULP
kqxQvgmBFspqfu/YRUJbkw7ajq2gWilhoUlCTfjp60VHCRRQNfjmhhYJ5ac9
FXZia90wXB2+m4RcxZiOUmMCfbJT67uyh4RUZkmgJnZqXnP3Rm0SaL7k6B4j
AiXE3sqP3EvCPUOBhxVHcDwVssINdEi4Jax6ZB8214O59b+wz6c65OgeJhDV
e8Ts+H4SNBs+uhkaEEjIfYg2qUvCF4G23xYHCeTafHKiVJ+E6bxnGz4fIFBp
exPsNSCBy/TxCSfsq2s4e6qxlRnuuT66OB8ss/5aQxJcBdedS99PoLebVj0v
P0LCP0GHxl/aBNr82oDP3IQEwYJjP+9h7ylPya3Glju2R54fO17p46CKKQmH
Qvm95fbg/mkbuvgPmypUsu2IFn4/HArqDTMjQUJ4WUz8TgJt+bk32NucBJXC
iRol7AcSmvQObB2zDjJfnUCLPBK3VSxIsAtLP1K7A8dP0pu/Cztd2GRhajuB
FOc+9MhYkqAhEm+/bwuB1sXRWwKsSDi2WmPnkBKBZGMMdF/bkGCz+eT1c9h+
SiW9K86ScFn3VsGQIoEcrh+dPYId4Ppc9YsCju/XQz3vsEtbdJS+yhFo/0NJ
zn5bEiTv668ZkSbQ420VwkPnSNgU72Bujz2sc2uH3Hk8f1Fw+IgUgT47cOif
wzb53CzwTZJAR+qM7Yaw/fearhyVIJBP+cS6LxdIGJ2x/DUmRiCx+bfHJ+1J
mOH13HUZ+95qo/wtl0hYphB3Y1wU5++vmL0b9jqzAXJ8Nf49YZE3M4t9NNdu
fEKYQLezLh9e5UiCda3/RmfsgacH1phiO/Sn2E8KEUg8ZYNzFLbfqpGhSUEC
xUmeqlG4TEKx/eW+KX4CXRgbqzNwIqHam1h7BVt3FY9LOHZbRPZJJh+BToor
1g1i92a1Rl7B3jNr2KXsTMI3xHzP5MW/R4pvP7mJPd0jIHwVO0j6zTgLe5G9
zZTFg+PFMr3h5oLzLXO9hbUK969KhovHFRKUNCJWuWK3TsV2/8LeYVxiwOYm
0I16rs/eV0kwujNbw15JIO8miZogVxJ8uu5UkFy4Xmz/Pk2+hvNf63DTE9vo
iAhaf52Ed0Xm25djt5B81o+xFRhbn6zmJFAST8niY3cSGgy+UHctx/0hQ4KV
7kGC8PPDp70XKOhWs9jnZk98HuPX/lk5R0Gz8ve+Wd7D19s905QdoyC3yC/x
wpEkWJ4eO5w1SkFAfndOxB61WHdGA/uknoGKchQJK4x8/Iy+UdBl95tXIJoE
PQ39plvDFJRr4l12JRb3h1Vd1m8/U9DhjmOSKIGEqqKfd/17KUhumdp7rack
mOZuDOXDFngr41uJ/SndKiWmh4K60r436KaRsJBQWZ/bTUFl2/7KH07H5+NB
oGBfJwU9rPv97HgmCS9PiyXveE9BObM5sqa5JJRxatR+baYg8e59r/tLSDhw
M2n0IrZk89uPp0pxfkdX8n5rwvtxFd/cif2luc9srJGCMjojdVuekcAf5vdp
qp6C8u29NuaWk3BBuvXPz9cUVN6g4atXQQKLriFzCzvp5ze9EmzPpSTdX4iC
fD0aheUrSaB/vRb8p5qC3m5ry/+D/TxTfM3iKwq64Pmo7lEV7h+7Lqhxv6Sg
e+Rb77LXJMSlt5pTXuD17FIJF6vB9SGx6zYP9phuCfU69p6/3FV8z3F8q90V
lWtJsH+dZyxcRkEX++ZfBdeRQKqvdQt/RkEpJp0Ng9heT/0jVmMXNx7MUKsn
ITTYvE+slIImU1wnOrFfmvxxWFeM92eVeEyokQT96gvU+CIKimZf+nEa+51a
W54U9sb+DefTsL+JPv4pU0hBPtk56ZpNuH769QIU8iloz6GCIqNmEi45hCWp
ZlPQiN2nnbtbcfwK6nWeZeF4agykXcEu/TU/sB/7iIzDimRsDuKS5IlMCir0
H6FxtpHwKEc71jOdgsh+k6pX2Po/3TQ5sB/+1kiawGbqpHWFpFGQybazzmJv
SNjbLiT2+CkF+ZkVv3PA7v0+ElafSkGn3P/1LmL77ZFUO4Y9KKS4S6GdhI0B
x972plCQwjer+3rYHqIvBZjJFPT+7rvfQdhSNmTuTewj7anyadg1T5WOLj2m
IJmsNKjFFtEMpa7GXjKfsf2H/dy3bnPiIwraVbX3wtq3JJxr/NO0ATtyXaHt
Dux8K3vuPUkUtOBXZHgB+2RKXHpNIgWpXs7VvIP9b6Jd/yi2wfYCxVBsI+89
gXYJFHRws8FCOfaPWlfFiXgK2lBawWzBfsj/tMYd++byf58HseFk3/l/cRQU
kZLYy8IeTRJc/gD7u9jB3gVs+uihZCHsj98eD/G/w/15+x2Ie0hBu2s8ZySx
76Nhn9xYnN+UadDAVuFZJ6OJLRN3yQewPxw3rayOoaCWl7/ajmDfib9/5gj2
lvHnaubYcsPP5z9EU5DZ66bsM9iNquw4G2zRKst9F7FdPRT3jEZR0JBh6qQT
9ppXVr1u2Fc75kvdsCtXMG7/icTnZb76kQf2RdNa8fvYT6LPZ3ti88b+fsaP
/bPLrt8bu/jz1pMxERTUaWu8wxfbWvniz/XYeXb1RX7Yy64/jMwKx/We52fr
j5354o36TuzEjzra//sYB+eHyjAKcj77zvD/6+eMdl83wJZlyFJ9sJMirwq/
C8Xn8aM01//z6Q2mFlhjD3x+//w29pRSr+kwg4JeOJ3MuYEdcVWAfQU7I+vd
J1fsPWUH6XN0vN4Dvpb/73do8fYWf+wrF7LX/B8PimFeKw+2xNfi9TbY28O+
OkfSKIjDmtvTAns+6Km+EHYLs1fWGLvB20EuJISCFM0jf+j+P9915b8rsalu
JrO7sG0dJ7sCqBRkek57u8r/+TubW7hIUND2nKynMv/v74RriBf2khP3GWFs
xv5pXXcK3k98e/IMro/TGqVS7GBcr2XJe0ewN6rcmnPC7p5W39aJXbVmPuf8
AwqyGshRL8ZmM5evPR6I+0XIssuO2C+/1v5ou4/fF4Nr3cyxH/QGtR3G7nVW
XA7YsnU8AboBOJ47fn4RwzZJEGFt96eg+mnrc5X4/OQeka8VvEtBmxOPcy/H
9oThJKo3Bal0rzw0gc+v3q40z5XY8Dsy+D32oNzmbYt3KCg0XuVYKjbfb7U4
1m0K4p68PKCP3c2avuGEzVG9+tx27NThUtNvtyiIM2xu9zps7be7uT7epCDl
mAIhNu4nzum6bm038PvB4a57ErZmIofRYWwD89gXVGyOiDqlOnfc3zcJZ3li
x/sc7q+4TkEi5/vzLLEdbvA+08Lm/jzaZ4Ct7tQWWnKNgqTeNg5oYTdbmOnn
uFHQ3xNiYdLYUUar5TZhz8xdPC2MfU63cz7VlYLSHpiprMDeohnTJYvtpaPC
/xf3x9+qVoXxVyloysyRfxq7Tl4yRBxbYdNTrUnssLWDlyKu4Pq+8yR+GNtG
4JGuIHbLA9ODn7CVOc9JUV0oqGDfs7392P8BSqxFZw==
              "]]}, "Charting`Private`Tag#2"]}}, {}}, <|
        "HighlightElements" -> <|
          "Label" -> {"XYLabel"}, "Ball" -> {"InterpolatedBall"}|>, 
         "LayoutOptions" -> <|
          "PlotRange" -> {{-1069.442431189526, -781.442431189526}, {0., 
            1.0234084203954663`}}, "Frame" -> {{True, True}, {True, True}}, 
           "AxesOrigin" -> {-200., 0.}, "ImageSize" -> {360, 270.}, 
           "Axes" -> {True, True}, 
           "LabelStyle" -> {FontSize -> 19, FontFamily -> "Times"}, 
           "AspectRatio" -> 0.75, "DefaultStyle" -> {
             Directive[
              Opacity[1.], 
              AbsoluteThickness[2], 
              Thickness[Large], 
              GrayLevel[0], 
              Dashing[{Small, Small}]], 
             Directive[
              Opacity[1.], 
              AbsoluteThickness[2], 
              Thickness[Large], 
              GrayLevel[0], 
              Dashing[{Small, Small}]]}, 
           "HighlightLabelingFunctions" -> <|"CoordinatesToolOptions" -> ({
               Identity[
                Part[#, 1]], 
               Identity[
                Part[#, 2]]}& ), 
             "ScalingFunctions" -> {{Identity, Identity}, {
               Identity, Identity}}|>, "Primitives" -> {}, "GCFlag" -> 
           False|>, 
         "Meta" -> <|
          "DefaultHighlight" -> {"Dynamic", None}, "Index" -> {}, "Function" -> 
           Plot, "GroupHighlight" -> False|>|>]]& )[<|
       "HighlightElements" -> <|
         "Label" -> {"XYLabel"}, "Ball" -> {"InterpolatedBall"}|>, 
        "LayoutOptions" -> <|
         "PlotRange" -> {{-1069.442431189526, -781.442431189526}, {0., 
           1.0234084203954663`}}, "Frame" -> {{True, True}, {True, True}}, 
          "AxesOrigin" -> {-200., 0.}, "ImageSize" -> {360, 270.}, 
          "Axes" -> {True, True}, 
          "LabelStyle" -> {FontSize -> 19, FontFamily -> "Times"}, 
          "AspectRatio" -> 0.75, "DefaultStyle" -> {
            Directive[
             Opacity[1.], 
             AbsoluteThickness[2], 
             Thickness[Large], 
             GrayLevel[0], 
             Dashing[{Small, Small}]], 
            Directive[
             Opacity[1.], 
             AbsoluteThickness[2], 
             Thickness[Large], 
             GrayLevel[0], 
             Dashing[{Small, Small}]]}, 
          "HighlightLabelingFunctions" -> <|"CoordinatesToolOptions" -> ({
              Identity[
               Part[#, 1]], 
              Identity[
               Part[#, 2]]}& ), 
            "ScalingFunctions" -> {{Identity, Identity}, {
              Identity, Identity}}|>, "Primitives" -> {}, "GCFlag" -> False|>,
         "Meta" -> <|
         "DefaultHighlight" -> {"Dynamic", None}, "Index" -> {}, "Function" -> 
          Plot, "GroupHighlight" -> False|>|>],
      ImageSizeCache->{{4.503599627370496*^15, -4.503599627370496*^15}, {
       4.503599627370496*^15, -4.503599627370496*^15}}]},
    Annotation[{{{{}, {}, 
        Annotation[{
          Directive[
           Opacity[1.], 
           AbsoluteThickness[2], 
           Thickness[Large], 
           GrayLevel[0], 
           Dashing[{Small, Small}]], 
          Line[CompressedData["
1:eJwV1nc8lV8YAHBCIiQRUpLsFkJCDhUaSLbMZFVKpZBKfkjvnWYUJSTZK6GQ
k1lSqewVZVzz3kqJxO+5//D5ft577znPOM95t7j7WXqu4ODg4IM/7P+1EifE
yUfp2P7yqY4V2dHI0dGJUxRsEkQbpBRGo9kHLpMPjtDxIEfuoGhZNFLYeqqm
+DAdB99Pc1Koi0bkHb7e3SZ0fC3lJulgfzSy3B9SrnQQzEr5Yb82Bk1GhKaV
HKBj/f2/+TvEY1BEUxhFD1zCtynzuHQMKjO97Wqxn44LKx1ED26LQRvsonmD
DOi443xbyTqjGDR0Nt2uSY+O5XZ0uZgHxaDgggzD4+DrlVL8uSExSOR75rZe
XToOyciR57kVg3J3Z4t5ghfjRTOcKDHoYEDu8owOHZfdOxlUHBOD+ivyx4PA
TRHrErjuxqCAv4WfV4Cxfcz2sPsxaI1+STV1Lx2/0u60jE+NQVmhpU/Wg69v
5VuTkRGDDOvKYlK1YX8LrXHFWTGoh+f5NRXwazML0eq8GCRAqT6mv4eO1/Gb
dL4vjUEX7jTOeWrS8YWRZvlv9TGIo2YikXsnHTvY3/Hx5IlF8UFycRE76Dhp
c01lO18sUlJ3oXODJdc5jR0WikUWjz9GcG+nY5ph+6K+eCxKpVRc5Fah479R
ClkeyrHIwD7yKLcCHRuJr3H8Zh6L2tZi4wh5iEdHT7bMKhb5vJ035AbPqvtU
xdjHomj9c9rccnQcqC5T4uEeiwblrOW5ZemYFGWaHRYQi25+37LMJU3HhlYe
xFhqLBLJdVwI30TH2hzHT5zPjEWZHnd+cYEZPt92c+XFovedq6a4NtJxddeI
uX15LJJ+yezi2gD5/lXv9Px9LHpJri7hWk/HnbWKyakcccjy4Fx+uBgdHwmM
8t7FG4dG/6lmc4El9lFCPgrGIaGLGQ+5ROlYyrymx0IqDrnYUahcImD047TR
nji0tNXBi0uIjhWeJO43949DBaUu/RRByP9hD2pxcBxyNfKwFgW/F23frBIW
h7CX3355ATrevaii7BQTh/7LviVtwk/HtiSHL81FcYh7V0kHeSXsZyHmA/9s
HCqtKTdbB+YYD28bXIxDnhbV9ck8dFyrNrShlSceNV58XZLHTceWcnquf8Xj
0e3SAfr7FXR8ylPjBGVfPNI2GuaxA9slxHGom8QjRvv49S+cdLx2RV7DT4t4
dGhu9gyLg465Sd5xbzziEb/OahORZRp2ZnhfrafFoxfNwi+Tlmi4/G++9ZG7
8eis43rNrWAdGR+R6fR41HJ9y1aNfzTMLXR3deXzeHRdUDGpapGGXw/Zc/Q3
xqPtKdvXGoHXVBtkbGqLR7SaPcs2f2n4fGDIzMJMPBI28ii/N0fDA1Kjztqu
d5C4RbXiFhY8rx00v2ybgHZO887lMmm43liTFeeVgIzIlo1a4ADpacHWgATk
Xz/mYTpDw1M14qEPEhPQB22R9MApGr6Xrn2Z0pOAbm/x3vieQcNLZkucGZ6J
aO6H8NprQzSseatLQTv6LhKKdhzkAZ+mMaRrH91F8jsyC6MHadi2SOW7Z/ld
ZOWta575hYZH/ut+sTBwFxX2elI+9tMwedfcd5td95B3/QsepR4atm9cHfui
7R7qvOOx0PaJhoNW7ko5p5aMGNmjPTZgw4mw5JHDyWih2qey4yPE67LnfqB7
MpIe9b3e1UrDzItLS4y4ZOSldWWp9z0N93h/S1ucS0a/O26t+NZMwzt49pFf
1d9H6yWe8H+vpeFG+bNyVL8UZJs0vkHwKQ1buB4tv82dhr57euz0uEPD0Vwv
jxwozEBHWVVR6AoN52iP0I2TslCfy22bV5dpWNR9E/+dJ1nI991xqQNgvPxj
erw0C1FzRjON/WlYq3ZvWdaHLNTiIfzS7CIN0z02tEfyZCPT7lNTjudouEwh
b+c2f3At/+EgTxp+t5j2yNYhB/WptgsteNBw7xsvA1ufHOT78GHbNbDPiwjV
s4E5iHpdw+3mKchPPu/vjjs5qEXLJTDyJA277uWKrPucg0xzix/HO9OwtejA
FifrXGQab7+i2IaGNyi4KQyezUN/umcO6IKlwt4817yRhx5vvnWrwZqGfX+0
/Muh56GlnOJVPVY0nEo7ufZ3cR4qesW/hssS1quyfyKxkIfWMaukbMxp+DdX
zLHB6HyENaycv5jR8KEZrdNOGfnIN3g85TT4yKGFqX/l+aieZ71siCkNr/W+
EVPyJR8FbPRTenKEhj3dHzdNqhagnsNbNOeNabglgOgf6ylAkVHlAeFgrT5B
2ldWAdrdblYhCJa2a/rCy1uIqG7BurJGNJw4Zvvk8+5CpB/42fDoARo+2Rew
NSiqEKVl3DJ/gKD/A640JSkWIfMJqWhFcMUfsTdLu4vQwq6Sj8X6UK8X8e7B
BkXIsnLAunEfDYtJdA5WOBQh7k97HJm60F+x0Xkm9CLkszzubahNw5dL/EO7
eIuRcFX5i1d7oJ4Ep02jRDEqD7oluB8s+zHX94NyMVr5Q+bpfi3o/+wTs+qm
xShj2G7pgAYNp1B2qOnFFqMvbxrijVUhP9kKsnpbS5BtfNqro0o07NFZkMhh
/xQdVHaQspWgYUln0z1MrjK0qvrH+IA4DdPijAQEJctQiwW1whvM8tjOp7Oz
DFkH1dhcXQ/1OfNiBNuXoVNN8tH3RWnY4bnS+pCCMhTm+YP7mzANay9o1dxx
Kkc4jTLjxwfrDT0d3VNbgXQ3vHxFWqDidxVD6ycSKlG3nNdVq34qLjow/bOm
ACOtmcmQtGoqFvL2fZhpWI8KQrwDhVKpWFZcVyVZ7TUafYerl29ScV+1KmNG
/R1q0HIWu+1GxdbDz87HXfyIaryYrjsOUPHjD8KqHXvbULDCcf6C/VTMGFE2
rjNqQxqjJaU7wemPPOaKj7ch5mNR10JDKk7T1nP75NaGcjwD+FTBS0W0+1/8
2lCCx78SdUTFBxu6nx/LbUPn3Vev1Nal4oaNvr1W0u1oo4ti3v7dEM/w9EXx
2XbUuYlkW6dOxcf5/HsrODpQbP8Ex0FwRH/YfwcFO9Aq5wIbIzUqTnA92rtB
oQP9dNRcNtlFxfnrHpU22nagZocDlmbbqPhz1mUundIOFGTj+sduKxVn0cS+
zbp1omNTVOkhWSp+K/CnIvxMJ1IIf3HwDFjw8OErPJc7UXuRWMz1LVT86k1l
wdfITqQu0KKctpmK9yh2Vq7O60TTtdqOE1JUbNy6ict+thO5q4q8vC5Kxace
Vdtw3OxCOk1omAdMeeB8L+R2F1rrco4/ah0Vf59oLJiP6kKY8to2TYSKFYZf
Fo6ldqFNYyHMBmGIt3u0Kq+2C3U9mJRZIwj5jtHfpLyyG5mtbghP46FipTt2
Ck5R3UhGUqVSBsx98s7K23e70Q+FqB8PuakYrQpTa0/tRgn7HU6mcFGxG7Gp
vbK4Gw1endZP5qTinLUmQS/autElhthC/D8KHhle5VeyuQcd/B2sJgre8dku
hqrcg9ZzD/rELVLw3ad5RNjuHlS5Oacz5i8F79xl5Fpr0oO47fSf0ecpWNqo
szfuYg9KbPC6QPyiYNvVRN2t5h505vPbJ7zg3wmmhls7epDekOqXyFkK7hoQ
H+wb6kGDiwtmt35S8KHu1N0Z8z1IRSNqW9h3CnYwF6GGqvSiqvTy0WvTFKx2
OmiTVUwvGrq5ytlvhIL3CiWQ+S/1oQ1JJVOsYQquqzXKSwztQ5alTtcvgWX8
FCv3RvWhekZR8pVvFDyjmudfmdeHso479FwbouC2us7OPEYfurA1x47op+Bb
hrm+HB79aKnxqGVaOwV3f41O4fcaQBuFokw+N1DwieTPoXcNBtGlU6vlbbMo
eG74vcmwzldEBHpaOBMULKYafcvAbBg9t3x2PvwMBafYdQaN840iaoq/qxC4
IvTnxz3Co8htQs3i3mkK5hCZFQ1bP4pWhhWoFfpQcIeGryn/1lFkXfxktseL
gs1v7toxrjuKmGuSgtVPwf5XzqsM+I4i+XchkUOOFOwrWMUd+3YU/ZHYF+gL
Xnm/QtH+4yjcV3+9505QcGZP9YBk5yi6tBh4WBD8deOT5aivowhvuyiw156C
5U8HvTOeH0WO5FOx0dYUfOR2Q36f/BiKMTmUgswo+Fua7Jbka2PIjV8/FZtS
8EGLiHCD/8bQzne70w3B93stPQcjx1Cz5ebMA0ehf5BNyprYMcTt8jvf5DAF
C8aNZ23LGkMBlzOqjxlRcLWO6PX0j2PIKY2j33UfBb+NaEkalWYgFY/fA4N6
FPzhm7EIZSsDzStMDZ4Er7gdKqGixEAJeZ3Dp3QpOMsm8budGgN9KC+Y8t5L
gffty9X+Bxho/3unRT9NCp5f9Vf9qRcDKf2tkArdQcGfOjPeRGcz0Lo7wff4
wGktlx2s8hloaaeeeNx2CtbQ81IWKWagz+41IpnbKLjm396ciAoGCmlu4GtR
pmD/Hcpi+k0M1H7v05y4AgWXRW/5zDfMQGHaU58LpSl4onnzTgOpcdR7ZTP1
yxoKfq24fmx12DgyKzx1pI5Jxo/nCq+r2U8grxWTkvtayTjrcbt0pswkStro
09deQsaq50xumLdNoqXb2Ra24GP7fFmGnZPI/edEfUcxGXMVqMpp9Ewi5eZz
+Z1FZLz+jEKN6OAkqgj0D+kuIGMUH+vcODmJOj+FyPTnkHHRZsN1jBVTSJR0
x2M4nYwd3m47LqA6hYJmO7o8wIodb4db1adQn6uE2UgaGQfnBzbFaU6hR1rJ
mqOpZJz9299XVHcKqQ+nrmSkkLGMUWQnh/EUskB5WZNJZOwU22Ub7jiFaL9q
p37EkrH2jLqj5K0pJKTd2ncNHHPoWmrA7SlED+5v4QbrB12R+EQCL8/lrY8h
464Ak7vhdDDfjnM6UWTsLO/7sDVxCkVvSpz+j0LGb7+XyK3NmULxRmdnhCPg
8/wjDz61QDxE0MC9cDLWOlDOW/senjffei8L3vdsgFrYOoXuHEst0AgjY/zn
4nxE2xRKcGg/bx9KxrFV/h8k+6bQ3XOI+fA6GXsqaysxJ6bQ/TvrWDuvkDH9
Y1i7N+80Ch/21H5xmYzX/e3w3MA3jc7srgg1An9weV3wln8aaX90WuvkT4b5
9OW6itA0+iyQqU66SMZjymqUbtFpxB+hfeXbOTKeTRmO4JSdRoGXnBcSvcg4
12ueK0l3Glkee8LNaU/G/5QN/eZ8p1FTk4S3nTZ8n286crZ/Gtnxhla1bCDj
VQe3fpu2mEFPeBpcGxdImOfd9LvOphlUxdpUaw4+88Y9+fKbGfSpN0Cuc56E
BTpqzwm/nUFLxUrjY39I+NAKS0mj9zPI2oV6iW+OhLMfPbNOb5tBK8qtbpn+
JOFptZ2FKkMzyMnna86nSRLW3nRRz2t+Bl2y0hV0BKvdcRYYXJhBhH6837cJ
EuaT3JllvziDnooaa8yOk7CEgPs+4+UZxP8qu1qMQcJixSdLRXiYqFzyYqv9
MAmXffRN8BNmIpG3y78G+kjY4YGRnqoCE9FrHxSdBgfobHYIVmQi/he6Z2d7
SZj3LqdSnRITcWUHDvKBSaPxXRbbmGg2ktms0Q3xPJLyc1Jloo79Xx6S20lY
WpjWvluHiZJfvDys9Z6Ejx96snvyKBNJlDhxv3oH682t75ozZaL47IWXR8Et
dvKyXOZMRL2rpXGyhYTvMeSKxCyYKCSgQJraTMJVkzazKtZM5Kae8nOokYR/
cVbukXBiIrmcGw9oNSQsJUAvWHMW1pOwOi0E/mHFb8rnC/HdVtKMeknCh385
lXKeYyJOj88t0dUkPOJ9eXbmPBMNbFJejKsk4fl9YvcrLzHR3Zi2E0nlJGwq
2TAiE8xEAle3STwpJOEOlrfwHoKJfpl0x+KHJPwi7i5PQDoTfc1TuSYSRsJG
So3Es3bIX6tDMeMk/F7HtpG1fCw0JNjyx3o/CV+6dGT9PXkW+pH/TP6LIQnr
HtZpXARzmz+0PA2uk72t6abAQkr0S3k3DOD3FA8eU1BkofNCkm6Z+iQctjLv
RKESCy0KeTXN6ZDwkgvnjtJtLCQhzJGQtJuE15OFisLVWEilaLxWDlxfIP6t
H6xn8ZlZoA7xaES83KPOQq7RmYfr1Eh4zd7msxPgTGGzf5O7SPhNEA/tqAYL
aaxN8ti3nYRNOOnWi1osdExEY/egHAl3aQcHrtNjISdlm4tuYJ5BOocP2Mcg
oHBwKwn3mj/nrwKHna/YNiQL+9X2fei+j4VKm/XkvsqQcO7IxbJsfRbaEG4k
NryRhLXieFdsNmQhxSQvKw/wicArh8+CNYpvxwxLkfDioA5vOdjsyxvBkQ0k
7J3p+s10PwuF6pqvHJUg4Y1LVMFLB1ho9Kft3JgoCbeLn85LM2Khn/xBmj5g
MQFOsREwh+w9f8Y6EpZt2DupaMxCkha9TIYICZeYFg3kgk3zXBnjwiSsvmlX
e54JCznUhSqcATNG9qZMgr160jwm1pBwePPZj8qHWOjmquHBCSES9sqsuJwB
LvHw6Z4UgP3+cB6+cZiFaq6RxH3BabuU0krALbE5NlOrSViS+/frUfAInvo4
xU/CH5SqT5gdgfptutg8vYqEm8zORa07ykI32q9WMrlJ+ILIXlKEKdSnzutK
EPh3/Xe9fHBrsdUuTnDD1Wf+7WBZ+o5HIlwkHKH95qycGQs1Gg+RNTlJeLQm
ILoKLFxx6MS1fwQe2uLH3WHOQnszNUW5wfHvZcXnwO7xsu+piwTe3OL8VPwY
1OvComHKXwKLDBuR7cAOykXKr+YJfDx+f81HcHqS+PzK3wRe94JUVmTBQm8J
7qdRvwisOTJ3vxk8G/DdVwLcd3Sz2DDY2OrtoPIsgX+ofqkSO85Ck6tvvjb9
QWAV25ML/mDRhbNh7d8J7KvSEkIG6zPs9VzA8fjRvVRwdL16kR+LwE32wnfe
gjVujCbGzhB4SS6gdKMlCzmf/XxcCkxS/fxvFzjSAa/OmCZwzNWSr/vBXZpJ
N59NEfhPbcp/3uAbM2beXRMETnomrJgHzuzT2XISrNph51oFbm1W7B0fJ3BA
W7x2C1j2CeexvwwCWzs0tE6AG12faUmPEXh0/5a8rVYsZHti7FD2KIH/8s1V
q4JHrSUdNcDzbiuD94F5jty4eWSEwNtFMn/agOMPFsa0DxPYoPBRyUmwHBp6
5AaOdHkmfQ58UMPodcA3Arf9WuQIB7ftDOzhBLeMZgfRwB7K2VPUrwQ+9cc+
NREcLi249tEQgV/VVKzIBdeuanf48IXAD9sfKr0HW3Lx+p4AT9sHaHaAv/7T
DhkZIPAcl8effjDnz/vpf/sJfODQ40dT4Ojp96WRYMHvFNpPsAyDo2ktWK2/
UHUBbNDvManYR2ChyaHHK60hX50J/0p6CXyMh3pVAOz26fUafXC4RS6fCPhm
03YN6x4CHz1Lc98IFqp1Mf7SDf02Mrt9CzilKtr+DPjH4IZyefDL4tnroV0E
jvaeE9wJNs9TiFoNFhJ37FMDD2TapyV0EjiU3nlOE3w+jfx0C/jpH6M6bfC/
5KqGvA4Cy9wO7dcFUxNmOveA1S64V+uDN8bITNS2Q79MN50yBOdRLBfNwMY6
9I8HwHqREULdbQQ2jYnjNQa3hJbJeIAjtpWvPAR2usZQZ36G/tXv/nAYPHVl
g1EwePV8z6mj4GsXTO14wJ8iUupMwfxnQ05HfyLwIU5elhk4ybPomhT4fvif
cXOwittXWuZHAueI2pccA784IZqqBjYsXH3EAnzExrikqpXAnvoLxWz3HAuq
NwHfS149yfaZIzkdnz4QWI6m9Jvt+YN9DGewTb1OG9sEEvrLeA/907s9km0J
HQPBy+BKmwkBtrM0Lm1efgf5SXI9zV5fe1eGGhns/Ovqffb+Xit3HBADt99R
fMLev73cKtvUFgL3kO3I7PgY0jo+28BptfPG7PgDJX2Dy94SOGHVcj87PytF
U6iG4HQuBwt2/hKEWlNamgnsr7GQws5vGZdG3dc3cF4vDLbtBxteeTB6Cvw3
VC7KgJ3/0ZX8I68JrOs/u5Vdv6E33RZjTQROzpT/yq63r+6Byz5g/dscQlrg
33l5ieONUN/wE5K7wQLRNwcmG+D7mymft4MTOcc5z4Hp4sMRymBZf0v5mXqI
vwtvUADvsZX3ZdVB/3Ctn5cGu298Oz/7isBaAz2P1oCnaRqbAsAjlN/3V4OD
lh8YzGECc0h9jOAF075euD1fQ+Avej/ll+G8VGStF1uqJvDew/6fpsFCmu6q
vC8InNiZ9vcN+F7mWyviOYHdzxuENLDngYRmIB9YZ/I19yvw3r+8L1dXELj8
MMfWCvb5f5V/VLgM+iNibXMmmKku7hfzDOodsiI2HRycERorAtYZq/VJAUfd
tuoWLSVw2aL6oQTwC7N5L8kSAn+4EvIrEmxU405OKiZw/nLcCfa8aVVtyZcC
H5yhdt8Ej6x7OLupiMC192tUroIv3Fol8bCQwMGGjctXwAu/L+rKgF3WHJm9
BBbuORgmW0Dgm5mnDdnzLOloweNH+QT+rtR5/wxYvlr8jRy43tBzkw+4aOd/
U4/zCLxTN6TeE6yTOrFGEfxjihp3Ctyw1np3Vi6B3z5fpLDnpUV4ta0yuIu6
t9AV3DOrEJyTA/O2o3DJGezpFf1gGxhRW645gQUKG/SeZRN4RnLPPkdw6dxC
rz74eO9rpRNgRwPVa6+zCNxwMxc5gFeQPDdYgq+L8IXbg7M/Jj3vfULggj+r
Z+3Y629otfcEVzIH4tiec+f5M5NJYMfV+afYTsnVSQwCNz5N82DbaNZPawW4
9xEjke0pvcftlMcENhvLX2I7/lbPZTFwS9emJPZ6uu/XiD7MgHzIeJ5l7+fr
eqOnSuCkoiJ/9n7JrsGWJY8IXNi4o5Qdj1pW4XddcOko3052/F2s4eiGdOiX
nktfXcA3925QPQauL0r45AZWCDv2oSuNwFzPHy27g981R5x3B0+Evz7Dzv/l
dS8Ep1IJ7Da4W4xdHyknZt4VMLNblOMs+37JkDNdfgj9X5a0/Tx4rVYUWQSs
eMzqGLsfKkLqle+nwPnOGzFh94tb0/xreXDgjr7IG+ACew/evQ8ILCpY3sfu
P5u0e5m19wl8KWnxFwW8OP7eyBTs89jnRAz4yLW9Ea7JUE+/IL4H4O9157eO
JxF4uCDE9hH4rkBG7SXwv9MXfmaz798HQpyR9wjcPdi3hX1eaKMHUteAEzUq
n9WANXZdRffuwvqqpilN7PsTf7uRl0hgdbL5pS6wCp/kJi2wvrOc2xD403Hz
qpoEmA/VV55MsO/DbxULn+7AeZizNlkCV/HQA+fj4Pkr2jR7npwyr1sfDq5t
bnrNvp/4E/88EwCP3xThZc83B6VTs5tjoV9UHxc7sufVEe2LxtFghvlgHPhB
3Dnh1igCv3R48CsdfLAvvdABrPg7NrAEHHtOcMaXDu9HVP3GT+Bd0V/PxFGh
/t4yRRI2cB5vZRitAfsgxo0d4MZrXjIUCvT/WbUv+8Eu3hPtYWQCaysz3f3A
dP0fBpcI2O/p9AcfwCc0SqVmbhOYIsChNQ5WUAn4fRr8+5+SH5ct3M9iC7kn
IwnsmnajeS94ZopT/HgEgVfeIawKwC++1n1vCSew3fxdmXfgyK5bLYfAtOmC
5CmwdD1fmEEYgYWTwtJ32MH7ffLa6V2hBC7pbpepAOcd3lIndJ3A7z11jrHs
Yb6ibw/I1wjMyRPxaoMD5EPzcdBK8MS65b9G4D4Z5Z1LVwnscJurNQW8+o/q
velAuB9Fr285cYKFOqZ/+J8Ga+hQVlDA6d9KzUcCCEwtLqqoAut80ObuvwL3
vfnjHFlHuE8zDfxa/AnM6h/4+AesdX/FkUPga0nmhKoTzIfYern6S/B7DtEy
p8FJNw71VF6EfpHsWewDv7G2MMr1I/ATI1r0B2c430dEZBTBKz7f/U/IBc6D
QdtC+nl4/wlfcdIc/GebfVHSOQI39yp8bwXXb9lAWQ/+83ghY50rvI+J93nG
+kI+PriY2YGdBFMMhMDWz/onk8FKXG5S5LMwL5s5wobA/wOq+9WZ
           "]]}, "Charting`Private`Tag#1"], 
        Annotation[{
          Directive[
           Opacity[1.], 
           AbsoluteThickness[2], 
           Thickness[Large], 
           GrayLevel[0], 
           Dashing[{Small, Small}]], 
          Line[CompressedData["
1:eJwV13k8VF8UAPBCyU4k2bJVokUSJXVUliJSJEq0iFCUVCJLIvPGzNjJVij7
vkRF3OxbWuxLpcg6M6+ISuF3f//MfL6f+967955z7nkz8hfcTlziWLZsmQv+
+P+7RuL0WqoxA1m/YQU8PMOAM2dslov9b59OVW4HBvxMsp1KMmKgb9cSw65d
Y8BGxYvVRUcY6NVIfqp6EAOoW6849hkyUKJ7bejVfAacOOhbrqzHQF/MY9bQ
lxgwFeifUnyIgV7OOVfTeEIhsDEgRAc7trUx475oKJQdDbYzO4if96bM3nJT
KEieCuP21GUgrvaXy6imoVASF/FjOfb8qmL+/VahcHQwaiAEGMirVLVh7Hwo
fJONrV+D3cZ1f+GBSyj4no8reLyfgeQtMu9L3QyFtU8T4jZjr7irqJLmGwqF
o0n3S/Yx0K7J1n7dB6FweHPy1X3Y6w9vEzhDD4UvLqmnGnUYSNrlmq9zVCh4
5T89cBw7UGUJ3BJCYfWPdNWBvQx0VK33olNqKOjdyllia+P1/toqs78wFDL9
SzPE9zBQV02nv0trKFyLbvh1aRcD9cXVb5xYCoVl1ZOxXNsYyEdMfEFkRxhE
eSpFBm5loLUjjnm6GmGgrG7L4MK2+NUk7qIVBmZp7wO5tjDQtWm5qyX7wiA5
5Pl1LhUGurOQ90TMKAx0rR4Yc21koPi20ZXbLoSB3w/5JU5ZBorL6LG4HhYG
q3POzN+XwfvhbNQ1jAyDdPvoWU7s/NiordIxYdDes4rJKc1AMXbMgNqEMJCt
Ins5JRnozACvJ19GGFRRXxVziuN8lcQIJL4Kg0VFawdOQQb6teBklzYVBvml
th9DBBjoRmyhsyM7DOz07S3EsNtqubdv+REGyMHt4AZ+BoKTMZZVc2FwLytI
1pCXgSTaRo6t4ggHru3F3dSVDPRPWyrt6LpwKK0uNxHFLjza+tdQOhwumb2q
S1jBQLa6ocOG68Oh4XpTcS4XAwV1VH86uSEcgks/Mdo5GIid2Ps+b0c48Grz
Ga5eoqOuwcd6l43D4WWLcFX8Ih1d8vWoLDENB5cz4rsUsYeKEr5zngiHtrvy
ihoLdKRs80L/uVU40Ku1lk7+pSO1l2xpD4dwENa3L4/7hR04aW1xPxzWmr3a
JP+djlz5FGaja8NhG4v7Vw5JR2s6CnO7G8NBn3qiQRPbQIDPVb4tHG7Ujdkf
ZdMRz7xHYFdnOLzdvTr1NpOO8h3691SM4vXLO0q3j9ORvfZ+pxj+CHhUVTRl
hT12McE/SCQCnp3593J4jI7aXcc8/MUjYDg63PrPKB2VqvU6xMtFAPBWxih9
oyPntmj6+V0R8GtaWMT7Cx3JJFBCTp6PAMGwM0MrsB1+XS4WcoyADVvTC8KG
6Cii9+6tnisRYO641zT9Mx2tlflxMMwzAgoGLoW8/0hHJ6Zefc4KiwDHupcr
lPvpyNDSxyaqNgJ6ou3nOz/QkeBAkuYfjUgYzxrtP4nttcEgDPZFwvyryxXd
7+koZ9eD9Dj9SJAdvXK39x0d/TxNuUtYRoKD5s3FgXY6Gh0WnTp9JxLmuoM4
hlvoyK9g5stgTSSsmuIevohtE3FA+EpbJEguEbUjzXQUORmcK9wdCfs3MQJH
m3D83/aHx09EwoPbMSsnG+joV7pJSYlIFIhLZPD+qKGj89a914UcokB5y+ap
69jZqry3l12PAm3dnNbp1zheV57OrLsbBbaXC2g/ER01zOs85YqKgvTn5YK/
q+hIxVDK7EddFGhaN61eeklHlTzWgwqq0WAZPyEpUEJH8Q+2CuatioHAIK3b
McV0NK25R95YPAZKrgV1rMcGtkX4P8UYEDaUp6kX0ZHGiy+n4yAGWmasFk4V
0JGn5A6DF7djYJ9J0+fUHDq6nnn5YvBUDCgty3i6+ykdTfTXOf0ZioUfl+y3
2UfTEb/8aZugpTiQbJpIGI6io3P8q+Y4ReNBT8WN5yJ2qfwm/aiN8RDDvjNy
PpKO+kv6oyZM4kHndmi8XTgdcZPGkxeT4oFCebnyDJ2O+g55BPhCAsjmCH8+
HkRHtIlpFd/QRDD+XhkKN/H9qTO2Wy4/hqNRVhxFJ+koRr6Qj1aQCpeXJhwP
7KYj5lpp974LaSBcWf7ytRYdpdikFWZcTYNyzyCBg9j+Z8vpNz3TYOW0XMlB
TTrS0/1YJcxIg6cjpxYPadDRUQE4feRFGnxuro8yUKOjw7r7hMeF0sEyKuW1
sTIdSRVZLkpWp8OimZtY2yY6En0ezaHekg5pAvscj2Lb7qn3NO1Kh58PevlN
NtKRyEuXmIdT6RBxR8jKVImODvwtLLotkQFvbH3YZnJ09ELWsSXyRgbobbaW
spTA+dSP6WKrZcKqV9MTn9bSUXH7MZalTia0mdGeO2LLWoX5thhmgoVn9ck7
4ni+xxZkp20mXGzcEJYohp/n893Qh54JAZemuYaF6agktbPTlJUJKCWE7caD
+8mS5WzS8ywI3LXh1e9VdFRhYR87Xp8Fh5urQu5h89bPnjboyIJ3338oR3LT
EcVKzkyHnQWfwepi2Qp8fh7a6a/bkA2LH5V6/y2no4fI5duHmGzYK1n1mpin
IZu1mcaTPjng8DJxXAy78H7rbTlaDoSd9hZK/kNDDWVGwe7xOTASv/ts2W8a
sicLBK6U5wBDquT31zka8kI2JJrOga/Smdt1ZmhoivDdb+GWC/yvHlg2TtOQ
zk8DRR+/XNA6e8nnBPb3LK8fTaG5QEtSaL38g4YY7vxCrYW5oCmb5BBN0pDc
UZ2SoJ+5QF0fkcSeoiFrX9dmrft5uJ9fq7uDbZMxalcXnQef7Y5NcWF7JuXN
eGXmgUYy/x6pSRrKnKF2O7bnwSe54E7DcRryyD48cFQ6H9QV7vKljNBQ/BDv
YhrKhz4lhzvmH2kox//UW5O1hbC4925R5yANVZxnSOQpFYKSecTESexI/qVd
W9ULwfVelbXVAA05VZjMh5kUAtcnce2zfTR0sDZ1mhVUCGqxjfMOXTT08lz2
X82FQrDM/6g+3klDXFpyrjX8ReBdP+PshD2qalDvLl0EDTPrB1w6aGiVvpjk
IZ0isDHzrLj2nobSDyeIZvkUAYVn812vNzTk+uPf0yruYsiXg9K/bTS0eEs3
v3RdMXRonWTexW4Q5D3WoVoMsg73bPxaaajor5dGiFkxlNb06QQ209Cup7n+
UwnF8NmbukCvp6H+pl6ORO0S4IpM3iWEbQiyThrHSkAlu+xqWB0NvaitSv59
sQQ8er9+jKiloZP8trCCUQK8u/ZWxb6moeM7/mlpjJSAJnvKN+UVDZVc6lsu
FFcKnoNv1FWx36xaSB7NL8Xvy4LR0koaUpjfUDxaVwr7M26YNlXQkMmJxpRz
P0pB/9xfGfIFDR3q26+9wvwZWHzgfaVTRkPsHwYawRvKwL1s89+efBo6qrRW
6shYOeT7Ot4WTKYhjYb9b0o7KmBq2F+H8ZiGlHbyPZr9VQHKR+KXC2JfDnba
YS1dCamib0IEHuH9BtglBV+qhOhM9WT+RFwfyOuu159KuPthoYn3IQ2JP9TR
899UBUYboyS5w3C+tn54qmKCYPQNerXkR0O/j37RMB6rASqsH7iHTZoXT3v8
q4GtRT6/ObEzk02/ZIrUgkeU9s5VvjS0x2mf0HadWuA4U5opfJeG+vrK/hSH
14LseEakvCcNqa6p1t2wpQ4sOUKdDl2joW3NCZp0w3qYv8F6UO+G96MuShw+
XQ9J34yfGmLbXN4nq3S1HkaaVn02dqWh8a2JszqR9eAeGmBhcQWfv/1C2/8O
1QND+hZcukxDAbJvzD4ENEC95tk1wedo6Ifs7753Q40Q6BecL4JtrvUm6fhc
I+g1FRkm2tGQe0xAzg++JqizXulVZEtDH2rO5IRqYd8t+DRgQ0NjOCKHwrBr
lmeqWePzb68uE2jYDDWm6dr9x2lI0Fh7i/ibFqh2IO22HqKhWKEE/efb2sFr
43He/IM0tKTtqDRh0g4ao8Wl27CFhKLTNa+2Q/alWzxqB2hofYMRbWNuO8TY
LxSrAw3litTcPqH6Flwv8K3cvZeGYu61vzRd+w6kbTflHtxJQzLO3BRvxffg
edLu9ylFGrLgCeKOsOwAE776+ykraMiAPWslTe+BL36rzrp9C0FbdULuHP83
AJLxxczvIyFId3qXaqTAIJwotbnrjh1y+Ub9O9lBqBsvTLg5HIKyZ14ZwoFB
yDxu3e/9JQQJyhrTR4MG4Zpi9inKxxDUJPvQxEDwIyw2GJ9I6QpBOpmS+2mS
n0BaMNSwoz4E5W26G6woMATuS1zmZ7Gt3v9xkRUbgsbvXrZjdSFobdI8l5gU
Hu9wuPm3NgQpVmjYkcp4/OH+J4o1+Pm7RPgd9fC4InvxRlUIavNqqzjrhcd3
m5SJlYegwy669YyvePwi3wbLzBCUjiS9a9K+AOX2JbOzlBAk4aEn+1B1GF6c
eOZ63zkEbVI22b87eQTCDQ8/AhM8X+QLwRN/voHy3+dS/ltD0KmpiEbufWMg
Gu0Vx4O9Jvushe2BMVjcprM2cksIQh2J80X6Y9BxoXp1umoI4vrAG25mOga+
LfU8bZtD0LWZd13OdmPQFffh19qNIUi8f+a46L0xCNjN7CiQDUGb1UIad9SM
wcDN9bTPQiFIjEND5dbecUAPJKTssOuKbjjbwDikx4pkfxLE8X590xgOjYP7
C86mjwIh6FWg2Oy80TjwLoxxDvKFoNDQcgGj0+OwO7DQu5c7BB3aXpV22HMc
oiIOuLxfoqIch4iQjqJxMCm4aFRLUpGMUeqTOKkJiG9L2aGPzRy50ZopOwGj
E58lGtlUFPOHc/8z+QnwVbIZa2FRUeAjJ6GGTRNQGGcR+GGKirIsF5837pwA
sUD9qi9jVJSxsGPSxHgC+q02qS8boqIkQc6tPp4T4MAxtW7fOyra6PqXNGqZ
gLdzP+82vsX302ZJ37YJ2D21+Pk4dsXyX+FF7RPA07k63aGdinx7o7pXd0xA
bpq2elgbtpy5dMPABMwcphoNN1FRtVuO2yxzAvxDN3sTr6noxeD1ZemCkxAv
fXmwq5iKNFhZashsEhaDs8wssYfC2mwXTkzChZnJuu4iKvqyRrJf++QkbG65
mtdTSEXzdzS7y6wn4fntG759+VTkEDpeUnJhEno++Mp9zKaibuaLU40ekyBG
RNuPpFLRhw8PZ4LiJsHzZ3evPfaTQ23m/QmTMGgnYfItBa/P/n739keT8EQz
YddoMhWNTbyx/pQ6CeojySvHH+F4Wb8mj+ROghnkZk7FU9Gza2FddtWTQJ+t
YU5HUNEKs+qttLFJENz9btAbW1olUA0mJ4Hh9bGNC/vR+yduM0zspV+54uFU
dI/6KdhuGptn61XtUCqyDJ+x1V+YhDCZWNa9ECrawtK+fEB0CqL0XdjCgVQk
lzAzXw9TkBgt+n3bTSpa9OG6qBk3BfdHLu1+6UFFT+USZFkJU+C887m/Prb2
pXaxJ4+mYPd7GxGbG1RE6rWH8j+dgg7+dHXiOhWd//O+pzN/CngDd98cvkpF
qROVN3bWTcFt97PzsQ5U5LwQWkmypsD2dcFBRWzbtJEJn+9ToCfMEZJ/CcfL
eNSUd2YKVuenS9XbU1H5wwMpMr+nIH+C1Jm+QEXcmlkRWzmYMHIuwO+oHRXp
ZazYwFzDhNaCzsYeWyq60jpw5LQEE4oXNwpfxK6Yu6bWIMkE/8TW5Dtn8Xoa
l22KXc8EqV6xmvQzVNT1uPOP9GYmnDiWwbXcCtdn4w7H4r1M0FizwzbgFBUZ
lbzgUN3PBPGBl+Wc2Fp/dH2TdZnQ59DuvNKSiqa4q+fu6TPhnO/sOz4LKkr4
bSynbsqEg3p+KnRzKkpMU52TMGOCEi9PoCB2tMe/W/+OM2E8WlpL5AQVSXYv
i3xxkglueYeSxM2o6ET0fhb/WSaY3XgzF3uMilSJ8A99tkxQ33PKbB22aVnk
wyfnmDBX58wpbUpFb+RthrfaM8F3MNxJ/igVrboldFDWhQk0vqFdWw7jfIp8
GvTwZILre6fQPEMqKrOrsBL1ws+PnRnfhr2eXK5e4M0EMUXuxB0GVBRVmif7
2ZcJCdrbOLT0qOhjyu33ckFMyHa6235Al4rkp0Wtd4YzobFRwvHUbipidD97
3JXBhAZ7V50vWlTUcmaJTzKLCXXL60RcsAe3GGw/m80EtNet0lcT19963orP
uUx4UVAvkq5BRaszF5q7i5iQE+te+VONitYKmI9EVjAh1LFNJGIzjrfyi6P3
25nA4FIYk8K+ZaF2Pv8t3l/K7co0ZSra5XNnR987JlAGFBxfbKIi6lzNhm0d
TLh37E7l0AYq+vRwfl93DxNuaG103K5ARZ6dLvIbvzDhFLd/ZZskroeen8Pz
MzgeUgJPjmInrp88aTDLBKPt8UTbOnw+ZWZjI+aYoHOq1LJNgor22rELtv5h
gnzG+PdWcSqq+/dFyW2RCZIVN3uMsZ3n3ARqlnA833JUta6hIpNP7nziy1mw
8pd0SKsYFZ3bK+z0mpMFUwbHN7SupqK7FRTGRh4WjJz+xGeM7SGoyn2flwWf
XF2mW0SoaPa1d9cQHwt6An73GmGvLh8vfSzAgncxQdUtwlQU4dVMuAmx4Nno
C+sWQSoKYW67UyHOAr8HCoxmXipS2TmXErKBBZ7xBR5HsO/UvA5w3sQC93yd
M808VMSVnW9vtJkF9t2Wys2rqOjPE1JUYCsLjmwMqWlaSUX+bVoeSRosEG2Y
mWvkoCJ9/49pI4dYkLGi3q5hnkDOPEriHy+woPK7TI0p9vDkrRP59iz4MHBL
qecPgQZZVwr8HFiwWKQ8MfabQJecbxUrOLPAwpbmzvOLQEXRu7c5XWcBR7l5
0NEZAu2gNt2a9mOBzeWv2R+mCCThWebRnIjXa75X4Ay2fruCZ8QjFlD2R7kN
TxLoYCjt7elkFpSIGWj8nCDQ1Z0R5yaesID3ddarNeMEamF7nFrIZkH5uuvv
rEYIJLpQyvH3OQtWty7NfhokUNeQHkW+kwWMmqRCJ2yNi7001IXvf7nX5ecA
Htfl3GbbwwLOrNtDPNhf1QPVovtZ+P8w2aLRRyD1H9PJP4ZY0H3w82NqF4G2
6jHS7FgsOKHtc3oNdo3K8aVvbBa075Bak9xJoKP3Kp84f2dBo9wp6rMOAk13
R75wnWGBnsSsni42hZIqz/7JAiQUudTygUDcvo9fu8yx4Pliu8fQewKVNGvG
nv/DAo25K9tdsK8lDNT2zbOgiMU7OfuOQGprA8XN/rEge9DAjg9bvnDrePci
CzZ2jqyLeUugbG4dD+YSC1JbAzrlsItiRjcuW86GhJdVRzTbCaRyZFZEgZMN
EsU2XK/fEKin5qq5GhcborLmq4yxO8uy3+isYAPtoabG+TYCZZiq+plxs8H3
Vr4srYVA9x6us7nIx4Zz6o9mvjQQiHXF2XyvKBuUsn2S6NUEEllxb02fPJ5P
wtxJEHsS2na0KrBhdbDyrtAqHG/j40sVimxYbt/RFvYK76eDry1uAxs+yWz+
F1mBrzdVWma4mQ0PwztPx5cTaKd5AeGqxgb+O6oSGQUEkuJ8QirvZ8P9sWUj
m7B/V9mqLwM2zJ/sLsjMJ9BPZpFcD/aE+j3D7Dwcz47Z9YEH2NDA7L6Vl0Mg
35rbwQN6bPA/F9BVkkGghs8vvj0wZsOsYV8EekwgQQnnwyut2UChe/UfwR6T
Er7VgS3dIaXQ8YhAaesV1FJOs0HP1rboWxKB7H99O7ffhg0RHsNveRMJtOpQ
kKW/HRvUUlj8Jx8SSElh0G+TAxvqRhkWn2IJpFzdJLPMkQ1WW9QSHbGlvLRS
+rD9yt1VvWJwvCcdr4Y6saH9za8jj6MIlLN5MWvlVTZcEI0LV8ZWvaLJOYY9
Z6XdVxRJIC+KnnOTKxtkRu5erosgEGON6E3GNTZcmV8ePBFGoPUlr5Ype7Bh
me6Tdnfs5QEGR0Vu4nwH6Yn/CyXQ9tDIlr/Yyq3fzgZhl7CX/MZusaFCODhN
ENvo8IgenycbTC2VWbEMAt102RF68g4bviY0a8hji9jESKd4sYF3E3/dTjqB
XEaBvdeHDRnm4st9CQJdX3NxoSsYX5+r4r06gEB9jT7izUlsuO7E2Rl+j0Ba
Wgc0TB7j9W0c3CKC3TZwT+ZDMt7PY/onIX8CdfTW7/z0BMcr/PsBAV8CPZy/
F72YxYY3N8tWrfIikNn3nVrWZWx4vv9gzMJ1Ak18Hdyi85YNhn8lybvYJ+6f
4Wl5x4bu8hnDf9cIVLBknHnqAxtm1NL+zLvh83Egjde9iw3bFFed/X2VQFbG
CVdSB9jwhLtdccaJQNpb8v5OjLGB8c66aPw8gewiU0R7lnD9xd2+4IztUXGC
or+cBM8L0aLMcwR68rHnWTEHCRd/vrtJ2uH8rPeUIlaQsFvisPbcWQLRZJx2
buAjYdhOs5bzNIGkk/3qRMVJ6FW28AiyJpC1hZek81oS2n9c38CNbciKy6uS
IOH5/bxgXisC8WTXXL0gRQIjQ+moiCWBKtc2EZFy+Pnk6i7ZEwSy3Jb9L1qF
hK3P1R4kHydQhPS5ljZVEhTumWopYLe9PnBp+VYSBESpcRvMcL88Fj9+cTsJ
HIMZRhnHCPSnUq8uXI2E30/r/ypj11ICzF/tIOGr5nLbLaYE0sweuiGgQULP
kqxQvgmBFspqfu/YRUJbkw7ajq2gWilhoUlCTfjp60VHCRRQNfjmhhYJ5ac9
FXZia90wXB2+m4RcxZiOUmMCfbJT67uyh4RUZkmgJnZqXnP3Rm0SaL7k6B4j
AiXE3sqP3EvCPUOBhxVHcDwVssINdEi4Jax6ZB8214O59b+wz6c65OgeJhDV
e8Ts+H4SNBs+uhkaEEjIfYg2qUvCF4G23xYHCeTafHKiVJ+E6bxnGz4fIFBp
exPsNSCBy/TxCSfsq2s4e6qxlRnuuT66OB8ss/5aQxJcBdedS99PoLebVj0v
P0LCP0GHxl/aBNr82oDP3IQEwYJjP+9h7ylPya3Glju2R54fO17p46CKKQmH
Qvm95fbg/mkbuvgPmypUsu2IFn4/HArqDTMjQUJ4WUz8TgJt+bk32NucBJXC
iRol7AcSmvQObB2zDjJfnUCLPBK3VSxIsAtLP1K7A8dP0pu/Cztd2GRhajuB
FOc+9MhYkqAhEm+/bwuB1sXRWwKsSDi2WmPnkBKBZGMMdF/bkGCz+eT1c9h+
SiW9K86ScFn3VsGQIoEcrh+dPYId4Ppc9YsCju/XQz3vsEtbdJS+yhFo/0NJ
zn5bEiTv668ZkSbQ420VwkPnSNgU72Bujz2sc2uH3Hk8f1Fw+IgUgT47cOif
wzb53CzwTZJAR+qM7Yaw/fearhyVIJBP+cS6LxdIGJ2x/DUmRiCx+bfHJ+1J
mOH13HUZ+95qo/wtl0hYphB3Y1wU5++vmL0b9jqzAXJ8Nf49YZE3M4t9NNdu
fEKYQLezLh9e5UiCda3/RmfsgacH1phiO/Sn2E8KEUg8ZYNzFLbfqpGhSUEC
xUmeqlG4TEKx/eW+KX4CXRgbqzNwIqHam1h7BVt3FY9LOHZbRPZJJh+BToor
1g1i92a1Rl7B3jNr2KXsTMI3xHzP5MW/R4pvP7mJPd0jIHwVO0j6zTgLe5G9
zZTFg+PFMr3h5oLzLXO9hbUK969KhovHFRKUNCJWuWK3TsV2/8LeYVxiwOYm
0I16rs/eV0kwujNbw15JIO8miZogVxJ8uu5UkFy4Xmz/Pk2+hvNf63DTE9vo
iAhaf52Ed0Xm25djt5B81o+xFRhbn6zmJFAST8niY3cSGgy+UHctx/0hQ4KV
7kGC8PPDp70XKOhWs9jnZk98HuPX/lk5R0Gz8ve+Wd7D19s905QdoyC3yC/x
wpEkWJ4eO5w1SkFAfndOxB61WHdGA/uknoGKchQJK4x8/Iy+UdBl95tXIJoE
PQ39plvDFJRr4l12JRb3h1Vd1m8/U9DhjmOSKIGEqqKfd/17KUhumdp7rack
mOZuDOXDFngr41uJ/SndKiWmh4K60r436KaRsJBQWZ/bTUFl2/7KH07H5+NB
oGBfJwU9rPv97HgmCS9PiyXveE9BObM5sqa5JJRxatR+baYg8e59r/tLSDhw
M2n0IrZk89uPp0pxfkdX8n5rwvtxFd/cif2luc9srJGCMjojdVuekcAf5vdp
qp6C8u29NuaWk3BBuvXPz9cUVN6g4atXQQKLriFzCzvp5ze9EmzPpSTdX4iC
fD0aheUrSaB/vRb8p5qC3m5ry/+D/TxTfM3iKwq64Pmo7lEV7h+7Lqhxv6Sg
e+Rb77LXJMSlt5pTXuD17FIJF6vB9SGx6zYP9phuCfU69p6/3FV8z3F8q90V
lWtJsH+dZyxcRkEX++ZfBdeRQKqvdQt/RkEpJp0Ng9heT/0jVmMXNx7MUKsn
ITTYvE+slIImU1wnOrFfmvxxWFeM92eVeEyokQT96gvU+CIKimZf+nEa+51a
W54U9sb+DefTsL+JPv4pU0hBPtk56ZpNuH769QIU8iloz6GCIqNmEi45hCWp
ZlPQiN2nnbtbcfwK6nWeZeF4agykXcEu/TU/sB/7iIzDimRsDuKS5IlMCir0
H6FxtpHwKEc71jOdgsh+k6pX2Po/3TQ5sB/+1kiawGbqpHWFpFGQybazzmJv
SNjbLiT2+CkF+ZkVv3PA7v0+ElafSkGn3P/1LmL77ZFUO4Y9KKS4S6GdhI0B
x972plCQwjer+3rYHqIvBZjJFPT+7rvfQdhSNmTuTewj7anyadg1T5WOLj2m
IJmsNKjFFtEMpa7GXjKfsf2H/dy3bnPiIwraVbX3wtq3JJxr/NO0ATtyXaHt
Dux8K3vuPUkUtOBXZHgB+2RKXHpNIgWpXs7VvIP9b6Jd/yi2wfYCxVBsI+89
gXYJFHRws8FCOfaPWlfFiXgK2lBawWzBfsj/tMYd++byf58HseFk3/l/cRQU
kZLYy8IeTRJc/gD7u9jB3gVs+uihZCHsj98eD/G/w/15+x2Ie0hBu2s8ZySx
76Nhn9xYnN+UadDAVuFZJ6OJLRN3yQewPxw3rayOoaCWl7/ajmDfib9/5gj2
lvHnaubYcsPP5z9EU5DZ66bsM9iNquw4G2zRKst9F7FdPRT3jEZR0JBh6qQT
9ppXVr1u2Fc75kvdsCtXMG7/icTnZb76kQf2RdNa8fvYT6LPZ3ti88b+fsaP
/bPLrt8bu/jz1pMxERTUaWu8wxfbWvniz/XYeXb1RX7Yy64/jMwKx/We52fr
j5354o36TuzEjzra//sYB+eHyjAKcj77zvD/6+eMdl83wJZlyFJ9sJMirwq/
C8Xn8aM01//z6Q2mFlhjD3x+//w29pRSr+kwg4JeOJ3MuYEdcVWAfQU7I+vd
J1fsPWUH6XN0vN4Dvpb/73do8fYWf+wrF7LX/B8PimFeKw+2xNfi9TbY28O+
OkfSKIjDmtvTAns+6Km+EHYLs1fWGLvB20EuJISCFM0jf+j+P9915b8rsalu
JrO7sG0dJ7sCqBRkek57u8r/+TubW7hIUND2nKynMv/v74RriBf2khP3GWFs
xv5pXXcK3k98e/IMro/TGqVS7GBcr2XJe0ewN6rcmnPC7p5W39aJXbVmPuf8
AwqyGshRL8ZmM5evPR6I+0XIssuO2C+/1v5ou4/fF4Nr3cyxH/QGtR3G7nVW
XA7YsnU8AboBOJ47fn4RwzZJEGFt96eg+mnrc5X4/OQeka8VvEtBmxOPcy/H
9oThJKo3Bal0rzw0gc+v3q40z5XY8Dsy+D32oNzmbYt3KCg0XuVYKjbfb7U4
1m0K4p68PKCP3c2avuGEzVG9+tx27NThUtNvtyiIM2xu9zps7be7uT7epCDl
mAIhNu4nzum6bm038PvB4a57ErZmIofRYWwD89gXVGyOiDqlOnfc3zcJZ3li
x/sc7q+4TkEi5/vzLLEdbvA+08Lm/jzaZ4Ct7tQWWnKNgqTeNg5oYTdbmOnn
uFHQ3xNiYdLYUUar5TZhz8xdPC2MfU63cz7VlYLSHpiprMDeohnTJYvtpaPC
/xf3x9+qVoXxVyloysyRfxq7Tl4yRBxbYdNTrUnssLWDlyKu4Pq+8yR+GNtG
4JGuIHbLA9ODn7CVOc9JUV0oqGDfs7392P8BSqxFZw==
           "]]}, "Charting`Private`Tag#2"]}}, {}}, <|
     "HighlightElements" -> <|
       "Label" -> {"XYLabel"}, "Ball" -> {"InterpolatedBall"}|>, 
      "LayoutOptions" -> <|
       "PlotRange" -> {{-1069.442431189526, -781.442431189526}, {0., 
         1.0234084203954663`}}, "Frame" -> {{True, True}, {True, True}}, 
        "AxesOrigin" -> {-200., 0.}, "ImageSize" -> {360, 270.}, 
        "Axes" -> {True, True}, 
        "LabelStyle" -> {FontSize -> 19, FontFamily -> "Times"}, 
        "AspectRatio" -> 0.75, "DefaultStyle" -> {
          Directive[
           Opacity[1.], 
           AbsoluteThickness[2], 
           Thickness[Large], 
           GrayLevel[0], 
           Dashing[{Small, Small}]], 
          Directive[
           Opacity[1.], 
           AbsoluteThickness[2], 
           Thickness[Large], 
           GrayLevel[0], 
           Dashing[{Small, Small}]]}, 
        "HighlightLabelingFunctions" -> <|"CoordinatesToolOptions" -> ({
            Identity[
             Part[#, 1]], 
            Identity[
             Part[#, 2]]}& ), 
          "ScalingFunctions" -> {{Identity, Identity}, {
            Identity, Identity}}|>, "Primitives" -> {}, "GCFlag" -> False|>, 
      "Meta" -> <|
       "DefaultHighlight" -> {"Dynamic", None}, "Index" -> {}, "Function" -> 
        Plot, "GroupHighlight" -> False|>|>, "DynamicHighlight"]]},
  AspectRatio->0.75,
  Axes->{True, True},
  AxesLabel->{None, None},
  AxesOrigin->{-200., 0.},
  DisplayFunction->Identity,
  Frame->{{True, True}, {True, True}},
  FrameLabel->{{None, None}, {None, None}},
  FrameStyle->GrayLevel[0],
  FrameTicks->{{{{0., 
       FormBox["0.`", TraditionalForm]}, {0.5, 
       FormBox["0.5`", TraditionalForm]}, {1., 
       FormBox["1.`", TraditionalForm]}}, {}}, {{{-1069, 
       FormBox[
        RowBox[{"-", "1069"}], TraditionalForm]}, {-919, 
       FormBox[
        RowBox[{"-", "919"}], TraditionalForm]}, {-769, 
       FormBox[
        RowBox[{"-", "769"}], TraditionalForm]}, {-619, 
       FormBox[
        RowBox[{"-", "619"}], TraditionalForm]}, {-469, 
       FormBox[
        RowBox[{"-", "469"}], TraditionalForm]}, {-319, 
       FormBox[
        RowBox[{"-", "319"}], TraditionalForm]}, {-169, 
       FormBox[
        RowBox[{"-", "169"}], TraditionalForm]}, {-19, 
       FormBox[
        RowBox[{"-", "19"}], TraditionalForm]}, {131, 
       FormBox["131", TraditionalForm]}, {281, 
       FormBox["281", TraditionalForm]}, {431, 
       FormBox["431", TraditionalForm]}, {581, 
       FormBox["581", TraditionalForm]}, {731, 
       FormBox["731", TraditionalForm]}, {881, 
       FormBox["881", TraditionalForm]}, {1031, 
       FormBox["1031", TraditionalForm]}, {1181, 
       FormBox["1181", TraditionalForm]}, {1331, 
       FormBox["1331", TraditionalForm]}, {1481, 
       FormBox["1481", TraditionalForm]}, {1631, 
       FormBox["1631", TraditionalForm]}, {1781, 
       FormBox["1781", TraditionalForm]}, {1931, 
       FormBox["1931", TraditionalForm]}}, {}}},
  GridLines->{{{-929.273135764206, {
       Thickness[Large], 
       RGBColor[1, 0, 0]}}, {-889.273135764206, {
       Thickness[Large], 
       RGBColor[0, 
        Rational[2, 3], 0]}}}, {{-929.273135764206, {
       Thickness[Large], 
       RGBColor[1, 0, 0]}}, {-889.273135764206, {
       Thickness[Large], 
       RGBColor[0, 
        Rational[2, 3], 0]}}}},
  GridLinesStyle->Directive[
    GrayLevel[0.5, 0.4]],
  ImagePadding->All,
  LabelStyle->{FontSize -> 19, FontFamily -> "Times"},
  Method->{
   "DefaultBoundaryStyle" -> Automatic, 
    "DefaultGraphicsInteraction" -> {
     "Version" -> 1.2, "TrackMousePosition" -> {True, False}, 
      "Effects" -> {
       "Highlight" -> {"ratio" -> 2}, "HighlightPoint" -> {"ratio" -> 2}, 
        "Droplines" -> {
         "freeformCursorMode" -> True, 
          "placement" -> {"x" -> "All", "y" -> "None"}}}}, "DefaultMeshStyle" -> 
    AbsolutePointSize[6], "ScalingFunctions" -> None, 
    "CoordinatesToolOptions" -> {"DisplayFunction" -> ({
        (Identity[#]& )[
         Part[#, 1]], 
        (Identity[#]& )[
         Part[#, 2]]}& ), "CopiedValueFunction" -> ({
        (Identity[#]& )[
         Part[#, 1]], 
        (Identity[#]& )[
         Part[#, 2]]}& )}},
  PlotRange->{{-1069.442431189526, -768.442431189526}, {0., 
   0.9990226527826175}},
  PlotRangeClipping->True,
  PlotRangePadding->{{0, 0}, {
     Scaled[0.05], 
     Scaled[0.05]}},
  Ticks->{Automatic, Automatic}]], "Output",
 CellChangeTimes->{
  3.9278111766700993`*^9, 3.9278117585033484`*^9, 3.92781206483782*^9, 
   3.928601976607239*^9, 3.928604070214563*^9, 3.928604317820417*^9, 
   3.928604393726819*^9, 3.928604512921282*^9, 3.928604843905217*^9, 
   3.928605264884935*^9, 3.928843930558138*^9, 3.929991768518096*^9, 
   3.9479853503864193`*^9, {3.9479875012204638`*^9, 3.947987594386313*^9}, 
   3.947987629802724*^9, {3.947992063903751*^9, 3.947992069188588*^9}, {
   3.9480328140790253`*^9, 3.948032938884606*^9}, {3.948032983800385*^9, 
   3.948033086599731*^9}, 3.948525409594709*^9, {3.948525467679538*^9, 
   3.9485256007364883`*^9}, {3.948525692186208*^9, 3.948525759067361*^9}, 
   3.948819391738929*^9, 3.949056731604621*^9},
 CellLabel->
  "Out[125]=",ExpressionUUID->"818d34e2-d48e-44d1-8b33-46452b1fbb30"]
}, Open  ]],

Cell[CellGroupData[{

Cell[BoxData[
 RowBox[{
  RowBox[{"(*", 
   RowBox[{"Fig", ".2", "B"}], "*)"}], "\[IndentingNewLine]", 
  RowBox[{
   RowBox[{
    RowBox[{"Ticksx", "=", 
     RowBox[{"Table", "[", 
      RowBox[{
       RowBox[{"{", 
        RowBox[{
         RowBox[{
          RowBox[{"-", "1069"}], "+", 
          RowBox[{"150", "i"}]}], ",", 
         RowBox[{
          RowBox[{"-", "1069"}], "+", 
          RowBox[{"150", "i"}]}]}], "}"}], ",", 
       RowBox[{"{", 
        RowBox[{"i", ",", "0", ",", "20"}], "}"}]}], "]"}]}], ";"}], 
   "\[IndentingNewLine]", 
   RowBox[{
    RowBox[{"TicksF", "=", 
     RowBox[{"Table", "[", 
      RowBox[{
       RowBox[{"{", 
        RowBox[{
         RowBox[{
          RowBox[{"-", "800"}], "+", 
          RowBox[{"400", "i"}]}], ",", 
         RowBox[{
          RowBox[{"-", "800"}], "+", 
          RowBox[{"400", "i"}]}]}], "}"}], ",", 
       RowBox[{"{", 
        RowBox[{"i", ",", "0", ",", "50"}], "}"}]}], "]"}]}], ";", 
    RowBox[{"Show", "[", 
     RowBox[{
      RowBox[{"{", 
       RowBox[{
        RowBox[{"ListLinePlot", "[", 
         RowBox[{
          RowBox[{"{", 
           RowBox[{"Table", "[", 
            RowBox[{
             RowBox[{"{", 
              RowBox[{
               RowBox[{"(", 
                RowBox[{"x1woadapstaticnogs", "[", 
                 RowBox[{"[", 
                  RowBox[{"1", ",", "n"}], "]"}], "]"}], ")"}], ",", 
               RowBox[{"Forcetable4", "[", 
                RowBox[{"[", 
                 RowBox[{"1", ",", "n"}], "]"}], "]"}]}], "}"}], ",", 
             RowBox[{"{", 
              RowBox[{"n", ",", "1", ",", "65"}], "}"}]}], "]"}], "}"}], ",", 
          
          RowBox[{"PlotRange", "\[Rule]", " ", 
           RowBox[{"{", 
            RowBox[{
             RowBox[{"{", 
              RowBox[{
               RowBox[{
                RowBox[{"-", "900"}], "-", "169.4424311895260"}], ",", 
               RowBox[{
                RowBox[{"-", "599"}], "-", "169.4424311895260"}]}], "}"}], 
             ",", 
             RowBox[{"{", 
              RowBox[{
               RowBox[{"-", "900"}], ",", "800"}], "}"}]}], "}"}]}], ",", 
          RowBox[{"AxesOrigin", "\[Rule]", 
           RowBox[{"{", 
            RowBox[{"0", ",", 
             RowBox[{"-", "5500"}]}], "}"}]}], ",", " ", 
          RowBox[{"PlotStyle", "\[Rule]", 
           RowBox[{"{", 
            RowBox[{"{", 
             RowBox[{
              RowBox[{"Thickness", "[", "0.01", "]"}], ",", "Magenta"}], 
             "}"}], "}"}]}], ",", 
          RowBox[{"GridLines", "\[Rule]", 
           RowBox[{"{", 
            RowBox[{
             RowBox[{"{", 
              RowBox[{"{", 
               RowBox[{"restx1nogsch", ",", 
                RowBox[{"{", 
                 RowBox[{"Thick", ",", "Magenta"}], "}"}]}], "}"}], "}"}], 
             ",", 
             RowBox[{"{", 
              RowBox[{"{", 
               RowBox[{
                RowBox[{"-", "5000"}], ",", 
                RowBox[{"{", 
                 RowBox[{"Thick", ",", "Red"}], "}"}]}], "}"}], "}"}]}], 
            "}"}]}]}], "]"}], ",", 
        RowBox[{"Plot", "[", 
         RowBox[{
          RowBox[{"{", 
           RowBox[{
            RowBox[{
             SuperscriptBox["10", "3"], 
             RowBox[{"(", 
              RowBox[{"khbnogs", "-", "0.002"}], ")"}], "*", 
             RowBox[{"(", 
              RowBox[{"x", "-", "restx1nogsch"}], ")"}]}], ",", 
            RowBox[{
             SuperscriptBox["10", "3"], 
             RowBox[{"(", 
              RowBox[{"khbnogs", "+", "0.002"}], ")"}], "*", 
             RowBox[{"(", 
              RowBox[{"x", "-", "restx1nogsch"}], ")"}]}]}], "}"}], ",", 
          RowBox[{"{", 
           RowBox[{"x", ",", 
            RowBox[{
             RowBox[{"-", "920"}], "-", "169.4424311895260"}], ",", 
            RowBox[{
             RowBox[{"-", "599"}], "-", "169.4424311895260"}]}], "}"}], ",", 
          RowBox[{"Filling", "\[Rule]", 
           RowBox[{"{", 
            RowBox[{
             RowBox[{"1", "\[Rule]", 
              RowBox[{"{", "2", "}"}]}], ",", "Gray"}], "}"}]}], ",", 
          RowBox[{"PlotStyle", "\[Rule]", 
           RowBox[{"{", 
            RowBox[{
             RowBox[{"{", 
              RowBox[{"Thick", ",", "Black", ",", "Dashed"}], "}"}], ",", 
             RowBox[{"{", 
              RowBox[{"Thick", ",", "Black", ",", "Dashed"}], "}"}]}], 
            "}"}]}]}], "]"}]}], "}"}], ",", " ", 
      RowBox[{"PlotStyle", "\[Rule]", 
       RowBox[{"{", 
        RowBox[{"{", 
         RowBox[{
          RowBox[{"Thickness", "[", "0.02", "]"}], ",", "Black", ",", 
          RowBox[{"Dashing", "[", "0.04", "]"}]}], "}"}], "}"}]}], ",", 
      RowBox[{"LabelStyle", "->", 
       RowBox[{"{", 
        RowBox[{
         RowBox[{"FontSize", "\[Rule]", "19"}], ",", 
         RowBox[{"FontFamily", "\[Rule]", " ", "\"\<Times\>\""}]}], "}"}]}], 
      ",", 
      RowBox[{"Frame", "\[Rule]", "True"}], ",", 
      RowBox[{"(*", 
       RowBox[{
        RowBox[{"FrameLabel", "\[Rule]", 
         RowBox[{"{", 
          RowBox[{
          "\"\<Displacement From Vertical (nm)\>\"", ",", 
           "\"\<Force (pN)\>\""}], "}"}]}], ","}], " ", "*)"}], 
      RowBox[{"FrameStyle", "\[Rule]", "Black"}], ",", 
      RowBox[{"AspectRatio", "\[Rule]", 
       RowBox[{"0.75", "/", "1"}]}], ",", 
      RowBox[{"FrameTicks", "\[Rule]", 
       RowBox[{"{", 
        RowBox[{
         RowBox[{"{", 
          RowBox[{"TicksF", ",", "None"}], "}"}], ",", 
         RowBox[{"{", 
          RowBox[{"Ticksx", ",", "None"}], "}"}]}], "}"}]}]}], 
     "]"}]}]}]}]], "Input",
 CellChangeTimes->CompressedData["
1:eJxTTMoPSmViYGAQBmIQ7f68MKzM9q3jjM19YDoiuTUKRF87sScBRNdPfloH
ohPVuxtAdL/k06gKIP1DWj4aRM//dnvqAru3jvp+j8H0o4ZD30D0uaO3wTSD
uvOZM/ZvHb+EsF4C0bPM9l4H0Zt+ON0E0T53vB6B6GN2l16BaIHnP96D6OkN
5z6AaPY3zt9AdPObqb9AdMT8JYxngfSNS++YQPRMgencIHr9Ej0eEJ31i/3d
L4e3jlVPcxh+A2mVkFWZFq5vHSPvsWeB6A8qD1qMst46vr+q3w6i+dKLu9yA
tNws/z4QPVlr/RIQHePTvhRE8zTMkjHPfuv4y+K/IYgGANS4oLM=
  "],
 CellLabel->
  "In[126]:=",ExpressionUUID->"5009f494-6e26-428c-9c08-4a31683f810c"],

Cell[BoxData[
 GraphicsBox[{{{}, 
    InterpretationBox[{
      TagBox[{{}, {}, 
        TagBox[
         {RGBColor[1, 0, 1], PointSize[
           NCache[
            Rational[1, 60], 0.016666666666666666`]], Thickness[0.01], 
          LineBox[CompressedData["
1:eJxTTMoPSmViYGBQBmIQzeZ7/f723RMOMICAQs+BDYc3HwqYBeVP6DqweGVz
9IEKKJ+h88ANxk3ZbOFQfkH7gcfbJmxRMoXyH7QeEPwa/V1EGMoPaDlw36/6
1c6H/RD+gaYDsw0X3fsyB8o3aDygW+zreyscyneoPxApPmFHphCUr1BzICar
fNGiM31Q+ysPzCkT7m1pg/IflB7wPFP/i88Byj9QdKBv7pscx5+9UPPyD/w3
WJEmvQnKZ8g8cGeNRtacLCj/QNIBHVuxX4eVYPKRB7inh86ceKsHyvc8kHJb
6DTLJBifgSHr9hkhWU+4vIP6wYQvN/93w/Q7RMmJfbHa1g0z30EuZfU0+xyY
fKbDxKNJic8Vu2Huc/jWzn/L8HoXzP0OUw8pt8v1dMH853Bgwr73axy6YP53
8Nqxa/adL52w8HF4cmyv8NoVnbDwc2ha4f5QNqYTFr4OsTsP9enxd8LC32F6
6JTl9w52wOLH4cUL3R26JR2w+HOY2iDnJ60G5Re0O2x/qPJj2fV2qP2dDgDI
6smN
           "]]},
         Annotation[#, "Charting`Private`Tag#1"]& ]},
       {"WolframDynamicHighlight", <|
        "Label" -> {"XYLabel"}, "Ball" -> {"InterpolatedBall"}|>}], 
      DynamicBox[(Charting`HighlightActionBox["DynamicHighlight", {}, 
        Slot["HighlightElements"], 
        Slot["LayoutOptions"], 
        Slot["Meta"], 
        Charting`HighlightActionFunction["DynamicHighlight", {{{}, {}, 
           Annotation[{
             Hue[0.67, 0.6, 0.6], 
             Directive[
              PointSize[
               Rational[1, 60]], 
              AbsoluteThickness[2], 
              Thickness[0.01], 
              RGBColor[1, 0, 1]], 
             Line[CompressedData["
1:eJxTTMoPSmViYGBQBmIQzeZ7/f723RMOMICAQs+BDYc3HwqYBeVP6DqweGVz
9IEKKJ+h88ANxk3ZbOFQfkH7gcfbJmxRMoXyH7QeEPwa/V1EGMoPaDlw36/6
1c6H/RD+gaYDsw0X3fsyB8o3aDygW+zreyscyneoPxApPmFHphCUr1BzICar
fNGiM31Q+ysPzCkT7m1pg/IflB7wPFP/i88Byj9QdKBv7pscx5+9UPPyD/w3
WJEmvQnKZ8g8cGeNRtacLCj/QNIBHVuxX4eVYPKRB7inh86ceKsHyvc8kHJb
6DTLJBifgSHr9hkhWU+4vIP6wYQvN/93w/Q7RMmJfbHa1g0z30EuZfU0+xyY
fKbDxKNJic8Vu2Huc/jWzn/L8HoXzP0OUw8pt8v1dMH853Bgwr73axy6YP53
8Nqxa/adL52w8HF4cmyv8NoVnbDwc2ha4f5QNqYTFr4OsTsP9enxd8LC32F6
6JTl9w52wOLH4cUL3R26JR2w+HOY2iDnJ60G5Re0O2x/qPJj2fV2qP2dDgDI
6smN
              "]]}, "Charting`Private`Tag#1"]}}, <|
         "HighlightElements" -> <|
           "Label" -> {"XYLabel"}, "Ball" -> {"InterpolatedBall"}|>, 
          "LayoutOptions" -> <|
           "PlotRange" -> {{-1069.442431189526, -768.442431189526}, {-900., 
             800.}}, "Frame" -> {{False, False}, {False, False}}, 
            "AxesOrigin" -> {0., -5500.}, 
            "ImageSize" -> {360, 360/GoldenRatio}, "Axes" -> {True, True}, 
            "LabelStyle" -> {}, "AspectRatio" -> GoldenRatio^(-1), 
            "DefaultStyle" -> {
              Directive[
               PointSize[
                Rational[1, 60]], 
               AbsoluteThickness[2], 
               Thickness[0.01], 
               RGBColor[1, 0, 1]]}, 
            "HighlightLabelingFunctions" -> <|"CoordinatesToolOptions" -> ({
                Identity[
                 Part[#, 1]], 
                Identity[
                 Part[#, 2]]}& ), 
              "ScalingFunctions" -> {{Identity, Identity}, {
                Identity, Identity}}|>, "Primitives" -> {}, "GCFlag" -> 
            False|>, 
          "Meta" -> <|
           "DefaultHighlight" -> {"Dynamic", None}, "Index" -> {}, "Function" -> 
            ListLinePlot, "GroupHighlight" -> False|>|>]]& )[<|
        "HighlightElements" -> <|
          "Label" -> {"XYLabel"}, "Ball" -> {"InterpolatedBall"}|>, 
         "LayoutOptions" -> <|
          "PlotRange" -> {{-1069.442431189526, -768.442431189526}, {-900., 
            800.}}, "Frame" -> {{False, False}, {False, False}}, 
           "AxesOrigin" -> {0., -5500.}, 
           "ImageSize" -> {360, 360/GoldenRatio}, "Axes" -> {True, True}, 
           "LabelStyle" -> {}, "AspectRatio" -> GoldenRatio^(-1), 
           "DefaultStyle" -> {
             Directive[
              PointSize[
               Rational[1, 60]], 
              AbsoluteThickness[2], 
              Thickness[0.01], 
              RGBColor[1, 0, 1]]}, 
           "HighlightLabelingFunctions" -> <|"CoordinatesToolOptions" -> ({
               Identity[
                Part[#, 1]], 
               Identity[
                Part[#, 2]]}& ), 
             "ScalingFunctions" -> {{Identity, Identity}, {
               Identity, Identity}}|>, "Primitives" -> {}, "GCFlag" -> 
           False|>, 
         "Meta" -> <|
          "DefaultHighlight" -> {"Dynamic", None}, "Index" -> {}, "Function" -> 
           ListLinePlot, "GroupHighlight" -> False|>|>],
       ImageSizeCache->{{4.503599627370496*^15, -4.503599627370496*^15}, {
        4.503599627370496*^15, -4.503599627370496*^15}}]},
     Annotation[{{{}, {}, 
        Annotation[{
          Hue[0.67, 0.6, 0.6], 
          Directive[
           PointSize[
            Rational[1, 60]], 
           AbsoluteThickness[2], 
           Thickness[0.01], 
           RGBColor[1, 0, 1]], 
          Line[CompressedData["
1:eJxTTMoPSmViYGBQBmIQzeZ7/f723RMOMICAQs+BDYc3HwqYBeVP6DqweGVz
9IEKKJ+h88ANxk3ZbOFQfkH7gcfbJmxRMoXyH7QeEPwa/V1EGMoPaDlw36/6
1c6H/RD+gaYDsw0X3fsyB8o3aDygW+zreyscyneoPxApPmFHphCUr1BzICar
fNGiM31Q+ysPzCkT7m1pg/IflB7wPFP/i88Byj9QdKBv7pscx5+9UPPyD/w3
WJEmvQnKZ8g8cGeNRtacLCj/QNIBHVuxX4eVYPKRB7inh86ceKsHyvc8kHJb
6DTLJBifgSHr9hkhWU+4vIP6wYQvN/93w/Q7RMmJfbHa1g0z30EuZfU0+xyY
fKbDxKNJic8Vu2Huc/jWzn/L8HoXzP0OUw8pt8v1dMH853Bgwr73axy6YP53
8Nqxa/adL52w8HF4cmyv8NoVnbDwc2ha4f5QNqYTFr4OsTsP9enxd8LC32F6
6JTl9w52wOLH4cUL3R26JR2w+HOY2iDnJ60G5Re0O2x/qPJj2fV2qP2dDgDI
6smN
           "]]}, "Charting`Private`Tag#1"]}}, <|
      "HighlightElements" -> <|
        "Label" -> {"XYLabel"}, "Ball" -> {"InterpolatedBall"}|>, 
       "LayoutOptions" -> <|
        "PlotRange" -> {{-1069.442431189526, -768.442431189526}, {-900., 
          800.}}, "Frame" -> {{False, False}, {False, False}}, 
         "AxesOrigin" -> {0., -5500.}, "ImageSize" -> {360, 360/GoldenRatio}, 
         "Axes" -> {True, True}, "LabelStyle" -> {}, "AspectRatio" -> 
         GoldenRatio^(-1), "DefaultStyle" -> {
           Directive[
            PointSize[
             Rational[1, 60]], 
            AbsoluteThickness[2], 
            Thickness[0.01], 
            RGBColor[1, 0, 1]]}, 
         "HighlightLabelingFunctions" -> <|"CoordinatesToolOptions" -> ({
             Identity[
              Part[#, 1]], 
             Identity[
              Part[#, 2]]}& ), 
           "ScalingFunctions" -> {{Identity, Identity}, {
             Identity, Identity}}|>, "Primitives" -> {}, "GCFlag" -> False|>, 
       "Meta" -> <|
        "DefaultHighlight" -> {"Dynamic", None}, "Index" -> {}, "Function" -> 
         ListLinePlot, "GroupHighlight" -> False|>|>, 
      "DynamicHighlight"]], {{}, {}}}, 
   InterpretationBox[{
     TagBox[{GraphicsComplexBox[CompressedData["
1:eJxd1Hsw1esaB3BLSpRouVTIJSWXJJTk+ia2lKzcpXRQ7pck9/DDsvSzFstv
saiOs9mxpo22IqEUPZF2GyWbCgmF0ik61CiEs/aZ2e8f5515551n5nm/M8/z
x0fd74yzv6iIiMi/hPev13F8VrJtJQ/sbJdYztpMSLpfK877REGWudaZd/Hp
4CGnwLDspiCT2+dXdicNvpG3N99toOBds72ElHgaVJjRJW8XU/DwShPxzSMV
Vgev31/IpKCx+QxNYTcBO+qPLh8IoeDm7HhQYXcyLCbvWd3jSIHaWNB4kFMS
jDC7d741ooBtPE2z6EsEsqJqEBSF/20XmCHxCXAn/2QlbTkXjknSlf49HweT
sm8r1DpzoY1TuaG1MBZsZXrHrP6ZC3pRB2/9vC8GvtHW16mfzoU16774tzef
A0Ojp/mlBrlQHqCafNQ7Cn4/9kL83TwX7kZ7VmgNRULqD4cG7TYuFHTpfRTr
jIDWoQMxa/O5YKV/3TF0XRj41LMe15zgwvM5u8EY+WDIfGKnM6vNhQ8W47uN
GAGwasBVfXEmBz58KmrgHzkFlX7PXMSacuCNv3fi3DEf6NPp5Feyc6Cj2kZm
i+Fx8Jmgh8q65sC1UFrq5X1ucHa8n6GkngPSRuw1kw4M+PWkdKTG52wYrjff
cOukDRg/yd02dTsbGJ0VhRtWGQDjPPXBIzMblrdoCdgRcqhFZdA6g5ENZzJn
LppttEDHLAtfVm/KBn0v6wPezodQ4s/PEpPec+B8m+XvE1ed0ddpt1rJGg5o
kBWXvIo80XfW8fm9KRyo9ZDqDdA5idQKu5L8HThQ8UeVXf1TX1RaxOW7KXAg
J8lsgd96Gl0fedI4NsqG8bq2UWAFIlklz1jjKjb8I8O49CAzBIkW+KHtiWw4
0l9WsNkxHMlzXtluPMgGdUOmIG5lJEqPLRnpWM8GzZbtwdy0syjhymiWynAW
+Bccenx4LAr98SDqsVF5Fuyp9aE3nI5Glicjre2jskA07Ow9taEYZG461b5o
lQUyQSI0A8s4xF/TMBEtkQXl19N3fb4bj2KVReQ5L0hINGHOu6gloqSKhqQr
AhKOeqdsbUg+jwZ1GxMSI0io7gzb9/h7EmqbNGfNmJHgRPRPEF4pyNGpU5m9
goS8R5OtXuME8nd2k9Cdo2AC5Scqd6cDu0TMqVmVhKnSU+6TqgQaUNKUjF+m
QKn1YOrexXQof6QW2qdHgjKvuMS4KQWFxU8YC9aTALe0pATpBOKnctnFojww
yNBYYSvLBOOBnfHju0kwXW1u84qTghY4swdqNpLwUvdRzUEnAr0+PaB9UZKE
CgtO0HItgaZvtrQbiPHg3hj18LAKE5ZG65ZCTUhoaWUX6p1LQS0Fye17lUkI
eC8nVmRCIEGEb/XmdSSYzPU3OhURSOG4S5mMOAmK6eYKVZ0EUuscDFkQ5q0s
sNvWpcGEt0Fz+/VNSchUv3n/RUAKuqr4QGphMwk6tuZ6NjsIRH4RfBmRJuGH
O21snkug+eHCdz2rSRgaPmXlDgQyfCHtc2QlCe5b5SdX9BOooe+DqY/QF83J
0ueUJhNcdYtGZYT7Dnpm63rNJwVtfO13Y1CFhLVfux5s1BTm1f1U0CIjzFtZ
EN9FEiis1ISskxDuj/utR6dROM+lGpr+KuE8PeVpfX8SCGQjmkPFSIiOSfPU
HybQ354p0Or6ai/wsWdn/C2gqj0fe9b/ptjjwWIe9izLwdc/2DIPewarRZ3/
TOdhzyRen59yFfb97dlOqyrRvplc7FnYVzlynwcXe9bosK9DuTUbe5aXprqg
dYiDPWO9a2AH1WRhz9Zo0cW7jUjsWcla7f13mzKxZ+7qMwN921nYM4qe7Kta
xcSeTRk12l2mp2PPvL7XfuQTqdizXwyHv0dJp2DPenob+7eMJGLPpHYp8re+
j8Oe5Xx8LZVzPRp7pj2puGIu4yz2rJ7RUBauEY49u8qiQX1TAPZMoOeSW/bQ
B3v2n9ad13b2uGHPJrx4IX4W1tiz1G3RvZpj27Bn8aHl/VY7GNgzz6e711cZ
ncCeOe5vDZxbOIU9Ez2u8djROwR7ZktrNhXRjsSeTa6bLnCTO4c9Y9y7b2Bj
FYs9K6qW/DpilIA9q7aZnlUISsKe3VB1VVvwJ7Bn9gMq78N10rBnl6J9hyof
pGPPjhu+nWi2yMCerYDq/JJ+FvassLIldSn8AvZMcJuetvs9iT2jCqvV96ay
sWczF7OfyyxxsGc2s9c6gqJzsGfRWzf55UjmYs9kzN6yHlpT2LMuFinloMDD
nlkbJXTu0uZjzyJ86uzJ3yjs2S7Fi85RnnzsWdOTjsCrcRT2TOVLsW7IGwp7
ViZ1VV42ko89CxZ7GbvHm8KePdKuNJ17RGHPYu/lK79aoLBnJy7oxY2e52PP
7pacWPrBoLBnym36LXCHwp51emwSlE5R2DN19XUFshI87JmFzfSvHWl87Nnp
cNUWH3sKe9aWN8PaWkthz2K2DQaumqCwZ+1TzzzjRHnYs3iXw903pHnYs4ot
LnA/g489M+kVEdB/orBnl+d6Al/coLBnh7Kb7G+PUdizYrebptrLFPbMoXFH
re9aHvas7FPw50U6D516Re8Qy8sGkf8dt6b/r/8LExvwow==
        "], {{{}, {}, {}, {}, {}, {}, 
          {GrayLevel[0], Opacity[0.2], EdgeForm[None], 
           GraphicsGroupBox[
            PolygonBox[{{155, 28, 29, 30, 31, 32, 33, 34, 35, 36, 37, 38, 39, 
             40, 41, 42, 43, 44, 45, 46, 47, 48, 49, 72, 66, 61, 57, 54, 52, 
             73, 67, 62, 58, 55, 74, 68, 63, 59, 75, 69, 64, 76, 70, 77, 50, 
             127, 154, 147, 153, 141, 146, 152, 136, 140, 145, 151, 132, 135, 
             139, 144, 150, 129, 131, 134, 138, 143, 149, 126, 125, 124, 123, 
             122, 121, 120, 119, 118, 117, 116, 115, 114, 113, 112, 111, 110, 
             109, 108, 107, 106, 105, 156}}]]}, 
          {GrayLevel[0], Opacity[0.2], EdgeForm[None], 
           GraphicsGroupBox[
            PolygonBox[{{78, 148, 142, 137, 133, 130, 128, 79, 80, 81, 82, 83,
              84, 85, 86, 87, 88, 89, 90, 91, 92, 93, 94, 95, 96, 97, 98, 99, 
             100, 101, 102, 103, 104, 156, 155, 27, 26, 25, 24, 23, 22, 21, 
             20, 19, 18, 17, 16, 15, 14, 13, 12, 11, 10, 9, 8, 7, 6, 5, 4, 3, 
             2, 51, 53, 56, 60, 65, 71, 1}}]]}, {}, {}}, {{}, {}, {}, 
          TagBox[
           {GrayLevel[0], Thickness[Large], Opacity[1.], 
            Dashing[{Small, Small}], 
            LineBox[{1, 71, 65, 60, 56, 53, 51, 2, 3, 4, 5, 6, 7, 8, 9, 10, 
             11, 12, 13, 14, 15, 16, 17, 18, 19, 20, 21, 22, 23, 24, 25, 26, 
             27, 155, 28, 29, 30, 31, 32, 33, 34, 35, 36, 37, 38, 39, 40, 41, 
             42, 43, 44, 45, 46, 47, 48, 49, 72, 66, 61, 57, 54, 52, 73, 67, 
             62, 58, 55, 74, 68, 63, 59, 75, 69, 64, 76, 70, 77, 50}]},
           Annotation[#, "Charting`Private`Tag#1"]& ], 
          TagBox[
           {GrayLevel[0], Thickness[Large], Opacity[1.], 
            Dashing[{Small, Small}], 
            LineBox[{78, 148, 142, 137, 133, 130, 128, 79, 80, 81, 82, 83, 84,
              85, 86, 87, 88, 89, 90, 91, 92, 93, 94, 95, 96, 97, 98, 99, 100,
              101, 102, 103, 104, 156, 105, 106, 107, 108, 109, 110, 111, 112,
              113, 114, 115, 116, 117, 118, 119, 120, 121, 122, 123, 124, 125,
              126, 149, 143, 138, 134, 131, 129, 150, 144, 139, 135, 132, 151,
              145, 140, 136, 152, 146, 141, 153, 147, 154, 127}]},
           Annotation[#, "Charting`Private`Tag#2"]& ]}}], {}},
      {"WolframDynamicHighlight", <|
       "Label" -> {"XYLabel"}, "Ball" -> {"InterpolatedBall"}|>}], 
     DynamicBox[(Charting`HighlightActionBox["DynamicHighlight", {}, 
       Slot["HighlightElements"], 
       Slot["LayoutOptions"], 
       Slot["Meta"], 
       Charting`HighlightActionFunction["DynamicHighlight", {
         GraphicsComplex[CompressedData["
1:eJxd1Hsw1esaB3BLSpRouVTIJSWXJJTk+ia2lKzcpXRQ7pck9/DDsvSzFstv
saiOs9mxpo22IqEUPZF2GyWbCgmF0ik61CiEs/aZ2e8f5515551n5nm/M8/z
x0fd74yzv6iIiMi/hPev13F8VrJtJQ/sbJdYztpMSLpfK877REGWudaZd/Hp
4CGnwLDspiCT2+dXdicNvpG3N99toOBds72ElHgaVJjRJW8XU/DwShPxzSMV
Vgev31/IpKCx+QxNYTcBO+qPLh8IoeDm7HhQYXcyLCbvWd3jSIHaWNB4kFMS
jDC7d741ooBtPE2z6EsEsqJqEBSF/20XmCHxCXAn/2QlbTkXjknSlf49HweT
sm8r1DpzoY1TuaG1MBZsZXrHrP6ZC3pRB2/9vC8GvtHW16mfzoU16774tzef
A0Ojp/mlBrlQHqCafNQ7Cn4/9kL83TwX7kZ7VmgNRULqD4cG7TYuFHTpfRTr
jIDWoQMxa/O5YKV/3TF0XRj41LMe15zgwvM5u8EY+WDIfGKnM6vNhQ8W47uN
GAGwasBVfXEmBz58KmrgHzkFlX7PXMSacuCNv3fi3DEf6NPp5Feyc6Cj2kZm
i+Fx8Jmgh8q65sC1UFrq5X1ucHa8n6GkngPSRuw1kw4M+PWkdKTG52wYrjff
cOukDRg/yd02dTsbGJ0VhRtWGQDjPPXBIzMblrdoCdgRcqhFZdA6g5ENZzJn
LppttEDHLAtfVm/KBn0v6wPezodQ4s/PEpPec+B8m+XvE1ed0ddpt1rJGg5o
kBWXvIo80XfW8fm9KRyo9ZDqDdA5idQKu5L8HThQ8UeVXf1TX1RaxOW7KXAg
J8lsgd96Gl0fedI4NsqG8bq2UWAFIlklz1jjKjb8I8O49CAzBIkW+KHtiWw4
0l9WsNkxHMlzXtluPMgGdUOmIG5lJEqPLRnpWM8GzZbtwdy0syjhymiWynAW
+Bccenx4LAr98SDqsVF5Fuyp9aE3nI5Glicjre2jskA07Ow9taEYZG461b5o
lQUyQSI0A8s4xF/TMBEtkQXl19N3fb4bj2KVReQ5L0hINGHOu6gloqSKhqQr
AhKOeqdsbUg+jwZ1GxMSI0io7gzb9/h7EmqbNGfNmJHgRPRPEF4pyNGpU5m9
goS8R5OtXuME8nd2k9Cdo2AC5Scqd6cDu0TMqVmVhKnSU+6TqgQaUNKUjF+m
QKn1YOrexXQof6QW2qdHgjKvuMS4KQWFxU8YC9aTALe0pATpBOKnctnFojww
yNBYYSvLBOOBnfHju0kwXW1u84qTghY4swdqNpLwUvdRzUEnAr0+PaB9UZKE
CgtO0HItgaZvtrQbiPHg3hj18LAKE5ZG65ZCTUhoaWUX6p1LQS0Fye17lUkI
eC8nVmRCIEGEb/XmdSSYzPU3OhURSOG4S5mMOAmK6eYKVZ0EUuscDFkQ5q0s
sNvWpcGEt0Fz+/VNSchUv3n/RUAKuqr4QGphMwk6tuZ6NjsIRH4RfBmRJuGH
O21snkug+eHCdz2rSRgaPmXlDgQyfCHtc2QlCe5b5SdX9BOooe+DqY/QF83J
0ueUJhNcdYtGZYT7Dnpm63rNJwVtfO13Y1CFhLVfux5s1BTm1f1U0CIjzFtZ
EN9FEiis1ISskxDuj/utR6dROM+lGpr+KuE8PeVpfX8SCGQjmkPFSIiOSfPU
HybQ354p0Or6ai/wsWdn/C2gqj0fe9b/ptjjwWIe9izLwdc/2DIPewarRZ3/
TOdhzyRen59yFfb97dlOqyrRvplc7FnYVzlynwcXe9bosK9DuTUbe5aXprqg
dYiDPWO9a2AH1WRhz9Zo0cW7jUjsWcla7f13mzKxZ+7qMwN921nYM4qe7Kta
xcSeTRk12l2mp2PPvL7XfuQTqdizXwyHv0dJp2DPenob+7eMJGLPpHYp8re+
j8Oe5Xx8LZVzPRp7pj2puGIu4yz2rJ7RUBauEY49u8qiQX1TAPZMoOeSW/bQ
B3v2n9ad13b2uGHPJrx4IX4W1tiz1G3RvZpj27Bn8aHl/VY7GNgzz6e711cZ
ncCeOe5vDZxbOIU9Ez2u8djROwR7ZktrNhXRjsSeTa6bLnCTO4c9Y9y7b2Bj
FYs9K6qW/DpilIA9q7aZnlUISsKe3VB1VVvwJ7Bn9gMq78N10rBnl6J9hyof
pGPPjhu+nWi2yMCerYDq/JJ+FvassLIldSn8AvZMcJuetvs9iT2jCqvV96ay
sWczF7OfyyxxsGc2s9c6gqJzsGfRWzf55UjmYs9kzN6yHlpT2LMuFinloMDD
nlkbJXTu0uZjzyJ86uzJ3yjs2S7Fi85RnnzsWdOTjsCrcRT2TOVLsW7IGwp7
ViZ1VV42ko89CxZ7GbvHm8KePdKuNJ17RGHPYu/lK79aoLBnJy7oxY2e52PP
7pacWPrBoLBnym36LXCHwp51emwSlE5R2DN19XUFshI87JmFzfSvHWl87Nnp
cNUWH3sKe9aWN8PaWkthz2K2DQaumqCwZ+1TzzzjRHnYs3iXw903pHnYs4ot
LnA/g489M+kVEdB/orBnl+d6Al/coLBnh7Kb7G+PUdizYrebptrLFPbMoXFH
re9aHvas7FPw50U6D516Re8Qy8sGkf8dt6b/r/8LExvwow==
          "], {{{}, {}, {}, {}, {}, {}, {
             EdgeForm[], 
             Directive[
              GrayLevel[0], 
              Opacity[0.2]], 
             GraphicsGroup[{
               
               Polygon[{{155, 28, 29, 30, 31, 32, 33, 34, 35, 36, 37, 38, 39, 
                40, 41, 42, 43, 44, 45, 46, 47, 48, 49, 72, 66, 61, 57, 54, 
                52, 73, 67, 62, 58, 55, 74, 68, 63, 59, 75, 69, 64, 76, 70, 
                77, 50, 127, 154, 147, 153, 141, 146, 152, 136, 140, 145, 151,
                 132, 135, 139, 144, 150, 129, 131, 134, 138, 143, 149, 126, 
                125, 124, 123, 122, 121, 120, 119, 118, 117, 116, 115, 114, 
                113, 112, 111, 110, 109, 108, 107, 106, 105, 156}}]}]}, {
             EdgeForm[], 
             Directive[
              GrayLevel[0], 
              Opacity[0.2]], 
             GraphicsGroup[{
               
               Polygon[{{78, 148, 142, 137, 133, 130, 128, 79, 80, 81, 82, 83,
                 84, 85, 86, 87, 88, 89, 90, 91, 92, 93, 94, 95, 96, 97, 98, 
                99, 100, 101, 102, 103, 104, 156, 155, 27, 26, 25, 24, 23, 22,
                 21, 20, 19, 18, 17, 16, 15, 14, 13, 12, 11, 10, 9, 8, 7, 6, 
                5, 4, 3, 2, 51, 53, 56, 60, 65, 71, 
                1}}]}]}, {}, {}}, {{}, {}, {}, 
            Annotation[{
              Directive[
               Opacity[1.], 
               AbsoluteThickness[2], 
               Thickness[Large], 
               GrayLevel[0], 
               Dashing[{Small, Small}]], 
              
              Line[{1, 71, 65, 60, 56, 53, 51, 2, 3, 4, 5, 6, 7, 8, 9, 10, 11,
                12, 13, 14, 15, 16, 17, 18, 19, 20, 21, 22, 23, 24, 25, 26, 
               27, 155, 28, 29, 30, 31, 32, 33, 34, 35, 36, 37, 38, 39, 40, 
               41, 42, 43, 44, 45, 46, 47, 48, 49, 72, 66, 61, 57, 54, 52, 73,
                67, 62, 58, 55, 74, 68, 63, 59, 75, 69, 64, 76, 70, 77, 50}]},
              "Charting`Private`Tag#1"], 
            Annotation[{
              Directive[
               Opacity[1.], 
               AbsoluteThickness[2], 
               Thickness[Large], 
               GrayLevel[0], 
               Dashing[{Small, Small}]], 
              
              Line[{78, 148, 142, 137, 133, 130, 128, 79, 80, 81, 82, 83, 84, 
               85, 86, 87, 88, 89, 90, 91, 92, 93, 94, 95, 96, 97, 98, 99, 
               100, 101, 102, 103, 104, 156, 105, 106, 107, 108, 109, 110, 
               111, 112, 113, 114, 115, 116, 117, 118, 119, 120, 121, 122, 
               123, 124, 125, 126, 149, 143, 138, 134, 131, 129, 150, 144, 
               139, 135, 132, 151, 145, 140, 136, 152, 146, 141, 153, 147, 
               154, 127}]}, "Charting`Private`Tag#2"]}}], {}}, <|
        "HighlightElements" -> <|
          "Label" -> {"XYLabel"}, "Ball" -> {"InterpolatedBall"}|>, 
         "LayoutOptions" -> <|
          "PlotRange" -> {{-1089.442431189526, -768.442431189526}, \
{-1313.9256313592828`, 1093.574270375411}}, 
           "Frame" -> {{False, False}, {False, False}}, 
           "AxesOrigin" -> {-761.7549311895277, 0}, 
           "ImageSize" -> {360, 360/GoldenRatio}, "Axes" -> {True, True}, 
           "LabelStyle" -> {}, "AspectRatio" -> GoldenRatio^(-1), 
           "DefaultStyle" -> {
             Directive[
              Opacity[1.], 
              AbsoluteThickness[2], 
              Thickness[Large], 
              GrayLevel[0], 
              Dashing[{Small, Small}]], 
             Directive[
              Opacity[1.], 
              AbsoluteThickness[2], 
              Thickness[Large], 
              GrayLevel[0], 
              Dashing[{Small, Small}]]}, 
           "HighlightLabelingFunctions" -> <|"CoordinatesToolOptions" -> ({
               Identity[
                Part[#, 1]], 
               Identity[
                Part[#, 2]]}& ), 
             "ScalingFunctions" -> {{Identity, Identity}, {
               Identity, Identity}}|>, 
           "Primitives" -> {{{{}, {}, {}, {}, {}, {}, {
                EdgeForm[], 
                Directive[
                 GrayLevel[0], 
                 Opacity[0.2]], 
                GraphicsGroup[{{
                   Polygon[CompressedData["
1:eJxdlAkw3Fccx9eVhkbchtTZIHFVg6DOFyFFhLqVSN03EVn3Zv+ulWcX/a9Y
dEyZsGOQihVVqSDPKhUktJQ4gjpKZ0rGMRokdNuZvs70zbx582befN97v9/3
+9EMvekZIUyhUAIE8+81bFZ2WLS0CFH+GT7d7lnk734FRej4w/NcZqI84KvN
2ee7F6GbBdsVVko24HPb8imechEyCrC/HOTpAjK/HsukrbFQVr/tj+v1nmB3
y6dNopWFzsLGyoAqf/CGEXhgTmehNj/JiUi9G0CjfJQW4cpCjc+aP/3uRQio
rSop81FkoWKa1WFZXzh4uPi8c2WZiVbb+5cRIwrIfeCfatbMRF/km9U65cUC
YU4oOJfJRNem6ziqbglAgTXrqOTERJrGedw0sSSQm1qzOCzDRDr8czElObdA
xv3lQrWFQhTBcRm8upIMnvUmD5o0FKKLbcGyHeFUYHsjyd45uRAJx9/q0phP
AdaWm0Pv7AqRdDRF6IJtGih7v2OdKl6IGh7mfvz6STpIVaEosCYhyrTIO/DS
yAS0xg7afS5EnwXRtTruZIE5/c6MzESIeCPxnwy+oYH+DWvGthVEHsT0OhFA
B976VcvSgn30mKP3g2A6WIrev2RkCVGB5qOnk5F0cLTcfhRnARG/j1lueJsO
zGY+Sl81hcjypLXDLIsOGgY04l4aQqTCrq4x66YDZo2oR486RJu1Yb4b6gRQ
ehXaMqcG0and0V4lHQLUn+mVPFSFSM/R2tDBgAB8zp0hcxWIItfkRassCHDI
2rvcqgTRlP5Aq5MHAeLT1824MhChb89LcnMJcNB+hcOXhmhejJM+CgkAd7g7
i1IQvfUVWjkoIQA3MYSnehoii/3pTo8qArwKn9GtkICo0YYVfdwm0Ku1gO3i
Ar2SP8f1OgV6C+W/jZ8U6C2E2fkiAigGetVJvwfRmVxrxeYRgV5lq5DRCYHe
eEPOy58JYDwpFXxNDCJfLYUNkWkCILnEnjhRiKgpOf5GCwRw8xhRYYpAVDqw
0Rew+t9+lAElXRXZ+HzdHzGv38mysV6619WfWqTY+D7XToO2kFNs/B5NzdMc
OXE2fu/Q5ph/mjAb/6fa55Gl7jGJ/5vadU9l9pDE9RjxU+bWbpK4Xinac1En
1klcT5eibufHKySut9pOtX7sryTux4Buk+X+AIn7pdJvxEffk7if/aXbDK02
Evf7q/3xqMkWEvshMbjdGX5DYr90Px+Oqk8jsZ9iRKdSLwaR2G9Paq4fvXUn
sR/DE9T5wc4k9qvFBIUre4XEfpa2WmL8YE9iv1O1lEOLJb7EeXDYezAcTS3G
edmuKPpF+oiF80SW8zTNs5k4b9zHsjmmaxDnsbyJn32UcBfnVQTx7tVMM3Ce
A42X1nts8nHeK6kh8029uZgHzjNqawl6OZgXLereGocRBOYJz2FrTzGahnlT
xZPYXTTJwDxy73p6wcEuFfNq4/QWx0f+NuaZo1CPJUU3CfNOOPDsoFtQLOah
26W+qP3DMMxL/xemMs0m1zFP0+Mapu0M3MG/vM3Wpk7orGiD//P4L/+gxho=

                    "]]}}]}, {
                EdgeForm[], 
                Directive[
                 GrayLevel[0], 
                 Opacity[0.2]], 
                GraphicsGroup[{{
                   Polygon[CompressedData["
1:eJxdlH1Mk1cUximifIloUUjADQqKVAWBOhc2K1MhVceoFhDxg1S0hA8dyGQg
yih9KUKl7Vv6yuKW4QdGVwxmirZYLD5aiAaqrkOXwvBzlMEQNtgCImOMLfH+
sZvc3Jzk5N5zzvN7LictRyRxdHBwiJnZ/57x9jG3ttkaeLOu2xqPMzDYBj4Q
z8S6wATcKmMQYOnJmnTSgB8zcrGjlMHI1TvtETPx7uOhBT8fZcBIVYpaRw3q
PC4s8spl0O0X7FY4TSPc90tR3g4GElGS64oJGht4RyzhXAbHbjU6a17RyJHw
0dCuRfJCb+E6K42uF7XJt6eqMV7R9E6zgUZl3F5J5rpq6D5kuzXV0oCLo+gH
mQYumQvW11A0XJ8cHU6cyVup3zq9MYtGWHSDo21Ujani91w642kc+HNhRVSy
Cs8pa9hLHg1jXFTHYnMVKnQNPfClUV3qPxmy5QRuaFPrWdNqyPsMiowrlRjy
eqkLsKjhHsJ2tvIqEDv/UW/0V2qcnstd32wqxzhrwXXOfjW2c0a7bcvkiOQ9
0J6LUINmF+/1b6BwN+VH5743KgzzjIJTbBmkf8UZuG0q7HzdOMiUSGF+ujF/
rlaFM5HPXud5fgGxXn7vym4VOh8ZuwKfF6H8vmD5GFcFj3BfZskvBZjTnciZ
GlVCOfjEQ3n5MOrTvk9wMinBHfKdNVF2CLblFqZeoYReaKg7GHQQ4n52tlei
EhfkLOhN6Thk7xL6cZQ4H5qgrmsV42KqZ27Qb1X43Rx2KawzCWvuq5cON1Wh
f6cmK42/Aft+Ync4VVfB4b+VZPp//DZfaNHV+MyJIPc906/1uZYaQ97z5Cnc
h+KEpJ5L2SzpqagkUm/HdzHzAyN3kX5eSPYUTaSISb8Dr742MJ/sI/MY4NtX
84TpZF6PJwQ9+YsyyTyjV12Oz553gMz75MPQQSfLp0SP5sM7dCFPc4le36b7
F2/dk0f0dJ/3h6S95TOid2jepmvfROUTHtpO1PuYaz4nvKS4sf1+fVNAeDLG
TlJZhUcIb4o1Iyy+rYjwGNCbYc/YdozwenXMnlFjLSY8G1tyWN6rSwjvrWdN
JePJUuKHvpbNrh7OpcQv5SpbWt2NUuKnyrUhOX2FMuK3/o+0RYutMuJHP/Mm
6ftTMuLXiLKgWbFeFPHzzV669eN3KeL32ScFSx8GUeQ/CB4695gOpvD2vxDE
/i0XcSn8AxjhNlc=
                    "]]}}]}, {}, {}}, {{}, {}, {}, 
               Annotation[{
                 Directive[
                  Opacity[1.], 
                  AbsoluteThickness[2], 
                  Thickness[Large], 
                  GrayLevel[0], 
                  Dashing[{Small, Small}]], 
                 Line[CompressedData["
1:eJwdzH0003scwHHT5KHkKXLz0KTkIbmoJYZvsUtPFnnucpenu3CR0FqzH1uc
3zZmYqt7neqkna7p6JJYKfpESlrJVULCjYl7W50eDiG5O33O+ZzPef/xedkl
ZIYla2tpaYVo9vtVzRh06pRDEPVbUZgTDxQD0950TTuoq5+LHXhAUg6nLhDL
QUcStLHHngcfrrV3u2v69oT43l5bHlQWiATntcvB/ZT9MqoZD4asHAyYS2Kw
6ggu2L7IheSwCH2XOTFMoQqWdS8X2HcadcvfioFPccycZHIharUFza9XDMWi
gYRLNwthFr9hc0shhsm23fqGuoUg9zE1uHFeDPcutmKzUQWgd8Rkp5Qnhpa2
TILFVgw2Nx9YCkgVw7UZFUPamw+L+dv0+kLEQJpgqBihbBjj9W557SkGAfkD
wXeABbi8bhjWav6pC7xU5gm4WRFfS1gqgxgDU6t/54+D2uy1nKQsg05h7ZoO
aR5QjZ9N+P9RBq7ZwdfP7ciFWYJJk11SGaxY9Sm5u+0YeHg+qah2L4OalHX5
B+Ky4UFMv+7kvAhu5UTLHUeyoODrPoVTpwgkPa7/EZUZ0DESkLuyQgT+bldD
0lalA725qKvhZxE8nwsazjU/AsWPg5xnnEQw7ava6klLgeVD4XaLH0th+m2V
onJ/ItQmPD1IbC2Ff5LjWHMxdBhwVlbWCkrhUX2g8XqPQ0CfMk0zCy+FK2mE
gt93RMBR1SDNyq4UjDwFK9T7aPBnvFGW/fsSGG2mrLkeHwjkx2Ub390oAZpS
Ll2z3B0SX5o+Ip4uAa3vE9FKOymejiougaX1jjJBxmrUbju86xStBDKLP57x
sfRFMX7SF/U/lIBb7K6AuLA9iHXuKYv9RggnO/0eTF0OQ58/RDQaNAjBHpef
ja2KRl+KDs1v5wihMcrwWYpzPCJJe9jJ+4Qgf1gX1PzkMKquElVGWAihlO2z
UNmRhK6OPW6ZGBeAqqlzHIp+RWZW0XnkOgH8copcHcxLRdqSBLSJJYD9g5ck
NiG/IXPhS6plsADsPHiy4zpZiJt3YeyRiQAc2jcdERUeRScujvNtR/mQLNnT
tXciGz28m93lWcOHbY10U0VSDvKLz9q1O5sP2ulHb5NGchHF+133oj8fjBla
BHe/46hyhWIqR58PNVe5P76/xUR51lrmwn4cWF68+YMkFmLLFeyLMhwOxHE2
KPJPomGXlhOsDBzqlek7ur6wUaeaUvTRB4dQbHAKi+WgcJeqcWNNM55Sw6/Q
Oeg1Y26nmzcOxXbX7vSncNC38aZvaV44tHcIpK7HOIg8tIWp2oqDtx4l8KWQ
g2ruk9IGXHGwLj9/gdzKQYILxNC2dTi8q06MVK/DkOWrhL+GbXFY+bnnrqUD
hi6vvWu4YIODM5XiGrgZQ+2S/O7t1jikvFlNrPLC0IJwJqDBEocXLvcbgkMx
lM6cIstMcIDrjoYyLobmm36StBvjMKIjYfbgGMI/yT6NGeHwNZIwMS/CkCzj
cL3NKhy85gZbQqsw9CppyOmMAQ5yXyFjqVHjVXvhTfoaTzTb59yi8Ualk316
Gm800T8SMGRx6OAlY10c1nIpFnVKjXe2geC2XOP11RQO/I0hj34j+n4dHCI3
mKuXDWIIzDLa0og45OQWRruNYigkVGktWIbD6fvqjlgVhv4Hn9t04A==
                  "]]}, "Charting`Private`Tag#1"], 
               Annotation[{
                 Directive[
                  Opacity[1.], 
                  AbsoluteThickness[2], 
                  Thickness[Large], 
                  GrayLevel[0], 
                  Dashing[{Small, Small}]], 
                 Line[CompressedData["
1:eJwdjAsw1WkAxZHyKOEqUxJupboplVsqhY9Uq7VsHktRg7Jekay8Uovc+u77
f7lU2ywbdxStkPFI0UHa1qOyrBAlFE3RUqMkrOnMnDnzmznzY/ufcA1QUVJS
cp7tt301rlk/VwZ95dKOkgtylHe8sfKd5bwVbriXIodJU3fIpKoM1g6j1xqT
5Bi9VduweZZ9LmyI6T8thzxRIshUkSFHK3exXoQcXctWa8bOMNhkcNE10kuO
AFcPDbMJBvbcuKZNHDkS7pWoyd4xOBFgjYKGNHgu0nexaWHQ+TLTs2YqFZ9o
xfI75Qz4Tn4BwTapyNvJ0qzIZAB1Fdd/kmVQD9a1yzjHQKPn9Ij77G992Y8z
u0MYmNsWqHSMSTF1Zqt6qzOD4x8X0R2eEvSeazHv4zKodNrRaFgnAs0r6IYB
g9Qk48m1+4W4nXYkX3lGCt7rckFQMR/Den15Jk1SzF/LUmvhUuzRaRuw/U2K
rAUcuztV5/FJWbeUfUyKn9hjXR1reLDgPkrL3iwFwzrjZ1xwDn8dbFd7/UWC
EW7lvsusZCR+dSrn1Etw6HPJW/mviah7vvvUgjQJ/rB48TlS+yx8y3gPi30k
aG2r7FzRG4/zzfvWjXMk0NpkIF81GIN5Xe7sqTExxG97tMQ3o5Dv/8RNtUoM
zrDBnImUk+hY1yTPF4hR5lKeE7YyDL5DrFA9dzFyecooq/oZJ191uixji6HY
4CbNue+La0e0I1a+F+G/OvMb5q0esGyWmo5UiDB0SBbib22Po89YjaqpIih9
i0eVy2nmjed5ERJNo9pWD5iSWqNu+xQXEWJDr3farnchB20ynhYtFcHr0Rbd
Aq4Pif/9SXzCoBDOdnWBE5NHycdRjxLNYiFUvFc+dD4cQj7zvL9sOyvEHuVq
KyVOBDHJeJwQ4CTE8MLRdI9Fv5DsKxK5h74QLnfvbXawjSY3e5srB/oFuFKk
+bGXG0f0lnlFWxYIUOQwOq4flEBU0v3JmngBCo3dTSYDfiWLhc/2LPlOAMcu
o8GwdUkkOTqrt1FXgEtRfs/za5JJ3NV+vtELPrwt+oaqrVPI3zWRD7nX+ZiD
orSsTh6xORJh7xjJR0Z+beJ02AWyy2qkYcqWD0UFK2nLICXy+eVDURp8MBlF
7G2JAhJtqLRY2E4xdlH0r860kCTklSdcVVA4jN9oDIoSk26zyrj4cIqoVUv9
xZpSUj+8ize2k0JnZx/vvj1D3M2u9OvM8vY2JQVrL0P6gibsNlpRHAszrvV1
ZMh0f+l06HaKO1k+019dGGLZZR77agtFsOrT6K2HGXL9gUloxwaKqubGwNwY
hgiyVA9UG1OE+5Y60j8ZsqTHv7DbiOLyRGtgeyFDcg1qtCaXU9SnjvFWlTCk
Nv1MwzZDCsP6jbW4zZBJ4fju4iUUDzj5VhMPGHI8dshSoUth9CHTLOQlQ76U
7k2v1aHYL6pyrBhgCP2g+NCrTXHKtDtw3hBDFOF+RcsXUjR5LlVkjzCk51gX
56ImRfTdNMNnk7O+7O20VIMi0+OWFWdm1vci43WrOkXDyBOvGBUZ0fd2y9FR
o2CzF6braciI4lKx8sZ5FE6V60v8FsiIRbu27w9zKWLdvm8p1JYR6IVXh6pS
5LwLfj/FkhHnA02GgjkUj3lUy0lfRv4HwyB9cQ==
                  "]]}, "Charting`Private`Tag#2"]}}, {}}, "GCFlag" -> True|>, 
         "Meta" -> <|
          "DefaultHighlight" -> {"Dynamic", None}, "Index" -> {}, "Function" -> 
           Plot, "GroupHighlight" -> False|>|>]]& )[<|
       "HighlightElements" -> <|
         "Label" -> {"XYLabel"}, "Ball" -> {"InterpolatedBall"}|>, 
        "LayoutOptions" -> <|
         "PlotRange" -> {{-1089.442431189526, -768.442431189526}, \
{-1313.9256313592828`, 1093.574270375411}}, 
          "Frame" -> {{False, False}, {False, False}}, 
          "AxesOrigin" -> {-761.7549311895277, 0}, 
          "ImageSize" -> {360, 360/GoldenRatio}, "Axes" -> {True, True}, 
          "LabelStyle" -> {}, "AspectRatio" -> GoldenRatio^(-1), 
          "DefaultStyle" -> {
            Directive[
             Opacity[1.], 
             AbsoluteThickness[2], 
             Thickness[Large], 
             GrayLevel[0], 
             Dashing[{Small, Small}]], 
            Directive[
             Opacity[1.], 
             AbsoluteThickness[2], 
             Thickness[Large], 
             GrayLevel[0], 
             Dashing[{Small, Small}]]}, 
          "HighlightLabelingFunctions" -> <|"CoordinatesToolOptions" -> ({
              Identity[
               Part[#, 1]], 
              Identity[
               Part[#, 2]]}& ), 
            "ScalingFunctions" -> {{Identity, Identity}, {
              Identity, Identity}}|>, 
          "Primitives" -> {{{{}, {}, {}, {}, {}, {}, {
               EdgeForm[], 
               Directive[
                GrayLevel[0], 
                Opacity[0.2]], 
               GraphicsGroup[{{
                  Polygon[CompressedData["
1:eJxdlAkw3Fccx9eVhkbchtTZIHFVg6DOFyFFhLqVSN03EVn3Zv+ulWcX/a9Y
dEyZsGOQihVVqSDPKhUktJQ4gjpKZ0rGMRokdNuZvs70zbx582befN97v9/3
+9EMvekZIUyhUAIE8+81bFZ2WLS0CFH+GT7d7lnk734FRej4w/NcZqI84KvN
2ee7F6GbBdsVVko24HPb8imechEyCrC/HOTpAjK/HsukrbFQVr/tj+v1nmB3
y6dNopWFzsLGyoAqf/CGEXhgTmehNj/JiUi9G0CjfJQW4cpCjc+aP/3uRQio
rSop81FkoWKa1WFZXzh4uPi8c2WZiVbb+5cRIwrIfeCfatbMRF/km9U65cUC
YU4oOJfJRNem6ziqbglAgTXrqOTERJrGedw0sSSQm1qzOCzDRDr8czElObdA
xv3lQrWFQhTBcRm8upIMnvUmD5o0FKKLbcGyHeFUYHsjyd45uRAJx9/q0phP
AdaWm0Pv7AqRdDRF6IJtGih7v2OdKl6IGh7mfvz6STpIVaEosCYhyrTIO/DS
yAS0xg7afS5EnwXRtTruZIE5/c6MzESIeCPxnwy+oYH+DWvGthVEHsT0OhFA
B976VcvSgn30mKP3g2A6WIrev2RkCVGB5qOnk5F0cLTcfhRnARG/j1lueJsO
zGY+Sl81hcjypLXDLIsOGgY04l4aQqTCrq4x66YDZo2oR486RJu1Yb4b6gRQ
ehXaMqcG0and0V4lHQLUn+mVPFSFSM/R2tDBgAB8zp0hcxWIItfkRassCHDI
2rvcqgTRlP5Aq5MHAeLT1824MhChb89LcnMJcNB+hcOXhmhejJM+CgkAd7g7
i1IQvfUVWjkoIQA3MYSnehoii/3pTo8qArwKn9GtkICo0YYVfdwm0Ku1gO3i
Ar2SP8f1OgV6C+W/jZ8U6C2E2fkiAigGetVJvwfRmVxrxeYRgV5lq5DRCYHe
eEPOy58JYDwpFXxNDCJfLYUNkWkCILnEnjhRiKgpOf5GCwRw8xhRYYpAVDqw
0Rew+t9+lAElXRXZ+HzdHzGv38mysV6619WfWqTY+D7XToO2kFNs/B5NzdMc
OXE2fu/Q5ph/mjAb/6fa55Gl7jGJ/5vadU9l9pDE9RjxU+bWbpK4Xinac1En
1klcT5eibufHKySut9pOtX7sryTux4Buk+X+AIn7pdJvxEffk7if/aXbDK02
Evf7q/3xqMkWEvshMbjdGX5DYr90Px+Oqk8jsZ9iRKdSLwaR2G9Paq4fvXUn
sR/DE9T5wc4k9qvFBIUre4XEfpa2WmL8YE9iv1O1lEOLJb7EeXDYezAcTS3G
edmuKPpF+oiF80SW8zTNs5k4b9zHsjmmaxDnsbyJn32UcBfnVQTx7tVMM3Ce
A42X1nts8nHeK6kh8029uZgHzjNqawl6OZgXLereGocRBOYJz2FrTzGahnlT
xZPYXTTJwDxy73p6wcEuFfNq4/QWx0f+NuaZo1CPJUU3CfNOOPDsoFtQLOah
26W+qP3DMMxL/xemMs0m1zFP0+Mapu0M3MG/vM3Wpk7orGiD//P4L/+gxho=

                   "]]}}]}, {
               EdgeForm[], 
               Directive[
                GrayLevel[0], 
                Opacity[0.2]], 
               GraphicsGroup[{{
                  Polygon[CompressedData["
1:eJxdlH1Mk1cUximifIloUUjADQqKVAWBOhc2K1MhVceoFhDxg1S0hA8dyGQg
yih9KUKl7Vv6yuKW4QdGVwxmirZYLD5aiAaqrkOXwvBzlMEQNtgCImOMLfH+
sZvc3Jzk5N5zzvN7LictRyRxdHBwiJnZ/57x9jG3ttkaeLOu2xqPMzDYBj4Q
z8S6wATcKmMQYOnJmnTSgB8zcrGjlMHI1TvtETPx7uOhBT8fZcBIVYpaRw3q
PC4s8spl0O0X7FY4TSPc90tR3g4GElGS64oJGht4RyzhXAbHbjU6a17RyJHw
0dCuRfJCb+E6K42uF7XJt6eqMV7R9E6zgUZl3F5J5rpq6D5kuzXV0oCLo+gH
mQYumQvW11A0XJ8cHU6cyVup3zq9MYtGWHSDo21Ujani91w642kc+HNhRVSy
Cs8pa9hLHg1jXFTHYnMVKnQNPfClUV3qPxmy5QRuaFPrWdNqyPsMiowrlRjy
eqkLsKjhHsJ2tvIqEDv/UW/0V2qcnstd32wqxzhrwXXOfjW2c0a7bcvkiOQ9
0J6LUINmF+/1b6BwN+VH5743KgzzjIJTbBmkf8UZuG0q7HzdOMiUSGF+ujF/
rlaFM5HPXud5fgGxXn7vym4VOh8ZuwKfF6H8vmD5GFcFj3BfZskvBZjTnciZ
GlVCOfjEQ3n5MOrTvk9wMinBHfKdNVF2CLblFqZeoYReaKg7GHQQ4n52tlei
EhfkLOhN6Thk7xL6cZQ4H5qgrmsV42KqZ27Qb1X43Rx2KawzCWvuq5cON1Wh
f6cmK42/Aft+Ync4VVfB4b+VZPp//DZfaNHV+MyJIPc906/1uZYaQ97z5Cnc
h+KEpJ5L2SzpqagkUm/HdzHzAyN3kX5eSPYUTaSISb8Dr742MJ/sI/MY4NtX
84TpZF6PJwQ9+YsyyTyjV12Oz553gMz75MPQQSfLp0SP5sM7dCFPc4le36b7
F2/dk0f0dJ/3h6S95TOid2jepmvfROUTHtpO1PuYaz4nvKS4sf1+fVNAeDLG
TlJZhUcIb4o1Iyy+rYjwGNCbYc/YdozwenXMnlFjLSY8G1tyWN6rSwjvrWdN
JePJUuKHvpbNrh7OpcQv5SpbWt2NUuKnyrUhOX2FMuK3/o+0RYutMuJHP/Mm
6ftTMuLXiLKgWbFeFPHzzV669eN3KeL32ScFSx8GUeQ/CB4695gOpvD2vxDE
/i0XcSn8AxjhNlc=
                   "]]}}]}, {}, {}}, {{}, {}, {}, 
              Annotation[{
                Directive[
                 Opacity[1.], 
                 AbsoluteThickness[2], 
                 Thickness[Large], 
                 GrayLevel[0], 
                 Dashing[{Small, Small}]], 
                Line[CompressedData["
1:eJwdzH0003scwHHT5KHkKXLz0KTkIbmoJYZvsUtPFnnucpenu3CR0FqzH1uc
3zZmYqt7neqkna7p6JJYKfpESlrJVULCjYl7W50eDiG5O33O+ZzPef/xedkl
ZIYla2tpaYVo9vtVzRh06pRDEPVbUZgTDxQD0950TTuoq5+LHXhAUg6nLhDL
QUcStLHHngcfrrV3u2v69oT43l5bHlQWiATntcvB/ZT9MqoZD4asHAyYS2Kw
6ggu2L7IheSwCH2XOTFMoQqWdS8X2HcadcvfioFPccycZHIharUFza9XDMWi
gYRLNwthFr9hc0shhsm23fqGuoUg9zE1uHFeDPcutmKzUQWgd8Rkp5Qnhpa2
TILFVgw2Nx9YCkgVw7UZFUPamw+L+dv0+kLEQJpgqBihbBjj9W557SkGAfkD
wXeABbi8bhjWav6pC7xU5gm4WRFfS1gqgxgDU6t/54+D2uy1nKQsg05h7ZoO
aR5QjZ9N+P9RBq7ZwdfP7ciFWYJJk11SGaxY9Sm5u+0YeHg+qah2L4OalHX5
B+Ky4UFMv+7kvAhu5UTLHUeyoODrPoVTpwgkPa7/EZUZ0DESkLuyQgT+bldD
0lalA725qKvhZxE8nwsazjU/AsWPg5xnnEQw7ava6klLgeVD4XaLH0th+m2V
onJ/ItQmPD1IbC2Ff5LjWHMxdBhwVlbWCkrhUX2g8XqPQ0CfMk0zCy+FK2mE
gt93RMBR1SDNyq4UjDwFK9T7aPBnvFGW/fsSGG2mrLkeHwjkx2Ub390oAZpS
Ll2z3B0SX5o+Ip4uAa3vE9FKOymejiougaX1jjJBxmrUbju86xStBDKLP57x
sfRFMX7SF/U/lIBb7K6AuLA9iHXuKYv9RggnO/0eTF0OQ58/RDQaNAjBHpef
ja2KRl+KDs1v5wihMcrwWYpzPCJJe9jJ+4Qgf1gX1PzkMKquElVGWAihlO2z
UNmRhK6OPW6ZGBeAqqlzHIp+RWZW0XnkOgH8copcHcxLRdqSBLSJJYD9g5ck
NiG/IXPhS6plsADsPHiy4zpZiJt3YeyRiQAc2jcdERUeRScujvNtR/mQLNnT
tXciGz28m93lWcOHbY10U0VSDvKLz9q1O5sP2ulHb5NGchHF+133oj8fjBla
BHe/46hyhWIqR58PNVe5P76/xUR51lrmwn4cWF68+YMkFmLLFeyLMhwOxHE2
KPJPomGXlhOsDBzqlek7ur6wUaeaUvTRB4dQbHAKi+WgcJeqcWNNM55Sw6/Q
Oeg1Y26nmzcOxXbX7vSncNC38aZvaV44tHcIpK7HOIg8tIWp2oqDtx4l8KWQ
g2ruk9IGXHGwLj9/gdzKQYILxNC2dTi8q06MVK/DkOWrhL+GbXFY+bnnrqUD
hi6vvWu4YIODM5XiGrgZQ+2S/O7t1jikvFlNrPLC0IJwJqDBEocXLvcbgkMx
lM6cIstMcIDrjoYyLobmm36StBvjMKIjYfbgGMI/yT6NGeHwNZIwMS/CkCzj
cL3NKhy85gZbQqsw9CppyOmMAQ5yXyFjqVHjVXvhTfoaTzTb59yi8Ualk316
Gm800T8SMGRx6OAlY10c1nIpFnVKjXe2geC2XOP11RQO/I0hj34j+n4dHCI3
mKuXDWIIzDLa0og45OQWRruNYigkVGktWIbD6fvqjlgVhv4Hn9t04A==
                 "]]}, "Charting`Private`Tag#1"], 
              Annotation[{
                Directive[
                 Opacity[1.], 
                 AbsoluteThickness[2], 
                 Thickness[Large], 
                 GrayLevel[0], 
                 Dashing[{Small, Small}]], 
                Line[CompressedData["
1:eJwdjAsw1WkAxZHyKOEqUxJupboplVsqhY9Uq7VsHktRg7Jekay8Uovc+u77
f7lU2ywbdxStkPFI0UHa1qOyrBAlFE3RUqMkrOnMnDnzmznzY/ufcA1QUVJS
cp7tt301rlk/VwZ95dKOkgtylHe8sfKd5bwVbriXIodJU3fIpKoM1g6j1xqT
5Bi9VduweZZ9LmyI6T8thzxRIshUkSFHK3exXoQcXctWa8bOMNhkcNE10kuO
AFcPDbMJBvbcuKZNHDkS7pWoyd4xOBFgjYKGNHgu0nexaWHQ+TLTs2YqFZ9o
xfI75Qz4Tn4BwTapyNvJ0qzIZAB1Fdd/kmVQD9a1yzjHQKPn9Ij77G992Y8z
u0MYmNsWqHSMSTF1Zqt6qzOD4x8X0R2eEvSeazHv4zKodNrRaFgnAs0r6IYB
g9Qk48m1+4W4nXYkX3lGCt7rckFQMR/Den15Jk1SzF/LUmvhUuzRaRuw/U2K
rAUcuztV5/FJWbeUfUyKn9hjXR1reLDgPkrL3iwFwzrjZ1xwDn8dbFd7/UWC
EW7lvsusZCR+dSrn1Etw6HPJW/mviah7vvvUgjQJ/rB48TlS+yx8y3gPi30k
aG2r7FzRG4/zzfvWjXMk0NpkIF81GIN5Xe7sqTExxG97tMQ3o5Dv/8RNtUoM
zrDBnImUk+hY1yTPF4hR5lKeE7YyDL5DrFA9dzFyecooq/oZJ191uixji6HY
4CbNue+La0e0I1a+F+G/OvMb5q0esGyWmo5UiDB0SBbib22Po89YjaqpIih9
i0eVy2nmjed5ERJNo9pWD5iSWqNu+xQXEWJDr3farnchB20ynhYtFcHr0Rbd
Aq4Pif/9SXzCoBDOdnWBE5NHycdRjxLNYiFUvFc+dD4cQj7zvL9sOyvEHuVq
KyVOBDHJeJwQ4CTE8MLRdI9Fv5DsKxK5h74QLnfvbXawjSY3e5srB/oFuFKk
+bGXG0f0lnlFWxYIUOQwOq4flEBU0v3JmngBCo3dTSYDfiWLhc/2LPlOAMcu
o8GwdUkkOTqrt1FXgEtRfs/za5JJ3NV+vtELPrwt+oaqrVPI3zWRD7nX+ZiD
orSsTh6xORJh7xjJR0Z+beJ02AWyy2qkYcqWD0UFK2nLICXy+eVDURp8MBlF
7G2JAhJtqLRY2E4xdlH0r860kCTklSdcVVA4jN9oDIoSk26zyrj4cIqoVUv9
xZpSUj+8ize2k0JnZx/vvj1D3M2u9OvM8vY2JQVrL0P6gibsNlpRHAszrvV1
ZMh0f+l06HaKO1k+019dGGLZZR77agtFsOrT6K2HGXL9gUloxwaKqubGwNwY
hgiyVA9UG1OE+5Y60j8ZsqTHv7DbiOLyRGtgeyFDcg1qtCaXU9SnjvFWlTCk
Nv1MwzZDCsP6jbW4zZBJ4fju4iUUDzj5VhMPGHI8dshSoUth9CHTLOQlQ76U
7k2v1aHYL6pyrBhgCP2g+NCrTXHKtDtw3hBDFOF+RcsXUjR5LlVkjzCk51gX
56ImRfTdNMNnk7O+7O20VIMi0+OWFWdm1vci43WrOkXDyBOvGBUZ0fd2y9FR
o2CzF6braciI4lKx8sZ5FE6V60v8FsiIRbu27w9zKWLdvm8p1JYR6IVXh6pS
5LwLfj/FkhHnA02GgjkUj3lUy0lfRv4HwyB9cQ==
                 "]]}, "Charting`Private`Tag#2"]}}, {}}, "GCFlag" -> True|>, 
        "Meta" -> <|
         "DefaultHighlight" -> {"Dynamic", None}, "Index" -> {}, "Function" -> 
          Plot, "GroupHighlight" -> False|>|>],
      ImageSizeCache->{{4.503599627370496*^15, -4.503599627370496*^15}, {
       4.503599627370496*^15, -4.503599627370496*^15}}]},
    Annotation[{
      GraphicsComplex[CompressedData["
1:eJxd1Hsw1esaB3BLSpRouVTIJSWXJJTk+ia2lKzcpXRQ7pck9/DDsvSzFstv
saiOs9mxpo22IqEUPZF2GyWbCgmF0ik61CiEs/aZ2e8f5515551n5nm/M8/z
x0fd74yzv6iIiMi/hPev13F8VrJtJQ/sbJdYztpMSLpfK877REGWudaZd/Hp
4CGnwLDspiCT2+dXdicNvpG3N99toOBds72ElHgaVJjRJW8XU/DwShPxzSMV
Vgev31/IpKCx+QxNYTcBO+qPLh8IoeDm7HhQYXcyLCbvWd3jSIHaWNB4kFMS
jDC7d741ooBtPE2z6EsEsqJqEBSF/20XmCHxCXAn/2QlbTkXjknSlf49HweT
sm8r1DpzoY1TuaG1MBZsZXrHrP6ZC3pRB2/9vC8GvtHW16mfzoU16774tzef
A0Ojp/mlBrlQHqCafNQ7Cn4/9kL83TwX7kZ7VmgNRULqD4cG7TYuFHTpfRTr
jIDWoQMxa/O5YKV/3TF0XRj41LMe15zgwvM5u8EY+WDIfGKnM6vNhQ8W47uN
GAGwasBVfXEmBz58KmrgHzkFlX7PXMSacuCNv3fi3DEf6NPp5Feyc6Cj2kZm
i+Fx8Jmgh8q65sC1UFrq5X1ucHa8n6GkngPSRuw1kw4M+PWkdKTG52wYrjff
cOukDRg/yd02dTsbGJ0VhRtWGQDjPPXBIzMblrdoCdgRcqhFZdA6g5ENZzJn
LppttEDHLAtfVm/KBn0v6wPezodQ4s/PEpPec+B8m+XvE1ed0ddpt1rJGg5o
kBWXvIo80XfW8fm9KRyo9ZDqDdA5idQKu5L8HThQ8UeVXf1TX1RaxOW7KXAg
J8lsgd96Gl0fedI4NsqG8bq2UWAFIlklz1jjKjb8I8O49CAzBIkW+KHtiWw4
0l9WsNkxHMlzXtluPMgGdUOmIG5lJEqPLRnpWM8GzZbtwdy0syjhymiWynAW
+Bccenx4LAr98SDqsVF5Fuyp9aE3nI5Glicjre2jskA07Ow9taEYZG461b5o
lQUyQSI0A8s4xF/TMBEtkQXl19N3fb4bj2KVReQ5L0hINGHOu6gloqSKhqQr
AhKOeqdsbUg+jwZ1GxMSI0io7gzb9/h7EmqbNGfNmJHgRPRPEF4pyNGpU5m9
goS8R5OtXuME8nd2k9Cdo2AC5Scqd6cDu0TMqVmVhKnSU+6TqgQaUNKUjF+m
QKn1YOrexXQof6QW2qdHgjKvuMS4KQWFxU8YC9aTALe0pATpBOKnctnFojww
yNBYYSvLBOOBnfHju0kwXW1u84qTghY4swdqNpLwUvdRzUEnAr0+PaB9UZKE
CgtO0HItgaZvtrQbiPHg3hj18LAKE5ZG65ZCTUhoaWUX6p1LQS0Fye17lUkI
eC8nVmRCIEGEb/XmdSSYzPU3OhURSOG4S5mMOAmK6eYKVZ0EUuscDFkQ5q0s
sNvWpcGEt0Fz+/VNSchUv3n/RUAKuqr4QGphMwk6tuZ6NjsIRH4RfBmRJuGH
O21snkug+eHCdz2rSRgaPmXlDgQyfCHtc2QlCe5b5SdX9BOooe+DqY/QF83J
0ueUJhNcdYtGZYT7Dnpm63rNJwVtfO13Y1CFhLVfux5s1BTm1f1U0CIjzFtZ
EN9FEiis1ISskxDuj/utR6dROM+lGpr+KuE8PeVpfX8SCGQjmkPFSIiOSfPU
HybQ354p0Or6ai/wsWdn/C2gqj0fe9b/ptjjwWIe9izLwdc/2DIPewarRZ3/
TOdhzyRen59yFfb97dlOqyrRvplc7FnYVzlynwcXe9bosK9DuTUbe5aXprqg
dYiDPWO9a2AH1WRhz9Zo0cW7jUjsWcla7f13mzKxZ+7qMwN921nYM4qe7Kta
xcSeTRk12l2mp2PPvL7XfuQTqdizXwyHv0dJp2DPenob+7eMJGLPpHYp8re+
j8Oe5Xx8LZVzPRp7pj2puGIu4yz2rJ7RUBauEY49u8qiQX1TAPZMoOeSW/bQ
B3v2n9ad13b2uGHPJrx4IX4W1tiz1G3RvZpj27Bn8aHl/VY7GNgzz6e711cZ
ncCeOe5vDZxbOIU9Ez2u8djROwR7ZktrNhXRjsSeTa6bLnCTO4c9Y9y7b2Bj
FYs9K6qW/DpilIA9q7aZnlUISsKe3VB1VVvwJ7Bn9gMq78N10rBnl6J9hyof
pGPPjhu+nWi2yMCerYDq/JJ+FvassLIldSn8AvZMcJuetvs9iT2jCqvV96ay
sWczF7OfyyxxsGc2s9c6gqJzsGfRWzf55UjmYs9kzN6yHlpT2LMuFinloMDD
nlkbJXTu0uZjzyJ86uzJ3yjs2S7Fi85RnnzsWdOTjsCrcRT2TOVLsW7IGwp7
ViZ1VV42ko89CxZ7GbvHm8KePdKuNJ17RGHPYu/lK79aoLBnJy7oxY2e52PP
7pacWPrBoLBnym36LXCHwp51emwSlE5R2DN19XUFshI87JmFzfSvHWl87Nnp
cNUWH3sKe9aWN8PaWkthz2K2DQaumqCwZ+1TzzzjRHnYs3iXw903pHnYs4ot
LnA/g489M+kVEdB/orBnl+d6Al/coLBnh7Kb7G+PUdizYrebptrLFPbMoXFH
re9aHvas7FPw50U6D516Re8Qy8sGkf8dt6b/r/8LExvwow==
       "], {{{}, {}, {}, {}, {}, {}, {
          EdgeForm[], 
          Directive[
           GrayLevel[0], 
           Opacity[0.2]], 
          GraphicsGroup[{
            
            Polygon[{{155, 28, 29, 30, 31, 32, 33, 34, 35, 36, 37, 38, 39, 40,
              41, 42, 43, 44, 45, 46, 47, 48, 49, 72, 66, 61, 57, 54, 52, 73, 
             67, 62, 58, 55, 74, 68, 63, 59, 75, 69, 64, 76, 70, 77, 50, 127, 
             154, 147, 153, 141, 146, 152, 136, 140, 145, 151, 132, 135, 139, 
             144, 150, 129, 131, 134, 138, 143, 149, 126, 125, 124, 123, 122, 
             121, 120, 119, 118, 117, 116, 115, 114, 113, 112, 111, 110, 109, 
             108, 107, 106, 105, 156}}]}]}, {
          EdgeForm[], 
          Directive[
           GrayLevel[0], 
           Opacity[0.2]], 
          GraphicsGroup[{
            
            Polygon[{{78, 148, 142, 137, 133, 130, 128, 79, 80, 81, 82, 83, 
             84, 85, 86, 87, 88, 89, 90, 91, 92, 93, 94, 95, 96, 97, 98, 99, 
             100, 101, 102, 103, 104, 156, 155, 27, 26, 25, 24, 23, 22, 21, 
             20, 19, 18, 17, 16, 15, 14, 13, 12, 11, 10, 9, 8, 7, 6, 5, 4, 3, 
             2, 51, 53, 56, 60, 65, 71, 1}}]}]}, {}, {}}, {{}, {}, {}, 
         Annotation[{
           Directive[
            Opacity[1.], 
            AbsoluteThickness[2], 
            Thickness[Large], 
            GrayLevel[0], 
            Dashing[{Small, Small}]], 
           
           Line[{1, 71, 65, 60, 56, 53, 51, 2, 3, 4, 5, 6, 7, 8, 9, 10, 11, 
            12, 13, 14, 15, 16, 17, 18, 19, 20, 21, 22, 23, 24, 25, 26, 27, 
            155, 28, 29, 30, 31, 32, 33, 34, 35, 36, 37, 38, 39, 40, 41, 42, 
            43, 44, 45, 46, 47, 48, 49, 72, 66, 61, 57, 54, 52, 73, 67, 62, 
            58, 55, 74, 68, 63, 59, 75, 69, 64, 76, 70, 77, 50}]}, 
          "Charting`Private`Tag#1"], 
         Annotation[{
           Directive[
            Opacity[1.], 
            AbsoluteThickness[2], 
            Thickness[Large], 
            GrayLevel[0], 
            Dashing[{Small, Small}]], 
           
           Line[{78, 148, 142, 137, 133, 130, 128, 79, 80, 81, 82, 83, 84, 85,
             86, 87, 88, 89, 90, 91, 92, 93, 94, 95, 96, 97, 98, 99, 100, 101,
             102, 103, 104, 156, 105, 106, 107, 108, 109, 110, 111, 112, 113, 
            114, 115, 116, 117, 118, 119, 120, 121, 122, 123, 124, 125, 126, 
            149, 143, 138, 134, 131, 129, 150, 144, 139, 135, 132, 151, 145, 
            140, 136, 152, 146, 141, 153, 147, 154, 127}]}, 
          "Charting`Private`Tag#2"]}}], {}}, <|
     "HighlightElements" -> <|
       "Label" -> {"XYLabel"}, "Ball" -> {"InterpolatedBall"}|>, 
      "LayoutOptions" -> <|
       "PlotRange" -> {{-1089.442431189526, -768.442431189526}, \
{-1313.9256313592828`, 1093.574270375411}}, 
        "Frame" -> {{False, False}, {False, False}}, 
        "AxesOrigin" -> {-761.7549311895277, 0}, 
        "ImageSize" -> {360, 360/GoldenRatio}, "Axes" -> {True, True}, 
        "LabelStyle" -> {}, "AspectRatio" -> GoldenRatio^(-1), "DefaultStyle" -> {
          Directive[
           Opacity[1.], 
           AbsoluteThickness[2], 
           Thickness[Large], 
           GrayLevel[0], 
           Dashing[{Small, Small}]], 
          Directive[
           Opacity[1.], 
           AbsoluteThickness[2], 
           Thickness[Large], 
           GrayLevel[0], 
           Dashing[{Small, Small}]]}, 
        "HighlightLabelingFunctions" -> <|"CoordinatesToolOptions" -> ({
            Identity[
             Part[#, 1]], 
            Identity[
             Part[#, 2]]}& ), 
          "ScalingFunctions" -> {{Identity, Identity}, {
            Identity, Identity}}|>, 
        "Primitives" -> {{{{}, {}, {}, {}, {}, {}, {
             EdgeForm[], 
             Directive[
              GrayLevel[0], 
              Opacity[0.2]], 
             GraphicsGroup[{{
                Polygon[CompressedData["
1:eJxdlAkw3Fccx9eVhkbchtTZIHFVg6DOFyFFhLqVSN03EVn3Zv+ulWcX/a9Y
dEyZsGOQihVVqSDPKhUktJQ4gjpKZ0rGMRokdNuZvs70zbx582befN97v9/3
+9EMvekZIUyhUAIE8+81bFZ2WLS0CFH+GT7d7lnk734FRej4w/NcZqI84KvN
2ee7F6GbBdsVVko24HPb8imechEyCrC/HOTpAjK/HsukrbFQVr/tj+v1nmB3
y6dNopWFzsLGyoAqf/CGEXhgTmehNj/JiUi9G0CjfJQW4cpCjc+aP/3uRQio
rSop81FkoWKa1WFZXzh4uPi8c2WZiVbb+5cRIwrIfeCfatbMRF/km9U65cUC
YU4oOJfJRNem6ziqbglAgTXrqOTERJrGedw0sSSQm1qzOCzDRDr8czElObdA
xv3lQrWFQhTBcRm8upIMnvUmD5o0FKKLbcGyHeFUYHsjyd45uRAJx9/q0phP
AdaWm0Pv7AqRdDRF6IJtGih7v2OdKl6IGh7mfvz6STpIVaEosCYhyrTIO/DS
yAS0xg7afS5EnwXRtTruZIE5/c6MzESIeCPxnwy+oYH+DWvGthVEHsT0OhFA
B976VcvSgn30mKP3g2A6WIrev2RkCVGB5qOnk5F0cLTcfhRnARG/j1lueJsO
zGY+Sl81hcjypLXDLIsOGgY04l4aQqTCrq4x66YDZo2oR486RJu1Yb4b6gRQ
ehXaMqcG0and0V4lHQLUn+mVPFSFSM/R2tDBgAB8zp0hcxWIItfkRassCHDI
2rvcqgTRlP5Aq5MHAeLT1824MhChb89LcnMJcNB+hcOXhmhejJM+CgkAd7g7
i1IQvfUVWjkoIQA3MYSnehoii/3pTo8qArwKn9GtkICo0YYVfdwm0Ku1gO3i
Ar2SP8f1OgV6C+W/jZ8U6C2E2fkiAigGetVJvwfRmVxrxeYRgV5lq5DRCYHe
eEPOy58JYDwpFXxNDCJfLYUNkWkCILnEnjhRiKgpOf5GCwRw8xhRYYpAVDqw
0Rew+t9+lAElXRXZ+HzdHzGv38mysV6619WfWqTY+D7XToO2kFNs/B5NzdMc
OXE2fu/Q5ph/mjAb/6fa55Gl7jGJ/5vadU9l9pDE9RjxU+bWbpK4Xinac1En
1klcT5eibufHKySut9pOtX7sryTux4Buk+X+AIn7pdJvxEffk7if/aXbDK02
Evf7q/3xqMkWEvshMbjdGX5DYr90Px+Oqk8jsZ9iRKdSLwaR2G9Paq4fvXUn
sR/DE9T5wc4k9qvFBIUre4XEfpa2WmL8YE9iv1O1lEOLJb7EeXDYezAcTS3G
edmuKPpF+oiF80SW8zTNs5k4b9zHsjmmaxDnsbyJn32UcBfnVQTx7tVMM3Ce
A42X1nts8nHeK6kh8029uZgHzjNqawl6OZgXLereGocRBOYJz2FrTzGahnlT
xZPYXTTJwDxy73p6wcEuFfNq4/QWx0f+NuaZo1CPJUU3CfNOOPDsoFtQLOah
26W+qP3DMMxL/xemMs0m1zFP0+Mapu0M3MG/vM3Wpk7orGiD//P4L/+gxho=

                 "]]}}]}, {
             EdgeForm[], 
             Directive[
              GrayLevel[0], 
              Opacity[0.2]], 
             GraphicsGroup[{{
                Polygon[CompressedData["
1:eJxdlH1Mk1cUximifIloUUjADQqKVAWBOhc2K1MhVceoFhDxg1S0hA8dyGQg
yih9KUKl7Vv6yuKW4QdGVwxmirZYLD5aiAaqrkOXwvBzlMEQNtgCImOMLfH+
sZvc3Jzk5N5zzvN7LictRyRxdHBwiJnZ/57x9jG3ttkaeLOu2xqPMzDYBj4Q
z8S6wATcKmMQYOnJmnTSgB8zcrGjlMHI1TvtETPx7uOhBT8fZcBIVYpaRw3q
PC4s8spl0O0X7FY4TSPc90tR3g4GElGS64oJGht4RyzhXAbHbjU6a17RyJHw
0dCuRfJCb+E6K42uF7XJt6eqMV7R9E6zgUZl3F5J5rpq6D5kuzXV0oCLo+gH
mQYumQvW11A0XJ8cHU6cyVup3zq9MYtGWHSDo21Ujani91w642kc+HNhRVSy
Cs8pa9hLHg1jXFTHYnMVKnQNPfClUV3qPxmy5QRuaFPrWdNqyPsMiowrlRjy
eqkLsKjhHsJ2tvIqEDv/UW/0V2qcnstd32wqxzhrwXXOfjW2c0a7bcvkiOQ9
0J6LUINmF+/1b6BwN+VH5743KgzzjIJTbBmkf8UZuG0q7HzdOMiUSGF+ujF/
rlaFM5HPXud5fgGxXn7vym4VOh8ZuwKfF6H8vmD5GFcFj3BfZskvBZjTnciZ
GlVCOfjEQ3n5MOrTvk9wMinBHfKdNVF2CLblFqZeoYReaKg7GHQQ4n52tlei
EhfkLOhN6Thk7xL6cZQ4H5qgrmsV42KqZ27Qb1X43Rx2KawzCWvuq5cON1Wh
f6cmK42/Aft+Ync4VVfB4b+VZPp//DZfaNHV+MyJIPc906/1uZYaQ97z5Cnc
h+KEpJ5L2SzpqagkUm/HdzHzAyN3kX5eSPYUTaSISb8Dr742MJ/sI/MY4NtX
84TpZF6PJwQ9+YsyyTyjV12Oz553gMz75MPQQSfLp0SP5sM7dCFPc4le36b7
F2/dk0f0dJ/3h6S95TOid2jepmvfROUTHtpO1PuYaz4nvKS4sf1+fVNAeDLG
TlJZhUcIb4o1Iyy+rYjwGNCbYc/YdozwenXMnlFjLSY8G1tyWN6rSwjvrWdN
JePJUuKHvpbNrh7OpcQv5SpbWt2NUuKnyrUhOX2FMuK3/o+0RYutMuJHP/Mm
6ftTMuLXiLKgWbFeFPHzzV669eN3KeL32ScFSx8GUeQ/CB4695gOpvD2vxDE
/i0XcSn8AxjhNlc=
                 "]]}}]}, {}, {}}, {{}, {}, {}, 
            Annotation[{
              Directive[
               Opacity[1.], 
               AbsoluteThickness[2], 
               Thickness[Large], 
               GrayLevel[0], 
               Dashing[{Small, Small}]], 
              Line[CompressedData["
1:eJwdzH0003scwHHT5KHkKXLz0KTkIbmoJYZvsUtPFnnucpenu3CR0FqzH1uc
3zZmYqt7neqkna7p6JJYKfpESlrJVULCjYl7W50eDiG5O33O+ZzPef/xedkl
ZIYla2tpaYVo9vtVzRh06pRDEPVbUZgTDxQD0950TTuoq5+LHXhAUg6nLhDL
QUcStLHHngcfrrV3u2v69oT43l5bHlQWiATntcvB/ZT9MqoZD4asHAyYS2Kw
6ggu2L7IheSwCH2XOTFMoQqWdS8X2HcadcvfioFPccycZHIharUFza9XDMWi
gYRLNwthFr9hc0shhsm23fqGuoUg9zE1uHFeDPcutmKzUQWgd8Rkp5Qnhpa2
TILFVgw2Nx9YCkgVw7UZFUPamw+L+dv0+kLEQJpgqBihbBjj9W557SkGAfkD
wXeABbi8bhjWav6pC7xU5gm4WRFfS1gqgxgDU6t/54+D2uy1nKQsg05h7ZoO
aR5QjZ9N+P9RBq7ZwdfP7ciFWYJJk11SGaxY9Sm5u+0YeHg+qah2L4OalHX5
B+Ky4UFMv+7kvAhu5UTLHUeyoODrPoVTpwgkPa7/EZUZ0DESkLuyQgT+bldD
0lalA725qKvhZxE8nwsazjU/AsWPg5xnnEQw7ava6klLgeVD4XaLH0th+m2V
onJ/ItQmPD1IbC2Ff5LjWHMxdBhwVlbWCkrhUX2g8XqPQ0CfMk0zCy+FK2mE
gt93RMBR1SDNyq4UjDwFK9T7aPBnvFGW/fsSGG2mrLkeHwjkx2Ub390oAZpS
Ll2z3B0SX5o+Ip4uAa3vE9FKOymejiougaX1jjJBxmrUbju86xStBDKLP57x
sfRFMX7SF/U/lIBb7K6AuLA9iHXuKYv9RggnO/0eTF0OQ58/RDQaNAjBHpef
ja2KRl+KDs1v5wihMcrwWYpzPCJJe9jJ+4Qgf1gX1PzkMKquElVGWAihlO2z
UNmRhK6OPW6ZGBeAqqlzHIp+RWZW0XnkOgH8copcHcxLRdqSBLSJJYD9g5ck
NiG/IXPhS6plsADsPHiy4zpZiJt3YeyRiQAc2jcdERUeRScujvNtR/mQLNnT
tXciGz28m93lWcOHbY10U0VSDvKLz9q1O5sP2ulHb5NGchHF+133oj8fjBla
BHe/46hyhWIqR58PNVe5P76/xUR51lrmwn4cWF68+YMkFmLLFeyLMhwOxHE2
KPJPomGXlhOsDBzqlek7ur6wUaeaUvTRB4dQbHAKi+WgcJeqcWNNM55Sw6/Q
Oeg1Y26nmzcOxXbX7vSncNC38aZvaV44tHcIpK7HOIg8tIWp2oqDtx4l8KWQ
g2ruk9IGXHGwLj9/gdzKQYILxNC2dTi8q06MVK/DkOWrhL+GbXFY+bnnrqUD
hi6vvWu4YIODM5XiGrgZQ+2S/O7t1jikvFlNrPLC0IJwJqDBEocXLvcbgkMx
lM6cIstMcIDrjoYyLobmm36StBvjMKIjYfbgGMI/yT6NGeHwNZIwMS/CkCzj
cL3NKhy85gZbQqsw9CppyOmMAQ5yXyFjqVHjVXvhTfoaTzTb59yi8Ualk316
Gm800T8SMGRx6OAlY10c1nIpFnVKjXe2geC2XOP11RQO/I0hj34j+n4dHCI3
mKuXDWIIzDLa0og45OQWRruNYigkVGktWIbD6fvqjlgVhv4Hn9t04A==
               "]]}, "Charting`Private`Tag#1"], 
            Annotation[{
              Directive[
               Opacity[1.], 
               AbsoluteThickness[2], 
               Thickness[Large], 
               GrayLevel[0], 
               Dashing[{Small, Small}]], 
              Line[CompressedData["
1:eJwdjAsw1WkAxZHyKOEqUxJupboplVsqhY9Uq7VsHktRg7Jekay8Uovc+u77
f7lU2ywbdxStkPFI0UHa1qOyrBAlFE3RUqMkrOnMnDnzmznzY/ufcA1QUVJS
cp7tt301rlk/VwZ95dKOkgtylHe8sfKd5bwVbriXIodJU3fIpKoM1g6j1xqT
5Bi9VduweZZ9LmyI6T8thzxRIshUkSFHK3exXoQcXctWa8bOMNhkcNE10kuO
AFcPDbMJBvbcuKZNHDkS7pWoyd4xOBFgjYKGNHgu0nexaWHQ+TLTs2YqFZ9o
xfI75Qz4Tn4BwTapyNvJ0qzIZAB1Fdd/kmVQD9a1yzjHQKPn9Ij77G992Y8z
u0MYmNsWqHSMSTF1Zqt6qzOD4x8X0R2eEvSeazHv4zKodNrRaFgnAs0r6IYB
g9Qk48m1+4W4nXYkX3lGCt7rckFQMR/Den15Jk1SzF/LUmvhUuzRaRuw/U2K
rAUcuztV5/FJWbeUfUyKn9hjXR1reLDgPkrL3iwFwzrjZ1xwDn8dbFd7/UWC
EW7lvsusZCR+dSrn1Etw6HPJW/mviah7vvvUgjQJ/rB48TlS+yx8y3gPi30k
aG2r7FzRG4/zzfvWjXMk0NpkIF81GIN5Xe7sqTExxG97tMQ3o5Dv/8RNtUoM
zrDBnImUk+hY1yTPF4hR5lKeE7YyDL5DrFA9dzFyecooq/oZJ191uixji6HY
4CbNue+La0e0I1a+F+G/OvMb5q0esGyWmo5UiDB0SBbib22Po89YjaqpIih9
i0eVy2nmjed5ERJNo9pWD5iSWqNu+xQXEWJDr3farnchB20ynhYtFcHr0Rbd
Aq4Pif/9SXzCoBDOdnWBE5NHycdRjxLNYiFUvFc+dD4cQj7zvL9sOyvEHuVq
KyVOBDHJeJwQ4CTE8MLRdI9Fv5DsKxK5h74QLnfvbXawjSY3e5srB/oFuFKk
+bGXG0f0lnlFWxYIUOQwOq4flEBU0v3JmngBCo3dTSYDfiWLhc/2LPlOAMcu
o8GwdUkkOTqrt1FXgEtRfs/za5JJ3NV+vtELPrwt+oaqrVPI3zWRD7nX+ZiD
orSsTh6xORJh7xjJR0Z+beJ02AWyy2qkYcqWD0UFK2nLICXy+eVDURp8MBlF
7G2JAhJtqLRY2E4xdlH0r860kCTklSdcVVA4jN9oDIoSk26zyrj4cIqoVUv9
xZpSUj+8ize2k0JnZx/vvj1D3M2u9OvM8vY2JQVrL0P6gibsNlpRHAszrvV1
ZMh0f+l06HaKO1k+019dGGLZZR77agtFsOrT6K2HGXL9gUloxwaKqubGwNwY
hgiyVA9UG1OE+5Y60j8ZsqTHv7DbiOLyRGtgeyFDcg1qtCaXU9SnjvFWlTCk
Nv1MwzZDCsP6jbW4zZBJ4fju4iUUDzj5VhMPGHI8dshSoUth9CHTLOQlQ76U
7k2v1aHYL6pyrBhgCP2g+NCrTXHKtDtw3hBDFOF+RcsXUjR5LlVkjzCk51gX
56ImRfTdNMNnk7O+7O20VIMi0+OWFWdm1vci43WrOkXDyBOvGBUZ0fd2y9FR
o2CzF6braciI4lKx8sZ5FE6V60v8FsiIRbu27w9zKWLdvm8p1JYR6IVXh6pS
5LwLfj/FkhHnA02GgjkUj3lUy0lfRv4HwyB9cQ==
               "]]}, "Charting`Private`Tag#2"]}}, {}}, "GCFlag" -> True|>, 
      "Meta" -> <|
       "DefaultHighlight" -> {"Dynamic", None}, "Index" -> {}, "Function" -> 
        Plot, "GroupHighlight" -> False|>|>, "DynamicHighlight"]]},
  PlotStyle -> {{
     Thickness[0.02], 
     GrayLevel[0], 
     Dashing[0.04]}},
  AspectRatio->0.75,
  Axes->{True, True},
  AxesLabel->{None, None},
  AxesOrigin->{0., -5500.},
  DisplayFunction->Identity,
  Frame->True,
  FrameLabel->{{None, None}, {None, None}},
  FrameStyle->GrayLevel[0],
  FrameTicks->{{{{-800, 
       FormBox[
        RowBox[{"-", "800"}], TraditionalForm]}, {-400, 
       FormBox[
        RowBox[{"-", "400"}], TraditionalForm]}, {0, 
       FormBox["0", TraditionalForm]}, {400, 
       FormBox["400", TraditionalForm]}, {800, 
       FormBox["800", TraditionalForm]}, {1200, 
       FormBox["1200", TraditionalForm]}, {1600, 
       FormBox["1600", TraditionalForm]}, {2000, 
       FormBox["2000", TraditionalForm]}, {2400, 
       FormBox["2400", TraditionalForm]}, {2800, 
       FormBox["2800", TraditionalForm]}, {3200, 
       FormBox["3200", TraditionalForm]}, {3600, 
       FormBox["3600", TraditionalForm]}, {4000, 
       FormBox["4000", TraditionalForm]}, {4400, 
       FormBox["4400", TraditionalForm]}, {4800, 
       FormBox["4800", TraditionalForm]}, {5200, 
       FormBox["5200", TraditionalForm]}, {5600, 
       FormBox["5600", TraditionalForm]}, {6000, 
       FormBox["6000", TraditionalForm]}, {6400, 
       FormBox["6400", TraditionalForm]}, {6800, 
       FormBox["6800", TraditionalForm]}, {7200, 
       FormBox["7200", TraditionalForm]}, {7600, 
       FormBox["7600", TraditionalForm]}, {8000, 
       FormBox["8000", TraditionalForm]}, {8400, 
       FormBox["8400", TraditionalForm]}, {8800, 
       FormBox["8800", TraditionalForm]}, {9200, 
       FormBox["9200", TraditionalForm]}, {9600, 
       FormBox["9600", TraditionalForm]}, {10000, 
       FormBox["10000", TraditionalForm]}, {10400, 
       FormBox["10400", TraditionalForm]}, {10800, 
       FormBox["10800", TraditionalForm]}, {11200, 
       FormBox["11200", TraditionalForm]}, {11600, 
       FormBox["11600", TraditionalForm]}, {12000, 
       FormBox["12000", TraditionalForm]}, {12400, 
       FormBox["12400", TraditionalForm]}, {12800, 
       FormBox["12800", TraditionalForm]}, {13200, 
       FormBox["13200", TraditionalForm]}, {13600, 
       FormBox["13600", TraditionalForm]}, {14000, 
       FormBox["14000", TraditionalForm]}, {14400, 
       FormBox["14400", TraditionalForm]}, {14800, 
       FormBox["14800", TraditionalForm]}, {15200, 
       FormBox["15200", TraditionalForm]}, {15600, 
       FormBox["15600", TraditionalForm]}, {16000, 
       FormBox["16000", TraditionalForm]}, {16400, 
       FormBox["16400", TraditionalForm]}, {16800, 
       FormBox["16800", TraditionalForm]}, {17200, 
       FormBox["17200", TraditionalForm]}, {17600, 
       FormBox["17600", TraditionalForm]}, {18000, 
       FormBox["18000", TraditionalForm]}, {18400, 
       FormBox["18400", TraditionalForm]}, {18800, 
       FormBox["18800", TraditionalForm]}, {19200, 
       FormBox["19200", TraditionalForm]}}, None}, {{{-1069, 
       FormBox[
        RowBox[{"-", "1069"}], TraditionalForm]}, {-919, 
       FormBox[
        RowBox[{"-", "919"}], TraditionalForm]}, {-769, 
       FormBox[
        RowBox[{"-", "769"}], TraditionalForm]}, {-619, 
       FormBox[
        RowBox[{"-", "619"}], TraditionalForm]}, {-469, 
       FormBox[
        RowBox[{"-", "469"}], TraditionalForm]}, {-319, 
       FormBox[
        RowBox[{"-", "319"}], TraditionalForm]}, {-169, 
       FormBox[
        RowBox[{"-", "169"}], TraditionalForm]}, {-19, 
       FormBox[
        RowBox[{"-", "19"}], TraditionalForm]}, {131, 
       FormBox["131", TraditionalForm]}, {281, 
       FormBox["281", TraditionalForm]}, {431, 
       FormBox["431", TraditionalForm]}, {581, 
       FormBox["581", TraditionalForm]}, {731, 
       FormBox["731", TraditionalForm]}, {881, 
       FormBox["881", TraditionalForm]}, {1031, 
       FormBox["1031", TraditionalForm]}, {1181, 
       FormBox["1181", TraditionalForm]}, {1331, 
       FormBox["1331", TraditionalForm]}, {1481, 
       FormBox["1481", TraditionalForm]}, {1631, 
       FormBox["1631", TraditionalForm]}, {1781, 
       FormBox["1781", TraditionalForm]}, {1931, 
       FormBox["1931", TraditionalForm]}}, None}},
  GridLines->{{{-914.2523404572679, {
       Thickness[Large], 
       RGBColor[1, 0, 1]}}}, {{-5000, {
       Thickness[Large], 
       RGBColor[1, 0, 0]}}}},
  GridLinesStyle->Directive[
    GrayLevel[0.5, 0.4]],
  LabelStyle->{FontSize -> 19, FontFamily -> "Times"},
  Method->{
   "AxisPadding" -> Scaled[0.02], "DefaultBoundaryStyle" -> Automatic, 
    "DefaultGraphicsInteraction" -> {
     "Version" -> 1.2, "TrackMousePosition" -> {True, False}, 
      "Effects" -> {
       "Highlight" -> {"ratio" -> 2}, "HighlightPoint" -> {"ratio" -> 2}, 
        "Droplines" -> {
         "freeformCursorMode" -> True, 
          "placement" -> {"x" -> "All", "y" -> "None"}}}}, "DefaultMeshStyle" -> 
    AbsolutePointSize[6], "DefaultPlotStyle" -> {
      Directive[
       RGBColor[0.368417, 0.506779, 0.709798], 
       AbsoluteThickness[2]], 
      Directive[
       RGBColor[0.880722, 0.611041, 0.142051], 
       AbsoluteThickness[2]], 
      Directive[
       RGBColor[0.560181, 0.691569, 0.194885], 
       AbsoluteThickness[2]], 
      Directive[
       RGBColor[0.922526, 0.385626, 0.209179], 
       AbsoluteThickness[2]], 
      Directive[
       RGBColor[0.528488, 0.470624, 0.701351], 
       AbsoluteThickness[2]], 
      Directive[
       RGBColor[0.772079, 0.431554, 0.102387], 
       AbsoluteThickness[2]], 
      Directive[
       RGBColor[0.363898, 0.618501, 0.782349], 
       AbsoluteThickness[2]], 
      Directive[
       RGBColor[1, 0.75, 0], 
       AbsoluteThickness[2]], 
      Directive[
       RGBColor[0.647624, 0.37816, 0.614037], 
       AbsoluteThickness[2]], 
      Directive[
       RGBColor[0.571589, 0.586483, 0.], 
       AbsoluteThickness[2]], 
      Directive[
       RGBColor[0.915, 0.3325, 0.2125], 
       AbsoluteThickness[2]], 
      Directive[
       RGBColor[0.40082222609352647`, 0.5220066643438841, 0.85], 
       AbsoluteThickness[2]], 
      Directive[
       RGBColor[0.9728288904374106, 0.621644452187053, 0.07336199581899142], 
       AbsoluteThickness[2]], 
      Directive[
       RGBColor[0.736782672705901, 0.358, 0.5030266573755369], 
       AbsoluteThickness[2]], 
      Directive[
       RGBColor[0.28026441037696703`, 0.715, 0.4292089322474965], 
       AbsoluteThickness[2]]}, "DomainPadding" -> Scaled[0.02], 
    "RangePadding" -> Scaled[0.05], "OptimizePlotMarkers" -> True, 
    "IncludeHighlighting" -> "CurrentSet", "HighlightStyle" -> Automatic, 
    "OptimizePlotMarkers" -> True, 
    "CoordinatesToolOptions" -> {"DisplayFunction" -> ({
        Identity[
         Part[#, 1]], 
        Identity[
         Part[#, 2]]}& ), "CopiedValueFunction" -> ({
        Identity[
         Part[#, 1]], 
        Identity[
         Part[#, 2]]}& )}},
  PlotRange->{{-1069.442431189526, -768.442431189526}, {-900., 800.}},
  PlotRangeClipping->True,
  PlotRangePadding->{{0, 0}, {0, 0}},
  Ticks->{Automatic, Automatic}]], "Output",
 CellChangeTimes->{
  3.924538050463992*^9, {3.924538093259478*^9, 3.924538119482588*^9}, {
   3.924538346252249*^9, 3.92453837301471*^9}, {3.924542163430155*^9, 
   3.924542169805353*^9}, 3.925148848395904*^9, {3.9257636918064203`*^9, 
   3.925763716395858*^9}, {3.925763775640944*^9, 3.92576378714604*^9}, {
   3.9257638642588177`*^9, 3.925763927516993*^9}, 3.92576412522733*^9, 
   3.925764195234908*^9, {3.926382451240535*^9, 3.926382596281207*^9}, 
   3.9286048594334087`*^9, 3.928604933421975*^9, 3.92860552082749*^9, 
   3.928938627559795*^9, 3.928938983424025*^9, 3.928939097089902*^9, 
   3.929991771447962*^9, 3.947985352856833*^9, 3.9479876383915*^9, {
   3.947992114419281*^9, 3.947992124440216*^9}, {3.948033102617371*^9, 
   3.9480331389262257`*^9}, {3.948033320532617*^9, 3.9480333248065*^9}, 
   3.9485257977435217`*^9, {3.948525834189734*^9, 3.9485259695393877`*^9}, 
   3.948819392013393*^9, 3.9490567318792267`*^9},
 CellLabel->
  "Out[127]=",ExpressionUUID->"7c3d14a8-23e4-4c10-922b-4f6a1a8022fa"]
}, Open  ]],

Cell[CellGroupData[{

Cell[BoxData[
 RowBox[{
  RowBox[{"(*", 
   RowBox[{"Fig", ".2", "C"}], "*)"}], "\[IndentingNewLine]", 
  RowBox[{
   RowBox[{
    RowBox[{"Ticksx", "=", 
     RowBox[{"Table", "[", 
      RowBox[{
       RowBox[{"{", 
        RowBox[{
         RowBox[{
          RowBox[{"-", "1069"}], "+", 
          RowBox[{"150", "i"}]}], ",", 
         RowBox[{
          RowBox[{"-", "1069"}], "+", 
          RowBox[{"150", "i"}]}]}], "}"}], ",", 
       RowBox[{"{", 
        RowBox[{"i", ",", "0", ",", "20"}], "}"}]}], "]"}]}], ";"}], 
   "\[IndentingNewLine]", 
   RowBox[{
    RowBox[{"Ticksp", "=", 
     RowBox[{"Table", "[", 
      RowBox[{
       RowBox[{"{", 
        RowBox[{
         RowBox[{"0.5", "i"}], ",", 
         RowBox[{"0.5", "i"}]}], "}"}], ",", 
       RowBox[{"{", 
        RowBox[{"i", ",", "0", ",", "20"}], "}"}]}], "]"}]}], ";"}], 
   "\[IndentingNewLine]", 
   RowBox[{"Show", "[", 
    RowBox[{
     RowBox[{"{", 
      RowBox[{
       RowBox[{"ListLinePlot", "[", 
        RowBox[{
         RowBox[{"{", 
          RowBox[{"Table", "[", 
           RowBox[{
            RowBox[{"{", 
             RowBox[{
              RowBox[{"(", 
               RowBox[{"x1staticp", "[", 
                RowBox[{"[", "n", "]"}], "]"}], ")"}], ",", 
              RowBox[{"Forcetable4", "[", 
               RowBox[{"[", 
                RowBox[{"1", ",", "n"}], "]"}], "]"}]}], "}"}], ",", 
            RowBox[{"{", 
             RowBox[{"n", ",", "1", ",", "65"}], "}"}]}], "]"}], "}"}], ",", 
         RowBox[{"PlotRange", "\[Rule]", " ", 
          RowBox[{"{", 
           RowBox[{
            RowBox[{"{", 
             RowBox[{
              RowBox[{
               RowBox[{"-", "900"}], "-", "169.442431189526"}], ",", 
              RowBox[{
               RowBox[{"-", "599"}], "-", "169.442431189526"}]}], "}"}], ",", 
            
            RowBox[{"{", 
             RowBox[{
              RowBox[{"-", "900"}], ",", "800"}], "}"}]}], "}"}]}], ",", 
         RowBox[{"AxesOrigin", "\[Rule]", 
          RowBox[{"{", 
           RowBox[{"0", ",", 
            RowBox[{"-", "5550"}]}], "}"}]}], ",", " ", 
         RowBox[{"PlotStyle", "\[Rule]", 
          RowBox[{"{", 
           RowBox[{
            RowBox[{"{", 
             RowBox[{
              RowBox[{"Thickness", "[", "0.01", "]"}], ",", "Red"}], "}"}], 
            ",", 
            RowBox[{"{", 
             RowBox[{
              RowBox[{"Thickness", "[", "0.01", "]"}], ",", "Magenta"}], 
             "}"}]}], "}"}]}], ",", 
         RowBox[{"GridLines", "\[Rule]", 
          RowBox[{"{", 
           RowBox[{
            RowBox[{"{", 
             RowBox[{"{", 
              RowBox[{"x1pg", ",", 
               RowBox[{"{", 
                RowBox[{"Thick", ",", "Red"}], "}"}]}], "}"}], "}"}], ",", 
            RowBox[{"{", 
             RowBox[{"{", 
              RowBox[{
               RowBox[{"-", "1000"}], ",", 
               RowBox[{"{", 
                RowBox[{"Thick", ",", "Red"}], "}"}]}], "}"}], "}"}]}], 
           "}"}]}]}], "]"}], ",", 
       RowBox[{"Plot", "[", 
        RowBox[{
         RowBox[{"{", 
          RowBox[{
           RowBox[{
            SuperscriptBox["10", "3"], 
            RowBox[{"(", 
             RowBox[{"khb", "-", "0.0023"}], ")"}], "*", 
            RowBox[{"(", 
             RowBox[{"x", "-", "x1pg"}], ")"}]}], ",", 
           RowBox[{
            SuperscriptBox["10", "3"], 
            RowBox[{"(", 
             RowBox[{"khb", "+", "0.0023"}], ")"}], "*", 
            RowBox[{"(", 
             RowBox[{"x", "-", "x1pg"}], ")"}]}]}], "}"}], ",", 
         RowBox[{"{", 
          RowBox[{"x", ",", 
           RowBox[{
            RowBox[{"-", "900"}], "-", "169.442431189526"}], ",", 
           RowBox[{
            RowBox[{"-", "599"}], "-", "169.442431189526"}]}], "}"}], ",", 
         RowBox[{"Filling", "\[Rule]", 
          RowBox[{"{", 
           RowBox[{
            RowBox[{"1", "\[Rule]", 
             RowBox[{"{", "2", "}"}]}], ",", "Gray"}], "}"}]}], ",", 
         RowBox[{"PlotStyle", "\[Rule]", 
          RowBox[{"{", 
           RowBox[{
            RowBox[{"{", 
             RowBox[{"Thick", ",", "Black", ",", "Dashed"}], "}"}], ",", 
            RowBox[{"{", 
             RowBox[{"Thick", ",", "Black", ",", "Dashed"}], "}"}]}], 
           "}"}]}]}], "]"}]}], "}"}], ",", " ", 
     RowBox[{"PlotStyle", "\[Rule]", 
      RowBox[{"{", 
       RowBox[{"{", 
        RowBox[{
         RowBox[{"Thickness", "[", "0.02", "]"}], ",", "Black", ",", 
         RowBox[{"Dashing", "[", "0.04", "]"}]}], "}"}], "}"}]}], ",", 
     RowBox[{"LabelStyle", "->", 
      RowBox[{"{", 
       RowBox[{
        RowBox[{"FontSize", "\[Rule]", "19"}], ",", 
        RowBox[{"FontFamily", "\[Rule]", " ", "\"\<Times\>\""}]}], "}"}]}], 
     ",", 
     RowBox[{"Frame", "\[Rule]", "True"}], ",", 
     RowBox[{"(*", 
      RowBox[{
       RowBox[{"FrameLabel", "\[Rule]", 
        RowBox[{"{", 
         RowBox[{
         "\"\<Displacement From Vertical (nm)\>\"", ",", 
          "\"\<Force (pN)\>\""}], "}"}]}], ","}], " ", "*)"}], 
     RowBox[{"FrameStyle", "\[Rule]", "Black"}], ",", 
     RowBox[{"AspectRatio", "\[Rule]", 
      RowBox[{"0.75", "/", "1"}]}], ",", 
     RowBox[{"FrameTicks", "\[Rule]", 
      RowBox[{"{", 
       RowBox[{
        RowBox[{"{", 
         RowBox[{"TicksF", ",", "None"}], "}"}], ",", 
        RowBox[{"{", 
         RowBox[{"Ticksx", ",", "None"}], "}"}]}], "}"}]}]}], 
    "]"}]}]}]], "Input",
 CellChangeTimes->{{3.924536660673011*^9, 3.924536767029078*^9}, {
   3.92453683996277*^9, 3.9245368877119303`*^9}, {3.924536994365444*^9, 
   3.924537049637232*^9}, {3.924537081831534*^9, 3.9245371646286783`*^9}, {
   3.924537270291636*^9, 3.924537311631312*^9}, {3.924537761578464*^9, 
   3.924537812858767*^9}, {3.9245378807448587`*^9, 3.924537880923483*^9}, 
   3.924538023781355*^9, {3.9245421843804207`*^9, 3.924542185899705*^9}, 
   3.925148891433708*^9, {3.925763742809636*^9, 3.925763762209916*^9}, {
   3.925763792534636*^9, 3.925763850143083*^9}, {3.925763936656674*^9, 
   3.9257639377348747`*^9}, {3.925763976862672*^9, 3.9257639820732603`*^9}, {
   3.925764156555385*^9, 3.925764181574215*^9}, {3.9263830795583143`*^9, 
   3.926383090165585*^9}, {3.9286048866202908`*^9, 3.9286049245650787`*^9}, {
   3.92860550508844*^9, 3.928605510607814*^9}, {3.947992339425129*^9, 
   3.9479923568797493`*^9}, {3.94803331126504*^9, 3.9480333314234333`*^9}, 
   3.948526009482004*^9, {3.948526081529296*^9, 3.948526150200829*^9}},
 CellLabel->
  "In[128]:=",ExpressionUUID->"79af87dc-26c5-48a1-9470-700a5db4e552"],

Cell[BoxData[
 GraphicsBox[{{{}, 
    InterpretationBox[{
      TagBox[{{}, {}, 
        TagBox[
         {RGBColor[1, 0, 0], PointSize[
           NCache[
            Rational[1, 60], 0.016666666666666666`]], Thickness[0.01], 
          LineBox[CompressedData["
1:eJxTTMoPSmViYGBQBmIQvW6ldVCn7IQDDCCg0HMg+pLbNGd2KH9C14Gc9Y/2
PnnYD+EzdB5Y/22fvvZWKL+g/cBcHa7QqA4o/0HrgfUfO34VRkP5AS0HWpXS
nhTqQfkHmg4EVRw4FckI5Rs0Hph9/FaI5pU+CN+h/oDgniyhB8ugfIWaAzK+
4UW1lVA+Q+WB87fZtzH4QPkPSg/YOlo8yJCD8g8UHVBcZDJvy4deqHn5B3IX
zNV6dAjKZ8g8sKvwlOb7KVD+gaQDu8+6N91Ig8lHHrDxZbCcZQHjex7g3Ho2
UZ8LxmdguHs4znnS7R6YvMOvhLl396yB8SMdVKLT2VfV9sDMd7j2PtI83A8m
n+nAqcC8+JhcD8x9Dg6MZfsZ3nfD3O/QJhJ2W3h/N8x/Du41U5wE+7th/nc4
ndz6lyO+GxY+DmnR/73Z9Lth4efQqzwplO9/Fyx8HUzmL/yicL4LFv4O5evD
Oq3md8Hix6EoacW50PwuWPw5TC04rp9rD+UXtDtoSLL0VPND+QydDgCb6b5x

           "]]},
         Annotation[#, "Charting`Private`Tag#1"]& ]},
       {"WolframDynamicHighlight", <|
        "Label" -> {"XYLabel"}, "Ball" -> {"InterpolatedBall"}|>}], 
      DynamicBox[(Charting`HighlightActionBox["DynamicHighlight", {}, 
        Slot["HighlightElements"], 
        Slot["LayoutOptions"], 
        Slot["Meta"], 
        Charting`HighlightActionFunction["DynamicHighlight", {{{}, {}, 
           Annotation[{
             Hue[0.67, 0.6, 0.6], 
             Directive[
              PointSize[
               Rational[1, 60]], 
              AbsoluteThickness[2], 
              Thickness[0.01], 
              RGBColor[1, 0, 0]], 
             Line[CompressedData["
1:eJxTTMoPSmViYGBQBmIQvW6ldVCn7IQDDCCg0HMg+pLbNGd2KH9C14Gc9Y/2
PnnYD+EzdB5Y/22fvvZWKL+g/cBcHa7QqA4o/0HrgfUfO34VRkP5AS0HWpXS
nhTqQfkHmg4EVRw4FckI5Rs0Hph9/FaI5pU+CN+h/oDgniyhB8ugfIWaAzK+
4UW1lVA+Q+WB87fZtzH4QPkPSg/YOlo8yJCD8g8UHVBcZDJvy4deqHn5B3IX
zNV6dAjKZ8g8sKvwlOb7KVD+gaQDu8+6N91Ig8lHHrDxZbCcZQHjex7g3Ho2
UZ8LxmdguHs4znnS7R6YvMOvhLl396yB8SMdVKLT2VfV9sDMd7j2PtI83A8m
n+nAqcC8+JhcD8x9Dg6MZfsZ3nfD3O/QJhJ2W3h/N8x/Du41U5wE+7th/nc4
ndz6lyO+GxY+DmnR/73Z9Lth4efQqzwplO9/Fyx8HUzmL/yicL4LFv4O5evD
Oq3md8Hix6EoacW50PwuWPw5TC04rp9rD+UXtDtoSLL0VPND+QydDgCb6b5x

              "]]}, "Charting`Private`Tag#1"]}}, <|
         "HighlightElements" -> <|
           "Label" -> {"XYLabel"}, "Ball" -> {"InterpolatedBall"}|>, 
          "LayoutOptions" -> <|
           "PlotRange" -> {{-1069.442431189526, -768.442431189526}, {-900., 
             800.}}, "Frame" -> {{False, False}, {False, False}}, 
            "AxesOrigin" -> {0., -5550.}, 
            "ImageSize" -> {360, 360/GoldenRatio}, "Axes" -> {True, True}, 
            "LabelStyle" -> {}, "AspectRatio" -> GoldenRatio^(-1), 
            "DefaultStyle" -> {
              Directive[
               PointSize[
                Rational[1, 60]], 
               AbsoluteThickness[2], 
               Thickness[0.01], 
               RGBColor[1, 0, 0]]}, 
            "HighlightLabelingFunctions" -> <|"CoordinatesToolOptions" -> ({
                Identity[
                 Part[#, 1]], 
                Identity[
                 Part[#, 2]]}& ), 
              "ScalingFunctions" -> {{Identity, Identity}, {
                Identity, Identity}}|>, "Primitives" -> {}, "GCFlag" -> 
            False|>, 
          "Meta" -> <|
           "DefaultHighlight" -> {"Dynamic", None}, "Index" -> {}, "Function" -> 
            ListLinePlot, "GroupHighlight" -> False|>|>]]& )[<|
        "HighlightElements" -> <|
          "Label" -> {"XYLabel"}, "Ball" -> {"InterpolatedBall"}|>, 
         "LayoutOptions" -> <|
          "PlotRange" -> {{-1069.442431189526, -768.442431189526}, {-900., 
            800.}}, "Frame" -> {{False, False}, {False, False}}, 
           "AxesOrigin" -> {0., -5550.}, 
           "ImageSize" -> {360, 360/GoldenRatio}, "Axes" -> {True, True}, 
           "LabelStyle" -> {}, "AspectRatio" -> GoldenRatio^(-1), 
           "DefaultStyle" -> {
             Directive[
              PointSize[
               Rational[1, 60]], 
              AbsoluteThickness[2], 
              Thickness[0.01], 
              RGBColor[1, 0, 0]]}, 
           "HighlightLabelingFunctions" -> <|"CoordinatesToolOptions" -> ({
               Identity[
                Part[#, 1]], 
               Identity[
                Part[#, 2]]}& ), 
             "ScalingFunctions" -> {{Identity, Identity}, {
               Identity, Identity}}|>, "Primitives" -> {}, "GCFlag" -> 
           False|>, 
         "Meta" -> <|
          "DefaultHighlight" -> {"Dynamic", None}, "Index" -> {}, "Function" -> 
           ListLinePlot, "GroupHighlight" -> False|>|>],
       ImageSizeCache->{{4.503599627370496*^15, -4.503599627370496*^15}, {
        4.503599627370496*^15, -4.503599627370496*^15}}]},
     Annotation[{{{}, {}, 
        Annotation[{
          Hue[0.67, 0.6, 0.6], 
          Directive[
           PointSize[
            Rational[1, 60]], 
           AbsoluteThickness[2], 
           Thickness[0.01], 
           RGBColor[1, 0, 0]], 
          Line[CompressedData["
1:eJxTTMoPSmViYGBQBmIQvW6ldVCn7IQDDCCg0HMg+pLbNGd2KH9C14Gc9Y/2
PnnYD+EzdB5Y/22fvvZWKL+g/cBcHa7QqA4o/0HrgfUfO34VRkP5AS0HWpXS
nhTqQfkHmg4EVRw4FckI5Rs0Hph9/FaI5pU+CN+h/oDgniyhB8ugfIWaAzK+
4UW1lVA+Q+WB87fZtzH4QPkPSg/YOlo8yJCD8g8UHVBcZDJvy4deqHn5B3IX
zNV6dAjKZ8g8sKvwlOb7KVD+gaQDu8+6N91Ig8lHHrDxZbCcZQHjex7g3Ho2
UZ8LxmdguHs4znnS7R6YvMOvhLl396yB8SMdVKLT2VfV9sDMd7j2PtI83A8m
n+nAqcC8+JhcD8x9Dg6MZfsZ3nfD3O/QJhJ2W3h/N8x/Du41U5wE+7th/nc4
ndz6lyO+GxY+DmnR/73Z9Lth4efQqzwplO9/Fyx8HUzmL/yicL4LFv4O5evD
Oq3md8Hix6EoacW50PwuWPw5TC04rp9rD+UXtDtoSLL0VPND+QydDgCb6b5x

           "]]}, "Charting`Private`Tag#1"]}}, <|
      "HighlightElements" -> <|
        "Label" -> {"XYLabel"}, "Ball" -> {"InterpolatedBall"}|>, 
       "LayoutOptions" -> <|
        "PlotRange" -> {{-1069.442431189526, -768.442431189526}, {-900., 
          800.}}, "Frame" -> {{False, False}, {False, False}}, 
         "AxesOrigin" -> {0., -5550.}, "ImageSize" -> {360, 360/GoldenRatio}, 
         "Axes" -> {True, True}, "LabelStyle" -> {}, "AspectRatio" -> 
         GoldenRatio^(-1), "DefaultStyle" -> {
           Directive[
            PointSize[
             Rational[1, 60]], 
            AbsoluteThickness[2], 
            Thickness[0.01], 
            RGBColor[1, 0, 0]]}, 
         "HighlightLabelingFunctions" -> <|"CoordinatesToolOptions" -> ({
             Identity[
              Part[#, 1]], 
             Identity[
              Part[#, 2]]}& ), 
           "ScalingFunctions" -> {{Identity, Identity}, {
             Identity, Identity}}|>, "Primitives" -> {}, "GCFlag" -> False|>, 
       "Meta" -> <|
        "DefaultHighlight" -> {"Dynamic", None}, "Index" -> {}, "Function" -> 
         ListLinePlot, "GroupHighlight" -> False|>|>, 
      "DynamicHighlight"]], {{}, {}}}, 
   InterpretationBox[{
     TagBox[{GraphicsComplexBox[CompressedData["
1:eJxd1Hs01dkeAHB5EyoaeRyFo/IcSZJk2kkJXUJkPBPOqVDIKxQHx/md5++I
nJzTPRI9UDGKRI+vEpJKU6PTDFGNpqLGJZcojflj9l3r7rX22uu71t7f9V3f
9d0fkz0H/WLk5eTkTs7tv89sD+35dxuEcHvB6AbiBBcynu9XpkqF0DjmJX/7
AAdI5k+U/Hwh3HQsuvKnFRs8vr6QieKEoP/u5CRjlgXLlb2uUgOE0Bxk8v5r
bwFQrM7U1TsLIcuy8F58CROaDN/4fKIKQbj3jpNrbD4cNP9O3UldCHdVX5ao
r8wDkqf0YPglCevphyuuv2UAN+LS4656ElRWP0VPbuXA9f32GnXZJPTfWFPS
MnMU1mkWHJv2ISF8dEt36eksmHwcEOZgMheXbY/0CsiA4YfzwlM/CqBY27Ln
91/SwDIqs5pySwCZ4bzd7owUkNo+tr7HFYDowN2uwukkCFxaOR7zowA2zowX
1WYnQFClm/JeSwHotnp/tY6IA3JPq3fCJB8MFkcVdAXTYVHT/Nf9HXzI1mP4
Tdfsgc4tqy/6FvPhlGdp5bhdCNyZ+KWlIZIPiYHKxsjZF9Rc3HWzV/NBd7Fh
QdvNjZB/vfis9zce5PR9uDBuYoI8ntTm5j3igfnlME0dA3fkp7Gt4vwpHuxV
em/Iat+JhEeuf34SzwOacZdHTGc40i+YlUT/wIMdcffTyQXR6Fk7JXlGnQcK
SLGUsmwfklk0CXNlXGg08JuRX3IAmZmZfD5QxQVFUy9+TWgiOhNIE0WmciEt
SffOh4FDKNH4MOPaVi6sfx/6jLYuFTE01Orm6XEhYegiT4OZjtpXpSzeMcSB
RIr53i6FTBQwcqlNoZEDDzOMTG/tOoL0B9uqb+RyYGLxBvnu/mxkHnu+r8+P
Aw7D+wdZFAbK1FPzH6FyoEbTZSFyy0UKs1u+zfsPG5QeUv0VmXmoN2PHZFYr
G1RMtylF1+WjF7aOy2f5bPiow+h69ImJLFQkooMhbChx3zjoa89Ct1K6A7Za
s2FIyznmYCiBOJRfPaifCdBP9vp6QspGp4Ib2DH3CJiIK1UMv89Bn5s1tU6I
CSg8FxfqNMZFLH/Xzh46Ado5OzuMV/PR7jy3hwfWEeA8cri8IlSARojjFI4C
Aa9fvZR7UUWirMKbqp+qhOAwT7rsjAIXVijHp3wxIoD8w+YxUiDR0fi37L5a
IeSqul/S9ebCnTZZuYMVAUPv/J3GagWI7T7P485CApyGVPaRgXP3Q4509dQL
wZAnSfE5xAXtSq11P9sRoDlM++BZIECyFY4DEUsIiHxjYPTWmkTr996vX6FO
wKLfP11ZmzP3/ueO955XhPD2wZbnw0wuXCuyyDN2IKAyNsE9LVGAsnX9LC8Z
EDBFM0tbrEeiV7vefE3WJOB09KxWVCyJitLr6DJlAjKihoPVj5NoVvPDtMrc
/3/00WD+epILvPlXz3esJWDcKiVZky5AfoIBnwAKAVtXWlRWa5Ko8dEhKmUB
Ae/NFDZ83k0i2qgLP1uVgE7qKOsUh0QgR3W1UyLAquKNTXIZiW7WfMulzeV3
zVYye1nEhdSOI84SRwKW8CY5skgB2uB59pX5XD9jWTXNKaokOsVd3/jnXH4t
JtOvLYREOy4oGvurEfAhL0kayyRR9fV3TxXn6vdR2Oe2UUyiXrfQ2jBFAlQ2
Ry+pqiTRP54Nl2lwIgdE2DPGJ99dnf0l2DNaJmtVfvtx7JnUvfpya2sx9sz2
/MILlNtF2DMDZ3pd94Vj2LMgnZrw2apC7Nmo0YAes1CIPWs4fFHo90WAPXNx
TdssneZhz+IPmmgVP+Bgz7xXnrXm3yWwZ70q9Q6tHQXYM+V/SQPLpPnYs7eU
mPs54lzsWZKvRpBGbA72LCwsRXqGm4U9M7VhrXHipmPPHNt/nDZek4w9q0t+
SV+wMgF7NirzV68soGPPinrlX1j0hGHPTpdH87anev3PsyOy4uhKG+zZF4Pi
brMv/tiz0FGL52NTkdgzMSJGLMv3Y8/U7H+QVQcnYs+Ss9LU41pSsGfHkk/T
r6pkYM+279Iz+qJ2FHsW0kTzTbVjYM8immloeF0e9qyuaMBt+Vom9ixYNd2u
IZyFPQsbc+jatIeNPWtK0/EyK+RizyKTdNMVJHzsWZDbseZzc/P3j2dPZSVj
Pa+E2DOq52RY91Ah9syITb+RNHsMe3bXvvjczKJi7JlO6ZM/5HWOY8+0uk0p
DRYl2LPaa/lnh2xE2LNZ7YqWKesT2LMpp8dtjZtKsWelhtpm45vF2LM2atKI
Y7QEe2bnWTtaHC7CntUucyW+eyrGnulMhLnMSEXYs0ojy0BFnhh71mwS3LyC
IsGeZXg2RH1/S4Q9O0lZemOGLsae/WTsbbJ0Sow9u21K87dFEuyZzcTgf90f
ibBnBpQTCZMBYuzZKuPOp/pvxNgzZ9NBZavvJdizzdSRMns/CfasoCsVdj4T
Yc/6DAM8J7aLsWdjy5iXlvSLsWdTJv8eNF8uwZ4pUasO23lIsGcMqm27Q4gE
e2bfsGl5yG8i7FmLxN4xeZsYe9ZTFiUpkYmxZ73lmQ/OGUuwZ69Ps2h1bhLs
WUSF5uUrgRLsWUXFjueNERK0oOFBpK06H+T+XoNpLv8f/wVkFNWz
        "], {{{}, {}, {}, {}, {}, {}, 
          {GrayLevel[0], Opacity[0.2], EdgeForm[None], 
           GraphicsGroupBox[
            PolygonBox[{{155, 24, 25, 26, 27, 28, 29, 30, 31, 32, 33, 34, 35, 
             36, 37, 38, 39, 40, 41, 42, 43, 44, 45, 46, 47, 48, 49, 72, 66, 
             61, 57, 54, 52, 73, 67, 62, 58, 55, 74, 68, 63, 59, 75, 69, 64, 
             76, 70, 77, 50, 127, 154, 147, 153, 141, 146, 152, 136, 140, 145,
              151, 132, 135, 139, 144, 150, 129, 131, 134, 138, 143, 149, 126,
              125, 124, 123, 122, 121, 120, 119, 118, 117, 116, 115, 114, 113,
              112, 111, 110, 109, 108, 107, 106, 105, 104, 103, 102, 101, 
             156}}]]}, 
          {GrayLevel[0], Opacity[0.2], EdgeForm[None], 
           GraphicsGroupBox[
            PolygonBox[{{78, 148, 142, 137, 133, 130, 128, 79, 80, 81, 82, 83,
              84, 85, 86, 87, 88, 89, 90, 91, 92, 93, 94, 95, 96, 97, 98, 99, 
             100, 156, 155, 23, 22, 21, 20, 19, 18, 17, 16, 15, 14, 13, 12, 
             11, 10, 9, 8, 7, 6, 5, 4, 3, 2, 51, 53, 56, 60, 65, 71, 
             1}}]]}, {}, {}}, {{}, {}, {}, 
          TagBox[
           {GrayLevel[0], Thickness[Large], Opacity[1.], 
            Dashing[{Small, Small}], 
            LineBox[{1, 71, 65, 60, 56, 53, 51, 2, 3, 4, 5, 6, 7, 8, 9, 10, 
             11, 12, 13, 14, 15, 16, 17, 18, 19, 20, 21, 22, 23, 155, 24, 25, 
             26, 27, 28, 29, 30, 31, 32, 33, 34, 35, 36, 37, 38, 39, 40, 41, 
             42, 43, 44, 45, 46, 47, 48, 49, 72, 66, 61, 57, 54, 52, 73, 67, 
             62, 58, 55, 74, 68, 63, 59, 75, 69, 64, 76, 70, 77, 50}]},
           Annotation[#, "Charting`Private`Tag#1"]& ], 
          TagBox[
           {GrayLevel[0], Thickness[Large], Opacity[1.], 
            Dashing[{Small, Small}], 
            LineBox[{78, 148, 142, 137, 133, 130, 128, 79, 80, 81, 82, 83, 84,
              85, 86, 87, 88, 89, 90, 91, 92, 93, 94, 95, 96, 97, 98, 99, 100,
              156, 101, 102, 103, 104, 105, 106, 107, 108, 109, 110, 111, 112,
              113, 114, 115, 116, 117, 118, 119, 120, 121, 122, 123, 124, 125,
              126, 149, 143, 138, 134, 131, 129, 150, 144, 139, 135, 132, 151,
              145, 140, 136, 152, 146, 141, 153, 147, 154, 127}]},
           Annotation[#, "Charting`Private`Tag#2"]& ]}}], {}},
      {"WolframDynamicHighlight", <|
       "Label" -> {"XYLabel"}, "Ball" -> {"InterpolatedBall"}|>}], 
     DynamicBox[(Charting`HighlightActionBox["DynamicHighlight", {}, 
       Slot["HighlightElements"], 
       Slot["LayoutOptions"], 
       Slot["Meta"], 
       Charting`HighlightActionFunction["DynamicHighlight", {
         GraphicsComplex[CompressedData["
1:eJxd1Hs01dkeAHB5EyoaeRyFo/IcSZJk2kkJXUJkPBPOqVDIKxQHx/md5++I
nJzTPRI9UDGKRI+vEpJKU6PTDFGNpqLGJZcojflj9l3r7rX22uu71t7f9V3f
9d0fkz0H/WLk5eTkTs7tv89sD+35dxuEcHvB6AbiBBcynu9XpkqF0DjmJX/7
AAdI5k+U/Hwh3HQsuvKnFRs8vr6QieKEoP/u5CRjlgXLlb2uUgOE0Bxk8v5r
bwFQrM7U1TsLIcuy8F58CROaDN/4fKIKQbj3jpNrbD4cNP9O3UldCHdVX5ao
r8wDkqf0YPglCevphyuuv2UAN+LS4656ElRWP0VPbuXA9f32GnXZJPTfWFPS
MnMU1mkWHJv2ISF8dEt36eksmHwcEOZgMheXbY/0CsiA4YfzwlM/CqBY27Ln
91/SwDIqs5pySwCZ4bzd7owUkNo+tr7HFYDowN2uwukkCFxaOR7zowA2zowX
1WYnQFClm/JeSwHotnp/tY6IA3JPq3fCJB8MFkcVdAXTYVHT/Nf9HXzI1mP4
Tdfsgc4tqy/6FvPhlGdp5bhdCNyZ+KWlIZIPiYHKxsjZF9Rc3HWzV/NBd7Fh
QdvNjZB/vfis9zce5PR9uDBuYoI8ntTm5j3igfnlME0dA3fkp7Gt4vwpHuxV
em/Iat+JhEeuf34SzwOacZdHTGc40i+YlUT/wIMdcffTyQXR6Fk7JXlGnQcK
SLGUsmwfklk0CXNlXGg08JuRX3IAmZmZfD5QxQVFUy9+TWgiOhNIE0WmciEt
SffOh4FDKNH4MOPaVi6sfx/6jLYuFTE01Orm6XEhYegiT4OZjtpXpSzeMcSB
RIr53i6FTBQwcqlNoZEDDzOMTG/tOoL0B9uqb+RyYGLxBvnu/mxkHnu+r8+P
Aw7D+wdZFAbK1FPzH6FyoEbTZSFyy0UKs1u+zfsPG5QeUv0VmXmoN2PHZFYr
G1RMtylF1+WjF7aOy2f5bPiow+h69ImJLFQkooMhbChx3zjoa89Ct1K6A7Za
s2FIyznmYCiBOJRfPaifCdBP9vp6QspGp4Ib2DH3CJiIK1UMv89Bn5s1tU6I
CSg8FxfqNMZFLH/Xzh46Ado5OzuMV/PR7jy3hwfWEeA8cri8IlSARojjFI4C
Aa9fvZR7UUWirMKbqp+qhOAwT7rsjAIXVijHp3wxIoD8w+YxUiDR0fi37L5a
IeSqul/S9ebCnTZZuYMVAUPv/J3GagWI7T7P485CApyGVPaRgXP3Q4509dQL
wZAnSfE5xAXtSq11P9sRoDlM++BZIECyFY4DEUsIiHxjYPTWmkTr996vX6FO
wKLfP11ZmzP3/ueO955XhPD2wZbnw0wuXCuyyDN2IKAyNsE9LVGAsnX9LC8Z
EDBFM0tbrEeiV7vefE3WJOB09KxWVCyJitLr6DJlAjKihoPVj5NoVvPDtMrc
/3/00WD+epILvPlXz3esJWDcKiVZky5AfoIBnwAKAVtXWlRWa5Ko8dEhKmUB
Ae/NFDZ83k0i2qgLP1uVgE7qKOsUh0QgR3W1UyLAquKNTXIZiW7WfMulzeV3
zVYye1nEhdSOI84SRwKW8CY5skgB2uB59pX5XD9jWTXNKaokOsVd3/jnXH4t
JtOvLYREOy4oGvurEfAhL0kayyRR9fV3TxXn6vdR2Oe2UUyiXrfQ2jBFAlQ2
Ry+pqiTRP54Nl2lwIgdE2DPGJ99dnf0l2DNaJmtVfvtx7JnUvfpya2sx9sz2
/MILlNtF2DMDZ3pd94Vj2LMgnZrw2apC7Nmo0YAes1CIPWs4fFHo90WAPXNx
TdssneZhz+IPmmgVP+Bgz7xXnrXm3yWwZ70q9Q6tHQXYM+V/SQPLpPnYs7eU
mPs54lzsWZKvRpBGbA72LCwsRXqGm4U9M7VhrXHipmPPHNt/nDZek4w9q0t+
SV+wMgF7NirzV68soGPPinrlX1j0hGHPTpdH87anev3PsyOy4uhKG+zZF4Pi
brMv/tiz0FGL52NTkdgzMSJGLMv3Y8/U7H+QVQcnYs+Ss9LU41pSsGfHkk/T
r6pkYM+279Iz+qJ2FHsW0kTzTbVjYM8immloeF0e9qyuaMBt+Vom9ixYNd2u
IZyFPQsbc+jatIeNPWtK0/EyK+RizyKTdNMVJHzsWZDbseZzc/P3j2dPZSVj
Pa+E2DOq52RY91Ah9syITb+RNHsMe3bXvvjczKJi7JlO6ZM/5HWOY8+0uk0p
DRYl2LPaa/lnh2xE2LNZ7YqWKesT2LMpp8dtjZtKsWelhtpm45vF2LM2atKI
Y7QEe2bnWTtaHC7CntUucyW+eyrGnulMhLnMSEXYs0ojy0BFnhh71mwS3LyC
IsGeZXg2RH1/S4Q9O0lZemOGLsae/WTsbbJ0Sow9u21K87dFEuyZzcTgf90f
ibBnBpQTCZMBYuzZKuPOp/pvxNgzZ9NBZavvJdizzdSRMns/CfasoCsVdj4T
Yc/6DAM8J7aLsWdjy5iXlvSLsWdTJv8eNF8uwZ4pUasO23lIsGcMqm27Q4gE
e2bfsGl5yG8i7FmLxN4xeZsYe9ZTFiUpkYmxZ73lmQ/OGUuwZ69Ps2h1bhLs
WUSF5uUrgRLsWUXFjueNERK0oOFBpK06H+T+XoNpLv8f/wVkFNWz
          "], {{{}, {}, {}, {}, {}, {}, {
             EdgeForm[], 
             Directive[
              GrayLevel[0], 
              Opacity[0.2]], 
             GraphicsGroup[{
               
               Polygon[{{155, 24, 25, 26, 27, 28, 29, 30, 31, 32, 33, 34, 35, 
                36, 37, 38, 39, 40, 41, 42, 43, 44, 45, 46, 47, 48, 49, 72, 
                66, 61, 57, 54, 52, 73, 67, 62, 58, 55, 74, 68, 63, 59, 75, 
                69, 64, 76, 70, 77, 50, 127, 154, 147, 153, 141, 146, 152, 
                136, 140, 145, 151, 132, 135, 139, 144, 150, 129, 131, 134, 
                138, 143, 149, 126, 125, 124, 123, 122, 121, 120, 119, 118, 
                117, 116, 115, 114, 113, 112, 111, 110, 109, 108, 107, 106, 
                105, 104, 103, 102, 101, 156}}]}]}, {
             EdgeForm[], 
             Directive[
              GrayLevel[0], 
              Opacity[0.2]], 
             GraphicsGroup[{
               
               Polygon[{{78, 148, 142, 137, 133, 130, 128, 79, 80, 81, 82, 83,
                 84, 85, 86, 87, 88, 89, 90, 91, 92, 93, 94, 95, 96, 97, 98, 
                99, 100, 156, 155, 23, 22, 21, 20, 19, 18, 17, 16, 15, 14, 13,
                 12, 11, 10, 9, 8, 7, 6, 5, 4, 3, 2, 51, 53, 56, 60, 65, 71, 
                1}}]}]}, {}, {}}, {{}, {}, {}, 
            Annotation[{
              Directive[
               Opacity[1.], 
               AbsoluteThickness[2], 
               Thickness[Large], 
               GrayLevel[0], 
               Dashing[{Small, Small}]], 
              
              Line[{1, 71, 65, 60, 56, 53, 51, 2, 3, 4, 5, 6, 7, 8, 9, 10, 11,
                12, 13, 14, 15, 16, 17, 18, 19, 20, 21, 22, 23, 155, 24, 25, 
               26, 27, 28, 29, 30, 31, 32, 33, 34, 35, 36, 37, 38, 39, 40, 41,
                42, 43, 44, 45, 46, 47, 48, 49, 72, 66, 61, 57, 54, 52, 73, 
               67, 62, 58, 55, 74, 68, 63, 59, 75, 69, 64, 76, 70, 77, 50}]}, 
             "Charting`Private`Tag#1"], 
            Annotation[{
              Directive[
               Opacity[1.], 
               AbsoluteThickness[2], 
               Thickness[Large], 
               GrayLevel[0], 
               Dashing[{Small, Small}]], 
              
              Line[{78, 148, 142, 137, 133, 130, 128, 79, 80, 81, 82, 83, 84, 
               85, 86, 87, 88, 89, 90, 91, 92, 93, 94, 95, 96, 97, 98, 99, 
               100, 156, 101, 102, 103, 104, 105, 106, 107, 108, 109, 110, 
               111, 112, 113, 114, 115, 116, 117, 118, 119, 120, 121, 122, 
               123, 124, 125, 126, 149, 143, 138, 134, 131, 129, 150, 144, 
               139, 135, 132, 151, 145, 140, 136, 152, 146, 141, 153, 147, 
               154, 127}]}, "Charting`Private`Tag#2"]}}], {}}, <|
        "HighlightElements" -> <|
          "Label" -> {"XYLabel"}, "Ball" -> {"InterpolatedBall"}|>, 
         "LayoutOptions" -> <|
          "PlotRange" -> {{-1069.442431189526, -768.442431189526}, \
{-1527.845253178845, 1753.054612906869}}, 
           "Frame" -> {{False, False}, {False, False}}, 
           "AxesOrigin" -> {-762.1715978561945, 0}, 
           "ImageSize" -> {360, 360/GoldenRatio}, "Axes" -> {True, True}, 
           "LabelStyle" -> {}, "AspectRatio" -> GoldenRatio^(-1), 
           "DefaultStyle" -> {
             Directive[
              Opacity[1.], 
              AbsoluteThickness[2], 
              Thickness[Large], 
              GrayLevel[0], 
              Dashing[{Small, Small}]], 
             Directive[
              Opacity[1.], 
              AbsoluteThickness[2], 
              Thickness[Large], 
              GrayLevel[0], 
              Dashing[{Small, Small}]]}, 
           "HighlightLabelingFunctions" -> <|"CoordinatesToolOptions" -> ({
               Identity[
                Part[#, 1]], 
               Identity[
                Part[#, 2]]}& ), 
             "ScalingFunctions" -> {{Identity, Identity}, {
               Identity, Identity}}|>, 
           "Primitives" -> {{{{}, {}, {}, {}, {}, {}, {
                EdgeForm[], 
                Directive[
                 GrayLevel[0], 
                 Opacity[0.2]], 
                GraphicsGroup[{{
                   Polygon[CompressedData["
1:eJxdlXlQE1ccx5EEOWpQwcph0IQECiJFyiAgHj81FQFHMRHsQBDBEFTwAMMh
ShUw5uUg64Ecu62CoSJohVZBRR1fC0WKeFVGYweFYoNVQmtRBxgQi3/0daY7
s7Pzm3mz+97v9/l+lp+0U5xsaWFhkTRxf3hObbid6GdXhC0+XD3Ziw9eKz69
5r0OH+gaOPeaz4fwB3UFhXd12OtCPMfRNQzEU1YZzlTo8Barl7NUrevhcN61
kQfbdVjOaw9PbtsILofGGdkSHY5Ku5VDTZXBo1auYtROh1nALufO2QpG78uH
C4xa3OgqHrV02gFCIX9kR40Ws90ji85K0+GbGHlpYpYWZ2fMbB7o3g3pvD35
V1Zq8cKX0kfy4CzIn2JbP8lZi3eZvtVNUeZA6/zMGVEmDU7nem1pZ+2FaPP5
FlajBt/JdXO/sSEPXHpaaq8XaPDbGYssO57sB6/UM11dYg0O7N/Wo+Lmw15n
W4lZoMFnOYungagAWOOfv5/0txpb3RFI2MpCeJgbNbTvBzW2dl9lJas/CE/9
gjzGi9T4T8f89rtvlOBtzZTujFPjkrClPesCVHAjsyN65Tw1NtmHJu+UItBw
fw0XjCDsooh8V3ZCDRWxDerknxF+m1bO3nhLAyNNHPsyGuEj1WnSkEEtqCTL
2+6lIOxwYP1N3mdFsKlQdGdHMMKh5j2VBqkesm7mhTJBCDvphjTGRD3oPrp0
5uYChF/7ZCo4KXq4csy7kBeIcFXqrrDsdD04VNkH/+KPMKdfPhBxSA/NLcbK
QB+ETS8kIYN1evCcvD1zzA1h6rnvfWBRsCjidK/XRJ2qOtuUaUOBWN+9NpqL
8MpPvKtqORTsnymee94V4WG5MHuGMwVGz6DuBCeEE/tc3f6YR4E6bFJ48zSE
Q0zWW6kYCiq0Cxv/moqwvVIpbomjoPHubgF3on4pZC0a2URB74a+dwoOwqdk
4/abUylYuOXW9552CE///c3FBQcoiDrH5klsER4ozDiRqqRA/mpx0X4bhNsE
r1QVGgqO5dSnGCcjnLu5P9buOAW11150sifqtaytoqU0BdhCsNzfCmEfQ5+v
4iQFD0XSung2wtYrZE41VRSY0XGuhoXws97fLJ7W/Fe3CDLMQTKGrDcYoh43
JjDkffkCv9bAOIZ8L8HAuXAxhiH7WSEwnwwQM2S/VoKaPf7hDDnPs1Mqeb2I
Ief90V0u8QOG9CPUvWeyz6cM6dcw/+seLw+G9PNh5d7b1TyG9LuJH9vkyWXI
PL7jreHPHqbJvObz2jpd+mgyz8E5yvNOT2gy73snNzMlRprwUDdnOfq4kya8
VLnNjWHraMLTV9zZ10dTaMKbK7ds11A0TXjsmhUd8XY1TXi9ygQEKVbRhOfy
WQ7C1ytowvtwyP2WxmXlJA/jDoarw/PKSF7qrhw8bfItJXmy73DnNniXkLw5
lj94bul4nOTxp4Di6tHpxSSvbuqU6xnjR0meBRFD8R2mIyTvncaSwXu9h4kP
vhAdbaqe4OdfXyRmzMxhMUXEJ5ezHSOFR7TEN/GDge3LktTER7E2Of4NG1XE
V/XHukUeC5TEZwlNcugPLiS+i7ssX5fln098uHqDs9uY7ZfEl0cVp1IuWecS
nyr2ZdulXc0kvrUNWGKsjU0nPqYBmedWbiO+lr7yfjw4nEh8PuZa3CEckwDx
fZ6xWFblC///H/wDg+HlTQ==
                    "]]}}]}, {
                EdgeForm[], 
                Directive[
                 GrayLevel[0], 
                 Opacity[0.2]], 
                GraphicsGroup[{{
                   Polygon[CompressedData["
1:eJxdk3swlFEYxtG0tJSKjNguUqNckttImKTMDoqhiMyuEGvcuyCXWqu1Lt/u
ft/azXabT4kmd8mWiXhXuW2EimrKbWoaZaqdkJkVtf5w/ujMnDnzzJw5533f
5/eYRSYHRmtpaGi4qffyyfbeqNspI2C6VK8oYlwKbdV/c2PU2kF2aFfYByks
rf2u0lZrniINTryVwuVX3d98mgiwmZv4TR9Q67BLisFGAjJ9ZFF729U6carw
Yz0BBnMM9wVSCtmiNp3ZSgLsfOqVEqYUMt/HUcxJAjizASd7RksAz3tA43IJ
iMnK38ftugrei2PvpAkEkPSqh3K5BHZRfB+bBxFge399Da1DDDSrioZGVwJM
XFkNfTXF0Gz6xX/WnIAQg2rmUqUIkndvorpQCVBuGTfOExGA81f3T0/iIMuo
JQL/CAELrxtSNOLg7pl+mFTxoTXOQa+BjUNistk6SX8R7F/LK1b54+Bncc9a
0FkA80NBDCczHEa0G53k3TyYfqnJTPshBMoxMriU5IJlVFYVrV0IU7ToFzk3
coG0HbLuxYRwLkAvRC8+B4K3ls9EhwqBwUglK7BsCCk/Qom1FMIOm3xHF+wi
4JFyv5R5ATh3haq2O16ADc26n0a7BdBwYZKlb5ECPV72tQESASjfHaeW81jw
bG64RRYhAPGI1tieQQascacbse0FUHbnDP9omi/oy/ojbKkC0FheE+nu/+uV
+0aGprznbQfRe2eDKds9XAPQf7d9rpfP2IWhetjGnEBVdSSq18Qwiqc4xUL9
GMn9Fq3DE1C/BxdmxPXsFDQPaVKnQqQ6h+aVxeSfpnNS0TwlGy0HPw+no3kz
S49G+AZlIj+YSq++62XZyK/Rp44lLQuXkZ/a9m88XrfnIL8PsDLutk5xEA+d
OpMlVIsriBci9pmLZzwX8ZRtKepNLMlDvD0JMfu2OMJDPG7+emues5SPeG1z
Fjf9tCpEPD/65avVkVSEeHfSJLdVrMJQHnJ16HVGfhjKiyn/Zqr/eQzlaarf
6/10HobyNvDDRPcAjqE8erJX75wUY7CS1w59pVvBNQz+AUKm/B8=
                    "]]}}]}, {}, {}}, {{}, {}, {}, 
               Annotation[{
                 Directive[
                  Opacity[1.], 
                  AbsoluteThickness[2], 
                  Thickness[Large], 
                  GrayLevel[0], 
                  Dashing[{Small, Small}]], 
                 Line[CompressedData["
1:eJwVxws0lHkcxnHMuA1DybpOG43KrdOmlfv6H9GEPWhEbaSEodzLUC6NwZh3
5p2Z97WKZI+UqQ2FtdFN/IqiqUjXaY+KipVL2ehYLO30nPM9z/lY709lx2mo
qakFqfr2PH8jvTstJNw2nPLETuLQXv+1gKOyD0/TZqgUhyX65Ly2yn0fLfTc
CRyOPe4eC7hMwuhDv5fjApUj8hSPmkmwlFRygw+rnDwqGmgkoUCH1WAShENu
SbvOTC0JzupVq85RcMh+eVCLWUVC6+dAjdspYiAEfzCKikhodym9/MlBBP6L
r5XlSSSYf/htlr8khDVagVeYYSRc32U9tvi8GBgO55qaPUjItS+5l1wmgKuW
I8EzTBLIhE43n8QiSLX9juZGI+GOzlAZbV0hEBLNh+NDBLjHH61pG+UDvreh
X9FMgLbTU/SkIx/aDm7Sb+IR8Ormj2U3Fo6BK7341/lgAqKm/B5UnM2F2f6w
Pc7WKp/+OTowLBvGe9WjMj/K4LiR/aP3z7LAPianjtEhg5woyT4WnwtVG/od
7+EyKE+5oyiZPwTh38un436RgffCdGkjLw12yX21EuxlYHIraNFxbxIQ+28F
pc1KwcI4plixOx6WX9V796pbCjwzPnu+fj/0+Dld2n5cCtUBFfLpjRHQ+eXZ
jZZoKaSHa1khj+2g68Uy4TlJwcTYsrir3RsMWx5Gb6BJQe3bBrO8itqOnw/6
KoH8gcmL09bWyP9JY0FhnwRs/9xDX2HBQmz9bTUXqiWQoDlmKby7A5F5bXNP
kiXAsVL4x/VEIfPipcrYnyQQknT/CGEYi17cZWQs0CRAQdQKxqoDSGl3lSxQ
4tBqwV7QME1BNjbWcym1OFBXB0rrI9PRuXBOeXQmDlmHTDon3xxG6VZH+de2
4uA+FvmC45qJ+Pq6TepmOKQNX5LoC46guz9wjUOGxZDOsE1QUHJQ2ERDF6VV
DL3ZK1d37MxD5oNddTcLxPDF2FPjwSsesk28MDDAFoPz+MFBIYOPcsx0QyeY
Yqiney1DvgWIsuT3Vf0fEWj2MkOpgkL0PDtkNveWCLRXb9OMbSpCrze4rFmS
iuDjCr6ib0aA7LQry1MjRFDG8h7cvkmIOrgPwrY6imDYwCMuNRJDYsZf/sw5
DMwzAhdPVolQ9e4WUdw9DL4kVVCj7ovR3HW6wclTGJT8nhTp9hlHwlCfnkfx
GBjl7+i2cpKifYW+vSmuGHhMHD1TEylDmd15HpUuGJhKZsXKaBmS6F250L0Z
[truncated: 480,156 more chars]
