# Supplementary material for: Stereocilium height changes can account for the calcium dependence of the outer-hair-cell bundle’s resting state
Source: PLoS One. 2025 May 23;20(5):e0314728. doi: 10.1371/journal.pone.0314728 (PMC12101656; doi:10.1371/journal.pone.0314728)
Supplement: S12 Code — Mathematical model code using a maximum value for the row-3 height consistent with experimental data (Mathematica 13.3.1). [file pone.0314728.s012.nb]

(* Content-type: application/vnd.wolfram.mathematica *)

(*** Wolfram Notebook File ***)
(* http://www.wolfram.com/nb *)

(* CreatedBy='Mathematica 12.0' *)

(*CacheID: 234*)
(* Internal cache information:
NotebookFileLineBreakTest
NotebookFileLineBreakTest
NotebookDataPosition[       158,          7]
NotebookDataLength[    900789,      18389]
NotebookOptionsPosition[    882907,      18100]
NotebookOutlinePosition[    883319,      18117]
CellTagsIndexPosition[    883276,      18114]
WindowFrame->Normal*)

(* Beginning of Notebook Content *)
Notebook[{
Cell[BoxData[
 RowBox[{
  RowBox[{"(*", 
   RowBox[{
    RowBox[{"Geometrical", " ", "functions", " ", "\[Theta]"}], ",", "s", ",", 
    RowBox[{"P", " ", 
     RowBox[{"etc", "."}]}]}], "*)"}], "\[IndentingNewLine]", 
  RowBox[{
   RowBox[{
    RowBox[{"theta1", "[", 
     RowBox[{"l1_", ",", "x1_", ",", "t_"}], "]"}], ":=", 
    RowBox[{"ArcSin", "[", 
     RowBox[{
      RowBox[{"x1", "[", "t", "]"}], "/", "l1"}], "]"}]}], " ", 
   RowBox[{"(*", "\[Theta]1", "*)"}], "\[IndentingNewLine]", 
   RowBox[{
    RowBox[{"theta2", "[", 
     RowBox[{
     "a1_", ",", "c_", ",", "l1_", ",", "l2_", ",", "x1_", ",", "t_"}], " ", 
     "]"}], ":=", 
    RowBox[{
     RowBox[{"ArcSin", "[", 
      RowBox[{
       RowBox[{
        RowBox[{"(", 
         RowBox[{"a1", "/", "l2"}], ")"}], "*", 
        RowBox[{"Cos", "[", 
         RowBox[{"theta1", "[", 
          RowBox[{"l1", ",", "x1", ",", "t"}], "]"}], "]"}]}], "-", 
       RowBox[{"c", "/", "l2"}]}], "]"}], "+", 
     RowBox[{"theta1", "[", 
      RowBox[{"l1", ",", "x1", ",", "t"}], "]"}]}]}], 
   RowBox[{"(*", "\[Theta]2", "*)"}], "\[IndentingNewLine]", 
   RowBox[{
    RowBox[{"theta3", "[", 
     RowBox[{
     "a1_", ",", "a2_", ",", "c_", ",", "l1_", ",", "l2_", ",", "l3_", ",", 
      "x1_", ",", "t_"}], " ", "]"}], ":=", 
    RowBox[{
     RowBox[{"ArcSin", "[", 
      RowBox[{
       RowBox[{
        RowBox[{"(", 
         RowBox[{"a2", "/", "l3"}], ")"}], "*", 
        RowBox[{"Cos", "[", 
         RowBox[{"theta2", "[", 
          RowBox[{"a1", ",", "c", ",", "l1", ",", "l2", ",", "x1", ",", "t"}],
           "]"}], "]"}]}], "-", 
       RowBox[{"c", "/", "l3"}]}], "]"}], "+", 
     RowBox[{"theta2", "[", 
      RowBox[{"a1", ",", "c", ",", "l1", ",", "l2", ",", "x1", ",", "t"}], 
      "]"}]}]}], 
   RowBox[{"(*", "\[Theta]3", "*)"}], "\[IndentingNewLine]", 
   RowBox[{
    RowBox[{"x2", "[", 
     RowBox[{"a_", ",", "c_", ",", "l1_", ",", "l2_", ",", "x1_", ",", "t_"}],
      "]"}], ":=", 
    RowBox[{"l2", "*", 
     RowBox[{"Sin", "[", 
      RowBox[{"theta2", "[", 
       RowBox[{"a", ",", "c", ",", "l1", ",", "l2", ",", "x1", ",", "t"}], 
       "]"}], "]"}]}]}], 
   RowBox[{"(*", "X2", "*)"}], "\[IndentingNewLine]", 
   RowBox[{
    RowBox[{"x3", "[", 
     RowBox[{
     "a1_", ",", "a2_", ",", "c_", ",", "l1_", ",", "l2_", ",", "l3_", ",", 
      "x1_", ",", "t_"}], "]"}], ":=", 
    RowBox[{"l3", "*", 
     RowBox[{"Sin", "[", 
      RowBox[{"theta3", "[", 
       RowBox[{
       "a1", ",", "a2", ",", "c", ",", "l1", ",", "l2", ",", "l3", ",", "x1", 
        ",", "t"}], "]"}], "]"}]}]}], 
   RowBox[{"(*", "X3", "*)"}], "\[IndentingNewLine]", 
   RowBox[{
    RowBox[{"s1", "[", 
     RowBox[{
     "a1_", ",", "c_", ",", "l1_", ",", "l2_", ",", "x1_", ",", "t_"}], "]"}],
     ":=", 
    RowBox[{
     RowBox[{
      RowBox[{"-", "a1"}], "*", 
      RowBox[{"Sin", "[", 
       RowBox[{"theta1", "[", 
        RowBox[{"l1", ",", "x1", ",", "t"}], "]"}], "]"}]}], "+", 
     RowBox[{"l2", "*", 
      RowBox[{"Cos", "[", 
       RowBox[{
        RowBox[{"-", 
         RowBox[{"theta1", "[", 
          RowBox[{"l1", ",", "x1", ",", "t"}], "]"}]}], "+", 
        RowBox[{"theta2", "[", 
         RowBox[{"a1", ",", "c", ",", "l1", ",", "l2", ",", "x1", ",", "t"}], 
         "]"}]}], "]"}]}]}]}], 
   RowBox[{"(*", "s1", "*)"}], "\[IndentingNewLine]", 
   RowBox[{
    RowBox[{"s2", "[", 
     RowBox[{
     "a1_", ",", "a2_", ",", "c_", ",", "l1_", ",", "l2_", ",", "l3_", ",", 
      "x1_", ",", "t_"}], "]"}], ":=", 
    RowBox[{
     RowBox[{
      RowBox[{"-", "a2"}], "*", 
      RowBox[{"Sin", "[", 
       RowBox[{"theta2", "[", 
        RowBox[{"a1", ",", "c", ",", "l1", ",", "l2", ",", "x1", ",", "t"}], 
        "]"}], "]"}]}], "+", 
     RowBox[{"l3", "*", 
      RowBox[{"Cos", "[", 
       RowBox[{
        RowBox[{"-", 
         RowBox[{"theta2", "[", 
          RowBox[{"a1", ",", "c", ",", "l1", ",", "l2", ",", "x1", ",", "t"}],
           "]"}]}], "+", 
        RowBox[{"theta3", "[", 
         RowBox[{
         "a1", ",", "a2", ",", "c", ",", "l1", ",", "l2", ",", "l3", ",", 
          "x1", ",", "t"}], "]"}]}], "]"}]}]}]}], 
   RowBox[{"(*", "s2", "*)"}], "\[IndentingNewLine]", 
   RowBox[{
    RowBox[{"xgs1", "[", 
     RowBox[{
     "a1_", ",", "c_", ",", "l1_", ",", "l2_", ",", "b1_", ",", "x1_", ",", 
      "t_"}], "]"}], ":=", 
    RowBox[{"Sqrt", "[", 
     RowBox[{
      SuperscriptBox[
       RowBox[{"(", 
        RowBox[{"c", "/", "2."}], ")"}], "2"], "+", 
      SuperscriptBox[
       RowBox[{"(", 
        RowBox[{"b1", "-", 
         RowBox[{"s1", "[", 
          RowBox[{"a1", ",", "c", ",", "l1", ",", "l2", ",", "x1", ",", "t"}],
           "]"}]}], ")"}], "2"]}], "]"}]}], 
   RowBox[{"(*", "x1", "*)"}], "\[IndentingNewLine]", 
   RowBox[{
    RowBox[{"xgs2", "[", 
     RowBox[{
     "a1_", ",", "a2_", ",", "c_", ",", "l1_", ",", "l2_", ",", "l3_", ",", 
      "b1_", ",", "b2_", ",", "x1_", ",", "t_"}], "]"}], ":=", 
    RowBox[{"Sqrt", "[", 
     RowBox[{
      SuperscriptBox[
       RowBox[{"(", 
        RowBox[{"c", "/", "2."}], ")"}], "2"], "+", 
      SuperscriptBox[
       RowBox[{"(", 
        RowBox[{"b2", "-", 
         RowBox[{"s2", "[", 
          RowBox[{
          "a1", ",", "a2", ",", "c", ",", "l1", ",", "l2", ",", "l3", ",", 
           "x1", ",", "t"}], "]"}]}], ")"}], "2"]}], "]"}]}], 
   RowBox[{"(*", "x2", "*)"}], "\[IndentingNewLine]", 
   RowBox[{
    RowBox[{"p01", "[", 
     RowBox[{
     "a1_", ",", "c_", ",", "l1_", ",", "l2_", ",", "b1_", ",", "x1_", ",", 
      "t_", ",", "xh_", ",", "d_", ",", "kgs_", ",", "kb_", ",", "Temp_"}], 
     "]"}], ":=", 
    SuperscriptBox[
     RowBox[{"(", 
      RowBox[{"1.", "+", 
       RowBox[{"Exp", "[", 
        RowBox[{
         RowBox[{"-", 
          RowBox[{"(", 
           RowBox[{
            RowBox[{"xgs1", "[", 
             RowBox[{
             "a1", ",", "c", ",", "l1", ",", "l2", ",", "b1", ",", "x1", ",", 
              "t"}], "]"}], "-", "xh"}], ")"}]}], "*", "kgs", "*", 
         RowBox[{"d", "/", 
          RowBox[{"(", 
           RowBox[{"kb", "*", "Temp"}], ")"}]}]}], "]"}]}], ")"}], 
     RowBox[{"-", "1"}]]}], 
   RowBox[{"(*", "P\[Infinity]1", "*)"}], "\[IndentingNewLine]", 
   RowBox[{
    RowBox[{"p02", "[", 
     RowBox[{
     "a1_", ",", "a2_", ",", "c_", ",", "l1_", ",", "l2_", ",", "l3_", ",", 
      "b1_", ",", "b2_", ",", "x1_", ",", "t_", ",", "xh_", ",", "d_", ",", 
      "kgs_", ",", "kb_", ",", "Temp_"}], "]"}], ":=", 
    SuperscriptBox[
     RowBox[{"(", 
      RowBox[{"1.", "+", 
       RowBox[{"Exp", "[", 
        RowBox[{
         RowBox[{"-", 
          RowBox[{"(", 
           RowBox[{
            RowBox[{"xgs2", "[", 
             RowBox[{
             "a1", ",", "a2", ",", "c", ",", "l1", ",", "l2", ",", "l3", ",", 
              "b1", ",", "b2", ",", "x1", ",", "t"}], "]"}], "-", "xh"}], 
           ")"}]}], "*", "kgs", "*", 
         RowBox[{"d", "/", 
          RowBox[{"(", 
           RowBox[{"kb", "*", "Temp"}], ")"}]}]}], "]"}]}], ")"}], 
     RowBox[{"-", "1"}]]}], 
   RowBox[{"(*", "P\[Infinity]2", "*)"}], "\[IndentingNewLine]", 
   RowBox[{"(*", 
    RowBox[{
     RowBox[{
      RowBox[{"Lth2c", "[", 
       RowBox[{
       "a1_", ",", "a2_", ",", "c_", ",", "l1_", ",", "l2_", ",", "l3_", ",", 
        "b1_", ",", "b2_", ",", "k1th_", ",", "k2th_", ",", "k3th_", ",", 
        "kgs1_", ",", "kgs2_", ",", "x1_", ",", "theta1u_", ",", "theta2u_", 
        ",", "theta3u_", ",", "xgsu_", ",", "t_", ",", "xh_", ",", "d_", ",", 
        "kb_", ",", "temp_"}], "]"}], ":=", "\[IndentingNewLine]", 
      RowBox[{
       RowBox[{
        RowBox[{"-", "k1th"}], "*", 
        RowBox[{
         SuperscriptBox[
          RowBox[{"(", 
           RowBox[{
            RowBox[{"theta1", "[", 
             RowBox[{"l1", ",", "x1", ",", "t"}], "]"}], "-", "theta1u"}], 
           ")"}], "2"], "/", "2"}]}], "-", 
       RowBox[{"k2th", "*", 
        RowBox[{
         SuperscriptBox[
          RowBox[{"(", 
           RowBox[{
            RowBox[{"theta2", "[", 
             RowBox[{
             "a1", ",", "c", ",", "l1", ",", "l2", ",", "x1", ",", "t"}], 
             "]"}], "-", "theta2u"}], ")"}], "2"], "/", "2"}]}], "-", 
       RowBox[{"k3th", "*", 
        RowBox[{
         SuperscriptBox[
          RowBox[{"(", 
           RowBox[{
            RowBox[{"theta3", "[", 
             RowBox[{
             "a1", ",", "a2", ",", "c", ",", "l1", ",", "l2", ",", "l3", ",", 
              "x1", ",", "t"}], "]"}], "-", "theta3u"}], ")"}], "2"], "/", 
         "2"}]}]}]}], ";"}], "*)"}], "\[IndentingNewLine]", 
   RowBox[{
    RowBox[{
     RowBox[{"Lth2c", "[", 
      RowBox[{
      "a1_", ",", "a2_", ",", "c_", ",", "l1_", ",", "l2_", ",", "l3_", ",", 
       "b1_", ",", "b2_", ",", "k1th_", ",", "k2th_", ",", "k3th_", ",", 
       "x1_", ",", "theta1u_", ",", "theta2u_", ",", "theta3u_", ",", "t_"}], 
      "]"}], ":=", "\[IndentingNewLine]", 
     RowBox[{
      RowBox[{
       RowBox[{"-", "k1th"}], "*", 
       RowBox[{
        SuperscriptBox[
         RowBox[{"(", 
          RowBox[{
           RowBox[{"theta1", "[", 
            RowBox[{"l1", ",", "x1", ",", "t"}], "]"}], "-", "theta1u"}], 
          ")"}], "2"], "/", "2"}]}], "-", 
      RowBox[{"k2th", "*", 
       RowBox[{
        SuperscriptBox[
         RowBox[{"(", 
          RowBox[{
           RowBox[{"theta2", "[", 
            RowBox[{
            "a1", ",", "c", ",", "l1", ",", "l2", ",", "x1", ",", "t"}], 
            "]"}], "-", "theta2u"}], ")"}], "2"], "/", "2"}]}], "-", 
      RowBox[{"k3th", "*", 
       RowBox[{
        SuperscriptBox[
         RowBox[{"(", 
          RowBox[{
           RowBox[{"theta3", "[", 
            RowBox[{
            "a1", ",", "a2", ",", "c", ",", "l1", ",", "l2", ",", "l3", ",", 
             "x1", ",", "t"}], "]"}], "-", "theta3u"}], ")"}], "2"], "/", 
        "2"}]}]}]}], ";"}], " ", 
   RowBox[{"(*", 
    RowBox[{"Lagrangian", " ", 
     RowBox[{"W", ".", "O", ".", " ", "gating"}], " ", "springs"}], "*)"}], 
   "\[IndentingNewLine]", 
   RowBox[{
    RowBox[{
     RowBox[{"bfn1", "[", 
      RowBox[{
      "xgsrest_", ",", "a1_", ",", "c_", ",", "l1_", ",", "l2_", ",", "x1_", 
       ",", "t_"}], "]"}], ":=", 
     RowBox[{
      SuperscriptBox[
       RowBox[{"(", 
        RowBox[{
         SuperscriptBox["xgsrest", "2"], "-", 
         RowBox[{"0.25", "*", 
          SuperscriptBox["c", "2"]}]}], ")"}], 
       RowBox[{"1.", "/", "2."}]], "+", 
      RowBox[{"s1", "[", 
       RowBox[{"a1", ",", "c", ",", "l1", ",", "l2", ",", "x1", ",", "t"}], 
       "]"}]}]}], ";"}], " ", 
   RowBox[{"(*", "b1", "*)"}], "\[IndentingNewLine]", 
   RowBox[{
    RowBox[{
     RowBox[{"bfn2", "[", 
      RowBox[{
      "xgsrest_", ",", "a1_", ",", "a2_", ",", "c_", ",", "l1_", ",", "l2_", 
       ",", "l3_", ",", "x1_", ",", "t_"}], "]"}], ":=", 
     RowBox[{
      SuperscriptBox[
       RowBox[{"(", 
        RowBox[{
         SuperscriptBox["xgsrest", "2"], "-", 
         RowBox[{"0.25", "*", 
          SuperscriptBox["c", "2"]}]}], ")"}], 
       RowBox[{"1.", "/", "2."}]], "+", 
      RowBox[{"s2", "[", 
       RowBox[{
       "a1", ",", "a2", ",", "c", ",", "l1", ",", "l2", ",", "l3", ",", "x1", 
        ",", "t"}], "]"}]}]}], ";"}], 
   RowBox[{"(*", "b2", "*)"}]}]}]], "Input",
 CellChangeTimes->{{3.928597814708665*^9, 3.9285978307353277`*^9}, {
   3.928835595286984*^9, 3.9288357023600197`*^9}, {3.9288357881603813`*^9, 
   3.928835888740218*^9}, 3.928835921754945*^9, {3.9288362644017353`*^9, 
   3.928836323463011*^9}, 3.9479913959785833`*^9},
 CellLabel->"In[1]:=",ExpressionUUID->"db0edfdb-59c0-4e60-93ea-b06d80f9afff"],

Cell[BoxData[
 RowBox[{
  RowBox[{"(*", 
   RowBox[{
    RowBox[{
     RowBox[{"Initial", " ", "parameter", " ", "values"}], " ", "-", " ", 
     "heights"}], ",", " ", 
    RowBox[{"separation", " ", 
     RowBox[{"etc", "."}]}]}], "*)"}], "\[IndentingNewLine]", 
  RowBox[{
   RowBox[{
    RowBox[{"Johnsonfn", "[", "x_", "]"}], ":=", 
    SuperscriptBox[
     RowBox[{"(", 
      RowBox[{"1", "+", 
       RowBox[{"Exp", "[", 
        RowBox[{
         RowBox[{"(", 
          RowBox[{"40.", "-", "x"}], ")"}], "/", "17."}], "]"}]}], ")"}], 
     RowBox[{"-", "1"}]]}], 
   RowBox[{"(*", 
    RowBox[{
     RowBox[{"Johnson", "'"}], "s", " ", "fitted", " ", "function", " ", 
     "for", " ", "activation", " ", "curve"}], "*)"}], "\[IndentingNewLine]", 
   
   RowBox[{
    RowBox[{"rcp", "=", 
     RowBox[{"Johnsonfn", "[", "0", "]"}]}], ";", "0.068", ";"}], 
   RowBox[{"(*", 
    RowBox[{"Resting", " ", "open", " ", 
     RowBox[{"prob", ".", "in"}], " ", "perilymph", " ", "from", " ", 
     "Johnson"}], " ", "*)"}], "\[IndentingNewLine]", 
   RowBox[{
    RowBox[{"dl1", "=", "0"}], ";", 
    RowBox[{"dl2", "=", "0"}], ";", 
    RowBox[{"dl3", "=", "400"}], ";"}], "\[IndentingNewLine]", 
   RowBox[{
    RowBox[{"l1val", "=", 
     RowBox[{
      RowBox[{
       RowBox[{"(", "4.1", ")"}], "*", 
       SuperscriptBox["10", 
        RowBox[{"-", "6"}]], "*", 
       SuperscriptBox["10", "9"]}], "+", "dl1"}]}], ";"}], 
   RowBox[{"(*", 
    RowBox[{"Height", " ", "l1"}], "*)"}], "\[IndentingNewLine]", 
   RowBox[{
    RowBox[{"fac2", "=", 
     RowBox[{"4.1", "/", "2.1"}]}], ";", 
    RowBox[{"fac3", "=", 
     RowBox[{"4.1", "/", "1.3"}]}], ";"}], "\[IndentingNewLine]", 
   RowBox[{
    RowBox[{"l2val", "=", 
     RowBox[{"2100", "-", "dl2"}]}], ";", 
    RowBox[{"l1val", "/", "fac2"}], ";"}], 
   RowBox[{"(*", 
    RowBox[{"Height", " ", "l2"}], "*)"}], "\[IndentingNewLine]", 
   RowBox[{
    RowBox[{"cval", "=", "289."}], ";"}], 
   RowBox[{"(*", 
    RowBox[{"Width", " ", "c"}], "*)"}], "\[IndentingNewLine]", 
   RowBox[{
    RowBox[{"aval1", "=", "588."}], ";"}], 
   RowBox[{"(*", 
    RowBox[{"row", " ", "spacing", " ", "a1"}], "*)"}], "\[IndentingNewLine]", 
   RowBox[{
    RowBox[{"aval2", "=", "618."}], ";"}], 
   RowBox[{"(*", 
    RowBox[{"row", " ", "spacing", " ", "a2"}], "*)"}], "\[IndentingNewLine]", 
   RowBox[{
    RowBox[{"lam1val", "=", 
     RowBox[{"1.", "*", 
      SuperscriptBox["10", 
       RowBox[{"-", "21"}]]}]}], ";", 
    RowBox[{"lam2val", "=", "lam1val"}], ";", 
    RowBox[{"lam3val", "=", "lam1val"}], ";"}], 
   RowBox[{"(*", 
    RowBox[{"Pivot", " ", "damping", " ", 
     RowBox[{"coeff", ".", " ", 
      RowBox[{"(", 
       RowBox[{"NOT", " ", "USED"}], ")"}]}]}], "*)"}], "\[IndentingNewLine]", 
   RowBox[{
    RowBox[{"x1uval", "=", "0."}], ";", 
    RowBox[{"x2uval", "=", " ", "0."}], ";", 
    RowBox[{"x3uval", "=", " ", "0."}], ";"}], 
   RowBox[{"(*", 
    RowBox[{
    "unloaded", " ", "angular", " ", "displacement", " ", "\[Theta]u"}], " ", 
    "*)"}], "\[IndentingNewLine]", 
   RowBox[{
    RowBox[{"delxval", "=", "45."}], ";"}], 
   RowBox[{"(*", 
    RowBox[{
    "Mean", " ", "Offset", " ", "in", " ", "endolymph", " ", "from", " ", 
     "Tobin", " ", 
     RowBox[{"(", "nm", ")"}]}], "*)"}], "\[IndentingNewLine]", 
   RowBox[{
    RowBox[{"xgsrval", "=", 
     RowBox[{
      RowBox[{"186.", "*", 
       SuperscriptBox["10", 
        RowBox[{"-", "9"}]], "*", 
       SuperscriptBox["10", "9"]}], "+", 
      RowBox[{"0.5", "*", "cval"}]}]}], ";"}], "\[IndentingNewLine]", 
   RowBox[{
    RowBox[{"l3val", "=", 
     RowBox[{"l2val", "-", 
      RowBox[{"(", 
       RowBox[{"xgsrval", "-", 
        RowBox[{"0.5", "*", "cval"}]}], ")"}], "-", "cval"}]}], ";", 
    RowBox[{"l1val", "/", "fac3"}], ";"}], 
   RowBox[{"(*", 
    RowBox[{"Height", " ", "l3"}], "*)"}], 
   RowBox[{"(*", 
    RowBox[{
     RowBox[{
     "Resting", " ", "Gating", " ", "spring", " ", "length", " ", "in", " ", 
      "endolymph"}], "=", " ", 
     RowBox[{
      RowBox[{"Tiplink", " ", "length", " ", "from", " ", "Furness"}], " ", 
      "+", " ", 
      RowBox[{
       RowBox[{"1", "/", "2"}], " ", "width"}]}]}], " ", "*)"}], 
   "\[IndentingNewLine]", 
   RowBox[{
    RowBox[{"t1", "=", 
     RowBox[{"Range", "[", 
      RowBox[{"1", ",", "100", ",", "1"}], "]"}]}], ";"}], 
   "\[IndentingNewLine]", 
   RowBox[{
    RowBox[{"freq", "=", "4000."}], ";"}], "\[IndentingNewLine]", 
   RowBox[{
    RowBox[{"tp", "=", 
     RowBox[{"1.", "/", "freq"}]}], ";"}], "\[IndentingNewLine]", 
   RowBox[{
    RowBox[{"xhval", "=", "xgsrval"}], ";"}], 
   RowBox[{"(*", 
    RowBox[{
    "half", " ", "activation", " ", "length", " ", "in", " ", "endolymph"}], 
    "*)"}], "\[IndentingNewLine]", 
   RowBox[{
    RowBox[{"kbval", "=", 
     RowBox[{"1.381", "*", 
      SuperscriptBox["10", 
       RowBox[{"-", "23"}]], "*", 
      SuperscriptBox["10", "9"], "*", 
      SuperscriptBox["10", "9"]}]}], ";"}], " ", 
   RowBox[{"(*", 
    RowBox[{"Boltzmann", " ", "constant"}], "*)"}], "\[IndentingNewLine]", 
   RowBox[{
    RowBox[{"tempval", "=", "295.65"}], ";"}], 
   RowBox[{"(*", 
    RowBox[{"273.15", "+", "20."}], "*)"}], " ", 
   RowBox[{"(*", "Temperature", "*)"}], "\[IndentingNewLine]", 
   RowBox[{
    RowBox[{"dels", "=", 
     RowBox[{"40.", "*", 
      SuperscriptBox["10", 
       RowBox[{"-", "9"}]], "*", 
      SuperscriptBox["10", "9"]}]}], ";"}], 
   RowBox[{"(*", 
    RowBox[{"Distance", " ", 
     RowBox[{"b", "/", "w"}], " ", "Center", " ", "and", " ", "resting", " ", 
     "displacement", " ", "in", " ", "Johnson", " ", "activation", " ", 
     "curve"}], "*)"}], "\[IndentingNewLine]", 
   RowBox[{
    RowBox[{"nc", "=", "28"}], ";"}], 
   RowBox[{"(*", 
    RowBox[{
     RowBox[{"No", ".", " ", "of"}], " ", "columns"}], "*)"}], 
   "\[IndentingNewLine]", 
   RowBox[{
    RowBox[{"ntl", "=", "65"}], ";"}], 
   RowBox[{"(*", 
    RowBox[{"number", " ", "of", " ", "tiplinks"}], "*)"}], 
   "\[IndentingNewLine]", 
   RowBox[{
    RowBox[{"khb", "=", 
     RowBox[{"8.6", "*", 
      SuperscriptBox["10", 
       RowBox[{"-", "3"}]]}]}], ";"}], 
   RowBox[{"(*", 
    RowBox[{
    "Mean", " ", "Bundle", " ", "stiffness", " ", "with", " ", "gating", " ", 
     "springs", " ", "in", " ", 
     RowBox[{"N", "/", "m"}], " ", 
     RowBox[{"(", "Tobin", ")"}]}], "*)"}], "\[IndentingNewLine]", 
   RowBox[{
    RowBox[{"khbnogs", "=", 
     RowBox[{"5.5", "*", 
      SuperscriptBox["10", 
       RowBox[{"-", "3"}]]}]}], ";"}], 
   RowBox[{"(*", 
    RowBox[{
    "Mean", " ", "Bundle", " ", "stiffness", " ", "without", " ", "gating", 
     " ", "springs", " ", "in", " ", 
     RowBox[{"N", "/", "m"}], 
     RowBox[{"(", "Tobin", ")"}]}], "*)"}], "\[IndentingNewLine]", 
   RowBox[{
    RowBox[{"kthetatobin", "=", "1.2"}], " ", ";"}], 
   RowBox[{"(*", 
    RowBox[{"Tobins", " ", "mean", " ", "pivotal", " ", "stiffness", " ", 
     RowBox[{"(", 
      RowBox[{"fNm", "/", "rad"}], ")"}]}], "*)"}], "\[IndentingNewLine]", 
   RowBox[{
    RowBox[{"kgstobin", "=", 
     RowBox[{"3.7", "*", 
      SuperscriptBox["10", 
       RowBox[{"-", "3"}]]}]}], ";"}], 
   RowBox[{"(*", 
    RowBox[{
    "Tobins", " ", "mean", " ", "gating", " ", "spring", " ", "stiffness", 
     " ", 
     RowBox[{"(", 
      RowBox[{"N", "/", "m"}], ")"}]}], "*)"}], "\[IndentingNewLine]", 
   RowBox[{
    RowBox[{"tgstobin", "=", "0.054"}], ";"}], 
   RowBox[{"(*", 
    RowBox[{
    "Tobins", " ", "mean", " ", "resting", " ", "gating", " ", "spring", " ", 
     "tension", " ", "in", " ", "endolymph", " ", 
     RowBox[{"(", "pN", ")"}]}], "*)"}], "\[IndentingNewLine]", 
   RowBox[{
    RowBox[{"SetDirectory", "[", 
     RowBox[{"NotebookDirectory", "[", "]"}], "]"}], ";"}]}]}]], "Input",
 CellChangeTimes->{{3.9285979019882*^9, 3.9285979144072523`*^9}, {
   3.928597961357822*^9, 3.9285979629620533`*^9}, {3.928598007474463*^9, 
   3.9285980865056*^9}, {3.928836368062725*^9, 3.928836632271029*^9}, {
   3.928836662812405*^9, 3.928836899613596*^9}, {3.928836930869255*^9, 
   3.928836982009493*^9}, {3.928837226705884*^9, 3.928837242378553*^9}, {
   3.928837937548225*^9, 3.928837938747568*^9}, {3.928848053171495*^9, 
   3.9288480574653187`*^9}, {3.928930051968975*^9, 3.92893007231275*^9}, 
   3.929991922854259*^9, {3.929992159337895*^9, 3.929992195847197*^9}, {
   3.929992292513891*^9, 3.929992293333481*^9}, 3.929992372062845*^9, {
   3.947985302444816*^9, 3.947985306347193*^9}, {3.947985955090968*^9, 
   3.947985964762038*^9}, {3.947986123665888*^9, 3.947986148802711*^9}, 
   3.947987684557773*^9, {3.947987986067973*^9, 3.947988017448265*^9}, {
   3.9479913828442783`*^9, 3.947991383281514*^9}, 3.947991547301963*^9, {
   3.947991609798431*^9, 3.947991619801071*^9}, {3.948640417657919*^9, 
   3.948640534544842*^9}, {3.948640606611861*^9, 3.9486406274622393`*^9}},
 CellLabel->"In[15]:=",ExpressionUUID->"9d5a0a5e-2c1d-4c01-a0bc-b66ed36499b5"],

Cell[BoxData[{
 RowBox[{
  RowBox[{
   RowBox[{"Johnsondata1e", "=", 
    RowBox[{"Import", "[", "\"\<Johnson20111E.csv\>\"", "]"}]}], ";"}], 
  RowBox[{"(*", 
   RowBox[{
   "path", " ", "to", " ", "Johnson", " ", "activation", " ", "curve", " ", 
    "data"}], "*)"}]}], "\[IndentingNewLine]", 
 RowBox[{
  RowBox[{
   RowBox[{"Johnsondata1ea", "=", 
    RowBox[{"Import", "[", "\"\<Jd1e1b.csv\>\"", "]"}]}], ";"}], 
  RowBox[{"(*", 
   RowBox[{
    RowBox[{
    "path", " ", "to", " ", "Johnson", " ", "activation", " ", "curve", " ", 
     "data"}], ",", " ", "cycle1"}], "*)"}]}], "\[IndentingNewLine]", 
 RowBox[{
  RowBox[{
   RowBox[{"Johnsondata1eb", "=", 
    RowBox[{"Import", "[", "\"\<Jd1e2b.csv\>\"", "]"}]}], ";"}], 
  RowBox[{"(*", 
   RowBox[{
    RowBox[{
    "path", " ", "to", " ", "Johnson", " ", "activation", " ", "curve", " ", 
     "data"}], ",", " ", "cycle2"}], "*)"}]}], "\[IndentingNewLine]", 
 RowBox[{
  RowBox[{
   RowBox[{"Johnsonsine", "=", 
    RowBox[{"Import", "[", "\"\<Johnsonsine.csv\>\"", "]"}]}], ";"}], 
  RowBox[{"(*", 
   RowBox[{
   "path", " ", "to", " ", "Johnson", " ", "sine", " ", "displacement", " ", 
    "data"}], "*)"}]}], "\[IndentingNewLine]", 
 RowBox[{
  RowBox[{"Johnsondata1e1", "=", 
   RowBox[{"Sort", "[", 
    RowBox[{"Table", "[", 
     RowBox[{
      RowBox[{
       SuperscriptBox["10", "3"], 
       RowBox[{"Johnsondata1e", "[", 
        RowBox[{"[", 
         RowBox[{"n", ",", "1"}], "]"}], "]"}]}], ",", 
      RowBox[{"{", 
       RowBox[{"n", ",", "1", ",", 
        RowBox[{
         RowBox[{"Dimensions", "[", "Johnsondata1e", "]"}], "[", 
         RowBox[{"[", "1", "]"}], "]"}]}], "}"}]}], "]"}], "]"}]}], 
  ";"}], "\[IndentingNewLine]", 
 RowBox[{
  RowBox[{"Johnsondata1e2", "=", 
   RowBox[{"Sort", "[", 
    RowBox[{"Table", "[", 
     RowBox[{
      RowBox[{
       RowBox[{"Johnsondata1e", "[", 
        RowBox[{"[", 
         RowBox[{"n", ",", "2"}], "]"}], "]"}], "/", "1.51"}], ",", 
      RowBox[{"{", 
       RowBox[{"n", ",", "1", ",", 
        RowBox[{
         RowBox[{"Dimensions", "[", "Johnsondata1e", "]"}], "[", 
         RowBox[{"[", "1", "]"}], "]"}]}], "}"}]}], "]"}], "]"}]}], 
  ";"}], "\[IndentingNewLine]", 
 RowBox[{
  RowBox[{
   RowBox[{"Jd11", "=", 
    RowBox[{"Sort", "[", 
     RowBox[{"Table", "[", 
      RowBox[{
       RowBox[{
        SuperscriptBox["10", "3"], 
        RowBox[{"Johnsondata1ea", "[", 
         RowBox[{"[", 
          RowBox[{"n", ",", "1"}], "]"}], "]"}]}], ",", 
       RowBox[{"{", 
        RowBox[{"n", ",", "1", ",", 
         RowBox[{
          RowBox[{"Dimensions", "[", "Johnsondata1ea", "]"}], "[", 
          RowBox[{"[", "1", "]"}], "]"}]}], "}"}]}], "]"}], "]"}]}], ";"}], 
  RowBox[{"(*", 
   RowBox[{"Johnson", " ", "cycle", " ", "1", " ", "displacements"}], 
   "*)"}]}], "\[IndentingNewLine]", 
 RowBox[{
  RowBox[{
   RowBox[{"Jd12", "=", 
    RowBox[{"Sort", "[", 
     RowBox[{"Table", "[", 
      RowBox[{
       RowBox[{
        RowBox[{"Johnsondata1ea", "[", 
         RowBox[{"[", 
          RowBox[{"n", ",", "2"}], "]"}], "]"}], "/", "1.51"}], ",", 
       RowBox[{"{", 
        RowBox[{"n", ",", "1", ",", 
         RowBox[{
          RowBox[{"Dimensions", "[", "Johnsondata1ea", "]"}], "[", 
          RowBox[{"[", "1", "]"}], "]"}]}], "}"}]}], "]"}], "]"}]}], ";"}], 
  RowBox[{"(*", 
   RowBox[{
   "Johnson", " ", "cycle", " ", "1", " ", "currents", " ", "scaled", " ", 
    "wrt", " ", "max", " ", "value", " ", "1.51", " ", "nA"}], 
   "*)"}]}], "\[IndentingNewLine]", 
 RowBox[{
  RowBox[{
   RowBox[{"Jd21", "=", 
    RowBox[{"Sort", "[", 
     RowBox[{"Table", "[", 
      RowBox[{
       RowBox[{
        SuperscriptBox["10", "3"], 
        RowBox[{"Johnsondata1eb", "[", 
         RowBox[{"[", 
          RowBox[{"n", ",", "1"}], "]"}], "]"}]}], ",", 
       RowBox[{"{", 
        RowBox[{"n", ",", "1", ",", 
         RowBox[{
          RowBox[{"Dimensions", "[", "Johnsondata1eb", "]"}], "[", 
          RowBox[{"[", "1", "]"}], "]"}]}], "}"}]}], "]"}], "]"}]}], ";"}], 
  RowBox[{"(*", 
   RowBox[{"Johnson", " ", "cycle", " ", "2", " ", "displacements"}], 
   "*)"}]}], "\[IndentingNewLine]", 
 RowBox[{
  RowBox[{
   RowBox[{"Jd22", "=", 
    RowBox[{"Sort", "[", 
     RowBox[{"Table", "[", 
      RowBox[{
       RowBox[{
        RowBox[{"Johnsondata1eb", "[", 
         RowBox[{"[", 
          RowBox[{"n", ",", "2"}], "]"}], "]"}], "/", "1.51"}], ",", 
       RowBox[{"{", 
        RowBox[{"n", ",", "1", ",", 
         RowBox[{
          RowBox[{"Dimensions", "[", "Johnsondata1eb", "]"}], "[", 
          RowBox[{"[", "1", "]"}], "]"}]}], "}"}]}], "]"}], "]"}]}], ";"}], 
  RowBox[{"(*", 
   RowBox[{
   "Johnson", " ", "cycle", " ", "2", " ", "currents", " ", "scaled", " ", 
    "wrt", " ", "max", " ", "value", " ", "1.51", " ", "nA"}], 
   "*)"}]}], "\[IndentingNewLine]", 
 RowBox[{
  RowBox[{"Js1", "=", 
   RowBox[{"Sort", "[", 
    RowBox[{"Table", "[", 
     RowBox[{
      RowBox[{
       SuperscriptBox["10", 
        RowBox[{"-", "3"}]], 
       RowBox[{"Johnsonsine", "[", 
        RowBox[{"[", 
         RowBox[{"n", ",", "1"}], "]"}], "]"}]}], ",", 
      RowBox[{"{", 
       RowBox[{"n", ",", "1", ",", 
        RowBox[{
         RowBox[{"Dimensions", "[", "Johnsonsine", "]"}], "[", 
         RowBox[{"[", "1", "]"}], "]"}]}], "}"}]}], "]"}], "]"}]}], 
  ";"}], "\[IndentingNewLine]", 
 RowBox[{
  RowBox[{"Js2", "=", 
   RowBox[{"Sort", "[", 
    RowBox[{"Table", "[", 
     RowBox[{
      RowBox[{
       SuperscriptBox["10", 
        RowBox[{"-", "6"}]], 
       RowBox[{"Johnsonsine", "[", 
        RowBox[{"[", 
         RowBox[{"n", ",", "2"}], "]"}], "]"}]}], ",", 
      RowBox[{"{", 
       RowBox[{"n", ",", "1", ",", 
        RowBox[{
         RowBox[{"Dimensions", "[", "Johnsonsine", "]"}], "[", 
         RowBox[{"[", "1", "]"}], "]"}]}], "}"}]}], "]"}], "]"}]}], 
  ";"}], "\[IndentingNewLine]", 
 RowBox[{
  RowBox[{"nip", "=", "4"}], ";"}], "\[IndentingNewLine]", 
 RowBox[{
  RowBox[{"Johnsondata1e1int", "=", 
   RowBox[{"MovingAverage", "[", 
    RowBox[{
     RowBox[{"Table", "[", 
      RowBox[{
       RowBox[{"Johnsondata1e1", "[", 
        RowBox[{"[", "n", "]"}], "]"}], ",", 
       RowBox[{"{", 
        RowBox[{"n", ",", "1", ",", 
         RowBox[{
          RowBox[{"Dimensions", "[", "Johnsondata1e1", "]"}], "[", 
          RowBox[{"[", "1", "]"}], "]"}]}], "}"}]}], "]"}], ",", "nip"}], 
    "]"}]}], ";"}], "\[IndentingNewLine]", 
 RowBox[{
  RowBox[{"Johnsondata1e2int", "=", 
   RowBox[{"MovingAverage", "[", 
    RowBox[{
     RowBox[{"Table", "[", 
      RowBox[{
       RowBox[{"Johnsondata1e2", "[", 
        RowBox[{"[", "n", "]"}], "]"}], ",", 
       RowBox[{"{", 
        RowBox[{"n", ",", "1", ",", 
         RowBox[{
          RowBox[{"Dimensions", "[", "Johnsondata1e2", "]"}], "[", 
          RowBox[{"[", "1", "]"}], "]"}]}], "}"}]}], "]"}], ",", "nip"}], 
    "]"}]}], ";"}], "\[IndentingNewLine]", 
 RowBox[{
  RowBox[{
   RowBox[{"Dimensions", "[", "Johnsondata1e2int", "]"}], "[", 
   RowBox[{"[", "1", "]"}], "]"}], ";"}], "\[IndentingNewLine]", 
 RowBox[{
  RowBox[{"xd", "=", 
   RowBox[{"ListInterpolation", "[", 
    RowBox[{"Johnsondata1e1int", ",", 
     RowBox[{"{", 
      RowBox[{"{", 
       RowBox[{"0", ",", 
        RowBox[{
         RowBox[{"Dimensions", "[", "Johnsondata1e1", "]"}], "[", 
         RowBox[{"[", "1", "]"}], "]"}]}], "}"}], "}"}]}], "]"}]}], 
  ";"}], "\[IndentingNewLine]", 
 RowBox[{
  RowBox[{"f", "=", 
   RowBox[{"ListInterpolation", "[", 
    RowBox[{"Johnsondata1e2int", ",", 
     RowBox[{"{", 
      RowBox[{"{", 
       RowBox[{"0", ",", 
        RowBox[{
         RowBox[{"Dimensions", "[", "Johnsondata1e2", "]"}], "[", 
         RowBox[{"[", "1", "]"}], "]"}]}], "}"}], "}"}]}], "]"}]}], 
  ";"}], "\[IndentingNewLine]", 
 RowBox[{
  RowBox[{"{", 
   RowBox[{
    RowBox[{"Johnsondata1e1", "[", 
     RowBox[{"[", "1", "]"}], "]"}], ",", 
    RowBox[{"Johnsondata1e1", "[", 
     RowBox[{"[", 
      RowBox[{
       RowBox[{"Dimensions", "[", "Johnsondata1e", "]"}], "[", 
       RowBox[{"[", "1", "]"}], "]"}], "]"}], "]"}]}], "}"}], 
  ";"}], "\[IndentingNewLine]", 
 RowBox[{
  RowBox[{
   RowBox[{"Johnsonorg1", "=", 
    RowBox[{"Interpolation", "[", 
     RowBox[{
      RowBox[{"Table", "[", 
       RowBox[{
        RowBox[{"{", 
         RowBox[{
          RowBox[{"Jd11", "[", 
           RowBox[{"[", "n", "]"}], "]"}], ",", 
          RowBox[{"Jd12", "[", 
           RowBox[{"[", "n", "]"}], "]"}]}], "}"}], ",", 
        RowBox[{"{", 
         RowBox[{"n", ",", "1", ",", 
          RowBox[{
           RowBox[{"Dimensions", "[", "Jd11", "]"}], "[", 
           RowBox[{"[", "1", "]"}], "]"}]}], "}"}]}], "]"}], ",", 
      RowBox[{"InterpolationOrder", "\[Rule]", "5"}]}], "]"}]}], ";"}], 
  RowBox[{"(*", 
   RowBox[{
   "Interpolated", " ", "function", " ", "for", " ", "Johnson", " ", "cycle", 
    " ", "1"}], "*)"}]}], "\[IndentingNewLine]", 
 RowBox[{
  RowBox[{
   RowBox[{"Johnsonorg2", "=", 
    RowBox[{"Interpolation", "[", 
     RowBox[{
      RowBox[{"Table", "[", 
       RowBox[{
        RowBox[{"{", 
         RowBox[{
          RowBox[{"Jd21", "[", 
           RowBox[{"[", "n", "]"}], "]"}], ",", 
          RowBox[{"Jd22", "[", 
           RowBox[{"[", "n", "]"}], "]"}]}], "}"}], ",", 
        RowBox[{"{", 
         RowBox[{"n", ",", "1", ",", 
          RowBox[{
           RowBox[{"Dimensions", "[", "Jd21", "]"}], "[", 
           RowBox[{"[", "1", "]"}], "]"}]}], "}"}]}], "]"}], ",", 
      RowBox[{"InterpolationOrder", "\[Rule]", "5"}]}], "]"}]}], ";"}], 
  RowBox[{"(*", 
   RowBox[{
   "Interpolated", " ", "function", " ", "for", " ", "Johnson", " ", "cycle", 
    " ", "2"}], "*)"}]}]}], "Input",
 CellChangeTimes->{{3.9285979702974653`*^9, 3.928597971826275*^9}, {
  3.9288372514429483`*^9, 3.928837310852922*^9}, {3.928837348153503*^9, 
  3.928837364584844*^9}, {3.9288375240296583`*^9, 3.928837560329665*^9}, {
  3.928837600420486*^9, 3.92883760350251*^9}, {3.928837660676111*^9, 
  3.9288376882215223`*^9}, {3.928837723850443*^9, 3.9288378533090982`*^9}, {
  3.929992312575387*^9, 3.929992327569544*^9}},
 CellLabel->"In[44]:=",ExpressionUUID->"ba79b596-9cb7-49fe-8db7-2249300b6d8b"],

Cell[CellGroupData[{

Cell[BoxData[
 RowBox[{
  RowBox[{"ListPlot", "[", 
   RowBox[{"{", 
    RowBox[{"Johnsondata1ea", ",", "Johnsondata1eb", ",", "Johnsondata1e"}], 
    "}"}], "]"}], 
  RowBox[{"(*", "Johnsondata1e", "*)"}]}]], "Input",
 CellChangeTimes->{{3.92893009200401*^9, 3.928930127134203*^9}},
 CellLabel->"In[65]:=",ExpressionUUID->"61208287-f7d8-4e31-892f-acf79a324cf3"],

Cell[BoxData[
 GraphicsBox[{{}, 
   InterpretationBox[{
     TagBox[{
       TagBox[
        {RGBColor[0.368417, 0.506779, 0.709798], PointSize[
         0.009166666666666668], AbsoluteThickness[2], PointBox[CompressedData["
1:eJwty19IU3EYxvEfXmhZN4k4W0WaBlNDvSizST2mFs4EyyRbjVhLo2SVzAsX
WCzDNsGiDTfadClZc+Ys22obtXbM/kCUssVcEtOEUklMN+a245BqB/rwfXmu
3nTRler6OELIjtgxS9cfjGWnCEtyLf2rHGETO5aVIo9PFJXvVCAUZFgo0nfo
/d53d8HzkQofMVOEu9qVLlFjeNvq01gUOVXTUrpRCS5rvIg1PkiRlIjivkMN
w74z/bEoWWCmdeGnGjWJ0uOJ0j6KKDr5HpUOxJrx90VGD0W2l+c7i3vgipZ6
o6UaShZ/0dD20YijhcuCwuUOSnapXfmabUavlnGVEu7/oDAE7ZAlMaqRb/BO
Zn1/izTBUpJgqRXFCS5P25Zx+LljAe6YEpyC3HXtHO//fy1cEV5W45NpZK6Z
09bMvZAKjL03j/1AJ8+m4tkeIDvn9JG4plmcrGE8RGPZJtOGqXnQclNIbnqE
irrb1/l/fqFFPyfVzxkR9R4oGQkvwfWZYUKez//7xmwAPkvDpKVhGEgU37l1
LgifWPlNrDTDlFzrTxlcQYrfkOw3PIdWeFmc6QhhJEHnTNBZ0ZY3vXWXMIyO
sFsRdtvhsJXwuzgRONSVL2OhSVU7EaeJgE4VraSKHBjQJx8WByLY3d2c293s
xIzRbZ2opKHLrrqXXTWCs6ro+jIjjYJF/p5F/hvkTM03PdPQ8AzVfRmqG8Xm
C+wZyQANOswYRfyn8wvLr2j8A4uEGuo=
          "]]},
        Annotation[#, "Charting`Private`Tag#1"]& ], 
       TagBox[
        {RGBColor[0.880722, 0.611041, 0.142051], PointSize[
         0.009166666666666668], AbsoluteThickness[2], PointBox[CompressedData["
1:eJwBIQLe/SFib1JlAgAAACEAAAACAAAAx/NwukNSuL+AjxOrtsiXP9S4bQ68
Gba/gLXmvkiRkz/At4k2qQO0vwDMfLvn3JM/jPDEMgsQsr8ArInAbzePP2mM
8MQyC7C/AEwwwszJjz+MUDiutAysvwB26+EULpA/ghRRKhq+p7+AU0RaJHyQ
PzxMqE5ptKO/gKMX21LFkD/wB//lcFWfv4DxexxdHpo/GOvr1viGl7+A+dQB
Ce2ePxDmOp6H042/wKmDDXFppj8AuzW+4UV6vwCzX0wcn68/AB1CfJQeWD9g
LK2mx2m0P7AzJZ88PoQ/4KB4NR7Rvz8oniKvaXeSP8CfMVfKGs4/OEf3FfgA
mj/gmbUIiJDXP8A5VYsM7Z8/gLy9F16a4D9oIhvYpqeiP7yzXdaS/+Q/jIbv
RX+spD8y2JIaKx7oPxTbWXlGcag/IMUlZzuo7D+49aTYmBOsP/rnafG8YvA/
QEoPDGDYrz+VTqpbxxbyPzSm691CArI/nwqxvjBe8z82RN8fkCm0P9snIU4F
S/Q/XKizjWgutj/XcrXIBVz1P1xGp8+1Vbg/Keafwjvu9T9wR4unyGu6P1eS
nWmnpPY/hEhvf9uBvD+clBV7dAD3P4jmYsEoqb4/7gcAdaqS9z/Oc6PMnV/A
P0Ck9F8YuPc/WHSVOKdqwT+OYmoCpu/3P1IqGr4X/cE/YUHLmmsC+D+yS7bi
X6nCP4sfeMEuA/g/gPsFyg==
          "]]},
        Annotation[#, "Charting`Private`Tag#2"]& ], 
       TagBox[
        {RGBColor[0.560181, 0.691569, 0.194885], PointSize[
         0.009166666666666668], AbsoluteThickness[2], PointBox[CompressedData["
1:eJxdkn0s1AEYx68ymy7Ral7jpiSTdaslpfLNVeYqK0rDynkNecta73V5CfMS
5Tq/KBXuuvMyL8e4hEO1lrcop6RuLYxLuPNyL1Gil2vr2Z49++55vv98vo+F
f5R70GISiWQ33wsztZBy2yZAKKIbWtFZ1LugmPRX6NhU/9OySfnJlVUaTax7
coBGEYgM65oDubws9ITGZkmMyzX7mos3OOe1SzTal1nYUhPNEw34MmJqKPk4
LLVnRiYXaPyx/LSA/bQH/90TGi00TxhxE6Zr/I7ehwsSJy6JPFZk7GZRi6Fr
mBzJlnih3P6CWuBUicqUR6+GZfGoY/cWJ7AbQFPXX5hzz0TykS3n0j63gemT
K2ZLstFnnOLH5fWAvvl2H63tASrtnCVMl0/YLLQpmSHysfuNyb0Ro0EQh4rI
g3Yc6E+Hn/LjDoELyxVHw7nQnr37ktD9gqjItZ1WfD4mdL4laUnGIB/MchgT
lCCOmTNi9FyOF8vnZI1jZRgn2xZseysHb8DUc6M5H2KzMUI35yv2EamJ6v5i
yJay2Pe9ZVDfc/hofLocqybynFjUSXx1WyBQAV6gfsoZs8m/eYCssmdRTacw
qigLYuRWITcM0sKEaZQKpCZP86vBOUnj8gwU8CQPNLrsqMYHI/kR8oZpuP8G
ivOJ/p7SwmkcDPKip4fUgh0tdnCOVuBghovOpmt1YBCpsJQp0E3NHBccr4NU
72bvw5dK5N06trprSy3UWt/3LI5SYqi9V8ppEULnW2hpwCol2COtHAP/BpB+
lQrOO+Pb38znQPnS2928X4ngJZLts3sbceKOpWtDuAq7Ihid730aURDcJ3Bi
KRH7+vLaUc8mXL+6aD4PFcwOzBal+TX94a/8w6MJV+J+WMTWKPHDOjvBMbAZ
ORHRWhKmCqF8cUyPohmGsigrxlYVbHecK58hBFgzzHuc7jaFsGs7Z4jMh3i7
2mOeZz+69DIt8vSykXo/olXbVQJ2keDZ0uu3EOPV8sK6Qwzv0YzgOfc4vAtZ
P5qk1YEM8cLD00FyDTtdGvAMy6zr7V+nnxXF1ze1Erq1+Am/V6jH
          "]]},
        Annotation[#, "Charting`Private`Tag#3"]& ]},
      {"WolframDynamicHighlight", <|
       "Label" -> {"XYLabel"}, "Ball" -> {"IndicatedBall"}|>}], 
     DynamicBox[(Charting`HighlightActionBox["DynamicHighlight", {}, 
       Slot["HighlightElements"], 
       Slot["LayoutOptions"], 
       Slot["Meta"], 
       Charting`HighlightActionFunction["DynamicHighlight", {{
          Annotation[{
            Directive[
             PointSize[0.009166666666666668], 
             RGBColor[0.368417, 0.506779, 0.709798], 
             AbsoluteThickness[2]], 
            Point[CompressedData["
1:eJwty19IU3EYxvEfXmhZN4k4W0WaBlNDvSizST2mFs4EyyRbjVhLo2SVzAsX
WCzDNsGiDTfadClZc+Ys22obtXbM/kCUssVcEtOEUklMN+a245BqB/rwfXmu
3nTRler6OELIjtgxS9cfjGWnCEtyLf2rHGETO5aVIo9PFJXvVCAUZFgo0nfo
/d53d8HzkQofMVOEu9qVLlFjeNvq01gUOVXTUrpRCS5rvIg1PkiRlIjivkMN
w74z/bEoWWCmdeGnGjWJ0uOJ0j6KKDr5HpUOxJrx90VGD0W2l+c7i3vgipZ6
o6UaShZ/0dD20YijhcuCwuUOSnapXfmabUavlnGVEu7/oDAE7ZAlMaqRb/BO
Zn1/izTBUpJgqRXFCS5P25Zx+LljAe6YEpyC3HXtHO//fy1cEV5W45NpZK6Z
09bMvZAKjL03j/1AJ8+m4tkeIDvn9JG4plmcrGE8RGPZJtOGqXnQclNIbnqE
irrb1/l/fqFFPyfVzxkR9R4oGQkvwfWZYUKez//7xmwAPkvDpKVhGEgU37l1
LgifWPlNrDTDlFzrTxlcQYrfkOw3PIdWeFmc6QhhJEHnTNBZ0ZY3vXWXMIyO
sFsRdtvhsJXwuzgRONSVL2OhSVU7EaeJgE4VraSKHBjQJx8WByLY3d2c293s
xIzRbZ2opKHLrrqXXTWCs6ro+jIjjYJF/p5F/hvkTM03PdPQ8AzVfRmqG8Xm
C+wZyQANOswYRfyn8wvLr2j8A4uEGuo=
             "]]}, "Charting`Private`Tag#1"], 
          Annotation[{
            Directive[
             PointSize[0.009166666666666668], 
             RGBColor[0.880722, 0.611041, 0.142051], 
             AbsoluteThickness[2]], 
            Point[CompressedData["
1:eJwBIQLe/SFib1JlAgAAACEAAAACAAAAx/NwukNSuL+AjxOrtsiXP9S4bQ68
Gba/gLXmvkiRkz/At4k2qQO0vwDMfLvn3JM/jPDEMgsQsr8ArInAbzePP2mM
8MQyC7C/AEwwwszJjz+MUDiutAysvwB26+EULpA/ghRRKhq+p7+AU0RaJHyQ
PzxMqE5ptKO/gKMX21LFkD/wB//lcFWfv4DxexxdHpo/GOvr1viGl7+A+dQB
Ce2ePxDmOp6H042/wKmDDXFppj8AuzW+4UV6vwCzX0wcn68/AB1CfJQeWD9g
LK2mx2m0P7AzJZ88PoQ/4KB4NR7Rvz8oniKvaXeSP8CfMVfKGs4/OEf3FfgA
mj/gmbUIiJDXP8A5VYsM7Z8/gLy9F16a4D9oIhvYpqeiP7yzXdaS/+Q/jIbv
RX+spD8y2JIaKx7oPxTbWXlGcag/IMUlZzuo7D+49aTYmBOsP/rnafG8YvA/
QEoPDGDYrz+VTqpbxxbyPzSm691CArI/nwqxvjBe8z82RN8fkCm0P9snIU4F
S/Q/XKizjWgutj/XcrXIBVz1P1xGp8+1Vbg/Keafwjvu9T9wR4unyGu6P1eS
nWmnpPY/hEhvf9uBvD+clBV7dAD3P4jmYsEoqb4/7gcAdaqS9z/Oc6PMnV/A
P0Ck9F8YuPc/WHSVOKdqwT+OYmoCpu/3P1IqGr4X/cE/YUHLmmsC+D+yS7bi
X6nCP4sfeMEuA/g/gPsFyg==
             "]]}, "Charting`Private`Tag#2"], 
          Annotation[{
            Directive[
             PointSize[0.009166666666666668], 
             RGBColor[0.560181, 0.691569, 0.194885], 
             AbsoluteThickness[2]], 
            Point[CompressedData["
1:eJxdkn0s1AEYx68ymy7Ral7jpiSTdaslpfLNVeYqK0rDynkNecta73V5CfMS
5Tq/KBXuuvMyL8e4hEO1lrcop6RuLYxLuPNyL1Gil2vr2Z49++55vv98vo+F
f5R70GISiWQ33wsztZBy2yZAKKIbWtFZ1LugmPRX6NhU/9OySfnJlVUaTax7
coBGEYgM65oDubws9ITGZkmMyzX7mos3OOe1SzTal1nYUhPNEw34MmJqKPk4
LLVnRiYXaPyx/LSA/bQH/90TGi00TxhxE6Zr/I7ehwsSJy6JPFZk7GZRi6Fr
mBzJlnih3P6CWuBUicqUR6+GZfGoY/cWJ7AbQFPXX5hzz0TykS3n0j63gemT
K2ZLstFnnOLH5fWAvvl2H63tASrtnCVMl0/YLLQpmSHysfuNyb0Ro0EQh4rI
g3Yc6E+Hn/LjDoELyxVHw7nQnr37ktD9gqjItZ1WfD4mdL4laUnGIB/MchgT
lCCOmTNi9FyOF8vnZI1jZRgn2xZseysHb8DUc6M5H2KzMUI35yv2EamJ6v5i
yJay2Pe9ZVDfc/hofLocqybynFjUSXx1WyBQAV6gfsoZs8m/eYCssmdRTacw
qigLYuRWITcM0sKEaZQKpCZP86vBOUnj8gwU8CQPNLrsqMYHI/kR8oZpuP8G
ivOJ/p7SwmkcDPKip4fUgh0tdnCOVuBghovOpmt1YBCpsJQp0E3NHBccr4NU
72bvw5dK5N06trprSy3UWt/3LI5SYqi9V8ppEULnW2hpwCol2COtHAP/BpB+
lQrOO+Pb38znQPnS2928X4ngJZLts3sbceKOpWtDuAq7Ihid730aURDcJ3Bi
KRH7+vLaUc8mXL+6aD4PFcwOzBal+TX94a/8w6MJV+J+WMTWKPHDOjvBMbAZ
ORHRWhKmCqF8cUyPohmGsigrxlYVbHecK58hBFgzzHuc7jaFsGs7Z4jMh3i7
2mOeZz+69DIt8vSykXo/olXbVQJ2keDZ0uu3EOPV8sK6Qwzv0YzgOfc4vAtZ
P5qk1YEM8cLD00FyDTtdGvAMy6zr7V+nnxXF1ze1Erq1+Am/V6jH
             "]]}, "Charting`Private`Tag#3"]}}, <|
        "HighlightElements" -> <|
          "Label" -> {"XYLabel"}, "Ball" -> {"IndicatedBall"}|>, 
         "LayoutOptions" -> <|
          "PlotRange" -> {{-0.095263158, 0.14816176470588238`}, {
             0, 1.5458830982503868`}}, 
           "Frame" -> {{False, False}, {False, False}}, 
           "AxesOrigin" -> {0, 0}, "ImageSize" -> {360, 360/GoldenRatio}, 
           "Axes" -> {True, True}, "LabelStyle" -> {}, "AspectRatio" -> 
           GoldenRatio^(-1), "DefaultStyle" -> {
             Directive[
              PointSize[0.009166666666666668], 
              RGBColor[0.560181, 0.691569, 0.194885], 
              AbsoluteThickness[2]], 
             Directive[
              PointSize[0.009166666666666668], 
              RGBColor[0.880722, 0.611041, 0.142051], 
              AbsoluteThickness[2]], 
             Directive[
              PointSize[0.009166666666666668], 
              RGBColor[0.368417, 0.506779, 0.709798], 
              AbsoluteThickness[2]]}, 
           "HighlightLabelingFunctions" -> <|"CoordinatesToolOptions" -> ({
               Identity[
                Part[#, 1]], 
               Identity[
                Part[#, 2]]}& ), 
             "ScalingFunctions" -> {{Identity, Identity}, {
               Identity, Identity}}|>, "Primitives" -> {}, "GCFlag" -> 
           False|>, 
         "Meta" -> <|
          "DefaultHighlight" -> {"Dynamic", None}, "Index" -> {}, "Function" -> 
           ListPlot, "GroupHighlight" -> False|>|>]]& )[<|
       "HighlightElements" -> <|
         "Label" -> {"XYLabel"}, "Ball" -> {"IndicatedBall"}|>, 
        "LayoutOptions" -> <|
         "PlotRange" -> {{-0.095263158, 0.14816176470588238`}, {
            0, 1.5458830982503868`}}, 
          "Frame" -> {{False, False}, {False, False}}, "AxesOrigin" -> {0, 0},
           "ImageSize" -> {360, 360/GoldenRatio}, "Axes" -> {True, True}, 
          "LabelStyle" -> {}, "AspectRatio" -> GoldenRatio^(-1), 
          "DefaultStyle" -> {
            Directive[
             PointSize[0.009166666666666668], 
             RGBColor[0.560181, 0.691569, 0.194885], 
             AbsoluteThickness[2]], 
            Directive[
             PointSize[0.009166666666666668], 
             RGBColor[0.880722, 0.611041, 0.142051], 
             AbsoluteThickness[2]], 
            Directive[
             PointSize[0.009166666666666668], 
             RGBColor[0.368417, 0.506779, 0.709798], 
             AbsoluteThickness[2]]}, 
          "HighlightLabelingFunctions" -> <|"CoordinatesToolOptions" -> ({
              Identity[
               Part[#, 1]], 
              Identity[
               Part[#, 2]]}& ), 
            "ScalingFunctions" -> {{Identity, Identity}, {
              Identity, Identity}}|>, "Primitives" -> {}, "GCFlag" -> False|>,
         "Meta" -> <|
         "DefaultHighlight" -> {"Dynamic", None}, "Index" -> {}, "Function" -> 
          ListPlot, "GroupHighlight" -> False|>|>],
      ImageSizeCache->{{4.503599627370496*^15, -4.503599627370496*^15}, {
       4.503599627370496*^15, -4.503599627370496*^15}}]},
    Annotation[{{
       Annotation[{
         Directive[
          PointSize[0.009166666666666668], 
          RGBColor[0.368417, 0.506779, 0.709798], 
          AbsoluteThickness[2]], 
         Point[CompressedData["
1:eJwty19IU3EYxvEfXmhZN4k4W0WaBlNDvSizST2mFs4EyyRbjVhLo2SVzAsX
WCzDNsGiDTfadClZc+Ys22obtXbM/kCUssVcEtOEUklMN+a245BqB/rwfXmu
3nTRler6OELIjtgxS9cfjGWnCEtyLf2rHGETO5aVIo9PFJXvVCAUZFgo0nfo
/d53d8HzkQofMVOEu9qVLlFjeNvq01gUOVXTUrpRCS5rvIg1PkiRlIjivkMN
w74z/bEoWWCmdeGnGjWJ0uOJ0j6KKDr5HpUOxJrx90VGD0W2l+c7i3vgipZ6
o6UaShZ/0dD20YijhcuCwuUOSnapXfmabUavlnGVEu7/oDAE7ZAlMaqRb/BO
Zn1/izTBUpJgqRXFCS5P25Zx+LljAe6YEpyC3HXtHO//fy1cEV5W45NpZK6Z
09bMvZAKjL03j/1AJ8+m4tkeIDvn9JG4plmcrGE8RGPZJtOGqXnQclNIbnqE
irrb1/l/fqFFPyfVzxkR9R4oGQkvwfWZYUKez//7xmwAPkvDpKVhGEgU37l1
LgifWPlNrDTDlFzrTxlcQYrfkOw3PIdWeFmc6QhhJEHnTNBZ0ZY3vXWXMIyO
sFsRdtvhsJXwuzgRONSVL2OhSVU7EaeJgE4VraSKHBjQJx8WByLY3d2c293s
xIzRbZ2opKHLrrqXXTWCs6ro+jIjjYJF/p5F/hvkTM03PdPQ8AzVfRmqG8Xm
C+wZyQANOswYRfyn8wvLr2j8A4uEGuo=
          "]]}, "Charting`Private`Tag#1"], 
       Annotation[{
         Directive[
          PointSize[0.009166666666666668], 
          RGBColor[0.880722, 0.611041, 0.142051], 
          AbsoluteThickness[2]], 
         Point[CompressedData["
1:eJwBIQLe/SFib1JlAgAAACEAAAACAAAAx/NwukNSuL+AjxOrtsiXP9S4bQ68
Gba/gLXmvkiRkz/At4k2qQO0vwDMfLvn3JM/jPDEMgsQsr8ArInAbzePP2mM
8MQyC7C/AEwwwszJjz+MUDiutAysvwB26+EULpA/ghRRKhq+p7+AU0RaJHyQ
PzxMqE5ptKO/gKMX21LFkD/wB//lcFWfv4DxexxdHpo/GOvr1viGl7+A+dQB
Ce2ePxDmOp6H042/wKmDDXFppj8AuzW+4UV6vwCzX0wcn68/AB1CfJQeWD9g
LK2mx2m0P7AzJZ88PoQ/4KB4NR7Rvz8oniKvaXeSP8CfMVfKGs4/OEf3FfgA
mj/gmbUIiJDXP8A5VYsM7Z8/gLy9F16a4D9oIhvYpqeiP7yzXdaS/+Q/jIbv
RX+spD8y2JIaKx7oPxTbWXlGcag/IMUlZzuo7D+49aTYmBOsP/rnafG8YvA/
QEoPDGDYrz+VTqpbxxbyPzSm691CArI/nwqxvjBe8z82RN8fkCm0P9snIU4F
S/Q/XKizjWgutj/XcrXIBVz1P1xGp8+1Vbg/Keafwjvu9T9wR4unyGu6P1eS
nWmnpPY/hEhvf9uBvD+clBV7dAD3P4jmYsEoqb4/7gcAdaqS9z/Oc6PMnV/A
P0Ck9F8YuPc/WHSVOKdqwT+OYmoCpu/3P1IqGr4X/cE/YUHLmmsC+D+yS7bi
X6nCP4sfeMEuA/g/gPsFyg==
          "]]}, "Charting`Private`Tag#2"], 
       Annotation[{
         Directive[
          PointSize[0.009166666666666668], 
          RGBColor[0.560181, 0.691569, 0.194885], 
          AbsoluteThickness[2]], 
         Point[CompressedData["
1:eJxdkn0s1AEYx68ymy7Ral7jpiSTdaslpfLNVeYqK0rDynkNecta73V5CfMS
5Tq/KBXuuvMyL8e4hEO1lrcop6RuLYxLuPNyL1Gil2vr2Z49++55vv98vo+F
f5R70GISiWQ33wsztZBy2yZAKKIbWtFZ1LugmPRX6NhU/9OySfnJlVUaTax7
coBGEYgM65oDubws9ITGZkmMyzX7mos3OOe1SzTal1nYUhPNEw34MmJqKPk4
LLVnRiYXaPyx/LSA/bQH/90TGi00TxhxE6Zr/I7ehwsSJy6JPFZk7GZRi6Fr
mBzJlnih3P6CWuBUicqUR6+GZfGoY/cWJ7AbQFPXX5hzz0TykS3n0j63gemT
K2ZLstFnnOLH5fWAvvl2H63tASrtnCVMl0/YLLQpmSHysfuNyb0Ro0EQh4rI
g3Yc6E+Hn/LjDoELyxVHw7nQnr37ktD9gqjItZ1WfD4mdL4laUnGIB/MchgT
lCCOmTNi9FyOF8vnZI1jZRgn2xZseysHb8DUc6M5H2KzMUI35yv2EamJ6v5i
yJay2Pe9ZVDfc/hofLocqybynFjUSXx1WyBQAV6gfsoZs8m/eYCssmdRTacw
qigLYuRWITcM0sKEaZQKpCZP86vBOUnj8gwU8CQPNLrsqMYHI/kR8oZpuP8G
ivOJ/p7SwmkcDPKip4fUgh0tdnCOVuBghovOpmt1YBCpsJQp0E3NHBccr4NU
72bvw5dK5N06trprSy3UWt/3LI5SYqi9V8ppEULnW2hpwCol2COtHAP/BpB+
lQrOO+Pb38znQPnS2928X4ngJZLts3sbceKOpWtDuAq7Ihid730aURDcJ3Bi
KRH7+vLaUc8mXL+6aD4PFcwOzBal+TX94a/8w6MJV+J+WMTWKPHDOjvBMbAZ
ORHRWhKmCqF8cUyPohmGsigrxlYVbHecK58hBFgzzHuc7jaFsGs7Z4jMh3i7
2mOeZz+69DIt8vSykXo/olXbVQJ2keDZ0uu3EOPV8sK6Qwzv0YzgOfc4vAtZ
P5qk1YEM8cLD00FyDTtdGvAMy6zr7V+nnxXF1ze1Erq1+Am/V6jH
          "]]}, "Charting`Private`Tag#3"]}}, <|
     "HighlightElements" -> <|
       "Label" -> {"XYLabel"}, "Ball" -> {"IndicatedBall"}|>, 
      "LayoutOptions" -> <|
       "PlotRange" -> {{-0.095263158, 0.14816176470588238`}, {
          0, 1.5458830982503868`}}, 
        "Frame" -> {{False, False}, {False, False}}, "AxesOrigin" -> {0, 0}, 
        "ImageSize" -> {360, 360/GoldenRatio}, "Axes" -> {True, True}, 
        "LabelStyle" -> {}, "AspectRatio" -> GoldenRatio^(-1), "DefaultStyle" -> {
          Directive[
           PointSize[0.009166666666666668], 
           RGBColor[0.560181, 0.691569, 0.194885], 
           AbsoluteThickness[2]], 
          Directive[
           PointSize[0.009166666666666668], 
           RGBColor[0.880722, 0.611041, 0.142051], 
           AbsoluteThickness[2]], 
          Directive[
           PointSize[0.009166666666666668], 
           RGBColor[0.368417, 0.506779, 0.709798], 
           AbsoluteThickness[2]]}, 
        "HighlightLabelingFunctions" -> <|"CoordinatesToolOptions" -> ({
            Identity[
             Part[#, 1]], 
            Identity[
             Part[#, 2]]}& ), 
          "ScalingFunctions" -> {{Identity, Identity}, {
            Identity, Identity}}|>, "Primitives" -> {}, "GCFlag" -> False|>, 
      "Meta" -> <|
       "DefaultHighlight" -> {"Dynamic", None}, "Index" -> {}, "Function" -> 
        ListPlot, "GroupHighlight" -> False|>|>, 
     "DynamicHighlight"]], {{}, {}}},
  AspectRatio->NCache[GoldenRatio^(-1), 0.6180339887498948],
  Axes->{True, True},
  AxesLabel->{None, None},
  AxesOrigin->{0, 0},
  DisplayFunction->Identity,
  Frame->{{False, False}, {False, False}},
  FrameLabel->{{None, None}, {None, None}},
  FrameTicks->{{Automatic, Automatic}, {Automatic, Automatic}},
  GridLines->{None, None},
  GridLinesStyle->Directive[
    GrayLevel[0.5, 0.4]],
  Method->{
   "AxisPadding" -> Scaled[0.02], "DefaultBoundaryStyle" -> Automatic, 
    "DefaultGraphicsInteraction" -> {
     "Version" -> 1.2, "TrackMousePosition" -> {True, False}, 
      "Effects" -> {
       "Highlight" -> {"ratio" -> 2}, "HighlightPoint" -> {"ratio" -> 2}, 
        "Droplines" -> {
         "freeformCursorMode" -> True, 
          "placement" -> {"x" -> "All", "y" -> "None"}}}}, "DefaultMeshStyle" -> 
    AbsolutePointSize[6], "DefaultPlotStyle" -> {
      Directive[
       RGBColor[0.368417, 0.506779, 0.709798], 
       AbsoluteThickness[2]], 
      Directive[
       RGBColor[0.880722, 0.611041, 0.142051], 
       AbsoluteThickness[2]], 
      Directive[
       RGBColor[0.560181, 0.691569, 0.194885], 
       AbsoluteThickness[2]], 
      Directive[
       RGBColor[0.922526, 0.385626, 0.209179], 
       AbsoluteThickness[2]], 
      Directive[
       RGBColor[0.528488, 0.470624, 0.701351], 
       AbsoluteThickness[2]], 
      Directive[
       RGBColor[0.772079, 0.431554, 0.102387], 
       AbsoluteThickness[2]], 
      Directive[
       RGBColor[0.363898, 0.618501, 0.782349], 
       AbsoluteThickness[2]], 
      Directive[
       RGBColor[1, 0.75, 0], 
       AbsoluteThickness[2]], 
      Directive[
       RGBColor[0.647624, 0.37816, 0.614037], 
       AbsoluteThickness[2]], 
      Directive[
       RGBColor[0.571589, 0.586483, 0.], 
       AbsoluteThickness[2]], 
      Directive[
       RGBColor[0.915, 0.3325, 0.2125], 
       AbsoluteThickness[2]], 
      Directive[
       RGBColor[0.40082222609352647`, 0.5220066643438841, 0.85], 
       AbsoluteThickness[2]], 
      Directive[
       RGBColor[0.9728288904374106, 0.621644452187053, 0.07336199581899142], 
       AbsoluteThickness[2]], 
      Directive[
       RGBColor[0.736782672705901, 0.358, 0.5030266573755369], 
       AbsoluteThickness[2]], 
      Directive[
       RGBColor[0.28026441037696703`, 0.715, 0.4292089322474965], 
       AbsoluteThickness[2]]}, "DomainPadding" -> Scaled[0.02], 
    "PointSizeFunction" -> "SmallPointSize", "RangePadding" -> Scaled[0.05], 
    "OptimizePlotMarkers" -> True, "IncludeHighlighting" -> "CurrentPoint", 
    "HighlightStyle" -> Automatic, "OptimizePlotMarkers" -> True, 
    "CoordinatesToolOptions" -> {"DisplayFunction" -> ({
        Identity[
         Part[#, 1]], 
        Identity[
         Part[#, 2]]}& ), "CopiedValueFunction" -> ({
        Identity[
         Part[#, 1]], 
        Identity[
         Part[#, 2]]}& )}},
  PlotRange->{{-0.095263158, 0.14816176470588238`}, {0, 1.5458830982503868`}},
  
  PlotRangeClipping->True,
  PlotRangePadding->{{
     Scaled[0.02], 
     Scaled[0.02]}, {
     Scaled[0.02], 
     Scaled[0.05]}},
  Ticks->{Automatic, Automatic}]], "Output",
 CellChangeTimes->{
  3.928930075970839*^9, {3.928930119261524*^9, 3.928930128986334*^9}, 
   3.929992333022463*^9, 3.947985323302435*^9, 3.947985981475315*^9, 
   3.94798769742877*^9, 3.947991420647303*^9, 3.948034184808381*^9, 
   3.948819591367835*^9, 3.9490566554367657`*^9},
 CellLabel->"Out[65]=",ExpressionUUID->"1eeb5696-0813-4e5f-b372-5804b628d101"]
}, Open  ]],

Cell[CellGroupData[{

Cell[BoxData[{
 RowBox[{
  RowBox[{"nc", "=", "28"}], ";"}], "\[IndentingNewLine]", 
 RowBox[{
  RowBox[{
   RowBox[{"restx1nogsch", "=", 
    RowBox[{
     RowBox[{"x1", "[", "t", "]"}], "/.", 
     RowBox[{"FindRoot", "[", 
      RowBox[{
       RowBox[{
        RowBox[{"(", 
         RowBox[{"-", 
          RowBox[{"D", "[", 
           RowBox[{
            RowBox[{"Lth2c", "[", 
             RowBox[{
             "a1", ",", "a2", ",", "c", ",", "l1", ",", "l2", ",", "l3", ",", 
              "b1", ",", "b2", ",", "k1", ",", "k2", ",", "k3", ",", "x1", 
              ",", "theta1u", ",", "theta2u", ",", "theta3u", ",", "t"}], 
             "]"}], ",", 
            RowBox[{"x1", "[", "t", "]"}]}], "]"}]}], ")"}], "/.", 
        RowBox[{"{", 
         RowBox[{
          RowBox[{"a1", "\[Rule]", " ", "aval1"}], ",", 
          RowBox[{"a2", "\[Rule]", " ", "aval2"}], ",", 
          RowBox[{"c", "\[Rule]", " ", "cval"}], ",", 
          RowBox[{"l1", "\[Rule]", "l1val"}], ",", 
          RowBox[{"l2", "\[Rule]", " ", "l2val"}], ",", 
          RowBox[{"l3", "\[Rule]", " ", "l3val"}], ",", 
          RowBox[{"k1", "\[Rule]", "1"}], ",", 
          RowBox[{"k2", "\[Rule]", "1"}], ",", 
          RowBox[{"k3", "\[Rule]", " ", "1"}], ",", 
          RowBox[{"theta1u", "\[Rule]", "x1uval"}], ",", 
          RowBox[{"theta2u", "\[Rule]", "x2uval"}], ",", 
          RowBox[{"theta3u", "\[Rule]", " ", "x3uval"}]}], "}"}]}], ",", 
       RowBox[{"{", 
        RowBox[{
         RowBox[{"x1", "[", "t", "]"}], ",", 
         RowBox[{"-", "750."}]}], "}"}], ",", 
       RowBox[{"AccuracyGoal", "\[Rule]", "10"}]}], "]"}]}]}], ";"}], 
  RowBox[{"(*", 
   RowBox[{
   "Resting", " ", "displacement", " ", "without", " ", "gating", " ", 
    "springs", " ", 
    RowBox[{"(", "nm", ")"}]}], " ", "*)"}], 
  RowBox[{"(*", 
   RowBox[{"0.0000001", "*", 
    SuperscriptBox["10", "9"]}], "*)"}]}], "\[IndentingNewLine]", 
 RowBox[{"Print", "[", 
  RowBox[{"\"\<resting displacement w.o. GS (nm)=\>\"", ",", "restx1nogsch"}],
   "]"}], "\[IndentingNewLine]", 
 RowBox[{
  RowBox[{
   RowBox[{"restx1ch", "=", 
    RowBox[{"restx1nogsch", "-", "delxval"}]}], ";"}], 
  RowBox[{"(*", 
   RowBox[{
   "Resting", " ", "displacement", " ", "with", " ", "gating", " ", "springs",
     " ", 
    RowBox[{"(", "nm", ")"}]}], "*)"}]}], "\[IndentingNewLine]", 
 RowBox[{"Print", "[", 
  RowBox[{"\"\<resting displacement with GS (nm) =\>\"", ",", "restx1ch"}], 
  "]"}], "\[IndentingNewLine]", 
 RowBox[{
  RowBox[{
   RowBox[{"bvalue1ch", "=", " ", 
    RowBox[{
     RowBox[{"bfn1", "[", 
      RowBox[{
      "xgsrval", ",", "aval1", ",", "cval", ",", "l1val", ",", "l2val", ",", 
       "x1", ",", "t"}], "]"}], "/.", 
     RowBox[{"{", 
      RowBox[{
       RowBox[{"x1", "[", "t", "]"}], "\[Rule]", " ", "restx1ch"}], "}"}]}]}],
    ";"}], 
  RowBox[{"(*", 
   RowBox[{"b1", " ", "value", " ", "in", " ", "endolymph"}], " ", 
   "*)"}]}], "\[IndentingNewLine]", 
 RowBox[{
  RowBox[{
   RowBox[{"bvalue2ch", "=", " ", 
    RowBox[{
     RowBox[{"bfn2", "[", 
      RowBox[{
      "xgsrval", ",", "aval1", ",", "aval2", ",", "cval", ",", "l1val", ",", 
       "l2val", ",", "l3val", ",", "x1", ",", "t"}], "]"}], "/.", 
     RowBox[{"{", 
      RowBox[{
       RowBox[{"x1", "[", "t", "]"}], "\[Rule]", " ", "restx1ch"}], "}"}]}]}],
    ";"}], 
  RowBox[{"(*", 
   RowBox[{"b2", " ", "value", " ", "in", " ", "endolymph"}], " ", 
   "*)"}]}], "\[IndentingNewLine]", 
 RowBox[{"Print", "[", 
  RowBox[{"\"\<UTLD 1 (nm)=\>\"", ",", "bvalue1ch"}], 
  "]"}], "\[IndentingNewLine]", 
 RowBox[{
  RowBox[{"Print", "[", 
   RowBox[{"\"\<UTLD 2 (nm)=\>\"", ",", "bvalue2ch"}], "]"}], 
  "\[IndentingNewLine]", 
  RowBox[{"(*", 
   RowBox[{"pivot", " ", "stiffness", " ", "\[Kappa]"}], 
   "*)"}]}], "\[IndentingNewLine]", 
 RowBox[{
  RowBox[{"kthetaciliach", "=", 
   RowBox[{
    RowBox[{
     RowBox[{"(", 
      RowBox[{"khbnogs", "/", "nc"}], ")"}], "/", 
     RowBox[{"(", 
      RowBox[{
       SuperscriptBox[
        RowBox[{"(", 
         RowBox[{"D", "[", 
          RowBox[{
           RowBox[{"theta1", "[", 
            RowBox[{"l1", ",", "x1", ",", "t"}], " ", "]"}], ",", 
           RowBox[{"x1", "[", "t", "]"}]}], "]"}], ")"}], "2"], "+", 
       RowBox[{
        RowBox[{"theta1", "[", 
         RowBox[{"l1", ",", "x1", ",", "t"}], " ", "]"}], "*", 
        RowBox[{"D", "[", 
         RowBox[{
          RowBox[{"D", "[", 
           RowBox[{
            RowBox[{"theta1", "[", 
             RowBox[{"l1", ",", "x1", ",", "t"}], " ", "]"}], ",", 
            RowBox[{"x1", "[", "t", "]"}]}], "]"}], ",", 
          RowBox[{"x1", "[", "t", "]"}]}], "]"}]}], "+", 
       SuperscriptBox[
        RowBox[{"(", 
         RowBox[{"D", "[", 
          RowBox[{
           RowBox[{"theta2", "[", 
            RowBox[{
            "a1", ",", "c", ",", "l1", ",", "l2", ",", "x1", ",", "t"}], " ", 
            "]"}], ",", 
           RowBox[{"x1", "[", "t", "]"}]}], "]"}], ")"}], "2"], "+", 
       RowBox[{
        RowBox[{"theta2", "[", 
         RowBox[{"a1", ",", "c", ",", "l1", ",", "l2", ",", "x1", ",", "t"}], 
         " ", "]"}], "*", 
        RowBox[{"D", "[", 
         RowBox[{
          RowBox[{"D", "[", 
           RowBox[{
            RowBox[{"theta2", "[", 
             RowBox[{
             "a1", ",", "c", ",", "l1", ",", "l2", ",", "x1", ",", "t"}], " ",
              "]"}], ",", 
            RowBox[{"x1", "[", "t", "]"}]}], "]"}], ",", 
          RowBox[{"x1", "[", "t", "]"}]}], "]"}]}], "+", 
       SuperscriptBox[
        RowBox[{"(", 
         RowBox[{"D", "[", 
          RowBox[{
           RowBox[{"theta3", "[", 
            RowBox[{
            "a1", ",", "a2", ",", "c", ",", "l1", ",", "l2", ",", "l3", ",", 
             "x1", ",", "t"}], " ", "]"}], ",", 
           RowBox[{"x1", "[", "t", "]"}]}], "]"}], ")"}], "2"], "+", 
       RowBox[{
        RowBox[{"theta3", "[", 
         RowBox[{
         "a1", ",", "a2", ",", "c", ",", "l1", ",", "l2", ",", "l3", ",", 
          "x1", ",", "t"}], " ", "]"}], "*", 
        RowBox[{"D", "[", 
         RowBox[{
          RowBox[{"D", "[", 
           RowBox[{
            RowBox[{"theta3", "[", 
             RowBox[{
             "a1", ",", "a2", ",", "c", ",", "l1", ",", "l2", ",", "l3", ",", 
              "x1", ",", "t"}], " ", "]"}], ",", 
            RowBox[{"x1", "[", "t", "]"}]}], "]"}], ",", 
          RowBox[{"x1", "[", "t", "]"}]}], "]"}]}]}], ")"}]}], "/.", 
    RowBox[{"{", 
     RowBox[{
      RowBox[{"a1", "\[Rule]", " ", "aval1"}], ",", 
      RowBox[{"a2", "\[Rule]", " ", 
       RowBox[{"1", "*", "aval2"}]}], ",", 
      RowBox[{"c", "\[Rule]", " ", "cval"}], ",", 
      RowBox[{"l1", "\[Rule]", "l1val"}], ",", 
      RowBox[{"l2", "\[Rule]", " ", "l2val"}], ",", 
      RowBox[{"l3", "\[Rule]", " ", "l3val"}], ",", 
      RowBox[{"k1", "\[Rule]", "1"}], ",", 
      RowBox[{"k2", "\[Rule]", "1"}], ",", 
      RowBox[{"k3", "\[Rule]", "1"}], ",", 
      RowBox[{"kgs", "\[Rule]", "0"}], ",", 
      RowBox[{"\[Lambda]1", "\[Rule]", "lam1val"}], ",", 
      RowBox[{"\[Lambda]2", "\[Rule]", "lam2val"}], ",", 
      RowBox[{"x1u", "\[Rule]", "x1uval"}], ",", 
      RowBox[{"x2u", "\[Rule]", "x2uval"}], ",", 
      RowBox[{"x3u", "\[Rule]", "x3uval"}], ",", 
      RowBox[{
       RowBox[{"x1", "[", "t", "]"}], "\[Rule]", " ", "restx1nogsch"}], ",", 
      RowBox[{"kb", "\[Rule]", " ", "kbval"}], ",", 
      RowBox[{"temp", "\[Rule]", "tempval"}]}], "}"}]}]}], 
  ";"}], "\[IndentingNewLine]", 
 RowBox[{"Print", "[", 
  RowBox[{"\"\<Pivot stiffness (nN.nm/rad) =\>\"", ",", "kthetaciliach"}], 
  "]"}], "\[IndentingNewLine]", 
 RowBox[{
  RowBox[{"p01restval", "=", "0.5"}], ";", 
  RowBox[{"p02restval", "=", "0.5"}], ";"}]}], "Input",
 CellChangeTimes->{{3.9285981351795883`*^9, 3.928598136126687*^9}, {
   3.928598215077487*^9, 3.928598240335862*^9}, {3.9285982891607656`*^9, 
   3.9285983314569483`*^9}, {3.928599242318819*^9, 3.928599272168655*^9}, {
   3.928835940365505*^9, 3.928836052287291*^9}, {3.92883788235465*^9, 
   3.9288379575744543`*^9}, {3.9288380329529457`*^9, 3.928838045712215*^9}, {
   3.928838172990535*^9, 3.9288381974772987`*^9}, 3.928838262940948*^9, {
   3.928843969791213*^9, 3.928843994962995*^9}},
 CellLabel->"In[66]:=",ExpressionUUID->"8f49a912-92ca-4166-b9f0-d3923cec0a30"],

Cell[CellGroupData[{

Cell[BoxData[
 InterpretationBox[
  RowBox[{"\<\"resting displacement w.o. GS (nm)=\"\>", "\[InvisibleSpace]", 
   RowBox[{"-", "667.83013191622`"}]}],
  SequenceForm["resting displacement w.o. GS (nm)=", -667.83013191622],
  Editable->False]], "Print",
 CellChangeTimes->{{3.928599243841456*^9, 3.92859927300099*^9}, 
   3.9286042929176292`*^9, 3.928836061599244*^9, 3.928836165904697*^9, 
   3.9288381019760017`*^9, 3.928838174998334*^9, 3.928844014919257*^9, 
   3.928938575525044*^9, 3.929991614040703*^9, 3.9299923524601393`*^9, 
   3.940255406028111*^9, 3.9405347876580143`*^9, 3.94798532733138*^9, 
   3.9479857776496*^9, 3.947985984532507*^9, 3.947986067168007*^9, 
   3.947986156595524*^9, 3.947986219646508*^9, 3.947987699786586*^9, 
   3.947988038545051*^9, 3.947991425572253*^9, 3.9479916489883347`*^9, 
   3.948034190102673*^9, 3.948527575937848*^9, 3.948544362381564*^9, 
   3.948545542221671*^9, 3.948640644514523*^9, 3.9486418935291157`*^9, 
   3.948819591629672*^9, 3.949056655657556*^9},
 CellLabel->
  "During evaluation of \
In[66]:=",ExpressionUUID->"433c4827-af9c-4240-ac2b-834400c20d63"],

Cell[BoxData[
 InterpretationBox[
  RowBox[{"\<\"resting displacement with GS (nm) =\"\>", "\[InvisibleSpace]", 
   
   RowBox[{"-", "712.83013191622`"}]}],
  SequenceForm["resting displacement with GS (nm) =", -712.83013191622],
  Editable->False]], "Print",
 CellChangeTimes->{{3.928599243841456*^9, 3.92859927300099*^9}, 
   3.9286042929176292`*^9, 3.928836061599244*^9, 3.928836165904697*^9, 
   3.9288381019760017`*^9, 3.928838174998334*^9, 3.928844014919257*^9, 
   3.928938575525044*^9, 3.929991614040703*^9, 3.9299923524601393`*^9, 
   3.940255406028111*^9, 3.9405347876580143`*^9, 3.94798532733138*^9, 
   3.9479857776496*^9, 3.947985984532507*^9, 3.947986067168007*^9, 
   3.947986156595524*^9, 3.947986219646508*^9, 3.947987699786586*^9, 
   3.947988038545051*^9, 3.947991425572253*^9, 3.9479916489883347`*^9, 
   3.948034190102673*^9, 3.948527575937848*^9, 3.948544362381564*^9, 
   3.948545542221671*^9, 3.948640644514523*^9, 3.9486418935291157`*^9, 
   3.948819591629672*^9, 3.949056655660009*^9},
 CellLabel->
  "During evaluation of \
In[66]:=",ExpressionUUID->"289d349b-27d2-460d-9c9f-4dec118a45da"],

Cell[BoxData[
 InterpretationBox[
  RowBox[{"\<\"UTLD 1 (nm)=\"\>", "\[InvisibleSpace]", "2479.3410977907793`"}],
  SequenceForm["UTLD 1 (nm)=", 2479.3410977907793`],
  Editable->False]], "Print",
 CellChangeTimes->{{3.928599243841456*^9, 3.92859927300099*^9}, 
   3.9286042929176292`*^9, 3.928836061599244*^9, 3.928836165904697*^9, 
   3.9288381019760017`*^9, 3.928838174998334*^9, 3.928844014919257*^9, 
   3.928938575525044*^9, 3.929991614040703*^9, 3.9299923524601393`*^9, 
   3.940255406028111*^9, 3.9405347876580143`*^9, 3.94798532733138*^9, 
   3.9479857776496*^9, 3.947985984532507*^9, 3.947986067168007*^9, 
   3.947986156595524*^9, 3.947986219646508*^9, 3.947987699786586*^9, 
   3.947988038545051*^9, 3.947991425572253*^9, 3.9479916489883347`*^9, 
   3.948034190102673*^9, 3.948527575937848*^9, 3.948544362381564*^9, 
   3.948545542221671*^9, 3.948640644514523*^9, 3.9486418935291157`*^9, 
   3.948819591629672*^9, 3.949056655665716*^9},
 CellLabel->
  "During evaluation of \
In[66]:=",ExpressionUUID->"e1dc6a6f-8287-4f08-800b-b926ae51d9ee"],

Cell[BoxData[
 InterpretationBox[
  RowBox[{"\<\"UTLD 2 (nm)=\"\>", "\[InvisibleSpace]", "1911.0277108645207`"}],
  SequenceForm["UTLD 2 (nm)=", 1911.0277108645207`],
  Editable->False]], "Print",
 CellChangeTimes->{{3.928599243841456*^9, 3.92859927300099*^9}, 
   3.9286042929176292`*^9, 3.928836061599244*^9, 3.928836165904697*^9, 
   3.9288381019760017`*^9, 3.928838174998334*^9, 3.928844014919257*^9, 
   3.928938575525044*^9, 3.929991614040703*^9, 3.9299923524601393`*^9, 
   3.940255406028111*^9, 3.9405347876580143`*^9, 3.94798532733138*^9, 
   3.9479857776496*^9, 3.947985984532507*^9, 3.947986067168007*^9, 
   3.947986156595524*^9, 3.947986219646508*^9, 3.947987699786586*^9, 
   3.947988038545051*^9, 3.947991425572253*^9, 3.9479916489883347`*^9, 
   3.948034190102673*^9, 3.948527575937848*^9, 3.948544362381564*^9, 
   3.948545542221671*^9, 3.948640644514523*^9, 3.9486418935291157`*^9, 
   3.948819591629672*^9, 3.9490566556673317`*^9},
 CellLabel->
  "During evaluation of \
In[66]:=",ExpressionUUID->"c79de273-ee5b-4246-9bbb-5e38fad6477e"],

Cell[BoxData[
 InterpretationBox[
  RowBox[{"\<\"Pivot stiffness (nN.nm/rad) =\"\>", "\[InvisibleSpace]", 
   "1040.3552236827688`"}],
  SequenceForm["Pivot stiffness (nN.nm/rad) =", 1040.3552236827688`],
  Editable->False]], "Print",
 CellChangeTimes->{{3.928599243841456*^9, 3.92859927300099*^9}, 
   3.9286042929176292`*^9, 3.928836061599244*^9, 3.928836165904697*^9, 
   3.9288381019760017`*^9, 3.928838174998334*^9, 3.928844014919257*^9, 
   3.928938575525044*^9, 3.929991614040703*^9, 3.9299923524601393`*^9, 
   3.940255406028111*^9, 3.9405347876580143`*^9, 3.94798532733138*^9, 
   3.9479857776496*^9, 3.947985984532507*^9, 3.947986067168007*^9, 
   3.947986156595524*^9, 3.947986219646508*^9, 3.947987699786586*^9, 
   3.947988038545051*^9, 3.947991425572253*^9, 3.9479916489883347`*^9, 
   3.948034190102673*^9, 3.948527575937848*^9, 3.948544362381564*^9, 
   3.948545542221671*^9, 3.948640644514523*^9, 3.9486418935291157`*^9, 
   3.948819591629672*^9, 3.949056655668983*^9},
 CellLabel->
  "During evaluation of \
In[66]:=",ExpressionUUID->"1ee67a1d-b60b-4b3e-a25f-e21139103f0e"]
}, Open  ]]
}, Open  ]],

Cell[CellGroupData[{

Cell[BoxData[
 RowBox[{"{", 
  RowBox[{"bvalue2ch", ",", 
   RowBox[{"l2val", "-", 
    RowBox[{"0.5", "cval"}]}]}], "}"}]], "Input",
 CellChangeTimes->{{3.9486421149812*^9, 3.948642156664666*^9}, {
  3.9486422047609673`*^9, 3.9486422082571497`*^9}},
 CellLabel->"In[78]:=",ExpressionUUID->"287d57df-1021-4181-99ac-2034603b0718"],

Cell[BoxData[
 RowBox[{"{", 
  RowBox[{"1911.0277108645207`", ",", "1955.5`"}], "}"}]], "Output",
 CellChangeTimes->{{3.9486421579476423`*^9, 3.948642208963294*^9}, 
   3.9488195916459417`*^9, 3.94905665567694*^9},
 CellLabel->"Out[78]=",ExpressionUUID->"de576fc7-2251-42c6-a6d9-0bd121ea3090"]
}, Open  ]],

Cell[CellGroupData[{

Cell[BoxData["bvalue1ch"], "Input",
 CellChangeTimes->{{3.948642242753861*^9, 3.948642243821075*^9}},
 CellLabel->"In[79]:=",ExpressionUUID->"9b330119-2984-49f3-972d-0b77ba4159e7"],

Cell[BoxData["2479.3410977907793`"], "Output",
 CellChangeTimes->{3.948642244200923*^9, 3.948819591687058*^9, 
  3.949056655718217*^9},
 CellLabel->"Out[79]=",ExpressionUUID->"78873458-3d81-40f7-b1e3-2adb6df16dae"]
}, Open  ]],

Cell[CellGroupData[{

Cell[BoxData["bvalue2ch"], "Input",
 CellChangeTimes->{{3.948642245260998*^9, 3.948642247726138*^9}},
 CellLabel->"In[80]:=",ExpressionUUID->"9b344e24-5069-4c54-8c84-460d5c2882c2"],

Cell[BoxData["1911.0277108645207`"], "Output",
 CellChangeTimes->{3.9486422481121283`*^9, 3.948819591696516*^9, 
  3.949056655729195*^9},
 CellLabel->"Out[80]=",ExpressionUUID->"bff1c7e9-c3fa-4b4e-bfdc-a121ce131818"]
}, Open  ]],

Cell[CellGroupData[{

Cell[BoxData["xgsup"], "Input",
 CellChangeTimes->{{3.9486422683001223`*^9, 3.948642270696734*^9}},
 CellLabel->"In[81]:=",ExpressionUUID->"fbeffa75-0508-4aad-9e95-d6b9dd845c92"],

Cell[BoxData["xgsup"], "Output",
 CellChangeTimes->{3.948642271084414*^9, 3.948642324023344*^9, 
  3.948819591720688*^9, 3.94905665577003*^9},
 CellLabel->"Out[81]=",ExpressionUUID->"010c2b7c-4561-43a8-9dd0-01186854fbcc"]
}, Open  ]],

Cell[CellGroupData[{

Cell[BoxData["kgsp"], "Input",
 CellChangeTimes->{{3.9486423255410233`*^9, 3.948642329792576*^9}},
 CellLabel->"In[82]:=",ExpressionUUID->"54a20a1d-0bcb-413a-8883-287588ba3110"],

Cell[BoxData["kgsp"], "Output",
 CellChangeTimes->{3.9486423303879128`*^9, 3.948819591730041*^9, 
  3.949056655779113*^9},
 CellLabel->"Out[82]=",ExpressionUUID->"56ab4f92-38e2-4c6e-b375-c1f12fc0b5c8"]
}, Open  ]],

Cell[CellGroupData[{

Cell[BoxData["l2g"], "Input",
 CellChangeTimes->{{3.948642364012556*^9, 3.948642364753559*^9}},
 CellLabel->"In[83]:=",ExpressionUUID->"c09ee928-8303-48be-9104-beba832f8732"],

Cell[BoxData["l2g"], "Output",
 CellChangeTimes->{3.9486423654577503`*^9, 3.948819591754159*^9, 
  3.949056655819448*^9},
 CellLabel->"Out[83]=",ExpressionUUID->"8d212e55-42ad-48ce-ac30-45fb399e7f42"]
}, Open  ]],

Cell[CellGroupData[{

Cell[BoxData["l3g"], "Input",
 CellChangeTimes->{{3.948642346462146*^9, 3.948642351355092*^9}},
 CellLabel->"In[84]:=",ExpressionUUID->"4782db59-7ca5-4132-b28d-2436cd70f9b8"],

Cell[BoxData["l3g"], "Output",
 CellChangeTimes->{3.948642352620434*^9, 3.9488195917633257`*^9, 
  3.949056655828751*^9},
 CellLabel->"Out[84]=",ExpressionUUID->"0d4efb80-814d-41f5-a430-cebf1358f5ee"]
}, Open  ]],

Cell[CellGroupData[{

Cell[BoxData[
 RowBox[{"{", 
  RowBox[{"l1val", ",", "l2val", ",", "l3val"}], "}"}]], "Input",
 CellChangeTimes->{{3.9479860295868473`*^9, 3.947986036949472*^9}},
 CellLabel->"In[85]:=",ExpressionUUID->"616f5ed1-77ad-4bab-884c-fe4a71479548"],

Cell[BoxData[
 RowBox[{"{", 
  RowBox[{"4100.`", ",", "2100", ",", "1625.`"}], "}"}]], "Output",
 CellChangeTimes->{3.947986037315222*^9, 3.948544368664673*^9, 
  3.948640648768262*^9, 3.948641896939633*^9, 3.948642181533882*^9, 
  3.948819591787586*^9, 3.949056655869858*^9},
 CellLabel->"Out[85]=",ExpressionUUID->"4914630c-47e2-4ef7-aad8-4c4d4895bf5f"]
}, Open  ]],

Cell[CellGroupData[{

Cell[BoxData["restx1ch"], "Input",
 CellChangeTimes->{{3.948642026634346*^9, 3.948642028421406*^9}},
 CellLabel->"In[86]:=",ExpressionUUID->"3e83a4f2-c225-49a8-a1f7-437817f265c2"],

Cell[BoxData[
 RowBox[{"-", "712.83013191622`"}]], "Output",
 CellChangeTimes->{3.948642028784175*^9, 3.9486424488308163`*^9, 
  3.948819591796857*^9, 3.9490566558788557`*^9},
 CellLabel->"Out[86]=",ExpressionUUID->"47afe1bd-2e5d-4eee-aa58-3881b565b7f8"]
}, Open  ]],

Cell[CellGroupData[{

Cell[BoxData["restx1nogsch"], "Input",
 CellChangeTimes->{{3.94864203029803*^9, 3.948642034249982*^9}},
 CellLabel->"In[87]:=",ExpressionUUID->"215bd173-5284-4395-a62e-ce576d948880"],

Cell[BoxData[
 RowBox[{"-", "667.83013191622`"}]], "Output",
 CellChangeTimes->{3.9486420345918713`*^9, 3.948642450189505*^9, 
  3.948819591821278*^9, 3.949056655922711*^9},
 CellLabel->"Out[87]=",ExpressionUUID->"0adbfedf-79f1-455a-896d-a39ff6d35048"]
}, Open  ]],

Cell[CellGroupData[{

Cell[BoxData["x1pg"], "Input",
 CellChangeTimes->{{3.948641997013236*^9, 3.9486419981166077`*^9}},
 CellLabel->"In[88]:=",ExpressionUUID->"8a08018e-13a6-4209-9247-8712fd6add84"],

Cell[BoxData["x1pg"], "Output",
 CellChangeTimes->{3.94864199909165*^9, 3.948642066727991*^9, 
  3.9486424512523613`*^9, 3.948819591830083*^9, 3.9490566559316587`*^9},
 CellLabel->"Out[88]=",ExpressionUUID->"c43874ee-c468-4214-9d09-7da26f3464d6"]
}, Open  ]],

Cell[CellGroupData[{

Cell[BoxData["xstarp"], "Input",
 CellChangeTimes->{{3.9486419777483063`*^9, 3.9486419792541018`*^9}},
 CellLabel->"In[89]:=",ExpressionUUID->"b51708e8-7b9d-4668-957c-3ff79681e25d"],

Cell[BoxData["xstarp"], "Output",
 CellChangeTimes->{3.948641979699583*^9, 3.94881959185353*^9, 
  3.949056655971383*^9},
 CellLabel->"Out[89]=",ExpressionUUID->"0be9e4d4-8a14-497a-b21a-390c460e9478"]
}, Open  ]],

Cell[CellGroupData[{

Cell[BoxData["xgsup"], "Input",
 CellChangeTimes->{{3.94854618057088*^9, 3.94854618343613*^9}},
 CellLabel->"In[90]:=",ExpressionUUID->"89c414fb-072e-4131-94b2-37552662ceb4"],

Cell[BoxData["xgsup"], "Output",
 CellChangeTimes->{3.948546183837749*^9, 3.948641901917341*^9, 
  3.948819591862515*^9, 3.9490566559813232`*^9},
 CellLabel->"Out[90]=",ExpressionUUID->"469f01b8-b978-4b9b-b792-777ea85ae69a"]
}, Open  ]],

Cell[CellGroupData[{

Cell[BoxData["dvalp"], "Input",
 CellChangeTimes->{{3.9485458367021217`*^9, 3.9485458375724907`*^9}},
 CellLabel->"In[91]:=",ExpressionUUID->"a045e623-2737-41aa-b4e0-931a74d347d3"],

Cell[BoxData["dvalp"], "Output",
 CellChangeTimes->{3.948545837951544*^9, 3.948641905174012*^9, 
  3.948642421400422*^9, 3.948819591905244*^9, 3.9490566560211554`*^9},
 CellLabel->"Out[91]=",ExpressionUUID->"6bd5c1d0-23ff-478c-8d3a-b552008253a6"]
}, Open  ]],

Cell[CellGroupData[{

Cell[BoxData[
 RowBox[{
  RowBox[{"(*", " ", 
   RowBox[{"l1", " ", "=", " ", "l1mean"}], "*)"}], "\[IndentingNewLine]", 
  RowBox[{
   RowBox[{
    RowBox[{"nvarp", "=", "21"}], ";", 
    RowBox[{"l1vals", "=", 
     RowBox[{"ConstantArray", "[", 
      RowBox[{"0", ",", 
       RowBox[{"{", "nvarp", "}"}]}], "]"}]}], ";"}], "\[IndentingNewLine]", 
   RowBox[{
    RowBox[{"kappavals", "=", 
     RowBox[{"ConstantArray", "[", 
      RowBox[{"0", ",", 
       RowBox[{"{", "nvarp", "}"}]}], "]"}]}], ";"}], "\[IndentingNewLine]", 
   RowBox[{
    RowBox[{"kgsvals", "=", 
     RowBox[{"ConstantArray", "[", 
      RowBox[{"0", ",", 
       RowBox[{"{", "nvarp", "}"}]}], "]"}]}], ";"}], "\[IndentingNewLine]", 
   RowBox[{
    RowBox[{"dvals", "=", 
     RowBox[{"ConstantArray", "[", 
      RowBox[{"0", ",", 
       RowBox[{"{", "nvarp", "}"}]}], "]"}]}], ";"}], "\[IndentingNewLine]", 
   RowBox[{
    RowBox[{"delpvals", "=", 
     RowBox[{"ConstantArray", "[", 
      RowBox[{"0", ",", 
       RowBox[{"{", "nvarp", "}"}]}], "]"}]}], ";", 
    RowBox[{"offsetvals", "=", 
     RowBox[{"ConstantArray", "[", 
      RowBox[{"0", ",", 
       RowBox[{"{", "nvarp", "}"}]}], "]"}]}], ";"}], "\[IndentingNewLine]", 
   RowBox[{
    RowBox[{"x1pvals", "=", 
     RowBox[{"ConstantArray", "[", 
      RowBox[{"0", ",", 
       RowBox[{"{", "nvarp", "}"}]}], "]"}]}], ";", 
    RowBox[{"x1evals", "=", 
     RowBox[{"ConstantArray", "[", 
      RowBox[{"0", ",", 
       RowBox[{"{", "nvarp", "}"}]}], "]"}]}], ";", 
    RowBox[{"x1ssvals", "=", 
     RowBox[{"ConstantArray", "[", 
      RowBox[{"0", ",", 
       RowBox[{"{", "nvarp", "}"}]}], "]"}]}], ";"}], "\[IndentingNewLine]", 
   RowBox[{
    RowBox[{"x2ssvals", "=", 
     RowBox[{"ConstantArray", "[", 
      RowBox[{"0", ",", 
       RowBox[{"{", "nvarp", "}"}]}], "]"}]}], ";", 
    RowBox[{"xgsuvals", "=", 
     RowBox[{"ConstantArray", "[", 
      RowBox[{"0", ",", 
       RowBox[{"{", "nvarp", "}"}]}], "]"}]}], ";"}], "\[IndentingNewLine]", 
   RowBox[{
    RowBox[{"tpvals", "=", 
     RowBox[{"ConstantArray", "[", 
      RowBox[{"0", ",", 
       RowBox[{"{", "nvarp", "}"}]}], "]"}]}], ";", 
    RowBox[{"tevals", "=", 
     RowBox[{"ConstantArray", "[", 
      RowBox[{"0", ",", 
       RowBox[{"{", "nvarp", "}"}]}], "]"}]}], ";"}], "\[IndentingNewLine]", 
   RowBox[{
    RowBox[{"l2pvals", "=", 
     RowBox[{"ConstantArray", "[", 
      RowBox[{"0", ",", 
       RowBox[{"{", "nvarp", "}"}]}], "]"}]}], ";", 
    RowBox[{"l3pvals", "=", 
     RowBox[{"ConstantArray", "[", 
      RowBox[{"0", ",", 
       RowBox[{"{", "nvarp", "}"}]}], "]"}]}], ";", 
    RowBox[{"l2evals", "=", 
     RowBox[{"ConstantArray", "[", 
      RowBox[{"0", ",", 
       RowBox[{"{", "nvarp", "}"}]}], "]"}]}], ";", 
    RowBox[{"l3evals", "=", 
     RowBox[{"ConstantArray", "[", 
      RowBox[{"0", ",", 
       RowBox[{"{", "nvarp", "}"}]}], "]"}]}], ";"}], "\[IndentingNewLine]", 
   RowBox[{"For", "[", 
    RowBox[{
     RowBox[{"ii", "=", "11"}], ",", 
     RowBox[{"ii", "\[LessEqual]", "11"}], ",", 
     RowBox[{"ii", "++"}], ",", 
     RowBox[{"(*", 
      RowBox[{
       RowBox[{
       "ii", " ", "controls", " ", "the", " ", "value", " ", "of", " ", 
        "l1"}], ",", " ", 
       RowBox[{"now", " ", "set", " ", "to", " ", "mean"}]}], "*)"}], 
     RowBox[{"{", 
      RowBox[{"(*", 
       RowBox[{
        RowBox[{"l1val", "=", 
         RowBox[{
          RowBox[{
           RowBox[{"(", 
            RowBox[{"4.1", "-", "0.632"}], ")"}], "*", 
           SuperscriptBox["10", 
            RowBox[{"-", "6"}]], "*", 
           SuperscriptBox["10", "9"]}], "+", 
          RowBox[{
           RowBox[{"(", 
            RowBox[{"ii", "-", "1"}], ")"}], "*", 
           RowBox[{"(", 
            RowBox[{"1.264", "*", 
             SuperscriptBox["10", 
              RowBox[{"-", "6"}]], "*", 
             RowBox[{
              SuperscriptBox["10", "9"], "/", 
              RowBox[{"(", 
               RowBox[{"nvarp", "-", "1"}], ")"}]}]}], ")"}]}]}]}], ";", 
        RowBox[{"l2val", "=", 
         RowBox[{"l1val", "/", "fac2"}]}], ";", 
        RowBox[{"l3val", "=", 
         RowBox[{"l1val", "/", "fac3"}]}], ";"}], "*)"}], 
      "\[IndentingNewLine]", 
      RowBox[{
       RowBox[{"Print", "[", 
        RowBox[{"\"\<ii=\>\"", ",", "ii"}], "]"}], ";", "\[IndentingNewLine]", 
       RowBox[{"{", 
        RowBox[{"l1val", ",", "l2val", ",", "l3val"}], "}"}], ";", 
       "\[IndentingNewLine]", 
       RowBox[{
        RowBox[{"l1vals", "[", 
         RowBox[{"[", "ii", "]"}], "]"}], "=", "l1val"}], ";", 
       "\[IndentingNewLine]", 
       RowBox[{"(*", 
        RowBox[{
         RowBox[{"**", 
          RowBox[{"*", 
           SuperscriptBox["X1", "**"]}]}], ",", 
         SuperscriptBox["X1", "*"], ",", "b1", ",", "b2", ",", "\[Kappa]", 
         ",", " ", 
         RowBox[{
         "xh", " ", "are", " ", "recalculated", " ", "for", " ", "each", " ", 
          "l1"}]}], "*****)"}], "\[IndentingNewLine]", 
       RowBox[{"restx1nogsch", "=", 
        RowBox[{
         RowBox[{"x1", "[", "t", "]"}], "/.", 
         RowBox[{"FindRoot", "[", 
          RowBox[{
           RowBox[{
            RowBox[{"(", 
             RowBox[{"-", 
              RowBox[{"D", "[", 
               RowBox[{
                RowBox[{"Lth2c", "[", 
                 RowBox[{
                 "a1", ",", "a2", ",", "c", ",", "l1", ",", "l2", ",", "l3", 
                  ",", "b1", ",", "b2", ",", "k1", ",", "k2", ",", "k3", ",", 
                  "x1", ",", "theta1u", ",", "theta2u", ",", "theta3u", ",", 
                  "t"}], "]"}], ",", 
                RowBox[{"x1", "[", "t", "]"}]}], "]"}]}], ")"}], "/.", 
            RowBox[{"{", 
             RowBox[{
              RowBox[{"a1", "\[Rule]", " ", "aval1"}], ",", 
              RowBox[{"a2", "\[Rule]", " ", "aval2"}], ",", 
              RowBox[{"c", "\[Rule]", " ", "cval"}], ",", 
              RowBox[{"l1", "\[Rule]", "l1val"}], ",", 
              RowBox[{"l2", "\[Rule]", " ", "l2val"}], ",", 
              RowBox[{"l3", "\[Rule]", " ", "l3val"}], ",", 
              RowBox[{"k1", "\[Rule]", "1"}], ",", 
              RowBox[{"k2", "\[Rule]", "1"}], ",", 
              RowBox[{"k3", "\[Rule]", " ", "1"}], ",", 
              RowBox[{"kgs1", "\[Rule]", "0"}], ",", 
              RowBox[{"kgs2", "\[Rule]", " ", "0"}], ",", 
              RowBox[{"\[Lambda]1", "\[Rule]", "lam1val"}], ",", 
              RowBox[{"\[Lambda]2", "\[Rule]", "lam2val"}], ",", 
              RowBox[{"theta1u", "\[Rule]", "x1uval"}], ",", 
              RowBox[{"theta2u", "\[Rule]", "x2uval"}], ",", 
              RowBox[{"theta3u", "\[Rule]", " ", "x3uval"}], ",", 
              RowBox[{"xh", "\[Rule]", " ", "xhval2"}]}], "}"}]}], ",", 
           RowBox[{"{", 
            RowBox[{
             RowBox[{"x1", "[", "t", "]"}], ",", 
             RowBox[{"-", "800."}]}], "}"}]}], "]"}]}]}], ";", 
       RowBox[{"(*", 
        RowBox[{"0.0000001", "*", 
         SuperscriptBox["10", "9"]}], "*)"}], "\[IndentingNewLine]", 
       RowBox[{"restx1ch", "=", 
        RowBox[{"restx1nogsch", "-", "delxval"}]}], ";", 
       "\[IndentingNewLine]", 
       RowBox[{"(*", 
        RowBox[{"Print", "[", 
         RowBox[{
         "\"\<resting displacement with GS (m) =\>\"", ",", "restx1ch"}], 
         "]"}], "*)"}], "\[IndentingNewLine]", 
       RowBox[{"bvalue1ch", "=", " ", 
        RowBox[{
         RowBox[{"bfn1", "[", 
          RowBox[{
          "xgsrval", ",", "aval1", ",", "cval", ",", "l1val", ",", "l2val", 
           ",", "x1", ",", "t"}], "]"}], "/.", 
         RowBox[{"{", 
          RowBox[{
           RowBox[{"x1", "[", "t", "]"}], "\[Rule]", " ", "restx1ch"}], 
          "}"}]}]}], ";", "\[IndentingNewLine]", 
       RowBox[{"bvalue2ch", "=", " ", 
        RowBox[{
         RowBox[{"bfn2", "[", 
          RowBox[{
          "xgsrval", ",", "aval1", ",", "aval2", ",", "cval", ",", "l1val", 
           ",", "l2val", ",", "l3val", ",", "x1", ",", "t"}], "]"}], "/.", 
         RowBox[{"{", 
          RowBox[{
           RowBox[{"x1", "[", "t", "]"}], "\[Rule]", " ", "restx1ch"}], 
          "}"}]}]}], ";", "\[IndentingNewLine]", 
       RowBox[{"kthetaciliach", "=", 
        RowBox[{
         RowBox[{
          RowBox[{"(", 
           RowBox[{"khbnogs", "/", "nc"}], ")"}], "/", 
          RowBox[{"(", 
           RowBox[{
            SuperscriptBox[
             RowBox[{"(", 
              RowBox[{"D", "[", 
               RowBox[{
                RowBox[{"theta1", "[", 
                 RowBox[{"l1", ",", "x1", ",", "t"}], " ", "]"}], ",", 
                RowBox[{"x1", "[", "t", "]"}]}], "]"}], ")"}], "2"], "+", 
            RowBox[{
             RowBox[{"theta1", "[", 
              RowBox[{"l1", ",", "x1", ",", "t"}], " ", "]"}], "*", 
             RowBox[{"D", "[", 
              RowBox[{
               RowBox[{"D", "[", 
                RowBox[{
                 RowBox[{"theta1", "[", 
                  RowBox[{"l1", ",", "x1", ",", "t"}], " ", "]"}], ",", 
                 RowBox[{"x1", "[", "t", "]"}]}], "]"}], ",", 
               RowBox[{"x1", "[", "t", "]"}]}], "]"}]}], "+", 
            SuperscriptBox[
             RowBox[{"(", 
              RowBox[{"D", "[", 
               RowBox[{
                RowBox[{"theta2", "[", 
                 RowBox[{
                 "a1", ",", "c", ",", "l1", ",", "l2", ",", "x1", ",", "t"}], 
                 " ", "]"}], ",", 
                RowBox[{"x1", "[", "t", "]"}]}], "]"}], ")"}], "2"], "+", 
            RowBox[{
             RowBox[{"theta2", "[", 
              RowBox[{
              "a1", ",", "c", ",", "l1", ",", "l2", ",", "x1", ",", "t"}], 
              " ", "]"}], "*", 
             RowBox[{"D", "[", 
              RowBox[{
               RowBox[{"D", "[", 
                RowBox[{
                 RowBox[{"theta2", "[", 
                  RowBox[{
                  "a1", ",", "c", ",", "l1", ",", "l2", ",", "x1", ",", "t"}],
                   " ", "]"}], ",", 
                 RowBox[{"x1", "[", "t", "]"}]}], "]"}], ",", 
               RowBox[{"x1", "[", "t", "]"}]}], "]"}]}], "+", 
            SuperscriptBox[
             RowBox[{"(", 
              RowBox[{"D", "[", 
               RowBox[{
                RowBox[{"theta3", "[", 
                 RowBox[{
                 "a1", ",", "a2", ",", "c", ",", "l1", ",", "l2", ",", "l3", 
                  ",", "x1", ",", "t"}], " ", "]"}], ",", 
                RowBox[{"x1", "[", "t", "]"}]}], "]"}], ")"}], "2"], "+", 
            RowBox[{
             RowBox[{"theta3", "[", 
              RowBox[{
              "a1", ",", "a2", ",", "c", ",", "l1", ",", "l2", ",", "l3", ",",
                "x1", ",", "t"}], " ", "]"}], "*", 
             RowBox[{"D", "[", 
              RowBox[{
               RowBox[{"D", "[", 
                RowBox[{
                 RowBox[{"theta3", "[", 
                  RowBox[{
                  "a1", ",", "a2", ",", "c", ",", "l1", ",", "l2", ",", "l3", 
                   ",", "x1", ",", "t"}], " ", "]"}], ",", 
                 RowBox[{"x1", "[", "t", "]"}]}], "]"}], ",", 
               RowBox[{"x1", "[", "t", "]"}]}], "]"}]}]}], ")"}]}], "/.", 
         RowBox[{"{", 
          RowBox[{
           RowBox[{"a1", "\[Rule]", " ", "aval1"}], ",", 
           RowBox[{"a2", "\[Rule]", " ", 
            RowBox[{"1", "*", "aval2"}]}], ",", 
           RowBox[{"c", "\[Rule]", " ", "cval"}], ",", 
           RowBox[{"l1", "\[Rule]", "l1val"}], ",", 
           RowBox[{"l2", "\[Rule]", " ", "l2val"}], ",", 
           RowBox[{"l3", "\[Rule]", " ", "l3val"}], ",", 
           RowBox[{"k1", "\[Rule]", "1"}], ",", 
           RowBox[{"k2", "\[Rule]", "1"}], ",", 
           RowBox[{"k3", "\[Rule]", "1"}], ",", 
           RowBox[{"kgs", "\[Rule]", "0"}], ",", 
           RowBox[{"\[Lambda]1", "\[Rule]", "lam1val"}], ",", 
           RowBox[{"\[Lambda]2", "\[Rule]", "lam2val"}], ",", 
           RowBox[{"x1u", "\[Rule]", "x1uval"}], ",", 
           RowBox[{"x2u", "\[Rule]", "x2uval"}], ",", 
           RowBox[{"x3u", "\[Rule]", "x3uval"}], ",", 
           RowBox[{
            RowBox[{"x1", "[", "t", "]"}], "\[Rule]", " ", "restx1nogsch"}], 
           ",", 
           RowBox[{"kb", "\[Rule]", " ", "kbval"}], ",", 
           RowBox[{"temp", "\[Rule]", "tempval"}]}], "}"}]}]}], ";", 
       "\[IndentingNewLine]", 
       RowBox[{"xhval2", "=", 
        RowBox[{"xhval", "-", 
         RowBox[{"0.", "*", 
          SuperscriptBox["10", 
           RowBox[{"-", "2"}]], "*", 
          SuperscriptBox["10", 
           RowBox[{"-", "9"}]]}]}]}], ";", 
       RowBox[{"(*", 
        RowBox[{
         RowBox[{"delsol1", "=", 
          RowBox[{"1.665", "*", 
           SuperscriptBox["10", 
            RowBox[{"-", "9"}]]}]}], ";", 
         RowBox[{"delsoln2", "=", "1.672"}], ";"}], "*)"}], 
       "\[IndentingNewLine]", 
       RowBox[{
        RowBox[{"smalldeltafnlhs", "[", 
         RowBox[{"x1in_", ",", "delta_"}], "]"}], ":=", 
        RowBox[{"0.5", 
         RowBox[{"(", 
          RowBox[{
           SuperscriptBox[
            RowBox[{"(", 
             RowBox[{"1", "+", 
              RowBox[{"Exp", "[", 
               RowBox[{
                RowBox[{"-", 
                 RowBox[{"(", 
                  RowBox[{
                   RowBox[{"(", 
                    RowBox[{
                    RowBox[{"xgs1", "[", 
                    RowBox[{
                    "aval1", ",", "cval", ",", "l1val", ",", "l2val", ",", 
                    "b1", ",", "x1", ",", "t"}], "]"}], "/.", 
                    RowBox[{"{", 
                    RowBox[{
                    RowBox[{
                    RowBox[{"x1", "[", "t", "]"}], "\[Rule]", "x1in"}], ",", 
                    RowBox[{"b1", "\[Rule]", "bvalue1ch"}]}], "}"}]}], ")"}], 
                   "-", "xhval2"}], ")"}]}], "/", "delta"}], "]"}]}], ")"}], 
            RowBox[{"-", "1"}]], "+", 
           SuperscriptBox[
            RowBox[{"(", 
             RowBox[{"1", "+", 
              RowBox[{"Exp", "[", 
               RowBox[{
                RowBox[{"-", 
                 RowBox[{"(", 
                  RowBox[{
                   RowBox[{"(", 
                    RowBox[{
                    RowBox[{"xgs2", "[", 
                    RowBox[{
                    "aval1", ",", "aval2", ",", "cval", ",", "l1val", ",", 
                    "l2val", ",", "l3val", ",", "b1", ",", "b2", ",", "x1", 
                    ",", "t"}], "]"}], "/.", 
                    RowBox[{"{", 
                    RowBox[{
                    RowBox[{
                    RowBox[{"x1", "[", "t", "]"}], "\[Rule]", "x1in"}], ",", 
                    RowBox[{"b1", "\[Rule]", "bvalue1ch"}], ",", 
                    RowBox[{"b2", "\[Rule]", "bvalue2ch"}]}], "}"}]}], ")"}], 
                   "-", "xhval2"}], ")"}]}], "/", "delta"}], "]"}]}], ")"}], 
            RowBox[{"-", "1"}]]}], ")"}]}]}], ";", "\[IndentingNewLine]", 
       RowBox[{"(*", 
        RowBox[{
         RowBox[{"**", 
          RowBox[{"*", 
           SuperscriptBox["X1", "**"]}]}], ",", 
         SuperscriptBox["X1", "*"], ",", "b1", ",", "b2", ",", "\[Kappa]", 
         ",", 
         RowBox[{"xh", " ", "calculations", " ", "end", " ", "here"}]}], 
        "*****)"}], "\[IndentingNewLine]", 
       RowBox[{"(*", 
        RowBox[{
        "Estimating", " ", "initial", " ", "value", " ", "of", " ", 
         "\[Delta]"}], "*)"}], "\[IndentingNewLine]", 
       RowBox[{"xj0p9", "=", 
        RowBox[{"x", "/.", 
         RowBox[{"FindRoot", "[", 
          RowBox[{
           RowBox[{
            RowBox[{"Johnsonfn", "[", "x", "]"}], "\[Equal]", "0.9"}], ",", 
           RowBox[{"{", 
            RowBox[{"x", ",", "0"}], "}"}], ",", 
           RowBox[{"AccuracyGoal", "\[Rule]", "10"}]}], "]"}]}]}], ";", 
       RowBox[{"(*", 
        RowBox[{
         RowBox[{"xj0", ".9"}], "=", 
         RowBox[{
          RowBox[{
          "Point", " ", "on", " ", "Johnson", " ", "curve", " ", "where", " ",
            "P"}], "=", "0.9"}]}], "*)"}], "\[IndentingNewLine]", 
       RowBox[{"xj0p1", "=", 
        RowBox[{"x", "/.", 
         RowBox[{"FindRoot", "[", 
          RowBox[{
           RowBox[{
            RowBox[{"Johnsonfn", "[", "x", "]"}], "\[Equal]", "0.1"}], ",", 
           RowBox[{"{", 
            RowBox[{"x", ",", "0"}], "}"}], ",", 
           RowBox[{"AccuracyGoal", "\[Rule]", "10"}]}], "]"}]}]}], ";", 
       RowBox[{"(*", 
        RowBox[{
         RowBox[{"xj0", ".1"}], "=", 
         RowBox[{
          RowBox[{
          "Point", " ", "on", " ", "Johnson", " ", "curve", " ", "where", " ",
            "P"}], "=", "0.1"}]}], "*)"}], "\[IndentingNewLine]", 
       RowBox[{"delsolnini", "=", 
        RowBox[{"0.15", "*", 
         RowBox[{
          RowBox[{"(", 
           RowBox[{"xj0p9", "-", "xj0p1"}], ")"}], "/", "4.4"}]}]}], ";", 
       RowBox[{"(*", 
        RowBox[{
         RowBox[{"\[Delta]ini", "=", 
          RowBox[{"\[Gamma]", 
           RowBox[{
            RowBox[{"(", 
             RowBox[{
              RowBox[{"xj0", ".9"}], "-", 
              RowBox[{"xj0", ".1"}]}], ")"}], "/", "4.4"}]}]}], ",", " ", 
         RowBox[{"\[Gamma]", "=", 
          RowBox[{"0.15", " ", "is", " ", 
           RowBox[{"Tobin", "'"}], "s", " ", "projection", " ", 
           "factor"}]}]}], "*)"}], "\[IndentingNewLine]", 
       RowBox[{"delsolnp1", "=", 
        RowBox[{"0.9", "delsolnini"}]}], ";", 
       RowBox[{"delsolnp2", "=", 
        RowBox[{"0.99", "*", "delsolnini"}]}], ";", 
       RowBox[{"(*", " ", 
        RowBox[{
        "Limiting", " ", "values", " ", "of", " ", "\[Delta]", " ", "for", 
         " ", "rootfinding"}], " ", "*)"}], "\[IndentingNewLine]", 
       RowBox[{"(*", 
        RowBox[{
        "Bracketing", " ", "bisection", " ", "loop", " ", "for", " ", 
         "rootfinding", " ", "for", " ", "\[Delta]"}], "*)"}], 
       "\[IndentingNewLine]", 
       RowBox[{"For", "[", 
        RowBox[{
         RowBox[{"jj", "=", "1"}], ",", 
         RowBox[{"jj", "\[LessEqual]", "21"}], ",", 
         RowBox[{"jj", "++"}], ",", "\[IndentingNewLine]", 
         RowBox[{"{", 
          RowBox[{
           RowBox[{"delsolnp", "=", 
            RowBox[{"0.5", "*", 
             RowBox[{"(", 
              RowBox[{"delsolnp1", "+", "delsolnp2"}], ")"}]}]}], ";", 
           RowBox[{"(*", 
            RowBox[{"Trial", " ", "value"}], "*)"}], "\[IndentingNewLine]", 
           RowBox[{"(*", 
            RowBox[{
             RowBox[{"rcp", "=", 
              RowBox[{"Johnsonfn", "[", "0", "]"}]}], ";"}], "*)"}], 
           "\[IndentingNewLine]", 
           RowBox[{"at", "=", 
            RowBox[{"delsolnp", "*", 
             RowBox[{"Log", "[", 
              RowBox[{"(", 
               RowBox[{
                RowBox[{"1.", "/", "rcp"}], "-", "1."}], ")"}], "]"}]}]}], 
           ";", "\[IndentingNewLine]", 
           RowBox[{"dels", "=", 
            RowBox[{"40.", "*", 
             SuperscriptBox["10", 
              RowBox[{"-", "9"}]], "*", 
             SuperscriptBox["10", "9"]}]}], ";", 
           RowBox[{"(*", 
            RowBox[{"0", ";"}], "*)"}], "\[IndentingNewLine]", 
           RowBox[{"(*", 
            RowBox[{"Solving", " ", "heights", 
             RowBox[{"(", 
              RowBox[{"l2g", ",", "l3g"}], ")"}], " ", "and", " ", "resting", 
             " ", "position", " ", 
             RowBox[{"(", "x1pg", ")"}], " ", "in", " ", "perilymph"}], " ", 
            "*)"}], "\[IndentingNewLine]", 
           RowBox[{
            RowBox[{"eqfn1", "[", 
             RowBox[{"l2_", ",", "l3_", ",", "x1p_", ",", "xhps_"}], "]"}], ":=", 
            RowBox[{
             RowBox[{"(", 
              RowBox[{
               RowBox[{"xgs1", "[", 
                RowBox[{
                "aval1", ",", "cval", ",", "l1val", ",", "l2", ",", 
                 "bvalue1ch", ",", "x1", ",", "t"}], "]"}], "/.", 
               RowBox[{"{", 
                RowBox[{
                 RowBox[{"x1", "[", "t", "]"}], "\[Rule]", 
                 RowBox[{"(", "x1p", ")"}]}], "}"}]}], ")"}], "-", 
             RowBox[{"(", 
              RowBox[{"xhps", "-", "at"}], ")"}]}]}], ";", 
           "\[IndentingNewLine]", 
           RowBox[{
            RowBox[{"eqfn2", "[", 
             RowBox[{"l2_", ",", "l3_", ",", "x1p_", ",", "xhps_"}], "]"}], ":=", 
            RowBox[{
             RowBox[{"(", 
              RowBox[{
               RowBox[{"xgs2", "[", 
                RowBox[{
                "aval1", ",", "aval2", ",", "cval", ",", "l1val", ",", "l2", 
                 ",", "l3", ",", "bvalue1ch", ",", "bvalue2ch", ",", "x1", 
                 ",", "t"}], "]"}], "/.", 
               RowBox[{"{", 
                RowBox[{
                 RowBox[{"x1", "[", "t", "]"}], "\[Rule]", 
                 RowBox[{"(", "x1p", ")"}]}], "}"}]}], ")"}], "-", 
             RowBox[{"(", 
              RowBox[{"xhps", "-", "at"}], ")"}]}]}], ";", 
           "\[IndentingNewLine]", 
           RowBox[{
            RowBox[{"eqfn3", "[", 
             RowBox[{"l2_", ",", "l3_", ",", "x1p_", ",", "xhps_"}], "]"}], ":=", 
            RowBox[{
             RowBox[{"(", 
              RowBox[{
               RowBox[{"xgs1", "[", 
                RowBox[{
                "aval1", ",", "cval", ",", "l1val", ",", "l2", ",", 
                 "bvalue1ch", ",", "x1", ",", "t"}], "]"}], "/.", 
               RowBox[{"{", 
                RowBox[{
                 RowBox[{"x1", "[", "t", "]"}], "\[Rule]", 
                 RowBox[{"(", 
                  RowBox[{"x1p", "+", "dels"}], ")"}]}], "}"}]}], ")"}], "+", 
             
             RowBox[{"(", 
              RowBox[{
               RowBox[{"xgs2", "[", 
                RowBox[{
                "aval1", ",", "aval2", ",", "cval", ",", "l1val", ",", "l2", 
                 ",", "l3", ",", "bvalue1ch", ",", "bvalue2ch", ",", "x1", 
                 ",", "t"}], "]"}], "/.", 
               RowBox[{"{", 
                RowBox[{
                 RowBox[{"x1", "[", "t", "]"}], "\[Rule]", 
                 RowBox[{"(", 
                  RowBox[{"x1p", "+", "dels"}], ")"}]}], "}"}]}], ")"}], "-", 
             
             RowBox[{"2.", "*", "xhps"}]}]}], ";", "\[IndentingNewLine]", 
           RowBox[{
            RowBox[{"{", 
             RowBox[{"l2g", ",", "l3g", ",", "x1pg"}], "}"}], "=", 
            RowBox[{
             RowBox[{"{", 
              RowBox[{"l2", ",", "l3", ",", "x1p"}], "}"}], "/.", 
             RowBox[{"FindRoot", "[", 
              RowBox[{
               RowBox[{"{", 
                RowBox[{
                 RowBox[{"eqfn1", "[", 
                  RowBox[{"l2", ",", "l3", ",", "x1p", ",", "xhval2"}], "]"}],
                  ",", 
                 RowBox[{"eqfn2", "[", 
                  RowBox[{"l2", ",", "l3", ",", "x1p", ",", "xhval2"}], "]"}],
                  ",", 
                 RowBox[{"eqfn3", "[", 
                  RowBox[{"l2", ",", "l3", ",", "x1p", ",", "xhval2"}], 
                  "]"}]}], "}"}], ",", 
               RowBox[{"{", 
                RowBox[{
                 RowBox[{"{", 
                  RowBox[{"l2", ",", " ", "l2val"}], "}"}], ",", 
                 RowBox[{"{", 
                  RowBox[{"l3", ",", "l3val"}], "}"}], ",", 
                 RowBox[{"{", 
                  RowBox[{"x1p", ",", "restx1ch"}], "}"}]}], "}"}], ",", 
               RowBox[{"AccuracyGoal", "\[Rule]", " ", "4"}]}], "]"}]}]}], 
           ";", "\[IndentingNewLine]", "\[IndentingNewLine]", 
           RowBox[{"(*", 
            RowBox[{
            "Solving", " ", "for", " ", "resting", " ", "tension", " ", "in", 
             " ", "perilymph", " ", 
             RowBox[{"(", "tgsp", ")"}]}], " ", "*)"}], "\[IndentingNewLine]", 
           RowBox[{
            RowBox[{"eq1thch2", "[", "tgssoln_", "]"}], ":=", 
            RowBox[{
             RowBox[{"(", 
              RowBox[{
               RowBox[{"(", 
                RowBox[{
                 RowBox[{"(", 
                  RowBox[{"-", 
                   RowBox[{"D", "[", 
                    RowBox[{
                    RowBox[{"Lth2c", "[", 
                    RowBox[{
                    "aval1", ",", "aval2", ",", "cval", ",", "l1val", ",", 
                    "l2g", ",", "l3g", ",", "bvalue1ch", ",", "bvalue2ch", 
                    ",", "kthetaciliach", ",", "kthetaciliach", ",", 
                    "kthetaciliach", ",", "x1", ",", "x1uval", ",", "x2uval", 
                    ",", "x3uval", ",", "t"}], "]"}], ",", 
                    RowBox[{"x1", "[", "t", "]"}]}], "]"}]}], ")"}], "/.", 
                 RowBox[{"{", 
                  RowBox[{
                   RowBox[{"x1", "[", "t", "]"}], "\[Rule]", " ", "x1pg"}], 
                  "}"}]}], ")"}], "+", 
               RowBox[{"tgssoln", "*", 
                RowBox[{"(", 
                 RowBox[{
                  RowBox[{"D", "[", 
                   RowBox[{
                    RowBox[{"xgs1", "[", 
                    RowBox[{
                    "aval1", ",", "cval", ",", "l1val", ",", "l2g", ",", 
                    "bvalue1ch", ",", "x1", ",", "t"}], " ", "]"}], ",", 
                    RowBox[{"x1", "[", "t", "]"}]}], "]"}], "+", 
                  RowBox[{"D", "[", 
                   RowBox[{
                    RowBox[{"xgs2", "[", 
                    RowBox[{
                    "aval1", ",", "aval2", ",", "cval", ",", "l1val", ",", 
                    "l2g", ",", "l3g", ",", "bvalue1ch", ",", "bvalue2ch", 
                    ",", "x1", ",", "t"}], " ", "]"}], ",", 
                    RowBox[{"x1", "[", "t", "]"}]}], "]"}]}], ")"}]}]}], 
              ")"}], "/.", 
             RowBox[{"{", 
              RowBox[{
               RowBox[{"x1", "[", "t", "]"}], "\[Rule]", "x1pg"}], "}"}]}]}], 
           ";", "\[IndentingNewLine]", 
           RowBox[{"tgsp", "=", 
            RowBox[{"tgsval", "/.", 
             RowBox[{"FindRoot", "[", 
              RowBox[{
               RowBox[{"eq1thch2", "[", "tgsval", "]"}], ",", 
               RowBox[{"{", 
                RowBox[{"tgsval", ",", 
                 SuperscriptBox["10", 
                  RowBox[{"-", "3"}]]}], "}"}], ",", 
               RowBox[{"AccuracyGoal", "\[Rule]", "10"}]}], "]"}]}]}], ";", 
           "\[IndentingNewLine]", 
           RowBox[{"(*", 
            RowBox[{"calculating", " ", "kgsd"}], "*)"}], 
           "\[IndentingNewLine]", 
           RowBox[{"kgsdtrial", "=", 
            RowBox[{"kbval", "*", 
             RowBox[{"tempval", "/", "delsolnp"}]}]}], ";", 
           "\[IndentingNewLine]", 
           RowBox[{"Print", "[", 
            RowBox[{"\"\<\[Delta]=\>\"", ",", "delsolnp"}], "]"}], ";", 
           "\[IndentingNewLine]", 
           RowBox[{"{", 
            RowBox[{
             RowBox[{"(", 
              RowBox[{
               RowBox[{"xgs1", "[", 
                RowBox[{
                "aval1", ",", "cval", ",", "l1val", ",", "l2g", ",", 
                 "bvalue1ch", ",", "x1", ",", "t"}], " ", "]"}], "/.", 
               RowBox[{"{", 
                RowBox[{
                 RowBox[{"x1", "[", "t", "]"}], "\[Rule]", "x1pg"}], "}"}]}], 
              ")"}], ",", 
             RowBox[{"(", 
              RowBox[{
               RowBox[{"xgs2", "[", 
                RowBox[{
                "aval1", ",", "aval2", ",", "cval", ",", "l1val", ",", "l2g", 
                 ",", "l3g", ",", "bvalue1ch", ",", "bvalue2ch", ",", "x1", 
                 ",", "t"}], " ", "]"}], "/.", 
               RowBox[{"{", 
                RowBox[{
                 RowBox[{"x1", "[", "t", "]"}], "\[Rule]", "x1pg"}], "}"}]}], 
              ")"}]}], "}"}], ";", "\[IndentingNewLine]", 
           "\[IndentingNewLine]", 
           RowBox[{"xstarp", "=", 
            RowBox[{"(", 
             RowBox[{
              RowBox[{"xgs1", "[", 
               RowBox[{
               "aval1", ",", "cval", ",", "l1val", ",", "l2g", ",", 
                "bvalue1ch", ",", "x1", ",", "t"}], " ", "]"}], "/.", 
              RowBox[{"{", 
               RowBox[{
                RowBox[{"x1", "[", "t", "]"}], "\[Rule]", "x1pg"}], "}"}]}], 
             ")"}]}], ";", "\[IndentingNewLine]", 
           RowBox[{"xstarp2", "=", 
            RowBox[{"(", 
             RowBox[{
              RowBox[{"xgs2", "[", 
               RowBox[{
               "aval1", ",", "aval2", ",", "cval", ",", "l1val", ",", "l2g", 
                ",", "l3g", ",", "bvalue1ch", ",", "bvalue2ch", ",", "x1", 
                ",", "t"}], " ", "]"}], "/.", 
              RowBox[{"{", 
               RowBox[{
                RowBox[{"x1", "[", "t", "]"}], "\[Rule]", "x1pg"}], "}"}]}], 
             ")"}]}], ";", "\[IndentingNewLine]", 
           RowBox[{"(*", 
            RowBox[{
            "Solving", " ", "for", " ", "gating", " ", "spring", " ", 
             "stiffness", " ", 
             RowBox[{"(", "kgsp", ")"}], " ", "using", " ", "bundle", " ", 
             "stiffness", " ", "equation", " ", "in", " ", "perilymph"}], 
            "*)"}], "\[IndentingNewLine]", 
           RowBox[{
            RowBox[{"eq5thch2", "[", "kgs_", "]"}], ":=", 
            RowBox[{
             RowBox[{"(", 
              RowBox[{
               RowBox[{"kthetaciliach", "*", 
                RowBox[{"(", 
                 RowBox[{
                  SuperscriptBox[
                   RowBox[{"(", 
                    RowBox[{"D", "[", 
                    RowBox[{
                    RowBox[{"theta1", "[", 
                    RowBox[{"l1", ",", "x1", ",", "t"}], " ", "]"}], ",", 
                    RowBox[{"x1", "[", "t", "]"}]}], "]"}], ")"}], "2"], "+", 
                  
                  RowBox[{
                   RowBox[{"theta1", "[", 
                    RowBox[{"l1", ",", "x1", ",", "t"}], " ", "]"}], "*", 
                   RowBox[{"D", "[", 
                    RowBox[{
                    RowBox[{"(", 
                    RowBox[{"D", "[", 
                    RowBox[{
                    RowBox[{"theta1", "[", 
                    RowBox[{"l1", ",", "x1", ",", "t"}], " ", "]"}], ",", 
                    RowBox[{"x1", "[", "t", "]"}]}], "]"}], ")"}], ",", 
                    RowBox[{"x1", "[", "t", "]"}]}], "]"}]}], "+", 
                  SuperscriptBox[
                   RowBox[{"(", 
                    RowBox[{"D", "[", 
                    RowBox[{
                    RowBox[{"theta2", "[", 
                    RowBox[{
                    "a1", ",", "c", ",", "l1", ",", "l2", ",", "x1", ",", 
                    "t"}], " ", "]"}], ",", 
                    RowBox[{"x1", "[", "t", "]"}]}], "]"}], ")"}], "2"], "+", 
                  
                  RowBox[{
                   RowBox[{"theta2", "[", 
                    RowBox[{
                    "a1", ",", "c", ",", "l1", ",", "l2", ",", "x1", ",", 
                    "t"}], " ", "]"}], "*", 
                   RowBox[{"D", "[", 
                    RowBox[{
                    RowBox[{"D", "[", 
                    RowBox[{
                    RowBox[{"theta2", "[", 
                    RowBox[{
                    "a1", ",", "c", ",", "l1", ",", "l2", ",", "x1", ",", 
                    "t"}], " ", "]"}], ",", 
                    RowBox[{"x1", "[", "t", "]"}]}], "]"}], ",", 
                    RowBox[{"x1", "[", "t", "]"}]}], "]"}]}], "+", 
                  SuperscriptBox[
                   RowBox[{"(", 
                    RowBox[{"D", "[", 
                    RowBox[{
                    RowBox[{"theta3", "[", 
                    RowBox[{
                    "a1", ",", "a2", ",", "c", ",", "l1", ",", "l2", ",", 
                    "l3", ",", "x1", ",", "t"}], " ", "]"}], ",", 
                    RowBox[{"x1", "[", "t", "]"}]}], "]"}], ")"}], "2"], "+", 
                  
                  RowBox[{
                   RowBox[{"theta3", "[", 
                    RowBox[{
                    "a1", ",", "a2", ",", "c", ",", "l1", ",", "l2", ",", 
                    "l3", ",", "x1", ",", "t"}], " ", "]"}], "*", 
                   RowBox[{"D", "[", 
                    RowBox[{
                    RowBox[{"D", "[", 
                    RowBox[{
                    RowBox[{"theta3", "[", 
                    RowBox[{
                    "a1", ",", "a2", ",", "c", ",", "l1", ",", "l2", ",", 
                    "l3", ",", "x1", ",", "t"}], "]"}], ",", 
                    RowBox[{"x1", "[", "t", "]"}]}], "]"}], ",", 
                    RowBox[{"x1", "[", "t", "]"}]}], "]"}]}]}], ")"}]}], "+", 
               "\[IndentingNewLine]", 
               RowBox[{"kgs", "*", 
                RowBox[{"(", 
                 RowBox[{
                  SuperscriptBox[
                   RowBox[{"(", 
                    RowBox[{"D", "[", 
                    RowBox[{
                    RowBox[{"xgs1", "[", 
                    RowBox[{
                    "a1", ",", "c", ",", "l1", ",", "l2", ",", "b1", ",", 
                    "x1", ",", "t"}], " ", "]"}], ",", 
                    RowBox[{"x1", "[", "t", "]"}]}], "]"}], ")"}], "2"], "+", 
                  
                  SuperscriptBox[
                   RowBox[{"(", 
                    RowBox[{"D", "[", 
                    RowBox[{
                    RowBox[{"xgs2", "[", 
                    RowBox[{
                    "a1", ",", "a2", ",", "c", ",", "l1", ",", "l2", ",", 
                    "l3", ",", "b1", ",", "b2", ",", "x1", ",", "t"}], " ", 
                    "]"}], ",", 
                    RowBox[{"x1", "[", "t", "]"}]}], "]"}], ")"}], "2"]}], 
                 ")"}]}], "-", 
               RowBox[{"kgsdtrial", "*", 
                RowBox[{"(", 
                 RowBox[{
                  RowBox[{
                   RowBox[{"D", "[", 
                    RowBox[{
                    RowBox[{"p01", "[", 
                    RowBox[{
                    "a1", ",", "c", ",", "l1", ",", "l2", ",", "b1", ",", 
                    "x1", ",", "t", ",", "xh1", ",", "d", ",", "kgs1", ",", 
                    "kb", ",", "temp"}], "]"}], ",", 
                    RowBox[{"x1", "[", "t", "]"}]}], "]"}], "*", 
                   RowBox[{"D", "[", 
                    RowBox[{
                    RowBox[{"xgs1", "[", 
                    RowBox[{
                    "a1", ",", "c", ",", "l1", ",", "l2", ",", "b1", ",", 
                    "x1", ",", "t"}], " ", "]"}], ",", 
                    RowBox[{"x1", "[", "t", "]"}]}], "]"}]}], "+", 
                  RowBox[{
                   RowBox[{"D", "[", 
                    RowBox[{
                    RowBox[{"p02", "[", 
                    RowBox[{
                    "a1", ",", "a2", ",", "c", ",", "l1", ",", "l2", ",", 
                    "l3", ",", "b1", ",", "b2", ",", "x1", ",", "t", ",", 
                    "xh2", ",", "d", ",", "kgs2", ",", "kb", ",", "temp"}], 
                    "]"}], ",", 
                    RowBox[{"x1", "[", "t", "]"}]}], "]"}], "*", 
                   RowBox[{"D", "[", 
                    RowBox[{
                    RowBox[{"xgs2", "[", 
                    RowBox[{
                    "a1", ",", "a2", ",", "c", ",", "l1", ",", "l2", ",", 
                    "l3", ",", "b1", ",", "b2", ",", "x1", ",", "t"}], " ", 
                    "]"}], ",", 
                    RowBox[{"x1", "[", "t", "]"}]}], "]"}]}]}], ")"}]}], "+", 
               
               RowBox[{"tgsp", "*", 
                RowBox[{"D", "[", 
                 RowBox[{
                  RowBox[{"(", 
                   RowBox[{"D", "[", 
                    RowBox[{
                    RowBox[{"xgs1", "[", 
                    RowBox[{
                    "a1", ",", "c", ",", "l1", ",", "l2", ",", "b1", ",", 
                    "x1", ",", "t"}], " ", "]"}], ",", 
                    RowBox[{"x1", "[", "t", "]"}]}], "]"}], ")"}], ",", 
                  RowBox[{"x1", "[", "t", "]"}]}], "]"}]}], "+", 
               RowBox[{"tgsp", "*", 
                RowBox[{"D", "[", 
                 RowBox[{
                  RowBox[{"(", 
                   RowBox[{"D", "[", 
                    RowBox[{
                    RowBox[{"xgs2", "[", 
                    RowBox[{
                    "a1", ",", "a2", ",", "c", ",", "l1", ",", "l2", ",", 
                    "l3", ",", "b1", ",", "b2", ",", "x1", ",", "t"}], " ", 
                    "]"}], ",", 
                    RowBox[{"x1", "[", "t", "]"}]}], "]"}], ")"}], ",", 
                  RowBox[{"x1", "[", "t", "]"}]}], "]"}]}]}], ")"}], "/.", 
             RowBox[{"{", 
              RowBox[{
               RowBox[{"a1", "\[Rule]", " ", "aval1"}], ",", 
               RowBox[{"a2", "\[Rule]", " ", "aval2"}], ",", 
               RowBox[{"c", "\[Rule]", " ", "cval"}], ",", 
               RowBox[{"l1", "\[Rule]", "l1val"}], ",", 
               RowBox[{"l2", "\[Rule]", " ", "l2g"}], ",", 
               RowBox[{"l3", "\[Rule]", " ", "l3g"}], ",", 
               RowBox[{"kgs1", "\[Rule]", "kgs"}], ",", 
               RowBox[{"kgs2", "\[Rule]", "kgs"}], ",", 
               RowBox[{"b1", "\[Rule]", 
                RowBox[{"(", "bvalue1ch", ")"}]}], ",", 
               RowBox[{"b2", "\[Rule]", " ", 
                RowBox[{"(", "bvalue2ch", ")"}]}], ",", 
               RowBox[{"theta1u", "\[Rule]", "x1uval"}], ",", 
               RowBox[{"theta2u", "\[Rule]", "x2uval"}], ",", 
               RowBox[{"theta3u", "\[Rule]", " ", "x3uval"}], ",", 
               RowBox[{
                RowBox[{"x1", "[", "t", "]"}], "\[Rule]", " ", 
                RowBox[{"(", "x1pg", ")"}]}], ",", 
               RowBox[{"xh1", "\[Rule]", " ", "xhval2"}], ",", 
               RowBox[{"xh2", "\[Rule]", " ", "xhval2"}], ",", 
               RowBox[{"d", "\[Rule]", " ", 
                RowBox[{"(", 
                 RowBox[{"kgsdtrial", "/", "kgs"}], ")"}]}], ",", 
               RowBox[{"kb", "\[Rule]", " ", "kbval"}], ",", 
               RowBox[{"temp", "\[Rule]", "tempval"}]}], "}"}]}]}], ";", 
           "\[IndentingNewLine]", 
           RowBox[{"kgsp", "=", 
            RowBox[{"kgs", "/.", 
             RowBox[{"(", 
              RowBox[{"FindRoot", "[", 
               RowBox[{
                RowBox[{
                 RowBox[{"eq5thch2", "[", "kgs", "]"}], "==", 
                 RowBox[{"khb", "/", "nc"}]}], ",", 
                RowBox[{"{", 
                 RowBox[{"kgs", ",", 
                  RowBox[{"6.1", "*", 
                   SuperscriptBox["10", 
                    RowBox[{"-", "3"}]]}]}], "}"}], ",", 
                RowBox[{"AccuracyGoal", "\[Rule]", "10"}]}], "]"}], ")"}]}]}],
            ";", "\[IndentingNewLine]", 
           RowBox[{"(*", 
            RowBox[{"calculating", " ", "d", 
             RowBox[{"(", "dvalp", ")"}]}], "*)"}], "\[IndentingNewLine]", 
           RowBox[{"dvalp", "=", 
            RowBox[{"kgsdtrial", "/", "kgsp"}]}], ";", "\[IndentingNewLine]", 
           
           RowBox[{"(*", 
            RowBox[{"calculating", " ", "xu", 
             RowBox[{"(", "xgsup", ")"}]}], "*)"}], "\[IndentingNewLine]", 
           RowBox[{"xgsup", "=", 
            RowBox[{"xstarp", "-", 
             RowBox[{"rcp", "*", "dvalp"}], "-", 
             RowBox[{"tgsp", "/", "kgsp"}]}]}], ";", "\[IndentingNewLine]", 
           RowBox[{"(*", 
            RowBox[{
            "solving", " ", "bundle", " ", "resting", " ", "displacement", 
             " ", 
             RowBox[{"(", "restx1chnew", ")"}], " ", "in", " ", "endolymph", 
             " ", "for", " ", "the", " ", "trial", " ", "value", " ", "of", 
             " ", "\[Delta]"}], "*)"}], "\[IndentingNewLine]", 
           RowBox[{
            RowBox[{"eqme", "[", 
             RowBox[{
             "x1se_", ",", "kgsval_", ",", "dval_", ",", "xgsuval_", ",", 
              "rcp_"}], "]"}], ":=", 
            RowBox[{
             RowBox[{"(", 
              RowBox[{
               RowBox[{"(", 
                RowBox[{
                 RowBox[{"(", 
                  RowBox[{"-", 
                   RowBox[{"D", "[", 
                    RowBox[{
                    RowBox[{"Lth2c", "[", 
                    RowBox[{
                    "aval1", ",", "aval2", ",", "cval", ",", "l1val", ",", 
                    "l2val", ",", "l3val", ",", "bvalue1ch", ",", "bvalue2ch",
                     ",", "kthetaciliach", ",", "kthetaciliach", ",", 
                    "kthetaciliach", ",", "x1", ",", "x1uval", ",", "x2uval", 
                    ",", "x3uval", ",", "t"}], "]"}], ",", 
                    RowBox[{"x1", "[", "t", "]"}]}], "]"}]}], ")"}], "/.", 
                 RowBox[{"{", 
                  RowBox[{
                   RowBox[{"x1", "[", "t", "]"}], "\[Rule]", " ", "x1se"}], 
                  "}"}]}], ")"}], "+", 
               RowBox[{"kgsval", "*", 
                RowBox[{"(", 
                 RowBox[{
                  RowBox[{"(", 
                   RowBox[{
                    RowBox[{"xgs1", "[", 
                    RowBox[{
                    "aval1", ",", "cval", ",", "l1val", ",", "l2val", ",", 
                    "bvalue1ch", ",", "x1", ",", "t"}], " ", "]"}], "/.", 
                    RowBox[{"{", 
                    RowBox[{
                    RowBox[{"x1", "[", "t", "]"}], "\[Rule]", " ", "x1se"}], 
                    "}"}]}], ")"}], "-", "xgsuval", "-", 
                  RowBox[{"rcp", "*", "dval"}]}], ")"}], "*", 
                RowBox[{"D", "[", 
                 RowBox[{
                  RowBox[{"xgs1", "[", 
                   RowBox[{
                   "aval1", ",", "cval", ",", "l1val", ",", "l2val", ",", 
                    "bvalue1ch", ",", "x1", ",", "t"}], " ", "]"}], ",", 
                  RowBox[{"x1", "[", "t", "]"}]}], "]"}]}], "+", 
               RowBox[{"kgsval", "*", 
                RowBox[{"(", 
                 RowBox[{
                  RowBox[{"(", 
                   RowBox[{
                    RowBox[{"xgs2", "[", 
                    RowBox[{
                    "aval1", ",", "aval2", ",", "cval", ",", "l1val", ",", 
                    "l2val", ",", "l3val", ",", "bvalue1ch", ",", "bvalue2ch",
                     ",", "x1", ",", "t"}], " ", "]"}], "/.", 
                    RowBox[{"{", 
                    RowBox[{
                    RowBox[{"x1", "[", "t", "]"}], "\[Rule]", " ", "x1se"}], 
                    "}"}]}], ")"}], "-", "xgsuval", "-", 
                  RowBox[{"rcp", "*", "dval"}]}], ")"}], "*", 
                RowBox[{"D", "[", 
                 RowBox[{
                  RowBox[{"xgs2", "[", 
                   RowBox[{
                   "aval1", ",", "aval2", ",", "cval", ",", "l1val", ",", 
                    "l2val", ",", "l3val", ",", "bvalue1ch", ",", "bvalue2ch",
                     ",", "x1", ",", "t"}], " ", "]"}], ",", 
                  RowBox[{"x1", "[", "t", "]"}]}], "]"}]}]}], ")"}], "/.", 
             RowBox[{"{", 
              RowBox[{
               RowBox[{"x1", "[", "t", "]"}], "\[Rule]", "x1se"}], "}"}]}]}], 
           ";", "\[IndentingNewLine]", 
           RowBox[{"kgse", "=", "kgsp"}], ";", 
           RowBox[{"(*", "*)"}], "\[IndentingNewLine]", 
           RowBox[{"restx1chnew", "=", 
            RowBox[{"x1star0p5", "/.", 
             RowBox[{"FindRoot", "[", 
              RowBox[{
               RowBox[{"eqme", "[", 
                RowBox[{
                "x1star0p5", ",", "kgse", ",", "dvalp", ",", "xgsup", ",", 
                 "0.5"}], "]"}], ",", 
               RowBox[{"{", 
                RowBox[{"x1star0p5", ",", "restx1ch"}], "}"}], ",", 
               RowBox[{"AccuracyGoal", "\[Rule]", "10"}]}], "]"}]}]}], ";", 
           "\[IndentingNewLine]", 
           RowBox[{"(*", 
            RowBox[{"calculate", " ", "offset", " ", "in", " ", "endolymph"}],
             " ", "*)"}], "\[IndentingNewLine]", 
           RowBox[{"offset", "=", 
            RowBox[{"(", 
             RowBox[{"restx1nogsch", "-", " ", "restx1chnew"}], ")"}]}], ";", 
           "\[IndentingNewLine]", 
           RowBox[{"(*", 
            RowBox[{
            "calculate", " ", "resting", " ", "tension", " ", "in", " ", 
             "endolymph"}], " ", "*)"}], "\[IndentingNewLine]", 
           RowBox[{"tgse", "=", 
            RowBox[{"kgsp", "*", 
             RowBox[{"(", 
              RowBox[{
               RowBox[{"(", 
                RowBox[{
                 RowBox[{"xgs1", "[", 
                  RowBox[{
                  "aval1", ",", "cval", ",", "l1val", ",", "l2val", ",", 
                   "bvalue1ch", ",", "x1", ",", "t"}], " ", "]"}], "/.", 
                 RowBox[{"{", 
                  RowBox[{
                   RowBox[{"x1", "[", "t", "]"}], "\[Rule]", " ", 
                   "restx1chnew"}], "}"}]}], ")"}], "-", "xgsup", "-", 
               RowBox[{"0.5", "*", "dvalp"}]}], ")"}]}]}], ";", 
           "\[IndentingNewLine]", 
           RowBox[{"Print", "[", 
            RowBox[{
            "\"\<jj= \>\"", ",", "jj", ",", "\"\<offset=\>\"", ",", 
             "offset"}], "]"}], ";", "\[IndentingNewLine]", 
           RowBox[{"(*", 
            RowBox[{"Check", " ", "for", " ", 
             RowBox[{"convergence", ":", " ", 
              RowBox[{
               RowBox[{"44.9", " ", "nm"}], " ", "\[LessEqual]", " ", 
               "offset", " ", "\[LessEqual]", " ", 
               RowBox[{"45.1", " ", "nm"}]}]}]}], "*)"}], 
           "\[IndentingNewLine]", 
           RowBox[{"If", "[", 
            RowBox[{
             RowBox[{"(", 
              RowBox[{"offset", "<", "44.9"}], ")"}], ",", 
             RowBox[{"Print", "[", 
              RowBox[{
              "\"\<Offset <39 nm, value is \>\"", ",", " ", "offset"}], " ", 
              "]"}], ",", 
             RowBox[{"delsolnp2", "=", "delsolnp"}]}], "]"}], ";", 
           "\[IndentingNewLine]", 
           RowBox[{"If", "[", 
            RowBox[{
             RowBox[{"(", 
              RowBox[{"offset", ">", "45.1"}], ")"}], ",", 
             RowBox[{"Print", "[", 
              RowBox[{
              "\"\<Offset >50 nm, value is \>\"", ",", " ", "offset"}], " ", 
              "]"}], ",", 
             RowBox[{"delsolnp1", "=", "delsolnp"}]}], "]"}], ";", 
           "\[IndentingNewLine]", 
           RowBox[{"If", "[", 
            RowBox[{
             RowBox[{"(", 
              RowBox[{
               RowBox[{"(", 
                RowBox[{"offset", ">", "44.9"}], ")"}], "&&", 
               RowBox[{"(", 
                RowBox[{"offset", "<", "45.1"}], ")"}]}], ")"}], ",", 
             RowBox[{"{", 
              RowBox[{
               RowBox[{
                RowBox[{"kappavals", "[", 
                 RowBox[{"[", "ii", "]"}], "]"}], "=", "kthetaciliach"}], ";", 
               RowBox[{
                RowBox[{"kgsvals", "[", 
                 RowBox[{"[", "ii", "]"}], "]"}], "=", "kgsp"}], ";", 
               RowBox[{
                RowBox[{"dvals", "[", 
                 RowBox[{"[", "ii", "]"}], "]"}], "=", "dvalp"}], ";", 
               RowBox[{
                RowBox[{"delpvals", "[", 
                 RowBox[{"[", "ii", "]"}], "]"}], "=", "delsolnp"}], ";", 
               RowBox[{
                RowBox[{"offsetvals", "[", 
                 RowBox[{"[", "ii", "]"}], "]"}], "=", "offset"}], ";", 
               "\[IndentingNewLine]", 
               RowBox[{
                RowBox[{"x1pvals", "[", 
                 RowBox[{"[", "ii", "]"}], "]"}], "=", "x1pg"}], ";", 
               "\[IndentingNewLine]", 
               RowBox[{
                RowBox[{"x1evals", "[", 
                 RowBox[{"[", "ii", "]"}], "]"}], "=", "restx1ch"}], ";", 
               "\[IndentingNewLine]", 
               RowBox[{
                RowBox[{"x1ssvals", "[", 
                 RowBox[{"[", "ii", "]"}], "]"}], "=", "xstarp"}], ";", 
               "\[IndentingNewLine]", 
               RowBox[{
                RowBox[{"x2ssvals", "[", 
                 RowBox[{"[", "ii", "]"}], "]"}], "=", "xstarp2"}], ";", 
               "\[IndentingNewLine]", 
               RowBox[{
                RowBox[{"xgsuvals", "[", 
                 RowBox[{"[", "ii", "]"}], "]"}], "=", "xgsup"}], ";", 
               "\[IndentingNewLine]", 
               RowBox[{
                RowBox[{"tpvals", "[", 
                 RowBox[{"[", "ii", "]"}], "]"}], "=", "tgsp"}], ";", 
               "\[IndentingNewLine]", 
               RowBox[{
                RowBox[{"tevals", "[", 
                 RowBox[{"[", "ii", "]"}], "]"}], "=", 
                RowBox[{"kgsp", "*", 
                 RowBox[{"(", 
                  RowBox[{"xgsrval", "-", "xgsup", "-", 
                   RowBox[{"0.5", "*", "dvalp"}]}], ")"}]}]}], ";", 
               "\[IndentingNewLine]", 
               RowBox[{
                RowBox[{"l2pvals", "[", 
                 RowBox[{"[", "ii", "]"}], "]"}], "=", "l2g"}], ";", 
               RowBox[{
                RowBox[{"l3pvals", "[", 
                 RowBox[{"[", "ii", "]"}], "]"}], "=", "l3g"}], ";", 
               RowBox[{
                RowBox[{"l2evals", "[", 
                 RowBox[{"[", "ii", "]"}], "]"}], "=", "l2val"}], ";", 
               RowBox[{
                RowBox[{"l3evals", "[", 
                 RowBox[{"[", "ii", "]"}], "]"}], "=", "l3val"}], ";", 
               "\[IndentingNewLine]", 
               RowBox[{"Print", "[", 
                RowBox[{
                "\"\<Final Offset (nm) = \>\"", ",", "offset", ",", 
                 "\"\<\\n Final restx1ch, x1pg, (nm) = \>\"", ",", 
                 RowBox[{"{", 
                  RowBox[{"restx1ch", ",", "x1pg"}], "}"}], ",", 
                 "\"\<\\n Final \!\(\*SubscriptBox[\(\[Delta]\), \(P\)]\) - \
Initial \!\(\*SubscriptBox[\(\[Delta]\), \(P\)]\) (nm) = \>\"", ",", 
                 RowBox[{"(", 
                  RowBox[{"delsolnp", "-", "delsoln"}], ")"}], " ", ",", " ", 
                 "\"\<\\nFinal \!\(\*SubscriptBox[SuperscriptBox[\(X\), \
\(*\)], \(1  p\)]\)(nm) = \>\"", ",", "x1pg", " ", ",", " ", 
                 "\"\<\\nFinal \!\(\*SubscriptBox[\(l\), \(2  \
p\)]\)/\!\(\*SubscriptBox[\(l\), \(2  E\)]\) = \>\"", ",", 
                 RowBox[{"l2g", "/", "l2val"}], ",", 
                 "\"\<\\nFinal \!\(\*SubscriptBox[\(l\), \(3  \
p\)]\)/\!\(\*SubscriptBox[\(l\), \(3  E\)]\) = \>\"", ",", 
                 RowBox[{"l3g", "/", "l3val"}], ",", 
                 "\"\<\\nFinal \!\(\*SubscriptBox[SuperscriptBox[\(t\), \
\(*\)], \(p\)]\)/\!\(\*SubscriptBox[SuperscriptBox[\(t\), \(*\)], \(E\)]\) = \
\>\"", ",", 
                 RowBox[{"tgsp", "/", "tgse"}], ",", 
                 "\"\<\\nFinal \!\(\*SubscriptBox[\(k\), \(gs\)]\) = \>\"", 
                 ",", "kgsp"}], "]"}], ";", 
               RowBox[{"Break", "[", "]"}]}], "}"}]}], "]"}]}], "}"}]}], 
        "]"}]}], "}"}]}], "]"}], "\[IndentingNewLine]", 
   RowBox[{
    RowBox[{
     RowBox[{"smalldeltafnlhsgen", "[", 
      RowBox[{"x1in_", ",", "delta_", ",", "xh_", ",", "l2_", ",", "l3_"}], 
      "]"}], ":=", 
     RowBox[{"0.5", 
      RowBox[{"(", 
       RowBox[{
        SuperscriptBox[
         RowBox[{"(", 
          RowBox[{"1", "+", 
           RowBox[{"Exp", "[", 
            RowBox[{
             RowBox[{"-", 
              RowBox[{"(", 
               RowBox[{
                RowBox[{"(", 
                 RowBox[{
                  RowBox[{"xgs1", "[", 
                   RowBox[{
                   "aval1", ",", "cval", ",", "l1val", ",", "l2", ",", 
                    "bvalue1ch", ",", "x1", ",", "t"}], "]"}], "/.", 
                  RowBox[{"{", 
                   RowBox[{
                    RowBox[{"x1", "[", "t", "]"}], "\[Rule]", "x1in"}], 
                   "}"}]}], ")"}], "-", "xh"}], ")"}]}], "/", "delta"}], 
            "]"}]}], ")"}], 
         RowBox[{"-", "1"}]], "+", 
        SuperscriptBox[
         RowBox[{"(", 
          RowBox[{"1", "+", 
           RowBox[{"Exp", "[", 
            RowBox[{
             RowBox[{"-", 
              RowBox[{"(", 
               RowBox[{
                RowBox[{"(", 
                 RowBox[{
                  RowBox[{"xgs2", "[", 
                   RowBox[{
                   "aval1", ",", "aval2", ",", "cval", ",", "l1val", ",", 
                    "l2", ",", "l3", ",", "bvalue1ch", ",", "bvalue2ch", ",", 
                    "x1", ",", "t"}], "]"}], "/.", 
                  RowBox[{"{", 
                   RowBox[{
                    RowBox[{"x1", "[", "t", "]"}], "\[Rule]", "x1in"}], 
                   "}"}]}], ")"}], "-", "xh"}], ")"}]}], "/", "delta"}], 
            "]"}]}], ")"}], 
         RowBox[{"-", "1"}]]}], ")"}]}]}], ";"}]}]}]], "Input",
 CellChangeTimes->{{3.928599065061282*^9, 3.928599121324336*^9}, 
   3.928599178398625*^9, 3.928599218271388*^9, {3.928599354904882*^9, 
   3.9285993553438463`*^9}, {3.92859943588269*^9, 3.9285994362831087`*^9}, 
   3.9285995520934677`*^9, 3.928600137354772*^9, {3.928600207243497*^9, 
   3.928600233863224*^9}, {3.9286002647930717`*^9, 3.928600311019195*^9}, {
   3.9286003862005873`*^9, 3.928600424108774*^9}, 3.928838290203364*^9, {
   3.9288383431545486`*^9, 3.928838393207842*^9}, {3.928838979698748*^9, 
   3.928839024610022*^9}, {3.9288390552725353`*^9, 3.9288390747671127`*^9}, {
   3.9288440516037397`*^9, 3.928844074575403*^9}, {3.9288441419042797`*^9, 
   3.928844159161578*^9}, {3.928844241082633*^9, 3.928844337595231*^9}, {
   3.928844402112804*^9, 3.928844552360087*^9}, {3.9288452749220448`*^9, 
   3.928845376856881*^9}, {3.928845412932884*^9, 3.928845654471694*^9}, {
   3.928845717680416*^9, 3.928845731012532*^9}, {3.928845765720532*^9, 
   3.928845937654245*^9}, {3.928846269252718*^9, 3.9288463090855703`*^9}, {
   3.928846372538251*^9, 3.928846465930574*^9}, {3.9288465028335037`*^9, 
   3.92884656055591*^9}, 3.928846602405675*^9, {3.928846670510764*^9, 
   3.928846954190675*^9}, 3.928847046494845*^9, 3.9288471171709757`*^9, 
   3.928847181173648*^9, {3.92884721625102*^9, 3.928847216694274*^9}, {
   3.9299917557730007`*^9, 3.929991756713537*^9}, {3.9405357716501207`*^9, 
   3.940535773461763*^9}, 3.947985761005121*^9, 3.9479859271655407`*^9, 
   3.9479860773834953`*^9, {3.947986195009286*^9, 3.947986394172708*^9}, {
   3.947986439026697*^9, 3.947986441288913*^9}, {3.9479877221044827`*^9, 
   3.9479877276039886`*^9}, 3.947991310232917*^9, {3.947991440512866*^9, 
   3.947991455431469*^9}, {3.9479918566309643`*^9, 3.947991874863599*^9}},
 CellLabel->"In[92]:=",ExpressionUUID->"ff9735c4-2592-4c71-a27e-e9e88e1b9029"],

Cell[CellGroupData[{

Cell[BoxData[
 InterpretationBox[
  RowBox[{"\<\"ii=\"\>", "\[InvisibleSpace]", "11"}],
  SequenceForm["ii=", 11],
  Editable->False]], "Print",
 CellChangeTimes->{
  3.947986078085305*^9, 3.9479861598125153`*^9, {3.947986198533249*^9, 
   3.947986241121014*^9}, {3.9479862727192287`*^9, 3.9479863948441267`*^9}, 
   3.947986442052681*^9, {3.947987706856358*^9, 3.947987728179862*^9}, 
   3.9479881133745813`*^9, 3.9479913189044247`*^9, {3.947991432698908*^9, 
   3.94799145596586*^9}, 3.947991652461282*^9, {3.947991857611514*^9, 
   3.9479918767203703`*^9}, 3.948034201143952*^9, 3.948527579225293*^9, 
   3.948545586977563*^9, 3.948640653812845*^9, 3.948819591999404*^9, 
   3.949056656084309*^9},
 CellLabel->
  "During evaluation of \
In[92]:=",ExpressionUUID->"2df51a15-3165-4925-876b-0fe845f54105"],

Cell[BoxData[
 InterpretationBox[
  RowBox[{"\<\"\[Delta]=\"\>", "\[InvisibleSpace]", "2.4067099660163427`"}],
  SequenceForm["\[Delta]=", 2.4067099660163427`],
  Editable->False]], "Print",
 CellChangeTimes->{
  3.947986078085305*^9, 3.9479861598125153`*^9, {3.947986198533249*^9, 
   3.947986241121014*^9}, {3.9479862727192287`*^9, 3.9479863948441267`*^9}, 
   3.947986442052681*^9, {3.947987706856358*^9, 3.947987728179862*^9}, 
   3.9479881133745813`*^9, 3.9479913189044247`*^9, {3.947991432698908*^9, 
   3.94799145596586*^9}, 3.947991652461282*^9, {3.947991857611514*^9, 
   3.9479918767203703`*^9}, 3.948034201143952*^9, 3.948527579225293*^9, 
   3.948545586977563*^9, 3.948640653812845*^9, 3.948819591999404*^9, 
   3.949056656126466*^9},
 CellLabel->
  "During evaluation of \
In[92]:=",ExpressionUUID->"a4e3a1db-aca7-46e0-a768-29b1a5e41027"],

Cell[BoxData[
 InterpretationBox[
  RowBox[{"\<\"jj= \"\>", "\[InvisibleSpace]", "1", 
   "\[InvisibleSpace]", "\<\"offset=\"\>", "\[InvisibleSpace]", 
   "218.24029219661793`"}],
  SequenceForm["jj= ", 1, "offset=", 218.24029219661793`],
  Editable->False]], "Print",
 CellChangeTimes->{
  3.947986078085305*^9, 3.9479861598125153`*^9, {3.947986198533249*^9, 
   3.947986241121014*^9}, {3.9479862727192287`*^9, 3.9479863948441267`*^9}, 
   3.947986442052681*^9, {3.947987706856358*^9, 3.947987728179862*^9}, 
   3.9479881133745813`*^9, 3.9479913189044247`*^9, {3.947991432698908*^9, 
   3.94799145596586*^9}, 3.947991652461282*^9, {3.947991857611514*^9, 
   3.9479918767203703`*^9}, 3.948034201143952*^9, 3.948527579225293*^9, 
   3.948545586977563*^9, 3.948640653812845*^9, 3.948819591999404*^9, 
   3.94905665617491*^9},
 CellLabel->
  "During evaluation of \
In[92]:=",ExpressionUUID->"1d992edb-d130-4bd8-a0b3-dd4c694e598f"],

Cell[BoxData[
 InterpretationBox[
  RowBox[{"\<\"Offset >50 nm, value is \"\>", "\[InvisibleSpace]", 
   "218.24029219661793`"}],
  SequenceForm["Offset >50 nm, value is ", 218.24029219661793`],
  Editable->False]], "Print",
 CellChangeTimes->{
  3.947986078085305*^9, 3.9479861598125153`*^9, {3.947986198533249*^9, 
   3.947986241121014*^9}, {3.9479862727192287`*^9, 3.9479863948441267`*^9}, 
   3.947986442052681*^9, {3.947987706856358*^9, 3.947987728179862*^9}, 
   3.9479881133745813`*^9, 3.9479913189044247`*^9, {3.947991432698908*^9, 
   3.94799145596586*^9}, 3.947991652461282*^9, {3.947991857611514*^9, 
   3.9479918767203703`*^9}, 3.948034201143952*^9, 3.948527579225293*^9, 
   3.948545586977563*^9, 3.948640653812845*^9, 3.948819591999404*^9, 
   3.949056656176427*^9},
 CellLabel->
  "During evaluation of \
In[92]:=",ExpressionUUID->"df8c4edc-9d7c-4d4c-8078-f67ce4399fea"],

Cell[BoxData[
 InterpretationBox[
  RowBox[{"\<\"\[Delta]=\"\>", "\[InvisibleSpace]", "2.3494073477778583`"}],
  SequenceForm["\[Delta]=", 2.3494073477778583`],
  Editable->False]], "Print",
 CellChangeTimes->{
  3.947986078085305*^9, 3.9479861598125153`*^9, {3.947986198533249*^9, 
   3.947986241121014*^9}, {3.9479862727192287`*^9, 3.9479863948441267`*^9}, 
   3.947986442052681*^9, {3.947987706856358*^9, 3.947987728179862*^9}, 
   3.9479881133745813`*^9, 3.9479913189044247`*^9, {3.947991432698908*^9, 
   3.94799145596586*^9}, 3.947991652461282*^9, {3.947991857611514*^9, 
   3.9479918767203703`*^9}, 3.948034201143952*^9, 3.948527579225293*^9, 
   3.948545586977563*^9, 3.948640653812845*^9, 3.948819591999404*^9, 
   3.949056656177847*^9},
 CellLabel->
  "During evaluation of \
In[92]:=",ExpressionUUID->"bd6f4280-b23b-4de0-90cd-6f14016737ea"],

Cell[BoxData[
 InterpretationBox[
  RowBox[{"\<\"jj= \"\>", "\[InvisibleSpace]", "2", 
   "\[InvisibleSpace]", "\<\"offset=\"\>", "\[InvisibleSpace]", 
   "58.74993618665326`"}],
  SequenceForm["jj= ", 2, "offset=", 58.74993618665326],
  Editable->False]], "Print",
 CellChangeTimes->{
  3.947986078085305*^9, 3.9479861598125153`*^9, {3.947986198533249*^9, 
   3.947986241121014*^9}, {3.9479862727192287`*^9, 3.9479863948441267`*^9}, 
   3.947986442052681*^9, {3.947987706856358*^9, 3.947987728179862*^9}, 
   3.9479881133745813`*^9, 3.9479913189044247`*^9, {3.947991432698908*^9, 
   3.94799145596586*^9}, 3.947991652461282*^9, {3.947991857611514*^9, 
   3.9479918767203703`*^9}, 3.948034201143952*^9, 3.948527579225293*^9, 
   3.948545586977563*^9, 3.948640653812845*^9, 3.948819591999404*^9, 
   3.9490566561792994`*^9},
 CellLabel->
  "During evaluation of \
In[92]:=",ExpressionUUID->"e6d571e4-b2c9-4309-8b11-5544e75d2a12"],

Cell[BoxData[
 InterpretationBox[
  RowBox[{"\<\"Offset >50 nm, value is \"\>", "\[InvisibleSpace]", 
   "58.74993618665326`"}],
  SequenceForm["Offset >50 nm, value is ", 58.74993618665326],
  Editable->False]], "Print",
 CellChangeTimes->{
  3.947986078085305*^9, 3.9479861598125153`*^9, {3.947986198533249*^9, 
   3.947986241121014*^9}, {3.9479862727192287`*^9, 3.9479863948441267`*^9}, 
   3.947986442052681*^9, {3.947987706856358*^9, 3.947987728179862*^9}, 
   3.9479881133745813`*^9, 3.9479913189044247`*^9, {3.947991432698908*^9, 
   3.94799145596586*^9}, 3.947991652461282*^9, {3.947991857611514*^9, 
   3.9479918767203703`*^9}, 3.948034201143952*^9, 3.948527579225293*^9, 
   3.948545586977563*^9, 3.948640653812845*^9, 3.948819591999404*^9, 
   3.949056656180828*^9},
 CellLabel->
  "During evaluation of \
In[92]:=",ExpressionUUID->"d42d3a5e-15dd-43c9-af68-b7604bd18ea3"],

Cell[BoxData[
 InterpretationBox[
  RowBox[{"\<\"\[Delta]=\"\>", "\[InvisibleSpace]", "2.320756038658616`"}],
  SequenceForm["\[Delta]=", 2.320756038658616],
  Editable->False]], "Print",
 CellChangeTimes->{
  3.947986078085305*^9, 3.9479861598125153`*^9, {3.947986198533249*^9, 
   3.947986241121014*^9}, {3.9479862727192287`*^9, 3.9479863948441267`*^9}, 
   3.947986442052681*^9, {3.947987706856358*^9, 3.947987728179862*^9}, 
   3.9479881133745813`*^9, 3.9479913189044247`*^9, {3.947991432698908*^9, 
   3.94799145596586*^9}, 3.947991652461282*^9, {3.947991857611514*^9, 
   3.9479918767203703`*^9}, 3.948034201143952*^9, 3.948527579225293*^9, 
   3.948545586977563*^9, 3.948640653812845*^9, 3.948819591999404*^9, 
   3.9490566561823673`*^9},
 CellLabel->
  "During evaluation of \
In[92]:=",ExpressionUUID->"315807c6-0d20-4637-a2fe-751d5ac11f83"],

Cell[BoxData[
 InterpretationBox[
  RowBox[{"\<\"jj= \"\>", "\[InvisibleSpace]", "3", 
   "\[InvisibleSpace]", "\<\"offset=\"\>", "\[InvisibleSpace]", 
   RowBox[{"-", "14.808270732653568`"}]}],
  SequenceForm["jj= ", 3, "offset=", -14.808270732653568`],
  Editable->False]], "Print",
 CellChangeTimes->{
  3.947986078085305*^9, 3.9479861598125153`*^9, {3.947986198533249*^9, 
   3.947986241121014*^9}, {3.9479862727192287`*^9, 3.9479863948441267`*^9}, 
   3.947986442052681*^9, {3.947987706856358*^9, 3.947987728179862*^9}, 
   3.9479881133745813`*^9, 3.9479913189044247`*^9, {3.947991432698908*^9, 
   3.94799145596586*^9}, 3.947991652461282*^9, {3.947991857611514*^9, 
   3.9479918767203703`*^9}, 3.948034201143952*^9, 3.948527579225293*^9, 
   3.948545586977563*^9, 3.948640653812845*^9, 3.948819591999404*^9, 
   3.949056656189642*^9},
 CellLabel->
  "During evaluation of \
In[92]:=",ExpressionUUID->"b4fa550f-e9a5-4176-9ab1-4ec77d935bec"],

Cell[BoxData[
 InterpretationBox[
  RowBox[{"\<\"Offset <39 nm, value is \"\>", "\[InvisibleSpace]", 
   RowBox[{"-", "14.808270732653568`"}]}],
  SequenceForm["Offset <39 nm, value is ", -14.808270732653568`],
  Editable->False]], "Print",
 CellChangeTimes->{
  3.947986078085305*^9, 3.9479861598125153`*^9, {3.947986198533249*^9, 
   3.947986241121014*^9}, {3.9479862727192287`*^9, 3.9479863948441267`*^9}, 
   3.947986442052681*^9, {3.947987706856358*^9, 3.947987728179862*^9}, 
   3.9479881133745813`*^9, 3.9479913189044247`*^9, {3.947991432698908*^9, 
   3.94799145596586*^9}, 3.947991652461282*^9, {3.947991857611514*^9, 
   3.9479918767203703`*^9}, 3.948034201143952*^9, 3.948527579225293*^9, 
   3.948545586977563*^9, 3.948640653812845*^9, 3.948819591999404*^9, 
   3.949056656195936*^9},
 CellLabel->
  "During evaluation of \
In[92]:=",ExpressionUUID->"638248d9-bfab-449b-a34e-bc6f4bd85840"],

Cell[BoxData[
 InterpretationBox[
  RowBox[{"\<\"\[Delta]=\"\>", "\[InvisibleSpace]", "2.335081693218237`"}],
  SequenceForm["\[Delta]=", 2.335081693218237],
  Editable->False]], "Print",
 CellChangeTimes->{
  3.947986078085305*^9, 3.9479861598125153`*^9, {3.947986198533249*^9, 
   3.947986241121014*^9}, {3.9479862727192287`*^9, 3.9479863948441267`*^9}, 
   3.947986442052681*^9, {3.947987706856358*^9, 3.947987728179862*^9}, 
   3.9479881133745813`*^9, 3.9479913189044247`*^9, {3.947991432698908*^9, 
   3.94799145596586*^9}, 3.947991652461282*^9, {3.947991857611514*^9, 
   3.9479918767203703`*^9}, 3.948034201143952*^9, 3.948527579225293*^9, 
   3.948545586977563*^9, 3.948640653812845*^9, 3.948819591999404*^9, 
   3.949056656197566*^9},
 CellLabel->
  "During evaluation of \
In[92]:=",ExpressionUUID->"f767749d-cb99-4345-80be-1b7f1f4c128e"],

Cell[BoxData[
 InterpretationBox[
  RowBox[{"\<\"jj= \"\>", "\[InvisibleSpace]", "4", 
   "\[InvisibleSpace]", "\<\"offset=\"\>", "\[InvisibleSpace]", 
   "21.544542713611236`"}],
  SequenceForm["jj= ", 4, "offset=", 21.544542713611236`],
  Editable->False]], "Print",
 CellChangeTimes->{
  3.947986078085305*^9, 3.9479861598125153`*^9, {3.947986198533249*^9, 
   3.947986241121014*^9}, {3.9479862727192287`*^9, 3.9479863948441267`*^9}, 
   3.947986442052681*^9, {3.947987706856358*^9, 3.947987728179862*^9}, 
   3.9479881133745813`*^9, 3.9479913189044247`*^9, {3.947991432698908*^9, 
   3.94799145596586*^9}, 3.947991652461282*^9, {3.947991857611514*^9, 
   3.9479918767203703`*^9}, 3.948034201143952*^9, 3.948527579225293*^9, 
   3.948545586977563*^9, 3.948640653812845*^9, 3.948819591999404*^9, 
   3.9490566562288303`*^9},
 CellLabel->
  "During evaluation of \
In[92]:=",ExpressionUUID->"1fabfe28-42e3-4e08-a428-fce927895310"],

Cell[BoxData[
 InterpretationBox[
  RowBox[{"\<\"Offset <39 nm, value is \"\>", "\[InvisibleSpace]", 
   "21.544542713611236`"}],
  SequenceForm["Offset <39 nm, value is ", 21.544542713611236`],
  Editable->False]], "Print",
 CellChangeTimes->{
  3.947986078085305*^9, 3.9479861598125153`*^9, {3.947986198533249*^9, 
   3.947986241121014*^9}, {3.9479862727192287`*^9, 3.9479863948441267`*^9}, 
   3.947986442052681*^9, {3.947987706856358*^9, 3.947987728179862*^9}, 
   3.9479881133745813`*^9, 3.9479913189044247`*^9, {3.947991432698908*^9, 
   3.94799145596586*^9}, 3.947991652461282*^9, {3.947991857611514*^9, 
   3.9479918767203703`*^9}, 3.948034201143952*^9, 3.948527579225293*^9, 
   3.948545586977563*^9, 3.948640653812845*^9, 3.948819591999404*^9, 
   3.9490566562307253`*^9},
 CellLabel->
  "During evaluation of \
In[92]:=",ExpressionUUID->"f570537e-7c67-4d49-adac-803d29977667"],

Cell[BoxData[
 InterpretationBox[
  RowBox[{"\<\"\[Delta]=\"\>", "\[InvisibleSpace]", "2.3422445204980478`"}],
  SequenceForm["\[Delta]=", 2.3422445204980478`],
  Editable->False]], "Print",
 CellChangeTimes->{
  3.947986078085305*^9, 3.9479861598125153`*^9, {3.947986198533249*^9, 
   3.947986241121014*^9}, {3.9479862727192287`*^9, 3.9479863948441267`*^9}, 
   3.947986442052681*^9, {3.947987706856358*^9, 3.947987728179862*^9}, 
   3.9479881133745813`*^9, 3.9479913189044247`*^9, {3.947991432698908*^9, 
   3.94799145596586*^9}, 3.947991652461282*^9, {3.947991857611514*^9, 
   3.9479918767203703`*^9}, 3.948034201143952*^9, 3.948527579225293*^9, 
   3.948545586977563*^9, 3.948640653812845*^9, 3.948819591999404*^9, 
   3.949056656232194*^9},
 CellLabel->
  "During evaluation of \
In[92]:=",ExpressionUUID->"3c78e686-cc34-4835-8ceb-d6493eb3a5aa"],

Cell[BoxData[
 InterpretationBox[
  RowBox[{"\<\"jj= \"\>", "\[InvisibleSpace]", "5", 
   "\[InvisibleSpace]", "\<\"offset=\"\>", "\[InvisibleSpace]", 
   "40.03385971318323`"}],
  SequenceForm["jj= ", 5, "offset=", 40.03385971318323],
  Editable->False]], "Print",
 CellChangeTimes->{
  3.947986078085305*^9, 3.9479861598125153`*^9, {3.947986198533249*^9, 
   3.947986241121014*^9}, {3.9479862727192287`*^9, 3.9479863948441267`*^9}, 
   3.947986442052681*^9, {3.947987706856358*^9, 3.947987728179862*^9}, 
   3.9479881133745813`*^9, 3.9479913189044247`*^9, {3.947991432698908*^9, 
   3.94799145596586*^9}, 3.947991652461282*^9, {3.947991857611514*^9, 
   3.9479918767203703`*^9}, 3.948034201143952*^9, 3.948527579225293*^9, 
   3.948545586977563*^9, 3.948640653812845*^9, 3.948819591999404*^9, 
   3.94905665628554*^9},
 CellLabel->
  "During evaluation of \
In[92]:=",ExpressionUUID->"ddaf8e6d-7cad-4165-ba97-6395aad350d8"],

Cell[BoxData[
 InterpretationBox[
  RowBox[{"\<\"Offset <39 nm, value is \"\>", "\[InvisibleSpace]", 
   "40.03385971318323`"}],
  SequenceForm["Offset <39 nm, value is ", 40.03385971318323],
  Editable->False]], "Print",
 CellChangeTimes->{
  3.947986078085305*^9, 3.9479861598125153`*^9, {3.947986198533249*^9, 
   3.947986241121014*^9}, {3.9479862727192287`*^9, 3.9479863948441267`*^9}, 
   3.947986442052681*^9, {3.947987706856358*^9, 3.947987728179862*^9}, 
   3.9479881133745813`*^9, 3.9479913189044247`*^9, {3.947991432698908*^9, 
   3.94799145596586*^9}, 3.947991652461282*^9, {3.947991857611514*^9, 
   3.9479918767203703`*^9}, 3.948034201143952*^9, 3.948527579225293*^9, 
   3.948545586977563*^9, 3.948640653812845*^9, 3.948819591999404*^9, 
   3.9490566562893267`*^9},
 CellLabel->
  "During evaluation of \
In[92]:=",ExpressionUUID->"60380d61-a70e-45c1-8514-c0e9ffd88bfb"],

Cell[BoxData[
 InterpretationBox[
  RowBox[{"\<\"\[Delta]=\"\>", "\[InvisibleSpace]", "2.3458259341379533`"}],
  SequenceForm["\[Delta]=", 2.3458259341379533`],
  Editable->False]], "Print",
 CellChangeTimes->{
  3.947986078085305*^9, 3.9479861598125153`*^9, {3.947986198533249*^9, 
   3.947986241121014*^9}, {3.9479862727192287`*^9, 3.9479863948441267`*^9}, 
   3.947986442052681*^9, {3.947987706856358*^9, 3.947987728179862*^9}, 
   3.9479881133745813`*^9, 3.9479913189044247`*^9, {3.947991432698908*^9, 
   3.94799145596586*^9}, 3.947991652461282*^9, {3.947991857611514*^9, 
   3.9479918767203703`*^9}, 3.948034201143952*^9, 3.948527579225293*^9, 
   3.948545586977563*^9, 3.948640653812845*^9, 3.948819591999404*^9, 
   3.9490566562908993`*^9},
 CellLabel->
  "During evaluation of \
In[92]:=",ExpressionUUID->"01f41ae4-7959-493d-b1c5-b5f76203940e"],

Cell[BoxData[
 InterpretationBox[
  RowBox[{"\<\"jj= \"\>", "\[InvisibleSpace]", "6", 
   "\[InvisibleSpace]", "\<\"offset=\"\>", "\[InvisibleSpace]", 
   "49.36270497157159`"}],
  SequenceForm["jj= ", 6, "offset=", 49.36270497157159],
  Editable->False]], "Print",
 CellChangeTimes->{
  3.947986078085305*^9, 3.9479861598125153`*^9, {3.947986198533249*^9, 
   3.947986241121014*^9}, {3.9479862727192287`*^9, 3.9479863948441267`*^9}, 
   3.947986442052681*^9, {3.947987706856358*^9, 3.947987728179862*^9}, 
   3.9479881133745813`*^9, 3.9479913189044247`*^9, {3.947991432698908*^9, 
   3.94799145596586*^9}, 3.947991652461282*^9, {3.947991857611514*^9, 
   3.9479918767203703`*^9}, 3.948034201143952*^9, 3.948527579225293*^9, 
   3.948545586977563*^9, 3.948640653812845*^9, 3.948819591999404*^9, 
   3.949056656292305*^9},
 CellLabel->
  "During evaluation of \
In[92]:=",ExpressionUUID->"125e5a8b-49c0-4a4a-b39d-e5ada5a1324c"],

Cell[BoxData[
 InterpretationBox[
  RowBox[{"\<\"Offset >50 nm, value is \"\>", "\[InvisibleSpace]", 
   "49.36270497157159`"}],
  SequenceForm["Offset >50 nm, value is ", 49.36270497157159],
  Editable->False]], "Print",
 CellChangeTimes->{
  3.947986078085305*^9, 3.9479861598125153`*^9, {3.947986198533249*^9, 
   3.947986241121014*^9}, {3.9479862727192287`*^9, 3.9479863948441267`*^9}, 
   3.947986442052681*^9, {3.947987706856358*^9, 3.947987728179862*^9}, 
   3.9479881133745813`*^9, 3.9479913189044247`*^9, {3.947991432698908*^9, 
   3.94799145596586*^9}, 3.947991652461282*^9, {3.947991857611514*^9, 
   3.9479918767203703`*^9}, 3.948034201143952*^9, 3.948527579225293*^9, 
   3.948545586977563*^9, 3.948640653812845*^9, 3.948819591999404*^9, 
   3.9490566562939034`*^9},
 CellLabel->
  "During evaluation of \
In[92]:=",ExpressionUUID->"8a9879b8-c94f-42a6-a4c3-a8755ae35a1f"],

Cell[BoxData[
 InterpretationBox[
  RowBox[{"\<\"\[Delta]=\"\>", "\[InvisibleSpace]", "2.3440352273180007`"}],
  SequenceForm["\[Delta]=", 2.3440352273180007`],
  Editable->False]], "Print",
 CellChangeTimes->{
  3.947986078085305*^9, 3.9479861598125153`*^9, {3.947986198533249*^9, 
   3.947986241121014*^9}, {3.9479862727192287`*^9, 3.9479863948441267`*^9}, 
   3.947986442052681*^9, {3.947987706856358*^9, 3.947987728179862*^9}, 
   3.9479881133745813`*^9, 3.9479913189044247`*^9, {3.947991432698908*^9, 
   3.94799145596586*^9}, 3.947991652461282*^9, {3.947991857611514*^9, 
   3.9479918767203703`*^9}, 3.948034201143952*^9, 3.948527579225293*^9, 
   3.948545586977563*^9, 3.948640653812845*^9, 3.948819591999404*^9, 
   3.9490566562959223`*^9},
 CellLabel->
  "During evaluation of \
In[92]:=",ExpressionUUID->"1a67748c-5c6e-45c5-b79d-1d0bfae48ec8"],

Cell[BoxData[
 InterpretationBox[
  RowBox[{"\<\"jj= \"\>", "\[InvisibleSpace]", "7", 
   "\[InvisibleSpace]", "\<\"offset=\"\>", "\[InvisibleSpace]", 
   "44.69108995506747`"}],
  SequenceForm["jj= ", 7, "offset=", 44.69108995506747],
  Editable->False]], "Print",
 CellChangeTimes->{
  3.947986078085305*^9, 3.9479861598125153`*^9, {3.947986198533249*^9, 
   3.947986241121014*^9}, {3.9479862727192287`*^9, 3.9479863948441267`*^9}, 
   3.947986442052681*^9, {3.947987706856358*^9, 3.947987728179862*^9}, 
   3.9479881133745813`*^9, 3.9479913189044247`*^9, {3.947991432698908*^9, 
   3.94799145596586*^9}, 3.947991652461282*^9, {3.947991857611514*^9, 
   3.9479918767203703`*^9}, 3.948034201143952*^9, 3.948527579225293*^9, 
   3.948545586977563*^9, 3.948640653812845*^9, 3.948819591999404*^9, 
   3.949056656303472*^9},
 CellLabel->
  "During evaluation of \
In[92]:=",ExpressionUUID->"74af44b5-6adf-472b-b4a3-d8e58dbf51cc"],

Cell[BoxData[
 InterpretationBox[
  RowBox[{"\<\"Offset <39 nm, value is \"\>", "\[InvisibleSpace]", 
   "44.69108995506747`"}],
  SequenceForm["Offset <39 nm, value is ", 44.69108995506747],
  Editable->False]], "Print",
 CellChangeTimes->{
  3.947986078085305*^9, 3.9479861598125153`*^9, {3.947986198533249*^9, 
   3.947986241121014*^9}, {3.9479862727192287`*^9, 3.9479863948441267`*^9}, 
   3.947986442052681*^9, {3.947987706856358*^9, 3.947987728179862*^9}, 
   3.9479881133745813`*^9, 3.9479913189044247`*^9, {3.947991432698908*^9, 
   3.94799145596586*^9}, 3.947991652461282*^9, {3.947991857611514*^9, 
   3.9479918767203703`*^9}, 3.948034201143952*^9, 3.948527579225293*^9, 
   3.948545586977563*^9, 3.948640653812845*^9, 3.948819591999404*^9, 
   3.949056656305366*^9},
 CellLabel->
  "During evaluation of \
In[92]:=",ExpressionUUID->"df37ba5a-19a2-4c07-aba4-8e5c3a8aef94"],

Cell[BoxData[
 InterpretationBox[
  RowBox[{"\<\"\[Delta]=\"\>", "\[InvisibleSpace]", "2.344930580727977`"}],
  SequenceForm["\[Delta]=", 2.344930580727977],
  Editable->False]], "Print",
 CellChangeTimes->{
  3.947986078085305*^9, 3.9479861598125153`*^9, {3.947986198533249*^9, 
   3.947986241121014*^9}, {3.9479862727192287`*^9, 3.9479863948441267`*^9}, 
   3.947986442052681*^9, {3.947987706856358*^9, 3.947987728179862*^9}, 
   3.9479881133745813`*^9, 3.9479913189044247`*^9, {3.947991432698908*^9, 
   3.94799145596586*^9}, 3.947991652461282*^9, {3.947991857611514*^9, 
   3.9479918767203703`*^9}, 3.948034201143952*^9, 3.948527579225293*^9, 
   3.948545586977563*^9, 3.948640653812845*^9, 3.948819591999404*^9, 
   3.949056656351618*^9},
 CellLabel->
  "During evaluation of \
In[92]:=",ExpressionUUID->"53eada45-a5b8-4354-ad09-260e8f25afd8"],

Cell[BoxData[
 InterpretationBox[
  RowBox[{"\<\"jj= \"\>", "\[InvisibleSpace]", "8", 
   "\[InvisibleSpace]", "\<\"offset=\"\>", "\[InvisibleSpace]", 
   "47.025086124748555`"}],
  SequenceForm["jj= ", 8, "offset=", 47.025086124748555`],
  Editable->False]], "Print",
 CellChangeTimes->{
  3.947986078085305*^9, 3.9479861598125153`*^9, {3.947986198533249*^9, 
   3.947986241121014*^9}, {3.9479862727192287`*^9, 3.9479863948441267`*^9}, 
   3.947986442052681*^9, {3.947987706856358*^9, 3.947987728179862*^9}, 
   3.9479881133745813`*^9, 3.9479913189044247`*^9, {3.947991432698908*^9, 
   3.94799145596586*^9}, 3.947991652461282*^9, {3.947991857611514*^9, 
   3.9479918767203703`*^9}, 3.948034201143952*^9, 3.948527579225293*^9, 
   3.948545586977563*^9, 3.948640653812845*^9, 3.948819591999404*^9, 
   3.9490566563534117`*^9},
 CellLabel->
  "During evaluation of \
In[92]:=",ExpressionUUID->"f860a62c-4188-4b55-9b31-d2196feb0304"],

Cell[BoxData[
 InterpretationBox[
  RowBox[{"\<\"Offset >50 nm, value is \"\>", "\[InvisibleSpace]", 
   "47.025086124748555`"}],
  SequenceForm["Offset >50 nm, value is ", 47.025086124748555`],
  Editable->False]], "Print",
 CellChangeTimes->{
  3.947986078085305*^9, 3.9479861598125153`*^9, {3.947986198533249*^9, 
   3.947986241121014*^9}, {3.9479862727192287`*^9, 3.9479863948441267`*^9}, 
   3.947986442052681*^9, {3.947987706856358*^9, 3.947987728179862*^9}, 
   3.9479881133745813`*^9, 3.9479913189044247`*^9, {3.947991432698908*^9, 
   3.94799145596586*^9}, 3.947991652461282*^9, {3.947991857611514*^9, 
   3.9479918767203703`*^9}, 3.948034201143952*^9, 3.948527579225293*^9, 
   3.948545586977563*^9, 3.948640653812845*^9, 3.948819591999404*^9, 
   3.949056656354789*^9},
 CellLabel->
  "During evaluation of \
In[92]:=",ExpressionUUID->"bd95bb77-7f36-402c-883a-de9655abf786"],

Cell[BoxData[
 InterpretationBox[
  RowBox[{"\<\"\[Delta]=\"\>", "\[InvisibleSpace]", "2.344482904022989`"}],
  SequenceForm["\[Delta]=", 2.344482904022989],
  Editable->False]], "Print",
 CellChangeTimes->{
  3.947986078085305*^9, 3.9479861598125153`*^9, {3.947986198533249*^9, 
   3.947986241121014*^9}, {3.9479862727192287`*^9, 3.9479863948441267`*^9}, 
   3.947986442052681*^9, {3.947987706856358*^9, 3.947987728179862*^9}, 
   3.9479881133745813`*^9, 3.9479913189044247`*^9, {3.947991432698908*^9, 
   3.94799145596586*^9}, 3.947991652461282*^9, {3.947991857611514*^9, 
   3.9479918767203703`*^9}, 3.948034201143952*^9, 3.948527579225293*^9, 
   3.948545586977563*^9, 3.948640653812845*^9, 3.948819591999404*^9, 
   3.949056656356167*^9},
 CellLabel->
  "During evaluation of \
In[92]:=",ExpressionUUID->"d2ade185-90fa-4135-bfc6-f634a763d659"],

Cell[BoxData[
 InterpretationBox[
  RowBox[{"\<\"jj= \"\>", "\[InvisibleSpace]", "9", 
   "\[InvisibleSpace]", "\<\"offset=\"\>", "\[InvisibleSpace]", 
   "45.85763685942925`"}],
  SequenceForm["jj= ", 9, "offset=", 45.85763685942925],
  Editable->False]], "Print",
 CellChangeTimes->{
  3.947986078085305*^9, 3.9479861598125153`*^9, {3.947986198533249*^9, 
   3.947986241121014*^9}, {3.9479862727192287`*^9, 3.9479863948441267`*^9}, 
   3.947986442052681*^9, {3.947987706856358*^9, 3.947987728179862*^9}, 
   3.9479881133745813`*^9, 3.9479913189044247`*^9, {3.947991432698908*^9, 
   3.94799145596586*^9}, 3.947991652461282*^9, {3.947991857611514*^9, 
   3.9479918767203703`*^9}, 3.948034201143952*^9, 3.948527579225293*^9, 
   3.948545586977563*^9, 3.948640653812845*^9, 3.948819591999404*^9, 
   3.9490566563575487`*^9},
 CellLabel->
  "During evaluation of \
In[92]:=",ExpressionUUID->"5bbf9648-4619-405c-9b75-7549cc1d0675"],

Cell[BoxData[
 InterpretationBox[
  RowBox[{"\<\"Offset >50 nm, value is \"\>", "\[InvisibleSpace]", 
   "45.85763685942925`"}],
  SequenceForm["Offset >50 nm, value is ", 45.85763685942925],
  Editable->False]], "Print",
 CellChangeTimes->{
  3.947986078085305*^9, 3.9479861598125153`*^9, {3.947986198533249*^9, 
   3.947986241121014*^9}, {3.9479862727192287`*^9, 3.9479863948441267`*^9}, 
   3.947986442052681*^9, {3.947987706856358*^9, 3.947987728179862*^9}, 
   3.9479881133745813`*^9, 3.9479913189044247`*^9, {3.947991432698908*^9, 
   3.94799145596586*^9}, 3.947991652461282*^9, {3.947991857611514*^9, 
   3.9479918767203703`*^9}, 3.948034201143952*^9, 3.948527579225293*^9, 
   3.948545586977563*^9, 3.948640653812845*^9, 3.948819591999404*^9, 
   3.949056656358914*^9},
 CellLabel->
  "During evaluation of \
In[92]:=",ExpressionUUID->"c66ca03c-a6b1-4487-aacb-eb6b2e3176bb"],

Cell[BoxData[
 InterpretationBox[
  RowBox[{"\<\"\[Delta]=\"\>", "\[InvisibleSpace]", "2.344259065670495`"}],
  SequenceForm["\[Delta]=", 2.344259065670495],
  Editable->False]], "Print",
 CellChangeTimes->{
  3.947986078085305*^9, 3.9479861598125153`*^9, {3.947986198533249*^9, 
   3.947986241121014*^9}, {3.9479862727192287`*^9, 3.9479863948441267`*^9}, 
   3.947986442052681*^9, {3.947987706856358*^9, 3.947987728179862*^9}, 
   3.9479881133745813`*^9, 3.9479913189044247`*^9, {3.947991432698908*^9, 
   3.94799145596586*^9}, 3.947991652461282*^9, {3.947991857611514*^9, 
   3.9479918767203703`*^9}, 3.948034201143952*^9, 3.948527579225293*^9, 
   3.948545586977563*^9, 3.948640653812845*^9, 3.948819591999404*^9, 
   3.949056656360304*^9},
 CellLabel->
  "During evaluation of \
In[92]:=",ExpressionUUID->"88dec405-d80e-4d4a-b63b-eb18f3b52546"],

Cell[BoxData[
 InterpretationBox[
  RowBox[{"\<\"jj= \"\>", "\[InvisibleSpace]", "10", 
   "\[InvisibleSpace]", "\<\"offset=\"\>", "\[InvisibleSpace]", 
   "45.274250819000144`"}],
  SequenceForm["jj= ", 10, "offset=", 45.274250819000144`],
  Editable->False]], "Print",
 CellChangeTimes->{
  3.947986078085305*^9, 3.9479861598125153`*^9, {3.947986198533249*^9, 
   3.947986241121014*^9}, {3.9479862727192287`*^9, 3.9479863948441267`*^9}, 
   3.947986442052681*^9, {3.947987706856358*^9, 3.947987728179862*^9}, 
   3.9479881133745813`*^9, 3.9479913189044247`*^9, {3.947991432698908*^9, 
   3.94799145596586*^9}, 3.947991652461282*^9, {3.947991857611514*^9, 
   3.9479918767203703`*^9}, 3.948034201143952*^9, 3.948527579225293*^9, 
   3.948545586977563*^9, 3.948640653812845*^9, 3.948819591999404*^9, 
   3.949056656401353*^9},
 CellLabel->
  "During evaluation of \
In[92]:=",ExpressionUUID->"bafe465c-ba0d-470e-b3b6-4b2384215d83"],

Cell[BoxData[
 InterpretationBox[
  RowBox[{"\<\"Offset >50 nm, value is \"\>", "\[InvisibleSpace]", 
   "45.274250819000144`"}],
  SequenceForm["Offset >50 nm, value is ", 45.274250819000144`],
  Editable->False]], "Print",
 CellChangeTimes->{
  3.947986078085305*^9, 3.9479861598125153`*^9, {3.947986198533249*^9, 
   3.947986241121014*^9}, {3.9479862727192287`*^9, 3.9479863948441267`*^9}, 
   3.947986442052681*^9, {3.947987706856358*^9, 3.947987728179862*^9}, 
   3.9479881133745813`*^9, 3.9479913189044247`*^9, {3.947991432698908*^9, 
   3.94799145596586*^9}, 3.947991652461282*^9, {3.947991857611514*^9, 
   3.9479918767203703`*^9}, 3.948034201143952*^9, 3.948527579225293*^9, 
   3.948545586977563*^9, 3.948640653812845*^9, 3.948819591999404*^9, 
   3.949056656403158*^9},
 CellLabel->
  "During evaluation of \
In[92]:=",ExpressionUUID->"4c3add60-e285-4191-be2f-502f5a51ec98"],

Cell[BoxData[
 InterpretationBox[
  RowBox[{"\<\"\[Delta]=\"\>", "\[InvisibleSpace]", "2.344147146494248`"}],
  SequenceForm["\[Delta]=", 2.344147146494248],
  Editable->False]], "Print",
 CellChangeTimes->{
  3.947986078085305*^9, 3.9479861598125153`*^9, {3.947986198533249*^9, 
   3.947986241121014*^9}, {3.9479862727192287`*^9, 3.9479863948441267`*^9}, 
   3.947986442052681*^9, {3.947987706856358*^9, 3.947987728179862*^9}, 
   3.9479881133745813`*^9, 3.9479913189044247`*^9, {3.947991432698908*^9, 
   3.94799145596586*^9}, 3.947991652461282*^9, {3.947991857611514*^9, 
   3.9479918767203703`*^9}, 3.948034201143952*^9, 3.948527579225293*^9, 
   3.948545586977563*^9, 3.948640653812845*^9, 3.948819591999404*^9, 
   3.94905665640456*^9},
 CellLabel->
  "During evaluation of \
In[92]:=",ExpressionUUID->"ffccf9ae-026d-4a87-b96a-b128f360ab7f"],

Cell[BoxData[
 InterpretationBox[
  RowBox[{"\<\"jj= \"\>", "\[InvisibleSpace]", "11", 
   "\[InvisibleSpace]", "\<\"offset=\"\>", "\[InvisibleSpace]", 
   "44.98264226600861`"}],
  SequenceForm["jj= ", 11, "offset=", 44.98264226600861],
  Editable->False]], "Print",
 CellChangeTimes->{
  3.947986078085305*^9, 3.9479861598125153`*^9, {3.947986198533249*^9, 
   3.947986241121014*^9}, {3.9479862727192287`*^9, 3.9479863948441267`*^9}, 
   3.947986442052681*^9, {3.947987706856358*^9, 3.947987728179862*^9}, 
   3.9479881133745813`*^9, 3.9479913189044247`*^9, {3.947991432698908*^9, 
   3.94799145596586*^9}, 3.947991652461282*^9, {3.947991857611514*^9, 
   3.9479918767203703`*^9}, 3.948034201143952*^9, 3.948527579225293*^9, 
   3.948545586977563*^9, 3.948640653812845*^9, 3.948819591999404*^9, 
   3.9490566564092283`*^9},
 CellLabel->
  "During evaluation of \
In[92]:=",ExpressionUUID->"c9e7b8f5-0164-4e60-84c3-2a9fae3f8822"],

Cell[BoxData[
 InterpretationBox[
  RowBox[{
   RowBox[{"\<\"Final Offset (nm) = \"\>", "\[InvisibleSpace]", 
    "44.98264226600861`", 
    "\[InvisibleSpace]", "\<\"\\n Final restx1ch, x1pg, (nm) = \"\>", 
    "\[InvisibleSpace]", 
    RowBox[{"{", 
     RowBox[{
      RowBox[{"-", "712.8301319162201`"}], ",", 
      RowBox[{"-", "687.7181086865148`"}]}], "}"}], 
    "\[InvisibleSpace]", "\<\"\\n Final \\!\\(\\*SubscriptBox[\\(\[Delta]\\), \
\\(P\\)]\\) - Initial \\!\\(\\*SubscriptBox[\\(\[Delta]\\), \\(P\\)]\\) (nm) \
= \"\>", "\[InvisibleSpace]", "2.344147146494248`"}], "\[VeryThinSpace]", "-", 
   RowBox[{
   "delsoln", 
    "\[InvisibleSpace]", "\<\"\\nFinal \
\\!\\(\\*SubscriptBox[SuperscriptBox[\\(X\\), \\(*\\)], \\(1  p\\)]\\)(nm) = \
\"\>", "\[InvisibleSpace]", 
    RowBox[{"-", "687.7181086865148`"}], 
    "\[InvisibleSpace]", "\<\"\\nFinal \\!\\(\\*SubscriptBox[\\(l\\), \\(2  p\
\\)]\\)/\\!\\(\\*SubscriptBox[\\(l\\), \\(2  E\\)]\\) = \"\>", 
    "\[InvisibleSpace]", "1.004637902548288`", 
    "\[InvisibleSpace]", "\<\"\\nFinal \\!\\(\\*SubscriptBox[\\(l\\), \\(3  p\
\\)]\\)/\\!\\(\\*SubscriptBox[\\(l\\), \\(3  E\\)]\\) = \"\>", 
    "\[InvisibleSpace]", "1.0059047513543902`", 
    "\[InvisibleSpace]", "\<\"\\nFinal \
\\!\\(\\*SubscriptBox[SuperscriptBox[\\(t\\), \\(*\\)], \
\\(p\\)]\\)/\\!\\(\\*SubscriptBox[SuperscriptBox[\\(t\\), \\(*\\)], \
\\(E\\)]\\) = \"\>", "\[InvisibleSpace]", "0.5200827149796117`", 
    "\[InvisibleSpace]", "\<\"\\nFinal \\!\\(\\*SubscriptBox[\\(k\\), \
\\(gs\\)]\\) = \"\>", "\[InvisibleSpace]", "0.0029223177174484602`"}]}],
  SequenceForm[
  "Final Offset (nm) = ", 44.98264226600861, 
   "\n Final restx1ch, x1pg, (nm) = ", {-712.8301319162201, \
-687.7181086865148}, 
   "\n Final \!\(\*SubscriptBox[\(\[Delta]\), \(P\)]\) - Initial \
\!\(\*SubscriptBox[\(\[Delta]\), \(P\)]\) (nm) = ", 
   2.344147146494248 - $CellContext`delsoln, 
   "\nFinal \!\(\*SubscriptBox[SuperscriptBox[\(X\), \(*\)], \(1  p\)]\)(nm) \
= ", -687.7181086865148, 
   "\nFinal \!\(\*SubscriptBox[\(l\), \(2  p\)]\)/\!\(\*SubscriptBox[\(l\), \
\(2  E\)]\) = ", 1.004637902548288, 
   "\nFinal \!\(\*SubscriptBox[\(l\), \(3  p\)]\)/\!\(\*SubscriptBox[\(l\), \
\(3  E\)]\) = ", 1.0059047513543902`, 
   "\nFinal \!\(\*SubscriptBox[SuperscriptBox[\(t\), \(*\)], \
\(p\)]\)/\!\(\*SubscriptBox[SuperscriptBox[\(t\), \(*\)], \(E\)]\) = ", 
   0.5200827149796117, "\nFinal \!\(\*SubscriptBox[\(k\), \(gs\)]\) = ", 
   0.0029223177174484602`],
  Editable->False]], "Print",
 CellChangeTimes->{
  3.947986078085305*^9, 3.9479861598125153`*^9, {3.947986198533249*^9, 
   3.947986241121014*^9}, {3.9479862727192287`*^9, 3.9479863948441267`*^9}, 
   3.947986442052681*^9, {3.947987706856358*^9, 3.947987728179862*^9}, 
   3.9479881133745813`*^9, 3.9479913189044247`*^9, {3.947991432698908*^9, 
   3.94799145596586*^9}, 3.947991652461282*^9, {3.947991857611514*^9, 
   3.9479918767203703`*^9}, 3.948034201143952*^9, 3.948527579225293*^9, 
   3.948545586977563*^9, 3.948640653812845*^9, 3.948819591999404*^9, 
   3.949056656411415*^9},
 CellLabel->
  "During evaluation of \
In[92]:=",ExpressionUUID->"64d23a72-b69c-4950-aaf0-9d5a516547d0"]
}, Open  ]]
}, Open  ]],

Cell[CellGroupData[{

Cell[BoxData[
 RowBox[{
  RowBox[{"-", "759.83070457468`"}], "-", "x1pg"}]], "Input",
 CellChangeTimes->{{3.9485276054538097`*^9, 3.948527607552874*^9}},
 CellLabel->
  "In[103]:=",ExpressionUUID->"8d63c00e-d5cd-4c5a-acc4-fc3f9d4debde"],

Cell[BoxData[
 RowBox[{"-", "72.11259588816517`"}]], "Output",
 CellChangeTimes->{3.948527608138022*^9, 3.948640658783615*^9, 
  3.948819592287261*^9, 3.949056656452237*^9},
 CellLabel->
  "Out[103]=",ExpressionUUID->"a0e1b788-d099-4c42-8020-649c2ff0be20"]
}, Open  ]],

Cell[CellGroupData[{

Cell[BoxData[
 RowBox[{"{", 
  RowBox[{"l2g", ",", "l3g"}], "}"}]], "Input",
 CellChangeTimes->{{3.948545744256331*^9, 3.948545752812603*^9}},
 CellLabel->
  "In[104]:=",ExpressionUUID->"a3c4f412-6738-48d4-99e2-651319741bca"],

Cell[BoxData[
 RowBox[{"{", 
  RowBox[{"2109.739595351405`", ",", "1634.595220950884`"}], "}"}]], "Output",\

 CellChangeTimes->{3.948545753301045*^9, 3.948640661283978*^9, 
  3.948819592309249*^9, 3.949056656461975*^9},
 CellLabel->
  "Out[104]=",ExpressionUUID->"37312dfb-39c8-4f45-9bff-b942df70a446"]
}, Open  ]],

Cell[CellGroupData[{

Cell[BoxData["kgsp"], "Input",
 CellChangeTimes->{{3.948545702613838*^9, 3.948545704707123*^9}},
 CellLabel->
  "In[105]:=",ExpressionUUID->"8bad1e96-406e-4e1b-8edc-dc42e1aaec12"],

Cell[BoxData["0.0029223177174484602`"], "Output",
 CellChangeTimes->{3.948545705137025*^9, 3.948819592317204*^9, 
  3.9490566565005608`*^9},
 CellLabel->
  "Out[105]=",ExpressionUUID->"dc9d485e-2bb8-4e94-bc58-6fc0db033232"]
}, Open  ]],

Cell[CellGroupData[{

Cell[BoxData["dvalp"], "Input",
 CellChangeTimes->{{3.948545684522662*^9, 3.948545685692843*^9}},
 CellLabel->
  "In[106]:=",ExpressionUUID->"e5575995-54a7-49ec-8cea-9e439d435929"],

Cell[BoxData["0.5960178425890289`"], "Output",
 CellChangeTimes->{3.948545686117367*^9, 3.948819592341155*^9, 
  3.9490566565796022`*^9},
 CellLabel->
  "Out[106]=",ExpressionUUID->"c33f09d7-b109-4de9-a2a1-c272be14f828"]
}, Open  ]],

Cell[CellGroupData[{

Cell[BoxData["xgsup"], "Input",
 CellChangeTimes->{{3.948545662343392*^9, 3.9485456654669657`*^9}},
 CellLabel->
  "In[107]:=",ExpressionUUID->"b6107ee1-fa1d-4e9e-a3f7-23e30d701256"],

Cell[BoxData["319.21972765377336`"], "Output",
 CellChangeTimes->{3.948545665856574*^9, 3.948819592349395*^9, 
  3.949056656588076*^9},
 CellLabel->
  "Out[107]=",ExpressionUUID->"19e3b754-51c2-4cf7-8598-3cc4d5200b07"]
}, Open  ]],

Cell[CellGroupData[{

Cell[BoxData[
 RowBox[{"x1pg", "-", "restx1chnew", "+", "40"}]], "Input",
 CellChangeTimes->{{3.94053481491147*^9, 3.940534868254937*^9}},
 CellLabel->
  "In[108]:=",ExpressionUUID->"dc1895dd-b779-45f7-8387-0c15f92af062"],

Cell[BoxData["65.09466549571391`"], "Output",
 CellChangeTimes->{{3.9405348242331867`*^9, 3.9405348687780437`*^9}, 
   3.948819592372196*^9, 3.949056656629594*^9},
 CellLabel->
  "Out[108]=",ExpressionUUID->"96f6f06e-114e-47c4-9a04-30695c7d2af2"]
}, Open  ]],

Cell[CellGroupData[{

Cell[BoxData["xstarp"], "Input",
 CellChangeTimes->{{3.948545614574486*^9, 3.948545616049391*^9}},
 CellLabel->
  "In[109]:=",ExpressionUUID->"9147aa52-acaf-4bd1-9186-3f6eff46647a"],

Cell[BoxData["324.98435965530774`"], "Output",
 CellChangeTimes->{3.948545616463958*^9, 3.9488195923808947`*^9, 
  3.949056656637545*^9},
 CellLabel->
  "Out[109]=",ExpressionUUID->"47c88744-52d1-48b4-9f5c-f7f38ce45bdb"]
}, Open  ]],

Cell[CellGroupData[{

Cell[BoxData["x1pg"], "Input",
 CellChangeTimes->{{3.948545594141926*^9, 3.9485455950983543`*^9}},
 CellLabel->
  "In[110]:=",ExpressionUUID->"982d651d-759d-476c-97f9-73ce668d94f2"],

Cell[BoxData[
 RowBox[{"-", "687.7181086865148`"}]], "Output",
 CellChangeTimes->{3.9485455956968393`*^9, 3.948819592403544*^9, 
  3.949056656676978*^9},
 CellLabel->
  "Out[110]=",ExpressionUUID->"9563829a-0d44-4844-891e-e612465a5992"]
}, Open  ]],

Cell[CellGroupData[{

Cell[BoxData[
 RowBox[{"{", 
  RowBox[{"l2g", ",", "l2val"}], "}"}]], "Input",
 CellChangeTimes->{{3.928600331736475*^9, 3.9286003361935987`*^9}},
 CellLabel->
  "In[111]:=",ExpressionUUID->"5803b4b4-9727-41c3-b41e-7b6968f6fb10"],

Cell[BoxData[
 RowBox[{"{", 
  RowBox[{"2109.739595351405`", ",", "2100"}], "}"}]], "Output",
 CellChangeTimes->{3.9479918223833847`*^9, 3.948819592437451*^9, 
  3.949056656684992*^9},
 CellLabel->
  "Out[111]=",ExpressionUUID->"f7b5337a-acb1-4bfd-b161-310d01fa5b69"]
}, Open  ]],

Cell[CellGroupData[{

Cell[BoxData[
 RowBox[{"{", 
  RowBox[{"l3g", ",", "l3val"}], "}"}]], "Input",
 CellChangeTimes->{{3.928600349701185*^9, 3.9286003524025517`*^9}},
 CellLabel->
  "In[112]:=",ExpressionUUID->"cd98cc8f-605c-4ce4-9b7d-7d3f963cb6e2"],

Cell[BoxData[
 RowBox[{"{", 
  RowBox[{"1634.595220950884`", ",", "1625.`"}], "}"}]], "Output",
 CellChangeTimes->{3.9479918276970243`*^9, 3.948819592484247*^9, 
  3.9490566567357197`*^9},
 CellLabel->
  "Out[112]=",ExpressionUUID->"65054aa1-8721-4ad5-b4da-8ab131b369fb"]
}, Open  ]],

Cell[CellGroupData[{

Cell[BoxData["l1val"], "Input",
 CellChangeTimes->{{3.9479854634606028`*^9, 3.947985464541752*^9}},
 CellLabel->
  "In[113]:=",ExpressionUUID->"8a715060-3c25-49e5-9e88-c3e3840f272d"],

Cell[BoxData["4100.`"], "Output",
 CellChangeTimes->{3.9479854648890467`*^9, 3.9488195925336246`*^9, 
  3.949056656745235*^9},
 CellLabel->
  "Out[113]=",ExpressionUUID->"c7712391-638f-4256-a8f3-7395fbcbd505"]
}, Open  ]],

Cell[CellGroupData[{

Cell[BoxData[
 RowBox[{"{", 
  RowBox[{
   RowBox[{"kgsp", "*", 
    RowBox[{"(", 
     RowBox[{"xstarp", "-", "xgsup", "-", 
      RowBox[{"rcp", "*", "dvalp"}]}], ")"}]}], ",", "tgsp"}], "}"}]], "Input",\

 CellChangeTimes->{3.9288465933461323`*^9},
 CellLabel->
  "In[114]:=",ExpressionUUID->"493e27a6-72e9-41df-ab5d-f87d5ee33b89"],

Cell[BoxData[
 RowBox[{"{", 
  RowBox[{"0.01669484581220165`", ",", "0.01669484581220159`"}], 
  "}"}]], "Output",
 CellChangeTimes->{3.9288465937936277`*^9, 3.9488195925584087`*^9, 
  3.9490566567835484`*^9},
 CellLabel->
  "Out[114]=",ExpressionUUID->"58268a67-b5bf-4db6-8f2a-d8060bdb17f5"]
}, Open  ]],

Cell[CellGroupData[{

Cell[BoxData[
 RowBox[{"{", 
  RowBox[{"x1pg", ",", "restx1ch"}], "}"}]], "Input",
 CellChangeTimes->{{3.928847093690673*^9, 3.9288470983238077`*^9}},
 CellLabel->
  "In[115]:=",ExpressionUUID->"f2a1c9b4-20c7-4fc3-8cef-2af2981beeec"],

Cell[BoxData[
 RowBox[{"{", 
  RowBox[{
   RowBox[{"-", "687.7181086865148`"}], ",", 
   RowBox[{"-", "712.8301319162201`"}]}], "}"}]], "Output",
 CellChangeTimes->{3.928847098720085*^9, 3.948819592567081*^9, 
  3.949056656791565*^9},
 CellLabel->
  "Out[115]=",ExpressionUUID->"9abaa12d-ba81-475e-aa51-46b4b5ab73ce"]
}, Open  ]],

Cell[CellGroupData[{

Cell[BoxData[
 RowBox[{"{", 
  RowBox[{"xstarp", ",", "xstarp2", ",", "xgsrval"}], "}"}]], "Input",
 CellChangeTimes->{{3.928846513974304*^9, 3.928846520328526*^9}, {
  3.928847088193028*^9, 3.92884709066567*^9}},
 CellLabel->
  "In[116]:=",ExpressionUUID->"ae7a3680-57c2-4eb9-85f8-70572e7f1505"],

Cell[BoxData[
 RowBox[{"{", 
  RowBox[{"324.98435965530774`", ",", "324.9843596553076`", ",", "330.5`"}], 
  "}"}]], "Output",
 CellChangeTimes->{3.92884652099666*^9, 3.928847091096878*^9, 
  3.948819592589506*^9, 3.9490566568322287`*^9},
 CellLabel->
  "Out[116]=",ExpressionUUID->"46e21b67-e5f6-4d6d-a292-4f4295480d3e"]
}, Open  ]],

Cell[CellGroupData[{

Cell[BoxData[
 RowBox[{"{", 
  RowBox[{"l1val", ",", "l2val", ",", "l3val"}], "}"}]], "Input",
 CellChangeTimes->{{3.9479858312223682`*^9, 3.947985838729478*^9}},
 CellLabel->
  "In[117]:=",ExpressionUUID->"079f8f2c-bb21-4b99-8c33-830560e8f327"],

Cell[BoxData[
 RowBox[{"{", 
  RowBox[{"4100.`", ",", "2100", ",", "1625.`"}], "}"}]], "Output",
 CellChangeTimes->{3.947985839161277*^9, 3.947987467764484*^9, 
  3.9488195925983477`*^9, 3.949056656839999*^9},
 CellLabel->
  "Out[117]=",ExpressionUUID->"0726ee74-ba20-4260-9254-0cac00568b90"]
}, Open  ]],

Cell[CellGroupData[{

Cell[BoxData[
 RowBox[{
  RowBox[{"(*", 
   RowBox[{
   "Row", " ", "2", " ", "and", " ", "3", " ", "height", " ", "decrease"}], 
   "*)"}], "\[IndentingNewLine]", 
  RowBox[{
   RowBox[{"l2val", "-", "l2g"}], "\[IndentingNewLine]", 
   RowBox[{"l3val", "-", "l3g"}]}]}]], "Input",
 CellChangeTimes->{{3.94905615828318*^9, 3.949056179278714*^9}},
 CellLabel->
  "In[118]:=",ExpressionUUID->"df14c32b-9e7e-43eb-919c-75f75782c06e"],

Cell[BoxData[
 RowBox[{"-", "9.739595351405114`"}]], "Output",
 CellChangeTimes->{3.949056656863648*^9},
 CellLabel->
  "Out[118]=",ExpressionUUID->"ff94925c-5c15-400e-bbcd-a04eff78390f"],

Cell[BoxData[
 RowBox[{"-", "9.595220950883913`"}]], "Output",
 CellChangeTimes->{3.949056656865983*^9},
 CellLabel->
  "Out[119]=",ExpressionUUID->"f3ae6785-3864-493c-8bc8-beef05ff60d8"]
}, Open  ]],

Cell[CellGroupData[{

Cell[BoxData[
 RowBox[{
  RowBox[{"-", "9.739595351405114`"}], "+", "9.595220950883913`"}]], "Input",
 CellChangeTimes->{{3.9490584263119173`*^9, 3.949058428817152*^9}},
 CellLabel->"In[2]:=",ExpressionUUID->"a04a6335-5d68-46c7-b6c4-b19547f6bedf"],

Cell[BoxData[
 RowBox[{"-", "0.1443744005212011`"}]], "Output",
 CellChangeTimes->{3.9490584297354603`*^9},
 CellLabel->"Out[2]=",ExpressionUUID->"c340e211-9754-4ee9-92ff-2a122b1c2aad"]
}, Open  ]],

Cell[CellGroupData[{

Cell[BoxData["tpvals"], "Input",
 CellChangeTimes->{{3.9402554575822697`*^9, 3.94025545922862*^9}},
 CellLabel->
  "In[120]:=",ExpressionUUID->"33cd248d-d70d-4f0c-a6d9-1063fa9c8516"],

Cell[BoxData[
 RowBox[{"{", 
  RowBox[{
  "0", ",", "0", ",", "0", ",", "0", ",", "0", ",", "0", ",", "0", ",", "0", 
   ",", "0", ",", "0", ",", "0.01669484581220159`", ",", "0", ",", "0", ",", 
   "0", ",", "0", ",", "0", ",", "0", ",", "0", ",", "0", ",", "0", ",", 
   "0"}], "}"}]], "Output",
 CellChangeTimes->{3.94025545968783*^9, 3.9488195926214333`*^9, 
  3.949056656873273*^9},
 CellLabel->
  "Out[120]=",ExpressionUUID->"ee91c6e1-54f5-4fac-b2e9-67caef46db65"]
}, Open  ]],

Cell[CellGroupData[{

Cell[BoxData["tevals"], "Input",
 CellChangeTimes->{{3.940255461280006*^9, 3.940255463441805*^9}},
 CellLabel->
  "In[121]:=",ExpressionUUID->"af1ce7ff-86cb-4e0b-9783-7e7ecff464fc"],

Cell[BoxData[
 RowBox[{"{", 
  RowBox[{
  "0", ",", "0", ",", "0", ",", "0", ",", "0", ",", "0", ",", "0", ",", "0", 
   ",", "0", ",", "0", ",", "0.032093662984365355`", ",", "0", ",", "0", ",", 
   "0", ",", "0", ",", "0", ",", "0", ",", "0", ",", "0", ",", "0", ",", 
   "0"}], "}"}]], "Output",
 CellChangeTimes->{3.9402554638820267`*^9, 3.9488195926309843`*^9, 
  3.949056656897051*^9},
 CellLabel->
  "Out[121]=",ExpressionUUID->"95ec0bce-41aa-4cc8-8f21-c6b3462c964a"]
}, Open  ]],

Cell[BoxData[{
 RowBox[{
  RowBox[{"TickSpec", "=", 
   RowBox[{"Table", "[", 
    RowBox[{
     RowBox[{"{", 
      RowBox[{
       RowBox[{
        RowBox[{"-", "0.3"}], "+", 
        RowBox[{"0.3", "i"}]}], ",", 
       RowBox[{
        RowBox[{"-", "0.3"}], "+", 
        RowBox[{"0.3", "i"}]}]}], "}"}], ",", 
     RowBox[{"{", 
      RowBox[{"i", ",", "0", ",", "2"}], "}"}]}], "]"}]}], 
  ";"}], "\[IndentingNewLine]", 
 RowBox[{
  RowBox[{"TickSpecx", "=", 
   RowBox[{"Table", "[", 
    RowBox[{
     RowBox[{"{", 
      RowBox[{
       RowBox[{
        RowBox[{"-", "900"}], "+", 
        RowBox[{"150", "i"}]}], ",", 
       RowBox[{
        RowBox[{"-", "900"}], "+", 
        RowBox[{"150", "i"}]}]}], "}"}], ",", 
     RowBox[{"{", 
      RowBox[{"i", ",", "0", ",", "2"}], "}"}]}], "]"}]}], 
  ";"}], "\[IndentingNewLine]", 
 RowBox[{
  RowBox[{"TickSpecification", "=", 
   RowBox[{"Table", "[", 
    RowBox[{
     RowBox[{"{", 
      RowBox[{
       RowBox[{"1200", "+", 
        RowBox[{"500", "i"}]}], ",", 
       RowBox[{"1200", "+", 
        RowBox[{"500", "i"}]}]}], "}"}], ",", 
     RowBox[{"{", 
      RowBox[{"i", ",", "0", ",", "2"}], "}"}]}], "]"}]}], 
  ";"}], "\[IndentingNewLine]", 
 RowBox[{
  RowBox[{"TickSpecification2", "=", 
   RowBox[{"Table", "[", 
    RowBox[{
     RowBox[{"{", 
      RowBox[{
       RowBox[{"310", "+", 
        RowBox[{"20", "i"}]}], ",", 
       RowBox[{"310", "+", 
        RowBox[{"20", "i"}]}]}], "}"}], ",", 
     RowBox[{"{", 
      RowBox[{"i", ",", "0", ",", "2"}], "}"}]}], "]"}]}], 
  ";"}], "\[IndentingNewLine]", 
 RowBox[{
  RowBox[{"Ticksp", "=", 
   RowBox[{"Table", "[", 
    RowBox[{
     RowBox[{"{", 
      RowBox[{
       RowBox[{"0.5", "i"}], ",", 
       RowBox[{"0.5", "i"}]}], "}"}], ",", 
     RowBox[{"{", 
      RowBox[{"i", ",", "0", ",", "2"}], "}"}]}], "]"}]}], ";"}]}], "Input",
 CellChangeTimes->{{3.9257394611484833`*^9, 3.925739498648574*^9}, {
  3.928600914109537*^9, 3.928600949512936*^9}},
 CellLabel->
  "In[122]:=",ExpressionUUID->"0d9097e1-d573-444b-ba19-633d7ce1530c"],

Cell[BoxData[{
 RowBox[{
  RowBox[{"npts", "=", "200"}], ";", 
  RowBox[{"Forcetable4", "=", 
   RowBox[{"ConstantArray", "[", 
    RowBox[{"0", ",", 
     RowBox[{"{", 
      RowBox[{"1", ",", "npts"}], "}"}]}], "]"}]}], ";", 
  RowBox[{"x1staticp", "=", 
   RowBox[{"ConstantArray", "[", 
    RowBox[{"0", ",", 
     RowBox[{
      RowBox[{"Dimensions", "[", "Forcetable4", "]"}], "[", 
      RowBox[{"[", "2", "]"}], "]"}]}], "]"}]}], ";"}], "\[IndentingNewLine]", 
 RowBox[{
  RowBox[{"x1statice", "=", 
   RowBox[{"ConstantArray", "[", 
    RowBox[{"0", ",", 
     RowBox[{
      RowBox[{"Dimensions", "[", "Forcetable4", "]"}], "[", 
      RowBox[{"[", "2", "]"}], "]"}]}], "]"}]}], ";"}], "\[IndentingNewLine]", 
 RowBox[{
  RowBox[{"x1woadapstaticnogs", "=", 
   RowBox[{"ConstantArray", "[", 
    RowBox[{"0", ",", 
     RowBox[{"{", 
      RowBox[{"1", ",", 
       RowBox[{
        RowBox[{"Dimensions", "[", "Forcetable4", "]"}], "[", 
        RowBox[{"[", "2", "]"}], "]"}]}], "}"}]}], "]"}]}], ";"}]}], "Input",
 CellChangeTimes->{{3.927297870081575*^9, 3.927297872389839*^9}, 
   3.9286046235921097`*^9, {3.928604674406638*^9, 3.928604714623653*^9}},
 CellLabel->
  "In[127]:=",ExpressionUUID->"3daf1f88-b183-4881-bbf6-3542022fe728"],

Cell[CellGroupData[{

Cell[BoxData[{
 RowBox[{
  RowBox[{"For", "[", 
   RowBox[{
    RowBox[{"i", "=", "1"}], ",", 
    RowBox[{"i", "\[LessEqual]", "npts"}], ",", 
    RowBox[{"i", "++"}], ",", 
    RowBox[{
     RowBox[{"Forcetable4", "[", 
      RowBox[{"[", 
       RowBox[{"1", ",", "i"}], "]"}], "]"}], "=", 
     RowBox[{
      RowBox[{"-", "2000"}], "+", 
      RowBox[{
       RowBox[{"(", 
        RowBox[{"i", "-", "1"}], ")"}], "*", "50"}]}]}]}], "]"}], 
  ";"}], "\[IndentingNewLine]", 
 RowBox[{
  RowBox[{
   RowBox[{"x1restp", "=", 
    RowBox[{"x1soln", "/.", 
     RowBox[{"FindRoot", "[", 
      RowBox[{
       RowBox[{"{", 
        RowBox[{"(", 
         RowBox[{
          RowBox[{"(", 
           RowBox[{
            RowBox[{"(", 
             RowBox[{
              RowBox[{"-", 
               RowBox[{"D", "[", 
                RowBox[{
                 RowBox[{"Lth2c", "[", 
                  RowBox[{
                  "aval1", ",", "aval2", ",", "cval", ",", "l1val", ",", 
                   "l2val", ",", "l3val", ",", "bvalue1ch", ",", "bvalue2ch", 
                   ",", "kthetaciliach", ",", "kthetaciliach", ",", 
                   "kthetaciliach", ",", "x1", ",", "x1uval", ",", "x2uval", 
                   ",", "x3uval", ",", "t"}], "]"}], ",", 
                 RowBox[{"x1", "[", "t", "]"}]}], "]"}]}], "+", 
              RowBox[{"kgsp", "*", 
               RowBox[{"(", 
                RowBox[{
                 RowBox[{"xgs1", "[", 
                  RowBox[{
                  "aval1", ",", "cval", ",", "l1val", ",", "l2g", ",", 
                   "bvalue1ch", ",", "x1", ",", "t"}], " ", "]"}], "-", 
                 "xgsup", "-", 
                 RowBox[{"dvalp", "*", 
                  RowBox[{"p01", "[", 
                   RowBox[{
                   "aval1", ",", "cval", ",", "l1val", ",", "l2g", ",", 
                    "bvalue1ch", ",", "x1", ",", "t", ",", "xhval2", ",", 
                    "dvalp", ",", "kgsp", ",", "kbval", ",", "tempval"}], 
                   "]"}]}]}], ")"}], "*", 
               RowBox[{"D", "[", 
                RowBox[{
                 RowBox[{"xgs1", "[", 
                  RowBox[{
                  "aval1", ",", "cval", ",", "l1val", ",", "l2g", ",", 
                   "bvalue1ch", ",", "x1", ",", "t"}], " ", "]"}], ",", 
                 RowBox[{"x1", "[", "t", "]"}]}], "]"}]}], "+", 
              RowBox[{"kgsp", "*", 
               RowBox[{"(", 
                RowBox[{
                 RowBox[{"xgs2", "[", 
                  RowBox[{
                  "aval1", ",", "aval2", ",", "cval", ",", "l1val", ",", 
                   "l2g", ",", "l3g", ",", "bvalue1ch", ",", "bvalue2ch", ",",
                    "x1", ",", "t"}], " ", "]"}], "-", "xgsup", "-", 
                 RowBox[{"dvalp", "*", 
                  RowBox[{"p02", "[", 
                   RowBox[{
                   "aval1", ",", "aval2", ",", "cval", ",", "l1val", ",", 
                    "l2g", ",", "l3g", ",", "bvalue1ch", ",", "bvalue2ch", 
                    ",", "x1", ",", "t", ",", "xhval2", ",", "dvalp", ",", 
                    "kgsp", ",", "kbval", ",", "tempval"}], "]"}]}]}], ")"}], 
               "*", 
               RowBox[{"D", "[", 
                RowBox[{
                 RowBox[{"xgs2", "[", 
                  RowBox[{
                  "aval1", ",", "aval2", ",", "cval", ",", "l1val", ",", 
                   "l2g", ",", "l3g", ",", "bvalue1ch", ",", "bvalue2ch", ",",
                    "x1", ",", "t"}], " ", "]"}], ",", 
                 RowBox[{"x1", "[", "t", "]"}]}], "]"}]}]}], ")"}], "/.", 
            RowBox[{"{", 
             RowBox[{
              RowBox[{"x1", "[", "t", "]"}], "\[Rule]", "x1soln"}], "}"}]}], 
           ")"}], "\[Equal]", "0"}], ")"}], "}"}], ",", 
       RowBox[{"{", 
        RowBox[{"x1soln", ",", "restx1ch"}], "}"}], ",", 
       RowBox[{"AccuracyGoal", "\[Rule]", "4"}]}], "]"}]}]}], ";"}], 
  "\[IndentingNewLine]"}], "\[IndentingNewLine]", 
 RowBox[{
  RowBox[{"x1reste", "=", 
   RowBox[{"x1soln", "/.", 
    RowBox[{"FindRoot", "[", 
     RowBox[{
      RowBox[{"{", 
       RowBox[{"(", 
        RowBox[{
         RowBox[{"(", 
          RowBox[{
           RowBox[{"(", 
            RowBox[{
             RowBox[{"-", 
              RowBox[{"D", "[", 
               RowBox[{
                RowBox[{"Lth2c", "[", 
                 RowBox[{
                 "aval1", ",", "aval2", ",", "cval", ",", "l1val", ",", 
                  "l2val", ",", "l3val", ",", "bvalue1ch", ",", "bvalue2ch", 
                  ",", "kthetaciliach", ",", "kthetaciliach", ",", 
                  "kthetaciliach", ",", "x1", ",", "x1uval", ",", "x2uval", 
                  ",", "x3uval", ",", "t"}], "]"}], ",", 
                RowBox[{"x1", "[", "t", "]"}]}], "]"}]}], "+", 
             RowBox[{"kgsp", "*", 
              RowBox[{"(", 
               RowBox[{
                RowBox[{"xgs1", "[", 
                 RowBox[{
                 "aval1", ",", "cval", ",", "l1val", ",", "l2val", ",", 
                  "bvalue1ch", ",", "x1", ",", "t"}], " ", "]"}], "-", 
                "xgsup", "-", 
                RowBox[{"dvalp", "*", 
                 RowBox[{"p01", "[", 
                  RowBox[{
                  "aval1", ",", "cval", ",", "l1val", ",", "l2val", ",", 
                   "bvalue1ch", ",", "x1", ",", "t", ",", "xhval2", ",", 
                   "dvalp", ",", "kgsp", ",", "kbval", ",", "tempval"}], 
                  "]"}]}]}], ")"}], "*", 
              RowBox[{"D", "[", 
               RowBox[{
                RowBox[{"xgs1", "[", 
                 RowBox[{
                 "aval1", ",", "cval", ",", "l1val", ",", "l2val", ",", 
                  "bvalue1ch", ",", "x1", ",", "t"}], " ", "]"}], ",", 
                RowBox[{"x1", "[", "t", "]"}]}], "]"}]}], "+", 
             RowBox[{"kgsp", "*", 
              RowBox[{"(", 
               RowBox[{
                RowBox[{"xgs2", "[", 
                 RowBox[{
                 "aval1", ",", "aval2", ",", "cval", ",", "l1val", ",", 
                  "l2val", ",", "l3val", ",", "bvalue1ch", ",", "bvalue2ch", 
                  ",", "x1", ",", "t"}], " ", "]"}], "-", "xgsup", "-", 
                RowBox[{"dvalp", "*", 
                 RowBox[{"p02", "[", 
                  RowBox[{
                  "aval1", ",", "aval2", ",", "cval", ",", "l1val", ",", 
                   "l2val", ",", "l3val", ",", "bvalue1ch", ",", "bvalue2ch", 
                   ",", "x1", ",", "t", ",", "xhval2", ",", "dvalp", ",", 
                   "kgsp", ",", "kbval", ",", "tempval"}], "]"}]}]}], ")"}], 
              "*", 
              RowBox[{"D", "[", 
               RowBox[{
                RowBox[{"xgs2", "[", 
                 RowBox[{
                 "aval1", ",", "aval2", ",", "cval", ",", "l1val", ",", 
                  "l2val", ",", "l3val", ",", "bvalue1ch", ",", "bvalue2ch", 
                  ",", "x1", ",", "t"}], " ", "]"}], ",", 
                RowBox[{"x1", "[", "t", "]"}]}], "]"}]}]}], ")"}], "/.", 
           RowBox[{"{", 
            RowBox[{
             RowBox[{"x1", "[", "t", "]"}], "\[Rule]", "x1soln"}], "}"}]}], 
          ")"}], "\[Equal]", "0"}], ")"}], "}"}], ",", 
      RowBox[{"{", 
       RowBox[{"x1soln", ",", "restx1ch"}], "}"}], ",", 
      RowBox[{"AccuracyGoal", "\[Rule]", "4"}]}], "]"}]}]}], 
  ";"}], "\[IndentingNewLine]", 
 RowBox[{"For", "[", 
  RowBox[{
   RowBox[{"i", "=", "1"}], ",", 
   RowBox[{"i", "<=", 
    RowBox[{
     RowBox[{"Dimensions", "[", "Forcetable4", "]"}], "[", 
     RowBox[{"[", "2", "]"}], "]"}]}], ",", 
   RowBox[{"i", "++"}], ",", 
   RowBox[{"{", "\[IndentingNewLine]", 
    RowBox[{
     RowBox[{
      RowBox[{"x1staticp", "[", 
       RowBox[{"[", "i", "]"}], "]"}], "=", 
      RowBox[{"x1soln", "/.", 
       RowBox[{"FindRoot", "[", 
        RowBox[{
         RowBox[{"{", 
          RowBox[{"(", 
           RowBox[{
            RowBox[{"(", 
             RowBox[{
              RowBox[{"(", 
               RowBox[{
                RowBox[{"-", 
                 RowBox[{"D", "[", 
                  RowBox[{
                   RowBox[{"Lth2c", "[", 
                    RowBox[{
                    "aval1", ",", "aval2", ",", "cval", ",", "l1val", ",", 
                    "l2g", ",", "l3g", ",", "bvalue1ch", ",", "bvalue2ch", 
                    ",", "kthetaciliach", ",", "kthetaciliach", ",", 
                    "kthetaciliach", ",", "x1", ",", "x1uval", ",", "x2uval", 
                    ",", "x3uval", ",", "t"}], "]"}], ",", 
                   RowBox[{"x1", "[", "t", "]"}]}], "]"}]}], "+", 
                RowBox[{"kgsp", "*", 
                 RowBox[{"(", 
                  RowBox[{
                   RowBox[{"xgs1", "[", 
                    RowBox[{
                    "aval1", ",", "cval", ",", "l1val", ",", "l2g", ",", 
                    "bvalue1ch", ",", "x1", ",", "t"}], " ", "]"}], "-", 
                   "xgsup", "-", 
                   RowBox[{"dvalp", "*", 
                    RowBox[{"p01", "[", 
                    RowBox[{
                    "aval1", ",", "cval", ",", "l1val", ",", "l2g", ",", 
                    "bvalue1ch", ",", "x1", ",", "t", ",", "xhval2", ",", 
                    "dvalp", ",", "kgsp", ",", "kbval", ",", "tempval"}], 
                    "]"}]}]}], ")"}], "*", 
                 RowBox[{"D", "[", 
                  RowBox[{
                   RowBox[{"xgs1", "[", 
                    RowBox[{
                    "aval1", ",", "cval", ",", "l1val", ",", "l2g", ",", 
                    "bvalue1ch", ",", "x1", ",", "t"}], " ", "]"}], ",", 
                   RowBox[{"x1", "[", "t", "]"}]}], "]"}]}], "+", 
                RowBox[{"kgsp", "*", 
                 RowBox[{"(", 
                  RowBox[{
                   RowBox[{"xgs2", "[", 
                    RowBox[{
                    "aval1", ",", "aval2", ",", "cval", ",", "l1val", ",", 
                    "l2g", ",", "l3g", ",", "bvalue1ch", ",", "bvalue2ch", 
                    ",", "x1", ",", "t"}], " ", "]"}], "-", "xgsup", "-", 
                   RowBox[{"dvalp", "*", 
                    RowBox[{"p02", "[", 
                    RowBox[{
                    "aval1", ",", "aval2", ",", "cval", ",", "l1val", ",", 
                    "l2g", ",", "l3g", ",", "bvalue1ch", ",", "bvalue2ch", 
                    ",", "x1", ",", "t", ",", "xhval2", ",", "dvalp", ",", 
                    "kgsp", ",", "kbval", ",", "tempval"}], "]"}]}]}], ")"}], 
                 "*", 
                 RowBox[{"D", "[", 
                  RowBox[{
                   RowBox[{"xgs2", "[", 
                    RowBox[{
                    "aval1", ",", "aval2", ",", "cval", ",", "l1val", ",", 
                    "l2g", ",", "l3g", ",", "bvalue1ch", ",", "bvalue2ch", 
                    ",", "x1", ",", "t"}], " ", "]"}], ",", 
                   RowBox[{"x1", "[", "t", "]"}]}], "]"}]}]}], ")"}], "/.", 
              RowBox[{"{", 
               RowBox[{
                RowBox[{"x1", "[", "t", "]"}], "\[Rule]", "x1soln"}], "}"}]}],
              ")"}], "\[Equal]", 
            RowBox[{"(", 
             RowBox[{
              RowBox[{"Forcetable4", "[", 
               RowBox[{"[", 
                RowBox[{"1", ",", "i"}], "]"}], "]"}], "*", 
              RowBox[{
               SuperscriptBox["10", 
                RowBox[{"-", "3"}]], "/", "nc"}]}], ")"}]}], ")"}], "}"}], 
         ",", 
         RowBox[{"{", 
          RowBox[{"x1soln", ",", "restx1ch"}], "}"}], ",", 
         RowBox[{"AccuracyGoal", "\[Rule]", "4"}]}], "]"}]}]}], ";"}], 
    "}"}]}], "]"}], "\[IndentingNewLine]", 
 RowBox[{"For", "[", 
  RowBox[{
   RowBox[{"i", "=", "1"}], ",", 
   RowBox[{"i", "<=", 
    RowBox[{
     RowBox[{"Dimensions", "[", "Forcetable4", "]"}], "[", 
     RowBox[{"[", "2", "]"}], "]"}]}], ",", 
   RowBox[{"i", "++"}], ",", 
   RowBox[{"{", 
    RowBox[{
     RowBox[{"x1staticsolnsnogs", "=", 
      RowBox[{"x1soln", "/.", 
       RowBox[{"FindRoot", "[", 
        RowBox[{
         RowBox[{"{", 
          RowBox[{"(", 
           RowBox[{
            RowBox[{"(", 
             RowBox[{
              RowBox[{"(", 
               RowBox[{"-", 
                RowBox[{"D", "[", 
                 RowBox[{
                  RowBox[{"Lth2c", "[", 
                   RowBox[{
                   "aval1", ",", "aval2", ",", "cval", ",", "l1val", ",", 
                    "l2val", ",", "l3val", ",", "bvalue1ch", ",", "bvalue2ch",
                     ",", "kthetaciliach", ",", "kthetaciliach", ",", 
                    "kthetaciliach", ",", "x1", ",", "x1uval", ",", "x2uval", 
                    ",", "x3uval", ",", "t"}], "]"}], ",", 
                  RowBox[{"x1", "[", "t", "]"}]}], "]"}]}], ")"}], "/.", 
              RowBox[{"{", 
               RowBox[{
                RowBox[{"x1", "[", "t", "]"}], "\[Rule]", "x1soln"}], "}"}]}],
              ")"}], "\[Equal]", 
            RowBox[{"(", 
             RowBox[{
              RowBox[{"Forcetable4", "[", 
               RowBox[{"[", 
                RowBox[{"1", ",", "i"}], "]"}], "]"}], "*", 
              RowBox[{
               SuperscriptBox["10", 
                RowBox[{"-", "3"}]], "/", "nc"}]}], ")"}]}], ")"}], "}"}], 
         ",", 
         RowBox[{"{", 
          RowBox[{"x1soln", ",", "restx1chnew"}], "}"}], ",", 
         RowBox[{"AccuracyGoal", "\[Rule]", "10"}]}], "]"}]}]}], ";", 
     RowBox[{
      RowBox[{"x1woadapstaticnogs", "[", 
       RowBox[{"[", 
        RowBox[{"1", ",", "i"}], "]"}], "]"}], "=", "x1staticsolnsnogs"}], 
     ";"}], "}"}]}], "]"}], "\[IndentingNewLine]", 
 RowBox[{"For", "[", 
  RowBox[{
   RowBox[{"i", "=", "1"}], ",", 
   RowBox[{"i", "<=", 
    RowBox[{
     RowBox[{"Dimensions", "[", "Forcetable4", "]"}], "[", 
     RowBox[{"[", "2", "]"}], "]"}]}], ",", 
   RowBox[{"i", "++"}], ",", 
   RowBox[{"{", "\[IndentingNewLine]", 
    RowBox[{
     RowBox[{
      RowBox[{"x1statice", "[", 
       RowBox[{"[", "i", "]"}], "]"}], "=", 
      RowBox[{"x1soln", "/.", 
       RowBox[{"FindRoot", "[", 
        RowBox[{
         RowBox[{"{", 
          RowBox[{"(", 
           RowBox[{
            RowBox[{"(", 
             RowBox[{
              RowBox[{"(", 
               RowBox[{
                RowBox[{"-", 
                 RowBox[{"D", "[", 
                  RowBox[{
                   RowBox[{"Lth2c", "[", 
                    RowBox[{
                    "aval1", ",", "aval2", ",", "cval", ",", "l1val", ",", 
                    "l2val", ",", "l3val", ",", "bvalue1ch", ",", "bvalue2ch",
                     ",", "kthetaciliach", ",", "kthetaciliach", ",", 
                    "kthetaciliach", ",", "x1", ",", "x1uval", ",", "x2uval", 
                    ",", "x3uval", ",", "t"}], "]"}], ",", 
                   RowBox[{"x1", "[", "t", "]"}]}], "]"}]}], "+", 
                RowBox[{"kgsp", "*", 
                 RowBox[{"(", 
                  RowBox[{
                   RowBox[{"xgs1", "[", 
                    RowBox[{
                    "aval1", ",", "cval", ",", "l1val", ",", "l2val", ",", 
                    "bvalue1ch", ",", "x1", ",", "t"}], " ", "]"}], "-", 
                   "xgsup", "-", 
                   RowBox[{"dvalp", "*", 
                    RowBox[{"p01", "[", 
                    RowBox[{
                    "aval1", ",", "cval", ",", "l1val", ",", "l2val", ",", 
                    "bvalue1ch", ",", "x1", ",", "t", ",", "xhval2", ",", 
                    "dvalp", ",", "kgsp", ",", "kbval", ",", "tempval"}], 
                    "]"}]}]}], ")"}], "*", 
                 RowBox[{"D", "[", 
                  RowBox[{
                   RowBox[{"xgs1", "[", 
                    RowBox[{
                    "aval1", ",", "cval", ",", "l1val", ",", "l2val", ",", 
                    "bvalue1ch", ",", "x1", ",", "t"}], " ", "]"}], ",", 
                   RowBox[{"x1", "[", "t", "]"}]}], "]"}]}], "+", 
                RowBox[{"kgsp", "*", 
                 RowBox[{"(", 
                  RowBox[{
                   RowBox[{"xgs2", "[", 
                    RowBox[{
                    "aval1", ",", "aval2", ",", "cval", ",", "l1val", ",", 
                    "l2val", ",", "l3val", ",", "bvalue1ch", ",", "bvalue2ch",
                     ",", "x1", ",", "t"}], " ", "]"}], "-", "xgsup", "-", 
                   RowBox[{"dvalp", "*", 
                    RowBox[{"p02", "[", 
                    RowBox[{
                    "aval1", ",", "aval2", ",", "cval", ",", "l1val", ",", 
                    "l2val", ",", "l3val", ",", "bvalue1ch", ",", "bvalue2ch",
                     ",", "x1", ",", "t", ",", "xhval2", ",", "dvalp", ",", 
                    "kgsp", ",", "kbval", ",", "tempval"}], "]"}]}]}], ")"}], 
                 "*", 
                 RowBox[{"D", "[", 
                  RowBox[{
                   RowBox[{"xgs2", "[", 
                    RowBox[{
                    "aval1", ",", "aval2", ",", "cval", ",", "l1val", ",", 
                    "l2val", ",", "l3val", ",", "bvalue1ch", ",", "bvalue2ch",
                     ",", "x1", ",", "t"}], " ", "]"}], ",", 
                   RowBox[{"x1", "[", "t", "]"}]}], "]"}]}]}], ")"}], "/.", 
              RowBox[{"{", 
               RowBox[{
                RowBox[{"x1", "[", "t", "]"}], "\[Rule]", "x1soln"}], "}"}]}],
              ")"}], "\[Equal]", 
            RowBox[{"(", 
             RowBox[{
              RowBox[{"Forcetable4", "[", 
               RowBox[{"[", 
                RowBox[{"1", ",", "i"}], "]"}], "]"}], "*", 
              RowBox[{
               SuperscriptBox["10", 
                RowBox[{"-", "3"}]], "/", "nc"}]}], ")"}]}], ")"}], "}"}], 
         ",", 
         RowBox[{"{", 
          RowBox[{"x1soln", ",", "restx1ch"}], "}"}], ",", 
         RowBox[{"AccuracyGoal", "\[Rule]", "4"}]}], "]"}]}]}], ";"}], 
    "}"}]}], "]"}]}], "Input",
 CellChangeTimes->{{3.92735987213503*^9, 3.927359891728544*^9}, {
   3.9273613878206673`*^9, 3.9273613956245193`*^9}, {3.927361525310111*^9, 
   3.927361526618907*^9}, {3.92736182846677*^9, 3.927361830074956*^9}, {
   3.9286039782420387`*^9, 3.9286040056188717`*^9}, {3.928604217928213*^9, 
   3.928604218901596*^9}, {3.928604490144619*^9, 3.928604501781138*^9}, {
   3.928604539237976*^9, 3.928604625903157*^9}, 3.9286047119817953`*^9, {
   3.92860476958403*^9, 3.9286048333942738`*^9}, 3.928838915864025*^9, {
   3.928843803526022*^9, 3.928843831443143*^9}, {3.928843862498824*^9, 
   3.928843908884097*^9}, {3.92893907284902*^9, 3.9289390778663263`*^9}},
 CellLabel->
  "In[130]:=",ExpressionUUID->"d1aadee9-7118-4dc9-a064-ba1d664103f7"],

Cell[BoxData[
 TemplateBox[{
  "FindRoot", "lstol", 
   "\"The line search decreased the step size to within tolerance specified \
by AccuracyGoal and PrecisionGoal but was unable to find a sufficient \
decrease in the merit function. You may need more than \
\\!\\(\\*RowBox[{\\\"MachinePrecision\\\"}]\\) digits of working precision to \
meet these tolerances.\"", 2, 134, 1, 22878332502415555679, "Local"},
  "MessageTemplate"]], "Message", "MSG",
 CellChangeTimes->{3.9286048388653517`*^9, 3.9288439234486017`*^9, 
  3.928938617273514*^9, 3.928938953326661*^9, 3.928939085773551*^9, 
  3.9299916319434233`*^9, 3.929991764846876*^9, 3.940255421502019*^9, 
  3.9479853398709297`*^9, 3.947986003431938*^9, 3.9479874840254803`*^9, 
  3.9479877902517147`*^9, 3.948034220620386*^9, 3.94852762254515*^9, 
  3.9486407015992937`*^9, 3.948819594419449*^9, 3.949056658675866*^9},
 CellLabel->
  "During evaluation of \
In[130]:=",ExpressionUUID->"08073201-7ffb-4fe7-a765-784832cc6fad"],

Cell[BoxData[
 TemplateBox[{
  "FindRoot", "lstol", 
   "\"The line search decreased the step size to within tolerance specified \
by AccuracyGoal and PrecisionGoal but was unable to find a sufficient \
decrease in the merit function. You may need more than \
\\!\\(\\*RowBox[{\\\"MachinePrecision\\\"}]\\) digits of working precision to \
meet these tolerances.\"", 2, 134, 2, 22878332502415555679, "Local"},
  "MessageTemplate"]], "Message", "MSG",
 CellChangeTimes->{3.9286048388653517`*^9, 3.9288439234486017`*^9, 
  3.928938617273514*^9, 3.928938953326661*^9, 3.928939085773551*^9, 
  3.9299916319434233`*^9, 3.929991764846876*^9, 3.940255421502019*^9, 
  3.9479853398709297`*^9, 3.947986003431938*^9, 3.9479874840254803`*^9, 
  3.9479877902517147`*^9, 3.948034220620386*^9, 3.94852762254515*^9, 
  3.9486407015992937`*^9, 3.948819594419449*^9, 3.949056658688839*^9},
 CellLabel->
  "During evaluation of \
In[130]:=",ExpressionUUID->"3f631f5a-657c-427a-b031-fe9358481079"],

Cell[BoxData[
 TemplateBox[{
  "FindRoot", "lstol", 
   "\"The line search decreased the step size to within tolerance specified \
by AccuracyGoal and PrecisionGoal but was unable to find a sufficient \
decrease in the merit function. You may need more than \
\\!\\(\\*RowBox[{\\\"MachinePrecision\\\"}]\\) digits of working precision to \
meet these tolerances.\"", 2, 134, 3, 22878332502415555679, "Local"},
  "MessageTemplate"]], "Message", "MSG",
 CellChangeTimes->{3.9286048388653517`*^9, 3.9288439234486017`*^9, 
  3.928938617273514*^9, 3.928938953326661*^9, 3.928939085773551*^9, 
  3.9299916319434233`*^9, 3.929991764846876*^9, 3.940255421502019*^9, 
  3.9479853398709297`*^9, 3.947986003431938*^9, 3.9479874840254803`*^9, 
  3.9479877902517147`*^9, 3.948034220620386*^9, 3.94852762254515*^9, 
  3.9486407015992937`*^9, 3.948819594419449*^9, 3.949056658695863*^9},
 CellLabel->
  "During evaluation of \
In[130]:=",ExpressionUUID->"3f4e33e4-d927-4662-9880-934395e8f7fb"],

Cell[BoxData[
 TemplateBox[{
  "General", "stop", 
   "\"Further output of \\!\\(\\*StyleBox[RowBox[{\\\"FindRoot\\\", \
\\\"::\\\", \\\"lstol\\\"}], \\\"MessageName\\\"]\\) will be suppressed \
during this calculation.\"", 2, 134, 4, 22878332502415555679, "Local"},
  "MessageTemplate"]], "Message", "MSG",
 CellChangeTimes->{3.9286048388653517`*^9, 3.9288439234486017`*^9, 
  3.928938617273514*^9, 3.928938953326661*^9, 3.928939085773551*^9, 
  3.9299916319434233`*^9, 3.929991764846876*^9, 3.940255421502019*^9, 
  3.9479853398709297`*^9, 3.947986003431938*^9, 3.9479874840254803`*^9, 
  3.9479877902517147`*^9, 3.948034220620386*^9, 3.94852762254515*^9, 
  3.9486407015992937`*^9, 3.948819594419449*^9, 3.949056658702312*^9},
 CellLabel->
  "During evaluation of \
In[130]:=",ExpressionUUID->"9e5b9183-cbd1-4e2b-9c89-352e300ec9de"]
}, Open  ]],

Cell[CellGroupData[{

Cell[BoxData[
 RowBox[{
  RowBox[{"(*", 
   RowBox[{"Fig", ".2", "A"}], "*)"}], "\[IndentingNewLine]", 
  RowBox[{
   RowBox[{
    RowBox[{"Ticksx", "=", 
     RowBox[{"Table", "[", 
      RowBox[{
       RowBox[{"{", 
        RowBox[{
         RowBox[{
          RowBox[{"-", "820"}], "+", 
          RowBox[{"150", "i"}]}], ",", 
         RowBox[{
          RowBox[{"-", "820"}], "+", 
          RowBox[{"150", "i"}]}]}], "}"}], ",", 
       RowBox[{"{", 
        RowBox[{"i", ",", "0", ",", "2"}], "}"}]}], "]"}]}], ";"}], 
   "\[IndentingNewLine]", 
   RowBox[{
    RowBox[{"Ticksp", "=", 
     RowBox[{"Table", "[", 
      RowBox[{
       RowBox[{"{", 
        RowBox[{
         RowBox[{"0.5", "i"}], ",", 
         RowBox[{"0.5", "i"}]}], "}"}], ",", 
       RowBox[{"{", 
        RowBox[{"i", ",", "0", ",", "2"}], "}"}]}], "]"}]}], ";", 
    RowBox[{"Show", "[", 
     RowBox[{"{", 
      RowBox[{
       RowBox[{"Plot", "[", 
        RowBox[{
         RowBox[{"{", 
          RowBox[{"smalldeltafnlhsgen", "[", 
           RowBox[{
           "x1p", ",", "delsolnp", ",", "xhval2", ",", "l2g", ",", "l3g"}], 
           "]"}], "}"}], ",", 
         RowBox[{"{", 
          RowBox[{"x1p", ",", 
           RowBox[{
            RowBox[{"-", "893"}], "+", "72.11259588816517`"}], ",", 
           RowBox[{
            RowBox[{"-", "591"}], "+", "72.11259588816517`"}]}], "}"}], ",", 
         RowBox[{"PlotRange", "\[Rule]", 
          RowBox[{"{", 
           RowBox[{
            RowBox[{"{", 
             RowBox[{
              RowBox[{
               RowBox[{"-", "893"}], "+", "72.11259588816517`"}], ",", 
              RowBox[{
               RowBox[{"-", "591"}], "+", "72.11259588816517`"}]}], "}"}], 
            ",", "Automatic"}], "}"}]}], ",", " ", 
         RowBox[{"PlotStyle", "\[Rule]", 
          RowBox[{"{", 
           RowBox[{
            RowBox[{"{", 
             RowBox[{"Thick", ",", "Red"}], "}"}], ",", 
            RowBox[{"{", 
             RowBox[{"Thick", ",", "Black", ",", "Dashed"}], "}"}], ",", 
            RowBox[{"{", 
             RowBox[{"Thick", ",", "Black", ",", "Dashed"}], "}"}]}], "}"}]}],
          ",", 
         RowBox[{"LabelStyle", "->", 
          RowBox[{"{", 
           RowBox[{
            RowBox[{"FontSize", "\[Rule]", "19"}], ",", 
            RowBox[{"FontFamily", "\[Rule]", " ", "\"\<Times\>\""}]}], 
           "}"}]}], ",", 
         RowBox[{"GridLines", "\[Rule]", 
          RowBox[{"{", 
           RowBox[{"{", 
            RowBox[{
             RowBox[{"{", 
              RowBox[{"x1pg", ",", 
               RowBox[{"{", 
                RowBox[{"Thick", ",", "Red"}], "}"}]}], "}"}], ",", 
             RowBox[{"{", 
              RowBox[{
               RowBox[{"x1pg", "+", "40"}], ",", 
               RowBox[{"{", 
                RowBox[{"Thick", ",", 
                 RowBox[{"Darker", "[", "Green", "]"}]}], "}"}]}], "}"}]}], 
            "}"}], "}"}]}], ",", " ", 
         RowBox[{"Frame", "\[Rule]", "True"}], ",", 
         RowBox[{"(*", 
          RowBox[{
           RowBox[{"FrameLabel", "\[Rule]", 
            RowBox[{"{", 
             RowBox[{
             "\"\<Displacement From Vertical (nm)\>\"", ",", 
              "\"\<Open Probability\>\""}], "}"}]}], ","}], "*)"}], " ", 
         RowBox[{"FrameStyle", "\[Rule]", "Black"}], ",", " ", 
         RowBox[{"LabelStyle", "->", 
          RowBox[{"{", 
           RowBox[{
            RowBox[{"FontSize", "\[Rule]", "19"}], ",", 
            RowBox[{"FontFamily", "\[Rule]", " ", "\"\<Times\>\""}]}], 
           "}"}]}], ",", 
         RowBox[{"AxesOrigin", "\[Rule]", 
          RowBox[{"{", 
           RowBox[{
            RowBox[{"-", "200"}], ",", "0"}], "}"}]}], ",", " ", 
         RowBox[{"PlotStyle", "\[Rule]", 
          RowBox[{"{", 
           RowBox[{
            RowBox[{"{", 
             RowBox[{"Thick", ",", "Red"}], "}"}], ",", 
            RowBox[{"{", 
             RowBox[{"Thick", ",", "Black"}], "}"}]}], "}"}]}], ",", 
         RowBox[{"AspectRatio", "\[Rule]", 
          RowBox[{"0.75", "/", "1"}]}], ",", 
         RowBox[{"FrameTicks", "\[Rule]", 
          RowBox[{"{", 
           RowBox[{
            RowBox[{"{", 
             RowBox[{"Ticksp", ",", "None"}], "}"}], ",", 
            RowBox[{"{", 
             RowBox[{"Ticksx", ",", "None"}], "}"}]}], "}"}]}]}], "]"}], ",", 
       
       RowBox[{"Plot", "[", 
        RowBox[{
         RowBox[{"{", 
          RowBox[{
           RowBox[{"Johnsonorg1", "[", 
            RowBox[{"x1p", "-", "x1pg"}], "]"}], ",", 
           RowBox[{"Johnsonorg2", "[", 
            RowBox[{"x1p", "-", "x1pg"}], "]"}]}], "}"}], ",", 
         RowBox[{"{", 
          RowBox[{"x1p", ",", 
           RowBox[{
            RowBox[{"-", "800"}], "+", "72.11259588816517`"}], ",", 
           RowBox[{
            RowBox[{"-", "608"}], "+", "72.11259588816517`"}]}], "}"}], ",", 
         RowBox[{"PlotRange", "\[Rule]", 
          RowBox[{"{", 
           RowBox[{
            RowBox[{"{", 
             RowBox[{
              RowBox[{
               RowBox[{"-", "900"}], "+", "72.11259588816517`"}], ",", 
              RowBox[{
               RowBox[{"-", "600"}], "+", "72.11259588816517`"}]}], "}"}], 
            ",", "Automatic"}], "}"}]}], ",", " ", 
         RowBox[{"PlotStyle", "\[Rule]", 
          RowBox[{"{", 
           RowBox[{
            RowBox[{"{", 
             RowBox[{"Thick", ",", "Black", ",", "Dashed"}], "}"}], ",", 
            RowBox[{"{", 
             RowBox[{"Thick", ",", "Black", ",", "Dashed"}], "}"}]}], "}"}]}],
          ",", 
         RowBox[{"LabelStyle", "->", 
          RowBox[{"{", 
           RowBox[{
            RowBox[{"FontSize", "\[Rule]", "19"}], ",", 
            RowBox[{"FontFamily", "\[Rule]", " ", "\"\<Times\>\""}]}], 
           "}"}]}], ",", 
         RowBox[{"GridLines", "\[Rule]", 
          RowBox[{"{", 
           RowBox[{"{", 
            RowBox[{
             RowBox[{"{", 
              RowBox[{"x1pg", ",", 
               RowBox[{"{", 
                RowBox[{"Thick", ",", "Red"}], "}"}]}], "}"}], ",", 
             RowBox[{"{", 
              RowBox[{
               RowBox[{"x1pg", "+", "40"}], ",", 
               RowBox[{"{", 
                RowBox[{"Thick", ",", "Orange"}], "}"}]}], "}"}]}], "}"}], 
           "}"}]}], ",", " ", 
         RowBox[{"Frame", "\[Rule]", "True"}], ",", 
         RowBox[{"(*", 
          RowBox[{
           RowBox[{"FrameLabel", "\[Rule]", 
            RowBox[{"{", 
             RowBox[{
             "\"\<Displacement From Vertical (nm)\>\"", ",", 
              "\"\<Open Probability\>\""}], "}"}]}], ","}], " ", "*)"}], 
         RowBox[{"FrameStyle", "\[Rule]", "Black"}], ",", " ", 
         RowBox[{"LabelStyle", "->", 
          RowBox[{"{", 
           RowBox[{
            RowBox[{"FontSize", "\[Rule]", "19"}], ",", 
            RowBox[{"FontFamily", "\[Rule]", " ", "\"\<Times\>\""}]}], 
           "}"}]}], ",", 
         RowBox[{"AxesOrigin", "\[Rule]", 
          RowBox[{"{", 
           RowBox[{
            RowBox[{"-", "200"}], ",", "0"}], "}"}]}], ",", " ", 
         RowBox[{"PlotStyle", "\[Rule]", 
          RowBox[{"{", 
           RowBox[{
            RowBox[{"{", 
             RowBox[{"Thick", ",", "Red"}], "}"}], ",", 
            RowBox[{"{", 
             RowBox[{"Thick", ",", "Black"}], "}"}]}], "}"}]}], ",", 
         RowBox[{"AspectRatio", "\[Rule]", 
          RowBox[{"0.75", "/", "1"}]}]}], "]"}]}], "}"}], 
     "]"}]}]}]}]], "Input",
 CellChangeTimes->{{3.924534407403393*^9, 3.924534430867568*^9}, {
   3.924534544452012*^9, 3.9245345486963453`*^9}, {3.9245346459261513`*^9, 
   3.924534829483631*^9}, {3.924534865325005*^9, 3.9245348868982353`*^9}, {
   3.924542061950227*^9, 3.92454208699253*^9}, 3.924542128189818*^9, {
   3.9245450703625183`*^9, 3.9245450713063383`*^9}, {3.924545105593688*^9, 
   3.924545196103592*^9}, {3.924683369123221*^9, 3.92468337698328*^9}, {
   3.924683420015444*^9, 3.924683423487328*^9}, 3.925148734957877*^9, {
   3.92514959965447*^9, 3.925149600429626*^9}, {3.925149661296637*^9, 
   3.92514966251537*^9}, {3.9257631037448997`*^9, 3.925763136069618*^9}, {
   3.925763180567173*^9, 3.925763203600919*^9}, {3.925763235234415*^9, 
   3.925763299939205*^9}, {3.92576335568792*^9, 3.925763368120955*^9}, {
   3.925763415792178*^9, 3.925763454696143*^9}, {3.92576351650211*^9, 
   3.9257635196695538`*^9}, {3.925763552261537*^9, 3.9257635904175987`*^9}, {
   3.9257651029920273`*^9, 3.925765116185467*^9}, {3.926344614564075*^9, 
   3.926344666512012*^9}, {3.9263821269494677`*^9, 3.926382148590905*^9}, {
   3.927119476681426*^9, 3.927119536572011*^9}, {3.9271196093631783`*^9, 
   3.9271196264474573`*^9}, {3.927119835793689*^9, 3.927119839420208*^9}, {
   3.9278111394049807`*^9, 3.927811145722907*^9}, {3.928605254566698*^9, 
   3.928605261490015*^9}, {3.9479875243604183`*^9, 3.947987628779714*^9}, {
   3.947992062493101*^9, 3.947992068470767*^9}, {3.94852764935457*^9, 
   3.948527699497764*^9}, {3.948527733622789*^9, 3.948527745276229*^9}, {
   3.9485278613166227`*^9, 3.948527898725168*^9}, {3.9486407140581417`*^9, 
   3.948640848637664*^9}, {3.9486409119374037`*^9, 3.948640920978484*^9}, {
   3.94864097647817*^9, 3.948641122082952*^9}},
 CellLabel->
  "In[136]:=",ExpressionUUID->"7484815e-b542-47ed-8003-f4b54f9ec68d"],

Cell[BoxData[
 GraphicsBox[{
   InterpretationBox[{
     TagBox[{{{}, {}, 
        TagBox[
         {RGBColor[1, 0, 0], Thickness[Large], Opacity[1.], 
          LineBox[CompressedData["
1:eJwV13c4lf8bB3BJgySZ0ZLM9KUQQm4jK5KMjJBkhQrJKOMMZ5XMjESprCQZ
GSm6lQpJRJJkVmScUzIq0u/5/XPO9bo+n/M89/1+7udzXWebxxkbL24uLi5+
4uP/33JRGzwlClgo/GZXuXvkCnBdLl9xNJ+FLSL+LvVXV8AV1h7u63ks5D02
arm/egVwp9nkSOey8B05u795egUMlMT1Kd1kYVtc+miD/0rIGOSy17vGwuXl
OnnpXquAb/834xMJLFSYixG+cJ4XDFrmr+TFs3Byy/1xm2xeCLde+Xn0Mguz
p7mSnZEXvrpspwTEsfBvaYXjn5V88Oyca/05Fgtf/Pm8jprGB5EFHRpMKguP
7eG/PVO/Bqb4auXvhbGw5/bQMjNNAUiOlqAMhLIw59/LkM2eAqAxHd63nrDV
i8sFe5IEIPqDZlJoCAs7WOJ9KpMCIFBY+QeCWMhlknP5SN462GVc9vqtHwt/
vnSqOpEsCMExhWd/ubJQQGF6X+p/QiD2c1XbDsLWYcOByWZCUOvto+DqwsL9
JeE91SeEYLmV3KcGZxaWOJlqRGYKwZVNuSaXHFgo9Fjw3Q9eYah8eENiy2EW
ilqZC7/8Lgy/fqY9MdrPQkn2qq7BAVEYmymvpRqxkP95hb3mkij0zLZVPjNk
IX0iV6BmkxhUz68sNjJgoanJMaG9zmIQuhCaYaTHQrvdyaPwXgxmuB2CjLRY
uO7xO8G0D+LwY734dqOdLBTjk2BILZOEQSG1LVQlFmKPRLaGrCS0Cx+SeLaD
heJ5i9+jzSWhVJSxzkiRhb1uwf4FyZIQKDG/YChHPN8g7sBj8huBLfW+y1CK
hQtHHivcdd4E4yrpdEMRFoJiqMbT8S3wkTlnTBdm4aOOV8nvRbZC65D9ihYh
FlI36vjIwVa4nyISe3g9C7fw3K8IurIVQuaTyO4CLAzd/L5pREoKlurjIqNX
s9DrdXDDx04pWG9FCa5dZKLPmUKnyMPSwF0wtHtpgYkLQaL8Z/ykYeaf/g8D
wnmWV7qoVGnoLvt3pvk3E4+19nmIVElDpmjUqZ45Jv55cSCne9N2kPkU5jv3
nYmDLeRO3h/bQSvglJvqFyaKmh67d7FSFtLKNyt6f2ai5sFun9vvZGHm1+uf
V0eYeH8Zd93ErCyU0ZRZy4aZKN4pacuvKQc7bnAq2vuZ+GQXz6rUR3Kw6W0Q
75keJhaVGlbxtMnDMq3QB3dfMTEksSD8nOQOcI+WixloYWIqOUJQ2GAH1Dd2
mwsTbmx7NfvNZwecP6w5cL6JieXbqEv7q3bAjN8v3gPPmdg6q3rhob0SfM0+
f2ysnond1z57fruxE1qWx/DJljPx0J/klvETKhDyfuKcdxmx3uHiZZygAlvu
Og4VlDLROcJsXV+tCgTbqNbsuM/EpEq7M8d4d4HEzS9eu4qZ6J7B31XmsQt8
9SwbdPKZeLznQ4H2xt2wMkIi3CaTiXuX3asVy1OFUkv6SMpVJj428HTtrVcF
Z6mfVu8ymLjvP5PKhh5VKHnZKuuYTvSvtN9ikV8N7MVIna5XmDj6OTBeLkwN
ciu+Kp+MZ+Lv9/kWkTbqYMSu+BJDYeJa/7wzt+Q0wPl+kEsZmeh/oTyly1QD
AgNVOodJTFxslczSOqkB16eL0DiGiUKXRBjpxRrwZ+7mtTWRTFxG9ZJ8uEcT
yv8lHE4/x8T4zNtObw5rgfT6gLoSXyL/u6/WUSq0Ye9bRfVBHyZ+XBB1vPRR
G6xTRovWE5YJOdzZvlwHokVPZIR4MVHZi6dtvb0O9Eo4n9X2YKKHjP3wuT86
kCRtpvjiKBOPZgw83XB4H3Cpy6R+smJiQSozQXeDPmw4KNsuRFhBIzjnu4o+
7PaWW2N2kJjfQLHyl6b64JGhQC63YOLQ/dUFA2H68Gxx5ymGGVHfvldXHn/Q
B/rzPca7DZn467SHv1OuAfA7mM7G7mHiaV22WMERI5AJNNtVq87EwoCSAtmz
RrCPZe7PUWOifqmCdVuCEZx+ZDHkpMrEuVedQ9ebjeDNVuvXyipM7FHm4xjB
fkgec8zrUWDiw2n1rd2qxrDhvJ/9zk1M5B9qc5vWNYVIKYXdZzYy8fbij9HP
LqYw+OILf7kkE3m3/wxbHmUKhcLHGzUliPdPcPbG8zpT0LrnoGYkxsQaiV0t
ngZm4Di4f72zIPE8Lj4LNj5sDhkmW18zeJiYr6N1wynVAhYn+wpbljPxavOI
s/kjC3BPyYxdS3iuJv74qSELUBgU1U1ZxsSdi3OBtsqWUBPBf/f6EgOL3WJT
b7RYQk/xb2blLwbaVhupRKy1gg3CXftHJhl4/7+RWIVj1vAtf1hJjPCbHezn
aWHWUKv9Q8h8goFRj3YnKCZag4uHwFDJNwb6cE6m1jVYQ06ZWdT5rwwcc3wd
kyd3GBSt6yrXDzLQfvy2Y/78YdC+nC+n38lAUNGz4KuxhTXbKteefcvAE32V
8xHvbKHvwbOZvA4GWmrxFIn+tIXovsGna9oZ6K/HpfBW2Q6eKm089r6VgXXe
4t3ehXZg0ZKQfvoFA9WnzxZp59qDy6qI1dkPGchzNWVzDDpAhML+xE81DFyU
zZ2+OuQAaebrNmwhfC9k09IwtyO8uZQnf6OKgSGs3FouE0cwFHxrcrOCgTVa
QeygNkeQl1Ci5d1j4HSaWpLXmBNM7/i0rOQmA6sfadeFGbqAgGUhi53DQElD
F/9PJ11A6dTZ9SqEH0w/Ej+f5AKe93m3lV5nYKfIhetOQy7wXk1Dv/waA381
Wgw/pLrCY92E6KpUBjZO+Fzb3+kGDCuDhXoWA9kayo7Db9wh/+Uh0+WEucSF
NT59dYdGfbcUUyYD9SZsY+f/ugOX2gWldjoDlXhmN1/aeRzCxSuPDlEZSAnt
Xal26Tj4Dio8Xh7NwAlJichiKw84ECwYZRZMmH1nick5Ab4TW5rjghiorCRW
08znCXTP/0Q7Ahm4ffFqtYqcJzw9cuCe0xkGbvlTaBfg6gk6OrGf/AIYqLDM
uvDea0/YyfNr32VvBuq67i+MrvQCgbSBpQ5nBuqcCb3Yc9sHri7qHVlJWGtE
2H7ihQ/InLh+T9uJgf1uwoqq4z6gvcvV5bYDke9x+jbX3b7g09L7MMSOqF9c
+eOup76AS+9CxK0YWFIxu12UfRLO+rSOuxgw8Ipf23bxoABYeq1kmKTPQBlV
5hbzawFwUf3S1efAwOafrwsfPg+AnGUHzJT1GOjh/v2Tw8ZT0HrtZd4/bQZ+
mfmwIqX5FMi1P3W/pc5AeofwhIPqGejRetg9Kk/M74Wl7RMbg+D+zndtioRX
xz/4k64WBHSpHy/85RgY+2CY6WURBGqrFas5MgycayyNOXEhCOLfZ6TPb2Pg
0nB1O6cvCPaHhjuu2sTArePxV4Pzg6GsQrNXTpCBRTvVa4LtQoBZYPvWdx0D
QwOGXJIDQ8Dt2pmWIgEGJl673NkTFwL81IJa5bUM1AgYX/PxeQj42ohf0+Aj
6vucf6l27znY8mPuqAkPA1vsY9pEFUPhonLVJ69fdExMeCb0Wj4c2tZtH0qf
p+OB0wp3l1uGg9CPhM/Nc3TkWd9/PDAwHDIrTk78N0vHyXXy/lMPw+GO1ubf
sz/oqJ0k9Tr6UAQ0GcaK0CfoxPnpaWtKOw8rHGws8vvp6De+UNG6OQrMtJ5Y
9XyiY4v2VKC/eRTESey04SOcbS6yz+JcFIj0rXA6/ZGOeFqA+uZ1FMgcf+it
0UPH+YPqnrPkaDD0l6K86KAjV+1W3bXzMUCKYdd8baTj/fehsTmXyPC85jpp
E2FJm4Vunzwy8E1bmdk8o2NP7vwbuydkSPW8/76ugY5tWWbxOT/JUGQeOHel
no7NCf46K9wo0CU8rWZUQ8cPom2W6tpUUCicLblxl46w5656w3oanBrKC31X
REfbGCHl4l00KJc8oreG8NlAj52Nh2iw73LV69BCOgq9ObY3Mp4GNsFhkwfz
iH4kblYIC9AhUve34uJ1Osat9jeRFGNAR/tirmMyHcOf5r04acECj/STa7OS
6LgpO6B3/hQLpl27zw0k0lHiNfPug0QWiEzcN/FOIPI6KRz1qJsFjitOjJ2N
o2NgQEkZj9dFGNzbrJRAp2N3rdKKuouXgH0rtfz5eToKeGrzpixehpiT3Bt5
CccuMw8LlY0HwV1nqJYRdLTbumM+0SoeVOvM7DrD6CiVzXcw4GY8nHu/MDsY
QvTfsNe80TwBFtd47F08Tcd6/071bJtE4DunjKon6JifN1hS3JgEqxUn1bw9
6CgXGfH6S38SrPx0p+DqcTp6CFXyGv9OAm5j2QQudzo+oh0tC1VOhj8im9za
XOioNXGxsDgzGb494F08eYQwd2ZoyvkUaJr5rHnTnI56R9pdPzmlwovCW3e7
zOh46YSCnmlEKjS6uG9dTTg6tD6sPyMVsPHjyjMmdFyarPuR2pMKNVfevtM1
Itajv3JUnNOgQB3P9ujS0WafdqKZdzrQQ67dX7eLmG+hiE+Dt69Ce6Voo7UK
HfXX1ryZfnEVJOYTepKU6ThdrJKlNn4ViiNil4n8R8de9Coz3J0Jb6NP2W7Y
QcdanRLn7IZM2MqCeSkZOpb5pf2ImLgGNdkjeqob6MgxDz3G9LoO3AOutmfF
iXkov1gwFX8dLKR6fB6I0XG1wVA1q+Y69N9qTdQQpeNO6QMGPvw3gKewclhb
iI6RfzxDn1TdgMPlDLoRPx0vvnMqFLyUA+MvlNrsuOgYf0sttJ3rFuTMzk3R
/tHQ5K6mD2y8BQ4yT9dWL9HwLk9vZ+eeW9BIdjwo8ZeG1ieDP5/yvwU3dGmt
n37TsL8q+2BAzy2wK+9v8f5Jw9WnPfXrH96G+uykl+FfaSj6n+XpbdfyIKTV
ZfTOFxq+qL/34VZtHigtyK/6+JmG8XmuZta9eZDhWG+yb4SGp10DBHZJ5sNZ
4YnnywZp6N2j4s6blQ8KrP2NFz/QcMvm5/12hQWQHDKPWa00TL4Rsmvs8x04
sLAir+MVDencDzqKeIuAmyLCWkk4wvrNzHXlIghO2H04sJmGuqdWF2+KKAKb
Iv8hoxfE/aZeO4YI3gXhwYFlE09oyDV2VKzZrBiuWDQZ7q2gYVNaW/ODoRKw
fNstd7qchgdeOQpvXnsfeJy+8N0uI+o/2JxYr3UfQry5O/lLadhqNKdQkngf
7Mi6JwaLafjyv/1Bt7eVgkh1KZWRT8OA2t1trz6UQqr01cZ3V2l4X000xOh4
OWRoeJpvIOymyCctHFEOWQdU2pwzaCiZrmDzL7EccoOfvx9Io2HY3WuF/zWU
Q/nTH+PfUmh49vpLvS/SFdDucWD90mUaigl8fdAzUQF8txdc5ShEPzf+Pku/
UgkC1S+Gfck0HBxDpnJpJQi9SvK5S6Lh0+xEty+vKkHip3zQrhgaZjz5WVqx
vAoUjOxitSNp+P3fnGR3SBUYjxQXWYXSMHTW8ZiFazWQtrvNh/oR9Z4Pan5q
+hB+yJxn3DlJw/0ipU5Gfg/BQy5NvM+XuP7XrsGpuIdgpNimaeBDw3xVtnfD
24ewUkUvfI0nMU+lrke83WshTnvL7xuuNNzpH9bwkvoI0g/3/2mypuETtaql
LxN1sNr2z8WFQzRcrqTRNiFcD+F2YhuVCX8U/yIspVsPzg5WOikHacT/X0qc
yOV62ORaf8H1AA03ZcTO79r9BG75Xl/8YUT0Iy78eIcBQkmM25KkJg15+ufX
Z+Y2gJ+ApspRDSJvp6XiTbUNIJ+9zv3aHmI+Dh+0qnzTADm12LBRnYYUH4cu
hYUGSJqVpm3aTeQl/2yfpO1TCPEfXbNFiYaf8nPqd616BnsdAiW2baXhAmUm
IYLUCI3KFHX5VTSU3nrC6NLDl0ARva7ov5KGtpp1wke6XoL+4sMt91cQ/YuJ
7dHivIRHzT9Wa/LQUD80JNJQtgnKPY9/MllGQ47UmaQzyU2Qk6lP916IxcgA
9x/KQc0QtfLf+zxOLLarnpCw1X8FGv0XLsj0xGKT+7yMjOwbOF4+dsHxfSyS
Kt1nkszeQBzdPjKuOxYv9dRzJAPewJCyStRMVyyWjuwzjq4g1mOGoxs7YjGj
/dTdxm3tMCJlTvF8FYtbcmRrbR+0Q+IJMVZufSyeTSndazvSARNjpWkyebE4
nHBKv9+7C5gmvENx54j9p6Q0T7A+gO+/rH/zBrFoq3GqfRt5AHJrVqrYrYvF
xLAnT4bKhqGpMeXyhkEqbjL8eDnT9Auo7HTBgWIqzvVqGJQ8G4UNH0eipAiX
/IMP6q2jwH3RX+f4XSoarg66Vtk1Cl2j56uG71AxdzAwNe/LKITfvlr8JZ+K
kSYSsrBqDJ5Kvs+YyKHiuKn1GgfzMTjCaxM0f4WKp7e5x69rHoPor6bS66Ko
aB5uZnCh6hucnBLKtY2kYs/6D0Ludd/AbuaTbMYFYv+Bh9uh8RsococobjtP
xdCwFysnO75B1+acXWphVKy/eGeCa4pYt/+l5xBERSnmM8kN0uPQ9azw6A0v
4nprI6RWMMehvuXspxFPKl4JnJZWjx+HOx16xxQIO+z9m+B6ZRyiB7o8yjyo
qOu4t+xGzjgoLnD5PTtGJd53jvFQDbGu6hQ+6kRFbo+TF46OEes3eVNVrKi4
j9MXpmM0AaRUWWnPg1T8qt8crWY+AT0sg/sZllSsDd1mKntoApjBEc3LLKiY
JH9ccc55Ar4affvbaUpFT/Ps5IPBE5D7tck73ICK6y5FcXXfmACpnUytBnUq
mokwqrznJiBcKvf5rBoVeX7VvMpemIB2EbTZQVjj90XxN1yTEPN3PiBlN1Ff
7LSH1JpJ6G/zuemlTEW5i11a0VsnISvIlI9PgYrTnRYBO0wnQbx6ZZ/NRioK
SluNHU+ehFqtAd5USWK/p/HRzLRJcKut1nwvQdSjulyrLXMScut8U45uoGLh
WKOuwu1JUG1sOeApSsV87n3v8iomwbIj/uG5dUT+bkO2LZ2TQJkQS89YTkU/
f/u9HYJTIHeK09jLTczbkmVllMgUNLNfTm8izJX2ZY3chikQnA63uslF1PNV
1sFv6xRk/+pdUfSXglmf+Zsb/puCmhU3Qh7NU9AqplX1vvkUTG2Vt+mfoCBZ
9uTLrOgpWIq3viRIWH3B8vE6yhQILEU0Go5T0GyF35Fo2hQo97VqFIxRMF9/
7pJV3BQEZgRvDPxCwf4niWGPrk7BjGD952UDFEwZOCj7qmIK/iyzD5N9S8Hp
r9JSg5+ngC8outShg4Kxp5gK7aNTsHGw4BurnYJLzT+OPR6fAt36P0fZbcT1
GFEBrO9TEHU+R7/6FQU9A8oD5xamgOvnBK/5cwoGJzs82SrEhpWfKVkBNYQ/
x9e90mGDx6BvaHE1Ba8rafpu1WNDfZ+V9WQVBcvvjCgH6rMh9J0kT0AlBekK
rZt4jdnw9UW5v385UZ/KbMcGKza8uDOs7VdMwV8Serblx9hAP2P4wSeHgret
3zcNk9gw7K9QUXCDyNPx/IcBChv0fAUuj16noA7vnFdvLBvm3Hv1fbIp+Od5
z9+XTDZ42wQXemdS8BDP2XBaIhtM9twK87pCQaZUHF/cDTasWlgmdoJJQRmH
wYreR2zwPKT0IJ9BwfDlGZKxdWx4etvOZpxOwUSbIyeVnrAh0rIgPohGQflp
WtPZp2yYzrZcRaJQkO9TUvtEExv69dN/ZUVSMK3xoPiFd2yoou/82B1IwQxr
zXi5KTaIfLSPkCTsdk01NInNhiCVGHG3MxQcChNL+MNhw86eDtsvpygYuFrO
5eU0G24phrX+9CPun/r2usUvNlxubagT9CLyW899jWs5BzyFHHIOOFFQN3mm
YIc4B5TtOsyjHSl42be9MWIDB36nWvwsc6BgM2eC/6UEB+Il9E0kjlDwYn+M
gssmDtRIKU6O2lDQUqDrTeA2DvCrLGjSLCloT5GeNFbiwAOLG2+eAAUXLu7V
ur+PA9GXJSJ+6lFQUE5OrUmPA+ZvUqTlCR8+o3FzADjQb8M8F69LQfNKoQFe
Qw6sdg7a6LqXgqLWnhstTTjg4mvk80eVgiczqo+yrDjAQxtdUpej4JO2moIZ
Vw5I2m0xD5Wl4HPVz9rtbhzYtd0+pVqGgv7N2kVFx4jfNzyV195OQdyttd3l
OAcq/2ZbgxQFx9wf55d5csA71O6WuSTx/Hc/2qXgz4EmnwZjNwEi/5muIcsw
oj6NXwk31lJQ+96FuyvDOTCzQqV3kJ+CGp53Ip8QlsrNOn1iDQU3xWRpK5/n
QMRgWLrvagpuvpVjyhXFgR1Oyt+CuSno3WRYHUbhQNyBa3GMOTIWV7jseBzH
gXWrtg/XzJLxqdkLa+/LHEh+VqQ5PkPG8eVOMeviOXBVt3bY8icZnwec/eOW
wIF85Q9aQt/J+JjnZPx0EgeeCIl/yfpGRufOoSNTaRyY7k3eV95HxjTjjUe1
czhwLl0yZeQjGfuddfibCP+yvTUmQnha69+U3U0OLLWWpYR9IOPdJCGzgFsc
WPOk/ZtuNxkzOoNCk3I5IHNbIO3lGzIWztpWVxVywMH/IrvvKRm/VayzDynl
QF+M/WohwuqBvOJjhN2vSEmbNpDx30E+1aNlHPCrq7Ive0LG1U4doVDOgch1
I49pj8nYp79kx/WAAzkVOpeUq8i4w2PDTs9qDowvTMqT7pDxo/QXs9o6DpwW
rDGoLCTjj3apfsl6DvyUoR4dLyAjg5U1ep7w4kGJBLt8Mn61PeO89wmRZ47x
nMJtoj71Fe/uIwfU919v7MgiY+KZjBfUZ8Q8xh06vj2RjAdUlO+2NnHASvn9
Ru8E4v6NI+3izRzY0u7WXRhPxne0kUQPwk+ET1soXyajDH1waI4w17W4PXsv
ktGhgdIt+YoDlDvNvIdiibwVn0ZZv+YA/YVR+flwMurWUHVDOzhwxPdVQF0Y
GcNvj+VVEpbjs5XnIkyPtXo4Q/jlQY8s2jkySiqMDwS9Jeb/HYmeGExGP+6P
Wr6dHLg4UuecH0DGzUNxF4zfceAyl9byt+5kNNz1b8/zHg60JAg28xDmub1N
7R/h1Vu/xWseI6N15kCv1geivn2ZktmuZNzCI7XzLuHw84u7fZ3JmOWrOHKp
lwMeM+i+ZEvsx25+vT4OaIyZ1+8wJeN86eMw3wEOnA2TjnU1IZ7X1a7iDMKl
KxfME43JGLzUldlEWEm2+N2sERl1BFVuyw8S74OHwBTqk/FULD1wmDBf39uN
DtpkjC1/a28xzIGBN0cjqP+RUUrAnD35mQO+k98Hnu0k+omdcRD6woHvq+km
PIRVc9fEaxLmNiwVpu0g8nBMdycTlnvAU0KXJ6P/36Z8oa/EfGTcG2ZtI2P0
btpPpVFiHtz/WSSKkvGVrPFRnW8coEVdKW8XIeNMqF+XM2GBTEWJ9YQvf90m
fZ6wVKft1yQhMoqc2qNbQ9jIuJCUso6MAvTjQarjRP6KhyvTeMmIXK5CWyc4
IDF9a0v2XxJyTaVX9E5yINf7gvnQIgm9nrcUzBBW/mgbIkt45HlvuMAUBwwb
eVru/SFhSdKhcgPCAWne5+rnSRjecpeRT7hee0frwA8SHvvs9vkkmzifqWUR
0l9J+Kv1U2YPhwPseVau9xcSmhWNkdmEwwM83hR9JqFkrJkFz3diHuyFZdVG
SOioV0BTIVwlf67daJCE35L3ZMcS5m3VkvfqJaGVc0KE4g8OlIhgV0EbCes2
JE+6TRPnSeg3vr7XJLy8uupXMOHsHiEDQcLlvB6jdMJxWV73wl+RMGhgKaCE
8EmZNXTzJhIqx8xtXiQso35Ec6KBhMte++ok/+RApu3kVeVKEtIzKJFFM8R5
Vina7vGAhKvK3yg8IswSh5XpFSRkH8p4/Ipw+Mek4H9lJFToVbo2Sdj+hKZF
ewkJfblA679ZDgiepSwGFZJwqY0qWESYkbzhWOU1Iu+I19Ipc8T8k5f2zGeS
kMJfLZxDWCDoM/9ewp+K+qaLCV85VFr7OIOEHPt9kS8I5/CbiTWmktBDf67u
F+EaetjrtwkkxLPj653nOTB2vlvnO5WE2+QYmYK/iPn2eyykSnjwXlXMRsKn
nW59O0shYSPpu70c4RnN0+nzJBI6c797p0OYa3bFz6UoErbvvirrTXjDmT1F
a8NJyCcaLFZD2OzElQ1KASR8WrX+2eHfHAg62NdxxJ+EMiTmv6OEMzVlLlH8
SKhKO7TTm/Dkmgd/P/iS8LWGssN5wokPOoeZXiTMn3g+c5Pw+xXC9766kbCv
Jv8Em7B3YZLBrcNEvhec70b+4UBC8oc/r61J6AePNtMI10Rue/D7EAlbphWp
lwnzHS6TO2xFwn53kvx1wiW/29dwWZCwymRPTz3h2QOC3a77SRhFixr/S3jL
HscElhEJI/Wb0lYscMBka45ZpSEJm05Za64lnPFT5RG/AQltNhy330RYN+tQ
zqN9RN5R51ZpE/aipzuN6hLrbtcdDAjHBw4ICRPuGEjKMiM8uP8MzU+bhNfd
Nq9wIMyrUq2XtpeYB5/3Cm6EVSX+zTdokVBAIcfAi/DR5aZlU5okDPRiHgog
HDsV7ydB+FVLjs1Zwv8D/Oe2zw==
           "]]},
         Annotation[#, "Charting`Private`Tag#1"]& ]}, {}},
      {"WolframDynamicHighlight", <|
       "Label" -> {"XYLabel"}, "Ball" -> {"InterpolatedBall"}|>}], 
     DynamicBox[(Charting`HighlightActionBox["DynamicHighlight", {}, 
       Slot["HighlightElements"], 
       Slot["LayoutOptions"], 
       Slot["Meta"], 
       Charting`HighlightActionFunction["DynamicHighlight", {{{{}, {}, 
           Annotation[{
             Directive[
              Opacity[1.], 
              AbsoluteThickness[2], 
              Thickness[Large], 
              RGBColor[1, 0, 0]], 
             Line[CompressedData["
1:eJwV13c4lf8bB3BJgySZ0ZLM9KUQQm4jK5KMjJBkhQrJKOMMZ5XMjESprCQZ
GSm6lQpJRJJkVmScUzIq0u/5/XPO9bo+n/M89/1+7udzXWebxxkbL24uLi5+
4uP/33JRGzwlClgo/GZXuXvkCnBdLl9xNJ+FLSL+LvVXV8AV1h7u63ks5D02
arm/egVwp9nkSOey8B05u795egUMlMT1Kd1kYVtc+miD/0rIGOSy17vGwuXl
OnnpXquAb/834xMJLFSYixG+cJ4XDFrmr+TFs3Byy/1xm2xeCLde+Xn0Mguz
p7mSnZEXvrpspwTEsfBvaYXjn5V88Oyca/05Fgtf/Pm8jprGB5EFHRpMKguP
7eG/PVO/Bqb4auXvhbGw5/bQMjNNAUiOlqAMhLIw59/LkM2eAqAxHd63nrDV
i8sFe5IEIPqDZlJoCAs7WOJ9KpMCIFBY+QeCWMhlknP5SN462GVc9vqtHwt/
vnSqOpEsCMExhWd/ubJQQGF6X+p/QiD2c1XbDsLWYcOByWZCUOvto+DqwsL9
JeE91SeEYLmV3KcGZxaWOJlqRGYKwZVNuSaXHFgo9Fjw3Q9eYah8eENiy2EW
ilqZC7/8Lgy/fqY9MdrPQkn2qq7BAVEYmymvpRqxkP95hb3mkij0zLZVPjNk
IX0iV6BmkxhUz68sNjJgoanJMaG9zmIQuhCaYaTHQrvdyaPwXgxmuB2CjLRY
uO7xO8G0D+LwY734dqOdLBTjk2BILZOEQSG1LVQlFmKPRLaGrCS0Cx+SeLaD
heJ5i9+jzSWhVJSxzkiRhb1uwf4FyZIQKDG/YChHPN8g7sBj8huBLfW+y1CK
hQtHHivcdd4E4yrpdEMRFoJiqMbT8S3wkTlnTBdm4aOOV8nvRbZC65D9ihYh
FlI36vjIwVa4nyISe3g9C7fw3K8IurIVQuaTyO4CLAzd/L5pREoKlurjIqNX
s9DrdXDDx04pWG9FCa5dZKLPmUKnyMPSwF0wtHtpgYkLQaL8Z/ykYeaf/g8D
wnmWV7qoVGnoLvt3pvk3E4+19nmIVElDpmjUqZ45Jv55cSCne9N2kPkU5jv3
nYmDLeRO3h/bQSvglJvqFyaKmh67d7FSFtLKNyt6f2ai5sFun9vvZGHm1+uf
V0eYeH8Zd93ErCyU0ZRZy4aZKN4pacuvKQc7bnAq2vuZ+GQXz6rUR3Kw6W0Q
75keJhaVGlbxtMnDMq3QB3dfMTEksSD8nOQOcI+WixloYWIqOUJQ2GAH1Dd2
mwsTbmx7NfvNZwecP6w5cL6JieXbqEv7q3bAjN8v3gPPmdg6q3rhob0SfM0+
f2ysnond1z57fruxE1qWx/DJljPx0J/klvETKhDyfuKcdxmx3uHiZZygAlvu
Og4VlDLROcJsXV+tCgTbqNbsuM/EpEq7M8d4d4HEzS9eu4qZ6J7B31XmsQt8
9SwbdPKZeLznQ4H2xt2wMkIi3CaTiXuX3asVy1OFUkv6SMpVJj428HTtrVcF
Z6mfVu8ymLjvP5PKhh5VKHnZKuuYTvSvtN9ikV8N7MVIna5XmDj6OTBeLkwN
ciu+Kp+MZ+Lv9/kWkTbqYMSu+BJDYeJa/7wzt+Q0wPl+kEsZmeh/oTyly1QD
AgNVOodJTFxslczSOqkB16eL0DiGiUKXRBjpxRrwZ+7mtTWRTFxG9ZJ8uEcT
yv8lHE4/x8T4zNtObw5rgfT6gLoSXyL/u6/WUSq0Ye9bRfVBHyZ+XBB1vPRR
G6xTRovWE5YJOdzZvlwHokVPZIR4MVHZi6dtvb0O9Eo4n9X2YKKHjP3wuT86
kCRtpvjiKBOPZgw83XB4H3Cpy6R+smJiQSozQXeDPmw4KNsuRFhBIzjnu4o+
7PaWW2N2kJjfQLHyl6b64JGhQC63YOLQ/dUFA2H68Gxx5ymGGVHfvldXHn/Q
B/rzPca7DZn467SHv1OuAfA7mM7G7mHiaV22WMERI5AJNNtVq87EwoCSAtmz
RrCPZe7PUWOifqmCdVuCEZx+ZDHkpMrEuVedQ9ebjeDNVuvXyipM7FHm4xjB
fkgec8zrUWDiw2n1rd2qxrDhvJ/9zk1M5B9qc5vWNYVIKYXdZzYy8fbij9HP
LqYw+OILf7kkE3m3/wxbHmUKhcLHGzUliPdPcPbG8zpT0LrnoGYkxsQaiV0t
ngZm4Di4f72zIPE8Lj4LNj5sDhkmW18zeJiYr6N1wynVAhYn+wpbljPxavOI
s/kjC3BPyYxdS3iuJv74qSELUBgU1U1ZxsSdi3OBtsqWUBPBf/f6EgOL3WJT
b7RYQk/xb2blLwbaVhupRKy1gg3CXftHJhl4/7+RWIVj1vAtf1hJjPCbHezn
aWHWUKv9Q8h8goFRj3YnKCZag4uHwFDJNwb6cE6m1jVYQ06ZWdT5rwwcc3wd
kyd3GBSt6yrXDzLQfvy2Y/78YdC+nC+n38lAUNGz4KuxhTXbKteefcvAE32V
8xHvbKHvwbOZvA4GWmrxFIn+tIXovsGna9oZ6K/HpfBW2Q6eKm089r6VgXXe
4t3ehXZg0ZKQfvoFA9WnzxZp59qDy6qI1dkPGchzNWVzDDpAhML+xE81DFyU
zZ2+OuQAaebrNmwhfC9k09IwtyO8uZQnf6OKgSGs3FouE0cwFHxrcrOCgTVa
QeygNkeQl1Ci5d1j4HSaWpLXmBNM7/i0rOQmA6sfadeFGbqAgGUhi53DQElD
F/9PJ11A6dTZ9SqEH0w/Ej+f5AKe93m3lV5nYKfIhetOQy7wXk1Dv/waA381
Wgw/pLrCY92E6KpUBjZO+Fzb3+kGDCuDhXoWA9kayo7Db9wh/+Uh0+WEucSF
NT59dYdGfbcUUyYD9SZsY+f/ugOX2gWldjoDlXhmN1/aeRzCxSuPDlEZSAnt
Xal26Tj4Dio8Xh7NwAlJichiKw84ECwYZRZMmH1nick5Ab4TW5rjghiorCRW
08znCXTP/0Q7Ahm4ffFqtYqcJzw9cuCe0xkGbvlTaBfg6gk6OrGf/AIYqLDM
uvDea0/YyfNr32VvBuq67i+MrvQCgbSBpQ5nBuqcCb3Yc9sHri7qHVlJWGtE
2H7ihQ/InLh+T9uJgf1uwoqq4z6gvcvV5bYDke9x+jbX3b7g09L7MMSOqF9c
+eOup76AS+9CxK0YWFIxu12UfRLO+rSOuxgw8Ipf23bxoABYeq1kmKTPQBlV
5hbzawFwUf3S1efAwOafrwsfPg+AnGUHzJT1GOjh/v2Tw8ZT0HrtZd4/bQZ+
mfmwIqX5FMi1P3W/pc5AeofwhIPqGejRetg9Kk/M74Wl7RMbg+D+zndtioRX
xz/4k64WBHSpHy/85RgY+2CY6WURBGqrFas5MgycayyNOXEhCOLfZ6TPb2Pg
0nB1O6cvCPaHhjuu2sTArePxV4Pzg6GsQrNXTpCBRTvVa4LtQoBZYPvWdx0D
QwOGXJIDQ8Dt2pmWIgEGJl673NkTFwL81IJa5bUM1AgYX/PxeQj42ohf0+Aj
6vucf6l27znY8mPuqAkPA1vsY9pEFUPhonLVJ69fdExMeCb0Wj4c2tZtH0qf
p+OB0wp3l1uGg9CPhM/Nc3TkWd9/PDAwHDIrTk78N0vHyXXy/lMPw+GO1ubf
sz/oqJ0k9Tr6UAQ0GcaK0CfoxPnpaWtKOw8rHGws8vvp6De+UNG6OQrMtJ5Y
9XyiY4v2VKC/eRTESey04SOcbS6yz+JcFIj0rXA6/ZGOeFqA+uZ1FMgcf+it
0UPH+YPqnrPkaDD0l6K86KAjV+1W3bXzMUCKYdd8baTj/fehsTmXyPC85jpp
E2FJm4Vunzwy8E1bmdk8o2NP7vwbuydkSPW8/76ugY5tWWbxOT/JUGQeOHel
no7NCf46K9wo0CU8rWZUQ8cPom2W6tpUUCicLblxl46w5656w3oanBrKC31X
REfbGCHl4l00KJc8oreG8NlAj52Nh2iw73LV69BCOgq9ObY3Mp4GNsFhkwfz
iH4kblYIC9AhUve34uJ1Osat9jeRFGNAR/tirmMyHcOf5r04acECj/STa7OS
6LgpO6B3/hQLpl27zw0k0lHiNfPug0QWiEzcN/FOIPI6KRz1qJsFjitOjJ2N
o2NgQEkZj9dFGNzbrJRAp2N3rdKKuouXgH0rtfz5eToKeGrzpixehpiT3Bt5
CccuMw8LlY0HwV1nqJYRdLTbumM+0SoeVOvM7DrD6CiVzXcw4GY8nHu/MDsY
QvTfsNe80TwBFtd47F08Tcd6/071bJtE4DunjKon6JifN1hS3JgEqxUn1bw9
6CgXGfH6S38SrPx0p+DqcTp6CFXyGv9OAm5j2QQudzo+oh0tC1VOhj8im9za
XOioNXGxsDgzGb494F08eYQwd2ZoyvkUaJr5rHnTnI56R9pdPzmlwovCW3e7
zOh46YSCnmlEKjS6uG9dTTg6tD6sPyMVsPHjyjMmdFyarPuR2pMKNVfevtM1
Itajv3JUnNOgQB3P9ujS0WafdqKZdzrQQ67dX7eLmG+hiE+Dt69Ce6Voo7UK
HfXX1ryZfnEVJOYTepKU6ThdrJKlNn4ViiNil4n8R8de9Coz3J0Jb6NP2W7Y
QcdanRLn7IZM2MqCeSkZOpb5pf2ImLgGNdkjeqob6MgxDz3G9LoO3AOutmfF
iXkov1gwFX8dLKR6fB6I0XG1wVA1q+Y69N9qTdQQpeNO6QMGPvw3gKewclhb
iI6RfzxDn1TdgMPlDLoRPx0vvnMqFLyUA+MvlNrsuOgYf0sttJ3rFuTMzk3R
/tHQ5K6mD2y8BQ4yT9dWL9HwLk9vZ+eeW9BIdjwo8ZeG1ieDP5/yvwU3dGmt
n37TsL8q+2BAzy2wK+9v8f5Jw9WnPfXrH96G+uykl+FfaSj6n+XpbdfyIKTV
ZfTOFxq+qL/34VZtHigtyK/6+JmG8XmuZta9eZDhWG+yb4SGp10DBHZJ5sNZ
4YnnywZp6N2j4s6blQ8KrP2NFz/QcMvm5/12hQWQHDKPWa00TL4Rsmvs8x04
sLAir+MVDencDzqKeIuAmyLCWkk4wvrNzHXlIghO2H04sJmGuqdWF2+KKAKb
Iv8hoxfE/aZeO4YI3gXhwYFlE09oyDV2VKzZrBiuWDQZ7q2gYVNaW/ODoRKw
fNstd7qchgdeOQpvXnsfeJy+8N0uI+o/2JxYr3UfQry5O/lLadhqNKdQkngf
7Mi6JwaLafjyv/1Bt7eVgkh1KZWRT8OA2t1trz6UQqr01cZ3V2l4X000xOh4
OWRoeJpvIOymyCctHFEOWQdU2pwzaCiZrmDzL7EccoOfvx9Io2HY3WuF/zWU
Q/nTH+PfUmh49vpLvS/SFdDucWD90mUaigl8fdAzUQF8txdc5ShEPzf+Pku/
UgkC1S+Gfck0HBxDpnJpJQi9SvK5S6Lh0+xEty+vKkHip3zQrhgaZjz5WVqx
vAoUjOxitSNp+P3fnGR3SBUYjxQXWYXSMHTW8ZiFazWQtrvNh/oR9Z4Pan5q
+hB+yJxn3DlJw/0ipU5Gfg/BQy5NvM+XuP7XrsGpuIdgpNimaeBDw3xVtnfD
24ewUkUvfI0nMU+lrke83WshTnvL7xuuNNzpH9bwkvoI0g/3/2mypuETtaql
LxN1sNr2z8WFQzRcrqTRNiFcD+F2YhuVCX8U/yIspVsPzg5WOikHacT/X0qc
yOV62ORaf8H1AA03ZcTO79r9BG75Xl/8YUT0Iy78eIcBQkmM25KkJg15+ufX
Z+Y2gJ+ApspRDSJvp6XiTbUNIJ+9zv3aHmI+Dh+0qnzTADm12LBRnYYUH4cu
hYUGSJqVpm3aTeQl/2yfpO1TCPEfXbNFiYaf8nPqd616BnsdAiW2baXhAmUm
IYLUCI3KFHX5VTSU3nrC6NLDl0ARva7ov5KGtpp1wke6XoL+4sMt91cQ/YuJ
7dHivIRHzT9Wa/LQUD80JNJQtgnKPY9/MllGQ47UmaQzyU2Qk6lP916IxcgA
9x/KQc0QtfLf+zxOLLarnpCw1X8FGv0XLsj0xGKT+7yMjOwbOF4+dsHxfSyS
Kt1nkszeQBzdPjKuOxYv9dRzJAPewJCyStRMVyyWjuwzjq4g1mOGoxs7YjGj
/dTdxm3tMCJlTvF8FYtbcmRrbR+0Q+IJMVZufSyeTSndazvSARNjpWkyebE4
nHBKv9+7C5gmvENx54j9p6Q0T7A+gO+/rH/zBrFoq3GqfRt5AHJrVqrYrYvF
xLAnT4bKhqGpMeXyhkEqbjL8eDnT9Auo7HTBgWIqzvVqGJQ8G4UNH0eipAiX
/IMP6q2jwH3RX+f4XSoarg66Vtk1Cl2j56uG71AxdzAwNe/LKITfvlr8JZ+K
kSYSsrBqDJ5Kvs+YyKHiuKn1GgfzMTjCaxM0f4WKp7e5x69rHoPor6bS66Ko
aB5uZnCh6hucnBLKtY2kYs/6D0Ludd/AbuaTbMYFYv+Bh9uh8RsococobjtP
xdCwFysnO75B1+acXWphVKy/eGeCa4pYt/+l5xBERSnmM8kN0uPQ9azw6A0v
4nprI6RWMMehvuXspxFPKl4JnJZWjx+HOx16xxQIO+z9m+B6ZRyiB7o8yjyo
qOu4t+xGzjgoLnD5PTtGJd53jvFQDbGu6hQ+6kRFbo+TF46OEes3eVNVrKi4
j9MXpmM0AaRUWWnPg1T8qt8crWY+AT0sg/sZllSsDd1mKntoApjBEc3LLKiY
JH9ccc55Ar4affvbaUpFT/Ps5IPBE5D7tck73ICK6y5FcXXfmACpnUytBnUq
mokwqrznJiBcKvf5rBoVeX7VvMpemIB2EbTZQVjj90XxN1yTEPN3PiBlN1Ff
7LSH1JpJ6G/zuemlTEW5i11a0VsnISvIlI9PgYrTnRYBO0wnQbx6ZZ/NRioK
SluNHU+ehFqtAd5USWK/p/HRzLRJcKut1nwvQdSjulyrLXMScut8U45uoGLh
WKOuwu1JUG1sOeApSsV87n3v8iomwbIj/uG5dUT+bkO2LZ2TQJkQS89YTkU/
f/u9HYJTIHeK09jLTczbkmVllMgUNLNfTm8izJX2ZY3chikQnA63uslF1PNV
1sFv6xRk/+pdUfSXglmf+Zsb/puCmhU3Qh7NU9AqplX1vvkUTG2Vt+mfoCBZ
9uTLrOgpWIq3viRIWH3B8vE6yhQILEU0Go5T0GyF35Fo2hQo97VqFIxRMF9/
7pJV3BQEZgRvDPxCwf4niWGPrk7BjGD952UDFEwZOCj7qmIK/iyzD5N9S8Hp
r9JSg5+ngC8outShg4Kxp5gK7aNTsHGw4BurnYJLzT+OPR6fAt36P0fZbcT1
GFEBrO9TEHU+R7/6FQU9A8oD5xamgOvnBK/5cwoGJzs82SrEhpWfKVkBNYQ/
x9e90mGDx6BvaHE1Ba8rafpu1WNDfZ+V9WQVBcvvjCgH6rMh9J0kT0AlBekK
rZt4jdnw9UW5v385UZ/KbMcGKza8uDOs7VdMwV8Serblx9hAP2P4wSeHgret
3zcNk9gw7K9QUXCDyNPx/IcBChv0fAUuj16noA7vnFdvLBvm3Hv1fbIp+Od5
z9+XTDZ42wQXemdS8BDP2XBaIhtM9twK87pCQaZUHF/cDTasWlgmdoJJQRmH
wYreR2zwPKT0IJ9BwfDlGZKxdWx4etvOZpxOwUSbIyeVnrAh0rIgPohGQflp
WtPZp2yYzrZcRaJQkO9TUvtEExv69dN/ZUVSMK3xoPiFd2yoou/82B1IwQxr
zXi5KTaIfLSPkCTsdk01NInNhiCVGHG3MxQcChNL+MNhw86eDtsvpygYuFrO
5eU0G24phrX+9CPun/r2usUvNlxubagT9CLyW899jWs5BzyFHHIOOFFQN3mm
YIc4B5TtOsyjHSl42be9MWIDB36nWvwsc6BgM2eC/6UEB+Il9E0kjlDwYn+M
gssmDtRIKU6O2lDQUqDrTeA2DvCrLGjSLCloT5GeNFbiwAOLG2+eAAUXLu7V
ur+PA9GXJSJ+6lFQUE5OrUmPA+ZvUqTlCR8+o3FzADjQb8M8F69LQfNKoQFe
Qw6sdg7a6LqXgqLWnhstTTjg4mvk80eVgiczqo+yrDjAQxtdUpej4JO2moIZ
Vw5I2m0xD5Wl4HPVz9rtbhzYtd0+pVqGgv7N2kVFx4jfNzyV195OQdyttd3l
OAcq/2ZbgxQFx9wf55d5csA71O6WuSTx/Hc/2qXgz4EmnwZjNwEi/5muIcsw
oj6NXwk31lJQ+96FuyvDOTCzQqV3kJ+CGp53Ip8QlsrNOn1iDQU3xWRpK5/n
QMRgWLrvagpuvpVjyhXFgR1Oyt+CuSno3WRYHUbhQNyBa3GMOTIWV7jseBzH
gXWrtg/XzJLxqdkLa+/LHEh+VqQ5PkPG8eVOMeviOXBVt3bY8icZnwec/eOW
wIF85Q9aQt/J+JjnZPx0EgeeCIl/yfpGRufOoSNTaRyY7k3eV95HxjTjjUe1
czhwLl0yZeQjGfuddfibCP+yvTUmQnha69+U3U0OLLWWpYR9IOPdJCGzgFsc
WPOk/ZtuNxkzOoNCk3I5IHNbIO3lGzIWztpWVxVywMH/IrvvKRm/VayzDynl
QF+M/WohwuqBvOJjhN2vSEmbNpDx30E+1aNlHPCrq7Ive0LG1U4doVDOgch1
I49pj8nYp79kx/WAAzkVOpeUq8i4w2PDTs9qDowvTMqT7pDxo/QXs9o6DpwW
rDGoLCTjj3apfsl6DvyUoR4dLyAjg5U1ep7w4kGJBLt8Mn61PeO89wmRZ47x
nMJtoj71Fe/uIwfU919v7MgiY+KZjBfUZ8Q8xh06vj2RjAdUlO+2NnHASvn9
Ru8E4v6NI+3izRzY0u7WXRhPxne0kUQPwk+ET1soXyajDH1waI4w17W4PXsv
ktGhgdIt+YoDlDvNvIdiibwVn0ZZv+YA/YVR+flwMurWUHVDOzhwxPdVQF0Y
GcNvj+VVEpbjs5XnIkyPtXo4Q/jlQY8s2jkySiqMDwS9Jeb/HYmeGExGP+6P
Wr6dHLg4UuecH0DGzUNxF4zfceAyl9byt+5kNNz1b8/zHg60JAg28xDmub1N
7R/h1Vu/xWseI6N15kCv1geivn2ZktmuZNzCI7XzLuHw84u7fZ3JmOWrOHKp
lwMeM+i+ZEvsx25+vT4OaIyZ1+8wJeN86eMw3wEOnA2TjnU1IZ7X1a7iDMKl
KxfME43JGLzUldlEWEm2+N2sERl1BFVuyw8S74OHwBTqk/FULD1wmDBf39uN
DtpkjC1/a28xzIGBN0cjqP+RUUrAnD35mQO+k98Hnu0k+omdcRD6woHvq+km
PIRVc9fEaxLmNiwVpu0g8nBMdycTlnvAU0KXJ6P/36Z8oa/EfGTcG2ZtI2P0
btpPpVFiHtz/WSSKkvGVrPFRnW8coEVdKW8XIeNMqF+XM2GBTEWJ9YQvf90m
fZ6wVKft1yQhMoqc2qNbQ9jIuJCUso6MAvTjQarjRP6KhyvTeMmIXK5CWyc4
IDF9a0v2XxJyTaVX9E5yINf7gvnQIgm9nrcUzBBW/mgbIkt45HlvuMAUBwwb
eVru/SFhSdKhcgPCAWne5+rnSRjecpeRT7hee0frwA8SHvvs9vkkmzifqWUR
0l9J+Kv1U2YPhwPseVau9xcSmhWNkdmEwwM83hR9JqFkrJkFz3diHuyFZdVG
SOioV0BTIVwlf67daJCE35L3ZMcS5m3VkvfqJaGVc0KE4g8OlIhgV0EbCes2
JE+6TRPnSeg3vr7XJLy8uupXMOHsHiEDQcLlvB6jdMJxWV73wl+RMGhgKaCE
8EmZNXTzJhIqx8xtXiQso35Ec6KBhMte++ok/+RApu3kVeVKEtIzKJFFM8R5
Vina7vGAhKvK3yg8IswSh5XpFSRkH8p4/Ipw+Mek4H9lJFToVbo2Sdj+hKZF
ewkJfblA679ZDgiepSwGFZJwqY0qWESYkbzhWOU1Iu+I19Ipc8T8k5f2zGeS
kMJfLZxDWCDoM/9ewp+K+qaLCV85VFr7OIOEHPt9kS8I5/CbiTWmktBDf67u
F+EaetjrtwkkxLPj653nOTB2vlvnO5WE2+QYmYK/iPn2eyykSnjwXlXMRsKn
nW59O0shYSPpu70c4RnN0+nzJBI6c797p0OYa3bFz6UoErbvvirrTXjDmT1F
a8NJyCcaLFZD2OzElQ1KASR8WrX+2eHfHAg62NdxxJ+EMiTmv6OEMzVlLlH8
SKhKO7TTm/Dkmgd/P/iS8LWGssN5wokPOoeZXiTMn3g+c5Pw+xXC9766kbCv
Jv8Em7B3YZLBrcNEvhec70b+4UBC8oc/r61J6AePNtMI10Rue/D7EAlbphWp
lwnzHS6TO2xFwn53kvx1wiW/29dwWZCwymRPTz3h2QOC3a77SRhFixr/S3jL
HscElhEJI/Wb0lYscMBka45ZpSEJm05Za64lnPFT5RG/AQltNhy330RYN+tQ
zqN9RN5R51ZpE/aipzuN6hLrbtcdDAjHBw4ICRPuGEjKMiM8uP8MzU+bhNfd
Nq9wIMyrUq2XtpeYB5/3Cm6EVSX+zTdokVBAIcfAi/DR5aZlU5okDPRiHgog
HDsV7ydB+FVLjs1Zwv8D/Oe2zw==
              "]]}, "Charting`Private`Tag#1"]}}, {}}, <|
        "HighlightElements" -> <|
          "Label" -> {"XYLabel"}, "Ball" -> {"InterpolatedBall"}|>, 
         "LayoutOptions" -> <|
          "PlotRange" -> {{-820.8874041118348, -518.8874041118348}, {0., 
            0.9994446386175125}}, "Frame" -> {{True, True}, {True, True}}, 
           "AxesOrigin" -> {-200., 0.}, "ImageSize" -> {360, 270.}, 
           "Axes" -> {True, True}, 
           "LabelStyle" -> {FontSize -> 19, FontFamily -> "Times"}, 
           "AspectRatio" -> 0.75, "DefaultStyle" -> {
             Directive[
              Opacity[1.], 
              AbsoluteThickness[2], 
              Thickness[Large], 
              RGBColor[1, 0, 0]]}, 
           "HighlightLabelingFunctions" -> <|"CoordinatesToolOptions" -> ({
               Identity[
                Part[#, 1]], 
               Identity[
                Part[#, 2]]}& ), 
             "ScalingFunctions" -> {{Identity, Identity}, {
               Identity, Identity}}|>, "Primitives" -> {}, "GCFlag" -> 
           False|>, 
         "Meta" -> <|
          "DefaultHighlight" -> {"Dynamic", None}, "Index" -> {}, "Function" -> 
           Plot, "GroupHighlight" -> False|>|>]]& )[<|
       "HighlightElements" -> <|
         "Label" -> {"XYLabel"}, "Ball" -> {"InterpolatedBall"}|>, 
        "LayoutOptions" -> <|
         "PlotRange" -> {{-820.8874041118348, -518.8874041118348}, {0., 
           0.9994446386175125}}, "Frame" -> {{True, True}, {True, True}}, 
          "AxesOrigin" -> {-200., 0.}, "ImageSize" -> {360, 270.}, 
          "Axes" -> {True, True}, 
          "LabelStyle" -> {FontSize -> 19, FontFamily -> "Times"}, 
          "AspectRatio" -> 0.75, "DefaultStyle" -> {
            Directive[
             Opacity[1.], 
             AbsoluteThickness[2], 
             Thickness[Large], 
             RGBColor[1, 0, 0]]}, 
          "HighlightLabelingFunctions" -> <|"CoordinatesToolOptions" -> ({
              Identity[
               Part[#, 1]], 
              Identity[
               Part[#, 2]]}& ), 
            "ScalingFunctions" -> {{Identity, Identity}, {
              Identity, Identity}}|>, "Primitives" -> {}, "GCFlag" -> False|>,
         "Meta" -> <|
         "DefaultHighlight" -> {"Dynamic", None}, "Index" -> {}, "Function" -> 
          Plot, "GroupHighlight" -> False|>|>],
      ImageSizeCache->{{4.503599627370496*^15, -4.503599627370496*^15}, {
       4.503599627370496*^15, -4.503599627370496*^15}}]},
    Annotation[{{{{}, {}, 
        Annotation[{
          Directive[
           Opacity[1.], 
           AbsoluteThickness[2], 
           Thickness[Large], 
           RGBColor[1, 0, 0]], 
          Line[CompressedData["
1:eJwV13c4lf8bB3BJgySZ0ZLM9KUQQm4jK5KMjJBkhQrJKOMMZ5XMjESprCQZ
GSm6lQpJRJJkVmScUzIq0u/5/XPO9bo+n/M89/1+7udzXWebxxkbL24uLi5+
4uP/33JRGzwlClgo/GZXuXvkCnBdLl9xNJ+FLSL+LvVXV8AV1h7u63ks5D02
arm/egVwp9nkSOey8B05u795egUMlMT1Kd1kYVtc+miD/0rIGOSy17vGwuXl
OnnpXquAb/834xMJLFSYixG+cJ4XDFrmr+TFs3Byy/1xm2xeCLde+Xn0Mguz
p7mSnZEXvrpspwTEsfBvaYXjn5V88Oyca/05Fgtf/Pm8jprGB5EFHRpMKguP
7eG/PVO/Bqb4auXvhbGw5/bQMjNNAUiOlqAMhLIw59/LkM2eAqAxHd63nrDV
i8sFe5IEIPqDZlJoCAs7WOJ9KpMCIFBY+QeCWMhlknP5SN462GVc9vqtHwt/
vnSqOpEsCMExhWd/ubJQQGF6X+p/QiD2c1XbDsLWYcOByWZCUOvto+DqwsL9
JeE91SeEYLmV3KcGZxaWOJlqRGYKwZVNuSaXHFgo9Fjw3Q9eYah8eENiy2EW
ilqZC7/8Lgy/fqY9MdrPQkn2qq7BAVEYmymvpRqxkP95hb3mkij0zLZVPjNk
IX0iV6BmkxhUz68sNjJgoanJMaG9zmIQuhCaYaTHQrvdyaPwXgxmuB2CjLRY
uO7xO8G0D+LwY734dqOdLBTjk2BILZOEQSG1LVQlFmKPRLaGrCS0Cx+SeLaD
heJ5i9+jzSWhVJSxzkiRhb1uwf4FyZIQKDG/YChHPN8g7sBj8huBLfW+y1CK
hQtHHivcdd4E4yrpdEMRFoJiqMbT8S3wkTlnTBdm4aOOV8nvRbZC65D9ihYh
FlI36vjIwVa4nyISe3g9C7fw3K8IurIVQuaTyO4CLAzd/L5pREoKlurjIqNX
s9DrdXDDx04pWG9FCa5dZKLPmUKnyMPSwF0wtHtpgYkLQaL8Z/ykYeaf/g8D
wnmWV7qoVGnoLvt3pvk3E4+19nmIVElDpmjUqZ45Jv55cSCne9N2kPkU5jv3
nYmDLeRO3h/bQSvglJvqFyaKmh67d7FSFtLKNyt6f2ai5sFun9vvZGHm1+uf
V0eYeH8Zd93ErCyU0ZRZy4aZKN4pacuvKQc7bnAq2vuZ+GQXz6rUR3Kw6W0Q
75keJhaVGlbxtMnDMq3QB3dfMTEksSD8nOQOcI+WixloYWIqOUJQ2GAH1Dd2
mwsTbmx7NfvNZwecP6w5cL6JieXbqEv7q3bAjN8v3gPPmdg6q3rhob0SfM0+
f2ysnond1z57fruxE1qWx/DJljPx0J/klvETKhDyfuKcdxmx3uHiZZygAlvu
Og4VlDLROcJsXV+tCgTbqNbsuM/EpEq7M8d4d4HEzS9eu4qZ6J7B31XmsQt8
9SwbdPKZeLznQ4H2xt2wMkIi3CaTiXuX3asVy1OFUkv6SMpVJj428HTtrVcF
Z6mfVu8ymLjvP5PKhh5VKHnZKuuYTvSvtN9ikV8N7MVIna5XmDj6OTBeLkwN
ciu+Kp+MZ+Lv9/kWkTbqYMSu+BJDYeJa/7wzt+Q0wPl+kEsZmeh/oTyly1QD
AgNVOodJTFxslczSOqkB16eL0DiGiUKXRBjpxRrwZ+7mtTWRTFxG9ZJ8uEcT
yv8lHE4/x8T4zNtObw5rgfT6gLoSXyL/u6/WUSq0Ye9bRfVBHyZ+XBB1vPRR
G6xTRovWE5YJOdzZvlwHokVPZIR4MVHZi6dtvb0O9Eo4n9X2YKKHjP3wuT86
kCRtpvjiKBOPZgw83XB4H3Cpy6R+smJiQSozQXeDPmw4KNsuRFhBIzjnu4o+
7PaWW2N2kJjfQLHyl6b64JGhQC63YOLQ/dUFA2H68Gxx5ymGGVHfvldXHn/Q
B/rzPca7DZn467SHv1OuAfA7mM7G7mHiaV22WMERI5AJNNtVq87EwoCSAtmz
RrCPZe7PUWOifqmCdVuCEZx+ZDHkpMrEuVedQ9ebjeDNVuvXyipM7FHm4xjB
fkgec8zrUWDiw2n1rd2qxrDhvJ/9zk1M5B9qc5vWNYVIKYXdZzYy8fbij9HP
LqYw+OILf7kkE3m3/wxbHmUKhcLHGzUliPdPcPbG8zpT0LrnoGYkxsQaiV0t
ngZm4Di4f72zIPE8Lj4LNj5sDhkmW18zeJiYr6N1wynVAhYn+wpbljPxavOI
s/kjC3BPyYxdS3iuJv74qSELUBgU1U1ZxsSdi3OBtsqWUBPBf/f6EgOL3WJT
b7RYQk/xb2blLwbaVhupRKy1gg3CXftHJhl4/7+RWIVj1vAtf1hJjPCbHezn
aWHWUKv9Q8h8goFRj3YnKCZag4uHwFDJNwb6cE6m1jVYQ06ZWdT5rwwcc3wd
kyd3GBSt6yrXDzLQfvy2Y/78YdC+nC+n38lAUNGz4KuxhTXbKteefcvAE32V
8xHvbKHvwbOZvA4GWmrxFIn+tIXovsGna9oZ6K/HpfBW2Q6eKm089r6VgXXe
4t3ehXZg0ZKQfvoFA9WnzxZp59qDy6qI1dkPGchzNWVzDDpAhML+xE81DFyU
zZ2+OuQAaebrNmwhfC9k09IwtyO8uZQnf6OKgSGs3FouE0cwFHxrcrOCgTVa
QeygNkeQl1Ci5d1j4HSaWpLXmBNM7/i0rOQmA6sfadeFGbqAgGUhi53DQElD
F/9PJ11A6dTZ9SqEH0w/Ej+f5AKe93m3lV5nYKfIhetOQy7wXk1Dv/waA381
Wgw/pLrCY92E6KpUBjZO+Fzb3+kGDCuDhXoWA9kayo7Db9wh/+Uh0+WEucSF
NT59dYdGfbcUUyYD9SZsY+f/ugOX2gWldjoDlXhmN1/aeRzCxSuPDlEZSAnt
Xal26Tj4Dio8Xh7NwAlJichiKw84ECwYZRZMmH1nick5Ab4TW5rjghiorCRW
08znCXTP/0Q7Ahm4ffFqtYqcJzw9cuCe0xkGbvlTaBfg6gk6OrGf/AIYqLDM
uvDea0/YyfNr32VvBuq67i+MrvQCgbSBpQ5nBuqcCb3Yc9sHri7qHVlJWGtE
2H7ihQ/InLh+T9uJgf1uwoqq4z6gvcvV5bYDke9x+jbX3b7g09L7MMSOqF9c
+eOup76AS+9CxK0YWFIxu12UfRLO+rSOuxgw8Ipf23bxoABYeq1kmKTPQBlV
5hbzawFwUf3S1efAwOafrwsfPg+AnGUHzJT1GOjh/v2Tw8ZT0HrtZd4/bQZ+
mfmwIqX5FMi1P3W/pc5AeofwhIPqGejRetg9Kk/M74Wl7RMbg+D+zndtioRX
xz/4k64WBHSpHy/85RgY+2CY6WURBGqrFas5MgycayyNOXEhCOLfZ6TPb2Pg
0nB1O6cvCPaHhjuu2sTArePxV4Pzg6GsQrNXTpCBRTvVa4LtQoBZYPvWdx0D
QwOGXJIDQ8Dt2pmWIgEGJl673NkTFwL81IJa5bUM1AgYX/PxeQj42ohf0+Aj
6vucf6l27znY8mPuqAkPA1vsY9pEFUPhonLVJ69fdExMeCb0Wj4c2tZtH0qf
p+OB0wp3l1uGg9CPhM/Nc3TkWd9/PDAwHDIrTk78N0vHyXXy/lMPw+GO1ubf
sz/oqJ0k9Tr6UAQ0GcaK0CfoxPnpaWtKOw8rHGws8vvp6De+UNG6OQrMtJ5Y
9XyiY4v2VKC/eRTESey04SOcbS6yz+JcFIj0rXA6/ZGOeFqA+uZ1FMgcf+it
0UPH+YPqnrPkaDD0l6K86KAjV+1W3bXzMUCKYdd8baTj/fehsTmXyPC85jpp
E2FJm4Vunzwy8E1bmdk8o2NP7vwbuydkSPW8/76ugY5tWWbxOT/JUGQeOHel
no7NCf46K9wo0CU8rWZUQ8cPom2W6tpUUCicLblxl46w5656w3oanBrKC31X
REfbGCHl4l00KJc8oreG8NlAj52Nh2iw73LV69BCOgq9ObY3Mp4GNsFhkwfz
iH4kblYIC9AhUve34uJ1Osat9jeRFGNAR/tirmMyHcOf5r04acECj/STa7OS
6LgpO6B3/hQLpl27zw0k0lHiNfPug0QWiEzcN/FOIPI6KRz1qJsFjitOjJ2N
o2NgQEkZj9dFGNzbrJRAp2N3rdKKuouXgH0rtfz5eToKeGrzpixehpiT3Bt5
CccuMw8LlY0HwV1nqJYRdLTbumM+0SoeVOvM7DrD6CiVzXcw4GY8nHu/MDsY
QvTfsNe80TwBFtd47F08Tcd6/071bJtE4DunjKon6JifN1hS3JgEqxUn1bw9
6CgXGfH6S38SrPx0p+DqcTp6CFXyGv9OAm5j2QQudzo+oh0tC1VOhj8im9za
XOioNXGxsDgzGb494F08eYQwd2ZoyvkUaJr5rHnTnI56R9pdPzmlwovCW3e7
zOh46YSCnmlEKjS6uG9dTTg6tD6sPyMVsPHjyjMmdFyarPuR2pMKNVfevtM1
Itajv3JUnNOgQB3P9ujS0WafdqKZdzrQQ67dX7eLmG+hiE+Dt69Ce6Voo7UK
HfXX1ryZfnEVJOYTepKU6ThdrJKlNn4ViiNil4n8R8de9Coz3J0Jb6NP2W7Y
QcdanRLn7IZM2MqCeSkZOpb5pf2ImLgGNdkjeqob6MgxDz3G9LoO3AOutmfF
iXkov1gwFX8dLKR6fB6I0XG1wVA1q+Y69N9qTdQQpeNO6QMGPvw3gKewclhb
iI6RfzxDn1TdgMPlDLoRPx0vvnMqFLyUA+MvlNrsuOgYf0sttJ3rFuTMzk3R
/tHQ5K6mD2y8BQ4yT9dWL9HwLk9vZ+eeW9BIdjwo8ZeG1ieDP5/yvwU3dGmt
n37TsL8q+2BAzy2wK+9v8f5Jw9WnPfXrH96G+uykl+FfaSj6n+XpbdfyIKTV
ZfTOFxq+qL/34VZtHigtyK/6+JmG8XmuZta9eZDhWG+yb4SGp10DBHZJ5sNZ
4YnnywZp6N2j4s6blQ8KrP2NFz/QcMvm5/12hQWQHDKPWa00TL4Rsmvs8x04
sLAir+MVDencDzqKeIuAmyLCWkk4wvrNzHXlIghO2H04sJmGuqdWF2+KKAKb
Iv8hoxfE/aZeO4YI3gXhwYFlE09oyDV2VKzZrBiuWDQZ7q2gYVNaW/ODoRKw
fNstd7qchgdeOQpvXnsfeJy+8N0uI+o/2JxYr3UfQry5O/lLadhqNKdQkngf
7Mi6JwaLafjyv/1Bt7eVgkh1KZWRT8OA2t1trz6UQqr01cZ3V2l4X000xOh4
OWRoeJpvIOymyCctHFEOWQdU2pwzaCiZrmDzL7EccoOfvx9Io2HY3WuF/zWU
Q/nTH+PfUmh49vpLvS/SFdDucWD90mUaigl8fdAzUQF8txdc5ShEPzf+Pku/
UgkC1S+Gfck0HBxDpnJpJQi9SvK5S6Lh0+xEty+vKkHip3zQrhgaZjz5WVqx
vAoUjOxitSNp+P3fnGR3SBUYjxQXWYXSMHTW8ZiFazWQtrvNh/oR9Z4Pan5q
+hB+yJxn3DlJw/0ipU5Gfg/BQy5NvM+XuP7XrsGpuIdgpNimaeBDw3xVtnfD
24ewUkUvfI0nMU+lrke83WshTnvL7xuuNNzpH9bwkvoI0g/3/2mypuETtaql
LxN1sNr2z8WFQzRcrqTRNiFcD+F2YhuVCX8U/yIspVsPzg5WOikHacT/X0qc
yOV62ORaf8H1AA03ZcTO79r9BG75Xl/8YUT0Iy78eIcBQkmM25KkJg15+ufX
Z+Y2gJ+ApspRDSJvp6XiTbUNIJ+9zv3aHmI+Dh+0qnzTADm12LBRnYYUH4cu
hYUGSJqVpm3aTeQl/2yfpO1TCPEfXbNFiYaf8nPqd616BnsdAiW2baXhAmUm
IYLUCI3KFHX5VTSU3nrC6NLDl0ARva7ov5KGtpp1wke6XoL+4sMt91cQ/YuJ
7dHivIRHzT9Wa/LQUD80JNJQtgnKPY9/MllGQ47UmaQzyU2Qk6lP916IxcgA
9x/KQc0QtfLf+zxOLLarnpCw1X8FGv0XLsj0xGKT+7yMjOwbOF4+dsHxfSyS
Kt1nkszeQBzdPjKuOxYv9dRzJAPewJCyStRMVyyWjuwzjq4g1mOGoxs7YjGj
/dTdxm3tMCJlTvF8FYtbcmRrbR+0Q+IJMVZufSyeTSndazvSARNjpWkyebE4
nHBKv9+7C5gmvENx54j9p6Q0T7A+gO+/rH/zBrFoq3GqfRt5AHJrVqrYrYvF
xLAnT4bKhqGpMeXyhkEqbjL8eDnT9Auo7HTBgWIqzvVqGJQ8G4UNH0eipAiX
/IMP6q2jwH3RX+f4XSoarg66Vtk1Cl2j56uG71AxdzAwNe/LKITfvlr8JZ+K
kSYSsrBqDJ5Kvs+YyKHiuKn1GgfzMTjCaxM0f4WKp7e5x69rHoPor6bS66Ko
aB5uZnCh6hucnBLKtY2kYs/6D0Ludd/AbuaTbMYFYv+Bh9uh8RsococobjtP
xdCwFysnO75B1+acXWphVKy/eGeCa4pYt/+l5xBERSnmM8kN0uPQ9azw6A0v
4nprI6RWMMehvuXspxFPKl4JnJZWjx+HOx16xxQIO+z9m+B6ZRyiB7o8yjyo
qOu4t+xGzjgoLnD5PTtGJd53jvFQDbGu6hQ+6kRFbo+TF46OEes3eVNVrKi4
j9MXpmM0AaRUWWnPg1T8qt8crWY+AT0sg/sZllSsDd1mKntoApjBEc3LLKiY
JH9ccc55Ar4affvbaUpFT/Ps5IPBE5D7tck73ICK6y5FcXXfmACpnUytBnUq
mokwqrznJiBcKvf5rBoVeX7VvMpemIB2EbTZQVjj90XxN1yTEPN3PiBlN1Ff
7LSH1JpJ6G/zuemlTEW5i11a0VsnISvIlI9PgYrTnRYBO0wnQbx6ZZ/NRioK
SluNHU+ehFqtAd5USWK/p/HRzLRJcKut1nwvQdSjulyrLXMScut8U45uoGLh
WKOuwu1JUG1sOeApSsV87n3v8iomwbIj/uG5dUT+bkO2LZ2TQJkQS89YTkU/
f/u9HYJTIHeK09jLTczbkmVllMgUNLNfTm8izJX2ZY3chikQnA63uslF1PNV
1sFv6xRk/+pdUfSXglmf+Zsb/puCmhU3Qh7NU9AqplX1vvkUTG2Vt+mfoCBZ
9uTLrOgpWIq3viRIWH3B8vE6yhQILEU0Go5T0GyF35Fo2hQo97VqFIxRMF9/
7pJV3BQEZgRvDPxCwf4niWGPrk7BjGD952UDFEwZOCj7qmIK/iyzD5N9S8Hp
r9JSg5+ngC8outShg4Kxp5gK7aNTsHGw4BurnYJLzT+OPR6fAt36P0fZbcT1
GFEBrO9TEHU+R7/6FQU9A8oD5xamgOvnBK/5cwoGJzs82SrEhpWfKVkBNYQ/
x9e90mGDx6BvaHE1Ba8rafpu1WNDfZ+V9WQVBcvvjCgH6rMh9J0kT0AlBekK
rZt4jdnw9UW5v385UZ/KbMcGKza8uDOs7VdMwV8Serblx9hAP2P4wSeHgret
3zcNk9gw7K9QUXCDyNPx/IcBChv0fAUuj16noA7vnFdvLBvm3Hv1fbIp+Od5
z9+XTDZ42wQXemdS8BDP2XBaIhtM9twK87pCQaZUHF/cDTasWlgmdoJJQRmH
wYreR2zwPKT0IJ9BwfDlGZKxdWx4etvOZpxOwUSbIyeVnrAh0rIgPohGQflp
WtPZp2yYzrZcRaJQkO9TUvtEExv69dN/ZUVSMK3xoPiFd2yoou/82B1IwQxr
zXi5KTaIfLSPkCTsdk01NInNhiCVGHG3MxQcChNL+MNhw86eDtsvpygYuFrO
5eU0G24phrX+9CPun/r2usUvNlxubagT9CLyW899jWs5BzyFHHIOOFFQN3mm
YIc4B5TtOsyjHSl42be9MWIDB36nWvwsc6BgM2eC/6UEB+Il9E0kjlDwYn+M
gssmDtRIKU6O2lDQUqDrTeA2DvCrLGjSLCloT5GeNFbiwAOLG2+eAAUXLu7V
ur+PA9GXJSJ+6lFQUE5OrUmPA+ZvUqTlCR8+o3FzADjQb8M8F69LQfNKoQFe
Qw6sdg7a6LqXgqLWnhstTTjg4mvk80eVgiczqo+yrDjAQxtdUpej4JO2moIZ
Vw5I2m0xD5Wl4HPVz9rtbhzYtd0+pVqGgv7N2kVFx4jfNzyV195OQdyttd3l
OAcq/2ZbgxQFx9wf55d5csA71O6WuSTx/Hc/2qXgz4EmnwZjNwEi/5muIcsw
oj6NXwk31lJQ+96FuyvDOTCzQqV3kJ+CGp53Ip8QlsrNOn1iDQU3xWRpK5/n
QMRgWLrvagpuvpVjyhXFgR1Oyt+CuSno3WRYHUbhQNyBa3GMOTIWV7jseBzH
gXWrtg/XzJLxqdkLa+/LHEh+VqQ5PkPG8eVOMeviOXBVt3bY8icZnwec/eOW
wIF85Q9aQt/J+JjnZPx0EgeeCIl/yfpGRufOoSNTaRyY7k3eV95HxjTjjUe1
czhwLl0yZeQjGfuddfibCP+yvTUmQnha69+U3U0OLLWWpYR9IOPdJCGzgFsc
WPOk/ZtuNxkzOoNCk3I5IHNbIO3lGzIWztpWVxVywMH/IrvvKRm/VayzDynl
QF+M/WohwuqBvOJjhN2vSEmbNpDx30E+1aNlHPCrq7Ive0LG1U4doVDOgch1
I49pj8nYp79kx/WAAzkVOpeUq8i4w2PDTs9qDowvTMqT7pDxo/QXs9o6DpwW
rDGoLCTjj3apfsl6DvyUoR4dLyAjg5U1ep7w4kGJBLt8Mn61PeO89wmRZ47x
nMJtoj71Fe/uIwfU919v7MgiY+KZjBfUZ8Q8xh06vj2RjAdUlO+2NnHASvn9
Ru8E4v6NI+3izRzY0u7WXRhPxne0kUQPwk+ET1soXyajDH1waI4w17W4PXsv
ktGhgdIt+YoDlDvNvIdiibwVn0ZZv+YA/YVR+flwMurWUHVDOzhwxPdVQF0Y
GcNvj+VVEpbjs5XnIkyPtXo4Q/jlQY8s2jkySiqMDwS9Jeb/HYmeGExGP+6P
Wr6dHLg4UuecH0DGzUNxF4zfceAyl9byt+5kNNz1b8/zHg60JAg28xDmub1N
7R/h1Vu/xWseI6N15kCv1geivn2ZktmuZNzCI7XzLuHw84u7fZ3JmOWrOHKp
lwMeM+i+ZEvsx25+vT4OaIyZ1+8wJeN86eMw3wEOnA2TjnU1IZ7X1a7iDMKl
KxfME43JGLzUldlEWEm2+N2sERl1BFVuyw8S74OHwBTqk/FULD1wmDBf39uN
DtpkjC1/a28xzIGBN0cjqP+RUUrAnD35mQO+k98Hnu0k+omdcRD6woHvq+km
PIRVc9fEaxLmNiwVpu0g8nBMdycTlnvAU0KXJ6P/36Z8oa/EfGTcG2ZtI2P0
btpPpVFiHtz/WSSKkvGVrPFRnW8coEVdKW8XIeNMqF+XM2GBTEWJ9YQvf90m
fZ6wVKft1yQhMoqc2qNbQ9jIuJCUso6MAvTjQarjRP6KhyvTeMmIXK5CWyc4
IDF9a0v2XxJyTaVX9E5yINf7gvnQIgm9nrcUzBBW/mgbIkt45HlvuMAUBwwb
eVru/SFhSdKhcgPCAWne5+rnSRjecpeRT7hee0frwA8SHvvs9vkkmzifqWUR
0l9J+Kv1U2YPhwPseVau9xcSmhWNkdmEwwM83hR9JqFkrJkFz3diHuyFZdVG
SOioV0BTIVwlf67daJCE35L3ZMcS5m3VkvfqJaGVc0KE4g8OlIhgV0EbCes2
JE+6TRPnSeg3vr7XJLy8uupXMOHsHiEDQcLlvB6jdMJxWV73wl+RMGhgKaCE
8EmZNXTzJhIqx8xtXiQso35Ec6KBhMte++ok/+RApu3kVeVKEtIzKJFFM8R5
Vina7vGAhKvK3yg8IswSh5XpFSRkH8p4/Ipw+Mek4H9lJFToVbo2Sdj+hKZF
ewkJfblA679ZDgiepSwGFZJwqY0qWESYkbzhWOU1Iu+I19Ipc8T8k5f2zGeS
kMJfLZxDWCDoM/9ewp+K+qaLCV85VFr7OIOEHPt9kS8I5/CbiTWmktBDf67u
F+EaetjrtwkkxLPj653nOTB2vlvnO5WE2+QYmYK/iPn2eyykSnjwXlXMRsKn
nW59O0shYSPpu70c4RnN0+nzJBI6c797p0OYa3bFz6UoErbvvirrTXjDmT1F
a8NJyCcaLFZD2OzElQ1KASR8WrX+2eHfHAg62NdxxJ+EMiTmv6OEMzVlLlH8
SKhKO7TTm/Dkmgd/P/iS8LWGssN5wokPOoeZXiTMn3g+c5Pw+xXC9766kbCv
Jv8Em7B3YZLBrcNEvhec70b+4UBC8oc/r61J6AePNtMI10Rue/D7EAlbphWp
lwnzHS6TO2xFwn53kvx1wiW/29dwWZCwymRPTz3h2QOC3a77SRhFixr/S3jL
HscElhEJI/Wb0lYscMBka45ZpSEJm05Za64lnPFT5RG/AQltNhy330RYN+tQ
zqN9RN5R51ZpE/aipzuN6hLrbtcdDAjHBw4ICRPuGEjKMiM8uP8MzU+bhNfd
Nq9wIMyrUq2XtpeYB5/3Cm6EVSX+zTdokVBAIcfAi/DR5aZlU5okDPRiHgog
HDsV7ydB+FVLjs1Zwv8D/Oe2zw==
           "]]}, "Charting`Private`Tag#1"]}}, {}}, <|
     "HighlightElements" -> <|
       "Label" -> {"XYLabel"}, "Ball" -> {"InterpolatedBall"}|>, 
      "LayoutOptions" -> <|
       "PlotRange" -> {{-820.8874041118348, -518.8874041118348}, {0., 
         0.9994446386175125}}, "Frame" -> {{True, True}, {True, True}}, 
        "AxesOrigin" -> {-200., 0.}, "ImageSize" -> {360, 270.}, 
        "Axes" -> {True, True}, 
        "LabelStyle" -> {FontSize -> 19, FontFamily -> "Times"}, 
        "AspectRatio" -> 0.75, "DefaultStyle" -> {
          Directive[
           Opacity[1.], 
           AbsoluteThickness[2], 
           Thickness[Large], 
           RGBColor[1, 0, 0]]}, 
        "HighlightLabelingFunctions" -> <|"CoordinatesToolOptions" -> ({
            Identity[
             Part[#, 1]], 
            Identity[
             Part[#, 2]]}& ), 
          "ScalingFunctions" -> {{Identity, Identity}, {
            Identity, Identity}}|>, "Primitives" -> {}, "GCFlag" -> False|>, 
      "Meta" -> <|
       "DefaultHighlight" -> {"Dynamic", None}, "Index" -> {}, "Function" -> 
        Plot, "GroupHighlight" -> False|>|>, "DynamicHighlight"]], 
   InterpretationBox[{
     TagBox[{{{}, {}, 
        TagBox[
         {GrayLevel[0], Thickness[Large], Opacity[1.], 
          Dashing[{Small, Small}], LineBox[CompressedData["
1:eJwd13c81f0XAHClgSSSjIZQqCciKQkfK3unRLIySlaUSqX7vStRNolEQ/Zs
kFQnGpJSkhFZZa/rkULj+Z37+4fX+4/vZ57POefKeATaec3n4eGRwD/c/3pv
dntJPmUDVfy3eX5uLKlYIV6f+YQNL9Q6TxcXxxJll8GtimjX1BIR5wexRGoy
kmfHYza8uxJ8915NLPl35fs0+0dsaPXPbnXrjCU3PZwaY8rZEBXreyVaNI5I
FPyzUxx9dFKcUpaKI9HTvzOuP2DD6yHGp/p1cSQsIsO/8D4bisNDjyxQjiN7
ir7xvbnLBnXr3HkHTeJI3c/7gXZo54d7549bxRFdvQvNbWVssOF5+O7s3jiy
uWnj7cFSNtxUus1I8IgjC+YCyKISNrjfirlw6yyOb6B753IxG3y+7BaUYcQR
ziWRpWLo494q7WkX44h3c2/ItSI2rOh07BeNjSMd0vc+y6EvcWzWXUyOI3ZH
WHr5hWx48uTC6ttpcaS2bF/OVvR6uzXT9Rlx5P7u2RN6BWzgWcijIp6D64mp
66jNZ4OxZOxfjYI4crM1zcAGvUohumd/Ce7/qI6Iax4bqoNaqhMqcP44RsHZ
HFzPzBnp37U4vmKK5FQmGx6Ni1vMCsQT33b2gSC0Ytvlj+xl8UQw+kT6WAYb
HgvfeC6xIp7YTNnJDF5nw6TDC2XzNfGk9fHSjV+useFasbzx1JZ4MmjH0HiV
gusZq21K3RdPIhcGhxmi//ibsJMPxJPNFW5Vz66wYY3/6R9pbvEkaI2OblUy
GwSntga/8I0nMwMzxqWJbDCizM5dOx9P+M4FOKTFYrzID2fk5MeTvC0Hr0qg
2y7Y1BwpjScWvebtSTFs0C/r3qZZHk9ijTe6xkazoWFH2RGBmngisfybN+sS
G26ssx471h5PFLMdQwMj2OD39W9P/rIEUudoUjF6gQ3f7XbORK1MIH6CO+aO
oJm3a6dpaxJIybEV4Z5sNqTu7OTP/yeBaGg1sByZbNhU2ajLb5pATD8YJhnQ
2DAa4H9ZMyKBVD/YRr0+j/sL+zTGG5tANK+t97dGP4oM0v92JYFs8lmw+0A4
G2ZW8nQMZycQgT8134PPsmHgqKm5+OsEUq9oYH/zFBtkslMnFYQTiaGQmq4i
WrNQy4QmmUiqpmQ3F51kw+JfWk+mZBNJ4ZP5CypD2TCl/HSR0vZEEm1ffffD
cTyPuaiBiYOJZJFmWYYDOupSsqTi4UQSLn0z6ksIG3bvanU+F5xIAoepQ0PB
bNgQfG4x7UIiGWw4Zh2IPvlxok8pPpG43XffNX0M119aVjN7LZG0ptoqnEGr
71/R/jU7kdjQ9ETnoQNUqcR5dxNJrZfqf+wgNkTE7tE+AIlE11xmRBB9yUt3
sOltIlFdOa9GIpANRZH1OxWHEsnyAghW8WfDKas6VyuZJNLUQhpdj+D9pJv5
J1xJIvu36MQ9ccf3tmDnhodpyUSiWKPXCK157ppIQUEyaVNWU2twY0Pe96V+
VY+TiZOy4qcuVzYYHAmVUe9OJgeUlkvOc8H7v9UTwpS/Qlz+6c80cGJD4tje
5IiKK+SQQnRJrR0b4p2D/eiTKWR9dsQ8W3TKBusdMwuvkm/yDLs2WzaMPWcF
REhdJZ7yp74P2bAhrFGh4KfBVeK9wUNjiTUbTC3IaqGUq+Sw3HawNGeD6Nfw
h/8ZppIA6c6GRgM2CDzy1hcpTSNOfD9+2aBrH6a5JdelEaPJpYoN+mzoVVlf
qf4tjUjXaNPe6LHhYb+dT7X4NfLeO13lOWGDUI3ZVSHaNbK1yDnu/i42DCvI
7jHdm05+aLXbpaixwfC66tCscAYJd2r9dFCODaddzsr7H75BVptLO4suZIPw
9Nxb0c1Z5B4bcsk3FuT8vqwWuDKXDGfNgydfWbD5xi1d+/W5ROaFfrM2OiFG
3slway6J5n0xX6uXBaEVf3KMrXLJYdrrAxrdLOBdtiZykJ1LVoc1LlXtYEFv
k8xa3l+5hOn/7ZhsEwuUF0ntkf83j1Re2hBx4yML1gYebvWan08m872vr0Pr
7p1KguX5xGV4sG5tIwtUztFrXqvlEw2fMblV71lgajKyfufJfDLq9uOTaD0L
+jOXkz+8BWSPPZ/mwucs2LSwcyxRo5C43TGbu1TDgqO8RQcazAuJ38ylyhXo
Zr/tcltcCwn7msiu9dUscJX013FjF5KKb1JaBsACjZWn5yU0F5K1J5R0qCoW
rFYero0KLyL/vAr8y4fOBIkE48QioiFZ9iT2EQtOJTUcU84rIraPt5PMShZc
r8x6Ed5cRJgLdXWfVrAgVnfxUjXVYjKcZKf/5x4LLBz+tKpOFJOfA4nzWehf
eT39vbwlZIFmS7UgunLrmUlD4RKypvOAweq7LJiyotfZbiwhNvJehrtKWfD9
Ef/peOcScv/BSaPThSzoUD0Xa/e+hFTzVS6ah+70G/Id6yoh75x+v4woYIHn
+S/PMydKyOBfmnFKPgs+Dqlm2CwrJVLGkSbluSw4Lk/8Gq1LCa3lmtl0FguK
9LN5TT+Vkor4333B6H8enP7QOFBKJi2dKc5tFjw5FJx4cq6UeDxfVTFyiwWG
/kZHRNaVkd2lqRt6b+B+OjN16X5lRCAqhachHe/nakzddoG7JFEn8UFOEgve
r9Vn1jrcI9lZUbLOLBasaV35PUm1nDhvfBU25s0CM/Fov66pKiJJcsUkTFlg
ZWUuXkt/Rt5n9J18qMiCrrHLrN+2L4jYgwAnlgALkuyCpz5GvCb24nYLaoeY
8HjLCZHIvnckVaCDc+s1EzKV/WtsAxtJwN2yg3n5TLiYnTcee/wT0T7JsFNE
F6q+eGNL/0QEd9kb38ljQv3DLzm/Yj6R/OpplZu5TJj/Nt1eIP8TGfygsSA1
mwlrbuveE+3+RDw4T/Iu3mJCTv0P3t7dzWSv0pufh9OYwCv+Yq3dvBayfjJt
tD+VCTpnugtcBVvI93t+PZ7o9Bj1eifxFhKvJfTG7SoTOA8X9EsptZB35rbX
919hwnQ760+dQwsx8W0xNElgAr+2QadaXgvRyv4apxDFhJeGSrce7W4lven3
VYoimfC23f4t26qVXEi80LANbXTwrqmFQytppP5Zqn+RCRqpK7NfHW4lh51D
IpwvMEHqGlsoMqqVJIjwno9jMMHhwzdazPtWMnxG1u/XGSbsCdn1Uv1AG4kN
/i5AR39NPrN/nmcbUT/yMpcPzQoIX/TRr43Q9vkOiIUx4XDkGsXI8DayUrXM
Q+UUE5z5A12rM9uIXr+eo9dxJkiUUvTo3jaSYuNu1ODHhJ9SVXzrTn0mviU2
YI4e5b1+SYHxmewS1tWsPcoEx7lHNyyiP5POhrXKz3yZMKKpSE3c/kzkrDvE
7h5mglpCeuiVj59JkaVDX7InE/6tDOh1395OaswsmS7OTBjexzvYJ9xBEvO0
/n4+wIRORtJnP+kO4i2w+ZQDeod19nFB5Q7CVyfgZ+PEhJDQ5JBE8w5iZVq7
R38/E1ZTP0WeXuggrcYGcvL2TPAhl5+qL/hCxg13Vo+Zo2tGReWWdBI+onbD
D/3iW7riy1WdRGanEm3EDL9fJtJ4YnMnsVeS0RkyZcKBCUWHWctOUinGX/nN
mAmREcst2XGdhNXfWtpuwIT4TqMxN6kusjri1I3Xu5gwU36t6KB4NzF/U07L
+ocJJfBQz0Cph2xfzHh6YSkTvBmLp1I2fyWronNedI8ywOx53x1/9T4i6FD9
0RttcepGGaXVR/5Kd/SMjjDgh11HXZxBH+ktXfZ3ZpgBoydfC92x7SN5n0K3
iwwxgH3e9/B1/z6isWZ3tl4fA4SPpWXW3e4j9gU9ETe/MOCgqPXw92X9xOjE
r2RF9PoVUSfpK/uJho5YVlEHA9xWb49fsqafrHpv8qyynQGTKzd5CG/qJ71T
xbONbQzwfBAk9M2gnxzbFe7L28wASwUalIT2k+g6KQvPdwwQ1xA1qmvtJ7VK
5OnoWwZ8F3UPyursJ/PjDm09gT6Zd2bmzLd+EupQIMGux/0anJBYxeknLt+0
+7LrGKBdarBXZvEAUfrrFj7ykgGJt7SrzbcNkHrV7JLgpwxQMDUJ4Y8aIIuS
3sj9esKA1v8cl1nEDhDdmYlkBvoCtL24mDRA7j3ROJf4mAHyiYNhPzIGSJp5
nemDRwzYfPPuYMy9AeLrNdY7W47rZUqr3vo8QPivqolRJQx4ctNdcUx2kAR4
nTj0XzEDFtqp8N1RGCRNquWl59Bxplb6jpsHSWadplVYEQNklpoMFqkPEo3f
ehdCChiQx7w0JW4ySLxdbWa9chgQ30IJDh0dJM83+H8xy2TASEy/wpviQRJe
didrRSwDshfKM9s3DZHK0qH0tBgGFP9+Nl9LeYj8KNmcLIvWqbn/5arqEAko
LmOrRDPgkE/FW0uNIeJS8MTH4hIDqM0ZV6/sHiLkTvNGZgQDrFmdM5WuQ4Qn
dVHRFI0BqSVz/FT8EKEo7weNxxgg+jtGef/MEAlPo0UvtmWATbnGq+K3w4Ru
rJf7SYUBygkrl4ckjWA/Xhh1EL0gqF7WJmWERJdJBvRtYYBgyhanzWkjJG3N
v1unlRmwZBdbtTdzhNybulm1QokBvY9iVQ0KRkh/xoL3ezYygGS0DrRUjxDz
mVc/PsgwoPKY5L4dEyNkRa6V4bvlDIAnWbbyhqPkpXHrPAt0xrFmnjGjUXKq
3/3paxEGbPDh/1hqOkq+yJ3QfCHMgEGfkkZ161Fy53qaSpUQA7z1p7vknUbJ
jsTB1XkCDLi8cqFNXuAocTpPn2bNZ8DtI3GCMldHieBawbu8aLMXvbNZaaPk
SVVSEDWPAYyWd3mK10eJ3FzOyFkejGfmEiuFW6Nk9HhDT8hfOnyVLHPiLxwl
53xXv3Ofo4OVftxDFxglmXsf3NH+lw5yIeNCdb2jRFFBT+j5JB2yhB5lFH0b
JaUzb06YoQtW7vSN6x8l1Wk9hg4cOnR1bXpqOzxKvvYIfg0ap8NUw/3xx5Oj
RD7gkPTtYTrIJnXmmvCMkUK2cIrAV5zP2W/KbPUYqSz3vdjykQ42tELPTbZj
pD3/RZHAAzpEbrk3p18+Rn4Mh6XdS6IDveSmof22cZLRdZbv4kk6qB3y2GOW
PU6u21ipL0KvWXNXRyF3nFx7Ju3BCKXDHskRWd78cZJ6q/rRuRN0uPxXKqSk
aJwk+vAFBofQIa2c33n6/jiJmEj4dCAQvz80XGr+fJwE/Zd3U9mHDpkW50C8
e5wEBJ1tyPemQ+cGkfbXPePEv8fytyJ61X+md8K+jhPfGs5eOS/0vza7W/vH
ieeF7fwSh+iwqdnXizE2ThyXVQfOc6XD4S+ftK/MjRN96Tatpn10aG9vEswW
nSDiNfmiTujmb5pnRMQmyKh3+HDXXjq89pGIDls5QZKK5FJG7OkQ/EDjmonk
BBnUDpiav4cOcepWGk1rJ0i0M2+eqjUdHodcOpGzcYIc4mmmlVvRIfVa7o3f
myaIxu0cB230wX9/ullvniA9I5YLTS3p8Mn8XhJHeYJsO5Pi5mZOh7/ZP0Fm
2wT5fFVJPMaYDv62Sz1UdSZIsTbP+Aq00I+exwfIBGH2ND5PNcL9vH3EYupO
EKWNp4Lv7KZDyjkhjw/6E4RWUf32sQEdXO7IRu03niDyLQ7MUUKH84Xv89fa
TJCQFfRJUw06KOyv2nXNbYLE2rkqNe6gg2vQmvEE9wlSEKt1xAmdI7fIP9Jj
gvQL/uz23U6HRaYiHSGeE8Rpod/7qG108OnO+qBxeILo/9hb/FaFDgssTz69
HDhBhFs3+ttupEPv/Zac0+dwvLQPg/ul6GDP0TkmemWCdPmfye6cpeBn2bTK
t7cTJHP6WH90OwVnvi+8Ys/LIQdqq0fvV1LQJhXcHyrDIeNZ/WPb0BoDBo/6
0XSGwMTdhxTc7P1gvk+WQ3J07CZLKygQktC5tk2Og/1Tz3ThAwpkbVd1ja3n
kEs3eP7LKqMg0eGIqJ0ih1SF6Ygk51GwJLD01GdlDrHe77FcDC2ttrWfbOGQ
XnW2aGIuBSfUGzi30XyTb8XicygI/a+wzV+FQ+x9DkpF36Hgj51L95wqh4zu
OSvHvknB+UXxP3nUOWSNUqV6aCoFNb+Dtpdrcghbu6v7z1UK+Mu0yvl2cQjH
csElFrpYZ0OdI7o6wKo3MYXC33f1t+bQPiW90XeTKSB7NMV2aHNIqdqSQU48
Bc928R5NJRwiZaiScAodts3oxTc0036vDg+64qxOjrIuh+w7kZG4LI6CqXT5
Rc/Qvx6o6SnHUKB5W1i0W49Ddms6px6NosBl2INnsSGHFJlRu6ciKbC5wMox
RUscuMMJQ9/fEfohCj18hmMUeZGC4Mu8t4V2c0jMY+ZUzgUKDunx6AoZccjM
29zrKuhw84e9FmiPznemFWwKfBqm5keht/0nkfmKRUHWsG/lQmMOadMttOhn
UPBYnPz6jta3bfzpj76s3nR+iwmHFLj/vDlNp2BXjeT5I+hwut7sAvSiFMHs
FrTc809ZcjQKhK0LRW+acoi/8d+/bmcpOPtCSnWtOYfMf6bL6jxDwZDfhKo1
OkWTscQZHewnlnoeXa3EJ+EQRoEF9NzoRK9csVzV8hQF/qKDqUkWHALdGw7t
PE5B9fWq5AFLDtnrdHjoQQjGw+Nk3WVWeB4f8wK3oWNPbHDcjl7xasvZLcEU
LC5IaKWjjxTuTNoQREFQ0611YtYcsjzM8pWIHwV3H288KG3DIdlTMZYxRykQ
f+WxUwet5d/4URDNX6ER7Yz2dnPoXuxLwZUFF29fQT8ycp/944PjRXVcWWzL
ITZw6/wZdGneUktZdP/O/oWz3hR8qi+jaaGFlY4u/+5FgV9xoHcg2lP0xD/D
hyjIlHmn14CevVRe6oNmvs7l6UdHL5rb0edBgUefq+Fv9MPZcMNudwo8p8oP
KthxiFB3xMFmVwoKb4pxTqJvOb75ugedzH9vLBKt8XGp7wcXvP/S1SfT0R4v
40PrD1JwRH5U5Rm6vOBaTPUBfM9zNk68ezhE1rH7qQk67WNCvQg6euF6zjsn
CnRf/u6SRnu65Nu0O1Jwr8d7TBP9XmCC5o4+VvJ30Bi9q3xr6cB+XE/3UIQ9
erlwpch3Bwqyn/+s8EOHV/3RC0O7Pa8yO4UeOqwXzIO2eyjJZKDhWW2j4D4K
nr6f4KSg/UNaEjbYU7Djam7dU3Sr9Krn+Xvwe5lnJbVow3qX76po3kvauz+g
pTb02+vYURCS3ne2B83+sJH13JYC+kiTzBB68pz/fTO0vXfJKQ66tvm7mIMN
BdPvnpG/6G0MDaMv1hQ0zb0oXWDPIRlbzoYeQu97Y9cmgA6N4G0JtKLAUbzU
YiW6Z5vx4h+WFHyTO5C6Cm3RE7njLHr8X50b69BymstTIiwoMO4M7tyIju7f
WyuEbkjNWqmMnou/OpNoTgHfvpYlW9Fe5IviKnRryO8n6uj3I+scb5jh+4gR
UN2J1krxvKiA3n56xkMLnW2Y87DQFONx25O9BL18cmRIDT09bS+gjw5P3yJV
aUJBxLpyyhA9bBpipovWMOyuMkLv/fEg7KUxBaxVb6tM0HBzLs8CffjiGboZ
erO1TnujEQVbrgwLWaCv/KKWOKK9g6UOWaLn57zY1bUb34+vIM0KHWDP7+eF
fjhR7W2NbuOxvDZiiPk4Wk/CBm1YGFt/DA2Tl5K4LnFs+v3TgILBz3ldXK9a
JKEUjv6y/uZPrtllBw4uQPs9Devk+l+XjMuR+hTkFmr///uDS74+Fka/551e
zXVtufx4sh4F6/vyQ7nzb/P0XbsG3UwF3OKuL1O4yOqWLgW9K8xuc9e/5PFk
+EY0p8cijLu/0CPqxcUE85saW94c3St2uksdfdRhUZ4p2rK6almVDgXnMjoX
cs+rIoBHVx+d6Syzi3ueMa8uZFppU6AQuG079/z1hZrVW7Qwno8X8euif9iv
f+OKNtq5vUob7dwL00G7KKDmoqo10MIbl0XNauJ8Wb4S29E1gQfX0dGtPqds
1dCb/syaJezE+fksjimhOw1MulehcwI2Om1Cx0Umn7itgfl9xnOTAnpGXC3z
/g4K/s1TZnHj8eVWv+kWdQpeHqnRW44OO10Z6YYen9JnCKGVgG/d0DYKFgxl
3ePGe6JlltmcGgWzST4j89EehzszVm/F/HZN59W/+F7+ptuYuSvj+/CvUeK+
v7Jv17uGlLAeHovi1KO9/hk7Hoxe9OT9Pe57ra+4mMHYjOdx0dYI0Kkfq79n
bUK/qSkoRltJiUQqo3/s50/LR89zd5Uu30jBrZVtCdnow+O/TGsVKZgRyM3N
QG/nV88YlqfgtJIiOxY9bM3YFoIePdo6eAmdnvzh9a8NFGhb7Ha9iF6wPuC7
IPpD2EwUHV3hW3UxaT3Wp5Y4w/Poo6UC0mvR8ycui51FN+pkm26Ro2DlhOPC
UG4+YU13lstivHTS5EPQO+sNjuuivRMrPIPQmY7d121lKPh+ean2UbR9pvK2
z+so+JjIajuMXjxw9rUHeuHXmive6IDjkt9DpPG93LcM9+Dufz3L89+1FKSv
a6e7oZWaOE1BaNm37fdc0IJM590Ta3A8rSaxg+hRtdr7/uj94abZB9BvvqrJ
j67G+rfpma8TOi8hI9kXfdf9mbsjOtJgyeKhVRhfte8v70cfmQo96YOeYoZy
HNAmt3oH+qQwP2hpRnGtuMdqvyeaI3TblevFvJW1vZLYHyRrBXLdX7Zhpzva
5OulR1y/9IjL7ZKgwPXkWiPu+FnL/0i6oFcYnRHmzs+sPhzZIU5BS7HSau76
PIOb5pzQKefBl7t+Q1ndo20rKegaePLHGS3XmN/ugJ48f6+Zu//5dHGLZjEK
+nSVfnLPp1eVUWWPfk2/73YI/axnfPPHFRRUzrat4J5vZpxTui168V0FsSNo
mt7Lpe9FMR8v33yIW49cJ1XDrdC0d8d5uPencyN9vH459mMTMePc+11ry+9q
jr7zeskWbr36w3Oi4bUIBQ/+hNZw46OjpJuYoLVC3AopdJWbRclLYcznDg7j
bHSacMW63eiFEiMXuPHoFBQzT38Z9qvyim+49U1z3a9jIIT9HX3yJDeeJd97
9+qgPRuvMO5w690WnZpdS7F/rHj8+D66vCtXrVIQ+4k5l4nH6OQYsdsa6HWM
deyX6L0To0z1JXg/UaZDrdx6lrF/+q4ABctnP1b0oldYP/faim6hPZ8a5cZ3
UZrRFn4KLvFJl3Hft02AGd/GxRQkiJWe5eYblbUPTmUvoqAz2eMjN38teycz
tAEdeV7gJjefvlOafS27EPPJJXbhUXTRF0/NGwswnnacHwtDX778Pk+aa9vy
/EhufRzLjlrNi/spVc7N59aXdNHfqfMx31jFj1Rx87HleT9JtC9PeNk7dF3B
PsuV8yh4lK3eNIU29lu4TPg/GvwYkEgw3Mshv62CN175S4PMO53F+9Flql0G
a9Gqi3vM/NFrf1ac2vyHBndE7vKkoL9Tfr0mv2jw6ahizBQ6z7Ptd8McDebL
Bj1bsg/jwdhI3AE9clb67Hp0neA6C69ZGhw4/SrGAZ155eN96ieOX1+65zl6
X5juez70btnC0W70koOFwzE/aLDcfYvEX3So7AXp69M0yGn/+I+mA9aPQs2L
lVM0yPrccfgheq76hvPUBA3myf6x+7Qf62GW0Mkw9HcBufxfaK+IM3Hz0IlN
n3NlHbEfsNz7ctk4DcTn/8wIRme38qlsHqVBcuGlOCknzDfjgbxegzS4+F7+
etQBDhH40LFmdIAGtcfpU1Xop3dNNULQZb+keCfQm07L+VP9NAhS/7J3rzPm
2wUtzenfaLBqjD6y6SDep6ROXnM3Df7sCvw258IhL7I171ujQ2cu3yKuGP/q
O6C2iwYun956sNACdirNlZ000CjSHhR1w345UnZ+RgcNpm+Fa2m74++vX4uc
fFppsC5d4nj1IYzPi7xe3S00kBvP+CnuySFm4jxBjugPB3iSAtCn1GZZ5s00
ON0eLyftxSFNR0dKtzTRgLzMenTZG38/djTwzzTQYJdMnMrNI9j/+tavOIbe
dNlsiYAvh1TO1EoPv8PzK3KXCEEPrqhW73hLA7261AaToxxiYHnPHd7QwMeQ
0T7fH+/jccrDiFc0qIpKLyoL4hARi6Tn89AnukNclI9hPvwc1xD2kgbb2eCQ
j973I7LP7wUNesB8c24wxp/yORHbGtyP2X3GveMc8rrq9Oq6ahyvrylL8wSH
dJuFKhigxSedV1ejhXwCtdWf0SDqzt8ln0I5ZMP0UZMioMFLfrjgdhL7Pcbh
PQroKeOdB8fQdiJeLplPabDm6cPLZ05h/s5wPyKJfjAXLbXkNIf8D2D/HJo=

           "]]},
         Annotation[#, "Charting`Private`Tag#1"]& ], 
        TagBox[
         {GrayLevel[0], Thickness[Large], Opacity[1.], 
          Dashing[{Small, Small}], LineBox[CompressedData["
1:eJwV13c4le8bAHCRQhpKoYFQdosixU1UEhlFSFRWCWko7fO+Z7StJF8yUsgM
SZLqDtllKykrZJyRQiH1e37/cH2uc533uZ/nHs97lh86ZucpLCQklEj+/P+/
SfVWT7nXHOxp7mVG7QuGAmmZmoRXHHS5yf8OXsGwyrV/nRoxGoe0dwUEw+Lh
60J6Lzn4PH2tiTQnGH4sqovZ84KDxdObD2plB0PiIeeGkGcc3Jv9yX9UOARk
MzQ3yhDPXSx6XG12CASP/omPy+egX2yKoZ1MCJy7Gu+X+ZSDn/sMna9phsDu
rB6x6icctLP+/OLy7hCo+vX0mB1xrttadff9IWBscqWlNZeDApGvzzZ5h0D+
dUfDg8R6ylfWix8PAa0m9Yf9OSR+670B1edCIHHZpEQAsY6fchqbSeLxrjn+
K5uDb3ZsSam6HgLTJ/xhBvG6JX/H1/1H4jE1Tr71mIOV1NAph4QQ+H5TavZC
4tyEykH/lBD4rJD3STmLg48Sc2QvPw2Bp1vHA00yOGiImz7K14eAVxgz48Ij
DpZoXLXXFwmFCrUouZ8JHDRP+y9y3vpQ8Gnj7AsgnvHxpcxO/VCQDA6M5cVz
sOuAiTG1KRRsftot748jz0/Q/9ZpEgofX85W/3KPg/uOhRoG7AqFfjumfnkU
B4++3nOn1ysUxC76740JJfuXajnNvxMKaav3/ydL7B9VN1ofFQqW3Tvb7oRw
8KLLg0d5MaEQul3dLTSYg332d7WC7oeC7PweL/ZNDjq+cbaazAgFtRSn08eu
clAyVzdubmko7Kg3u2PK4ODHHIc33j9DoThfl6q8TOJZqzZsPBYKBvdU/KyJ
v1zwslo2Hgoa3tO37rvEwTnlx2d2/g0FiamSkRMXOOi+togbKhEGNWqmexKD
OJjoXClbpBQGZnN0jNWIfU4Y17SsCIOin0paWWc4uCgiLnlMLQwyXwlPLzzN
wYfp0rbbVodB8J7iJ/WnOPjCWGSm+uYwsGGYLJh2nIPi7kc2TDqEQYXn2n+c
AA4OZsWz/J3DwHjn8iFJ4qVH14sN7A+DtYumlcge42Dpnul6Ix5hMD8DT6zx
46BHYF6/18kwaPoADW5HOJiw8O+utrAwcFxtFPbqIAel2gb38JrDQPaxfvc2
4tjnFrnHP4VB6yodndoDpH9WBcya1hEGzqvUmjvcOHjfa+Mqk/4w2Kc9X26a
KwfbNhbEWUyGgatmX4KpMwfz/3E2xSqHg3x653C1EwcNLl1u71ALh3aNti17
iFuDFX1WrwoHN426Hg9HDob9rXkyqh8OB9QL1TgOHOQwbzsoWYeDu2pwdoUd
Bz/VmuQuvBQOKilXp9kSn5GvLNdlhUPPSqZdqy0HwycKYw5dDwePlUEjAzYc
fLbQ7PtgZDh4rTikP8uag9HTD7jmZIfDYeUNaLWT5LfgsL/2t3DwV2ivbTAl
9R8670DMgdvgLDY2aUPcYHOPEXTkNmwbnq1Wu4WD0z7a1PucuA0KJYaMahMO
Mu3+BoWwbkOdV+yaUuDg4X2aEp9Tb8O6LJewp5s46Gu+jBX9+zbI3z31UodY
9Mvmtg/CESDBuDmQY8DBn4EMGa3ZEfDVtsgkayPpzza8L6cUARGjS34k63Hw
5Nip6FlWETC2uc0uSod4U/Sry2kR0L3i56VFxC61h7VmPIuA93NmpUes42DN
nZ3ND0siIKXTQCRsLQfri/tea3yJAEdW9JNrqzm4TUJL31HqDhRWO0mf1+Rg
8N2jQesu3YFLzh+b9ytz0Kzy1b27RyLB+PRweo8SB0+IanHEgyJBJFyCPkpc
ZHhlRwgnEq5Wbl51djkHvyW9X9nyIBLC9e9zIhQ4aCGTlGHdEQnJi3z0qpdw
cOHJOwU9TnfhXcNklL40B8WaL5Qo7Y+CpTsVXBaIkvMoTH9fcDcaJOrsZ4dO
J+flpX9cIyMaxvfcfCVJ7E8vSs3EaGhxHVecIcLB7iwX1/6BaAg50dj7W4iD
s3NmXdY0jAHh6CvH2v+w8Xn+pg3v+mKgv19Ap46wUeVsu37c1ljI42Aq9LCx
V6R/TaFiAuzeI2YgWsrGyrWSE0KrHgDjwz2L0SQ2bpZ4XVXelQQF4X96TxCv
i9RktnCTYNjKhfr+kI18TfvGvl9JcKh0ScHQAzbemm02ITknGbbmRK/ovs/G
vvG5L08ZJIPEjSih2lg2fp5n8KT9djJEGEXkP7rDRok7njaxFilQM/7TdiXx
Ai3j7q0OKSD6dDfvQQQbVx0tmPXrYAqc1lygEn+bjRwnZbVTZ1PASTY87E4Y
G/UT1Z92PkoB+R8hvvQtNuKqktWvxB9BStINJRc2Gx+nPgm60PwI8m9zvbtZ
bFz4R/7I565HUEpZZR4mXt1/MW0n/xF075+rH8hko89wlrLTzFSQX3TbKphi
o5LT9KV6BqkQwYkOwotsbGIeiN/4IBVo79T3KqfZuP5anYgRKw3C7CWk0wPZ
WHLXXlrydhokmB51Wkt88c/XdT/up8FLBe0ew1MkH8eGy2ZiGvz+kD3ucIKN
2jdC7hyYSoNj5gUq1/zZ6LDpjN2hgHRwUS8/x/Nio8V9Z48Unwx4krNuxWni
oDRhT/nzGSBhEFf715ONvsNxj5/fyIACi0CVecSPLiwSdcvMAGlf5ffr3Nmo
8Fe05/iPDKjOurw8yI2Ne5pPzFdiZYKS3lC1EHG0q47poruZEPTa4fQ1VzZe
O9S9fUNaJqys066O3s/GvUmNmZN1mUAPt516uY+Nf96MSKQqZoGBrn6FsCMb
rzMPs8cqsiCs6MGJG3vZaPxBXLizPQv6zeYukyYu1Ggu+TOSBZH2fcdXOLDx
ztT4UP3yx/DjdMQS8z1sbFMMCf918TGkPf/uf8uGjRvZuhkWitkgB6kLZXew
cWSdpaHseDbcW7MuJtKc5OvYSeSL5YC80gvFhcTDSy9lDcnmgIroO83529kY
8M6oyWljDqyp/m4iuZWNOSeP+8+5kAPb9ur7C5mwcb7U3ex54rlQaf7m5yVj
Un9GeZK+S3LB0sDi7BSw8einN6XD2rlgt8yFNWHERoMgbd2Lu3Nh/9fL0SOb
2WjIWOgenZALp46Vl/Xrs9E7KLtM3vQJ/DpgY+lNrL33oKOB4xM4Z9da36vH
xr+Z8ITp9wQY64c+d29gI23x7XpC1BO4MTnn52ddNsav3yIhNvwEEq84KNSv
YaNRkdfe/LQ8WHG246E18cLtGs6lxXnwyOewxvvVbEx8u2xYuC0PsqzOra9e
xcZMPgTOl3wKzxfE7XyrxUbL19EtR88/hbr43jPP1dg447EGy98jH9RLj6UY
Ex8U2fdsPyMf6P7xlnJVUi8FmZWn7uWD7to5G1pWkv4+HNIo15wPUcUbRn6o
sLFs9d39BubP4GDvlQCt5Wxcm9Oplb6+AH5oaByJl2Pjw8KNR4c0C2Fhvr8z
W4Ksp1W/eve5V7BHxm56xQALK0Qtbhr4l8JymH5qO/HmN5Pbuy+XAt8r/2tZ
Pws/x3E0H4WVwtX8xSVvv7HQaN6ZspCnpfDS/itV0svClGxnuw9/S2FlxKl/
r7pYeMJXJPnq3bfwa97diaetLFyi4rpp1tcyKNXf4bOe+KHOwjO/fpdB+IHJ
1ryPLLzUpJIqNrcctLLdnj/5wMKVDrFbozeVwwFrtaCcZhbOi8i1uRBZDhW3
no9m1LOw/Wve+a27KyBa4vP3B5UsvGp47tPX/kow9AyR0CI2q4s+kzGtCjpf
b1HJq2DhqqdZtRGLq0A1MHVvaTkLx8s8d5daVkFex+lXPW9ZaBwV2BOTWwW1
eVI3VxSzkJXE+LqAVQ3T3barphSy0PeuqN4qw3fg/yR3f1o6C+WHV7/uvlQH
m1O+hqneYKGsdsJcWZFmiLI5uK3Wl8T3Kq1QfFsr8M02FvN2slCn4X6j7asv
IAY6932JTQKPH3Gt/QLLN2ozhixYuGX5qvfunV9gj/Zyo4EdZP3oHbcdhduh
cKF4Yc92FqraCU/0bW0Hdt/HnDZTFk78Hl1wubodll4Nul+5iYVW8v6iPbUd
sLP6GSNJk4Ubgp1G45s6weB3rrg28fbPU8dV2zpBY0VWeJ4GC59LVS5K6+oE
icsPH5aos/B28NM/CfxOqFgXVtGlykLLVnMjB7Eu2BbtM09ehYWJAnmjbwZd
YHxkWULkUhbGCQfGCe51wYaZzNdXZrPQNG/px917u2FJ8KO3nVwm+qdvmOfb
/xWCqxZberxn4lj7W5PB/b0g/p/OQiqbiZbPg+x6kvrA3zPQ/d9jJtIzWftm
pfdB09pnOReJr8rflVqd3QcJVQa7zmUx8cazpZd8C/tA/4/JlZMZTBT6vEHz
9fs+8HKzGfd8xETNk2Z08VgflK7w+2KRwMSP5Q9m65t9g0u5yUnSoUxkBto+
zmr6BoU5A7ExIUzs9Fmm9/jjNxjL1opUIl5ic+xxxudv4P84l7MmmInu5z1O
xPV8A9eMV96WN5lYcnml+f6RbwDJLeqsq0zMn3wru35BPwhFz8j6yWDi9eS9
vbG7+oGivPIbjjOxX32uZHRRP/QPlF2zJnbNaIhQxH6wsVPdXxPAxCpx188P
SvpBUblfpOwYE+PCenMSqvoBS4/YPvdjos0mtdcnP5Lni/lx44+Q/a+QQ+pn
PzCCTyr5HWSiUatYn63qAPSPNY4OHCDr1V98E6gxADZuupVexAp6115Eag+A
4prRYwfcmFhQ6y5XpzMAWH/65e79TIyobupQNB6Af9LnHA2cmBiUWfPO0HEA
LsUwgmfaMpFtbOrN4AzAqrihMo4NE+0O59tsuTYA7QkO/0SJXR6L86bdHACj
ZK2A6dZMLKXmWp8LG4C/2R9tp1kxcRN362qbewNwuWzNwklzJi51TA+QyBkA
xnBnDN+YicJU9MyRDwNAbzdJbV7DRDlGpFnf8kHyeynzxn7i/VzdQmGVQQjO
lfPvXc3EeLuoTvmVgxCz7Me60VVMvKCtsc9BYxDyfiYWSWsz8Wz667LidYPQ
Fz+9brc6E3UslrndNR2Enb/Lx+qXM9Gw/Ozh/Z6D0KCt2+pEvCw7r/aC9yA4
uie86FIk69Xcy793ZBA83gcxhhWYmLl45pJ2v0G49FBdQkqefP6mvdP79CBk
29xYZrOYiVoMhvW9K4MgnbrL7P18kq/F9ncy0wahbPvHaZbEP0UxSSZzEIL6
Dr6ulGJirZHqHObjQfiiHGjwdh4Tc/w2/NmfNwjJcTFriuYw8aWczReVV4Og
F9G/NE2Ciazkt18n6gfB+TI9yhZmorNneVnj30FIsM9PNvxBY4nfjdoNB4ZA
TdVkTukwjXvLChMXuA9Bzu/qQAviKj1w/u45BMUxXWZ7v9PY5eRkm3p0CL52
SX4N4NN4RAVcZM8MwUp/d4WHgzTeWhv6ovvWEGRy5kVJfKUx4ofiSF/hEGxw
jPkX2k0jleGzMevlELxSX+ktQzxLtkfvFA7B+5pNG1S6aKzrdN/05+0QfJ/v
3WTYQaPWgzznyboh0I1/Oe94G433ll0QyuobgsJnPtc+NNIYZ6lXmzyPC9eV
hRwOEI91yYmoLuDCvpA7SgMNNJ5Ofy14uJALf7zwxUQ9jTnh65v/W8wFo0WL
+MvqaMyrWTjNW4ULxafe2HnU0JjUvC3sqh4XwjsdFHjV5Dx+jfR3buSCuyV3
KJDYO0RwZcNmLkxXkWFfqaIxZssbqtWYC00hGbbziBukSmpXmnIhadJE/r9K
Gnt3e+88vpULp70/DC4nrmg6yS/YzoVtjb7P0ipoLNhWnDu1gwuLQJilQ3xF
+WPn151c+JZ216aonEaTE9zxHCsuXKWLB96V0bjrnrPJVlsuVK2VXTpcSuPU
sdDn5o5ciI7N7D9L/FFG6rCwMxeOips+FSY+snHS5Pk+Lkh2+e2SLqFR6aZi
iLwbF3aFljD03tDY4XRUt8KTCw18/96LL2k8fJEhHXuCC23pb7Mk8ml81z3a
fP46Fz4yghyuPaVxZ1Gl0YybZL/2mn9n/t8jWbbBt7hQ8y/USjSPxq0GeO9u
KBde7Xbh/suhcVFtyOeQSC4kTv5QH82k8dLl3jqFRC4c3qmY1JFEI9P4+KwZ
BVzwUGy0dCW2jLsd5PScCwdH2SOfH9IYFPq4Lb2QC87xQ6afHtCItTVZVi+5
YPkzv7vpPo1vfl59yinmwuoYK8WqWBpTrLpTP9RwYWzwXEzeHRrTLix7CF1c
qPixireJeE+uXHhANxdiJrqNSiJI/bjiy/tfuWAssbO7/jaNnedy+NP7uHBD
fYm6IIzGC2as/2oHuaB4+EW+ejCpPy9VkYsjXPhx7JhYzi0aRUaDrz0d5cLb
M8rO+sRycruq+WNc8LlyY2rbTRpPrbgV5z7OhafJ+8w8rtM40jdls/cvyWfW
3MihazQetwu4HPmP7C+/5NsJ4hkzVj9oEeKBUJnmDeoqjctcPfqcRHhg0TtZ
H8ehcbpt5WI/MR4s5T1WXkl8NVX1SZ44DwQj7oGZbBqjbr44PSXBg+I/MuW6
xLYVTx0dJXkQMb1GtohFbP7UR3IOD7wlGT6mxEeWf0t8M5cHBtK6RVVMGg+J
bpo6I8WDDuV7bq00iS8xc2a/NA9OHdrMW3CZRvHP9zQalHgQ33FB7NoZGpfq
ffhiAzyIs9m1fgZxd5tn6VYTHtx7o3CIeZpGnxx1l02mPIh+UPziYiCNoh3L
aLXtJB5vsWMnTtL4UFb1o7g1D64KbjfvO0bjv13h07tdeRDwLy1xlTeNdxp3
fsm+xAP/gAu16V40Xu8615XB4IFfl9UfNeKzvaujHtE88Cn5bq/sSeqPcWEy
jsMDjysbxGXdaVxjbZ7JCeaB09ziY9PcaDxwLd7BII4HWxRaNzc50MgYn/3y
VxEPZErSFzgTB1yr//L8FQ+4XpcGO+xp3MyY23AOeXAnSzlqaA+N6idKF4+X
8KDf0P+n8G4Sj6vqmb4qHgS7iKSttaZx39KCsksfeeAu1MJ4tovGjV1DSzU/
8UD/4aO9hsRH2Ke6mtt40DVkJbrDisbI8OuxKzt4oHs+6sCBnTSqOp3cnNfL
g0//acuEbCfzSPv5/PM/ePDYUIgvTdxU0nt31ggPWF0NpdHbSD3fVlwbPcoD
bfWgE8lbaXyStOBGzm8eCL+z2KFFHClxz8RgggctAcsUc83I+Z5q/IWTPEiX
/j6mRxzeV/lo6xQPGAXF716a0qhQk3yY+ZcH9i53HpoSW8jESiX944GG0OHz
lVto1MhOelYqxIfG7bPVm03Ifofk5v4V5sPKD3tZXCDzXWLTBaeZfJg8p7Hv
BHHotD+xR8X4UCc/tfa3EY2SkkV958X5cNYrsUOE+KuvhcjdWXyoGeUaLNlM
47i0/IyCuXw4KU0P79Cn0f6T6Y40GT6E2rlpN+jRuEJC6dk9WT5khG4+4kz8
/UpWwS05PvRJ/ur02UDjuU1ngo8u4YOzqG/dDV0az2Saasko8GHLmP3jd2to
pFsFV3RW8mHeR3U/W3UaD1Ze787Q4YP2opmprWo0nhgSrbyoyweLPT09B4nZ
ieGzd63nA6suzuWEKo3+Yc7V3A18+FWxwPL2Chq3nHBsVDbgQ/vzKY3m5TT+
d62j96IxiS+mvt9xMelPawvWPCs+jG6p+dciR+aZTJLMELHRYNkie+L3jwN6
3+7iQ61+kZmtLKmn4Tm2F2z48KM5OWHHIhoTHeJ38nbzYeO8C44G82ks7N5X
1efMB/rZ6WMFUqS/+vrKK/bxocr1OGcD8fFDNy6lu/DBJdMrb908st5P8/Un
XfnAsLCdpzmHxHunOEryEB/KWCsrlkjQaGZ365rfET7M1Vre8Z84jW7Px5iu
PnxwbFwyJkO8KeJ4qs1RPgwsl1KRFqPxZndLiL4fHyRfT16WnEHOs//zRZnj
fLD3Gou8Lkrqj1/Nmn+CD3GzhzPFiPVpq4E5J0l+8oZKOdNprF68N0fyFB9W
u/S1TSc27qnonhXIhyCRrh+0CI2BXn5MydN8wLQ28WnEatrjUXPO8EHcrkXx
sjCNIT0yfQeC+GA3Xqc3NY28v/ySfF11lg8xCdW7zhOf3Twsu+E8H3q2l3mO
C9G4e1EhL/EC+dEc+eL26D8K7753ETAu8yFKJ1nAm6JI/+J9KzYfOvzOp7SP
U6hRfm1EOYwPf7efOexJ3BXRtON6OB/klU6qc39TuNch8sbwbXK+LT7p478o
tGoKKiqO5MNHI+fH0mMUUnur1I7dI/U+d+Mzix8USsbIZw6mkP3kjJXlD1Ko
JhJlY/SarHfjxxVD4jLYh0+RrOfJNy8doLBG4rq5djEfNi/uq6rvp9D4Ujx7
6Vs+FNDN77l9FJ562zAwUcWH7N15LUpfKXxwI3hGTgsfEkaP9wW3UZhkqn2i
lseHIf0b9CxibvvsPc4CPmy48FD+6icKR8IVjXu+k34T/uBAtZL9pzdKjf7k
w++5m8tPfqAwdIbmf+ITfLDWmPHIsZFCjwNv9cZEBRDtp2DW3EDhlrbXAX4z
BdCTrd9pSxzU4Kv0VUwA5/SOyu6sp7B2PLimcpYAks3qrhrWUjghPGs7U0oA
f12jjyhVUyh21Xp3/FIB7Eh8IhpfRWHBLddZE8sEENFbc38J8QsLnTw7BQFo
+P5rla6kcP6a+QVTywVgf9bDYmY5hXe+HUvfqCqAhKKLfcwyCn2WzZZkqglg
8F8kLUR80XNAvkpdAAxOZeF4KYXP//kY2moJIOP2Kk1uMYUO/EWhW9YK4FfL
9vLDxCW1uXlB6wSwZfFB9943FBaKP7DN0BHAx4TbMe1IYe7x+a2zNghAuSdD
bx9xmpNUvp6eAPxVyxo/vKZwTbXH9wP6Anju03FsD7FSdm7qno0CmJ71e1b9
KwoPbL97eJGBAKyHpR5ZEd9yNAxvJo7W1TSrekk+t3mhGb5JAGte7L9QUkTh
NweREhFDAeyrKOY+LaSw0TJdthIEwE/q4+kS96v0bj5uLACaKSF48pxCiejI
+TImAnhkZDecU0Dh6lyX/n1bBDCS1zWamU/hUM2MtiozAdy8L/QvKZfCRFOl
qS07BKBwWUVoBfHhTyG8CuJcF/NpD3MojN1xmm9pQfYvEyqSmE2hb4v9Juud
AlAJVhCLy6IwwiXkmaGVAIrOGUlFplGYcW3a3Aobsj/HQ/MXEo+bPlBYZyuA
7vWcBRGpFHLM12VEE4sNv1sY/ojCOTfX2HvbCWCP9/7FwcmkP8TbMgS7BcDd
fUGZk0jh98Hnz4odBHB5bYKKKLF2VXm7zF4BzJ9buoJ1n8JHm4tGjhLrV81S
oxMofN+cJCHlKACWcYzWpTjS3zKiGdZOAlimXbj+dDSFqvZndZP2CYBj2NE5
9R+FgV/Cfnwj/m41/SabWGJbj5qGiwCK/Xd1R0RR+LRtYmEmsXd2d/CTSArP
6dTfzdwvgBydWf3fwylkqD5zi3MTwGKzNbeDiE+plXm0EbP22BsJEb/xQZA9
IACHwPiIuWGkvl1tgsOIJ/N1TFaFUNj69rYW86AAthq4RB+9QeGHa767vN0F
kGVBbf15ncKUwQ92D4ll9yV/P0fsOS2R3UU8eP77tuvXKPx399ANFw8BhLxk
/Xx0hXx+cEaqvacAfr9LjVtDHDi2IDeC+FD7+x0FHArZSzPmNxHr/pNNKGdT
eF92D3+3lwBajTMt+5gUjumLRTl6k/q3bfjlR7zugl5fNHHGwV+JozSFgl2X
c78QX6JNxqcTp0fjB4/DAvgW7vXwJkWhSfn7janENg9uWEsTS5+X1+ITK5c2
JykzKPS/sqzx7BFSf00TNumXKewbDgpF4rEehT/riKdF+Qlm+gjAbdQspfAS
hfvmrx6xJq4Q9bHbQty+2QxSiNcuCpmqvEien/1jQPEo6Z+VeY9siS9331OJ
Ifbb/vfvgQsU/vRnbQ3zFYDwG2N2+3kKb1ffui/jJ4AoA+YsF2KThoP344iL
tcVk956j0K9ZjJPlL4BF0vPXWgWReRzd+qQ5QADYucJ94ykKvyqpT0Egqb9z
VuVSvmS+bo+oPXVJAM8y7oUU76OQnjmh/DZMAEpOna/Nic/b/O13CBdAsKjK
9/fOFP52sU/sJ/ZwTbdpc6KwI8Srb1YEed68QqmRvRSGZEQdso0k8Z/8cHvF
HgqlngVEN0eT8zOYH3XVksKFtSJOWQ/I8/rsK+YQt02I/NJ/KICJ8P9+R+yk
sPzjSs0S4rohRaf7FhRaCmlZtCSRfMWuXlxoTqFK91+pXykk30JW94bMKLzp
5r1NMYPUT/mVhF2GpJ+/xFdOPSH5n9Oy/sNmClMnovafzCP52aNS7UasoRyu
10/s0o2jAZvI/NRfn1f7lMznqXGL2xtJvW1cF3rnmQDK1vmOflhP4VnvyJ6J
QnIfnC28foD4y1afGvcXAtBGMcUBXQr336E/VBNHWCVZTOhQaPMj2fq/IlKv
h9vjl66jcIfEjnD1V+S+iLWxOLiKws23CmuWvSHzqSeuY0CbwlV/fs0KIvbU
5J06QVzr7mhXT1xTcC2eqUXy33uNzygm9dFYPJKkQfq/4c3mphIBbBBfHz+4
ksK1HXPmWJSRfrJm6p4ktrCm5SOIYyPrKydXUGj+DJS+EE9X8R+RJHbX5P07
Wi6ABqOUHauVKUy+GfvnQgWZ/6fkRk4qkHpZp3boaJUAdqmwPX7Ik/t9dr1M
KrF20/emAOLQICa7l5irU/HUbxmFTj8/XHGuFsCRn6fPeC+hsE4kTnl9jQDM
H3R/611MYY8IHXGYWG33LkcP4jrjsqJo4r7cFRsPylG4fJmb7iSxx4mmCWcZ
CuMqjasy3gnATMn4aOsiMr/2LBVqIVZuSG/bS3xWVnx4irh7LbNoz0IKsxR2
zrR4L4A3XXytRmlyvrN8VvkTJ4Q5x9oSh9RpS4cRuw2vvbRrAZkfFyQUG4mN
7sfya+ZTWHnpivkPYnlbcbedxNzu47rzagXwObsTzKVIfRutdTEnLjpgmV02
j5xXo3jMIeKYeQWKW4kX2e99cJ7YOSBk2pa5JF5qo0wasYHi5HGcQ6G402nO
a2K5Oq9uI2KNsqCyRuLflxvsXs6m0DVkR2sf8cfVRiWbiCdaZrz5TfysI1Wn
UJKcl2nPZfE6AUSGLHyoTxyrrikrR2wv4LLWz6LQVvhquy6xbrzj6BMJCvWO
xEmZEEtbl3quIx6mFNQsiX/+Xd2SLU7e99xKVByIG7Jitq0mrnjiKOFGnOs6
81mmGOmf8dI2L+KwOSdVtYh9Y6bf8yMOeNV+N20mhU1LNXedJLbxtxBTJw7e
4j56hniNfH5Qygxy/2wSRJwnnvt++cAK4uYytTWXiPkXbzk9FKVQ9CBVdZn4
vfZ4pRJxljftzSDO+uJhcH86qV+zdxL/961bdWkKxOoRSwr+/31fw81L4kQo
7LWBkxeILXkpN5YSV/5WMj5LrBW74E+0MIVmzyqVAolnWV32lSN2umWtEEA8
+Gfw891pJL5zAxt9iKsyHKwWEVcm9p52J051KX4ZIUTm+fn0T/uIr0quWrWA
eOr7iyO7iQ8X/RcX9o+BXrdy1CyIt/uKzp1H/OCh8VJj4j+7Tqjf/cvA+gXx
Yhv+f55rO0zlifHQbEtNYvlfBUFaUwycuunXv4C4qXXF7Sd/GFhGvdgxk/ha
UXimAfHF4vr5EyT/I5Rvt/kkA/Vc+bwvxGkerX9qJxh45s5PsVpit+3bZPYS
20i8jv1/fVVJKlp6jjPw6O7r2+OJE+42PqV+MfBjbb6KE7HDOeM6MeIDscsj
txHP2p85GDLGwIXPNqXqEJ9WuqIQN8rA1krxKkliq0yDa4U/yffXZ4S9IP0x
UXzf5aeAgYcy57nNI85OmnPmHHHBm5L4CdKPnlfPh00jDlAN7O4hrrOyL5vL
Z+ANZ/Frz4lTPoqt0eIysCn8gbwHscuLQIsnQwwc+2y7zpp4fly3hwHx3E8t
DAPiS+5F/5kPMlCJHcOVIt7DPybi2c9AuU7+h1IyLyTqPy/jfmNgtf7V6Fzi
10926J8kfqTV35JArHFW2Y/qY6CUoXX7JeLOfaFXxIgfhUKhP3Gk0dT9kF4G
5q+sXOtGPG36h5bYHgaK3IhYtIU4v890WIVYddOtO7rEvpXZszK+MrBU41aj
KrFSxrKVOsRio9mtS4g/Bl83LuxmIOPs6px5xMHHfzmbEOf/dnKfQWy6xyOw
oouBVWvujf8h8/L3hvoQa+K55y5cHCHOkjNKa+lkYOLXmN9c4rcpBk+tiafe
fSnpJf68Xg8rOkj+ds3+0kH8s0Sn2oRYzmeGXRuxhN2alsJ2Bg7vr13zkXh5
p1aXDnFZbdSVFmJ9f3VuxhcGLhV65fF/W/9Z8WsF8bPJ0pYPxF7XlYTjPzNw
1TtX7ifii7IKs2WJGVneef9fLyJ5iWxYGwNTDb4Z9hGn68oqSxBvjJ8XxScu
LpZexfzEwKF3Wxp+E7faSG3808rA9Vlif6aT/X9vn20WSPx1l9yKBcQz/CSs
+R/J82Qc9ysTL5uc4exNXDDRlPf/+0P3mohn5wcGOiXXbLIgtpARCnAiPpv/
SPgg8cGkP+caWhho3vdP7hxxkM44eydxpUlk+B3ikDejoaXNpF/37r/4hDjZ
+keMIfGNI6eGGombjg7lrG5iYITBaORSUl9D49+KHjUy8Coyf5kRC1/tKV9O
bKubsTyAeM3DL18WNJD1z0svqSXevu5T/816BhoE8ueIkH5wxZafosSFkncX
GhDf/Fwr/ruWge6C0OQc4gc+NdLHift//HL4/31T+LtCYfA9A+cfdvLaQPqt
X7p4/ed3JF5N8+8VxP8SXxnbE0eO+YbLkPmwaO2Lne9rGJgU+qL7CLGpVd5B
rGagb6l8h1w9uX/asn03EtMNdnlniAOOZJ7JrWKg66TgWitxHDv51sNKBtY8
LLue2kD6+WXU86vlDBw9yN58sUkAUpZ3SqcRD27f7jdFrPYprPZcGcmXiZ0l
3Uzmx9j1Xt+3DJwTPnEsuoW837GufO8tZWDuiVPd2h/I74X5rElXYq+O765l
xLmrLkrZljDwv+V9jTNaBVBZdHZpVTE5b9PPk1nEnRanVU2Ji3m1N10+CWCO
9zHD9W8YuCiVb1HRJoAVo0fNs5DMk0nDVM5nAWxmHt6tShz2orHB4osA7KQ8
XRNek/orKe+UbifvH/EHj8gRJxd7c3uI/weXURcS
           "]]},
         Annotation[#, "Charting`Private`Tag#2"]& ]}, {}},
      {"WolframDynamicHighlight", <|
       "Label" -> {"XYLabel"}, "Ball" -> {"InterpolatedBall"}|>}], 
     DynamicBox[(Charting`HighlightActionBox["DynamicHighlight", {}, 
       Slot["HighlightElements"], 
       Slot["LayoutOptions"], 
       Slot["Meta"], 
       Charting`HighlightActionFunction["DynamicHighlight", {{{{}, {}, 
           Annotation[{
             Directive[
              Opacity[1.], 
              AbsoluteThickness[2], 
              Thickness[Large], 
              GrayLevel[0], 
              Dashing[{Small, Small}]], 
             Line[CompressedData["
1:eJwd13c81f0XAHClgSSSjIZQqCciKQkfK3unRLIySlaUSqX7vStRNolEQ/Zs
kFQnGpJSkhFZZa/rkULj+Z37+4fX+4/vZ57POefKeATaec3n4eGRwD/c/3pv
dntJPmUDVfy3eX5uLKlYIV6f+YQNL9Q6TxcXxxJll8GtimjX1BIR5wexRGoy
kmfHYza8uxJ8915NLPl35fs0+0dsaPXPbnXrjCU3PZwaY8rZEBXreyVaNI5I
FPyzUxx9dFKcUpaKI9HTvzOuP2DD6yHGp/p1cSQsIsO/8D4bisNDjyxQjiN7
ir7xvbnLBnXr3HkHTeJI3c/7gXZo54d7549bxRFdvQvNbWVssOF5+O7s3jiy
uWnj7cFSNtxUus1I8IgjC+YCyKISNrjfirlw6yyOb6B753IxG3y+7BaUYcQR
ziWRpWLo494q7WkX44h3c2/ItSI2rOh07BeNjSMd0vc+y6EvcWzWXUyOI3ZH
WHr5hWx48uTC6ttpcaS2bF/OVvR6uzXT9Rlx5P7u2RN6BWzgWcijIp6D64mp
66jNZ4OxZOxfjYI4crM1zcAGvUohumd/Ce7/qI6Iax4bqoNaqhMqcP44RsHZ
HFzPzBnp37U4vmKK5FQmGx6Ni1vMCsQT33b2gSC0Ytvlj+xl8UQw+kT6WAYb
HgvfeC6xIp7YTNnJDF5nw6TDC2XzNfGk9fHSjV+useFasbzx1JZ4MmjH0HiV
gusZq21K3RdPIhcGhxmi//ibsJMPxJPNFW5Vz66wYY3/6R9pbvEkaI2OblUy
GwSntga/8I0nMwMzxqWJbDCizM5dOx9P+M4FOKTFYrzID2fk5MeTvC0Hr0qg
2y7Y1BwpjScWvebtSTFs0C/r3qZZHk9ijTe6xkazoWFH2RGBmngisfybN+sS
G26ssx471h5PFLMdQwMj2OD39W9P/rIEUudoUjF6gQ3f7XbORK1MIH6CO+aO
oJm3a6dpaxJIybEV4Z5sNqTu7OTP/yeBaGg1sByZbNhU2ajLb5pATD8YJhnQ
2DAa4H9ZMyKBVD/YRr0+j/sL+zTGG5tANK+t97dGP4oM0v92JYFs8lmw+0A4
G2ZW8nQMZycQgT8134PPsmHgqKm5+OsEUq9oYH/zFBtkslMnFYQTiaGQmq4i
WrNQy4QmmUiqpmQ3F51kw+JfWk+mZBNJ4ZP5CypD2TCl/HSR0vZEEm1ffffD
cTyPuaiBiYOJZJFmWYYDOupSsqTi4UQSLn0z6ksIG3bvanU+F5xIAoepQ0PB
bNgQfG4x7UIiGWw4Zh2IPvlxok8pPpG43XffNX0M119aVjN7LZG0ptoqnEGr
71/R/jU7kdjQ9ETnoQNUqcR5dxNJrZfqf+wgNkTE7tE+AIlE11xmRBB9yUt3
sOltIlFdOa9GIpANRZH1OxWHEsnyAghW8WfDKas6VyuZJNLUQhpdj+D9pJv5
J1xJIvu36MQ9ccf3tmDnhodpyUSiWKPXCK157ppIQUEyaVNWU2twY0Pe96V+
VY+TiZOy4qcuVzYYHAmVUe9OJgeUlkvOc8H7v9UTwpS/Qlz+6c80cGJD4tje
5IiKK+SQQnRJrR0b4p2D/eiTKWR9dsQ8W3TKBusdMwuvkm/yDLs2WzaMPWcF
REhdJZ7yp74P2bAhrFGh4KfBVeK9wUNjiTUbTC3IaqGUq+Sw3HawNGeD6Nfw
h/8ZppIA6c6GRgM2CDzy1hcpTSNOfD9+2aBrH6a5JdelEaPJpYoN+mzoVVlf
qf4tjUjXaNPe6LHhYb+dT7X4NfLeO13lOWGDUI3ZVSHaNbK1yDnu/i42DCvI
7jHdm05+aLXbpaixwfC66tCscAYJd2r9dFCODaddzsr7H75BVptLO4suZIPw
9Nxb0c1Z5B4bcsk3FuT8vqwWuDKXDGfNgydfWbD5xi1d+/W5ROaFfrM2OiFG
3slway6J5n0xX6uXBaEVf3KMrXLJYdrrAxrdLOBdtiZykJ1LVoc1LlXtYEFv
k8xa3l+5hOn/7ZhsEwuUF0ntkf83j1Re2hBx4yML1gYebvWan08m872vr0Pr
7p1KguX5xGV4sG5tIwtUztFrXqvlEw2fMblV71lgajKyfufJfDLq9uOTaD0L
+jOXkz+8BWSPPZ/mwucs2LSwcyxRo5C43TGbu1TDgqO8RQcazAuJ38ylyhXo
Zr/tcltcCwn7msiu9dUscJX013FjF5KKb1JaBsACjZWn5yU0F5K1J5R0qCoW
rFYero0KLyL/vAr8y4fOBIkE48QioiFZ9iT2EQtOJTUcU84rIraPt5PMShZc
r8x6Ed5cRJgLdXWfVrAgVnfxUjXVYjKcZKf/5x4LLBz+tKpOFJOfA4nzWehf
eT39vbwlZIFmS7UgunLrmUlD4RKypvOAweq7LJiyotfZbiwhNvJehrtKWfD9
Ef/peOcScv/BSaPThSzoUD0Xa/e+hFTzVS6ah+70G/Id6yoh75x+v4woYIHn
+S/PMydKyOBfmnFKPgs+Dqlm2CwrJVLGkSbluSw4Lk/8Gq1LCa3lmtl0FguK
9LN5TT+Vkor4333B6H8enP7QOFBKJi2dKc5tFjw5FJx4cq6UeDxfVTFyiwWG
/kZHRNaVkd2lqRt6b+B+OjN16X5lRCAqhachHe/nakzddoG7JFEn8UFOEgve
r9Vn1jrcI9lZUbLOLBasaV35PUm1nDhvfBU25s0CM/Fov66pKiJJcsUkTFlg
ZWUuXkt/Rt5n9J18qMiCrrHLrN+2L4jYgwAnlgALkuyCpz5GvCb24nYLaoeY
8HjLCZHIvnckVaCDc+s1EzKV/WtsAxtJwN2yg3n5TLiYnTcee/wT0T7JsFNE
F6q+eGNL/0QEd9kb38ljQv3DLzm/Yj6R/OpplZu5TJj/Nt1eIP8TGfygsSA1
mwlrbuveE+3+RDw4T/Iu3mJCTv0P3t7dzWSv0pufh9OYwCv+Yq3dvBayfjJt
tD+VCTpnugtcBVvI93t+PZ7o9Bj1eifxFhKvJfTG7SoTOA8X9EsptZB35rbX
919hwnQ760+dQwsx8W0xNElgAr+2QadaXgvRyv4apxDFhJeGSrce7W4lven3
VYoimfC23f4t26qVXEi80LANbXTwrqmFQytppP5Zqn+RCRqpK7NfHW4lh51D
IpwvMEHqGlsoMqqVJIjwno9jMMHhwzdazPtWMnxG1u/XGSbsCdn1Uv1AG4kN
/i5AR39NPrN/nmcbUT/yMpcPzQoIX/TRr43Q9vkOiIUx4XDkGsXI8DayUrXM
Q+UUE5z5A12rM9uIXr+eo9dxJkiUUvTo3jaSYuNu1ODHhJ9SVXzrTn0mviU2
YI4e5b1+SYHxmewS1tWsPcoEx7lHNyyiP5POhrXKz3yZMKKpSE3c/kzkrDvE
7h5mglpCeuiVj59JkaVDX7InE/6tDOh1395OaswsmS7OTBjexzvYJ9xBEvO0
/n4+wIRORtJnP+kO4i2w+ZQDeod19nFB5Q7CVyfgZ+PEhJDQ5JBE8w5iZVq7
R38/E1ZTP0WeXuggrcYGcvL2TPAhl5+qL/hCxg13Vo+Zo2tGReWWdBI+onbD
D/3iW7riy1WdRGanEm3EDL9fJtJ4YnMnsVeS0RkyZcKBCUWHWctOUinGX/nN
mAmREcst2XGdhNXfWtpuwIT4TqMxN6kusjri1I3Xu5gwU36t6KB4NzF/U07L
+ocJJfBQz0Cph2xfzHh6YSkTvBmLp1I2fyWronNedI8ywOx53x1/9T4i6FD9
0RttcepGGaXVR/5Kd/SMjjDgh11HXZxBH+ktXfZ3ZpgBoydfC92x7SN5n0K3
iwwxgH3e9/B1/z6isWZ3tl4fA4SPpWXW3e4j9gU9ETe/MOCgqPXw92X9xOjE
r2RF9PoVUSfpK/uJho5YVlEHA9xWb49fsqafrHpv8qyynQGTKzd5CG/qJ71T
xbONbQzwfBAk9M2gnxzbFe7L28wASwUalIT2k+g6KQvPdwwQ1xA1qmvtJ7VK
5OnoWwZ8F3UPyursJ/PjDm09gT6Zd2bmzLd+EupQIMGux/0anJBYxeknLt+0
+7LrGKBdarBXZvEAUfrrFj7ykgGJt7SrzbcNkHrV7JLgpwxQMDUJ4Y8aIIuS
3sj9esKA1v8cl1nEDhDdmYlkBvoCtL24mDRA7j3ROJf4mAHyiYNhPzIGSJp5
nemDRwzYfPPuYMy9AeLrNdY7W47rZUqr3vo8QPivqolRJQx4ctNdcUx2kAR4
nTj0XzEDFtqp8N1RGCRNquWl59Bxplb6jpsHSWadplVYEQNklpoMFqkPEo3f
ehdCChiQx7w0JW4ySLxdbWa9chgQ30IJDh0dJM83+H8xy2TASEy/wpviQRJe
didrRSwDshfKM9s3DZHK0qH0tBgGFP9+Nl9LeYj8KNmcLIvWqbn/5arqEAko
LmOrRDPgkE/FW0uNIeJS8MTH4hIDqM0ZV6/sHiLkTvNGZgQDrFmdM5WuQ4Qn
dVHRFI0BqSVz/FT8EKEo7weNxxgg+jtGef/MEAlPo0UvtmWATbnGq+K3w4Ru
rJf7SYUBygkrl4ckjWA/Xhh1EL0gqF7WJmWERJdJBvRtYYBgyhanzWkjJG3N
v1unlRmwZBdbtTdzhNybulm1QokBvY9iVQ0KRkh/xoL3ezYygGS0DrRUjxDz
mVc/PsgwoPKY5L4dEyNkRa6V4bvlDIAnWbbyhqPkpXHrPAt0xrFmnjGjUXKq
3/3paxEGbPDh/1hqOkq+yJ3QfCHMgEGfkkZ161Fy53qaSpUQA7z1p7vknUbJ
jsTB1XkCDLi8cqFNXuAocTpPn2bNZ8DtI3GCMldHieBawbu8aLMXvbNZaaPk
SVVSEDWPAYyWd3mK10eJ3FzOyFkejGfmEiuFW6Nk9HhDT8hfOnyVLHPiLxwl
53xXv3Ofo4OVftxDFxglmXsf3NH+lw5yIeNCdb2jRFFBT+j5JB2yhB5lFH0b
JaUzb06YoQtW7vSN6x8l1Wk9hg4cOnR1bXpqOzxKvvYIfg0ap8NUw/3xx5Oj
RD7gkPTtYTrIJnXmmvCMkUK2cIrAV5zP2W/KbPUYqSz3vdjykQ42tELPTbZj
pD3/RZHAAzpEbrk3p18+Rn4Mh6XdS6IDveSmof22cZLRdZbv4kk6qB3y2GOW
PU6u21ipL0KvWXNXRyF3nFx7Ju3BCKXDHskRWd78cZJ6q/rRuRN0uPxXKqSk
aJwk+vAFBofQIa2c33n6/jiJmEj4dCAQvz80XGr+fJwE/Zd3U9mHDpkW50C8
e5wEBJ1tyPemQ+cGkfbXPePEv8fytyJ61X+md8K+jhPfGs5eOS/0vza7W/vH
ieeF7fwSh+iwqdnXizE2ThyXVQfOc6XD4S+ftK/MjRN96Tatpn10aG9vEswW
nSDiNfmiTujmb5pnRMQmyKh3+HDXXjq89pGIDls5QZKK5FJG7OkQ/EDjmonk
BBnUDpiav4cOcepWGk1rJ0i0M2+eqjUdHodcOpGzcYIc4mmmlVvRIfVa7o3f
myaIxu0cB230wX9/ullvniA9I5YLTS3p8Mn8XhJHeYJsO5Pi5mZOh7/ZP0Fm
2wT5fFVJPMaYDv62Sz1UdSZIsTbP+Aq00I+exwfIBGH2ND5PNcL9vH3EYupO
EKWNp4Lv7KZDyjkhjw/6E4RWUf32sQEdXO7IRu03niDyLQ7MUUKH84Xv89fa
TJCQFfRJUw06KOyv2nXNbYLE2rkqNe6gg2vQmvEE9wlSEKt1xAmdI7fIP9Jj
gvQL/uz23U6HRaYiHSGeE8Rpod/7qG108OnO+qBxeILo/9hb/FaFDgssTz69
HDhBhFs3+ttupEPv/Zac0+dwvLQPg/ul6GDP0TkmemWCdPmfye6cpeBn2bTK
t7cTJHP6WH90OwVnvi+8Ys/LIQdqq0fvV1LQJhXcHyrDIeNZ/WPb0BoDBo/6
0XSGwMTdhxTc7P1gvk+WQ3J07CZLKygQktC5tk2Og/1Tz3ThAwpkbVd1ja3n
kEs3eP7LKqMg0eGIqJ0ih1SF6Ygk51GwJLD01GdlDrHe77FcDC2ttrWfbOGQ
XnW2aGIuBSfUGzi30XyTb8XicygI/a+wzV+FQ+x9DkpF36Hgj51L95wqh4zu
OSvHvknB+UXxP3nUOWSNUqV6aCoFNb+Dtpdrcghbu6v7z1UK+Mu0yvl2cQjH
csElFrpYZ0OdI7o6wKo3MYXC33f1t+bQPiW90XeTKSB7NMV2aHNIqdqSQU48
Bc928R5NJRwiZaiScAodts3oxTc0036vDg+64qxOjrIuh+w7kZG4LI6CqXT5
Rc/Qvx6o6SnHUKB5W1i0W49Ddms6px6NosBl2INnsSGHFJlRu6ciKbC5wMox
RUscuMMJQ9/fEfohCj18hmMUeZGC4Mu8t4V2c0jMY+ZUzgUKDunx6AoZccjM
29zrKuhw84e9FmiPznemFWwKfBqm5keht/0nkfmKRUHWsG/lQmMOadMttOhn
UPBYnPz6jta3bfzpj76s3nR+iwmHFLj/vDlNp2BXjeT5I+hwut7sAvSiFMHs
FrTc809ZcjQKhK0LRW+acoi/8d+/bmcpOPtCSnWtOYfMf6bL6jxDwZDfhKo1
OkWTscQZHewnlnoeXa3EJ+EQRoEF9NzoRK9csVzV8hQF/qKDqUkWHALdGw7t
PE5B9fWq5AFLDtnrdHjoQQjGw+Nk3WVWeB4f8wK3oWNPbHDcjl7xasvZLcEU
LC5IaKWjjxTuTNoQREFQ0611YtYcsjzM8pWIHwV3H288KG3DIdlTMZYxRykQ
f+WxUwet5d/4URDNX6ER7Yz2dnPoXuxLwZUFF29fQT8ycp/944PjRXVcWWzL
ITZw6/wZdGneUktZdP/O/oWz3hR8qi+jaaGFlY4u/+5FgV9xoHcg2lP0xD/D
hyjIlHmn14CevVRe6oNmvs7l6UdHL5rb0edBgUefq+Fv9MPZcMNudwo8p8oP
KthxiFB3xMFmVwoKb4pxTqJvOb75ugedzH9vLBKt8XGp7wcXvP/S1SfT0R4v
40PrD1JwRH5U5Rm6vOBaTPUBfM9zNk68ezhE1rH7qQk67WNCvQg6euF6zjsn
CnRf/u6SRnu65Nu0O1Jwr8d7TBP9XmCC5o4+VvJ30Bi9q3xr6cB+XE/3UIQ9
erlwpch3Bwqyn/+s8EOHV/3RC0O7Pa8yO4UeOqwXzIO2eyjJZKDhWW2j4D4K
nr6f4KSg/UNaEjbYU7Djam7dU3Sr9Krn+Xvwe5lnJbVow3qX76po3kvauz+g
pTb02+vYURCS3ne2B83+sJH13JYC+kiTzBB68pz/fTO0vXfJKQ66tvm7mIMN
BdPvnpG/6G0MDaMv1hQ0zb0oXWDPIRlbzoYeQu97Y9cmgA6N4G0JtKLAUbzU
YiW6Z5vx4h+WFHyTO5C6Cm3RE7njLHr8X50b69BymstTIiwoMO4M7tyIju7f
WyuEbkjNWqmMnou/OpNoTgHfvpYlW9Fe5IviKnRryO8n6uj3I+scb5jh+4gR
UN2J1krxvKiA3n56xkMLnW2Y87DQFONx25O9BL18cmRIDT09bS+gjw5P3yJV
aUJBxLpyyhA9bBpipovWMOyuMkLv/fEg7KUxBaxVb6tM0HBzLs8CffjiGboZ
erO1TnujEQVbrgwLWaCv/KKWOKK9g6UOWaLn57zY1bUb34+vIM0KHWDP7+eF
fjhR7W2NbuOxvDZiiPk4Wk/CBm1YGFt/DA2Tl5K4LnFs+v3TgILBz3ldXK9a
JKEUjv6y/uZPrtllBw4uQPs9Devk+l+XjMuR+hTkFmr///uDS74+Fka/551e
zXVtufx4sh4F6/vyQ7nzb/P0XbsG3UwF3OKuL1O4yOqWLgW9K8xuc9e/5PFk
+EY0p8cijLu/0CPqxcUE85saW94c3St2uksdfdRhUZ4p2rK6almVDgXnMjoX
cs+rIoBHVx+d6Syzi3ueMa8uZFppU6AQuG079/z1hZrVW7Qwno8X8euif9iv
f+OKNtq5vUob7dwL00G7KKDmoqo10MIbl0XNauJ8Wb4S29E1gQfX0dGtPqds
1dCb/syaJezE+fksjimhOw1MulehcwI2Om1Cx0Umn7itgfl9xnOTAnpGXC3z
/g4K/s1TZnHj8eVWv+kWdQpeHqnRW44OO10Z6YYen9JnCKGVgG/d0DYKFgxl
3ePGe6JlltmcGgWzST4j89EehzszVm/F/HZN59W/+F7+ptuYuSvj+/CvUeK+
v7Jv17uGlLAeHovi1KO9/hk7Hoxe9OT9Pe57ra+4mMHYjOdx0dYI0Kkfq79n
bUK/qSkoRltJiUQqo3/s50/LR89zd5Uu30jBrZVtCdnow+O/TGsVKZgRyM3N
QG/nV88YlqfgtJIiOxY9bM3YFoIePdo6eAmdnvzh9a8NFGhb7Ha9iF6wPuC7
IPpD2EwUHV3hW3UxaT3Wp5Y4w/Poo6UC0mvR8ycui51FN+pkm26Ro2DlhOPC
UG4+YU13lstivHTS5EPQO+sNjuuivRMrPIPQmY7d121lKPh+ean2UbR9pvK2
z+so+JjIajuMXjxw9rUHeuHXmive6IDjkt9DpPG93LcM9+Dufz3L89+1FKSv
a6e7oZWaOE1BaNm37fdc0IJM590Ta3A8rSaxg+hRtdr7/uj94abZB9BvvqrJ
j67G+rfpma8TOi8hI9kXfdf9mbsjOtJgyeKhVRhfte8v70cfmQo96YOeYoZy
HNAmt3oH+qQwP2hpRnGtuMdqvyeaI3TblevFvJW1vZLYHyRrBXLdX7Zhpzva
5OulR1y/9IjL7ZKgwPXkWiPu+FnL/0i6oFcYnRHmzs+sPhzZIU5BS7HSau76
PIOb5pzQKefBl7t+Q1ndo20rKegaePLHGS3XmN/ugJ48f6+Zu//5dHGLZjEK
+nSVfnLPp1eVUWWPfk2/73YI/axnfPPHFRRUzrat4J5vZpxTui168V0FsSNo
mt7Lpe9FMR8v33yIW49cJ1XDrdC0d8d5uPencyN9vH459mMTMePc+11ry+9q
jr7zeskWbr36w3Oi4bUIBQ/+hNZw46OjpJuYoLVC3AopdJWbRclLYcznDg7j
bHSacMW63eiFEiMXuPHoFBQzT38Z9qvyim+49U1z3a9jIIT9HX3yJDeeJd97
9+qgPRuvMO5w690WnZpdS7F/rHj8+D66vCtXrVIQ+4k5l4nH6OQYsdsa6HWM
deyX6L0To0z1JXg/UaZDrdx6lrF/+q4ABctnP1b0oldYP/faim6hPZ8a5cZ3
UZrRFn4KLvFJl3Hft02AGd/GxRQkiJWe5eYblbUPTmUvoqAz2eMjN38teycz
tAEdeV7gJjefvlOafS27EPPJJXbhUXTRF0/NGwswnnacHwtDX778Pk+aa9vy
/EhufRzLjlrNi/spVc7N59aXdNHfqfMx31jFj1Rx87HleT9JtC9PeNk7dF3B
PsuV8yh4lK3eNIU29lu4TPg/GvwYkEgw3Mshv62CN175S4PMO53F+9Flql0G
a9Gqi3vM/NFrf1ac2vyHBndE7vKkoL9Tfr0mv2jw6ahizBQ6z7Ptd8McDebL
Bj1bsg/jwdhI3AE9clb67Hp0neA6C69ZGhw4/SrGAZ155eN96ieOX1+65zl6
X5juez70btnC0W70koOFwzE/aLDcfYvEX3So7AXp69M0yGn/+I+mA9aPQs2L
lVM0yPrccfgheq76hvPUBA3myf6x+7Qf62GW0Mkw9HcBufxfaK+IM3Hz0IlN
n3NlHbEfsNz7ctk4DcTn/8wIRme38qlsHqVBcuGlOCknzDfjgbxegzS4+F7+
etQBDhH40LFmdIAGtcfpU1Xop3dNNULQZb+keCfQm07L+VP9NAhS/7J3rzPm
2wUtzenfaLBqjD6y6SDep6ROXnM3Df7sCvw258IhL7I171ujQ2cu3yKuGP/q
O6C2iwYun956sNACdirNlZ000CjSHhR1w345UnZ+RgcNpm+Fa2m74++vX4uc
fFppsC5d4nj1IYzPi7xe3S00kBvP+CnuySFm4jxBjugPB3iSAtCn1GZZ5s00
ON0eLyftxSFNR0dKtzTRgLzMenTZG38/djTwzzTQYJdMnMrNI9j/+tavOIbe
dNlsiYAvh1TO1EoPv8PzK3KXCEEPrqhW73hLA7261AaToxxiYHnPHd7QwMeQ
0T7fH+/jccrDiFc0qIpKLyoL4hARi6Tn89AnukNclI9hPvwc1xD2kgbb2eCQ
j973I7LP7wUNesB8c24wxp/yORHbGtyP2X3GveMc8rrq9Oq6ahyvrylL8wSH
dJuFKhigxSedV1ejhXwCtdWf0SDqzt8ln0I5ZMP0UZMioMFLfrjgdhL7Pcbh
PQroKeOdB8fQdiJeLplPabDm6cPLZ05h/s5wPyKJfjAXLbXkNIf8D2D/HJo=

              "]]}, "Charting`Private`Tag#1"], 
           Annotation[{
             Directive[
              Opacity[1.], 
              AbsoluteThickness[2], 
              Thickness[Large], 
              GrayLevel[0], 
              Dashing[{Small, Small}]], 
             Line[CompressedData["
1:eJwV13c4le8bAHCRQhpKoYFQdosixU1UEhlFSFRWCWko7fO+Z7StJF8yUsgM
SZLqDtllKykrZJyRQiH1e37/cH2uc533uZ/nHs97lh86ZucpLCQklEj+/P+/
SfVWT7nXHOxp7mVG7QuGAmmZmoRXHHS5yf8OXsGwyrV/nRoxGoe0dwUEw+Lh
60J6Lzn4PH2tiTQnGH4sqovZ84KDxdObD2plB0PiIeeGkGcc3Jv9yX9UOARk
MzQ3yhDPXSx6XG12CASP/omPy+egX2yKoZ1MCJy7Gu+X+ZSDn/sMna9phsDu
rB6x6icctLP+/OLy7hCo+vX0mB1xrttadff9IWBscqWlNZeDApGvzzZ5h0D+
dUfDg8R6ylfWix8PAa0m9Yf9OSR+670B1edCIHHZpEQAsY6fchqbSeLxrjn+
K5uDb3ZsSam6HgLTJ/xhBvG6JX/H1/1H4jE1Tr71mIOV1NAph4QQ+H5TavZC
4tyEykH/lBD4rJD3STmLg48Sc2QvPw2Bp1vHA00yOGiImz7K14eAVxgz48Ij
DpZoXLXXFwmFCrUouZ8JHDRP+y9y3vpQ8Gnj7AsgnvHxpcxO/VCQDA6M5cVz
sOuAiTG1KRRsftot748jz0/Q/9ZpEgofX85W/3KPg/uOhRoG7AqFfjumfnkU
B4++3nOn1ysUxC76740JJfuXajnNvxMKaav3/ydL7B9VN1ofFQqW3Tvb7oRw
8KLLg0d5MaEQul3dLTSYg332d7WC7oeC7PweL/ZNDjq+cbaazAgFtRSn08eu
clAyVzdubmko7Kg3u2PK4ODHHIc33j9DoThfl6q8TOJZqzZsPBYKBvdU/KyJ
v1zwslo2Hgoa3tO37rvEwTnlx2d2/g0FiamSkRMXOOi+togbKhEGNWqmexKD
OJjoXClbpBQGZnN0jNWIfU4Y17SsCIOin0paWWc4uCgiLnlMLQwyXwlPLzzN
wYfp0rbbVodB8J7iJ/WnOPjCWGSm+uYwsGGYLJh2nIPi7kc2TDqEQYXn2n+c
AA4OZsWz/J3DwHjn8iFJ4qVH14sN7A+DtYumlcge42Dpnul6Ix5hMD8DT6zx
46BHYF6/18kwaPoADW5HOJiw8O+utrAwcFxtFPbqIAel2gb38JrDQPaxfvc2
4tjnFrnHP4VB6yodndoDpH9WBcya1hEGzqvUmjvcOHjfa+Mqk/4w2Kc9X26a
KwfbNhbEWUyGgatmX4KpMwfz/3E2xSqHg3x653C1EwcNLl1u71ALh3aNti17
iFuDFX1WrwoHN426Hg9HDob9rXkyqh8OB9QL1TgOHOQwbzsoWYeDu2pwdoUd
Bz/VmuQuvBQOKilXp9kSn5GvLNdlhUPPSqZdqy0HwycKYw5dDwePlUEjAzYc
fLbQ7PtgZDh4rTikP8uag9HTD7jmZIfDYeUNaLWT5LfgsL/2t3DwV2ivbTAl
9R8670DMgdvgLDY2aUPcYHOPEXTkNmwbnq1Wu4WD0z7a1PucuA0KJYaMahMO
Mu3+BoWwbkOdV+yaUuDg4X2aEp9Tb8O6LJewp5s46Gu+jBX9+zbI3z31UodY
9Mvmtg/CESDBuDmQY8DBn4EMGa3ZEfDVtsgkayPpzza8L6cUARGjS34k63Hw
5Nip6FlWETC2uc0uSod4U/Sry2kR0L3i56VFxC61h7VmPIuA93NmpUes42DN
nZ3ND0siIKXTQCRsLQfri/tea3yJAEdW9JNrqzm4TUJL31HqDhRWO0mf1+Rg
8N2jQesu3YFLzh+b9ytz0Kzy1b27RyLB+PRweo8SB0+IanHEgyJBJFyCPkpc
ZHhlRwgnEq5Wbl51djkHvyW9X9nyIBLC9e9zIhQ4aCGTlGHdEQnJi3z0qpdw
cOHJOwU9TnfhXcNklL40B8WaL5Qo7Y+CpTsVXBaIkvMoTH9fcDcaJOrsZ4dO
J+flpX9cIyMaxvfcfCVJ7E8vSs3EaGhxHVecIcLB7iwX1/6BaAg50dj7W4iD
s3NmXdY0jAHh6CvH2v+w8Xn+pg3v+mKgv19Ap46wUeVsu37c1ljI42Aq9LCx
V6R/TaFiAuzeI2YgWsrGyrWSE0KrHgDjwz2L0SQ2bpZ4XVXelQQF4X96TxCv
i9RktnCTYNjKhfr+kI18TfvGvl9JcKh0ScHQAzbemm02ITknGbbmRK/ovs/G
vvG5L08ZJIPEjSih2lg2fp5n8KT9djJEGEXkP7rDRok7njaxFilQM/7TdiXx
Ai3j7q0OKSD6dDfvQQQbVx0tmPXrYAqc1lygEn+bjRwnZbVTZ1PASTY87E4Y
G/UT1Z92PkoB+R8hvvQtNuKqktWvxB9BStINJRc2Gx+nPgm60PwI8m9zvbtZ
bFz4R/7I565HUEpZZR4mXt1/MW0n/xF075+rH8hko89wlrLTzFSQX3TbKphi
o5LT9KV6BqkQwYkOwotsbGIeiN/4IBVo79T3KqfZuP5anYgRKw3C7CWk0wPZ
WHLXXlrydhokmB51Wkt88c/XdT/up8FLBe0ew1MkH8eGy2ZiGvz+kD3ucIKN
2jdC7hyYSoNj5gUq1/zZ6LDpjN2hgHRwUS8/x/Nio8V9Z48Unwx4krNuxWni
oDRhT/nzGSBhEFf715ONvsNxj5/fyIACi0CVecSPLiwSdcvMAGlf5ffr3Nmo
8Fe05/iPDKjOurw8yI2Ne5pPzFdiZYKS3lC1EHG0q47poruZEPTa4fQ1VzZe
O9S9fUNaJqys066O3s/GvUmNmZN1mUAPt516uY+Nf96MSKQqZoGBrn6FsCMb
rzMPs8cqsiCs6MGJG3vZaPxBXLizPQv6zeYukyYu1Ggu+TOSBZH2fcdXOLDx
ztT4UP3yx/DjdMQS8z1sbFMMCf918TGkPf/uf8uGjRvZuhkWitkgB6kLZXew
cWSdpaHseDbcW7MuJtKc5OvYSeSL5YC80gvFhcTDSy9lDcnmgIroO83529kY
8M6oyWljDqyp/m4iuZWNOSeP+8+5kAPb9ur7C5mwcb7U3ex54rlQaf7m5yVj
Un9GeZK+S3LB0sDi7BSw8einN6XD2rlgt8yFNWHERoMgbd2Lu3Nh/9fL0SOb
2WjIWOgenZALp46Vl/Xrs9E7KLtM3vQJ/DpgY+lNrL33oKOB4xM4Z9da36vH
xr+Z8ITp9wQY64c+d29gI23x7XpC1BO4MTnn52ddNsav3yIhNvwEEq84KNSv
YaNRkdfe/LQ8WHG246E18cLtGs6lxXnwyOewxvvVbEx8u2xYuC0PsqzOra9e
xcZMPgTOl3wKzxfE7XyrxUbL19EtR88/hbr43jPP1dg447EGy98jH9RLj6UY
Ex8U2fdsPyMf6P7xlnJVUi8FmZWn7uWD7to5G1pWkv4+HNIo15wPUcUbRn6o
sLFs9d39BubP4GDvlQCt5Wxcm9Oplb6+AH5oaByJl2Pjw8KNR4c0C2Fhvr8z
W4Ksp1W/eve5V7BHxm56xQALK0Qtbhr4l8JymH5qO/HmN5Pbuy+XAt8r/2tZ
Pws/x3E0H4WVwtX8xSVvv7HQaN6ZspCnpfDS/itV0svClGxnuw9/S2FlxKl/
r7pYeMJXJPnq3bfwa97diaetLFyi4rpp1tcyKNXf4bOe+KHOwjO/fpdB+IHJ
1ryPLLzUpJIqNrcctLLdnj/5wMKVDrFbozeVwwFrtaCcZhbOi8i1uRBZDhW3
no9m1LOw/Wve+a27KyBa4vP3B5UsvGp47tPX/kow9AyR0CI2q4s+kzGtCjpf
b1HJq2DhqqdZtRGLq0A1MHVvaTkLx8s8d5daVkFex+lXPW9ZaBwV2BOTWwW1
eVI3VxSzkJXE+LqAVQ3T3barphSy0PeuqN4qw3fg/yR3f1o6C+WHV7/uvlQH
m1O+hqneYKGsdsJcWZFmiLI5uK3Wl8T3Kq1QfFsr8M02FvN2slCn4X6j7asv
IAY6932JTQKPH3Gt/QLLN2ozhixYuGX5qvfunV9gj/Zyo4EdZP3oHbcdhduh
cKF4Yc92FqraCU/0bW0Hdt/HnDZTFk78Hl1wubodll4Nul+5iYVW8v6iPbUd
sLP6GSNJk4Ubgp1G45s6weB3rrg28fbPU8dV2zpBY0VWeJ4GC59LVS5K6+oE
icsPH5aos/B28NM/CfxOqFgXVtGlykLLVnMjB7Eu2BbtM09ehYWJAnmjbwZd
YHxkWULkUhbGCQfGCe51wYaZzNdXZrPQNG/px917u2FJ8KO3nVwm+qdvmOfb
/xWCqxZberxn4lj7W5PB/b0g/p/OQiqbiZbPg+x6kvrA3zPQ/d9jJtIzWftm
pfdB09pnOReJr8rflVqd3QcJVQa7zmUx8cazpZd8C/tA/4/JlZMZTBT6vEHz
9fs+8HKzGfd8xETNk2Z08VgflK7w+2KRwMSP5Q9m65t9g0u5yUnSoUxkBto+
zmr6BoU5A7ExIUzs9Fmm9/jjNxjL1opUIl5ic+xxxudv4P84l7MmmInu5z1O
xPV8A9eMV96WN5lYcnml+f6RbwDJLeqsq0zMn3wru35BPwhFz8j6yWDi9eS9
vbG7+oGivPIbjjOxX32uZHRRP/QPlF2zJnbNaIhQxH6wsVPdXxPAxCpx188P
SvpBUblfpOwYE+PCenMSqvoBS4/YPvdjos0mtdcnP5Lni/lx44+Q/a+QQ+pn
PzCCTyr5HWSiUatYn63qAPSPNY4OHCDr1V98E6gxADZuupVexAp6115Eag+A
4prRYwfcmFhQ6y5XpzMAWH/65e79TIyobupQNB6Af9LnHA2cmBiUWfPO0HEA
LsUwgmfaMpFtbOrN4AzAqrihMo4NE+0O59tsuTYA7QkO/0SJXR6L86bdHACj
ZK2A6dZMLKXmWp8LG4C/2R9tp1kxcRN362qbewNwuWzNwklzJi51TA+QyBkA
xnBnDN+YicJU9MyRDwNAbzdJbV7DRDlGpFnf8kHyeynzxn7i/VzdQmGVQQjO
lfPvXc3EeLuoTvmVgxCz7Me60VVMvKCtsc9BYxDyfiYWSWsz8Wz667LidYPQ
Fz+9brc6E3UslrndNR2Enb/Lx+qXM9Gw/Ozh/Z6D0KCt2+pEvCw7r/aC9yA4
uie86FIk69Xcy793ZBA83gcxhhWYmLl45pJ2v0G49FBdQkqefP6mvdP79CBk
29xYZrOYiVoMhvW9K4MgnbrL7P18kq/F9ncy0wahbPvHaZbEP0UxSSZzEIL6
Dr6ulGJirZHqHObjQfiiHGjwdh4Tc/w2/NmfNwjJcTFriuYw8aWczReVV4Og
F9G/NE2Ciazkt18n6gfB+TI9yhZmorNneVnj30FIsM9PNvxBY4nfjdoNB4ZA
TdVkTukwjXvLChMXuA9Bzu/qQAviKj1w/u45BMUxXWZ7v9PY5eRkm3p0CL52
SX4N4NN4RAVcZM8MwUp/d4WHgzTeWhv6ovvWEGRy5kVJfKUx4ofiSF/hEGxw
jPkX2k0jleGzMevlELxSX+ktQzxLtkfvFA7B+5pNG1S6aKzrdN/05+0QfJ/v
3WTYQaPWgzznyboh0I1/Oe94G433ll0QyuobgsJnPtc+NNIYZ6lXmzyPC9eV
hRwOEI91yYmoLuDCvpA7SgMNNJ5Ofy14uJALf7zwxUQ9jTnh65v/W8wFo0WL
+MvqaMyrWTjNW4ULxafe2HnU0JjUvC3sqh4XwjsdFHjV5Dx+jfR3buSCuyV3
KJDYO0RwZcNmLkxXkWFfqaIxZssbqtWYC00hGbbziBukSmpXmnIhadJE/r9K
Gnt3e+88vpULp70/DC4nrmg6yS/YzoVtjb7P0ipoLNhWnDu1gwuLQJilQ3xF
+WPn151c+JZ216aonEaTE9zxHCsuXKWLB96V0bjrnrPJVlsuVK2VXTpcSuPU
sdDn5o5ciI7N7D9L/FFG6rCwMxeOips+FSY+snHS5Pk+Lkh2+e2SLqFR6aZi
iLwbF3aFljD03tDY4XRUt8KTCw18/96LL2k8fJEhHXuCC23pb7Mk8ml81z3a
fP46Fz4yghyuPaVxZ1Gl0YybZL/2mn9n/t8jWbbBt7hQ8y/USjSPxq0GeO9u
KBde7Xbh/suhcVFtyOeQSC4kTv5QH82k8dLl3jqFRC4c3qmY1JFEI9P4+KwZ
BVzwUGy0dCW2jLsd5PScCwdH2SOfH9IYFPq4Lb2QC87xQ6afHtCItTVZVi+5
YPkzv7vpPo1vfl59yinmwuoYK8WqWBpTrLpTP9RwYWzwXEzeHRrTLix7CF1c
qPixireJeE+uXHhANxdiJrqNSiJI/bjiy/tfuWAssbO7/jaNnedy+NP7uHBD
fYm6IIzGC2as/2oHuaB4+EW+ejCpPy9VkYsjXPhx7JhYzi0aRUaDrz0d5cLb
M8rO+sRycruq+WNc8LlyY2rbTRpPrbgV5z7OhafJ+8w8rtM40jdls/cvyWfW
3MihazQetwu4HPmP7C+/5NsJ4hkzVj9oEeKBUJnmDeoqjctcPfqcRHhg0TtZ
H8ehcbpt5WI/MR4s5T1WXkl8NVX1SZ44DwQj7oGZbBqjbr44PSXBg+I/MuW6
xLYVTx0dJXkQMb1GtohFbP7UR3IOD7wlGT6mxEeWf0t8M5cHBtK6RVVMGg+J
bpo6I8WDDuV7bq00iS8xc2a/NA9OHdrMW3CZRvHP9zQalHgQ33FB7NoZGpfq
ffhiAzyIs9m1fgZxd5tn6VYTHtx7o3CIeZpGnxx1l02mPIh+UPziYiCNoh3L
aLXtJB5vsWMnTtL4UFb1o7g1D64KbjfvO0bjv13h07tdeRDwLy1xlTeNdxp3
fsm+xAP/gAu16V40Xu8615XB4IFfl9UfNeKzvaujHtE88Cn5bq/sSeqPcWEy
jsMDjysbxGXdaVxjbZ7JCeaB09ziY9PcaDxwLd7BII4HWxRaNzc50MgYn/3y
VxEPZErSFzgTB1yr//L8FQ+4XpcGO+xp3MyY23AOeXAnSzlqaA+N6idKF4+X
8KDf0P+n8G4Sj6vqmb4qHgS7iKSttaZx39KCsksfeeAu1MJ4tovGjV1DSzU/
8UD/4aO9hsRH2Ke6mtt40DVkJbrDisbI8OuxKzt4oHs+6sCBnTSqOp3cnNfL
g0//acuEbCfzSPv5/PM/ePDYUIgvTdxU0nt31ggPWF0NpdHbSD3fVlwbPcoD
bfWgE8lbaXyStOBGzm8eCL+z2KFFHClxz8RgggctAcsUc83I+Z5q/IWTPEiX
/j6mRxzeV/lo6xQPGAXF716a0qhQk3yY+ZcH9i53HpoSW8jESiX944GG0OHz
lVto1MhOelYqxIfG7bPVm03Ifofk5v4V5sPKD3tZXCDzXWLTBaeZfJg8p7Hv
BHHotD+xR8X4UCc/tfa3EY2SkkV958X5cNYrsUOE+KuvhcjdWXyoGeUaLNlM
47i0/IyCuXw4KU0P79Cn0f6T6Y40GT6E2rlpN+jRuEJC6dk9WT5khG4+4kz8
/UpWwS05PvRJ/ur02UDjuU1ngo8u4YOzqG/dDV0az2Saasko8GHLmP3jd2to
pFsFV3RW8mHeR3U/W3UaD1Ze787Q4YP2opmprWo0nhgSrbyoyweLPT09B4nZ
ieGzd63nA6suzuWEKo3+Yc7V3A18+FWxwPL2Chq3nHBsVDbgQ/vzKY3m5TT+
d62j96IxiS+mvt9xMelPawvWPCs+jG6p+dciR+aZTJLMELHRYNkie+L3jwN6
3+7iQ61+kZmtLKmn4Tm2F2z48KM5OWHHIhoTHeJ38nbzYeO8C44G82ks7N5X
1efMB/rZ6WMFUqS/+vrKK/bxocr1OGcD8fFDNy6lu/DBJdMrb908st5P8/Un
XfnAsLCdpzmHxHunOEryEB/KWCsrlkjQaGZ365rfET7M1Vre8Z84jW7Px5iu
PnxwbFwyJkO8KeJ4qs1RPgwsl1KRFqPxZndLiL4fHyRfT16WnEHOs//zRZnj
fLD3Gou8Lkrqj1/Nmn+CD3GzhzPFiPVpq4E5J0l+8oZKOdNprF68N0fyFB9W
u/S1TSc27qnonhXIhyCRrh+0CI2BXn5MydN8wLQ28WnEatrjUXPO8EHcrkXx
sjCNIT0yfQeC+GA3Xqc3NY28v/ySfF11lg8xCdW7zhOf3Twsu+E8H3q2l3mO
C9G4e1EhL/EC+dEc+eL26D8K7753ETAu8yFKJ1nAm6JI/+J9KzYfOvzOp7SP
U6hRfm1EOYwPf7efOexJ3BXRtON6OB/klU6qc39TuNch8sbwbXK+LT7p478o
tGoKKiqO5MNHI+fH0mMUUnur1I7dI/U+d+Mzix8USsbIZw6mkP3kjJXlD1Ko
JhJlY/SarHfjxxVD4jLYh0+RrOfJNy8doLBG4rq5djEfNi/uq6rvp9D4Ujx7
6Vs+FNDN77l9FJ562zAwUcWH7N15LUpfKXxwI3hGTgsfEkaP9wW3UZhkqn2i
lseHIf0b9CxibvvsPc4CPmy48FD+6icKR8IVjXu+k34T/uBAtZL9pzdKjf7k
w++5m8tPfqAwdIbmf+ITfLDWmPHIsZFCjwNv9cZEBRDtp2DW3EDhlrbXAX4z
BdCTrd9pSxzU4Kv0VUwA5/SOyu6sp7B2PLimcpYAks3qrhrWUjghPGs7U0oA
f12jjyhVUyh21Xp3/FIB7Eh8IhpfRWHBLddZE8sEENFbc38J8QsLnTw7BQFo
+P5rla6kcP6a+QVTywVgf9bDYmY5hXe+HUvfqCqAhKKLfcwyCn2WzZZkqglg
8F8kLUR80XNAvkpdAAxOZeF4KYXP//kY2moJIOP2Kk1uMYUO/EWhW9YK4FfL
9vLDxCW1uXlB6wSwZfFB9943FBaKP7DN0BHAx4TbMe1IYe7x+a2zNghAuSdD
bx9xmpNUvp6eAPxVyxo/vKZwTbXH9wP6Anju03FsD7FSdm7qno0CmJ71e1b9
KwoPbL97eJGBAKyHpR5ZEd9yNAxvJo7W1TSrekk+t3mhGb5JAGte7L9QUkTh
NweREhFDAeyrKOY+LaSw0TJdthIEwE/q4+kS96v0bj5uLACaKSF48pxCiejI
+TImAnhkZDecU0Dh6lyX/n1bBDCS1zWamU/hUM2MtiozAdy8L/QvKZfCRFOl
qS07BKBwWUVoBfHhTyG8CuJcF/NpD3MojN1xmm9pQfYvEyqSmE2hb4v9Juud
AlAJVhCLy6IwwiXkmaGVAIrOGUlFplGYcW3a3Aobsj/HQ/MXEo+bPlBYZyuA
7vWcBRGpFHLM12VEE4sNv1sY/ojCOTfX2HvbCWCP9/7FwcmkP8TbMgS7BcDd
fUGZk0jh98Hnz4odBHB5bYKKKLF2VXm7zF4BzJ9buoJ1n8JHm4tGjhLrV81S
oxMofN+cJCHlKACWcYzWpTjS3zKiGdZOAlimXbj+dDSFqvZndZP2CYBj2NE5
9R+FgV/Cfnwj/m41/SabWGJbj5qGiwCK/Xd1R0RR+LRtYmEmsXd2d/CTSArP
6dTfzdwvgBydWf3fwylkqD5zi3MTwGKzNbeDiE+plXm0EbP22BsJEb/xQZA9
IACHwPiIuWGkvl1tgsOIJ/N1TFaFUNj69rYW86AAthq4RB+9QeGHa767vN0F
kGVBbf15ncKUwQ92D4ll9yV/P0fsOS2R3UU8eP77tuvXKPx399ANFw8BhLxk
/Xx0hXx+cEaqvacAfr9LjVtDHDi2IDeC+FD7+x0FHArZSzPmNxHr/pNNKGdT
eF92D3+3lwBajTMt+5gUjumLRTl6k/q3bfjlR7zugl5fNHHGwV+JozSFgl2X
c78QX6JNxqcTp0fjB4/DAvgW7vXwJkWhSfn7janENg9uWEsTS5+X1+ITK5c2
JykzKPS/sqzx7BFSf00TNumXKewbDgpF4rEehT/riKdF+Qlm+gjAbdQspfAS
hfvmrx6xJq4Q9bHbQty+2QxSiNcuCpmqvEien/1jQPEo6Z+VeY9siS9331OJ
Ifbb/vfvgQsU/vRnbQ3zFYDwG2N2+3kKb1ffui/jJ4AoA+YsF2KThoP344iL
tcVk956j0K9ZjJPlL4BF0vPXWgWReRzd+qQ5QADYucJ94ykKvyqpT0Egqb9z
VuVSvmS+bo+oPXVJAM8y7oUU76OQnjmh/DZMAEpOna/Nic/b/O13CBdAsKjK
9/fOFP52sU/sJ/ZwTbdpc6KwI8Srb1YEed68QqmRvRSGZEQdso0k8Z/8cHvF
HgqlngVEN0eT8zOYH3XVksKFtSJOWQ/I8/rsK+YQt02I/NJ/KICJ8P9+R+yk
sPzjSs0S4rohRaf7FhRaCmlZtCSRfMWuXlxoTqFK91+pXykk30JW94bMKLzp
5r1NMYPUT/mVhF2GpJ+/xFdOPSH5n9Oy/sNmClMnovafzCP52aNS7UasoRyu
10/s0o2jAZvI/NRfn1f7lMznqXGL2xtJvW1cF3rnmQDK1vmOflhP4VnvyJ6J
QnIfnC28foD4y1afGvcXAtBGMcUBXQr336E/VBNHWCVZTOhQaPMj2fq/IlKv
h9vjl66jcIfEjnD1V+S+iLWxOLiKws23CmuWvSHzqSeuY0CbwlV/fs0KIvbU
5J06QVzr7mhXT1xTcC2eqUXy33uNzygm9dFYPJKkQfq/4c3mphIBbBBfHz+4
ksK1HXPmWJSRfrJm6p4ktrCm5SOIYyPrKydXUGj+DJS+EE9X8R+RJHbX5P07
Wi6ABqOUHauVKUy+GfvnQgWZ/6fkRk4qkHpZp3boaJUAdqmwPX7Ik/t9dr1M
KrF20/emAOLQICa7l5irU/HUbxmFTj8/XHGuFsCRn6fPeC+hsE4kTnl9jQDM
H3R/611MYY8IHXGYWG33LkcP4jrjsqJo4r7cFRsPylG4fJmb7iSxx4mmCWcZ
CuMqjasy3gnATMn4aOsiMr/2LBVqIVZuSG/bS3xWVnx4irh7LbNoz0IKsxR2
zrR4L4A3XXytRmlyvrN8VvkTJ4Q5x9oSh9RpS4cRuw2vvbRrAZkfFyQUG4mN
7sfya+ZTWHnpivkPYnlbcbedxNzu47rzagXwObsTzKVIfRutdTEnLjpgmV02
j5xXo3jMIeKYeQWKW4kX2e99cJ7YOSBk2pa5JF5qo0wasYHi5HGcQ6G402nO
a2K5Oq9uI2KNsqCyRuLflxvsXs6m0DVkR2sf8cfVRiWbiCdaZrz5TfysI1Wn
UJKcl2nPZfE6AUSGLHyoTxyrrikrR2wv4LLWz6LQVvhquy6xbrzj6BMJCvWO
xEmZEEtbl3quIx6mFNQsiX/+Xd2SLU7e99xKVByIG7Jitq0mrnjiKOFGnOs6
81mmGOmf8dI2L+KwOSdVtYh9Y6bf8yMOeNV+N20mhU1LNXedJLbxtxBTJw7e
4j56hniNfH5Qygxy/2wSRJwnnvt++cAK4uYytTWXiPkXbzk9FKVQ9CBVdZn4
vfZ4pRJxljftzSDO+uJhcH86qV+zdxL/961bdWkKxOoRSwr+/31fw81L4kQo
7LWBkxeILXkpN5YSV/5WMj5LrBW74E+0MIVmzyqVAolnWV32lSN2umWtEEA8
+Gfw891pJL5zAxt9iKsyHKwWEVcm9p52J051KX4ZIUTm+fn0T/uIr0quWrWA
eOr7iyO7iQ8X/RcX9o+BXrdy1CyIt/uKzp1H/OCh8VJj4j+7Tqjf/cvA+gXx
Yhv+f55rO0zlifHQbEtNYvlfBUFaUwycuunXv4C4qXXF7Sd/GFhGvdgxk/ha
UXimAfHF4vr5EyT/I5Rvt/kkA/Vc+bwvxGkerX9qJxh45s5PsVpit+3bZPYS
20i8jv1/fVVJKlp6jjPw6O7r2+OJE+42PqV+MfBjbb6KE7HDOeM6MeIDscsj
txHP2p85GDLGwIXPNqXqEJ9WuqIQN8rA1krxKkliq0yDa4U/yffXZ4S9IP0x
UXzf5aeAgYcy57nNI85OmnPmHHHBm5L4CdKPnlfPh00jDlAN7O4hrrOyL5vL
Z+ANZ/Frz4lTPoqt0eIysCn8gbwHscuLQIsnQwwc+2y7zpp4fly3hwHx3E8t
DAPiS+5F/5kPMlCJHcOVIt7DPybi2c9AuU7+h1IyLyTqPy/jfmNgtf7V6Fzi
10926J8kfqTV35JArHFW2Y/qY6CUoXX7JeLOfaFXxIgfhUKhP3Gk0dT9kF4G
5q+sXOtGPG36h5bYHgaK3IhYtIU4v890WIVYddOtO7rEvpXZszK+MrBU41aj
KrFSxrKVOsRio9mtS4g/Bl83LuxmIOPs6px5xMHHfzmbEOf/dnKfQWy6xyOw
oouBVWvujf8h8/L3hvoQa+K55y5cHCHOkjNKa+lkYOLXmN9c4rcpBk+tiafe
fSnpJf68Xg8rOkj+ds3+0kH8s0Sn2oRYzmeGXRuxhN2alsJ2Bg7vr13zkXh5
p1aXDnFZbdSVFmJ9f3VuxhcGLhV65fF/W/9Z8WsF8bPJ0pYPxF7XlYTjPzNw
1TtX7ifii7IKs2WJGVneef9fLyJ5iWxYGwNTDb4Z9hGn68oqSxBvjJ8XxScu
LpZexfzEwKF3Wxp+E7faSG3808rA9Vlif6aT/X9vn20WSPx1l9yKBcQz/CSs
+R/J82Qc9ysTL5uc4exNXDDRlPf/+0P3mohn5wcGOiXXbLIgtpARCnAiPpv/
SPgg8cGkP+caWhho3vdP7hxxkM44eydxpUlk+B3ikDejoaXNpF/37r/4hDjZ
+keMIfGNI6eGGombjg7lrG5iYITBaORSUl9D49+KHjUy8Coyf5kRC1/tKV9O
bKubsTyAeM3DL18WNJD1z0svqSXevu5T/816BhoE8ueIkH5wxZafosSFkncX
GhDf/Fwr/ruWge6C0OQc4gc+NdLHift//HL4/31T+LtCYfA9A+cfdvLaQPqt
X7p4/ed3JF5N8+8VxP8SXxnbE0eO+YbLkPmwaO2Lne9rGJgU+qL7CLGpVd5B
rGagb6l8h1w9uX/asn03EtMNdnlniAOOZJ7JrWKg66TgWitxHDv51sNKBtY8
LLue2kD6+WXU86vlDBw9yN58sUkAUpZ3SqcRD27f7jdFrPYprPZcGcmXiZ0l
3Uzmx9j1Xt+3DJwTPnEsuoW837GufO8tZWDuiVPd2h/I74X5rElXYq+O765l
xLmrLkrZljDwv+V9jTNaBVBZdHZpVTE5b9PPk1nEnRanVU2Ji3m1N10+CWCO
9zHD9W8YuCiVb1HRJoAVo0fNs5DMk0nDVM5nAWxmHt6tShz2orHB4osA7KQ8
XRNek/orKe+UbifvH/EHj8gRJxd7c3uI/weXURcS
              "]]}, "Charting`Private`Tag#2"]}}, {}}, <|
        "HighlightElements" -> <|
          "Label" -> {"XYLabel"}, "Ball" -> {"InterpolatedBall"}|>, 
         "LayoutOptions" -> <|
          "PlotRange" -> {{-827.8874041118348, -527.8874041118348}, {0., 
            1.0295516049806515`}}, "Frame" -> {{True, True}, {True, True}}, 
           "AxesOrigin" -> {-200., 0.}, "ImageSize" -> {360, 270.}, 
           "Axes" -> {True, True}, 
           "LabelStyle" -> {FontSize -> 19, FontFamily -> "Times"}, 
           "AspectRatio" -> 0.75, "DefaultStyle" -> {
             Directive[
              Opacity[1.], 
              AbsoluteThickness[2], 
              Thickness[Large], 
              GrayLevel[0], 
              Dashing[{Small, Small}]], 
             Directive[
              Opacity[1.], 
              AbsoluteThickness[2], 
              Thickness[Large], 
              GrayLevel[0], 
              Dashing[{Small, Small}]]}, 
           "HighlightLabelingFunctions" -> <|"CoordinatesToolOptions" -> ({
               Identity[
                Part[#, 1]], 
               Identity[
                Part[#, 2]]}& ), 
             "ScalingFunctions" -> {{Identity, Identity}, {
               Identity, Identity}}|>, "Primitives" -> {}, "GCFlag" -> 
           False|>, 
         "Meta" -> <|
          "DefaultHighlight" -> {"Dynamic", None}, "Index" -> {}, "Function" -> 
           Plot, "GroupHighlight" -> False|>|>]]& )[<|
       "HighlightElements" -> <|
         "Label" -> {"XYLabel"}, "Ball" -> {"InterpolatedBall"}|>, 
        "LayoutOptions" -> <|
         "PlotRange" -> {{-827.8874041118348, -527.8874041118348}, {0., 
           1.0295516049806515`}}, "Frame" -> {{True, True}, {True, True}}, 
          "AxesOrigin" -> {-200., 0.}, "ImageSize" -> {360, 270.}, 
          "Axes" -> {True, True}, 
          "LabelStyle" -> {FontSize -> 19, FontFamily -> "Times"}, 
          "AspectRatio" -> 0.75, "DefaultStyle" -> {
            Directive[
             Opacity[1.], 
             AbsoluteThickness[2], 
             Thickness[Large], 
             GrayLevel[0], 
             Dashing[{Small, Small}]], 
            Directive[
             Opacity[1.], 
             AbsoluteThickness[2], 
             Thickness[Large], 
             GrayLevel[0], 
             Dashing[{Small, Small}]]}, 
          "HighlightLabelingFunctions" -> <|"CoordinatesToolOptions" -> ({
              Identity[
               Part[#, 1]], 
              Identity[
               Part[#, 2]]}& ), 
            "ScalingFunctions" -> {{Identity, Identity}, {
              Identity, Identity}}|>, "Primitives" -> {}, "GCFlag" -> False|>,
         "Meta" -> <|
         "DefaultHighlight" -> {"Dynamic", None}, "Index" -> {}, "Function" -> 
          Plot, "GroupHighlight" -> False|>|>],
      ImageSizeCache->{{4.503599627370496*^15, -4.503599627370496*^15}, {
       4.503599627370496*^15, -4.503599627370496*^15}}]},
    Annotation[{{{{}, {}, 
        Annotation[{
          Directive[
           Opacity[1.], 
           AbsoluteThickness[2], 
           Thickness[Large], 
           GrayLevel[0], 
           Dashing[{Small, Small}]], 
          Line[CompressedData["
1:eJwd13c81f0XAHClgSSSjIZQqCciKQkfK3unRLIySlaUSqX7vStRNolEQ/Zs
kFQnGpJSkhFZZa/rkULj+Z37+4fX+4/vZ57POefKeATaec3n4eGRwD/c/3pv
dntJPmUDVfy3eX5uLKlYIV6f+YQNL9Q6TxcXxxJll8GtimjX1BIR5wexRGoy
kmfHYza8uxJ8915NLPl35fs0+0dsaPXPbnXrjCU3PZwaY8rZEBXreyVaNI5I
FPyzUxx9dFKcUpaKI9HTvzOuP2DD6yHGp/p1cSQsIsO/8D4bisNDjyxQjiN7
ir7xvbnLBnXr3HkHTeJI3c/7gXZo54d7549bxRFdvQvNbWVssOF5+O7s3jiy
uWnj7cFSNtxUus1I8IgjC+YCyKISNrjfirlw6yyOb6B753IxG3y+7BaUYcQR
ziWRpWLo494q7WkX44h3c2/ItSI2rOh07BeNjSMd0vc+y6EvcWzWXUyOI3ZH
WHr5hWx48uTC6ttpcaS2bF/OVvR6uzXT9Rlx5P7u2RN6BWzgWcijIp6D64mp
66jNZ4OxZOxfjYI4crM1zcAGvUohumd/Ce7/qI6Iax4bqoNaqhMqcP44RsHZ
HFzPzBnp37U4vmKK5FQmGx6Ni1vMCsQT33b2gSC0Ytvlj+xl8UQw+kT6WAYb
HgvfeC6xIp7YTNnJDF5nw6TDC2XzNfGk9fHSjV+useFasbzx1JZ4MmjH0HiV
gusZq21K3RdPIhcGhxmi//ibsJMPxJPNFW5Vz66wYY3/6R9pbvEkaI2OblUy
GwSntga/8I0nMwMzxqWJbDCizM5dOx9P+M4FOKTFYrzID2fk5MeTvC0Hr0qg
2y7Y1BwpjScWvebtSTFs0C/r3qZZHk9ijTe6xkazoWFH2RGBmngisfybN+sS
G26ssx471h5PFLMdQwMj2OD39W9P/rIEUudoUjF6gQ3f7XbORK1MIH6CO+aO
oJm3a6dpaxJIybEV4Z5sNqTu7OTP/yeBaGg1sByZbNhU2ajLb5pATD8YJhnQ
2DAa4H9ZMyKBVD/YRr0+j/sL+zTGG5tANK+t97dGP4oM0v92JYFs8lmw+0A4
G2ZW8nQMZycQgT8134PPsmHgqKm5+OsEUq9oYH/zFBtkslMnFYQTiaGQmq4i
WrNQy4QmmUiqpmQ3F51kw+JfWk+mZBNJ4ZP5CypD2TCl/HSR0vZEEm1ffffD
cTyPuaiBiYOJZJFmWYYDOupSsqTi4UQSLn0z6ksIG3bvanU+F5xIAoepQ0PB
bNgQfG4x7UIiGWw4Zh2IPvlxok8pPpG43XffNX0M119aVjN7LZG0ptoqnEGr
71/R/jU7kdjQ9ETnoQNUqcR5dxNJrZfqf+wgNkTE7tE+AIlE11xmRBB9yUt3
sOltIlFdOa9GIpANRZH1OxWHEsnyAghW8WfDKas6VyuZJNLUQhpdj+D9pJv5
J1xJIvu36MQ9ccf3tmDnhodpyUSiWKPXCK157ppIQUEyaVNWU2twY0Pe96V+
VY+TiZOy4qcuVzYYHAmVUe9OJgeUlkvOc8H7v9UTwpS/Qlz+6c80cGJD4tje
5IiKK+SQQnRJrR0b4p2D/eiTKWR9dsQ8W3TKBusdMwuvkm/yDLs2WzaMPWcF
REhdJZ7yp74P2bAhrFGh4KfBVeK9wUNjiTUbTC3IaqGUq+Sw3HawNGeD6Nfw
h/8ZppIA6c6GRgM2CDzy1hcpTSNOfD9+2aBrH6a5JdelEaPJpYoN+mzoVVlf
qf4tjUjXaNPe6LHhYb+dT7X4NfLeO13lOWGDUI3ZVSHaNbK1yDnu/i42DCvI
7jHdm05+aLXbpaixwfC66tCscAYJd2r9dFCODaddzsr7H75BVptLO4suZIPw
9Nxb0c1Z5B4bcsk3FuT8vqwWuDKXDGfNgydfWbD5xi1d+/W5ROaFfrM2OiFG
3slway6J5n0xX6uXBaEVf3KMrXLJYdrrAxrdLOBdtiZykJ1LVoc1LlXtYEFv
k8xa3l+5hOn/7ZhsEwuUF0ntkf83j1Re2hBx4yML1gYebvWan08m872vr0Pr
7p1KguX5xGV4sG5tIwtUztFrXqvlEw2fMblV71lgajKyfufJfDLq9uOTaD0L
+jOXkz+8BWSPPZ/mwucs2LSwcyxRo5C43TGbu1TDgqO8RQcazAuJ38ylyhXo
Zr/tcltcCwn7msiu9dUscJX013FjF5KKb1JaBsACjZWn5yU0F5K1J5R0qCoW
rFYero0KLyL/vAr8y4fOBIkE48QioiFZ9iT2EQtOJTUcU84rIraPt5PMShZc
r8x6Ed5cRJgLdXWfVrAgVnfxUjXVYjKcZKf/5x4LLBz+tKpOFJOfA4nzWehf
eT39vbwlZIFmS7UgunLrmUlD4RKypvOAweq7LJiyotfZbiwhNvJehrtKWfD9
Ef/peOcScv/BSaPThSzoUD0Xa/e+hFTzVS6ah+70G/Id6yoh75x+v4woYIHn
+S/PMydKyOBfmnFKPgs+Dqlm2CwrJVLGkSbluSw4Lk/8Gq1LCa3lmtl0FguK
9LN5TT+Vkor4333B6H8enP7QOFBKJi2dKc5tFjw5FJx4cq6UeDxfVTFyiwWG
/kZHRNaVkd2lqRt6b+B+OjN16X5lRCAqhachHe/nakzddoG7JFEn8UFOEgve
r9Vn1jrcI9lZUbLOLBasaV35PUm1nDhvfBU25s0CM/Fov66pKiJJcsUkTFlg
ZWUuXkt/Rt5n9J18qMiCrrHLrN+2L4jYgwAnlgALkuyCpz5GvCb24nYLaoeY
8HjLCZHIvnckVaCDc+s1EzKV/WtsAxtJwN2yg3n5TLiYnTcee/wT0T7JsFNE
F6q+eGNL/0QEd9kb38ljQv3DLzm/Yj6R/OpplZu5TJj/Nt1eIP8TGfygsSA1
mwlrbuveE+3+RDw4T/Iu3mJCTv0P3t7dzWSv0pufh9OYwCv+Yq3dvBayfjJt
tD+VCTpnugtcBVvI93t+PZ7o9Bj1eifxFhKvJfTG7SoTOA8X9EsptZB35rbX
919hwnQ760+dQwsx8W0xNElgAr+2QadaXgvRyv4apxDFhJeGSrce7W4lven3
VYoimfC23f4t26qVXEi80LANbXTwrqmFQytppP5Zqn+RCRqpK7NfHW4lh51D
IpwvMEHqGlsoMqqVJIjwno9jMMHhwzdazPtWMnxG1u/XGSbsCdn1Uv1AG4kN
/i5AR39NPrN/nmcbUT/yMpcPzQoIX/TRr43Q9vkOiIUx4XDkGsXI8DayUrXM
Q+UUE5z5A12rM9uIXr+eo9dxJkiUUvTo3jaSYuNu1ODHhJ9SVXzrTn0mviU2
YI4e5b1+SYHxmewS1tWsPcoEx7lHNyyiP5POhrXKz3yZMKKpSE3c/kzkrDvE
7h5mglpCeuiVj59JkaVDX7InE/6tDOh1395OaswsmS7OTBjexzvYJ9xBEvO0
/n4+wIRORtJnP+kO4i2w+ZQDeod19nFB5Q7CVyfgZ+PEhJDQ5JBE8w5iZVq7
R38/E1ZTP0WeXuggrcYGcvL2TPAhl5+qL/hCxg13Vo+Zo2tGReWWdBI+onbD
D/3iW7riy1WdRGanEm3EDL9fJtJ4YnMnsVeS0RkyZcKBCUWHWctOUinGX/nN
mAmREcst2XGdhNXfWtpuwIT4TqMxN6kusjri1I3Xu5gwU36t6KB4NzF/U07L
+ocJJfBQz0Cph2xfzHh6YSkTvBmLp1I2fyWronNedI8ywOx53x1/9T4i6FD9
0RttcepGGaXVR/5Kd/SMjjDgh11HXZxBH+ktXfZ3ZpgBoydfC92x7SN5n0K3
iwwxgH3e9/B1/z6isWZ3tl4fA4SPpWXW3e4j9gU9ETe/MOCgqPXw92X9xOjE
r2RF9PoVUSfpK/uJho5YVlEHA9xWb49fsqafrHpv8qyynQGTKzd5CG/qJ71T
xbONbQzwfBAk9M2gnxzbFe7L28wASwUalIT2k+g6KQvPdwwQ1xA1qmvtJ7VK
5OnoWwZ8F3UPyursJ/PjDm09gT6Zd2bmzLd+EupQIMGux/0anJBYxeknLt+0
+7LrGKBdarBXZvEAUfrrFj7ykgGJt7SrzbcNkHrV7JLgpwxQMDUJ4Y8aIIuS
3sj9esKA1v8cl1nEDhDdmYlkBvoCtL24mDRA7j3ROJf4mAHyiYNhPzIGSJp5
nemDRwzYfPPuYMy9AeLrNdY7W47rZUqr3vo8QPivqolRJQx4ctNdcUx2kAR4
nTj0XzEDFtqp8N1RGCRNquWl59Bxplb6jpsHSWadplVYEQNklpoMFqkPEo3f
ehdCChiQx7w0JW4ySLxdbWa9chgQ30IJDh0dJM83+H8xy2TASEy/wpviQRJe
didrRSwDshfKM9s3DZHK0qH0tBgGFP9+Nl9LeYj8KNmcLIvWqbn/5arqEAko
LmOrRDPgkE/FW0uNIeJS8MTH4hIDqM0ZV6/sHiLkTvNGZgQDrFmdM5WuQ4Qn
dVHRFI0BqSVz/FT8EKEo7weNxxgg+jtGef/MEAlPo0UvtmWATbnGq+K3w4Ru
rJf7SYUBygkrl4ckjWA/Xhh1EL0gqF7WJmWERJdJBvRtYYBgyhanzWkjJG3N
v1unlRmwZBdbtTdzhNybulm1QokBvY9iVQ0KRkh/xoL3ezYygGS0DrRUjxDz
mVc/PsgwoPKY5L4dEyNkRa6V4bvlDIAnWbbyhqPkpXHrPAt0xrFmnjGjUXKq
3/3paxEGbPDh/1hqOkq+yJ3QfCHMgEGfkkZ161Fy53qaSpUQA7z1p7vknUbJ
jsTB1XkCDLi8cqFNXuAocTpPn2bNZ8DtI3GCMldHieBawbu8aLMXvbNZaaPk
SVVSEDWPAYyWd3mK10eJ3FzOyFkejGfmEiuFW6Nk9HhDT8hfOnyVLHPiLxwl
53xXv3Ofo4OVftxDFxglmXsf3NH+lw5yIeNCdb2jRFFBT+j5JB2yhB5lFH0b
JaUzb06YoQtW7vSN6x8l1Wk9hg4cOnR1bXpqOzxKvvYIfg0ap8NUw/3xx5Oj
RD7gkPTtYTrIJnXmmvCMkUK2cIrAV5zP2W/KbPUYqSz3vdjykQ42tELPTbZj
pD3/RZHAAzpEbrk3p18+Rn4Mh6XdS6IDveSmof22cZLRdZbv4kk6qB3y2GOW
PU6u21ipL0KvWXNXRyF3nFx7Ju3BCKXDHskRWd78cZJ6q/rRuRN0uPxXKqSk
aJwk+vAFBofQIa2c33n6/jiJmEj4dCAQvz80XGr+fJwE/Zd3U9mHDpkW50C8
e5wEBJ1tyPemQ+cGkfbXPePEv8fytyJ61X+md8K+jhPfGs5eOS/0vza7W/vH
ieeF7fwSh+iwqdnXizE2ThyXVQfOc6XD4S+ftK/MjRN96Tatpn10aG9vEswW
nSDiNfmiTujmb5pnRMQmyKh3+HDXXjq89pGIDls5QZKK5FJG7OkQ/EDjmonk
BBnUDpiav4cOcepWGk1rJ0i0M2+eqjUdHodcOpGzcYIc4mmmlVvRIfVa7o3f
myaIxu0cB230wX9/ullvniA9I5YLTS3p8Mn8XhJHeYJsO5Pi5mZOh7/ZP0Fm
2wT5fFVJPMaYDv62Sz1UdSZIsTbP+Aq00I+exwfIBGH2ND5PNcL9vH3EYupO
EKWNp4Lv7KZDyjkhjw/6E4RWUf32sQEdXO7IRu03niDyLQ7MUUKH84Xv89fa
TJCQFfRJUw06KOyv2nXNbYLE2rkqNe6gg2vQmvEE9wlSEKt1xAmdI7fIP9Jj
gvQL/uz23U6HRaYiHSGeE8Rpod/7qG108OnO+qBxeILo/9hb/FaFDgssTz69
HDhBhFs3+ttupEPv/Zac0+dwvLQPg/ul6GDP0TkmemWCdPmfye6cpeBn2bTK
t7cTJHP6WH90OwVnvi+8Ys/LIQdqq0fvV1LQJhXcHyrDIeNZ/WPb0BoDBo/6
0XSGwMTdhxTc7P1gvk+WQ3J07CZLKygQktC5tk2Og/1Tz3ThAwpkbVd1ja3n
kEs3eP7LKqMg0eGIqJ0ih1SF6Ygk51GwJLD01GdlDrHe77FcDC2ttrWfbOGQ
XnW2aGIuBSfUGzi30XyTb8XicygI/a+wzV+FQ+x9DkpF36Hgj51L95wqh4zu
OSvHvknB+UXxP3nUOWSNUqV6aCoFNb+Dtpdrcghbu6v7z1UK+Mu0yvl2cQjH
csElFrpYZ0OdI7o6wKo3MYXC33f1t+bQPiW90XeTKSB7NMV2aHNIqdqSQU48
Bc928R5NJRwiZaiScAodts3oxTc0036vDg+64qxOjrIuh+w7kZG4LI6CqXT5
Rc/Qvx6o6SnHUKB5W1i0W49Ddms6px6NosBl2INnsSGHFJlRu6ciKbC5wMox
RUscuMMJQ9/fEfohCj18hmMUeZGC4Mu8t4V2c0jMY+ZUzgUKDunx6AoZccjM
29zrKuhw84e9FmiPznemFWwKfBqm5keht/0nkfmKRUHWsG/lQmMOadMttOhn
UPBYnPz6jta3bfzpj76s3nR+iwmHFLj/vDlNp2BXjeT5I+hwut7sAvSiFMHs
FrTc809ZcjQKhK0LRW+acoi/8d+/bmcpOPtCSnWtOYfMf6bL6jxDwZDfhKo1
OkWTscQZHewnlnoeXa3EJ+EQRoEF9NzoRK9csVzV8hQF/qKDqUkWHALdGw7t
PE5B9fWq5AFLDtnrdHjoQQjGw+Nk3WVWeB4f8wK3oWNPbHDcjl7xasvZLcEU
LC5IaKWjjxTuTNoQREFQ0611YtYcsjzM8pWIHwV3H288KG3DIdlTMZYxRykQ
f+WxUwet5d/4URDNX6ER7Yz2dnPoXuxLwZUFF29fQT8ycp/944PjRXVcWWzL
ITZw6/wZdGneUktZdP/O/oWz3hR8qi+jaaGFlY4u/+5FgV9xoHcg2lP0xD/D
hyjIlHmn14CevVRe6oNmvs7l6UdHL5rb0edBgUefq+Fv9MPZcMNudwo8p8oP
KthxiFB3xMFmVwoKb4pxTqJvOb75ugedzH9vLBKt8XGp7wcXvP/S1SfT0R4v
40PrD1JwRH5U5Rm6vOBaTPUBfM9zNk68ezhE1rH7qQk67WNCvQg6euF6zjsn
CnRf/u6SRnu65Nu0O1Jwr8d7TBP9XmCC5o4+VvJ30Bi9q3xr6cB+XE/3UIQ9
erlwpch3Bwqyn/+s8EOHV/3RC0O7Pa8yO4UeOqwXzIO2eyjJZKDhWW2j4D4K
nr6f4KSg/UNaEjbYU7Djam7dU3Sr9Krn+Xvwe5lnJbVow3qX76po3kvauz+g
pTb02+vYURCS3ne2B83+sJH13JYC+kiTzBB68pz/fTO0vXfJKQ66tvm7mIMN
BdPvnpG/6G0MDaMv1hQ0zb0oXWDPIRlbzoYeQu97Y9cmgA6N4G0JtKLAUbzU
YiW6Z5vx4h+WFHyTO5C6Cm3RE7njLHr8X50b69BymstTIiwoMO4M7tyIju7f
WyuEbkjNWqmMnou/OpNoTgHfvpYlW9Fe5IviKnRryO8n6uj3I+scb5jh+4gR
UN2J1krxvKiA3n56xkMLnW2Y87DQFONx25O9BL18cmRIDT09bS+gjw5P3yJV
aUJBxLpyyhA9bBpipovWMOyuMkLv/fEg7KUxBaxVb6tM0HBzLs8CffjiGboZ
erO1TnujEQVbrgwLWaCv/KKWOKK9g6UOWaLn57zY1bUb34+vIM0KHWDP7+eF
fjhR7W2NbuOxvDZiiPk4Wk/CBm1YGFt/DA2Tl5K4LnFs+v3TgILBz3ldXK9a
JKEUjv6y/uZPrtllBw4uQPs9Devk+l+XjMuR+hTkFmr///uDS74+Fka/551e
zXVtufx4sh4F6/vyQ7nzb/P0XbsG3UwF3OKuL1O4yOqWLgW9K8xuc9e/5PFk
+EY0p8cijLu/0CPqxcUE85saW94c3St2uksdfdRhUZ4p2rK6almVDgXnMjoX
cs+rIoBHVx+d6Syzi3ueMa8uZFppU6AQuG079/z1hZrVW7Qwno8X8euif9iv
f+OKNtq5vUob7dwL00G7KKDmoqo10MIbl0XNauJ8Wb4S29E1gQfX0dGtPqds
1dCb/syaJezE+fksjimhOw1MulehcwI2Om1Cx0Umn7itgfl9xnOTAnpGXC3z
/g4K/s1TZnHj8eVWv+kWdQpeHqnRW44OO10Z6YYen9JnCKGVgG/d0DYKFgxl
3ePGe6JlltmcGgWzST4j89EehzszVm/F/HZN59W/+F7+ptuYuSvj+/CvUeK+
v7Jv17uGlLAeHovi1KO9/hk7Hoxe9OT9Pe57ra+4mMHYjOdx0dYI0Kkfq79n
bUK/qSkoRltJiUQqo3/s50/LR89zd5Uu30jBrZVtCdnow+O/TGsVKZgRyM3N
QG/nV88YlqfgtJIiOxY9bM3YFoIePdo6eAmdnvzh9a8NFGhb7Ha9iF6wPuC7
IPpD2EwUHV3hW3UxaT3Wp5Y4w/Poo6UC0mvR8ycui51FN+pkm26Ro2DlhOPC
UG4+YU13lstivHTS5EPQO+sNjuuivRMrPIPQmY7d121lKPh+ean2UbR9pvK2
z+so+JjIajuMXjxw9rUHeuHXmive6IDjkt9DpPG93LcM9+Dufz3L89+1FKSv
a6e7oZWaOE1BaNm37fdc0IJM590Ta3A8rSaxg+hRtdr7/uj94abZB9BvvqrJ
j67G+rfpma8TOi8hI9kXfdf9mbsjOtJgyeKhVRhfte8v70cfmQo96YOeYoZy
HNAmt3oH+qQwP2hpRnGtuMdqvyeaI3TblevFvJW1vZLYHyRrBXLdX7Zhpzva
5OulR1y/9IjL7ZKgwPXkWiPu+FnL/0i6oFcYnRHmzs+sPhzZIU5BS7HSau76
PIOb5pzQKefBl7t+Q1ndo20rKegaePLHGS3XmN/ugJ48f6+Zu//5dHGLZjEK
+nSVfnLPp1eVUWWPfk2/73YI/axnfPPHFRRUzrat4J5vZpxTui168V0FsSNo
mt7Lpe9FMR8v33yIW49cJ1XDrdC0d8d5uPencyN9vH459mMTMePc+11ry+9q
jr7zeskWbr36w3Oi4bUIBQ/+hNZw46OjpJuYoLVC3AopdJWbRclLYcznDg7j
bHSacMW63eiFEiMXuPHoFBQzT38Z9qvyim+49U1z3a9jIIT9HX3yJDeeJd97
9+qgPRuvMO5w690WnZpdS7F/rHj8+D66vCtXrVIQ+4k5l4nH6OQYsdsa6HWM
deyX6L0To0z1JXg/UaZDrdx6lrF/+q4ABctnP1b0oldYP/faim6hPZ8a5cZ3
UZrRFn4KLvFJl3Hft02AGd/GxRQkiJWe5eYblbUPTmUvoqAz2eMjN38teycz
tAEdeV7gJjefvlOafS27EPPJJXbhUXTRF0/NGwswnnacHwtDX778Pk+aa9vy
/EhufRzLjlrNi/spVc7N59aXdNHfqfMx31jFj1Rx87HleT9JtC9PeNk7dF3B
PsuV8yh4lK3eNIU29lu4TPg/GvwYkEgw3Mshv62CN175S4PMO53F+9Flql0G
a9Gqi3vM/NFrf1ac2vyHBndE7vKkoL9Tfr0mv2jw6ahizBQ6z7Ptd8McDebL
Bj1bsg/jwdhI3AE9clb67Hp0neA6C69ZGhw4/SrGAZ155eN96ieOX1+65zl6
X5juez70btnC0W70koOFwzE/aLDcfYvEX3So7AXp69M0yGn/+I+mA9aPQs2L
lVM0yPrccfgheq76hvPUBA3myf6x+7Qf62GW0Mkw9HcBufxfaK+IM3Hz0IlN
n3NlHbEfsNz7ctk4DcTn/8wIRme38qlsHqVBcuGlOCknzDfjgbxegzS4+F7+
etQBDhH40LFmdIAGtcfpU1Xop3dNNULQZb+keCfQm07L+VP9NAhS/7J3rzPm
2wUtzenfaLBqjD6y6SDep6ROXnM3Df7sCvw258IhL7I171ujQ2cu3yKuGP/q
O6C2iwYun956sNACdirNlZ000CjSHhR1w345UnZ+RgcNpm+Fa2m74++vX4uc
fFppsC5d4nj1IYzPi7xe3S00kBvP+CnuySFm4jxBjugPB3iSAtCn1GZZ5s00
ON0eLyftxSFNR0dKtzTRgLzMenTZG38/djTwzzTQYJdMnMrNI9j/+tavOIbe
dNlsiYAvh1TO1EoPv8PzK3KXCEEPrqhW73hLA7261AaToxxiYHnPHd7QwMeQ
0T7fH+/jccrDiFc0qIpKLyoL4hARi6Tn89AnukNclI9hPvwc1xD2kgbb2eCQ
j973I7LP7wUNesB8c24wxp/yORHbGtyP2X3GveMc8rrq9Oq6ahyvrylL8wSH
dJuFKhigxSedV1ejhXwCtdWf0SDqzt8ln0I5ZMP0UZMioMFLfrjgdhL7Pcbh
PQroKeOdB8fQdiJeLplPabDm6cPLZ05h/s5wPyKJfjAXLbXkNIf8D2D/HJo=

           "]]}, "Charting`Private`Tag#1"], 
        Annotation[{
          Directive[
           Opacity[1.], 
           AbsoluteThickness[2], 
           Thickness[Large], 
           GrayLevel[0], 
           Dashing[{Small, Small}]], 
          Line[CompressedData["
1:eJwV13c4le8bAHCRQhpKoYFQdosixU1UEhlFSFRWCWko7fO+Z7StJF8yUsgM
SZLqDtllKykrZJyRQiH1e37/cH2uc533uZ/nHs97lh86ZucpLCQklEj+/P+/
SfVWT7nXHOxp7mVG7QuGAmmZmoRXHHS5yf8OXsGwyrV/nRoxGoe0dwUEw+Lh
60J6Lzn4PH2tiTQnGH4sqovZ84KDxdObD2plB0PiIeeGkGcc3Jv9yX9UOARk
MzQ3yhDPXSx6XG12CASP/omPy+egX2yKoZ1MCJy7Gu+X+ZSDn/sMna9phsDu
rB6x6icctLP+/OLy7hCo+vX0mB1xrttadff9IWBscqWlNZeDApGvzzZ5h0D+
dUfDg8R6ylfWix8PAa0m9Yf9OSR+670B1edCIHHZpEQAsY6fchqbSeLxrjn+
K5uDb3ZsSam6HgLTJ/xhBvG6JX/H1/1H4jE1Tr71mIOV1NAph4QQ+H5TavZC
4tyEykH/lBD4rJD3STmLg48Sc2QvPw2Bp1vHA00yOGiImz7K14eAVxgz48Ij
DpZoXLXXFwmFCrUouZ8JHDRP+y9y3vpQ8Gnj7AsgnvHxpcxO/VCQDA6M5cVz
sOuAiTG1KRRsftot748jz0/Q/9ZpEgofX85W/3KPg/uOhRoG7AqFfjumfnkU
B4++3nOn1ysUxC76740JJfuXajnNvxMKaav3/ydL7B9VN1ofFQqW3Tvb7oRw
8KLLg0d5MaEQul3dLTSYg332d7WC7oeC7PweL/ZNDjq+cbaazAgFtRSn08eu
clAyVzdubmko7Kg3u2PK4ODHHIc33j9DoThfl6q8TOJZqzZsPBYKBvdU/KyJ
v1zwslo2Hgoa3tO37rvEwTnlx2d2/g0FiamSkRMXOOi+togbKhEGNWqmexKD
OJjoXClbpBQGZnN0jNWIfU4Y17SsCIOin0paWWc4uCgiLnlMLQwyXwlPLzzN
wYfp0rbbVodB8J7iJ/WnOPjCWGSm+uYwsGGYLJh2nIPi7kc2TDqEQYXn2n+c
AA4OZsWz/J3DwHjn8iFJ4qVH14sN7A+DtYumlcge42Dpnul6Ix5hMD8DT6zx
46BHYF6/18kwaPoADW5HOJiw8O+utrAwcFxtFPbqIAel2gb38JrDQPaxfvc2
4tjnFrnHP4VB6yodndoDpH9WBcya1hEGzqvUmjvcOHjfa+Mqk/4w2Kc9X26a
KwfbNhbEWUyGgatmX4KpMwfz/3E2xSqHg3x653C1EwcNLl1u71ALh3aNti17
iFuDFX1WrwoHN426Hg9HDob9rXkyqh8OB9QL1TgOHOQwbzsoWYeDu2pwdoUd
Bz/VmuQuvBQOKilXp9kSn5GvLNdlhUPPSqZdqy0HwycKYw5dDwePlUEjAzYc
fLbQ7PtgZDh4rTikP8uag9HTD7jmZIfDYeUNaLWT5LfgsL/2t3DwV2ivbTAl
9R8670DMgdvgLDY2aUPcYHOPEXTkNmwbnq1Wu4WD0z7a1PucuA0KJYaMahMO
Mu3+BoWwbkOdV+yaUuDg4X2aEp9Tb8O6LJewp5s46Gu+jBX9+zbI3z31UodY
9Mvmtg/CESDBuDmQY8DBn4EMGa3ZEfDVtsgkayPpzza8L6cUARGjS34k63Hw
5Nip6FlWETC2uc0uSod4U/Sry2kR0L3i56VFxC61h7VmPIuA93NmpUes42DN
nZ3ND0siIKXTQCRsLQfri/tea3yJAEdW9JNrqzm4TUJL31HqDhRWO0mf1+Rg
8N2jQesu3YFLzh+b9ytz0Kzy1b27RyLB+PRweo8SB0+IanHEgyJBJFyCPkpc
ZHhlRwgnEq5Wbl51djkHvyW9X9nyIBLC9e9zIhQ4aCGTlGHdEQnJi3z0qpdw
cOHJOwU9TnfhXcNklL40B8WaL5Qo7Y+CpTsVXBaIkvMoTH9fcDcaJOrsZ4dO
J+flpX9cIyMaxvfcfCVJ7E8vSs3EaGhxHVecIcLB7iwX1/6BaAg50dj7W4iD
s3NmXdY0jAHh6CvH2v+w8Xn+pg3v+mKgv19Ap46wUeVsu37c1ljI42Aq9LCx
V6R/TaFiAuzeI2YgWsrGyrWSE0KrHgDjwz2L0SQ2bpZ4XVXelQQF4X96TxCv
i9RktnCTYNjKhfr+kI18TfvGvl9JcKh0ScHQAzbemm02ITknGbbmRK/ovs/G
vvG5L08ZJIPEjSih2lg2fp5n8KT9djJEGEXkP7rDRok7njaxFilQM/7TdiXx
Ai3j7q0OKSD6dDfvQQQbVx0tmPXrYAqc1lygEn+bjRwnZbVTZ1PASTY87E4Y
G/UT1Z92PkoB+R8hvvQtNuKqktWvxB9BStINJRc2Gx+nPgm60PwI8m9zvbtZ
bFz4R/7I565HUEpZZR4mXt1/MW0n/xF075+rH8hko89wlrLTzFSQX3TbKphi
o5LT9KV6BqkQwYkOwotsbGIeiN/4IBVo79T3KqfZuP5anYgRKw3C7CWk0wPZ
WHLXXlrydhokmB51Wkt88c/XdT/up8FLBe0ew1MkH8eGy2ZiGvz+kD3ucIKN
2jdC7hyYSoNj5gUq1/zZ6LDpjN2hgHRwUS8/x/Nio8V9Z48Unwx4krNuxWni
oDRhT/nzGSBhEFf715ONvsNxj5/fyIACi0CVecSPLiwSdcvMAGlf5ffr3Nmo
8Fe05/iPDKjOurw8yI2Ne5pPzFdiZYKS3lC1EHG0q47poruZEPTa4fQ1VzZe
O9S9fUNaJqys066O3s/GvUmNmZN1mUAPt516uY+Nf96MSKQqZoGBrn6FsCMb
rzMPs8cqsiCs6MGJG3vZaPxBXLizPQv6zeYukyYu1Ggu+TOSBZH2fcdXOLDx
ztT4UP3yx/DjdMQS8z1sbFMMCf918TGkPf/uf8uGjRvZuhkWitkgB6kLZXew
cWSdpaHseDbcW7MuJtKc5OvYSeSL5YC80gvFhcTDSy9lDcnmgIroO83529kY
8M6oyWljDqyp/m4iuZWNOSeP+8+5kAPb9ur7C5mwcb7U3ex54rlQaf7m5yVj
Un9GeZK+S3LB0sDi7BSw8einN6XD2rlgt8yFNWHERoMgbd2Lu3Nh/9fL0SOb
2WjIWOgenZALp46Vl/Xrs9E7KLtM3vQJ/DpgY+lNrL33oKOB4xM4Z9da36vH
xr+Z8ITp9wQY64c+d29gI23x7XpC1BO4MTnn52ddNsav3yIhNvwEEq84KNSv
YaNRkdfe/LQ8WHG246E18cLtGs6lxXnwyOewxvvVbEx8u2xYuC0PsqzOra9e
xcZMPgTOl3wKzxfE7XyrxUbL19EtR88/hbr43jPP1dg447EGy98jH9RLj6UY
Ex8U2fdsPyMf6P7xlnJVUi8FmZWn7uWD7to5G1pWkv4+HNIo15wPUcUbRn6o
sLFs9d39BubP4GDvlQCt5Wxcm9Oplb6+AH5oaByJl2Pjw8KNR4c0C2Fhvr8z
W4Ksp1W/eve5V7BHxm56xQALK0Qtbhr4l8JymH5qO/HmN5Pbuy+XAt8r/2tZ
Pws/x3E0H4WVwtX8xSVvv7HQaN6ZspCnpfDS/itV0svClGxnuw9/S2FlxKl/
r7pYeMJXJPnq3bfwa97diaetLFyi4rpp1tcyKNXf4bOe+KHOwjO/fpdB+IHJ
1ryPLLzUpJIqNrcctLLdnj/5wMKVDrFbozeVwwFrtaCcZhbOi8i1uRBZDhW3
no9m1LOw/Wve+a27KyBa4vP3B5UsvGp47tPX/kow9AyR0CI2q4s+kzGtCjpf
b1HJq2DhqqdZtRGLq0A1MHVvaTkLx8s8d5daVkFex+lXPW9ZaBwV2BOTWwW1
eVI3VxSzkJXE+LqAVQ3T3barphSy0PeuqN4qw3fg/yR3f1o6C+WHV7/uvlQH
m1O+hqneYKGsdsJcWZFmiLI5uK3Wl8T3Kq1QfFsr8M02FvN2slCn4X6j7asv
IAY6932JTQKPH3Gt/QLLN2ozhixYuGX5qvfunV9gj/Zyo4EdZP3oHbcdhduh
cKF4Yc92FqraCU/0bW0Hdt/HnDZTFk78Hl1wubodll4Nul+5iYVW8v6iPbUd
sLP6GSNJk4Ubgp1G45s6weB3rrg28fbPU8dV2zpBY0VWeJ4GC59LVS5K6+oE
icsPH5aos/B28NM/CfxOqFgXVtGlykLLVnMjB7Eu2BbtM09ehYWJAnmjbwZd
YHxkWULkUhbGCQfGCe51wYaZzNdXZrPQNG/px917u2FJ8KO3nVwm+qdvmOfb
/xWCqxZberxn4lj7W5PB/b0g/p/OQiqbiZbPg+x6kvrA3zPQ/d9jJtIzWftm
pfdB09pnOReJr8rflVqd3QcJVQa7zmUx8cazpZd8C/tA/4/JlZMZTBT6vEHz
9fs+8HKzGfd8xETNk2Z08VgflK7w+2KRwMSP5Q9m65t9g0u5yUnSoUxkBto+
zmr6BoU5A7ExIUzs9Fmm9/jjNxjL1opUIl5ic+xxxudv4P84l7MmmInu5z1O
xPV8A9eMV96WN5lYcnml+f6RbwDJLeqsq0zMn3wru35BPwhFz8j6yWDi9eS9
vbG7+oGivPIbjjOxX32uZHRRP/QPlF2zJnbNaIhQxH6wsVPdXxPAxCpx188P
SvpBUblfpOwYE+PCenMSqvoBS4/YPvdjos0mtdcnP5Lni/lx44+Q/a+QQ+pn
PzCCTyr5HWSiUatYn63qAPSPNY4OHCDr1V98E6gxADZuupVexAp6115Eag+A
4prRYwfcmFhQ6y5XpzMAWH/65e79TIyobupQNB6Af9LnHA2cmBiUWfPO0HEA
LsUwgmfaMpFtbOrN4AzAqrihMo4NE+0O59tsuTYA7QkO/0SJXR6L86bdHACj
ZK2A6dZMLKXmWp8LG4C/2R9tp1kxcRN362qbewNwuWzNwklzJi51TA+QyBkA
xnBnDN+YicJU9MyRDwNAbzdJbV7DRDlGpFnf8kHyeynzxn7i/VzdQmGVQQjO
lfPvXc3EeLuoTvmVgxCz7Me60VVMvKCtsc9BYxDyfiYWSWsz8Wz667LidYPQ
Fz+9brc6E3UslrndNR2Enb/Lx+qXM9Gw/Ozh/Z6D0KCt2+pEvCw7r/aC9yA4
uie86FIk69Xcy793ZBA83gcxhhWYmLl45pJ2v0G49FBdQkqefP6mvdP79CBk
29xYZrOYiVoMhvW9K4MgnbrL7P18kq/F9ncy0wahbPvHaZbEP0UxSSZzEIL6
Dr6ulGJirZHqHObjQfiiHGjwdh4Tc/w2/NmfNwjJcTFriuYw8aWczReVV4Og
F9G/NE2Ciazkt18n6gfB+TI9yhZmorNneVnj30FIsM9PNvxBY4nfjdoNB4ZA
TdVkTukwjXvLChMXuA9Bzu/qQAviKj1w/u45BMUxXWZ7v9PY5eRkm3p0CL52
SX4N4NN4RAVcZM8MwUp/d4WHgzTeWhv6ovvWEGRy5kVJfKUx4ofiSF/hEGxw
jPkX2k0jleGzMevlELxSX+ktQzxLtkfvFA7B+5pNG1S6aKzrdN/05+0QfJ/v
3WTYQaPWgzznyboh0I1/Oe94G433ll0QyuobgsJnPtc+NNIYZ6lXmzyPC9eV
hRwOEI91yYmoLuDCvpA7SgMNNJ5Ofy14uJALf7zwxUQ9jTnh65v/W8wFo0WL
+MvqaMyrWTjNW4ULxafe2HnU0JjUvC3sqh4XwjsdFHjV5Dx+jfR3buSCuyV3
KJDYO0RwZcNmLkxXkWFfqaIxZssbqtWYC00hGbbziBukSmpXmnIhadJE/r9K
Gnt3e+88vpULp70/DC4nrmg6yS/YzoVtjb7P0ipoLNhWnDu1gwuLQJilQ3xF
+WPn151c+JZ216aonEaTE9zxHCsuXKWLB96V0bjrnrPJVlsuVK2VXTpcSuPU
sdDn5o5ciI7N7D9L/FFG6rCwMxeOips+FSY+snHS5Pk+Lkh2+e2SLqFR6aZi
iLwbF3aFljD03tDY4XRUt8KTCw18/96LL2k8fJEhHXuCC23pb7Mk8ml81z3a
fP46Fz4yghyuPaVxZ1Gl0YybZL/2mn9n/t8jWbbBt7hQ8y/USjSPxq0GeO9u
KBde7Xbh/suhcVFtyOeQSC4kTv5QH82k8dLl3jqFRC4c3qmY1JFEI9P4+KwZ
BVzwUGy0dCW2jLsd5PScCwdH2SOfH9IYFPq4Lb2QC87xQ6afHtCItTVZVi+5
YPkzv7vpPo1vfl59yinmwuoYK8WqWBpTrLpTP9RwYWzwXEzeHRrTLix7CF1c
qPixireJeE+uXHhANxdiJrqNSiJI/bjiy/tfuWAssbO7/jaNnedy+NP7uHBD
fYm6IIzGC2as/2oHuaB4+EW+ejCpPy9VkYsjXPhx7JhYzi0aRUaDrz0d5cLb
M8rO+sRycruq+WNc8LlyY2rbTRpPrbgV5z7OhafJ+8w8rtM40jdls/cvyWfW
3MihazQetwu4HPmP7C+/5NsJ4hkzVj9oEeKBUJnmDeoqjctcPfqcRHhg0TtZ
H8ehcbpt5WI/MR4s5T1WXkl8NVX1SZ44DwQj7oGZbBqjbr44PSXBg+I/MuW6
xLYVTx0dJXkQMb1GtohFbP7UR3IOD7wlGT6mxEeWf0t8M5cHBtK6RVVMGg+J
bpo6I8WDDuV7bq00iS8xc2a/NA9OHdrMW3CZRvHP9zQalHgQ33FB7NoZGpfq
ffhiAzyIs9m1fgZxd5tn6VYTHtx7o3CIeZpGnxx1l02mPIh+UPziYiCNoh3L
aLXtJB5vsWMnTtL4UFb1o7g1D64KbjfvO0bjv13h07tdeRDwLy1xlTeNdxp3
fsm+xAP/gAu16V40Xu8615XB4IFfl9UfNeKzvaujHtE88Cn5bq/sSeqPcWEy
jsMDjysbxGXdaVxjbZ7JCeaB09ziY9PcaDxwLd7BII4HWxRaNzc50MgYn/3y
VxEPZErSFzgTB1yr//L8FQ+4XpcGO+xp3MyY23AOeXAnSzlqaA+N6idKF4+X
8KDf0P+n8G4Sj6vqmb4qHgS7iKSttaZx39KCsksfeeAu1MJ4tovGjV1DSzU/
8UD/4aO9hsRH2Ke6mtt40DVkJbrDisbI8OuxKzt4oHs+6sCBnTSqOp3cnNfL
g0//acuEbCfzSPv5/PM/ePDYUIgvTdxU0nt31ggPWF0NpdHbSD3fVlwbPcoD
bfWgE8lbaXyStOBGzm8eCL+z2KFFHClxz8RgggctAcsUc83I+Z5q/IWTPEiX
/j6mRxzeV/lo6xQPGAXF716a0qhQk3yY+ZcH9i53HpoSW8jESiX944GG0OHz
lVto1MhOelYqxIfG7bPVm03Ifofk5v4V5sPKD3tZXCDzXWLTBaeZfJg8p7Hv
BHHotD+xR8X4UCc/tfa3EY2SkkV958X5cNYrsUOE+KuvhcjdWXyoGeUaLNlM
47i0/IyCuXw4KU0P79Cn0f6T6Y40GT6E2rlpN+jRuEJC6dk9WT5khG4+4kz8
/UpWwS05PvRJ/ur02UDjuU1ngo8u4YOzqG/dDV0az2Saasko8GHLmP3jd2to
pFsFV3RW8mHeR3U/W3UaD1Ze787Q4YP2opmprWo0nhgSrbyoyweLPT09B4nZ
ieGzd63nA6suzuWEKo3+Yc7V3A18+FWxwPL2Chq3nHBsVDbgQ/vzKY3m5TT+
d62j96IxiS+mvt9xMelPawvWPCs+jG6p+dciR+aZTJLMELHRYNkie+L3jwN6
3+7iQ61+kZmtLKmn4Tm2F2z48KM5OWHHIhoTHeJ38nbzYeO8C44G82ks7N5X
1efMB/rZ6WMFUqS/+vrKK/bxocr1OGcD8fFDNy6lu/DBJdMrb908st5P8/Un
XfnAsLCdpzmHxHunOEryEB/KWCsrlkjQaGZ365rfET7M1Vre8Z84jW7Px5iu
PnxwbFwyJkO8KeJ4qs1RPgwsl1KRFqPxZndLiL4fHyRfT16WnEHOs//zRZnj
fLD3Gou8Lkrqj1/Nmn+CD3GzhzPFiPVpq4E5J0l+8oZKOdNprF68N0fyFB9W
u/S1TSc27qnonhXIhyCRrh+0CI2BXn5MydN8wLQ28WnEatrjUXPO8EHcrkXx
sjCNIT0yfQeC+GA3Xqc3NY28v/ySfF11lg8xCdW7zhOf3Twsu+E8H3q2l3mO
C9G4e1EhL/EC+dEc+eL26D8K7753ETAu8yFKJ1nAm6JI/+J9KzYfOvzOp7SP
U6hRfm1EOYwPf7efOexJ3BXRtON6OB/klU6qc39TuNch8sbwbXK+LT7p478o
tGoKKiqO5MNHI+fH0mMUUnur1I7dI/U+d+Mzix8USsbIZw6mkP3kjJXlD1Ko
JhJlY/SarHfjxxVD4jLYh0+RrOfJNy8doLBG4rq5djEfNi/uq6rvp9D4Ujx7
6Vs+FNDN77l9FJ562zAwUcWH7N15LUpfKXxwI3hGTgsfEkaP9wW3UZhkqn2i
lseHIf0b9CxibvvsPc4CPmy48FD+6icKR8IVjXu+k34T/uBAtZL9pzdKjf7k
w++5m8tPfqAwdIbmf+ITfLDWmPHIsZFCjwNv9cZEBRDtp2DW3EDhlrbXAX4z
BdCTrd9pSxzU4Kv0VUwA5/SOyu6sp7B2PLimcpYAks3qrhrWUjghPGs7U0oA
f12jjyhVUyh21Xp3/FIB7Eh8IhpfRWHBLddZE8sEENFbc38J8QsLnTw7BQFo
+P5rla6kcP6a+QVTywVgf9bDYmY5hXe+HUvfqCqAhKKLfcwyCn2WzZZkqglg
8F8kLUR80XNAvkpdAAxOZeF4KYXP//kY2moJIOP2Kk1uMYUO/EWhW9YK4FfL
9vLDxCW1uXlB6wSwZfFB9943FBaKP7DN0BHAx4TbMe1IYe7x+a2zNghAuSdD
bx9xmpNUvp6eAPxVyxo/vKZwTbXH9wP6Anju03FsD7FSdm7qno0CmJ71e1b9
KwoPbL97eJGBAKyHpR5ZEd9yNAxvJo7W1TSrekk+t3mhGb5JAGte7L9QUkTh
NweREhFDAeyrKOY+LaSw0TJdthIEwE/q4+kS96v0bj5uLACaKSF48pxCiejI
+TImAnhkZDecU0Dh6lyX/n1bBDCS1zWamU/hUM2MtiozAdy8L/QvKZfCRFOl
qS07BKBwWUVoBfHhTyG8CuJcF/NpD3MojN1xmm9pQfYvEyqSmE2hb4v9Juud
AlAJVhCLy6IwwiXkmaGVAIrOGUlFplGYcW3a3Aobsj/HQ/MXEo+bPlBYZyuA
7vWcBRGpFHLM12VEE4sNv1sY/ojCOTfX2HvbCWCP9/7FwcmkP8TbMgS7BcDd
fUGZk0jh98Hnz4odBHB5bYKKKLF2VXm7zF4BzJ9buoJ1n8JHm4tGjhLrV81S
oxMofN+cJCHlKACWcYzWpTjS3zKiGdZOAlimXbj+dDSFqvZndZP2CYBj2NE5
9R+FgV/Cfnwj/m41/SabWGJbj5qGiwCK/Xd1R0RR+LRtYmEmsXd2d/CTSArP
6dTfzdwvgBydWf3fwylkqD5zi3MTwGKzNbeDiE+plXm0EbP22BsJEb/xQZA9
IACHwPiIuWGkvl1tgsOIJ/N1TFaFUNj69rYW86AAthq4RB+9QeGHa767vN0F
kGVBbf15ncKUwQ92D4ll9yV/P0fsOS2R3UU8eP77tuvXKPx399ANFw8BhLxk
/Xx0hXx+cEaqvacAfr9LjVtDHDi2IDeC+FD7+x0FHArZSzPmNxHr/pNNKGdT
eF92D3+3lwBajTMt+5gUjumLRTl6k/q3bfjlR7zugl5fNHHGwV+JozSFgl2X
c78QX6JNxqcTp0fjB4/DAvgW7vXwJkWhSfn7janENg9uWEsTS5+X1+ITK5c2
JykzKPS/sqzx7BFSf00TNumXKewbDgpF4rEehT/riKdF+Qlm+gjAbdQspfAS
hfvmrx6xJq4Q9bHbQty+2QxSiNcuCpmqvEien/1jQPEo6Z+VeY9siS9331OJ
Ifbb/vfvgQsU/vRnbQ3zFYDwG2N2+3kKb1ffui/jJ4AoA+YsF2KThoP344iL
tcVk956j0K9ZjJPlL4BF0vPXWgWReRzd+qQ5QADYucJ94ykKvyqpT0Egqb9z
VuVSvmS+bo+oPXVJAM8y7oUU76OQnjmh/DZMAEpOna/Nic/b/O13CBdAsKjK
9/fOFP52sU/sJ/ZwTbdpc6KwI8Srb1YEed68QqmRvRSGZEQdso0k8Z/8cHvF
HgqlngVEN0eT8zOYH3XVksKFtSJOWQ/I8/rsK+YQt02I/NJ/KICJ8P9+R+yk
sPzjSs0S4rohRaf7FhRaCmlZtCSRfMWuXlxoTqFK91+pXykk30JW94bMKLzp
5r1NMYPUT/mVhF2GpJ+/xFdOPSH5n9Oy/sNmClMnovafzCP52aNS7UasoRyu
10/s0o2jAZvI/NRfn1f7lMznqXGL2xtJvW1cF3rnmQDK1vmOflhP4VnvyJ6J
QnIfnC28foD4y1afGvcXAtBGMcUBXQr336E/VBNHWCVZTOhQaPMj2fq/IlKv
h9vjl66jcIfEjnD1V+S+iLWxOLiKws23CmuWvSHzqSeuY0CbwlV/fs0KIvbU
5J06QVzr7mhXT1xTcC2eqUXy33uNzygm9dFYPJKkQfq/4c3mphIBbBBfHz+4
ksK1HXPmWJSRfrJm6p4ktrCm5SOIYyPrKydXUGj+DJS+EE9X8R+RJHbX5P07
Wi6ABqOUHauVKUy+GfvnQgWZ/6fkRk4qkHpZp3boaJUAdqmwPX7Ik/t9dr1M
KrF20/emAOLQICa7l5irU/HUbxmFTj8/XHGuFsCRn6fPeC+hsE4kTnl9jQDM
H3R/611MYY8IHXGYWG33LkcP4jrjsqJo4r7cFRsPylG4fJmb7iSxx4mmCWcZ
CuMqjasy3gnATMn4aOsiMr/2LBVqIVZuSG/bS3xWVnx4irh7LbNoz0IKsxR2
zrR4L4A3XXytRmlyvrN8VvkTJ4Q5x9oSh9RpS4cRuw2vvbRrAZkfFyQUG4mN
7sfya+ZTWHnpivkPYnlbcbedxNzu47rzagXwObsTzKVIfRutdTEnLjpgmV02
j5xXo3jMIeKYeQWKW4kX2e99cJ7YOSBk2pa5JF5qo0wasYHi5HGcQ6G402nO
a2K5Oq9uI2KNsqCyRuLflxvsXs6m0DVkR2sf8cfVRiWbiCdaZrz5TfysI1Wn
UJKcl2nPZfE6AUSGLHyoTxyrrikrR2wv4LLWz6LQVvhquy6xbrzj6BMJCvWO
xEmZEEtbl3quIx6mFNQsiX/+Xd2SLU7e99xKVByIG7Jitq0mrnjiKOFGnOs6
81mmGOmf8dI2L+KwOSdVtYh9Y6bf8yMOeNV+N20mhU1LNXedJLbxtxBTJw7e
4j56hniNfH5Qygxy/2wSRJwnnvt++cAK4uYytTWXiPkXbzk9FKVQ9CBVdZn4
vfZ4pRJxljftzSDO+uJhcH86qV+zdxL/961bdWkKxOoRSwr+/31fw81L4kQo
7LWBkxeILXkpN5YSV/5WMj5LrBW74E+0MIVmzyqVAolnWV32lSN2umWtEEA8
+Gfw891pJL5zAxt9iKsyHKwWEVcm9p52J051KX4ZIUTm+fn0T/uIr0quWrWA
eOr7iyO7iQ8X/RcX9o+BXrdy1CyIt/uKzp1H/OCh8VJj4j+7Tqjf/cvA+gXx
Yhv+f55rO0zlifHQbEtNYvlfBUFaUwycuunXv4C4qXXF7Sd/GFhGvdgxk/ha
UXimAfHF4vr5EyT/I5Rvt/kkA/Vc+bwvxGkerX9qJxh45s5PsVpit+3bZPYS
20i8jv1/fVVJKlp6jjPw6O7r2+OJE+42PqV+MfBjbb6KE7HDOeM6MeIDscsj
txHP2p85GDLGwIXPNqXqEJ9WuqIQN8rA1krxKkliq0yDa4U/yffXZ4S9IP0x
UXzf5aeAgYcy57nNI85OmnPmHHHBm5L4CdKPnlfPh00jDlAN7O4hrrOyL5vL
Z+ANZ/Frz4lTPoqt0eIysCn8gbwHscuLQIsnQwwc+2y7zpp4fly3hwHx3E8t
DAPiS+5F/5kPMlCJHcOVIt7DPybi2c9AuU7+h1IyLyTqPy/jfmNgtf7V6Fzi
10926J8kfqTV35JArHFW2Y/qY6CUoXX7JeLOfaFXxIgfhUKhP3Gk0dT9kF4G
5q+sXOtGPG36h5bYHgaK3IhYtIU4v890WIVYddOtO7rEvpXZszK+MrBU41aj
KrFSxrKVOsRio9mtS4g/Bl83LuxmIOPs6px5xMHHfzmbEOf/dnKfQWy6xyOw
oouBVWvujf8h8/L3hvoQa+K55y5cHCHOkjNKa+lkYOLXmN9c4rcpBk+tiafe
fSnpJf68Xg8rOkj+ds3+0kH8s0Sn2oRYzmeGXRuxhN2alsJ2Bg7vr13zkXh5
p1aXDnFZbdSVFmJ9f3VuxhcGLhV65fF/W/9Z8WsF8bPJ0pYPxF7XlYTjPzNw
1TtX7ifii7IKs2WJGVneef9fLyJ5iWxYGwNTDb4Z9hGn68oqSxBvjJ8XxScu
LpZexfzEwKF3Wxp+E7faSG3808rA9Vlif6aT/X9vn20WSPx1l9yKBcQz/CSs
+R/J82Qc9ysTL5uc4exNXDDRlPf/+0P3mohn5wcGOiXXbLIgtpARCnAiPpv/
SPgg8cGkP+caWhho3vdP7hxxkM44eydxpUlk+B3ikDejoaXNpF/37r/4hDjZ
+keMIfGNI6eGGombjg7lrG5iYITBaORSUl9D49+KHjUy8Coyf5kRC1/tKV9O
bKubsTyAeM3DL18WNJD1z0svqSXevu5T/816BhoE8ueIkH5wxZafosSFkncX
GhDf/Fwr/ruWge6C0OQc4gc+NdLHift//HL4/31T+LtCYfA9A+cfdvLaQPqt
X7p4/ed3JF5N8+8VxP8SXxnbE0eO+YbLkPmwaO2Lne9rGJgU+qL7CLGpVd5B
rGagb6l8h1w9uX/asn03EtMNdnlniAOOZJ7JrWKg66TgWitxHDv51sNKBtY8
LLue2kD6+WXU86vlDBw9yN58sUkAUpZ3SqcRD27f7jdFrPYprPZcGcmXiZ0l
3Uzmx9j1Xt+3DJwTPnEsuoW837GufO8tZWDuiVPd2h/I74X5rElXYq+O765l
xLmrLkrZljDwv+V9jTNaBVBZdHZpVTE5b9PPk1nEnRanVU2Ji3m1N10+CWCO
9zHD9W8YuCiVb1HRJoAVo0fNs5DMk0nDVM5nAWxmHt6tShz2orHB4osA7KQ8
XRNek/orKe+UbifvH/EHj8gRJxd7c3uI/weXURcS
           "]]}, "Charting`Private`Tag#2"]}}, {}}, <|
     "HighlightElements" -> <|
       "Label" -> {"XYLabel"}, "Ball" -> {"InterpolatedBall"}|>, 
      "LayoutOptions" -> <|
       "PlotRange" -> {{-827.8874041118348, -527.8874041118348}, {0., 
         1.0295516049806515`}}, "Frame" -> {{True, True}, {True, True}}, 
        "AxesOrigin" -> {-200., 0.}, "ImageSize" -> {360, 270.}, 
        "Axes" -> {True, True}, 
        "LabelStyle" -> {FontSize -> 19, FontFamily -> "Times"}, 
        "AspectRatio" -> 0.75, "DefaultStyle" -> {
          Directive[
           Opacity[1.], 
           AbsoluteThickness[2], 
           Thickness[Large], 
           GrayLevel[0], 
           Dashing[{Small, Small}]], 
          Directive[
           Opacity[1.], 
           AbsoluteThickness[2], 
           Thickness[Large], 
           GrayLevel[0], 
           Dashing[{Small, Small}]]}, 
        "HighlightLabelingFunctions" -> <|"CoordinatesToolOptions" -> ({
            Identity[
             Part[#, 1]], 
            Identity[
             Part[#, 2]]}& ), 
          "ScalingFunctions" -> {{Identity, Identity}, {
            Identity, Identity}}|>, "Primitives" -> {}, "GCFlag" -> False|>, 
      "Meta" -> <|
       "DefaultHighlight" -> {"Dynamic", None}, "Index" -> {}, "Function" -> 
        Plot, "GroupHighlight" -> False|>|>, "DynamicHighlight"]]},
  AspectRatio->0.75,
  Axes->{True, True},
  AxesLabel->{None, None},
  AxesOrigin->{-200., 0.},
  DisplayFunction->Identity,
  Frame->{{True, True}, {True, True}},
  FrameLabel->{{None, None}, {None, None}},
  FrameStyle->GrayLevel[0],
  FrameTicks->{{{{0., 
       FormBox["0.`", TraditionalForm]}, {0.5, 
       FormBox["0.5`", TraditionalForm]}, {1., 
       FormBox["1.`", TraditionalForm]}}, {}}, {{{-820, 
       FormBox[
        RowBox[{"-", "820"}], TraditionalForm]}, {-670, 
       FormBox[
        RowBox[{"-", "670"}], TraditionalForm]}, {-520, 
       FormBox[
        RowBox[{"-", "520"}], TraditionalForm]}}, {}}},
  GridLines->{{{-687.7181086865148, {
       Thickness[Large], 
       RGBColor[1, 0, 0]}}, {-647.7181086865148, {
       Thickness[Large], 
       RGBColor[0, 
        Rational[2, 3], 0]}}}, {{-687.7181086865148, {
       Thickness[Large], 
       RGBColor[1, 0, 0]}}, {-647.7181086865148, {
       Thickness[Large], 
       RGBColor[0, 
        Rational[2, 3], 0]}}}},
  GridLinesStyle->Directive[
    GrayLevel[0.5, 0.4]],
  ImagePadding->All,
  LabelStyle->{FontSize -> 19, FontFamily -> "Times"},
  Method->{
   "DefaultBoundaryStyle" -> Automatic, 
    "DefaultGraphicsInteraction" -> {
     "Version" -> 1.2, "TrackMousePosition" -> {True, False}, 
      "Effects" -> {
       "Highlight" -> {"ratio" -> 2}, "HighlightPoint" -> {"ratio" -> 2}, 
        "Droplines" -> {
         "freeformCursorMode" -> True, 
          "placement" -> {"x" -> "All", "y" -> "None"}}}}, "DefaultMeshStyle" -> 
    AbsolutePointSize[6], "ScalingFunctions" -> None, 
    "CoordinatesToolOptions" -> {"DisplayFunction" -> ({
        (Identity[#]& )[
         Part[#, 1]], 
        (Identity[#]& )[
         Part[#, 2]]}& ), "CopiedValueFunction" -> ({
        (Identity[#]& )[
         Part[#, 1]], 
        (Identity[#]& )[
         Part[#, 2]]}& )}},
  PlotRange->{{-820.8874041118348, -518.8874041118348}, {0., 
   0.9994446386175125}},
  PlotRangeClipping->True,
  PlotRangePadding->{{0, 0}, {
     Scaled[0.05], 
     Scaled[0.05]}},
  Ticks->{Automatic, Automatic}]], "Output",
 CellChangeTimes->{
  3.9278111766700993`*^9, 3.9278117585033484`*^9, 3.92781206483782*^9, 
   3.928601976607239*^9, 3.928604070214563*^9, 3.928604317820417*^9, 
   3.928604393726819*^9, 3.928604512921282*^9, 3.928604843905217*^9, 
   3.928605264884935*^9, 3.928843930558138*^9, 3.929991768518096*^9, 
   3.9479853503864193`*^9, {3.9479875012204638`*^9, 3.947987594386313*^9}, 
   3.947987629802724*^9, {3.947992063903751*^9, 3.947992069188588*^9}, 
   3.948034227634145*^9, {3.948527650630291*^9, 3.948527700836112*^9}, {
   3.948527736932036*^9, 3.948527746507165*^9}, {3.948527865772326*^9, 
   3.948527899572793*^9}, 3.948640709376721*^9, 3.948640756035108*^9, {
   3.948640790922876*^9, 3.948640849614564*^9}, {3.948640916015463*^9, 
   3.9486409220292063`*^9}, {3.948640995813182*^9, 3.948641123239255*^9}, 
   3.948819596504784*^9, 3.949056660799158*^9},
 CellLabel->
  "Out[137]=",ExpressionUUID->"21e8a12d-b9f3-4c5f-9aca-76e958e02bea"]
}, Open  ]],

Cell[CellGroupData[{

Cell[BoxData[
 RowBox[{
  RowBox[{"(*", 
   RowBox[{"Fig", ".2", "B"}], "*)"}], "\[IndentingNewLine]", 
  RowBox[{
   RowBox[{
    RowBox[{"Ticksx", "=", 
     RowBox[{"Table", "[", 
      RowBox[{
       RowBox[{"{", 
        RowBox[{
         RowBox[{
          RowBox[{"-", "820"}], "+", 
          RowBox[{"150", "i"}]}], ",", 
         RowBox[{
          RowBox[{"-", "820"}], "+", 
          RowBox[{"150", "i"}]}]}], "}"}], ",", 
       RowBox[{"{", 
        RowBox[{"i", ",", "0", ",", "2"}], "}"}]}], "]"}]}], ";"}], 
   "\[IndentingNewLine]", 
   RowBox[{
    RowBox[{"TicksF", "=", 
     RowBox[{"Table", "[", 
      RowBox[{
       RowBox[{"{", 
        RowBox[{
         RowBox[{
          RowBox[{"-", "800"}], "+", 
          RowBox[{"400", "i"}]}], ",", 
         RowBox[{
          RowBox[{"-", "800"}], "+", 
          RowBox[{"400", "i"}]}]}], "}"}], ",", 
       RowBox[{"{", 
        RowBox[{"i", ",", "0", ",", "5"}], "}"}]}], "]"}]}], ";", 
    RowBox[{"Show", "[", 
     RowBox[{
      RowBox[{"{", 
       RowBox[{
        RowBox[{"ListLinePlot", "[", 
         RowBox[{
          RowBox[{"{", 
           RowBox[{"Table", "[", 
            RowBox[{
             RowBox[{"{", 
              RowBox[{
               RowBox[{"(", 
                RowBox[{"x1woadapstaticnogs", "[", 
                 RowBox[{"[", 
                  RowBox[{"1", ",", "n"}], "]"}], "]"}], ")"}], ",", 
               RowBox[{"Forcetable4", "[", 
                RowBox[{"[", 
                 RowBox[{"1", ",", "n"}], "]"}], "]"}]}], "}"}], ",", 
             RowBox[{"{", 
              RowBox[{"n", ",", "1", ",", "65"}], "}"}]}], "]"}], "}"}], ",", 
          
          RowBox[{"PlotRange", "\[Rule]", " ", 
           RowBox[{"{", 
            RowBox[{
             RowBox[{"{", 
              RowBox[{
               RowBox[{
                RowBox[{"-", "893"}], "+", "72.11259588816517`"}], ",", 
               RowBox[{
                RowBox[{"-", "591"}], "+", "72.11259588816517`"}]}], "}"}], 
             ",", 
             RowBox[{"{", 
              RowBox[{
               RowBox[{"-", "900"}], ",", "800"}], "}"}]}], "}"}]}], ",", 
          RowBox[{"AxesOrigin", "\[Rule]", 
           RowBox[{"{", 
            RowBox[{"0", ",", 
             RowBox[{"-", "5500"}]}], "}"}]}], ",", " ", 
          RowBox[{"PlotStyle", "\[Rule]", 
           RowBox[{"{", 
            RowBox[{"{", 
             RowBox[{
              RowBox[{"Thickness", "[", "0.01", "]"}], ",", "Magenta"}], 
             "}"}], "}"}]}], ",", 
          RowBox[{"GridLines", "\[Rule]", 
           RowBox[{"{", 
            RowBox[{
             RowBox[{"{", 
              RowBox[{"{", 
               RowBox[{"restx1nogsch", ",", 
                RowBox[{"{", 
                 RowBox[{"Thick", ",", "Magenta"}], "}"}]}], "}"}], "}"}], 
             ",", 
             RowBox[{"{", 
              RowBox[{"{", 
               RowBox[{
                RowBox[{"-", "5000"}], ",", 
                RowBox[{"{", 
                 RowBox[{"Thick", ",", "Red"}], "}"}]}], "}"}], "}"}]}], 
            "}"}]}]}], "]"}], ",", 
        RowBox[{"Plot", "[", 
         RowBox[{
          RowBox[{"{", 
           RowBox[{
            RowBox[{
             SuperscriptBox["10", "3"], 
             RowBox[{"(", 
              RowBox[{"khbnogs", "-", "0.002"}], ")"}], "*", 
             RowBox[{"(", 
              RowBox[{"x", "-", "restx1nogsch"}], ")"}]}], ",", 
            RowBox[{
             SuperscriptBox["10", "3"], 
             RowBox[{"(", 
              RowBox[{"khbnogs", "+", "0.002"}], ")"}], "*", 
             RowBox[{"(", 
              RowBox[{"x", "-", "restx1nogsch"}], ")"}]}]}], "}"}], ",", 
          RowBox[{"{", 
           RowBox[{"x", ",", 
            RowBox[{
             RowBox[{"-", "920"}], "+", "84.54617"}], ",", 
            RowBox[{
             RowBox[{"-", "600"}], "+", "84.54617"}]}], "}"}], ",", 
          RowBox[{"Filling", "\[Rule]", 
           RowBox[{"{", 
            RowBox[{
             RowBox[{"1", "\[Rule]", 
              RowBox[{"{", "2", "}"}]}], ",", "Gray"}], "}"}]}], ",", 
          RowBox[{"PlotStyle", "\[Rule]", 
           RowBox[{"{", 
            RowBox[{
             RowBox[{"{", 
              RowBox[{"Thick", ",", "Black", ",", "Dashed"}], "}"}], ",", 
             RowBox[{"{", 
              RowBox[{"Thick", ",", "Black", ",", "Dashed"}], "}"}]}], 
            "}"}]}]}], "]"}]}], "}"}], ",", " ", 
      RowBox[{"PlotStyle", "\[Rule]", 
       RowBox[{"{", 
        RowBox[{"{", 
         RowBox[{
          RowBox[{"Thickness", "[", "0.02", "]"}], ",", "Black", ",", 
          RowBox[{"Dashing", "[", "0.04", "]"}]}], "}"}], "}"}]}], ",", 
      RowBox[{"LabelStyle", "->", 
       RowBox[{"{", 
        RowBox[{
         RowBox[{"FontSize", "\[Rule]", "19"}], ",", 
         RowBox[{"FontFamily", "\[Rule]", " ", "\"\<Times\>\""}]}], "}"}]}], 
      ",", 
      RowBox[{"Frame", "\[Rule]", "True"}], ",", 
      RowBox[{"(*", 
       RowBox[{
        RowBox[{"FrameLabel", "\[Rule]", 
         RowBox[{"{", 
          RowBox[{
          "\"\<Displacement From Vertical (nm)\>\"", ",", 
           "\"\<Force (pN)\>\""}], "}"}]}], ","}], " ", "*)"}], 
      RowBox[{"FrameStyle", "\[Rule]", "Black"}], ",", 
      RowBox[{"AspectRatio", "\[Rule]", 
       RowBox[{"0.75", "/", "1"}]}], ",", 
      RowBox[{"FrameTicks", "\[Rule]", 
       RowBox[{"{", 
        RowBox[{
         RowBox[{"{", 
          RowBox[{"TicksF", ",", "None"}], "}"}], ",", 
         RowBox[{"{", 
          RowBox[{"Ticksx", ",", "None"}], "}"}]}], "}"}]}]}], 
     "]"}]}]}]}]], "Input",
 CellChangeTimes->CompressedData["
1:eJxTTMoPSmViYGAQA2IQ7f68MKzM9q3jjM19YDoiuTUKRF87sScBRNdPfloH
ohPVuxtAdL/k06gKIP1DWj4aRM//dnvqAru3jvp+j8H0o4ZD30D0uaO3wTSD
uvOZM/ZvHb+EsF4C0bPM9l4H0Zt+ON0E0T53vB6B6GN2l16BaIHnP96D6OkN
5z6AaPY3zt9AdPObqb9AdMT8JYxngfSNS++YQPRMgencIHr9Ej0eEJ31i/3d
L4e3jlVPcxh+A2mVkFWZFq5vHSPvsWeB6A8qD1qMst46vr+q3w6iuRiFJNyB
9AUtWQi9QlseRD/jNADTHXNmC1tkv3UMck8VA9FeGrFSINpfIV0GRDctMzcD
0cGix81B9MaDF/LygXRDcF85iAYA0IWyKQ==
  "],
 CellLabel->
  "In[138]:=",ExpressionUUID->"5009f494-6e26-428c-9c08-4a31683f810c"],

Cell[BoxData[
 GraphicsBox[{{{}, 
    InterpretationBox[{
      TagBox[{{}, {}, 
        TagBox[
         {RGBColor[1, 0, 1], PointSize[
           NCache[
            Rational[1, 60], 0.016666666666666666`]], Thickness[0.01], 
          LineBox[CompressedData["
1:eJxTTMoPSmViYGBQBmIQ/fzZ+9opVzoPMICAQs8Bs0UPNwpOgPIndB0oamZ/
EOgN5TN0Hsj3+vkuhA3KL2g/oPrK6JjUwQ4I/0HrgZkGUn6Lq6H8gJYD8k0s
Be9MofwDTQfmLLcR+/O+HcI3aDzAsIFD58xKKN+h/sCiJ+vnxiVD+Qo1B7Iu
NERsloHyGSoPrI287nXqahvUvtIDM94ppSzug/IPFB3YefjNFDt3KN8h/8Bz
lXvnZv9vherPPHD3+jGW3duh/ANJBxomLNaakw+TjzzQUbbE1F4dxvc8YL/H
WGbJvRYon4Hhneufq6emwvieDkcTP0Rv9oHxIx0u9AesiGVugZnv0BW5advJ
nc0w+x12WLC3fM9vhrnPQaZ3Md9z1WaY+x0yF7iGzbjdBPOfg+YOmRjuiU0w
/zu8NLmg5ODWBAsfB/l9bevMfjfCws8hq+oty/v1jbDwdTANttfNTGmEhb9D
trOPwVKJRlj8OGRuaJBYfKYBFn8OeWfefExqgPIL2h2+MvqcemIM5TN0OgAA
J7bGoA==
           "]]},
         Annotation[#, "Charting`Private`Tag#1"]& ]},
       {"WolframDynamicHighlight", <|
        "Label" -> {"XYLabel"}, "Ball" -> {"InterpolatedBall"}|>}], 
      DynamicBox[(Charting`HighlightActionBox["DynamicHighlight", {}, 
        Slot["HighlightElements"], 
        Slot["LayoutOptions"], 
        Slot["Meta"], 
        Charting`HighlightActionFunction["DynamicHighlight", {{{}, {}, 
           Annotation[{
             Hue[0.67, 0.6, 0.6], 
             Directive[
              PointSize[
               Rational[1, 60]], 
              AbsoluteThickness[2], 
              Thickness[0.01], 
              RGBColor[1, 0, 1]], 
             Line[CompressedData["
1:eJxTTMoPSmViYGBQBmIQ/fzZ+9opVzoPMICAQs8Bs0UPNwpOgPIndB0oamZ/
EOgN5TN0Hsj3+vkuhA3KL2g/oPrK6JjUwQ4I/0HrgZkGUn6Lq6H8gJYD8k0s
Be9MofwDTQfmLLcR+/O+HcI3aDzAsIFD58xKKN+h/sCiJ+vnxiVD+Qo1B7Iu
NERsloHyGSoPrI287nXqahvUvtIDM94ppSzug/IPFB3YefjNFDt3KN8h/8Bz
lXvnZv9vherPPHD3+jGW3duh/ANJBxomLNaakw+TjzzQUbbE1F4dxvc8YL/H
WGbJvRYon4Hhneufq6emwvieDkcTP0Rv9oHxIx0u9AesiGVugZnv0BW5advJ
nc0w+x12WLC3fM9vhrnPQaZ3Md9z1WaY+x0yF7iGzbjdBPOfg+YOmRjuiU0w
/zu8NLmg5ODWBAsfB/l9bevMfjfCws8hq+oty/v1jbDwdTANttfNTGmEhb9D
trOPwVKJRlj8OGRuaJBYfKYBFn8OeWfefExqgPIL2h2+MvqcemIM5TN0OgAA
J7bGoA==
              "]]}, "Charting`Private`Tag#1"]}}, <|
         "HighlightElements" -> <|
           "Label" -> {"XYLabel"}, "Ball" -> {"InterpolatedBall"}|>, 
          "LayoutOptions" -> <|
           "PlotRange" -> {{-820.8874041118348, -518.8874041118348}, {-900., 
             800.}}, "Frame" -> {{False, False}, {False, False}}, 
            "AxesOrigin" -> {0., -5500.}, 
            "ImageSize" -> {360, 360/GoldenRatio}, "Axes" -> {True, True}, 
            "LabelStyle" -> {}, "AspectRatio" -> GoldenRatio^(-1), 
            "DefaultStyle" -> {
              Directive[
               PointSize[
                Rational[1, 60]], 
               AbsoluteThickness[2], 
               Thickness[0.01], 
               RGBColor[1, 0, 1]]}, 
            "HighlightLabelingFunctions" -> <|"CoordinatesToolOptions" -> ({
                Identity[
                 Part[#, 1]], 
                Identity[
                 Part[#, 2]]}& ), 
              "ScalingFunctions" -> {{Identity, Identity}, {
                Identity, Identity}}|>, "Primitives" -> {}, "GCFlag" -> 
            False|>, 
          "Meta" -> <|
           "DefaultHighlight" -> {"Dynamic", None}, "Index" -> {}, "Function" -> 
            ListLinePlot, "GroupHighlight" -> False|>|>]]& )[<|
        "HighlightElements" -> <|
          "Label" -> {"XYLabel"}, "Ball" -> {"InterpolatedBall"}|>, 
         "LayoutOptions" -> <|
          "PlotRange" -> {{-820.8874041118348, -518.8874041118348}, {-900., 
            800.}}, "Frame" -> {{False, False}, {False, False}}, 
           "AxesOrigin" -> {0., -5500.}, 
           "ImageSize" -> {360, 360/GoldenRatio}, "Axes" -> {True, True}, 
           "LabelStyle" -> {}, "AspectRatio" -> GoldenRatio^(-1), 
           "DefaultStyle" -> {
             Directive[
              PointSize[
               Rational[1, 60]], 
              AbsoluteThickness[2], 
              Thickness[0.01], 
              RGBColor[1, 0, 1]]}, 
           "HighlightLabelingFunctions" -> <|"CoordinatesToolOptions" -> ({
               Identity[
                Part[#, 1]], 
               Identity[
                Part[#, 2]]}& ), 
             "ScalingFunctions" -> {{Identity, Identity}, {
               Identity, Identity}}|>, "Primitives" -> {}, "GCFlag" -> 
           False|>, 
         "Meta" -> <|
          "DefaultHighlight" -> {"Dynamic", None}, "Index" -> {}, "Function" -> 
           ListLinePlot, "GroupHighlight" -> False|>|>],
       ImageSizeCache->{{4.503599627370496*^15, -4.503599627370496*^15}, {
        4.503599627370496*^15, -4.503599627370496*^15}}]},
     Annotation[{{{}, {}, 
        Annotation[{
          Hue[0.67, 0.6, 0.6], 
          Directive[
           PointSize[
            Rational[1, 60]], 
           AbsoluteThickness[2], 
           Thickness[0.01], 
           RGBColor[1, 0, 1]], 
          Line[CompressedData["
1:eJxTTMoPSmViYGBQBmIQ/fzZ+9opVzoPMICAQs8Bs0UPNwpOgPIndB0oamZ/
EOgN5TN0Hsj3+vkuhA3KL2g/oPrK6JjUwQ4I/0HrgZkGUn6Lq6H8gJYD8k0s
Be9MofwDTQfmLLcR+/O+HcI3aDzAsIFD58xKKN+h/sCiJ+vnxiVD+Qo1B7Iu
NERsloHyGSoPrI287nXqahvUvtIDM94ppSzug/IPFB3YefjNFDt3KN8h/8Bz
lXvnZv9vherPPHD3+jGW3duh/ANJBxomLNaakw+TjzzQUbbE1F4dxvc8YL/H
WGbJvRYon4Hhneufq6emwvieDkcTP0Rv9oHxIx0u9AesiGVugZnv0BW5advJ
nc0w+x12WLC3fM9vhrnPQaZ3Md9z1WaY+x0yF7iGzbjdBPOfg+YOmRjuiU0w
/zu8NLmg5ODWBAsfB/l9bevMfjfCws8hq+oty/v1jbDwdTANttfNTGmEhb9D
trOPwVKJRlj8OGRuaJBYfKYBFn8OeWfefExqgPIL2h2+MvqcemIM5TN0OgAA
J7bGoA==
           "]]}, "Charting`Private`Tag#1"]}}, <|
      "HighlightElements" -> <|
        "Label" -> {"XYLabel"}, "Ball" -> {"InterpolatedBall"}|>, 
       "LayoutOptions" -> <|
        "PlotRange" -> {{-820.8874041118348, -518.8874041118348}, {-900., 
          800.}}, "Frame" -> {{False, False}, {False, False}}, 
         "AxesOrigin" -> {0., -5500.}, "ImageSize" -> {360, 360/GoldenRatio}, 
         "Axes" -> {True, True}, "LabelStyle" -> {}, "AspectRatio" -> 
         GoldenRatio^(-1), "DefaultStyle" -> {
           Directive[
            PointSize[
             Rational[1, 60]], 
            AbsoluteThickness[2], 
            Thickness[0.01], 
            RGBColor[1, 0, 1]]}, 
         "HighlightLabelingFunctions" -> <|"CoordinatesToolOptions" -> ({
             Identity[
              Part[#, 1]], 
             Identity[
              Part[#, 2]]}& ), 
           "ScalingFunctions" -> {{Identity, Identity}, {
             Identity, Identity}}|>, "Primitives" -> {}, "GCFlag" -> False|>, 
       "Meta" -> <|
        "DefaultHighlight" -> {"Dynamic", None}, "Index" -> {}, "Function" -> 
         ListLinePlot, "GroupHighlight" -> False|>|>, 
      "DynamicHighlight"]], {{}, {}}}, 
   InterpretationBox[{
     TagBox[{GraphicsComplexBox[CompressedData["
1:eJxd1Hs01fkWAHBXwxhpmC5dJcJEJGIkPRy+NYZQ50gpbnnkkRIHeRyHcr7n
HOclj35O5RXyKDI0IaWIXXlFpQ7FTFGa9FBUylChOfeudb9/3L3Wd+31XXut
vfb+Y38MAiI8ghUVFBROyt9/ctinn5hFOimwcMdMQZwnD6YcGnP3vJLAnNsD
67JOc6Hby6rpRY0EPpZMXnzzHIN04q6aKpZA8SbjzmerMARaCjvN6PL6ig0t
dWocSKIt4/xTWwLV4vILczMPg/DOuG/WsBhecdb2nLE8BL9bVdgMnRODhS2t
5tfqBFhjzUpczhZDO+rPrVzLhuR65ht1ZzE8HD5ZPf4HC3Q0PLY3aIhh2rVX
XOwbB4Wv/V4oDoog280mPetLDKwM5r9yqRSBuMA8X1wYDarVmU93xIlAUJ0d
9qfRQZDhW8oKjiKY8TMP5bdGwrDhuEHEPBEo5e93X5TBBKVA88qBPiG06pU9
Nio6APOXSfe8PC2ExD7brobhfbD/6rN5lyOEQNM4Z2v0Nhiq+vyHjWhCmOCw
FBaaBYJdS0etl7IQ2iOMXZ+Y+UM/3el9yl0BFKqo0B1i/w17fMa8vQsEkFe4
H2ST28HGnnd5NEQAWeEr9i9SocNfxchRz0YA3SzZ9fqRjXDjtKY9fY4AGKZ7
ZUxVS3iY0GvheDsZmiNr9j4O0UNPeppcH+Qmw9ezRiVzK2jI8usxH4ugZODs
ulxz7aYrSu3AjwUWyfBbWWYJ/edt6L5WVip7mg+11oZ1ZY1eaL9NjqV1Gx/4
zc9bvCt90Uh/61exVF5nKqYn6gQg1iIV+8E9fJjpDzCWyYIQw2J19CczPpjf
GKB5toYgzbb0nvOfeBASp/RpiyAULbXsWW5xgweis87W0TgcGehtrHI+yoN+
jzwV0dJIZFbRVuDvy4PMpC/h/dwohFVsRQ4mPHAYeTkfpg+i6yP3cq9McCHq
SqUkwDcGMQq9Tn9p4sKJzhmHvIFY9PL9Rz07CRdCxJfe9HmyELOj4Yb2Ti5c
rXA+0H0hHjlEMf0a9LmgPC/Y1McqAc3kuxl/HsXQ2+N1+fSxRNS+z373mkYM
9E11DuPvDqFHSroSOyGGhukCpfuhSWjQ2Hjo0TYMVVp++Qe7OOicklpskQ6G
2VlVF0kFRjUnWclcxRRIp0bfCGe44LRgoVmzLYYRxwE3g00Yqbt5sn9QT4He
6InWJFP5ngVLlO/8guFJiNOW0QUYfU6b737eFMNHgxhXTzZG9oYt0d5aKTAV
xK5JcOBB/dPi6PubMVwan8g7M81B+rLjVy9ZYoioNXFr8Meo1yXjabkhBvbR
Zpe3FEb3075EHtZOAYlPQ3m8Kw+6koOWe7tj+Cm54qTaMw6yjtkZs15+l+bT
PDfmdoxevHbPWWGMwfb3ha7FAoyuld02M1qCodE52MWuAKNTP2dFqC9KgW7v
RyWTDB70erYq6Xhg+HDrm/zmPg6y+6WeMWODIU3/fJczHaN3jdUxY8swZM04
dSZyMOqMt/j2hT6GxWGZN7WyMap/EOYeqIth149rbgaUYiTUG2b2y/t/7Asz
uOTBA++m2A9f5P3d31vp5tzjoGtV+2iDq+Xz1LQdWeWGUaxRQEC3CYa2DJ+U
fYcwYgwNfmw3wOA2Wy5RPI6RnYOuvaOefJ46uoRRhJE1szGAt1i+L2XwXVwZ
Rv/zLNjo8Ie6UinxbHyUk+v0MpN4pj2XVTijk0k8mzyxxcnehyKe8a3rbtsV
HyWebXUx3HvjXAbxbN53OTH6q9KJZ9NRU/adOanEM8dpdudb5SPEs9nAKzkm
GRLi2UjMn0vPTYqIZ5sCuz44JQqJZwrR9/m7lAXEs9dmHd2NUXzimfN1tp/V
FJd49uAfmr+O+2Li2ZHWUxF+uYeJZ/SNWRoKVQnEs5Af/EzXYRbxLDCv9Gau
JIZ41sJqGDq2LYp4dtfcfErNO4x4Njg0uJ7G2ks8u7jOOuLUAn/iWfl85cAi
x+3Es32x4UPNKzcQz87Tt0jGXCyJZwqjtywSOhjEM2Csqsqu3U08086YWnyk
JIh4loJ39U7jUOJZzvN5d/KZkcQzVY/IihN7o4ln7Qnp32Qz4ohnS7Y+fP6V
xSaeHQur2LAh9BDxrNSmfOmrPA7x7KWBJqpz4xLPCr6tWfH5Go94pu8Y4jO+
M5l4ZlXi49onExDPNLwPJEaEi4hnx0Z3vD6iICGelZXy/3U8PoV4Jq5pF23V
SCWe/fV084XPqWnEM7Xx35aYKGYQzybNjockux0lnlm+O6h7QIUinpW+6R13
eUgRzyols05JTlLiWejYj+I/oijimbiPppsbKyWebY7okhnSKOKZMPwQLfMM
RTyLT/JRMUmTEs+aVi6ZajOkiGdT5ncDVqdSxDOtKhPtMaCIZ2+3js6MZUuJ
Z5PqN1VztCjimdX3CbEqHIp4Rk+TLYdainj26FaS0uI7FPGsfH1dvKxASjzT
UtDTVFSniGeM2TtJUfEU8Szs8LJVplUU8exzY8/3gnaKeNb0yHS6ppcingkt
F65uKZISzwzjO7IvzqWIZ7vj2HOMYyniGXviXv3AWYp4pmKTJF3bQhHPurf3
4pB7FPGsOojDmu2jEGq0Xlw6KL+P/8aaq////xue2fPG
        "], {{{}, {}, {}, {}, {}, {}, 
          {GrayLevel[0], Opacity[0.2], EdgeForm[None], 
           GraphicsGroupBox[
            PolygonBox[{{155, 27, 28, 29, 30, 31, 32, 33, 34, 35, 36, 37, 38, 
             39, 40, 41, 42, 43, 44, 45, 46, 47, 48, 49, 72, 66, 61, 57, 54, 
             52, 73, 67, 62, 58, 55, 74, 68, 63, 59, 75, 69, 64, 76, 70, 77, 
             50, 127, 154, 147, 153, 141, 146, 152, 136, 140, 145, 151, 132, 
             135, 139, 144, 150, 129, 131, 134, 138, 143, 149, 126, 125, 124, 
             123, 122, 121, 120, 119, 118, 117, 116, 115, 114, 113, 112, 111, 
             110, 109, 108, 107, 106, 105, 104, 156}}]]}, 
          {GrayLevel[0], Opacity[0.2], EdgeForm[None], 
           GraphicsGroupBox[
            PolygonBox[{{78, 148, 142, 137, 133, 130, 128, 79, 80, 81, 82, 83,
              84, 85, 86, 87, 88, 89, 90, 91, 92, 93, 94, 95, 96, 97, 98, 99, 
             100, 101, 102, 103, 156, 155, 26, 25, 24, 23, 22, 21, 20, 19, 18,
              17, 16, 15, 14, 13, 12, 11, 10, 9, 8, 7, 6, 5, 4, 3, 2, 51, 53, 
             56, 60, 65, 71, 1}}]]}, {}, {}}, {{}, {}, {}, 
          TagBox[
           {GrayLevel[0], Thickness[Large], Opacity[1.], 
            Dashing[{Small, Small}], 
            LineBox[{1, 71, 65, 60, 56, 53, 51, 2, 3, 4, 5, 6, 7, 8, 9, 10, 
             11, 12, 13, 14, 15, 16, 17, 18, 19, 20, 21, 22, 23, 24, 25, 26, 
             155, 27, 28, 29, 30, 31, 32, 33, 34, 35, 36, 37, 38, 39, 40, 41, 
             42, 43, 44, 45, 46, 47, 48, 49, 72, 66, 61, 57, 54, 52, 73, 67, 
             62, 58, 55, 74, 68, 63, 59, 75, 69, 64, 76, 70, 77, 50}]},
           Annotation[#, "Charting`Private`Tag#1"]& ], 
          TagBox[
           {GrayLevel[0], Thickness[Large], Opacity[1.], 
            Dashing[{Small, Small}], 
            LineBox[{78, 148, 142, 137, 133, 130, 128, 79, 80, 81, 82, 83, 84,
              85, 86, 87, 88, 89, 90, 91, 92, 93, 94, 95, 96, 97, 98, 99, 100,
              101, 102, 103, 156, 104, 105, 106, 107, 108, 109, 110, 111, 112,
              113, 114, 115, 116, 117, 118, 119, 120, 121, 122, 123, 124, 125,
              126, 149, 143, 138, 134, 131, 129, 150, 144, 139, 135, 132, 151,
              145, 140, 136, 152, 146, 141, 153, 147, 154, 127}]},
           Annotation[#, "Charting`Private`Tag#2"]& ]}}], {}},
      {"WolframDynamicHighlight", <|
       "Label" -> {"XYLabel"}, "Ball" -> {"InterpolatedBall"}|>}], 
     DynamicBox[(Charting`HighlightActionBox["DynamicHighlight", {}, 
       Slot["HighlightElements"], 
       Slot["LayoutOptions"], 
       Slot["Meta"], 
       Charting`HighlightActionFunction["DynamicHighlight", {
         GraphicsComplex[CompressedData["
1:eJxd1Hs01fkWAHBXwxhpmC5dJcJEJGIkPRy+NYZQ50gpbnnkkRIHeRyHcr7n
HOclj35O5RXyKDI0IaWIXXlFpQ7FTFGa9FBUylChOfeudb9/3L3Wd+31XXut
vfb+Y38MAiI8ghUVFBROyt9/ctinn5hFOimwcMdMQZwnD6YcGnP3vJLAnNsD
67JOc6Hby6rpRY0EPpZMXnzzHIN04q6aKpZA8SbjzmerMARaCjvN6PL6ig0t
dWocSKIt4/xTWwLV4vILczMPg/DOuG/WsBhecdb2nLE8BL9bVdgMnRODhS2t
5tfqBFhjzUpczhZDO+rPrVzLhuR65ht1ZzE8HD5ZPf4HC3Q0PLY3aIhh2rVX
XOwbB4Wv/V4oDoog280mPetLDKwM5r9yqRSBuMA8X1wYDarVmU93xIlAUJ0d
9qfRQZDhW8oKjiKY8TMP5bdGwrDhuEHEPBEo5e93X5TBBKVA88qBPiG06pU9
Nio6APOXSfe8PC2ExD7brobhfbD/6rN5lyOEQNM4Z2v0Nhiq+vyHjWhCmOCw
FBaaBYJdS0etl7IQ2iOMXZ+Y+UM/3el9yl0BFKqo0B1i/w17fMa8vQsEkFe4
H2ST28HGnnd5NEQAWeEr9i9SocNfxchRz0YA3SzZ9fqRjXDjtKY9fY4AGKZ7
ZUxVS3iY0GvheDsZmiNr9j4O0UNPeppcH+Qmw9ezRiVzK2jI8usxH4ugZODs
ulxz7aYrSu3AjwUWyfBbWWYJ/edt6L5WVip7mg+11oZ1ZY1eaL9NjqV1Gx/4
zc9bvCt90Uh/61exVF5nKqYn6gQg1iIV+8E9fJjpDzCWyYIQw2J19CczPpjf
GKB5toYgzbb0nvOfeBASp/RpiyAULbXsWW5xgweis87W0TgcGehtrHI+yoN+
jzwV0dJIZFbRVuDvy4PMpC/h/dwohFVsRQ4mPHAYeTkfpg+i6yP3cq9McCHq
SqUkwDcGMQq9Tn9p4sKJzhmHvIFY9PL9Rz07CRdCxJfe9HmyELOj4Yb2Ti5c
rXA+0H0hHjlEMf0a9LmgPC/Y1McqAc3kuxl/HsXQ2+N1+fSxRNS+z373mkYM
9E11DuPvDqFHSroSOyGGhukCpfuhSWjQ2Hjo0TYMVVp++Qe7OOicklpskQ6G
2VlVF0kFRjUnWclcxRRIp0bfCGe44LRgoVmzLYYRxwE3g00Yqbt5sn9QT4He
6InWJFP5ngVLlO/8guFJiNOW0QUYfU6b737eFMNHgxhXTzZG9oYt0d5aKTAV
xK5JcOBB/dPi6PubMVwan8g7M81B+rLjVy9ZYoioNXFr8Meo1yXjabkhBvbR
Zpe3FEb3075EHtZOAYlPQ3m8Kw+6koOWe7tj+Cm54qTaMw6yjtkZs15+l+bT
PDfmdoxevHbPWWGMwfb3ha7FAoyuld02M1qCodE52MWuAKNTP2dFqC9KgW7v
RyWTDB70erYq6Xhg+HDrm/zmPg6y+6WeMWODIU3/fJczHaN3jdUxY8swZM04
dSZyMOqMt/j2hT6GxWGZN7WyMap/EOYeqIth149rbgaUYiTUG2b2y/t/7Asz
uOTBA++m2A9f5P3d31vp5tzjoGtV+2iDq+Xz1LQdWeWGUaxRQEC3CYa2DJ+U
fYcwYgwNfmw3wOA2Wy5RPI6RnYOuvaOefJ46uoRRhJE1szGAt1i+L2XwXVwZ
Rv/zLNjo8Ie6UinxbHyUk+v0MpN4pj2XVTijk0k8mzyxxcnehyKe8a3rbtsV
HyWebXUx3HvjXAbxbN53OTH6q9KJZ9NRU/adOanEM8dpdudb5SPEs9nAKzkm
GRLi2UjMn0vPTYqIZ5sCuz44JQqJZwrR9/m7lAXEs9dmHd2NUXzimfN1tp/V
FJd49uAfmr+O+2Li2ZHWUxF+uYeJZ/SNWRoKVQnEs5Af/EzXYRbxLDCv9Gau
JIZ41sJqGDq2LYp4dtfcfErNO4x4Njg0uJ7G2ks8u7jOOuLUAn/iWfl85cAi
x+3Es32x4UPNKzcQz87Tt0jGXCyJZwqjtywSOhjEM2Csqsqu3U08086YWnyk
JIh4loJ39U7jUOJZzvN5d/KZkcQzVY/IihN7o4ln7Qnp32Qz4ohnS7Y+fP6V
xSaeHQur2LAh9BDxrNSmfOmrPA7x7KWBJqpz4xLPCr6tWfH5Go94pu8Y4jO+
M5l4ZlXi49onExDPNLwPJEaEi4hnx0Z3vD6iICGelZXy/3U8PoV4Jq5pF23V
SCWe/fV084XPqWnEM7Xx35aYKGYQzybNjockux0lnlm+O6h7QIUinpW+6R13
eUgRzyols05JTlLiWejYj+I/oijimbiPppsbKyWebY7okhnSKOKZMPwQLfMM
RTyLT/JRMUmTEs+aVi6ZajOkiGdT5ncDVqdSxDOtKhPtMaCIZ2+3js6MZUuJ
Z5PqN1VztCjimdX3CbEqHIp4Rk+TLYdainj26FaS0uI7FPGsfH1dvKxASjzT
UtDTVFSniGeM2TtJUfEU8Szs8LJVplUU8exzY8/3gnaKeNb0yHS6ppcingkt
F65uKZISzwzjO7IvzqWIZ7vj2HOMYyniGXviXv3AWYp4pmKTJF3bQhHPurf3
4pB7FPGsOojDmu2jEGq0Xlw6KL+P/8aaq////xue2fPG
          "], {{{}, {}, {}, {}, {}, {}, {
             EdgeForm[], 
             Directive[
              GrayLevel[0], 
              Opacity[0.2]], 
             GraphicsGroup[{
               
               Polygon[{{155, 27, 28, 29, 30, 31, 32, 33, 34, 35, 36, 37, 38, 
                39, 40, 41, 42, 43, 44, 45, 46, 47, 48, 49, 72, 66, 61, 57, 
                54, 52, 73, 67, 62, 58, 55, 74, 68, 63, 59, 75, 69, 64, 76, 
                70, 77, 50, 127, 154, 147, 153, 141, 146, 152, 136, 140, 145, 
                151, 132, 135, 139, 144, 150, 129, 131, 134, 138, 143, 149, 
                126, 125, 124, 123, 122, 121, 120, 119, 118, 117, 116, 115, 
                114, 113, 112, 111, 110, 109, 108, 107, 106, 105, 104, 
                156}}]}]}, {
             EdgeForm[], 
             Directive[
              GrayLevel[0], 
              Opacity[0.2]], 
             GraphicsGroup[{
               
               Polygon[{{78, 148, 142, 137, 133, 130, 128, 79, 80, 81, 82, 83,
                 84, 85, 86, 87, 88, 89, 90, 91, 92, 93, 94, 95, 96, 97, 98, 
                99, 100, 101, 102, 103, 156, 155, 26, 25, 24, 23, 22, 21, 20, 
                19, 18, 17, 16, 15, 14, 13, 12, 11, 10, 9, 8, 7, 6, 5, 4, 3, 
                2, 51, 53, 56, 60, 65, 71, 1}}]}]}, {}, {}}, {{}, {}, {}, 
            Annotation[{
              Directive[
               Opacity[1.], 
               AbsoluteThickness[2], 
               Thickness[Large], 
               GrayLevel[0], 
               Dashing[{Small, Small}]], 
              
              Line[{1, 71, 65, 60, 56, 53, 51, 2, 3, 4, 5, 6, 7, 8, 9, 10, 11,
                12, 13, 14, 15, 16, 17, 18, 19, 20, 21, 22, 23, 24, 25, 26, 
               155, 27, 28, 29, 30, 31, 32, 33, 34, 35, 36, 37, 38, 39, 40, 
               41, 42, 43, 44, 45, 46, 47, 48, 49, 72, 66, 61, 57, 54, 52, 73,
                67, 62, 58, 55, 74, 68, 63, 59, 75, 69, 64, 76, 70, 77, 50}]},
              "Charting`Private`Tag#1"], 
            Annotation[{
              Directive[
               Opacity[1.], 
               AbsoluteThickness[2], 
               Thickness[Large], 
               GrayLevel[0], 
               Dashing[{Small, Small}]], 
              
              Line[{78, 148, 142, 137, 133, 130, 128, 79, 80, 81, 82, 83, 84, 
               85, 86, 87, 88, 89, 90, 91, 92, 93, 94, 95, 96, 97, 98, 99, 
               100, 101, 102, 103, 156, 104, 105, 106, 107, 108, 109, 110, 
               111, 112, 113, 114, 115, 116, 117, 118, 119, 120, 121, 122, 
               123, 124, 125, 126, 149, 143, 138, 134, 131, 129, 150, 144, 
               139, 135, 132, 151, 145, 140, 136, 152, 146, 141, 153, 147, 
               154, 127}]}, "Charting`Private`Tag#2"]}}], {}}, <|
        "HighlightElements" -> <|
          "Label" -> {"XYLabel"}, "Ball" -> {"InterpolatedBall"}|>, 
         "LayoutOptions" -> <|
          "PlotRange" -> {{-835.45383, -515.45383}, {-1257.1776866487573`, 
            1142.8222153920588`}}, 
           "Frame" -> {{False, False}, {False, False}}, 
           "AxesOrigin" -> {-508.7871633333345, 0}, 
           "ImageSize" -> {360, 360/GoldenRatio}, "Axes" -> {True, True}, 
           "LabelStyle" -> {}, "AspectRatio" -> GoldenRatio^(-1), 
           "DefaultStyle" -> {
             Directive[
              Opacity[1.], 
              AbsoluteThickness[2], 
              Thickness[Large], 
              GrayLevel[0], 
              Dashing[{Small, Small}]], 
             Directive[
              Opacity[1.], 
              AbsoluteThickness[2], 
              Thickness[Large], 
              GrayLevel[0], 
              Dashing[{Small, Small}]]}, 
           "HighlightLabelingFunctions" -> <|"CoordinatesToolOptions" -> ({
               Identity[
                Part[#, 1]], 
               Identity[
                Part[#, 2]]}& ), 
             "ScalingFunctions" -> {{Identity, Identity}, {
               Identity, Identity}}|>, 
           "Primitives" -> {{{{}, {}, {}, {}, {}, {}, {
                EdgeForm[], 
                Directive[
                 GrayLevel[0], 
                 Opacity[0.2]], 
                GraphicsGroup[{{
                   Polygon[CompressedData["
1:eJxdlAtMk1cYhhtmtVO8xFink1tRKhftygB1GdjjRLEUW0SZEkFdB9YhFBAK
FBg9LUUoF/EgKMhgUVCwsROLTJQKxynlKo5ShE3ASxZkKAxRpmKBdUt2luwk
f06+/H/+857ve9+HIYwKCLOgUCjB5ufvHejcrCoGlZjyz9p062GSkeV9T4kb
o7WHH4lswOPuBt8HZ5V49pJD+QK1F2DPFoSwQpVYtv+G9narL8hpgY/SWUp8
pTK/nL91N+ihn8mRmtJwjZt9baVuH/jGo5jtpk/DaY1Dd4MuHwAjfU2zmafM
78UWJ5JXCUHCx7TNg1+l4ek+IdNgCAUC1obYdy5peP2dAa/AJhFYpj/RXf1O
gUXx1Hc708PBGna3M+uOAmdc8nGLhZGAYfOFxuekAvcFlNAy1kQDF7W+7NAB
Bc5PfR/ZJ48BkLYxg+OowJyR4aXYdAz8NNJ19uakHMfcvKwSHogDgu/3XXjf
IMen26Y5JQMSMPzytY2nSo5Fmddf9AYmAHFL/Z0Ve+X4ltrn6P1riYATIz5Y
byfHcxeGOYW4JoHpUh5zahRiY/e+GxcKkkHzkc3Bm3QQ83fUcibGU0A/1Vrl
eRzielMZtSc8FQwymU/6d0OsoR8sPdYuA0ENklfvAyD2f+lqXdwlA8bAJuoq
c/2qY05pY68MtCtDnYP8If5Uqf7O8jcZqHt6PrbHD+LrE5MlF00ykF9mO7dz
G8SPRdt3ji6HYPvylS6NGyEe8R7gMXZAcFtzxGtwA8Q6rT7bnQeB57Y6wbQH
xLl21e0+fAjc4vbGfe4O8XqTgifeA4GdofDWdTbEUTWOvPpDEEzlLvWvdoL4
NSPON1AKgcRBKLzvCLE+LyTrSAoE47qrcWNrIT4zvb0tWQbBs+f+xeuYEG/8
ZaXv+XQIjNy8p1X2EEtPNnL/QBAIngy+bmZAzJupUlkUQtCWyJr3zA5iq4j8
VnqRWW/lPRcHW7NenzCuZ5lZL8d6s7eNWW8tXyU4B0Hdgwj/r60h3r96U6uw
wqxfrBMqrMz6EePD+EoIfqBaSs6tgnhmZj5Xpf6vrnhhnOA+ROT7q6GyhJle
RP7X0O9k0hoROe/+HiMUdSGip78jlWrViYjeKV33ovRmRO5D80g99dldRO5L
1ziuGMOI9IOfa3DGNYj0K+Lbte5OGkT6KZ3sqhu4hEi/j0emeOVfRGQeb9f/
LNyQg8i8XBclSWgyROYpmOlMjUlEZN7B8dIPmBJE/BA+tjrz1xhE/OIX1W6w
90LETw2f2L7V2yPitzeLW+cX0xHxI51is8xiMSJ+tU9sKfpxASJ+Zo8fsz5K
Q8Tvb1wKRUreSZIHy4krto4WeSQvfz71uzaVk0vylKltzti1JIfkrbIi7aPC
xCySx4LRL59nU1Qkr0uCjiZHRWaQPLuWh/j2GtJJ3u28RSETe5WEB2XztOum
bisIL4YZy0AtT054UuFRteb3EhnhTUGEesuW8BTCI9tdD4dmE6SEV81JJ+YU
CeIJz+YHRKtPH44lvCseWthZKo4mPMyC+40mGE54uSLvrVV2eSjhKRa4a4pq
gglvKaMdrKQWAfiXx9X8naoxLhv8n9d/AQnB2Tw=
                    "]]}}]}, {
                EdgeForm[], 
                Directive[
                 GrayLevel[0], 
                 Opacity[0.2]], 
                GraphicsGroup[{{
                   Polygon[CompressedData["
1:eJxTTMoPSmViYGBwAmIQnfPTKG+hdNeBVNXaz1uXTD7QJvc074ZU14E2A0mz
IwsnH1jgPD2fH8hfYb214tK8yQeu9v4uqJXoOvA+8O3fdzMmH7BTOlIcKdp1
oKIulkOjd/IBfu/QSkH+rgMd121lZ5VOPrBpTnlLI1PXgTWd/9zq3CYf+GG/
Z1biy84Dn97Wz3J7MenA+QjDfc83dR6Q4C6f/1d60oHJXy/wcDV0Hvg+zdfN
LnbigWSDtlPafp0Hmo23nrVZNOFAna16vbBE54FAT6W0w+v6D7Sd+xQ3/WnH
AV7OmSUKJn0HbhquMn24ruPAn8Ifdqdm9hywMC6v1qrsOODyp/LUe7buAy07
8t7wu3cc+Je8a6ZGf+cBaYGgkN0CHQdelTxWWfe9/cD81/HPme61H/BIPv3Z
rbrtgH5q80vPNe0HGIqvNkeztR7g2jjpUVhZ+4HX2ifO7ylsPnCp4Qwbg0v7
AfdDlfGGPxoPPFX6pJjP237gGqPI6k9xDQdYk3XX3L3edqD76IL8+Fm1B4TU
Jye+WNp2wM9pugDD2qoDmXuf8O7MbzuQLhivadVQfmDt9YSnqrZtB5JnLzk5
q7PkgM2RE5sj2NoOHCnf/XBKcOGBG35uH7sutB64oKv7gycy50Bi7LvIyHmt
B+49vGdtW552wNSuaefb9NYD26yM8xeIJRz4tsjBRc609cAKIbbkhS4hBw4v
FbHzY249kFGa+3C/vuMBhz3GMkvutRxgAAOLveh8mHp/zbRLeVwGcPPOl186
tOOVE9y+6bk6mVIcfnD3zJ6feeDS9xC4e+dzcPjZl0bB/XM8X83rgXYC3L9f
68sZJLWT4eFhK7DOXPV9Kjy8qq+bn979NAMenkfllt9XXZgND2/WuZkBUv15
8Pj4G6+b1Xy0AB5frRtn5DxWLYLHZ8c83bkd84vh8T3D27Rv+u8SeHr443Wl
Y1FcGTy93H46Z+OnW+Xw9HTc4casNZaV8PSmZ267afXGKnh6fFlveXmZQQ08
vW7sWLGFe1ItPD1/0XE8spWnHp7eF3monXpi0gDPD18Wf9/25lkDPL8wn71r
NX1pIzw/9U18+6btbyM8v10p/nq0TrMJnh9/pFRuqrJvgufXztjdKyq8muD5
+XzkncXf/Zvg+f3L9RzF7UFNB2DlgWTY33lloU0HAAAxJkY=
                    "]]}}]}, {}, {}}, {{}, {}, {}, 
               Annotation[{
                 Directive[
                  Opacity[1.], 
                  AbsoluteThickness[2], 
                  Thickness[Large], 
                  GrayLevel[0], 
                  Dashing[{Small, Small}]], 
                 Line[CompressedData["
1:eJwd0384E3gcB3CPjnPSo+vSE7LMtZWW3STRndn3SmS7No9Sdp1fQyiN8mOh
7LvZ7yuV6laEQyJHF+XQhk/5VVRqyLqiH5eU6Ie4Eqvb9Xmez/N53s/7n9c/
HyIvITDa1MTEhG3c/2/81Ep+kb0KbLcYClKDxCAjDPH1diqY6I8n1gWK4fd1
6gRrY+7m3i95xxFD38HpxP0LVaAM0ZTvZYrB26k1iWujgvdRaTXpDDFYs4LS
vrZWQW/SZFumsxhqTgkkIlMVZB8ZG5UZRPCeoc2NeK6EWTcGvleXiqA72LVp
uEYJEyXv/hp9iuHo5C0rS6yE4g3kzierMETSZJ0UtrFf8WNrrZUQMulLhd8s
VEK1ovzi7Jz9ILs5HqoeUsBz4ZqeM7R9cNe1wv3ROQVQPeg1f1Sng6ebIGN5
mgI6kD63ck0aSOr5o9Z+Crg3dKp6/G8B2M8N3KyZq4AZZq+iODQVCl+EDZsO
yuEEyz1bPZ0M30VnPfevlIOiwCVfUZgEltU5j7ekykFafSL+H9Ie0OHr5iY+
cjCEuezIakuEIadxYsIcOZjlxwXYHeKDWaRL5UC/DNoIZQ9IRTth3tKjEc9K
ZZDR79GlGYqFuMYncxoSZECfe86D9CoaqvrDh0h0GUwKBSa2lEjwar16Idhc
Bh0JZOZDSjjo2b5vVLekUGhhwWak/AwRIS+53AIp5BXGge7dZnD3FjeMxUhB
vWtFnJ0FG/4tRj4Edyl0C3RX6kfWQkvpfG/2LClwnLfr+JY0QFq3RacHJWDy
eTwb76X3Un1uSKA5sWb7gxgCetjTxLyTK4FPZ0klsyvoiPbpWAg1SgLCbQ01
l68x0YGr+IGUKoE/y3JK2Os2oT4b9YG0mSy44OZUW6YNRnHuJ2lu7VmQ1fy0
lVsZikb0bZ8UR4093zQ7w56HBHYW3oMRWWDQ88g6XRTiUFcnTVGywKVlgB7U
FoPmt2f3nJ8SQ0yq2dRG6Q60hNaznNoiBvlZP7ckvAsRCWur/A6LQR+YZyFf
kogoFe0F4aFiyMmc3qUX7UbYwkPOWCYGxsizeTCzB10ZuZ17aVIEuy9VKnmh
yYhTGFw63SSC3zoNjLyBFPTszQTBSymCGEXdaH+QAPGvaloWbhVBY4Xfzu6L
exFjNz9M4ygC8znRziGu6ciQzyJ/GMPQ2xPcUHosA3XEev/iqcXA3lDLGH+9
D903c1B6yTBoZgrM+nZkokEy+dH9TRiqbMLy93QJEbcp5e10IIaAN64OJ28L
UW9Qm5m9Mb+9/kV+c78QdUmilnMDMKyUVJyyeiJE9Y+Lk/p+wlA3Ppl3ZkaI
cgoWm99cj+FhjO/GsQUY+S6wpTR7YBjxGWARN2B0uSqWPrgag7am/ddVLIy8
1tdzDO4YDjqe7/JjY+SWvDX5B+OfucyIWfzNGDnqjjfW0TAkXFjG0oRj9OHg
vIDzzhgmiMnMoDSMUkg8XvcyDO2HQlSx+zB6ra1OfrkUg9rg25khxGj4RcDJ
FWQMHndtmcVSjHr9Dz0ud8KQdrjZ/9URjDiPBic6iBhYH8uVpscx6txL/XLY
EcOi+JxrNieM3rIbFNJio9cv2t+rwOhlOHj7EIzeWraSU4RR/Z34gEgHDNu+
9bzGO23087U88SKj/wjxq9QyjM6ZWaUU2WP4+NHSX1mB0X8Ban+G
                  "]]}, "Charting`Private`Tag#1"], 
               Annotation[{
                 Directive[
                  Opacity[1.], 
                  AbsoluteThickness[2], 
                  Thickness[Large], 
                  GrayLevel[0], 
                  Dashing[{Small, Small}]], 
                 Line[CompressedData["
1:eJwdjws01HkUx2e1ZEXU0irv2TwnGutRW2b8ajWtlEHPOSUxSg+ZLBqj8Jv3
A+lvFDNtSmmztrGl1SqTbhFSIY+0m2aXXVGiml4SanbvOffc8z3fc8/5fFzi
OFHbjUgkUrhh/7uJ779JKrVTwHbXzFfVZUqQOA4kPZinAAl1bmBDqRJOflfE
sTTk8qXV6R0lSujO+7Av01YBzyNHJkeLlUAnN6SwbBSQnhVt6pGnBMuw9bxZ
lgqQ9dAc1GlKqPqRK+IbKeCcfIqRxVDCWLBWHftEDvqRbDVjqADaNvnWDVbJ
wXYG98SkXQEo37Sbm2E5vDu6hkGPJoBNlbRQwuUg9Ku+G3TqMGTR3LO/tJVD
ZCh5R31lPkha9VuLBmRg8YUq1dn/EPzhWxHQVymDieQxeosqFxb7cQ948WQQ
MsFreW6SA6KapGeWK2Uwxb6i8siXg51V1LpaKxk8Tf1nfuU7KZwYjhk00knh
e/btV4wDEli4Xfgk9JwUSCndws0mYjC7UNC/Yb8UhinNbdpkIXTgOyakECms
vMGL8R3jwwBZ78KxkML9z6x/0W/FYMz2PveoRwI5N09yYtSZMNtdGTt0RgLh
y4usSJoM2HX1X4vLHAkkzIrxXIK5oOnZNuBKkwD7WNkttTwVghqaL24ykUAD
t7avcG0yPAhnvFS0i6Hd23vMnJUIsdGjLFaJGHR9uqU07g4IoAsujySI4dIS
P87JOdvg7SkU4hgghvLZJuzSkHVQf8aaHj5NDDvT9vZdW7gMkNbPvkwnAtL/
s/jqw4wun5C7IjgfvkY+GkpFf3fWrbqvNvQjd3wympmI+rEw2ideBMD01xRf
3IJym/FfYh8R2OaP2eecjkfdNkW5vAkhKPDmrgm8G+0KUFH9GoWgemzRejxp
H3r64OZHmVIIZlH7Ko7uSEHceaZ0XawQmjIOfV7M3I+YPoEp7ylCcIp8+Pgj
l4esGw91nn8vgMLEimXLdh9E86mdXj71AigLKJ//5Fg2cnFcrll5WABDLtao
OoyPKBWNJdu2CqBketWC8esChE0XSYM9BOAckhCt3yhCN57eU195wwff09Gr
ejrEiHli05kPdXywYu05wNkrRUMvXzsGyflQOLJhOIckR0nNtfW2G/lwtkz4
1ZF0BQpOToqpdeaDrKpJGmmViyaPh7mNj2B427/6t/HcPNS0k75lsRaDuf5X
Jw+jfNRr7CAPkmB4RzmSIAo7jHRubn29azFQX/zgsMeUQKy6tFcfojCQ05uL
L80gUNf6m8Z2hmxDcrQ2siTQbVG8FyvC8G95y0xlQ6Ca/lMp3asx1C10Gmsk
E6igxMmkdQWG1ZzbHWQagRhz5lKuLcKwe/Rr2Z/JBLqu2UnTBWLYsp83zS2N
QEErapiTARiYU61ZyekE8kvdmLrUH4PvzIw002wCOXccufo7FcOYd3tcYC6B
xvNmR5z3xCDZe5BW8BOB0lzj4to8MPDe3Kt59DOBXmgvpI66Y0jMdPf31BBo
cDhCtcANQ3hehxdcNPiE5veXkw0+Gg/bUSAQs0/3uskFg2lAlvLbBgK1pPtM
H3TGMK7tnCluMvCevUtxdcLQeyfL2L7VwBvsQA9xxNC2rgsn3DP430+MYDsY
/Hs9J6q6DPxJ2jiBPYYL8dncqR4CVRqbp5XaYSh71qUPfUigTxoede4=
                  "]]}, "Charting`Private`Tag#2"]}}, {}}, "GCFlag" -> True|>, 
         "Meta" -> <|
          "DefaultHighlight" -> {"Dynamic", None}, "Index" -> {}, "Function" -> 
           Plot, "GroupHighlight" -> False|>|>]]& )[<|
       "HighlightElements" -> <|
         "Label" -> {"XYLabel"}, "Ball" -> {"InterpolatedBall"}|>, 
        "LayoutOptions" -> <|
         "PlotRange" -> {{-835.45383, -515.45383}, {-1257.1776866487573`, 
           1142.8222153920588`}}, "Frame" -> {{False, False}, {False, False}},
           "AxesOrigin" -> {-508.7871633333345, 0}, 
          "ImageSize" -> {360, 360/GoldenRatio}, "Axes" -> {True, True}, 
          "LabelStyle" -> {}, "AspectRatio" -> GoldenRatio^(-1), 
          "DefaultStyle" -> {
            Directive[
             Opacity[1.], 
             AbsoluteThickness[2], 
             Thickness[Large], 
             GrayLevel[0], 
             Dashing[{Small, Small}]], 
            Directive[
             Opacity[1.], 
             AbsoluteThickness[2], 
             Thickness[Large], 
             GrayLevel[0], 
             Dashing[{Small, Small}]]}, 
          "HighlightLabelingFunctions" -> <|"CoordinatesToolOptions" -> ({
              Identity[
               Part[#, 1]], 
              Identity[
               Part[#, 2]]}& ), 
            "ScalingFunctions" -> {{Identity, Identity}, {
              Identity, Identity}}|>, 
          "Primitives" -> {{{{}, {}, {}, {}, {}, {}, {
               EdgeForm[], 
               Directive[
                GrayLevel[0], 
                Opacity[0.2]], 
               GraphicsGroup[{{
                  Polygon[CompressedData["
1:eJxdlAtMk1cYhhtmtVO8xFink1tRKhftygB1GdjjRLEUW0SZEkFdB9YhFBAK
FBg9LUUoF/EgKMhgUVCwsROLTJQKxynlKo5ShE3ASxZkKAxRpmKBdUt2luwk
f06+/H/+857ve9+HIYwKCLOgUCjB5ufvHejcrCoGlZjyz9p062GSkeV9T4kb
o7WHH4lswOPuBt8HZ5V49pJD+QK1F2DPFoSwQpVYtv+G9narL8hpgY/SWUp8
pTK/nL91N+ihn8mRmtJwjZt9baVuH/jGo5jtpk/DaY1Dd4MuHwAjfU2zmafM
78UWJ5JXCUHCx7TNg1+l4ek+IdNgCAUC1obYdy5peP2dAa/AJhFYpj/RXf1O
gUXx1Hc708PBGna3M+uOAmdc8nGLhZGAYfOFxuekAvcFlNAy1kQDF7W+7NAB
Bc5PfR/ZJ48BkLYxg+OowJyR4aXYdAz8NNJ19uakHMfcvKwSHogDgu/3XXjf
IMen26Y5JQMSMPzytY2nSo5Fmddf9AYmAHFL/Z0Ve+X4ltrn6P1riYATIz5Y
byfHcxeGOYW4JoHpUh5zahRiY/e+GxcKkkHzkc3Bm3QQ83fUcibGU0A/1Vrl
eRzielMZtSc8FQwymU/6d0OsoR8sPdYuA0ENklfvAyD2f+lqXdwlA8bAJuoq
c/2qY05pY68MtCtDnYP8If5Uqf7O8jcZqHt6PrbHD+LrE5MlF00ykF9mO7dz
G8SPRdt3ji6HYPvylS6NGyEe8R7gMXZAcFtzxGtwA8Q6rT7bnQeB57Y6wbQH
xLl21e0+fAjc4vbGfe4O8XqTgifeA4GdofDWdTbEUTWOvPpDEEzlLvWvdoL4
NSPON1AKgcRBKLzvCLE+LyTrSAoE47qrcWNrIT4zvb0tWQbBs+f+xeuYEG/8
ZaXv+XQIjNy8p1X2EEtPNnL/QBAIngy+bmZAzJupUlkUQtCWyJr3zA5iq4j8
VnqRWW/lPRcHW7NenzCuZ5lZL8d6s7eNWW8tXyU4B0Hdgwj/r60h3r96U6uw
wqxfrBMqrMz6EePD+EoIfqBaSs6tgnhmZj5Xpf6vrnhhnOA+ROT7q6GyhJle
RP7X0O9k0hoROe/+HiMUdSGip78jlWrViYjeKV33ovRmRO5D80g99dldRO5L
1ziuGMOI9IOfa3DGNYj0K+Lbte5OGkT6KZ3sqhu4hEi/j0emeOVfRGQeb9f/
LNyQg8i8XBclSWgyROYpmOlMjUlEZN7B8dIPmBJE/BA+tjrz1xhE/OIX1W6w
90LETw2f2L7V2yPitzeLW+cX0xHxI51is8xiMSJ+tU9sKfpxASJ+Zo8fsz5K
Q8Tvb1wKRUreSZIHy4krto4WeSQvfz71uzaVk0vylKltzti1JIfkrbIi7aPC
xCySx4LRL59nU1Qkr0uCjiZHRWaQPLuWh/j2GtJJ3u28RSETe5WEB2XztOum
bisIL4YZy0AtT054UuFRteb3EhnhTUGEesuW8BTCI9tdD4dmE6SEV81JJ+YU
CeIJz+YHRKtPH44lvCseWthZKo4mPMyC+40mGE54uSLvrVV2eSjhKRa4a4pq
gglvKaMdrKQWAfiXx9X8naoxLhv8n9d/AQnB2Tw=
                   "]]}}]}, {
               EdgeForm[], 
               Directive[
                GrayLevel[0], 
                Opacity[0.2]], 
               GraphicsGroup[{{
                  Polygon[CompressedData["
1:eJxTTMoPSmViYGBwAmIQnfPTKG+hdNeBVNXaz1uXTD7QJvc074ZU14E2A0mz
IwsnH1jgPD2fH8hfYb214tK8yQeu9v4uqJXoOvA+8O3fdzMmH7BTOlIcKdp1
oKIulkOjd/IBfu/QSkH+rgMd121lZ5VOPrBpTnlLI1PXgTWd/9zq3CYf+GG/
Z1biy84Dn97Wz3J7MenA+QjDfc83dR6Q4C6f/1d60oHJXy/wcDV0Hvg+zdfN
LnbigWSDtlPafp0Hmo23nrVZNOFAna16vbBE54FAT6W0w+v6D7Sd+xQ3/WnH
AV7OmSUKJn0HbhquMn24ruPAn8Ifdqdm9hywMC6v1qrsOODyp/LUe7buAy07
8t7wu3cc+Je8a6ZGf+cBaYGgkN0CHQdelTxWWfe9/cD81/HPme61H/BIPv3Z
rbrtgH5q80vPNe0HGIqvNkeztR7g2jjpUVhZ+4HX2ifO7ylsPnCp4Qwbg0v7
AfdDlfGGPxoPPFX6pJjP237gGqPI6k9xDQdYk3XX3L3edqD76IL8+Fm1B4TU
Jye+WNp2wM9pugDD2qoDmXuf8O7MbzuQLhivadVQfmDt9YSnqrZtB5JnLzk5
q7PkgM2RE5sj2NoOHCnf/XBKcOGBG35uH7sutB64oKv7gycy50Bi7LvIyHmt
B+49vGdtW552wNSuaefb9NYD26yM8xeIJRz4tsjBRc609cAKIbbkhS4hBw4v
FbHzY249kFGa+3C/vuMBhz3GMkvutRxgAAOLveh8mHp/zbRLeVwGcPPOl186
tOOVE9y+6bk6mVIcfnD3zJ6feeDS9xC4e+dzcPjZl0bB/XM8X83rgXYC3L9f
68sZJLWT4eFhK7DOXPV9Kjy8qq+bn979NAMenkfllt9XXZgND2/WuZkBUv15
8Pj4G6+b1Xy0AB5frRtn5DxWLYLHZ8c83bkd84vh8T3D27Rv+u8SeHr443Wl
Y1FcGTy93H46Z+OnW+Xw9HTc4casNZaV8PSmZ267afXGKnh6fFlveXmZQQ08
vW7sWLGFe1ItPD1/0XE8spWnHp7eF3monXpi0gDPD18Wf9/25lkDPL8wn71r
NX1pIzw/9U18+6btbyM8v10p/nq0TrMJnh9/pFRuqrJvgufXztjdKyq8muD5
+XzkncXf/Zvg+f3L9RzF7UFNB2DlgWTY33lloU0HAAAxJkY=
                   "]]}}]}, {}, {}}, {{}, {}, {}, 
              Annotation[{
                Directive[
                 Opacity[1.], 
                 AbsoluteThickness[2], 
                 Thickness[Large], 
                 GrayLevel[0], 
                 Dashing[{Small, Small}]], 
                Line[CompressedData["
1:eJwd0384E3gcB3CPjnPSo+vSE7LMtZWW3STRndn3SmS7No9Sdp1fQyiN8mOh
7LvZ7yuV6laEQyJHF+XQhk/5VVRqyLqiH5eU6Ie4Eqvb9Xmez/N53s/7n9c/
HyIvITDa1MTEhG3c/2/81Ep+kb0KbLcYClKDxCAjDPH1diqY6I8n1gWK4fd1
6gRrY+7m3i95xxFD38HpxP0LVaAM0ZTvZYrB26k1iWujgvdRaTXpDDFYs4LS
vrZWQW/SZFumsxhqTgkkIlMVZB8ZG5UZRPCeoc2NeK6EWTcGvleXiqA72LVp
uEYJEyXv/hp9iuHo5C0rS6yE4g3kzierMETSZJ0UtrFf8WNrrZUQMulLhd8s
VEK1ovzi7Jz9ILs5HqoeUsBz4ZqeM7R9cNe1wv3ROQVQPeg1f1Sng6ebIGN5
mgI6kD63ck0aSOr5o9Z+Crg3dKp6/G8B2M8N3KyZq4AZZq+iODQVCl+EDZsO
yuEEyz1bPZ0M30VnPfevlIOiwCVfUZgEltU5j7ekykFafSL+H9Ie0OHr5iY+
cjCEuezIakuEIadxYsIcOZjlxwXYHeKDWaRL5UC/DNoIZQ9IRTth3tKjEc9K
ZZDR79GlGYqFuMYncxoSZECfe86D9CoaqvrDh0h0GUwKBSa2lEjwar16Idhc
Bh0JZOZDSjjo2b5vVLekUGhhwWak/AwRIS+53AIp5BXGge7dZnD3FjeMxUhB
vWtFnJ0FG/4tRj4Edyl0C3RX6kfWQkvpfG/2LClwnLfr+JY0QFq3RacHJWDy
eTwb76X3Un1uSKA5sWb7gxgCetjTxLyTK4FPZ0klsyvoiPbpWAg1SgLCbQ01
l68x0YGr+IGUKoE/y3JK2Os2oT4b9YG0mSy44OZUW6YNRnHuJ2lu7VmQ1fy0
lVsZikb0bZ8UR4093zQ7w56HBHYW3oMRWWDQ88g6XRTiUFcnTVGywKVlgB7U
FoPmt2f3nJ8SQ0yq2dRG6Q60hNaznNoiBvlZP7ckvAsRCWur/A6LQR+YZyFf
kogoFe0F4aFiyMmc3qUX7UbYwkPOWCYGxsizeTCzB10ZuZ17aVIEuy9VKnmh
yYhTGFw63SSC3zoNjLyBFPTszQTBSymCGEXdaH+QAPGvaloWbhVBY4Xfzu6L
exFjNz9M4ygC8znRziGu6ciQzyJ/GMPQ2xPcUHosA3XEev/iqcXA3lDLGH+9
D903c1B6yTBoZgrM+nZkokEy+dH9TRiqbMLy93QJEbcp5e10IIaAN64OJ28L
UW9Qm5m9Mb+9/kV+c78QdUmilnMDMKyUVJyyeiJE9Y+Lk/p+wlA3Ppl3ZkaI
cgoWm99cj+FhjO/GsQUY+S6wpTR7YBjxGWARN2B0uSqWPrgag7am/ddVLIy8
1tdzDO4YDjqe7/JjY+SWvDX5B+OfucyIWfzNGDnqjjfW0TAkXFjG0oRj9OHg
vIDzzhgmiMnMoDSMUkg8XvcyDO2HQlSx+zB6ra1OfrkUg9rg25khxGj4RcDJ
FWQMHndtmcVSjHr9Dz0ud8KQdrjZ/9URjDiPBic6iBhYH8uVpscx6txL/XLY
EcOi+JxrNieM3rIbFNJio9cv2t+rwOhlOHj7EIzeWraSU4RR/Z34gEgHDNu+
9bzGO23087U88SKj/wjxq9QyjM6ZWaUU2WP4+NHSX1mB0X8Ban+G
                 "]]}, "Charting`Private`Tag#1"], 
              Annotation[{
                Directive[
                 Opacity[1.], 
                 AbsoluteThickness[2], 
                 Thickness[Large], 
                 GrayLevel[0], 
                 Dashing[{Small, Small}]], 
                Line[CompressedData["
1:eJwdjws01HkUx2e1ZEXU0irv2TwnGutRW2b8ajWtlEHPOSUxSg+ZLBqj8Jv3
A+lvFDNtSmmztrGl1SqTbhFSIY+0m2aXXVGiml4SanbvOffc8z3fc8/5fFzi
OFHbjUgkUrhh/7uJ779JKrVTwHbXzFfVZUqQOA4kPZinAAl1bmBDqRJOflfE
sTTk8qXV6R0lSujO+7Av01YBzyNHJkeLlUAnN6SwbBSQnhVt6pGnBMuw9bxZ
lgqQ9dAc1GlKqPqRK+IbKeCcfIqRxVDCWLBWHftEDvqRbDVjqADaNvnWDVbJ
wXYG98SkXQEo37Sbm2E5vDu6hkGPJoBNlbRQwuUg9Ku+G3TqMGTR3LO/tJVD
ZCh5R31lPkha9VuLBmRg8YUq1dn/EPzhWxHQVymDieQxeosqFxb7cQ948WQQ
MsFreW6SA6KapGeWK2Uwxb6i8siXg51V1LpaKxk8Tf1nfuU7KZwYjhk00knh
e/btV4wDEli4Xfgk9JwUSCndws0mYjC7UNC/Yb8UhinNbdpkIXTgOyakECms
vMGL8R3jwwBZ78KxkML9z6x/0W/FYMz2PveoRwI5N09yYtSZMNtdGTt0RgLh
y4usSJoM2HX1X4vLHAkkzIrxXIK5oOnZNuBKkwD7WNkttTwVghqaL24ykUAD
t7avcG0yPAhnvFS0i6Hd23vMnJUIsdGjLFaJGHR9uqU07g4IoAsujySI4dIS
P87JOdvg7SkU4hgghvLZJuzSkHVQf8aaHj5NDDvT9vZdW7gMkNbPvkwnAtL/
s/jqw4wun5C7IjgfvkY+GkpFf3fWrbqvNvQjd3wympmI+rEw2ideBMD01xRf
3IJym/FfYh8R2OaP2eecjkfdNkW5vAkhKPDmrgm8G+0KUFH9GoWgemzRejxp
H3r64OZHmVIIZlH7Ko7uSEHceaZ0XawQmjIOfV7M3I+YPoEp7ylCcIp8+Pgj
l4esGw91nn8vgMLEimXLdh9E86mdXj71AigLKJ//5Fg2cnFcrll5WABDLtao
OoyPKBWNJdu2CqBketWC8esChE0XSYM9BOAckhCt3yhCN57eU195wwff09Gr
ejrEiHli05kPdXywYu05wNkrRUMvXzsGyflQOLJhOIckR0nNtfW2G/lwtkz4
1ZF0BQpOToqpdeaDrKpJGmmViyaPh7mNj2B427/6t/HcPNS0k75lsRaDuf5X
Jw+jfNRr7CAPkmB4RzmSIAo7jHRubn29azFQX/zgsMeUQKy6tFcfojCQ05uL
L80gUNf6m8Z2hmxDcrQ2siTQbVG8FyvC8G95y0xlQ6Ca/lMp3asx1C10Gmsk
E6igxMmkdQWG1ZzbHWQagRhz5lKuLcKwe/Rr2Z/JBLqu2UnTBWLYsp83zS2N
QEErapiTARiYU61ZyekE8kvdmLrUH4PvzIw002wCOXccufo7FcOYd3tcYC6B
xvNmR5z3xCDZe5BW8BOB0lzj4to8MPDe3Kt59DOBXmgvpI66Y0jMdPf31BBo
cDhCtcANQ3hehxdcNPiE5veXkw0+Gg/bUSAQs0/3uskFg2lAlvLbBgK1pPtM
H3TGMK7tnCluMvCevUtxdcLQeyfL2L7VwBvsQA9xxNC2rgsn3DP430+MYDsY
/Hs9J6q6DPxJ2jiBPYYL8dncqR4CVRqbp5XaYSh71qUPfUigTxoede4=
                 "]]}, "Charting`Private`Tag#2"]}}, {}}, "GCFlag" -> True|>, 
        "Meta" -> <|
         "DefaultHighlight" -> {"Dynamic", None}, "Index" -> {}, "Function" -> 
          Plot, "GroupHighlight" -> False|>|>],
      ImageSizeCache->{{4.503599627370496*^15, -4.503599627370496*^15}, {
       4.503599627370496*^15, -4.503599627370496*^15}}]},
    Annotation[{
      GraphicsComplex[CompressedData["
1:eJxd1Hs01fkWAHBXwxhpmC5dJcJEJGIkPRy+NYZQ50gpbnnkkRIHeRyHcr7n
HOclj35O5RXyKDI0IaWIXXlFpQ7FTFGa9FBUylChOfeudb9/3L3Wd+31XXut
vfb+Y38MAiI8ghUVFBROyt9/ctinn5hFOimwcMdMQZwnD6YcGnP3vJLAnNsD
67JOc6Hby6rpRY0EPpZMXnzzHIN04q6aKpZA8SbjzmerMARaCjvN6PL6ig0t
dWocSKIt4/xTWwLV4vILczMPg/DOuG/WsBhecdb2nLE8BL9bVdgMnRODhS2t
5tfqBFhjzUpczhZDO+rPrVzLhuR65ht1ZzE8HD5ZPf4HC3Q0PLY3aIhh2rVX
XOwbB4Wv/V4oDoog280mPetLDKwM5r9yqRSBuMA8X1wYDarVmU93xIlAUJ0d
9qfRQZDhW8oKjiKY8TMP5bdGwrDhuEHEPBEo5e93X5TBBKVA88qBPiG06pU9
Nio6APOXSfe8PC2ExD7brobhfbD/6rN5lyOEQNM4Z2v0Nhiq+vyHjWhCmOCw
FBaaBYJdS0etl7IQ2iOMXZ+Y+UM/3el9yl0BFKqo0B1i/w17fMa8vQsEkFe4
H2ST28HGnnd5NEQAWeEr9i9SocNfxchRz0YA3SzZ9fqRjXDjtKY9fY4AGKZ7
ZUxVS3iY0GvheDsZmiNr9j4O0UNPeppcH+Qmw9ezRiVzK2jI8usxH4ugZODs
ulxz7aYrSu3AjwUWyfBbWWYJ/edt6L5WVip7mg+11oZ1ZY1eaL9NjqV1Gx/4
zc9bvCt90Uh/61exVF5nKqYn6gQg1iIV+8E9fJjpDzCWyYIQw2J19CczPpjf
GKB5toYgzbb0nvOfeBASp/RpiyAULbXsWW5xgweis87W0TgcGehtrHI+yoN+
jzwV0dJIZFbRVuDvy4PMpC/h/dwohFVsRQ4mPHAYeTkfpg+i6yP3cq9McCHq
SqUkwDcGMQq9Tn9p4sKJzhmHvIFY9PL9Rz07CRdCxJfe9HmyELOj4Yb2Ti5c
rXA+0H0hHjlEMf0a9LmgPC/Y1McqAc3kuxl/HsXQ2+N1+fSxRNS+z373mkYM
9E11DuPvDqFHSroSOyGGhukCpfuhSWjQ2Hjo0TYMVVp++Qe7OOicklpskQ6G
2VlVF0kFRjUnWclcxRRIp0bfCGe44LRgoVmzLYYRxwE3g00Yqbt5sn9QT4He
6InWJFP5ngVLlO/8guFJiNOW0QUYfU6b737eFMNHgxhXTzZG9oYt0d5aKTAV
xK5JcOBB/dPi6PubMVwan8g7M81B+rLjVy9ZYoioNXFr8Meo1yXjabkhBvbR
Zpe3FEb3075EHtZOAYlPQ3m8Kw+6koOWe7tj+Cm54qTaMw6yjtkZs15+l+bT
PDfmdoxevHbPWWGMwfb3ha7FAoyuld02M1qCodE52MWuAKNTP2dFqC9KgW7v
RyWTDB70erYq6Xhg+HDrm/zmPg6y+6WeMWODIU3/fJczHaN3jdUxY8swZM04
dSZyMOqMt/j2hT6GxWGZN7WyMap/EOYeqIth149rbgaUYiTUG2b2y/t/7Asz
uOTBA++m2A9f5P3d31vp5tzjoGtV+2iDq+Xz1LQdWeWGUaxRQEC3CYa2DJ+U
fYcwYgwNfmw3wOA2Wy5RPI6RnYOuvaOefJ46uoRRhJE1szGAt1i+L2XwXVwZ
Rv/zLNjo8Ie6UinxbHyUk+v0MpN4pj2XVTijk0k8mzyxxcnehyKe8a3rbtsV
HyWebXUx3HvjXAbxbN53OTH6q9KJZ9NRU/adOanEM8dpdudb5SPEs9nAKzkm
GRLi2UjMn0vPTYqIZ5sCuz44JQqJZwrR9/m7lAXEs9dmHd2NUXzimfN1tp/V
FJd49uAfmr+O+2Li2ZHWUxF+uYeJZ/SNWRoKVQnEs5Af/EzXYRbxLDCv9Gau
JIZ41sJqGDq2LYp4dtfcfErNO4x4Njg0uJ7G2ks8u7jOOuLUAn/iWfl85cAi
x+3Es32x4UPNKzcQz87Tt0jGXCyJZwqjtywSOhjEM2Csqsqu3U08086YWnyk
JIh4loJ39U7jUOJZzvN5d/KZkcQzVY/IihN7o4ln7Qnp32Qz4ohnS7Y+fP6V
xSaeHQur2LAh9BDxrNSmfOmrPA7x7KWBJqpz4xLPCr6tWfH5Go94pu8Y4jO+
M5l4ZlXi49onExDPNLwPJEaEi4hnx0Z3vD6iICGelZXy/3U8PoV4Jq5pF23V
SCWe/fV084XPqWnEM7Xx35aYKGYQzybNjockux0lnlm+O6h7QIUinpW+6R13
eUgRzyols05JTlLiWejYj+I/oijimbiPppsbKyWebY7okhnSKOKZMPwQLfMM
RTyLT/JRMUmTEs+aVi6ZajOkiGdT5ncDVqdSxDOtKhPtMaCIZ2+3js6MZUuJ
Z5PqN1VztCjimdX3CbEqHIp4Rk+TLYdainj26FaS0uI7FPGsfH1dvKxASjzT
UtDTVFSniGeM2TtJUfEU8Szs8LJVplUU8exzY8/3gnaKeNb0yHS6ppcingkt
F65uKZISzwzjO7IvzqWIZ7vj2HOMYyniGXviXv3AWYp4pmKTJF3bQhHPurf3
4pB7FPGsOojDmu2jEGq0Xlw6KL+P/8aaq////xue2fPG
       "], {{{}, {}, {}, {}, {}, {}, {
          EdgeForm[], 
          Directive[
           GrayLevel[0], 
           Opacity[0.2]], 
          GraphicsGroup[{
            
            Polygon[{{155, 27, 28, 29, 30, 31, 32, 33, 34, 35, 36, 37, 38, 39,
              40, 41, 42, 43, 44, 45, 46, 47, 48, 49, 72, 66, 61, 57, 54, 52, 
             73, 67, 62, 58, 55, 74, 68, 63, 59, 75, 69, 64, 76, 70, 77, 50, 
             127, 154, 147, 153, 141, 146, 152, 136, 140, 145, 151, 132, 135, 
             139, 144, 150, 129, 131, 134, 138, 143, 149, 126, 125, 124, 123, 
             122, 121, 120, 119, 118, 117, 116, 115, 114, 113, 112, 111, 110, 
             109, 108, 107, 106, 105, 104, 156}}]}]}, {
          EdgeForm[], 
          Directive[
           GrayLevel[0], 
           Opacity[0.2]], 
          GraphicsGroup[{
            
            Polygon[{{78, 148, 142, 137, 133, 130, 128, 79, 80, 81, 82, 83, 
             84, 85, 86, 87, 88, 89, 90, 91, 92, 93, 94, 95, 96, 97, 98, 99, 
             100, 101, 102, 103, 156, 155, 26, 25, 24, 23, 22, 21, 20, 19, 18,
              17, 16, 15, 14, 13, 12, 11, 10, 9, 8, 7, 6, 5, 4, 3, 2, 51, 53, 
             56, 60, 65, 71, 1}}]}]}, {}, {}}, {{}, {}, {}, 
         Annotation[{
           Directive[
            Opacity[1.], 
            AbsoluteThickness[2], 
            Thickness[Large], 
            GrayLevel[0], 
            Dashing[{Small, Small}]], 
           
           Line[{1, 71, 65, 60, 56, 53, 51, 2, 3, 4, 5, 6, 7, 8, 9, 10, 11, 
            12, 13, 14, 15, 16, 17, 18, 19, 20, 21, 22, 23, 24, 25, 26, 155, 
            27, 28, 29, 30, 31, 32, 33, 34, 35, 36, 37, 38, 39, 40, 41, 42, 
            43, 44, 45, 46, 47, 48, 49, 72, 66, 61, 57, 54, 52, 73, 67, 62, 
            58, 55, 74, 68, 63, 59, 75, 69, 64, 76, 70, 77, 50}]}, 
          "Charting`Private`Tag#1"], 
         Annotation[{
           Directive[
            Opacity[1.], 
            AbsoluteThickness[2], 
            Thickness[Large], 
            GrayLevel[0], 
            Dashing[{Small, Small}]], 
           
           Line[{78, 148, 142, 137, 133, 130, 128, 79, 80, 81, 82, 83, 84, 85,
             86, 87, 88, 89, 90, 91, 92, 93, 94, 95, 96, 97, 98, 99, 100, 101,
             102, 103, 156, 104, 105, 106, 107, 108, 109, 110, 111, 112, 113, 
            114, 115, 116, 117, 118, 119, 120, 121, 122, 123, 124, 125, 126, 
            149, 143, 138, 134, 131, 129, 150, 144, 139, 135, 132, 151, 145, 
            140, 136, 152, 146, 141, 153, 147, 154, 127}]}, 
          "Charting`Private`Tag#2"]}}], {}}, <|
     "HighlightElements" -> <|
       "Label" -> {"XYLabel"}, "Ball" -> {"InterpolatedBall"}|>, 
      "LayoutOptions" -> <|
       "PlotRange" -> {{-835.45383, -515.45383}, {-1257.1776866487573`, 
         1142.8222153920588`}}, "Frame" -> {{False, False}, {False, False}}, 
        "AxesOrigin" -> {-508.7871633333345, 0}, 
        "ImageSize" -> {360, 360/GoldenRatio}, "Axes" -> {True, True}, 
        "LabelStyle" -> {}, "AspectRatio" -> GoldenRatio^(-1), "DefaultStyle" -> {
          Directive[
           Opacity[1.], 
           AbsoluteThickness[2], 
           Thickness[Large], 
           GrayLevel[0], 
           Dashing[{Small, Small}]], 
          Directive[
           Opacity[1.], 
           AbsoluteThickness[2], 
           Thickness[Large], 
           GrayLevel[0], 
           Dashing[{Small, Small}]]}, 
        "HighlightLabelingFunctions" -> <|"CoordinatesToolOptions" -> ({
            Identity[
             Part[#, 1]], 
            Identity[
             Part[#, 2]]}& ), 
          "ScalingFunctions" -> {{Identity, Identity}, {
            Identity, Identity}}|>, 
        "Primitives" -> {{{{}, {}, {}, {}, {}, {}, {
             EdgeForm[], 
             Directive[
              GrayLevel[0], 
              Opacity[0.2]], 
             GraphicsGroup[{{
                Polygon[CompressedData["
1:eJxdlAtMk1cYhhtmtVO8xFink1tRKhftygB1GdjjRLEUW0SZEkFdB9YhFBAK
FBg9LUUoF/EgKMhgUVCwsROLTJQKxynlKo5ShE3ASxZkKAxRpmKBdUt2luwk
f06+/H/+857ve9+HIYwKCLOgUCjB5ufvHejcrCoGlZjyz9p062GSkeV9T4kb
o7WHH4lswOPuBt8HZ5V49pJD+QK1F2DPFoSwQpVYtv+G9narL8hpgY/SWUp8
pTK/nL91N+ihn8mRmtJwjZt9baVuH/jGo5jtpk/DaY1Dd4MuHwAjfU2zmafM
78UWJ5JXCUHCx7TNg1+l4ek+IdNgCAUC1obYdy5peP2dAa/AJhFYpj/RXf1O
gUXx1Hc708PBGna3M+uOAmdc8nGLhZGAYfOFxuekAvcFlNAy1kQDF7W+7NAB
Bc5PfR/ZJ48BkLYxg+OowJyR4aXYdAz8NNJ19uakHMfcvKwSHogDgu/3XXjf
IMen26Y5JQMSMPzytY2nSo5Fmddf9AYmAHFL/Z0Ve+X4ltrn6P1riYATIz5Y
byfHcxeGOYW4JoHpUh5zahRiY/e+GxcKkkHzkc3Bm3QQ83fUcibGU0A/1Vrl
eRzielMZtSc8FQwymU/6d0OsoR8sPdYuA0ENklfvAyD2f+lqXdwlA8bAJuoq
c/2qY05pY68MtCtDnYP8If5Uqf7O8jcZqHt6PrbHD+LrE5MlF00ykF9mO7dz
G8SPRdt3ji6HYPvylS6NGyEe8R7gMXZAcFtzxGtwA8Q6rT7bnQeB57Y6wbQH
xLl21e0+fAjc4vbGfe4O8XqTgifeA4GdofDWdTbEUTWOvPpDEEzlLvWvdoL4
NSPON1AKgcRBKLzvCLE+LyTrSAoE47qrcWNrIT4zvb0tWQbBs+f+xeuYEG/8
ZaXv+XQIjNy8p1X2EEtPNnL/QBAIngy+bmZAzJupUlkUQtCWyJr3zA5iq4j8
VnqRWW/lPRcHW7NenzCuZ5lZL8d6s7eNWW8tXyU4B0Hdgwj/r60h3r96U6uw
wqxfrBMqrMz6EePD+EoIfqBaSs6tgnhmZj5Xpf6vrnhhnOA+ROT7q6GyhJle
RP7X0O9k0hoROe/+HiMUdSGip78jlWrViYjeKV33ovRmRO5D80g99dldRO5L
1ziuGMOI9IOfa3DGNYj0K+Lbte5OGkT6KZ3sqhu4hEi/j0emeOVfRGQeb9f/
LNyQg8i8XBclSWgyROYpmOlMjUlEZN7B8dIPmBJE/BA+tjrz1xhE/OIX1W6w
90LETw2f2L7V2yPitzeLW+cX0xHxI51is8xiMSJ+tU9sKfpxASJ+Zo8fsz5K
Q8Tvb1wKRUreSZIHy4krto4WeSQvfz71uzaVk0vylKltzti1JIfkrbIi7aPC
xCySx4LRL59nU1Qkr0uCjiZHRWaQPLuWh/j2GtJJ3u28RSETe5WEB2XztOum
bisIL4YZy0AtT054UuFRteb3EhnhTUGEesuW8BTCI9tdD4dmE6SEV81JJ+YU
CeIJz+YHRKtPH44lvCseWthZKo4mPMyC+40mGE54uSLvrVV2eSjhKRa4a4pq
gglvKaMdrKQWAfiXx9X8naoxLhv8n9d/AQnB2Tw=
                 "]]}}]}, {
             EdgeForm[], 
             Directive[
              GrayLevel[0], 
              Opacity[0.2]], 
             GraphicsGroup[{{
                Polygon[CompressedData["
1:eJxTTMoPSmViYGBwAmIQnfPTKG+hdNeBVNXaz1uXTD7QJvc074ZU14E2A0mz
IwsnH1jgPD2fH8hfYb214tK8yQeu9v4uqJXoOvA+8O3fdzMmH7BTOlIcKdp1
oKIulkOjd/IBfu/QSkH+rgMd121lZ5VOPrBpTnlLI1PXgTWd/9zq3CYf+GG/
Z1biy84Dn97Wz3J7MenA+QjDfc83dR6Q4C6f/1d60oHJXy/wcDV0Hvg+zdfN
LnbigWSDtlPafp0Hmo23nrVZNOFAna16vbBE54FAT6W0w+v6D7Sd+xQ3/WnH
AV7OmSUKJn0HbhquMn24ruPAn8Ifdqdm9hywMC6v1qrsOODyp/LUe7buAy07
8t7wu3cc+Je8a6ZGf+cBaYGgkN0CHQdelTxWWfe9/cD81/HPme61H/BIPv3Z
rbrtgH5q80vPNe0HGIqvNkeztR7g2jjpUVhZ+4HX2ifO7ylsPnCp4Qwbg0v7
AfdDlfGGPxoPPFX6pJjP237gGqPI6k9xDQdYk3XX3L3edqD76IL8+Fm1B4TU
Jye+WNp2wM9pugDD2qoDmXuf8O7MbzuQLhivadVQfmDt9YSnqrZtB5JnLzk5
q7PkgM2RE5sj2NoOHCnf/XBKcOGBG35uH7sutB64oKv7gycy50Bi7LvIyHmt
B+49vGdtW552wNSuaefb9NYD26yM8xeIJRz4tsjBRc609cAKIbbkhS4hBw4v
FbHzY249kFGa+3C/vuMBhz3GMkvutRxgAAOLveh8mHp/zbRLeVwGcPPOl186
tOOVE9y+6bk6mVIcfnD3zJ6feeDS9xC4e+dzcPjZl0bB/XM8X83rgXYC3L9f
68sZJLWT4eFhK7DOXPV9Kjy8qq+bn979NAMenkfllt9XXZgND2/WuZkBUv15
8Pj4G6+b1Xy0AB5frRtn5DxWLYLHZ8c83bkd84vh8T3D27Rv+u8SeHr443Wl
Y1FcGTy93H46Z+OnW+Xw9HTc4casNZaV8PSmZ267afXGKnh6fFlveXmZQQ08
vW7sWLGFe1ItPD1/0XE8spWnHp7eF3monXpi0gDPD18Wf9/25lkDPL8wn71r
NX1pIzw/9U18+6btbyM8v10p/nq0TrMJnh9/pFRuqrJvgufXztjdKyq8muD5
+XzkncXf/Zvg+f3L9RzF7UFNB2DlgWTY33lloU0HAAAxJkY=
                 "]]}}]}, {}, {}}, {{}, {}, {}, 
            Annotation[{
              Directive[
               Opacity[1.], 
               AbsoluteThickness[2], 
               Thickness[Large], 
               GrayLevel[0], 
               Dashing[{Small, Small}]], 
              Line[CompressedData["
1:eJwd0384E3gcB3CPjnPSo+vSE7LMtZWW3STRndn3SmS7No9Sdp1fQyiN8mOh
7LvZ7yuV6laEQyJHF+XQhk/5VVRqyLqiH5eU6Ie4Eqvb9Xmez/N53s/7n9c/
HyIvITDa1MTEhG3c/2/81Ep+kb0KbLcYClKDxCAjDPH1diqY6I8n1gWK4fd1
6gRrY+7m3i95xxFD38HpxP0LVaAM0ZTvZYrB26k1iWujgvdRaTXpDDFYs4LS
vrZWQW/SZFumsxhqTgkkIlMVZB8ZG5UZRPCeoc2NeK6EWTcGvleXiqA72LVp
uEYJEyXv/hp9iuHo5C0rS6yE4g3kzierMETSZJ0UtrFf8WNrrZUQMulLhd8s
VEK1ovzi7Jz9ILs5HqoeUsBz4ZqeM7R9cNe1wv3ROQVQPeg1f1Sng6ebIGN5
mgI6kD63ck0aSOr5o9Z+Crg3dKp6/G8B2M8N3KyZq4AZZq+iODQVCl+EDZsO
yuEEyz1bPZ0M30VnPfevlIOiwCVfUZgEltU5j7ekykFafSL+H9Ie0OHr5iY+
cjCEuezIakuEIadxYsIcOZjlxwXYHeKDWaRL5UC/DNoIZQ9IRTth3tKjEc9K
ZZDR79GlGYqFuMYncxoSZECfe86D9CoaqvrDh0h0GUwKBSa2lEjwar16Idhc
Bh0JZOZDSjjo2b5vVLekUGhhwWak/AwRIS+53AIp5BXGge7dZnD3FjeMxUhB
vWtFnJ0FG/4tRj4Edyl0C3RX6kfWQkvpfG/2LClwnLfr+JY0QFq3RacHJWDy
eTwb76X3Un1uSKA5sWb7gxgCetjTxLyTK4FPZ0klsyvoiPbpWAg1SgLCbQ01
l68x0YGr+IGUKoE/y3JK2Os2oT4b9YG0mSy44OZUW6YNRnHuJ2lu7VmQ1fy0
lVsZikb0bZ8UR4093zQ7w56HBHYW3oMRWWDQ88g6XRTiUFcnTVGywKVlgB7U
FoPmt2f3nJ8SQ0yq2dRG6Q60hNaznNoiBvlZP7ckvAsRCWur/A6LQR+YZyFf
kogoFe0F4aFiyMmc3qUX7UbYwkPOWCYGxsizeTCzB10ZuZ17aVIEuy9VKnmh
yYhTGFw63SSC3zoNjLyBFPTszQTBSymCGEXdaH+QAPGvaloWbhVBY4Xfzu6L
exFjNz9M4ygC8znRziGu6ciQzyJ/GMPQ2xPcUHosA3XEev/iqcXA3lDLGH+9
D903c1B6yTBoZgrM+nZkokEy+dH9TRiqbMLy93QJEbcp5e10IIaAN64OJ28L
UW9Qm5m9Mb+9/kV+c78QdUmilnMDMKyUVJyyeiJE9Y+Lk/p+wlA3Ppl3ZkaI
cgoWm99cj+FhjO/GsQUY+S6wpTR7YBjxGWARN2B0uSqWPrgag7am/ddVLIy8
1tdzDO4YDjqe7/JjY+SWvDX5B+OfucyIWfzNGDnqjjfW0TAkXFjG0oRj9OHg
vIDzzhgmiMnMoDSMUkg8XvcyDO2HQlSx+zB6ra1OfrkUg9rg25khxGj4RcDJ
FWQMHndtmcVSjHr9Dz0ud8KQdrjZ/9URjDiPBic6iBhYH8uVpscx6txL/XLY
EcOi+JxrNieM3rIbFNJio9cv2t+rwOhlOHj7EIzeWraSU4RR/Z34gEgHDNu+
9bzGO23087U88SKj/wjxq9QyjM6ZWaUU2WP4+NHSX1mB0X8Ban+G
               "]]}, "Charting`Private`Tag#1"], 
            Annotation[{
              Directive[
               Opacity[1.], 
               AbsoluteThickness[2], 
               Thickness[Large], 
               GrayLevel[0], 
               Dashing[{Small, Small}]], 
              Line[CompressedData["
1:eJwdjws01HkUx2e1ZEXU0irv2TwnGutRW2b8ajWtlEHPOSUxSg+ZLBqj8Jv3
A+lvFDNtSmmztrGl1SqTbhFSIY+0m2aXXVGiml4SanbvOffc8z3fc8/5fFzi
OFHbjUgkUrhh/7uJ779JKrVTwHbXzFfVZUqQOA4kPZinAAl1bmBDqRJOflfE
sTTk8qXV6R0lSujO+7Av01YBzyNHJkeLlUAnN6SwbBSQnhVt6pGnBMuw9bxZ
lgqQ9dAc1GlKqPqRK+IbKeCcfIqRxVDCWLBWHftEDvqRbDVjqADaNvnWDVbJ
wXYG98SkXQEo37Sbm2E5vDu6hkGPJoBNlbRQwuUg9Ku+G3TqMGTR3LO/tJVD
ZCh5R31lPkha9VuLBmRg8YUq1dn/EPzhWxHQVymDieQxeosqFxb7cQ948WQQ
MsFreW6SA6KapGeWK2Uwxb6i8siXg51V1LpaKxk8Tf1nfuU7KZwYjhk00knh
e/btV4wDEli4Xfgk9JwUSCndws0mYjC7UNC/Yb8UhinNbdpkIXTgOyakECms
vMGL8R3jwwBZ78KxkML9z6x/0W/FYMz2PveoRwI5N09yYtSZMNtdGTt0RgLh
y4usSJoM2HX1X4vLHAkkzIrxXIK5oOnZNuBKkwD7WNkttTwVghqaL24ykUAD
t7avcG0yPAhnvFS0i6Hd23vMnJUIsdGjLFaJGHR9uqU07g4IoAsujySI4dIS
P87JOdvg7SkU4hgghvLZJuzSkHVQf8aaHj5NDDvT9vZdW7gMkNbPvkwnAtL/
s/jqw4wun5C7IjgfvkY+GkpFf3fWrbqvNvQjd3wympmI+rEw2ideBMD01xRf
3IJym/FfYh8R2OaP2eecjkfdNkW5vAkhKPDmrgm8G+0KUFH9GoWgemzRejxp
H3r64OZHmVIIZlH7Ko7uSEHceaZ0XawQmjIOfV7M3I+YPoEp7ylCcIp8+Pgj
l4esGw91nn8vgMLEimXLdh9E86mdXj71AigLKJ//5Fg2cnFcrll5WABDLtao
OoyPKBWNJdu2CqBketWC8esChE0XSYM9BOAckhCt3yhCN57eU195wwff09Gr
ejrEiHli05kPdXywYu05wNkrRUMvXzsGyflQOLJhOIckR0nNtfW2G/lwtkz4
1ZF0BQpOToqpdeaDrKpJGmmViyaPh7mNj2B427/6t/HcPNS0k75lsRaDuf5X
Jw+jfNRr7CAPkmB4RzmSIAo7jHRubn29azFQX/zgsMeUQKy6tFcfojCQ05uL
L80gUNf6m8Z2hmxDcrQ2siTQbVG8FyvC8G95y0xlQ6Ca/lMp3asx1C10Gmsk
E6igxMmkdQWG1ZzbHWQagRhz5lKuLcKwe/Rr2Z/JBLqu2UnTBWLYsp83zS2N
QEErapiTARiYU61ZyekE8kvdmLrUH4PvzIw002wCOXccufo7FcOYd3tcYC6B
xvNmR5z3xCDZe5BW8BOB0lzj4to8MPDe3Kt59DOBXmgvpI66Y0jMdPf31BBo
cDhCtcANQ3hehxdcNPiE5veXkw0+Gg/bUSAQs0/3uskFg2lAlvLbBgK1pPtM
H3TGMK7tnCluMvCevUtxdcLQeyfL2L7VwBvsQA9xxNC2rgsn3DP430+MYDsY
/Hs9J6q6DPxJ2jiBPYYL8dncqR4CVRqbp5XaYSh71qUPfUigTxoede4=
               "]]}, "Charting`Private`Tag#2"]}}, {}}, "GCFlag" -> True|>, 
      "Meta" -> <|
       "DefaultHighlight" -> {"Dynamic", None}, "Index" -> {}, "Function" -> 
        Plot, "GroupHighlight" -> False|>|>, "DynamicHighlight"]]},
  PlotStyle -> {{
     Thickness[0.02], 
     GrayLevel[0], 
     Dashing[0.04]}},
  AspectRatio->0.75,
  Axes->{True, True},
  AxesLabel->{None, None},
  AxesOrigin->{0., -5500.},
  DisplayFunction->Identity,
  Frame->True,
  FrameLabel->{{None, None}, {None, None}},
  FrameStyle->GrayLevel[0],
  FrameTicks->{{{{-800, 
       FormBox[
        RowBox[{"-", "800"}], TraditionalForm]}, {-400, 
       FormBox[
        RowBox[{"-", "400"}], TraditionalForm]}, {0, 
       FormBox["0", TraditionalForm]}, {400, 
       FormBox["400", TraditionalForm]}, {800, 
       FormBox["800", TraditionalForm]}, {1200, 
       FormBox["1200", TraditionalForm]}}, None}, {{{-820, 
       FormBox[
        RowBox[{"-", "820"}], TraditionalForm]}, {-670, 
       FormBox[
        RowBox[{"-", "670"}], TraditionalForm]}, {-520, 
       FormBox[
        RowBox[{"-", "520"}], TraditionalForm]}}, None}},
  GridLines->{{{-667.8301319162201, {
       Thickness[Large], 
       RGBColor[1, 0, 1]}}}, {{-5000, {
       Thickness[Large], 
       RGBColor[1, 0, 0]}}}},
  GridLinesStyle->Directive[
    GrayLevel[0.5, 0.4]],
  LabelStyle->{FontSize -> 19, FontFamily -> "Times"},
  Method->{
   "AxisPadding" -> Scaled[0.02], "DefaultBoundaryStyle" -> Automatic, 
    "DefaultGraphicsInteraction" -> {
     "Version" -> 1.2, "TrackMousePosition" -> {True, False}, 
      "Effects" -> {
       "Highlight" -> {"ratio" -> 2}, "HighlightPoint" -> {"ratio" -> 2}, 
        "Droplines" -> {
         "freeformCursorMode" -> True, 
          "placement" -> {"x" -> "All", "y" -> "None"}}}}, "DefaultMeshStyle" -> 
    AbsolutePointSize[6], "DefaultPlotStyle" -> {
      Directive[
       RGBColor[0.368417, 0.506779, 0.709798], 
       AbsoluteThickness[2]], 
      Directive[
       RGBColor[0.880722, 0.611041, 0.142051], 
       AbsoluteThickness[2]], 
      Directive[
       RGBColor[0.560181, 0.691569, 0.194885], 
       AbsoluteThickness[2]], 
      Directive[
       RGBColor[0.922526, 0.385626, 0.209179], 
       AbsoluteThickness[2]], 
      Directive[
       RGBColor[0.528488, 0.470624, 0.701351], 
       AbsoluteThickness[2]], 
      Directive[
       RGBColor[0.772079, 0.431554, 0.102387], 
       AbsoluteThickness[2]], 
      Directive[
       RGBColor[0.363898, 0.618501, 0.782349], 
       AbsoluteThickness[2]], 
      Directive[
       RGBColor[1, 0.75, 0], 
       AbsoluteThickness[2]], 
      Directive[
       RGBColor[0.647624, 0.37816, 0.614037], 
       AbsoluteThickness[2]], 
      Directive[
       RGBColor[0.571589, 0.586483, 0.], 
       AbsoluteThickness[2]], 
      Directive[
       RGBColor[0.915, 0.3325, 0.2125], 
       AbsoluteThickness[2]], 
      Directive[
       RGBColor[0.40082222609352647`, 0.5220066643438841, 0.85], 
       AbsoluteThickness[2]], 
      Directive[
       RGBColor[0.9728288904374106, 0.621644452187053, 0.07336199581899142], 
       AbsoluteThickness[2]], 
      Directive[
       RGBColor[0.736782672705901, 0.358, 0.5030266573755369], 
       AbsoluteThickness[2]], 
      Directive[
       RGBColor[0.28026441037696703`, 0.715, 0.4292089322474965], 
       AbsoluteThickness[2]]}, "DomainPadding" -> Scaled[0.02], 
    "RangePadding" -> Scaled[0.05], "OptimizePlotMarkers" -> True, 
    "IncludeHighlighting" -> "CurrentSet", "HighlightStyle" -> Automatic, 
    "OptimizePlotMarkers" -> True, 
    "CoordinatesToolOptions" -> {"DisplayFunction" -> ({
        Identity[
         Part[#, 1]], 
        Identity[
         Part[#, 2]]}& ), "CopiedValueFunction" -> ({
        Identity[
         Part[#, 1]], 
        Identity[
         Part[#, 2]]}& )}},
  PlotRange->{{-820.8874041118348, -518.8874041118348}, {-900., 800.}},
  PlotRangeClipping->True,
  PlotRangePadding->{{0, 0}, {0, 0}},
  Ticks->{Automatic, Automatic}]], "Output",
 CellChangeTimes->{
  3.924538050463992*^9, {3.924538093259478*^9, 3.924538119482588*^9}, {
   3.924538346252249*^9, 3.92453837301471*^9}, {3.924542163430155*^9, 
   3.924542169805353*^9}, 3.925148848395904*^9, {3.9257636918064203`*^9, 
   3.925763716395858*^9}, {3.925763775640944*^9, 3.92576378714604*^9}, {
   3.9257638642588177`*^9, 3.925763927516993*^9}, 3.92576412522733*^9, 
   3.925764195234908*^9, {3.926382451240535*^9, 3.926382596281207*^9}, 
   3.9286048594334087`*^9, 3.928604933421975*^9, 3.92860552082749*^9, 
   3.928938627559795*^9, 3.928938983424025*^9, 3.928939097089902*^9, 
   3.929991771447962*^9, 3.947985352856833*^9, 3.9479876383915*^9, {
   3.947992114419281*^9, 3.947992124440216*^9}, {3.948034233144948*^9, 
   3.9480342415889397`*^9}, {3.948034292567137*^9, 3.948034297880281*^9}, 
   3.948527774337336*^9, 3.948527844482053*^9, 3.948527964725786*^9, {
   3.948528055772313*^9, 3.948528062800713*^9}, {3.948641150860393*^9, 
   3.948641212905064*^9}, 3.948819596751649*^9, 3.949056661059537*^9},
 CellLabel->
  "Out[139]=",ExpressionUUID->"f7623a70-ec30-4d07-b8c1-9f17297dd131"]
}, Open  ]],

Cell[CellGroupData[{

Cell[BoxData[
 RowBox[{
  RowBox[{"(*", 
   RowBox[{"Fig", ".2", "C"}], "*)"}], "\[IndentingNewLine]", 
  RowBox[{
   RowBox[{
    RowBox[{"Ticksx", "=", 
     RowBox[{"Table", "[", 
      RowBox[{
       RowBox[{"{", 
        RowBox[{
         RowBox[{
          RowBox[{"-", "815"}], "+", 
          RowBox[{"150", "i"}]}], ",", 
         RowBox[{
          RowBox[{"-", "815"}], "+", 
          RowBox[{"150", "i"}]}]}], "}"}], ",", 
       RowBox[{"{", 
        RowBox[{"i", ",", "0", ",", "20"}], "}"}]}], "]"}]}], ";"}], 
   "\[IndentingNewLine]", 
   RowBox[{
    RowBox[{"Ticksp", "=", 
     RowBox[{"Table", "[", 
      RowBox[{
       RowBox[{"{", 
        RowBox[{
         RowBox[{"0.5", "i"}], ",", 
         RowBox[{"0.5", "i"}]}], "}"}], ",", 
       RowBox[{"{", 
        RowBox[{"i", ",", "0", ",", "2"}], "}"}]}], "]"}]}], ";"}], 
   "\[IndentingNewLine]", 
   RowBox[{"Show", "[", 
    RowBox[{
     RowBox[{"{", 
      RowBox[{
       RowBox[{"ListLinePlot", "[", 
        RowBox[{
         RowBox[{"{", 
          RowBox[{"Table", "[", 
           RowBox[{
            RowBox[{"{", 
             RowBox[{
              RowBox[{"(", 
               RowBox[{"x1staticp", "[", 
                RowBox[{"[", "n", "]"}], "]"}], ")"}], ",", 
              RowBox[{"Forcetable4", "[", 
               RowBox[{"[", 
                RowBox[{"1", ",", "n"}], "]"}], "]"}]}], "}"}], ",", 
            RowBox[{"{", 
             RowBox[{"n", ",", "1", ",", "65"}], "}"}]}], "]"}], "}"}], ",", 
         RowBox[{"PlotRange", "\[Rule]", " ", 
          RowBox[{"{", 
           RowBox[{
            RowBox[{"{", 
             RowBox[{
              RowBox[{
               RowBox[{"-", "888"}], "+", "72.11259588816517`"}], ",", 
              RowBox[{
               RowBox[{"-", "587"}], "+", "72.11259588816517`"}]}], "}"}], 
            ",", 
            RowBox[{"{", 
             RowBox[{
              RowBox[{"-", "900"}], ",", "800"}], "}"}]}], "}"}]}], ",", 
         RowBox[{"AxesOrigin", "\[Rule]", 
          RowBox[{"{", 
           RowBox[{"0", ",", 
            RowBox[{"-", "5550"}]}], "}"}]}], ",", " ", 
         RowBox[{"PlotStyle", "\[Rule]", 
          RowBox[{"{", 
           RowBox[{
            RowBox[{"{", 
             RowBox[{
              RowBox[{"Thickness", "[", "0.01", "]"}], ",", "Red"}], "}"}], 
            ",", 
            RowBox[{"{", 
             RowBox[{
              RowBox[{"Thickness", "[", "0.01", "]"}], ",", "Magenta"}], 
             "}"}]}], "}"}]}], ",", 
         RowBox[{"GridLines", "\[Rule]", 
          RowBox[{"{", 
           RowBox[{
            RowBox[{"{", 
             RowBox[{"{", 
              RowBox[{"x1pg", ",", 
               RowBox[{"{", 
                RowBox[{"Thick", ",", "Red"}], "}"}]}], "}"}], "}"}], ",", 
            RowBox[{"{", 
             RowBox[{"{", 
              RowBox[{
               RowBox[{"-", "1000"}], ",", 
               RowBox[{"{", 
                RowBox[{"Thick", ",", "Red"}], "}"}]}], "}"}], "}"}]}], 
           "}"}]}]}], "]"}], ",", 
       RowBox[{"Plot", "[", 
        RowBox[{
         RowBox[{"{", 
          RowBox[{
           RowBox[{
            SuperscriptBox["10", "3"], 
            RowBox[{"(", 
             RowBox[{"khb", "-", "0.0023"}], ")"}], "*", 
            RowBox[{"(", 
             RowBox[{"x", "-", "x1pg"}], ")"}]}], ",", 
           RowBox[{
            SuperscriptBox["10", "3"], 
            RowBox[{"(", 
             RowBox[{"khb", "+", "0.0023"}], ")"}], "*", 
            RowBox[{"(", 
             RowBox[{"x", "-", "x1pg"}], ")"}]}]}], "}"}], ",", 
         RowBox[{"{", 
          RowBox[{"x", ",", 
           RowBox[{
            RowBox[{"-", "900"}], "+", "84.54617"}], ",", 
           RowBox[{
            RowBox[{"-", "600"}], "+", "84.54617"}]}], "}"}], ",", 
         RowBox[{"Filling", "\[Rule]", 
          RowBox[{"{", 
           RowBox[{
            RowBox[{"1", "\[Rule]", 
             RowBox[{"{", "2", "}"}]}], ",", "Gray"}], "}"}]}], ",", 
         RowBox[{"PlotStyle", "\[Rule]", 
          RowBox[{"{", 
           RowBox[{
            RowBox[{"{", 
             RowBox[{"Thick", ",", "Black", ",", "Dashed"}], "}"}], ",", 
            RowBox[{"{", 
             RowBox[{"Thick", ",", "Black", ",", "Dashed"}], "}"}]}], 
           "}"}]}]}], "]"}]}], "}"}], ",", " ", 
     RowBox[{"PlotStyle", "\[Rule]", 
      RowBox[{"{", 
       RowBox[{"{", 
        RowBox[{
         RowBox[{"Thickness", "[", "0.02", "]"}], ",", "Black", ",", 
         RowBox[{"Dashing", "[", "0.04", "]"}]}], "}"}], "}"}]}], ",", 
     RowBox[{"LabelStyle", "->", 
      RowBox[{"{", 
       RowBox[{
        RowBox[{"FontSize", "\[Rule]", "19"}], ",", 
        RowBox[{"FontFamily", "\[Rule]", " ", "\"\<Times\>\""}]}], "}"}]}], 
     ",", 
     RowBox[{"Frame", "\[Rule]", "True"}], ",", 
     RowBox[{"(*", 
      RowBox[{
       RowBox[{"FrameLabel", "\[Rule]", 
        RowBox[{"{", 
         RowBox[{
         "\"\<Displacement From Vertical (nm)\>\"", ",", 
          "\"\<Force (pN)\>\""}], "}"}]}], ","}], " ", "*)"}], 
     RowBox[{"FrameStyle", "\[Rule]", "Black"}], ",", 
     RowBox[{"AspectRatio", "\[Rule]", 
      RowBox[{"0.75", "/", "1"}]}], ",", 
     RowBox[{"FrameTicks", "\[Rule]", 
      RowBox[{"{", 
       RowBox[{
        RowBox[{"{", 
         RowBox[{"TicksF", ",", "None"}], "}"}], ",", 
        RowBox[{"{", 
         RowBox[{"Ticksx", ",", "None"}], "}"}]}], "}"}]}]}], 
    "]"}]}]}]], "Input",
 CellChangeTimes->{{3.924536660673011*^9, 3.924536767029078*^9}, {
   3.92453683996277*^9, 3.9245368877119303`*^9}, {3.924536994365444*^9, 
   3.924537049637232*^9}, {3.924537081831534*^9, 3.9245371646286783`*^9}, {
   3.924537270291636*^9, 3.924537311631312*^9}, {3.924537761578464*^9, 
   3.924537812858767*^9}, {3.9245378807448587`*^9, 3.924537880923483*^9}, 
   3.924538023781355*^9, {3.9245421843804207`*^9, 3.924542185899705*^9}, 
   3.925148891433708*^9, {3.925763742809636*^9, 3.925763762209916*^9}, {
   3.925763792534636*^9, 3.925763850143083*^9}, {3.925763936656674*^9, 
   3.9257639377348747`*^9}, {3.925763976862672*^9, 3.9257639820732603`*^9}, {
   3.925764156555385*^9, 3.925764181574215*^9}, {3.9263830795583143`*^9, 
   3.926383090165585*^9}, {3.9286048866202908`*^9, 3.9286049245650787`*^9}, {
   3.92860550508844*^9, 3.928605510607814*^9}, {3.948034249172792*^9, 
   3.948034313059637*^9}, {3.9485279925524683`*^9, 3.9485280282295732`*^9}, {
   3.9485280711603193`*^9, 3.948528081836773*^9}, {3.9486412503432703`*^9, 
   3.948641314359914*^9}},
 CellLabel->
  "In[140]:=",ExpressionUUID->"79af87dc-26c5-48a1-9470-700a5db4e552"],

Cell[BoxData[
 GraphicsBox[{{{}, 
    InterpretationBox[{
      TagBox[{{}, {}, 
        TagBox[
         {RGBColor[1, 0, 0], PointSize[
           NCache[
            Rational[1, 60], 0.016666666666666666`]], Thickness[0.01], 
          LineBox[CompressedData["
1:eJxTTMoPSmViYGBQBmIQnTTHnEd6S8cBBhBQ6Dnw3TM353cblD+h64DNncwL
ZyKhfIbOA380VGX7daD8gvYDKr7uxk7/2yH8B60H/n1MePv0IpQf0HIggz1P
tmoJlH+g6cB545jOf2VQvkHjAZc+k2dFnlC+Q/2B887pF69JQ/kKNQeebe8/
rvmuDWp/5YElm26LZx+A8h+UHvjsLXV55iQo/0DRgYyt+Vu3pED5DvkHOEO+
cu4yg+nPPNByt7djOQdMfdIB8+A5BlW3WqHykQeWyupq6K2B8T0P5MUcWb+v
FsZnYFh24pe7mj9c3mHGhXKTeAW4foenj3R6Uj62wMx3YH0Z/ML4UAvMfodu
EZO085NaYO5zSFr+TM4+Gaa+yMFR5/aTCcYtMP85ML7ZsfoqM0x/pUOhQkiF
7JVmWPg4/L2981LxkmZY+DnkeRe73itphoWvg9xjlb8xrs2w8HcIL1LpeSPa
DIsfB8+YoqPtz5qg9rU67NydJKe5HcovaHcwvqhdc7odymfodAAAOAfEng==

           "]]},
         Annotation[#, "Charting`Private`Tag#1"]& ]},
       {"WolframDynamicHighlight", <|
        "Label" -> {"XYLabel"}, "Ball" -> {"InterpolatedBall"}|>}], 
      DynamicBox[(Charting`HighlightActionBox["DynamicHighlight", {}, 
        Slot["HighlightElements"], 
        Slot["LayoutOptions"], 
        Slot["Meta"], 
        Charting`HighlightActionFunction["DynamicHighlight", {{{}, {}, 
           Annotation[{
             Hue[0.67, 0.6, 0.6], 
             Directive[
              PointSize[
               Rational[1, 60]], 
              AbsoluteThickness[2], 
              Thickness[0.01], 
              RGBColor[1, 0, 0]], 
             Line[CompressedData["
1:eJxTTMoPSmViYGBQBmIQnTTHnEd6S8cBBhBQ6Dnw3TM353cblD+h64DNncwL
ZyKhfIbOA380VGX7daD8gvYDKr7uxk7/2yH8B60H/n1MePv0IpQf0HIggz1P
tmoJlH+g6cB545jOf2VQvkHjAZc+k2dFnlC+Q/2B887pF69JQ/kKNQeebe8/
rvmuDWp/5YElm26LZx+A8h+UHvjsLXV55iQo/0DRgYyt+Vu3pED5DvkHOEO+
cu4yg+nPPNByt7djOQdMfdIB8+A5BlW3WqHykQeWyupq6K2B8T0P5MUcWb+v
FsZnYFh24pe7mj9c3mHGhXKTeAW4foenj3R6Uj62wMx3YH0Z/ML4UAvMfodu
EZO085NaYO5zSFr+TM4+Gaa+yMFR5/aTCcYtMP85ML7ZsfoqM0x/pUOhQkiF
7JVmWPg4/L2981LxkmZY+DnkeRe73itphoWvg9xjlb8xrs2w8HcIL1LpeSPa
DIsfB8+YoqPtz5qg9rU67NydJKe5HcovaHcwvqhdc7odymfodAAAOAfEng==

              "]]}, "Charting`Private`Tag#1"]}}, <|
         "HighlightElements" -> <|
           "Label" -> {"XYLabel"}, "Ball" -> {"InterpolatedBall"}|>, 
          "LayoutOptions" -> <|
           "PlotRange" -> {{-815.8874041118348, -514.8874041118348}, {-900., 
             800.}}, "Frame" -> {{False, False}, {False, False}}, 
            "AxesOrigin" -> {0., -5550.}, 
            "ImageSize" -> {360, 360/GoldenRatio}, "Axes" -> {True, True}, 
            "LabelStyle" -> {}, "AspectRatio" -> GoldenRatio^(-1), 
            "DefaultStyle" -> {
              Directive[
               PointSize[
                Rational[1, 60]], 
               AbsoluteThickness[2], 
               Thickness[0.01], 
               RGBColor[1, 0, 0]]}, 
            "HighlightLabelingFunctions" -> <|"CoordinatesToolOptions" -> ({
                Identity[
                 Part[#, 1]], 
                Identity[
                 Part[#, 2]]}& ), 
              "ScalingFunctions" -> {{Identity, Identity}, {
                Identity, Identity}}|>, "Primitives" -> {}, "GCFlag" -> 
            False|>, 
          "Meta" -> <|
           "DefaultHighlight" -> {"Dynamic", None}, "Index" -> {}, "Function" -> 
            ListLinePlot, "GroupHighlight" -> False|>|>]]& )[<|
        "HighlightElements" -> <|
          "Label" -> {"XYLabel"}, "Ball" -> {"InterpolatedBall"}|>, 
         "LayoutOptions" -> <|
          "PlotRange" -> {{-815.8874041118348, -514.8874041118348}, {-900., 
            800.}}, "Frame" -> {{False, False}, {False, False}}, 
           "AxesOrigin" -> {0., -5550.}, 
           "ImageSize" -> {360, 360/GoldenRatio}, "Axes" -> {True, True}, 
           "LabelStyle" -> {}, "AspectRatio" -> GoldenRatio^(-1), 
           "DefaultStyle" -> {
             Directive[
              PointSize[
               Rational[1, 60]], 
              AbsoluteThickness[2], 
              Thickness[0.01], 
              RGBColor[1, 0, 0]]}, 
           "HighlightLabelingFunctions" -> <|"CoordinatesToolOptions" -> ({
               Identity[
                Part[#, 1]], 
               Identity[
                Part[#, 2]]}& ), 
             "ScalingFunctions" -> {{Identity, Identity}, {
               Identity, Identity}}|>, "Primitives" -> {}, "GCFlag" -> 
           False|>, 
         "Meta" -> <|
          "DefaultHighlight" -> {"Dynamic", None}, "Index" -> {}, "Function" -> 
           ListLinePlot, "GroupHighlight" -> False|>|>],
       ImageSizeCache->{{4.503599627370496*^15, -4.503599627370496*^15}, {
        4.503599627370496*^15, -4.503599627370496*^15}}]},
     Annotation[{{{}, {}, 
        Annotation[{
          Hue[0.67, 0.6, 0.6], 
          Directive[
           PointSize[
            Rational[1, 60]], 
           AbsoluteThickness[2], 
           Thickness[0.01], 
           RGBColor[1, 0, 0]], 
          Line[CompressedData["
1:eJxTTMoPSmViYGBQBmIQnTTHnEd6S8cBBhBQ6Dnw3TM353cblD+h64DNncwL
ZyKhfIbOA380VGX7daD8gvYDKr7uxk7/2yH8B60H/n1MePv0IpQf0HIggz1P
tmoJlH+g6cB545jOf2VQvkHjAZc+k2dFnlC+Q/2B887pF69JQ/kKNQeebe8/
rvmuDWp/5YElm26LZx+A8h+UHvjsLXV55iQo/0DRgYyt+Vu3pED5DvkHOEO+
cu4yg+nPPNByt7djOQdMfdIB8+A5BlW3WqHykQeWyupq6K2B8T0P5MUcWb+v
FsZnYFh24pe7mj9c3mHGhXKTeAW4foenj3R6Uj62wMx3YH0Z/ML4UAvMfodu
EZO085NaYO5zSFr+TM4+Gaa+yMFR5/aTCcYtMP85ML7ZsfoqM0x/pUOhQkiF
7JVmWPg4/L2981LxkmZY+DnkeRe73itphoWvg9xjlb8xrs2w8HcIL1LpeSPa
DIsfB8+YoqPtz5qg9rU67NydJKe5HcovaHcwvqhdc7odymfodAAAOAfEng==

           "]]}, "Charting`Private`Tag#1"]}}, <|
      "HighlightElements" -> <|
        "Label" -> {"XYLabel"}, "Ball" -> {"InterpolatedBall"}|>, 
       "LayoutOptions" -> <|
        "PlotRange" -> {{-815.8874041118348, -514.8874041118348}, {-900., 
          800.}}, "Frame" -> {{False, False}, {False, False}}, 
         "AxesOrigin" -> {0., -5550.}, "ImageSize" -> {360, 360/GoldenRatio}, 
         "Axes" -> {True, True}, "LabelStyle" -> {}, "AspectRatio" -> 
         GoldenRatio^(-1), "DefaultStyle" -> {
           Directive[
            PointSize[
             Rational[1, 60]], 
            AbsoluteThickness[2], 
            Thickness[0.01], 
            RGBColor[1, 0, 0]]}, 
         "HighlightLabelingFunctions" -> <|"CoordinatesToolOptions" -> ({
             Identity[
              Part[#, 1]], 
             Identity[
              Part[#, 2]]}& ), 
           "ScalingFunctions" -> {{Identity, Identity}, {
             Identity, Identity}}|>, "Primitives" -> {}, "GCFlag" -> False|>, 
       "Meta" -> <|
        "DefaultHighlight" -> {"Dynamic", None}, "Index" -> {}, "Function" -> 
         ListLinePlot, "GroupHighlight" -> False|>|>, 
      "DynamicHighlight"]], {{}, {}}}, 
   InterpretationBox[{
     TagBox[{GraphicsComplexBox[CompressedData["
1:eJxd1ns01FkcAHBFEWqTSkIhJBPVEJUeV0ovtKOstOUxtjLMilDyyG+eZhJ+
nnnMaL2yiaSkNqu+HpVSg3anB9EgZgu9UPJYO/vH3j/2nnPP99zzPd/v/Z77
x+dcI/pxtyPTlZSURIr9b5TUMoLyooRgm3l5d5epED6FWmTynIUg86miLZqM
gw32/p6hukJIGTdKPVDNB2qnAaf+rQBOVxDW/Yk8cL/31US5WgDP5n+Novtz
IbfW1ctZIAD73ZK/u805kJFloDR6QJHPzpTd+JsFlXzG+jJTRX1N/URyNQGT
N1++ow3FgYnebHbRxBkYbqhV8WyIg2ufIhqbSqNhntysipEcB97MixwVSiR0
vlFueeUbBwEGtye6/jgFUrMZ9C3WivyKyXsCQTgMxXDiLyvFwYmX01S2aoTC
3aunDSJb+dBzd2Dqwq1gqBgdcHLL5cPjNGqXoT8Tmrncv3SZfADvd/S0k8cg
ZyD1s+MmPhw/H+RDa6NDAsMw7ZQ6H9hWA4lHK38EyzqT3NntPBCppu2v8XKD
4VUXt5QV88Cnm9tWzUbQ17XHc2M4D3Sz9NLrnyxG/OOMdksnHtQsyG6Z2bUd
ucxTGTHX5kFFk0ODbHw/qiMXnuL3cGHOdbH55UNeiL7PJeSPSi746iwxM3/g
h1ZQpilbsLkwqRkgkdb7o9zOlZPdblx4nf52bH3gz2h9sTSxaCkXXPs/5260
D0FKlfmZHoMcqLrq8HHejVAULpKrM+9woHZLCWebykk0N/vS/LPxHPjNgpbv
x4tAnqE9fPVDHHB/raXc2R6JJKRDSKQlB76tK9BOMotBjHr9oaExNsS/P1Fu
WRCLrrUe72huYoPM9sr91DECGY9s8b6RyYZAk61RcRvZCA3H7Zr0Z0Pjl+4W
cwYHCe2GL9tsYEO5HvNMbxIXjSZ1FIWrsiEhKO1TZjMPLWzYrKb7ggV2Fx/O
GPvGRwdnG0y/X8iC5xq5r2mbBOhh9tIw+gkWTG84qHUvUojkytmuvo4sGPUx
edObfxZR2MnAmMuCPkpC9GRPPDJ4pZTzp4yAwvbpVXXfJSD7yLRBq2sEyDt8
dhSsTUSxlkXPU2IJMJrjlRsZloRCfre08PyegAwtm6YpVxI5b5KG5ekRUGEf
4vTdCIlki3dztH8SQuLEakl0sgA6o1l7J9cSUHTxqUA1n0Qe719GtB0XAn13
kGZ5uwB+FT3fSHEkQP+QcgkngkQLDlPozeYEUD7lHYtvItG8F3lDNeFC2PXp
HKVRSQjnStnWdbsIaK/KuV3rR6Ix5rMDR1cp5t2zIeJhFYlWuxCB64wJCM6Y
5eEiI9HHxzMqyiOEANv0q/drC+GMzYsrs10I2PBGXufjSaKBYcqfFVQCnE7z
Cf9SEhlLpX0cUwKa6929B6Qk2nzP4uPAEgK0GDWuV96RyPvBzSTzSCFEve+Z
nqMvhIhRNvO6q+L+sdk7Vu8nUe+tZ8keNgR8SSpVWVdMIv0sonDFcgKi26J6
qltIZCeUlqUYEgCxPU9jekm0fRpB3WFAgK/b+UedH0iU0TB36o2i/w/1D8w2
Gwkh7OCBPfy9BKCZRrMyaSTqXlwabKF4T+ecu/cvFJJo0bg7Z0LRX9qbWLRM
QiKb/pJzR4wIWBj/Ja23m0Rb/dy1Fivmv3m45JzTIIl2XijZF6ZPgMYOrtqp
zyT6z7M2SeCIU2069szZ+tsLAaRhz6zPLLOllqRiz6yU22NdLqZgz8rGTXpZ
xcnYs7w2jQaDVBJ75iafWuJhnIQ9c+4zuuQwdA575vrYP8BLchZ7xjR7pOIt
EWDPCJcjKVYFfOxZ+V+Lv3WJuNgzecBIxoNf2Niz+bdnmUefJrBnt8eCTVa8
j8aeLdPb+vprSgT2rGLWYTWKcxj27KSstMd0bzD2zCRftjvm6zHsWVpx/pHo
Rm/smWFvYW4/6Yw9K6ZVBo2uWo490+ujGLsPumHPVvzsKdFdTseePVtoXfzN
MQB7tibld5qafgj2THMq8G04Mxx7Vs7pk+iFnsaeRQcNPlnWEoM9S9nuXu6n
ycKePfLOym3V4GDPdMoKsoNtediznfzUGsrGOOzZ0QivS5V2QuxZlvhDXpBX
PPaswvVo7TafBOzZU2rB4J6EJOwZs5X+y81HJPasP93X6urDZOzZSGj9VofO
FOxZv05mgI8sFXsWKG1etGg0DXvmvzT8cpV6BvaMtiqB1qN+Hnt274DamV8N
M7FnlJ1fasaXZWHPVBto3WuNs7FnQZ5zE9Rsc7BnjZUOexh2IuwZ1/a8/NYP
YuzZQhZVLkfp2LNL4UxdrQci7Nno8r1BOqx07NnaBR7UTbEi7JnOM5ZS7xwx
9uxoVMeaVXnp2LNpRx5v3vejCHvWYfpVc/ydCHv2PV9zWEIVY88Miwq17SvS
sWdyTdXtXrtE2LP6J2u0Z74UYc9srXaMvTQUY88COlsH67eJsWeT6wUqDr+l
Y8+kPiaNfkiEPasy2puh0SLCnpmwf4p5rSPGnh2mfgh+aC/Gnp06Wxlwx0WM
PWOojE041qRjz1rVrwv77EXYs7KmDo/EJhH2zHDl0Ga6thh7tv9VDNXZTow9
C7JxXOmwS4w9Y8lML9m7iVHIoYbyOzE8UPp3KX5N/z//A26K+tE=
        "], {{{}, {}, {}, {}, {}, {}, 
          {GrayLevel[0], Opacity[0.2], EdgeForm[None], 
           GraphicsGroupBox[
            PolygonBox[{{155, 22, 23, 24, 25, 26, 27, 28, 29, 30, 31, 32, 33, 
             34, 35, 36, 37, 38, 39, 40, 41, 42, 43, 44, 45, 46, 47, 48, 49, 
             72, 66, 61, 57, 54, 52, 73, 67, 62, 58, 55, 74, 68, 63, 59, 75, 
             69, 64, 76, 70, 77, 50, 127, 154, 147, 153, 141, 146, 152, 136, 
             140, 145, 151, 132, 135, 139, 144, 150, 129, 131, 134, 138, 143, 
             149, 126, 125, 124, 123, 122, 121, 120, 119, 118, 117, 116, 115, 
             114, 113, 112, 111, 110, 109, 108, 107, 106, 105, 104, 103, 102, 
             101, 100, 99, 156}}]]}, 
          {GrayLevel[0], Opacity[0.2], EdgeForm[None], 
           GraphicsGroupBox[
            PolygonBox[{{78, 148, 142, 137, 133, 130, 128, 79, 80, 81, 82, 83,
              84, 85, 86, 87, 88, 89, 90, 91, 92, 93, 94, 95, 96, 97, 98, 156,
              155, 21, 20, 19, 18, 17, 16, 15, 14, 13, 12, 11, 10, 9, 8, 7, 6,
              5, 4, 3, 2, 51, 53, 56, 60, 65, 71, 
             1}}]]}, {}, {}}, {{}, {}, {}, 
          TagBox[
           {GrayLevel[0], Thickness[Large], Opacity[1.], 
            Dashing[{Small, Small}], 
            LineBox[{1, 71, 65, 60, 56, 53, 51, 2, 3, 4, 5, 6, 7, 8, 9, 10, 
             11, 12, 13, 14, 15, 16, 17, 18, 19, 20, 21, 155, 22, 23, 24, 25, 
             26, 27, 28, 29, 30, 31, 32, 33, 34, 35, 36, 37, 38, 39, 40, 41, 
             42, 43, 44, 45, 46, 47, 48, 49, 72, 66, 61, 57, 54, 52, 73, 67, 
             62, 58, 55, 74, 68, 63, 59, 75, 69, 64, 76, 70, 77, 50}]},
           Annotation[#, "Charting`Private`Tag#1"]& ], 
          TagBox[
           {GrayLevel[0], Thickness[Large], Opacity[1.], 
            Dashing[{Small, Small}], 
            LineBox[{78, 148, 142, 137, 133, 130, 128, 79, 80, 81, 82, 83, 84,
              85, 86, 87, 88, 89, 90, 91, 92, 93, 94, 95, 96, 97, 98, 156, 99,
              100, 101, 102, 103, 104, 105, 106, 107, 108, 109, 110, 111, 112,
              113, 114, 115, 116, 117, 118, 119, 120, 121, 122, 123, 124, 125,
              126, 149, 143, 138, 134, 131, 129, 150, 144, 139, 135, 132, 151,
              145, 140, 136, 152, 146, 141, 153, 147, 154, 127}]},
           Annotation[#, "Charting`Private`Tag#2"]& ]}}], {}},
      {"WolframDynamicHighlight", <|
       "Label" -> {"XYLabel"}, "Ball" -> {"InterpolatedBall"}|>}], 
     DynamicBox[(Charting`HighlightActionBox["DynamicHighlight", {}, 
       Slot["HighlightElements"],
[truncated: 500,963 more chars]
